# Supplementary material for: Status, identity, and language: A study of issue discussions in GitHub
Source: PLoS One. 2019 Jun 14;14(6):e0215059. doi: 10.1371/journal.pone.0215059 (PMC6568400; doi:10.1371/journal.pone.0215059)
Supplement: S2 Data — (ZIP) [file pone.0215059.s003.zip › sample_46_projs_issues/junegunn_fzf/issue_comments_REPLACECODE.csv]

issue_num	datetime	body	login	close_date
887	2017-03-28 00:27:59	<!-- Check all that apply [x] --> - Category - [x] fzf binary In similar fashion to `--query`, use `--index` to specify which line to initially place the cursor on (after `--query` has been applied if provided). This, together with `--sync` will be especially useful in implementations such as `:BLines` as you could start the cursor on the line you're on. It would also enable resuming fuzzy sessio…	nkgm
886	2017-03-27 21:04:15	<!-- Check all that apply [x] --> - Category - [x] fzf binary - [ ] fzf-tmux script - [ ] Key bindings - [ ] Completion - [x] Vim - [x] Neovim - [ ] Etc. - OS - [x] Linux - [ ] Mac OS X - [ ] Windows - [ ] Windows Subsystem for Linux - [ ] Etc. - Shell - [ ] bash - [x] zsh - [ ] fish Hey, I am looking for whether or not fzf has a similar option to the one in CtrlP named "by_filename". When activa…	mqnfred
886	2017-03-28 04:03:47	First note that fzf is a general-purpose text filter and does not know if the input is a list of file paths, so there's no specialized handling for specific type of input. There are several approaches I can suggest 1. `fzf --tiebreak=end` fzf prioritizes matches that are close to the end, so it's likely that you'll see matches in file names are ranked higher. 2. `fzf --delimiter / --nth -1,..` Th…	junegunn
885	2017-03-26 13:09:19	This displays the buffer(s) in this case, which is useful when FZF got stuck, and you have to manually remove the buffer.	blueyed	2017-03-27 04:41:40
885	2017-03-27 04:41:51	Thanks!	junegunn	2017-03-27 04:41:40
884	2017-03-26 06:09:19	<!-- Check all that apply [x] --> - Category - [x] fzf binary - [ ] fzf-tmux script - [ ] Key bindings - [ ] Completion - [ ] Vim - [ ] Neovim - [ ] Etc. - OS - [x] Linux - [ ] Mac OS X - [ ] Windows - [ ] Windows Subsystem for Linux - [ ] Etc. - Shell - [ ] bash - [x] zsh - [ ] fish <!-- ### Before submitting - Make sure that you have the latest version of fzf - If you use tmux, make sure $TERM …	wooken
884	2017-03-27 04:37:15	Hmm, my guess is that the terminal emulator is not reporting the cursor position promptly. Do you see immediate result when you do `echo -e '\x1b[6n'`? (reference: https://en.wikipedia.org/wiki/ANSI_escape_code#CSI_codes)	junegunn
884	2017-03-27 06:04:29	<S_CODE_TOKEN> The sequence activates reverse-i-search for some reason. Is this expected?	wooken
884	2017-03-27 06:17:15	No, that's strange. Can you post the output of `bindkey`? And please check if you have the same issue on bash.	junegunn
884	2017-03-27 07:01:15	Here is the output for bindkey: <S_CODE_TOKEN> I tried using bash and I am still getting the same ~1 second load time when compared to zsh/bash in termite. I removed my zprezto config and had zshrc with only the single line that fzf requires to run. It didn't seem to help.	wooken
884	2017-03-27 07:26:14	I see, thanks for the information. I'll have to try alacritty myself.	junegunn
883	2017-03-24 07:19:56	<!-- Check all that apply [x] --> - Category - [x] fzf binary - [ ] fzf-tmux script - [ ] Key bindings - [ ] Completion - [ ] Vim - [ ] Neovim - [ ] Etc. - OS - [x] Linux - [x] Mac OS X - [x] Windows - [x] Windows Subsystem for Linux - [x] Etc. - Shell - [ ] bash - [ ] zsh - [ ] fish Add argument to select the specific line if there is any. For example --line="previous_selection" Use case: loop i…	ezh	2017-03-27 19:18:07
883	2017-03-24 15:50:20	Hi, this was discussed in the past but I can't find the specific issue. Actually desigining the feature is not so trivial. - fzf run asynchronously, i.e. it starts the finder before input stream is complete. We can't tell when the designated line will come, or will ever appear. To avoid confusion fzf will have to block until the line appears or the stream is closed. - If the line doesn't appear o…	junegunn	2017-03-27 19:18:07
883	2017-03-25 22:53:28	This is my use case https://github.com/ezh/fzf-ls I am sure that there are a lot of complex cases that hard to implement. It is possible to make it a little, step by step. For example as first step, select if possible after timeout only if text is already visible. Since there will be improvements in future, the parameter may be complex: `--line="timeout_ms,selection text"` If you decide that this…	ezh	2017-03-27 19:18:07
883	2017-03-26 06:55:28	I think that my feature request is incorrect. The proposal is * to save fzf state to properties file at exit (option --save state.conf) as the first step content with property of selected names * to load fzf state after a while from properties file (option --load timeout_ms,state.conf) the state is restored as much as possible This allows to serialize more parameters in the future. This allows to…	ezh	2017-03-27 19:18:07
883	2017-03-27 16:12:27	Thanks for the clarification. The idea is intriguing, but it will certainly bring up many subtle design choices we'll have to make along the way and it seems inevitable that we'll end up with a pack of new options only for very advanced, exceptional use cases. The question is if it's worth it. But after looking at your project, I think what you really need is `execute` action I suggested above. P…	junegunn	2017-03-27 19:18:07
883	2017-03-27 19:18:07	Thank you for suggestion and hints. Anyway serialization of state is useful for some cases but I understand risks of API overload. This only your decision. Quality is much better than quantity.	ezh	2017-03-27 19:18:07
882	2017-03-24 05:41:30	This PR starts allows the vim plugin to work for Neovim in Windows by starting a new and separate terminal via cmd.exe and the start command. This is a workaround for the missing `:terminal` support. I used jobstart() and on_exit to mimic s:execute() for Vim in Windows. Tested only in Windows 8.1 and a recent March build of Neovim for Windows.	janlazo
882	2017-03-24 15:15:25	Thanks. As far as I know, Windows support of Neovim is experimental and is not officially announced yet. I'm not quite sure if I want to add code for it at this point. > I used jobstart() and on_exit to mimic s:execute() for Vim in Windows. So Neovim for Windows will not have `:terminal`? Then can't we just unset `use_term` and use the same code for ordinary Vim on Windows? Any reason `s:execute`…	junegunn
882	2017-03-24 15:16:33	> So Neovim for Windows will not have :terminal ? It's planned, and was working at one point, but no timeframe on it.	justinmk
882	2017-03-25 01:03:28	`:!some_shell_command` is non-interactive and is shellescaped by Neovim. `:!fzf` works but the UI is frozen and the user cannot see fzf running. Shellquoting in Windows is not resolved yet and `system()` is non-interactive. `jobstart(['executable', 'args', ...], callback_dict)` is the only choice left to run a separate process and terminal for fzf and get around the shellquoting issue. Doing this…	janlazo
882	2017-03-25 21:03:06	TUI is "sort of working" in neovim, and the related PR will be merged soon.	justinmk
882	2017-03-26 01:59:04	`:FZF C:/Program\ Files\ (x86)\` fails in Neovim for Windows. Paths with no spaces work. Toggling `shellslash` changes some slashes but the result is the same. Moving the code to `s:execute()` has no effect. Full command: `fzf --multi --prompt 'C:/Program Files (x86)/' --expect=ctrl-v,ctrl-x,ctrl-t --no-height > C:/Users/JANEDM~1/AppData/Local/Temp/nvimzOaZXl/0` Does https://github.com/neovim/neo…	janlazo
882	2017-03-26 09:15:20	@junegunn How far can I go for handling the filepaths on Windows? I need to add `fzf#fnamemodify()` and `fzf#getcwd()` for `s:shortpath()` since `shellslash` affects both the shellquoting (which depends on the slash) and the filepath slashes (forward or back). I'll need to use batch file because backslashes are shellescaped via double-quotes which breaks `:!` in Vim. I'm defaulting to `set noshel…	janlazo
882	2017-03-26 11:07:50	@janlazo try https://github.com/neovim/neovim/pull/6359 or just wait for it to be merged.	justinmk
882	2017-03-26 14:06:58	`set noshellslash` should cause shellescape() to double-quote but it always single-quotes in Neovim. `fzf --prompt 'C:\Program Files (x86)\'` fails on cmd but works on powershell. Tradeof is the startup of the new powershell process. Using the batchfile didn't matter because the prompt issue is on cmd.	janlazo
882	2017-03-26 23:08:36	I used powershell in this commit, https://github.com/janlazo/fzf/commit/7a752fbb0371cdcd13ae2c952c910611c4c7cba6, to get around the single-quote escaping. I passed `-NoProfile` to speed up startup time similar to `vim -u NONE`. `:FZF path_with_spaces` work on that commit for Neovim on Windows.	janlazo
882	2017-03-28 01:57:52	@junegunn This PR has a mixture of commits meant for Vim but is compatible with Neovim via powershell. I can make a separate PR for using backslashes in Windows filepaths such that, with `set noshellslash`, the finalized command passed to `:!` should use backslash for all filepaths.	janlazo
882	2017-03-28 02:47:07	Thanks for your work @janlazo. To be honest, it's a little hard for me to follow this thread; what are the exact problems we are trying to solve? What are the steps to reproduce each problem and how do we validate the correctness of the fixes? Are we talking about Vim, Neovim, or both? Is this the right time for us to make changes for unannounced Neovim? Is it okay for us to proceed with the Neov…	junegunn
881	2017-03-22 19:58:40	<!-- Check all that apply [x] --> - Category - [x] fzf binary - [x] fzf-tmux script - [ ] Key bindings - [ ] Completion - [ ] Vim - [ ] Neovim - [ ] Etc. - OS - [ ] Linux - [x] Mac OS X - [ ] Windows - [ ] Windows Subsystem for Linux - [ ] Etc. - Shell - [x] bash - [x] zsh - [x] fish The first item in the result is prefixed by some weird characters <S_CODE_TOKEN> ![](https://www.dropbox.com/s/bn1…	deepredsky	2017-03-24 15:22:37
881	2017-03-23 03:33:23	I'm not familiar with that `CursorShape=0`. Is it from your configuration? Also, what is the value of `$TERM`? Does it start with `screen-`?	junegunn	2017-03-24 15:22:37
881	2017-03-23 22:44:50	Dunno where the CursorShape is coming from. i also tried with clean install of tmux with no custom config but got same result <S_CODE_TOKEN>	deepredsky	2017-03-24 15:22:37
881	2017-03-24 01:02:29	This looks related: https://www.iterm2.com/documentation-escape-codes.html Any idea?	junegunn	2017-03-24 15:22:37
881	2017-03-24 15:22:37	I looked into this issue a bit more and i m convinced this is not related to fzf but its due to iTerm setting up CursorShape when starting the tmux server. If I start a clean tmux session from another emulator like terminal or alacrity the issue does not appear (which i can use as as workaround as well). The escape codes link is probably a clue to fix it but not something i was able to do. Thank …	deepredsky	2017-03-24 15:22:37
881	2017-03-24 16:05:37	I use iterm2 but I don't have the issue. Please let me know if you find out more about the issue, thanks.	junegunn	2017-03-24 15:22:37
880	2017-03-22 17:24:13	<!-- Check all that apply [x] --> - Category - [x] fzf binary - [ ] fzf-tmux script - [ ] Key bindings - [ ] Completion - [ ] Vim - [ ] Neovim - [ ] Etc. - OS - [x] Linux - [ ] Mac OS X - [ ] Windows - [ ] Windows Subsystem for Linux - [ ] Etc. - Shell - [ ] bash - [x] zsh - [ ] fish <!-- ### Before submitting - Make sure that you have the latest version of fzf - If you use tmux, make sure $TERM …	hkupty	2017-03-22 18:13:05
880	2017-03-22 18:06:38	<S_CODE_TOKEN> Makes sense?	junegunn	2017-03-22 18:13:05
880	2017-03-22 18:13:37	Works! Cheers	hkupty	2017-03-22 18:13:05
879	2017-03-22 15:07:58	Hi I am running into an error when trying to use fzf in tmux+vim on an ssh session on a remote linux vm. From within vim, I get the error: <S_CODE_TOKEN> I have mapped <S_CODE_TOKEN> In my vimrc, which might be pertinent, but it works locally (OSX) and I get the same error running `:Files` directly. Happens in and outside of tmux. Please lmk if you have any advice here, happy to look into this my…	jfo	2017-03-22 18:29:44
879	2017-03-22 18:09:04	First make sure that the command shown in the error message works correctly on your shell, you can start from there. I mean this one: <S_CODE_TOKEN>	junegunn	2017-03-22 18:29:44
879	2017-03-22 18:27:15	aha <S_CODE_TOKEN>	jfo	2017-03-22 18:29:44
879	2017-03-22 18:29:44	You know what, I have an outdated binary on my vm. Updating that fixed it, thanks! I just overlooked it when updating the plugin.	jfo	2017-03-22 18:29:44
879	2017-03-23 03:36:56	Yeah, so it's probably a good idea to run the install script whenever the repo is updated. <S_CODE_TOKEN>	junegunn	2017-03-22 18:29:44
878	2017-03-21 14:11:45	<!-- Check all that apply [x] --> - Category - [x] fzf binary - [ ] fzf-tmux script - [ ] Key bindings - [ ] Completion - [ ] Vim - [x] Neovim - [ ] Etc. - OS - [ ] Linux - [x] Mac OS X - [ ] Windows - [ ] Windows Subsystem for Linux - [ ] Etc. - Shell - [ ] bash - [x] zsh - [ ] fish <!-- ### Before submitting - Make sure that you have the latest version of fzf - If you use tmux, make sure $TERM …	pokey	2017-03-21 14:32:55
878	2017-03-21 14:23:25	same as https://github.com/junegunn/fzf/issues/809#issuecomment-273226434	justinmk	2017-03-21 14:32:55
877	2017-03-20 15:52:39	In my previous pull request I made a mistake as discussed here: https://github.com/junegunn/fzf/pull/870 This is now the correct version where the colon is in front of the hyphen.	S4mw1s3	2017-03-20 16:06:14
877	2017-03-20 16:06:27	Thanks!	junegunn	2017-03-20 16:06:14
876	2017-03-20 10:26:15	<!-- Check all that apply [x] --> - Category - [x] fzf binary - [x] fzf-tmux script - [ ] Key bindings - [ ] Completion - [ ] Vim - [ ] Neovim - [x] Etc. - OS - [x] Linux - [ ] Mac OS X - [ ] Windows - [ ] Windows Subsystem for Linux - [ ] Etc. - Shell - [ ] bash - [x] zsh - [ ] fish <!-- ### Before submitting - Make sure that you have the latest version of fzf - If you use tmux, make sure $TERM …	eyalev	2017-03-20 17:05:14
876	2017-03-20 17:05:14	I don't think it's necessary, you can process the list in the execute command. For example, <S_CODE_TOKEN> If the command feels too complicated and unreadable, you should probably create an external script file. <S_CODE_TOKEN>	junegunn	2017-03-20 17:05:14
875	2017-03-19 17:58:36	Hello, > :cherry_blossom: A command-line fuzzy finder written in Go "commande-line" is not clear enough. Screencast looks like it is a tool for vim to quickly find a file based on a part of filename. Is it only that? Is there an independent command-line interface? "fuzzy finder" is not clear enough. What's a fuzzy finder? (Of course I can Google for that and I have, but your project deserves at l…	fidergo-stephane-gourichon
875	2017-03-20 17:06:44	Thanks, I'll think about it when I get some time, and of course, a pull request is welcome.	junegunn
874	2017-03-16 17:36:57	I read this article about zsh: http://code.joejag.com/2014/why-zsh.html and loved the part about completing command line flags (the section titled "What was that switch?"). I'm using bash, and after seeing what you did with `kill` completion, was wondering if it is possible to implement command flag completion on bash using fzf. Feel free to close if this is not possible or you cannot provide any…	petobens	2017-03-19 10:31:41
874	2017-03-19 10:31:41	Yeah, it's possible but you would have to implement completion for each command with the complete knowledge of its flags. You may get some ideas in the following links - https://github.com/junegunn/fzf/wiki/Examples-(completion) - https://github.com/junegunn/fzf/issues/760	junegunn	2017-03-19 10:31:41
873	2017-03-14 20:45:36	<!-- Check all that apply [x] --> - Category - [x] fzf binary - [ ] fzf-tmux script - [ ] Key bindings - [ ] Completion - [ ] Vim - [ ] Neovim - [ ] Etc. - OS - [x] Linux - [x] Mac OS X - [ ] Windows - [ ] Windows Subsystem for Linux - [ ] Etc. - Shell - [x] bash - [ ] zsh - [ ] fish Would it be possible to add an option to sort the input dynamically? I'm using this to get all files of my notes f…	laktak	2017-03-19 10:28:57
873	2017-03-19 10:28:57	No, it's not something I would add to fzf. As you can see in `man sort`, sorting is not trivial and I don't think it's a good idea to try to reimplement the process in fzf. And as soon as you type in a query string to fzf, fzf will sort the matched items by the relevance score, so I don't see much value in having another way of sorting the input.	junegunn	2017-03-19 10:28:57
872	2017-03-13 13:36:19	<!-- Check all that apply [x] --> - Category - [ ] fzf binary - [ ] fzf-tmux script - [ ] Key bindings - [x] Completion - [ ] Vim - [ ] Neovim - [ ] Etc. - OS - [x] Linux - [ ] Mac OS X - [ ] Windows - [ ] Windows Subsystem for Linux - [ ] Etc. - Shell - [x] bash - [ ] zsh - [ ] fish <!-- ### Before submitting - Make sure that you have the latest version of fzf - If you use tmux, make sure $TERM …	tnguyen14
872	2017-03-13 19:05:19	You should `cd **<tab>` I guess? As `**` being two literal * symbols.	dqgthb
872	2017-03-13 22:01:43	I'm not sure what you mean. `cd foo<tab>` should match any file/ directory that starts with `foo`.	tnguyen14
872	2017-03-14 00:06:35	Oh sorry, I guess I now understand what you meant. You are saying that the normal, default bash behavior of autocompletion does not work after installing FZF, right? That sounds strange. Is that only for `cd`, or for others as well such as `vim foo<tab>`?	dqgthb
872	2017-03-14 01:47:04	@dqgthb yes that's exactly what I meant. It is very strange to me too.	tnguyen14
872	2017-03-20 17:12:15	- > Is that only for cd, or for others as well such as vim foo<tab>? - What's the output of `complete | grep cd$`?	junegunn
872	2017-03-20 19:30:33	It is for others as well, not just `cd`. And the output for `complete | grep cd$` is <S_CODE_TOKEN>	tnguyen14
872	2017-03-23 03:42:27	Hmm, it looks different than mine: <S_CODE_TOKEN> Not sure why, bash version?	junegunn
872	2017-03-23 15:33:47	Hmm yeah I'm not sure - the one I have is bash version `4.3.42(1)`	tnguyen14
872	2017-03-24 01:03:26	What happens when you directly paste the command (`complete -o nospace -o plusdirs -F _fzf_dir_completion cd`) on your shell? Still no `plusdirs`?	junegunn
872	2017-03-27 19:17:36	Sorry for the slow response. I needed to wait and try it on the work terminal where this is happening. If I paste the command on the shell directly, tab completion for `cd` works again. On Mar 23, 2017 9:03 PM, "Junegunn Choi" <notifications@github.com> wrote: > What happens when you directly paste the command (complete -o nospace -o > plusdirs -F _fzf_dir_completion cd) on your shell? Still no p…	tnguyen14
872	2017-03-28 02:49:22	Then it's likely that you have some other plugin or configuration that are interfering with completion. Can you check if you can still reproduce the problem with a vanilla bashrc that only loads fzf and nothing else?	junegunn
871	2017-03-10 14:14:32	This change makes the install scripts work on non GNU tar systems as well (which at least includes FreeBSD).	reezer	2017-03-10 14:22:38
871	2017-03-10 14:22:44	Thanks! EDIT: Sorry I made a typo while changing the commit message :(	junegunn	2017-03-10 14:22:38
871	2017-03-10 14:29:35	Hehe, no worries. Thanks for accepting so quickly. :)	reezer	2017-03-10 14:22:38
870	2017-03-07 10:34:55	Without this patch, IPv6 addresses are not parsed completely in the ssh known_hosts file. Signed-off-by: Sam Van Den Berge <sam@drgt.net>	S4mw1s3	2017-03-07 13:56:41
870	2017-03-07 13:56:55	Merged, thanks.	junegunn	2017-03-07 13:56:41
870	2017-03-20 15:22:15	@junegunn I'm affraid I made a mistake. With this commit, I broke support for hostnames containing a hyphen (e.g. my-host-name). This is because for the grep command, in bracket expressions, the hyphen acts as a range expression, unless it's located as the last character where it's interpreted as a literal. So, for this patch to be correct, the colon should be placed in front of the hyphen. What …	S4mw1s3	2017-03-07 13:56:41
870	2017-03-20 15:32:38	> So, for this patch to be correct, the colon should be placed in front of the hyphen. That will do. Will you send me a new pull request for the master branch? I just realized that I made a mistake of merging this only to devel branch instead of master.	junegunn	2017-03-07 13:56:41
869	2017-03-05 18:07:00	FYI, I maintain chocolatey package and it will keep all versions, with up to few hours latency after you release on Github: https://chocolatey.org/packages/fzf The update is automated and the report is available here: https://gist.github.com/majkinetor/a700c70b8847b29ebb1c918d47ee4eb1 Windows users can install fzf now with: `cinst fzf` or `cinst fzf --version x.y.z`. The binaries are embedded in …	majkinetor	2017-03-07 14:03:48
869	2017-03-07 13:57:32	Thanks for letting me know, I'll add the link to the README page.	junegunn	2017-03-07 14:03:48
868	2017-03-04 23:34:49	<!-- Check all that apply [x] --> - Category - [ ] fzf binary - [ ] fzf-tmux script - [ ] Key bindings - [x] Completion - [ ] Vim - [ ] Neovim - [ ] Etc. - OS - [ ] Linux - [x] Mac OS X - [ ] Windows - [ ] Windows Subsystem for Linux - [ ] Etc. - Shell - [ ] bash - [ ] zsh - [x] fish <!-- ### Before submitting - Make sure that you have the latest version of fzf - If you use tmux, make sure $TERM …	cvogt
868	2017-03-05 12:39:10	No, I don't use fish, so patches are welcome. Note that we don't support `git co<tab>` even in bash and zsh.	junegunn
867	2017-03-02 21:54:44	<!-- Check all that apply [x] --> - Category - [x] fzf binary - [x] fzf-tmux script - [ ] Key bindings - [x] Completion - [ ] Vim - [ ] Neovim - [ ] Etc. - OS - [ ] Linux - [ ] Mac OS X - [ ] Windows - [ ] Windows Subsystem for Linux - [x] CentOS7 - Shell - [ ] bash - [x] zsh - [ ] fish I have a multiline prompt in zsh and recently updated fzf (I don't know the previous version I was on unforutna…	paymog	2017-03-03 03:07:51
867	2017-03-03 00:06:56	Can you share the source code for your prompt so I can test with it? Because I can't reproduce with this simple multi-line prompt. <S_CODE_TOKEN>	junegunn	2017-03-03 03:07:51
867	2017-03-03 01:30:41	Here's a copy of my prompt: http://pastebin.com/9EG9aCWx It's a shittily modified version of https://github.com/sorin-ionescu/prezto/blob/master/modules/prompt/functions/prompt_sorin_setup Thanks for following up on this!	paymog	2017-03-03 03:07:51
867	2017-03-03 03:07:51	Well, I tried your config (which required me to install prezto as well), but it seems like it has issues not only with fzf but also with other command-line completions. For example, simply doing `vim <tab>` or `ls <tab>` causes the problem you described. I think you should fix the issue first. Let me know if you still have problems with fzf bindings even after that.	junegunn	2017-03-03 03:07:51
867	2017-03-03 18:32:12	Interesting, that doesn't happen for me. ![ls not broken](https://cloud.githubusercontent.com/assets/1986950/23563699/a3986a60-fffc-11e6-9449-6730f68c23ae.gif)	paymog	2017-03-03 03:07:51
867	2017-03-03 18:39:07	Oh, nevermind. I was able to repro with `ls` too.	paymog	2017-03-03 03:07:51
866	2017-03-02 04:07:59	<!-- Check all that apply [x] --> - Category - [X ] fzf binary - [ ] fzf-tmux script - [ ] Key bindings - [ ] Completion - [ ] Vim - [ ] Neovim - [ ] Etc. - OS - [ X] Linux - [ ] Mac OS X - [ ] Windows - [ ] Windows Subsystem for Linux - [ ] Etc. - Shell - [ X] bash - [ ] zsh - [ ] fish I want to create a short cut for editing all java files , *.java from my root folder. Is there any way I can li…	sivaswami	2017-03-02 17:32:51
866	2017-03-02 17:32:51	The current implementation of fuzzy completion provided in this repository only supports `**` at the end of the pattern. So you can do `vim .java**<tab>` (or `vim ~/my-project/.java**<tab>`). fzf will start with `.java` as the default query, and you can type in the rest of the pattern [after a space](https://github.com/junegunn/fzf#search-syntax) `> .java foobar`.	junegunn	2017-03-02 17:32:51
865	2017-03-01 22:42:53	- Category - [ ] fzf binary - [ ] fzf-tmux script - [x] Key bindings - [ ] Completion - [ ] Vim - [ ] Neovim - [x] Etc. - OS - [x] Linux - [ ] Mac OS X - [ ] Windows - [x] Windows Subsystem for Linux - [ ] Etc. - Shell - [x] bash - [x] zsh - [x] fish The shell script bindings use find. For large filesets this takes an appreciable time, and given find's nature this is probably unavoidable. I've te…	fourjay	2017-03-02 03:55:15
865	2017-03-02 03:55:15	We already have configuration variables. https://github.com/junegunn/fzf#key-bindings-for-command-line	junegunn	2017-03-02 03:55:15
864	2017-03-01 17:23:27	<!-- Check all that apply [x] --> - Category - [ ] fzf binary - [ ] fzf-tmux script - [ ] Key bindings - [ ] Completion - [ ] Vim - [ ] Neovim - [ ] Etc. - OS - [ ] Linux - [ ] Mac OS X - [ ] Windows - [ ] Windows Subsystem for Linux - [ ] Etc. - Shell - [ ] bash - [ ] zsh - [ ] fish <!-- ### Before submitting - Make sure that you have the latest version of fzf - If you use tmux, make sure $TERM …	IQubic	2017-03-02 03:56:22
864	2017-03-02 03:56:22	I believe you misread the documentation.	junegunn	2017-03-02 03:56:22
863	2017-02-28 03:29:36	<!-- Check all that apply [x] --> - Category - [ ] fzf binary - [ ] fzf-tmux script - [ ] Key bindings - [x] Completion - [ ] Vim - [ ] Neovim - [ ] Etc. - OS - [x] Linux - [ ] Mac OS X - [ ] Windows - [ ] Windows Subsystem for Linux - [ ] Etc. - Shell - [ ] bash - [x] zsh - [ ] fish I'm having trouble using the query option as part of my default options. I have <S_CODE_TOKEN> When I use `^T`, th…	quicknir	2017-02-28 04:22:31
863	2017-02-28 04:22:31	Because fuzzy completion overrides `--query` option to start fzf with an initial query. e.g. `vim /bin/sh**<tab>` will start fzf in `/bin` directory with the initial query `sh`. So unfortunately, you can't use it with your `--query`. Fundamentally, I don't think it's a good idea to put `--query` in your `FZF_DEFAULT_OPTS` since fzf is not just for filtering files, but for any list of things. The …	junegunn	2017-02-28 04:22:31
863	2017-02-28 04:39:50	Yes, I thought some more about this after. The problem I was trying to solve was to have a convenient way to have hidden excluded by default, yet easily reachable. Filtering out hidden files in the initial command makes it impossible to see them later so it's not a solution. I still think that starting with a query group to exclude hidden files is one of the better solutions, at least without req…	quicknir	2017-02-28 04:22:31
862	2017-02-27 08:53:50	<!-- Check all that apply [x] --> - Shell - [x] bash - [ ] zsh - [ ] fish After inspecting Wiki and a bit of googling, I've combined a script for `fzf` for navigating directories, which: - either presents `fzf` with a list of parent directories *and their surroundings* all the way up till the root - or the list of nested directories - or a combined list of these two Now, what do I mean by *surrou…	dsjkvf	2017-03-01 14:19:21
862	2017-02-27 08:56:52	(On a side note, could someone please explain, why I have to declare a var **before** the subfunction this var will only be used in? I'd expected to declare it inside, why this is wrong?)	dsjkvf	2017-03-01 14:19:21
862	2017-03-01 14:19:21	Interesting idea. Here's my take. <S_CODE_TOKEN> (I think `--tiebreak=end` works better in this case than the default `--tiebreak=length`)	junegunn	2017-03-01 14:19:21
861	2017-02-27 06:03:34	<!-- Check all that apply [x] --> - Category - [ ] fzf binary - [ ] fzf-tmux script - [ ] Key bindings - [ ] Completion - [x] Vim - [ ] Neovim - [ ] Etc. - OS - [ ] Linux - [x] Mac OS X - [ ] Windows - [ ] Windows Subsystem for Linux - [ ] Etc. - Shell - [ ] bash - [x] zsh - [ ] fish More of a question than anything; How do you custom the color of the part of the UI that appears brown here? <img …	alexlafroscia	2017-02-27 18:40:24
861	2017-02-27 09:04:10	That grey line is the statusline of fzf buffer in Neovim. It's currently customizable via User autocmd. See here: https://github.com/junegunn/fzf.vim#status-line-neovim If you only need to change the colors, you can assign colors to fzf{1,2,3} highlight groups like so: <S_CODE_TOKEN> https://github.com/junegunn/fzf.vim/pull/254	junegunn	2017-02-27 18:40:24
861	2017-02-27 18:40:24	Excellent! That worked, thanks so much!	alexlafroscia	2017-02-27 18:40:24
860	2017-02-26 19:24:10	<!-- Check all that apply [x] --> - Category - [x] fzf binary - [ ] fzf-tmux script - [ ] Key bindings - [ ] Completion - [ ] Vim - [ ] Neovim - [ ] Etc. - OS - [ ] Linux - [x] Mac OS X - [ ] Windows - [ ] Windows Subsystem for Linux - [ ] Etc. - Shell - [ ] bash - [ ] zsh - [x] fish Mac OS X Version: 10.11.6 (El Capitan) Fish Version: 2.5.0 fzf Version: 0.16.5 iTerm2 Version: 3.0.14 `TERM=xterm-…	KibaFox	2017-02-28 14:05:45
860	2017-02-27 04:19:34	Hmm, that's strange. Is `?[?1h?=` cleared when you press CTRL-L, or move the cursor up and down?	junegunn	2017-02-28 14:05:45
860	2017-02-27 13:21:07	Yeah. I'm perplexed at where this is coming from... Pressing `Ctrl+L` and moving the cursor up and down (using the arrow keys) does not clear the `?[?1h?=`.	KibaFox	2017-02-28 14:05:45
860	2017-02-27 13:46:09	I noticed that if I change my shell over to `bash` using `chsh -s /bin/bash` and run `fish` from `bash` I don't get the `?[?1h?=` prefix. Could Mac OS be doing something to login shells? I diffed the environments in `bash` and in `fish` and nothing really stood out. For reference, here's how I installed `fish` on the Macbook Pro: 1. Install via `brew install fish` 2. Add `/usr/local/bin/fish` to …	KibaFox	2017-02-28 14:05:45
860	2017-02-28 04:29:32	Hmm, I followed the steps, but I can't reproduce the problem.	junegunn	2017-02-28 14:05:45
860	2017-02-28 14:05:45	This must be an issue with my system then. I'm going to go ahead and close the issue, but I'll report back if I find a solution. Thank you for trying to reproduce this, @junegunn!	KibaFox	2017-02-28 14:05:45
860	2017-02-28 14:45:46	Ah! I figured out what was causing the issue. I had put in a fix, copied from a [discussion on the issue](https://github.com/fish-shell/fish-shell/issues/2139#issuecomment-137228149), to get the delete key to work when using the suckless terminal (st). Taking this fix out solves the problem. Here is the culprit found in my [dotfiles/fish/config.fish](https://github.com/KibaFox/dotfiles/blob/06c51…	KibaFox	2017-02-28 14:05:45
859	2017-02-26 14:50:36	<!-- Check all that apply [x] --> - Category - [x] Etc. - OS - [x] Linux - Shell - [x] zsh It is popular for zsh configs (e.g. by the wildly used https://grml.org/zsh/) to have an immutable `~/.zshrc` and a `~/.zshrc.local` that contains local modifications over what is provided e.g. by grml's config. By default fzf's setup adds `[ -f ~/.fzf.zsh ] && source ~/.fzf.zsh` to `.zshrc`, I'm suggesting…	nh2	2017-02-26 16:26:52
859	2017-02-26 16:26:52	Thanks for the suggestion. While I like the idea, I'm not sure if we should do so. Because the existence of the file does not guarantee that it's actually loaded by zshrc. fzf has been around for a few years by now, so I'm also a bit concerned about the confusion the sudden change might bring. The install script asks if it should update shell configuration files, and it provides `--no-update-rc` …	junegunn	2017-02-26 16:26:52
858	2017-02-26 10:23:56	Zsh is very customisable and some of the customisations will break the completion function. Restore the state to its default for the duration of the function.	pjcj	2017-03-01 07:07:24
858	2017-02-26 14:53:48	Thanks, looks good to me. Can you give me a set of options that breaks the function as an example? I would like to reproduce the problem locally, and confirm that the patch fixes the issue.	junegunn	2017-03-01 07:07:24
858	2017-02-26 15:04:48	I wish I knew that off-hand. I'll look round for some likely candidates, but my .zshrc is quite well customised by now...	pjcj	2017-03-01 07:07:24
858	2017-02-26 15:19:40	I have found the culprit in my case: setopt posix_builtins	pjcj	2017-03-01 07:07:24
858	2017-02-26 16:09:23	I tested with this extremely minimal zshrc <S_CODE_TOKEN> but fuzzy-completion seems to work just fine. `vim ~/**<tab>`, `cd **<tab>`, etc. Am I missing something?	junegunn	2017-03-01 07:07:24
858	2017-02-26 16:56:31	Ah, it needs a couple of options. Try this: <S_CODE_TOKEN>	pjcj	2017-03-01 07:07:24
858	2017-02-26 17:22:52	Oh yeah, now I can reproduce. Looks like `CTRL-R` also seems to break with those options. Should we do the same for fzf-history-widget as well?	junegunn	2017-03-01 07:07:24
858	2017-02-26 17:57:32	Ah, yes, fzf-history-widget needs it too. And it probably makes sense to do the same for fzf-cd-widget and fzf-file-widget too, even though they work with this particular configuration, as they may well break with some other configuration, or if they get changed.	pjcj	2017-03-01 07:07:24
858	2017-02-27 17:13:51	So, what do you think? <S_CODE_TOKEN> (Reference: http://zsh.sourceforge.net/Guide/zshguide02.html)	junegunn	2017-03-01 07:07:24
858	2017-02-27 19:25:48	That looks good to me (although I haven't run it). The -L option to emulate is certainly the right way to go.	pjcj	2017-03-01 07:07:24
858	2017-03-01 07:05:10	Alright, let's push the fix and see if anyone complains.	junegunn	2017-03-01 07:07:24
857	2017-02-25 10:30:30	<!-- Check all that apply [x] --> - Category - [x] fzf binary - [ ] fzf-tmux script - [ ] Key bindings - [ ] Completion - [ ] Vim - [ ] Neovim - [ ] Etc. - OS - [x] Linux - [ ] Mac OS X - [ ] Windows - [ ] Windows Subsystem for Linux - [ ] Etc. Prebuilt binaries for armhf / aarch64 on linux?	dopykuh	2017-02-25 20:20:10
857	2017-02-25 14:23:50	I'm not familiar with that platform. Does arm8 binary work there? I'm building it with `GOOS=linux GOARCH=arm64`. https://github.com/junegunn/fzf-bin/releases/download/0.16.5/fzf-0.16.5-linux_arm8.tgz	junegunn	2017-02-25 20:20:10
857	2017-02-25 14:25:20	I'll try it on my odroid and pine64 later ;) Am 25.02.2017 15:23 schrieb "Junegunn Choi" <notifications@github.com>: > I'm not familiar with that platform. Does arm8 binary work there? I'm > building it with GOOS=linux GOARCH=arm64. > > https://github.com/junegunn/fzf-bin/releases/download/0. > 16.5/fzf-0.16.5-linux_arm8.tgz > > — > You are receiving this because you authored the thread. > Reply …	dopykuh	2017-02-25 20:20:10
857	2017-02-25 20:19:25	Odroid seems to be a armv7l, so this works fine ;)	dopykuh	2017-02-25 20:20:10
856	2017-02-24 15:24:02	<!-- Check all that apply [x] --> - Category - [x ] fzf binary - [ ] fzf-tmux script - [ ] Key bindings - [ ] Completion - [ ] Vim - [x] Neovim - [ ] Etc. - OS - [ ] Linux - [x] Mac OS X - [ ] Windows - [ ] Windows Subsystem for Linux - [ ] Etc. - Shell - [ ] bash - [x] zsh - [ ] fish 1. I find in your gif at homepage , your fzf window is at the bottom of the screen, but when i set height=40%, my…	FinallyFinancialFreedom	2017-02-25 15:22:48
856	2017-02-25 15:22:48	1. It's using `fzf-tmux` script. It was primarily used before we added `--height` option. 2. FZF_DEFAULT_OPTS always applies. FZF_CTRL_{T,R}_OPTS allow you to further customize the options. Since the addition of `--height`, we set `--reverse` by default to CTRL-T and ALT-C, as top-down layout looks better in non-full screen mode. You can add `--no-reverse` to FZF_DEFAULT_OPTS to override it. 3. I…	junegunn	2017-02-25 15:22:48
856	2017-02-25 15:59:39	thank you for reply, and your amazing fzf and fzf.vim, and i just notice that the vim-plug is created by you too after i used it for months. How great you are in vim world! You are right to focus your precious time on the essential functions. Although I pay more attention on UI, I don't like too many customise options. Anyway a default beautiful UI is attractive. I'm sure spacemacs gains a lot of…	FinallyFinancialFreedom	2017-02-25 15:22:48
855	2017-02-24 11:55:57	<!-- Check all that apply [x] --> - Category - [x] fzf binary - [ ] fzf-tmux script - [ ] Key bindings - [ ] Completion - [ ] Vim - [ ] Neovim - [ ] Etc. - OS - [ ] Linux - [ ] Mac OS X - [ ] Windows - [ ] Windows Subsystem for Linux - [ ] Etc. - Shell - [ ] bash - [ ] zsh - [ ] fish <!-- ### Before submitting - Make sure that you have the latest version of fzf - If you use tmux, make sure $TERM …	sassanh	2017-02-24 18:46:07
855	2017-02-24 18:46:07	I'm not interested in adding more modes to keep it simple. In fact, I don't think another mode is needed in this case. fzf already has a sophisticated ranking algorithm so just type in `cp/xyz/test` (or just `cpxyztest`) and you'll most likely get the result you want as the top match. See https://github.com/junegunn/fzf/blob/master/src/algo/algo.go for the details.	junegunn	2017-02-24 18:46:07
855	2017-02-24 18:54:10	Is it possible to apply a custom calibration for this ranking algorithm for end user? This is the problem in details: I have lots of curl requests copied from chrome (long curl requests) in my fish history. When I press `c-r` and search for a specific curl request, when I type `curl` it brings results with `curl` highlighted, when I type the hostname for example or some parameter in the curl requ…	sassanh	2017-02-24 18:46:07
855	2017-02-24 18:55:46	Have you read this part? https://github.com/junegunn/fzf#key-bindings-for-command-line	junegunn	2017-02-24 18:46:07
855	2017-02-24 18:58:33	Oh sorry, it works perfectly after pressing `c-r` again.	sassanh	2017-02-24 18:46:07
855	2017-02-24 19:02:55	Yeah, I have noticed that many users are unfortunately unaware of it. So I've been thinking if it would be better to add something like `--header "Press CTRL-R to toggle sort"` to avoid confusion. But that can be annoying to the users who already know that. Anyway, to enable sort by default, you can add `--sort` to `$FZF_CTRL_R_OPTS`.	junegunn	2017-02-24 18:46:07
855	2017-02-24 19:07:26	Yeah I was reading this conversation: https://github.com/junegunn/fzf/commit/a57b375b413e12b01e648d4fcaf91e29a53ae75d In fzf-vim we have `Press CTRL-S to toggle sort`. I never expected sort to mean "sort by relevance to input" here. Maybe you can show a message only when the user hasn't use this feature yet.	sassanh	2017-02-24 18:46:07
855	2017-03-04 18:41:24	Well, I just decided to enable it by default.	junegunn	2017-02-24 18:46:07
854	2017-02-24 11:50:47	<!-- Check all that apply [x] --> - Category - [ ] fzf binary - [ ] fzf-tmux script - [x] Key bindings - [ ] Completion - [ ] Vim - [ ] Neovim - [ ] Etc. - OS - [ ] Linux - [ ] Mac OS X - [ ] Windows - [ ] Windows Subsystem for Linux - [ ] Etc. - Shell - [ ] bash - [ ] zsh - [ ] fish <!-- ### Before submitting - Make sure that you have the latest version of fzf - If you use tmux, make sure $TERM …	sassanh	2017-02-24 18:31:47
854	2017-02-24 18:31:47	<S_CODE_TOKEN> See `man fzf` for more info.	junegunn	2017-02-24 18:31:47
854	2017-02-24 18:37:05	I read about bind, I should've provide more context: while `set -x FZF_DEFAULT_OPTS '--bind shift-tab:down,tab:up,q:abort'` works ``set -x FZF_DEFAULT_OPTS --bind shift-tab:down,tab:up,`:abort' `` doesn't work.	sassanh	2017-02-24 18:31:47
854	2017-02-24 18:38:56	Note that I wrapped the expression with single quotes.	junegunn	2017-02-24 18:31:47
854	2017-02-24 18:41:56	Try this: <S_CODE_TOKEN>	junegunn	2017-02-24 18:31:47
854	2017-02-24 18:43:06	Thanks, escaping `` ` `` fixed it.	sassanh	2017-02-24 18:31:47
853	2017-02-24 06:11:58	so, ctrl-t will list all files and direcotries. can you detect it automatically ? i mean, when cd ctrl-t, it only list directories like `cd $(find . -type d |fzf)` while vi ctrl-t, it only list files. Maybe vi a directory is useful sometimes.	FinallyFinancialFreedom	2017-02-25 15:05:24
853	2017-02-25 15:05:24	It's not possible on bash. For that purpose, you are supposed to use fuzzy completion `cd **<tab>`. If you use zsh, see https://github.com/junegunn/fzf/wiki/Configuring-fuzzy-completion#zsh	junegunn	2017-02-25 15:05:24
852	2017-02-24 01:33:25	<!-- Check all that apply [x] --> - Category - [ ] fzf binary - [ ] fzf-tmux script - [ ] Key bindings - [ ] Completion - [x] Vim - [ ] Neovim - [ ] Etc. - OS - [ ] Linux - [ ] Mac OS X - [x] Windows - [ ] Windows Subsystem for Linux - [ ] Etc. - Shell - [ ] bash - [ ] zsh - [ ] fish May I know to perform case insensitive search in fzf?	hezjing	2017-02-24 19:11:35
852	2017-02-24 07:20:20	It looks like typing the pattern in lowercase will search files in case insensitive mode. Typing the pattern in uppercase will search files in case sensitive mode?	hezjing	2017-02-24 19:11:35
852	2017-02-24 09:12:06	`fzf -i` to force case-insensitive search. Default is smart-case match where the search will be case-sensitive if you use at least one uppercase letter your pattern and case-insensitive otherwise. Take a look at `fzf --help` for all options you can give to FZF.	mbudde	2017-02-24 19:11:35
851	2017-02-21 08:06:31	<!-- Check all that apply [x] --> - Category - [ ] fzf binary - [ ] fzf-tmux script - [x] Key bindings - [ ] Completion - [ ] Vim - [ ] Neovim - [ ] Etc. - OS - [ ] Linux - [x] Mac OS X - [ ] Windows - [ ] Windows Subsystem for Linux - [ ] Etc. - Shell - [ ] bash - [ ] zsh - [x] fish <!-- ### Before submitting - Make sure that you have the latest version of fzf - If you use tmux, make sure $TERM …	rburgst
851	2017-02-22 03:27:53	install script does two things for fish: - Create symlink `~/.config/fish/functions/fzf_key_bindings.fish` - Append `fzf_key_bindings` to `~/.config/fish/functions/fish_user_key_bindings.fish` Check if both files exist and there's `fzf_key_bindings` in fish_user_key_bindings.fish.	junegunn
851	2017-02-22 04:34:56	The files exist and have the expected contents. However calling fzf_key_bindings inside the functions file does not seem to have any effect. As stated earlier in my desperation I have created a Config.fish file and added fzf_key_bindings call there too but that doesn't seem to do anything. I am using oh-my-fish. Not sure if that has anything to do with it. Also note that I didn't have a fish_user…	rburgst
851	2017-02-22 05:43:16	Hmm, I see. I don't use fish so I don't know much about it. I also have no experience with oh-my-fish. All I can confirm is that it works as expected on my machine with vanilla fish 2.5.0. You might want to reach out to more experienced fish users especially the ones who use oh-my-fish.	junegunn
851	2017-02-23 06:44:30	Hi. I have same issue as @rburgst. Don't know what happed (maybe something broke after updating Fedora). <S_CODE_TOKEN> [Here is some info ](https://gist.github.com/jmayday/09962fb456d415976d03e29310ee514b)about my last update. Unfortunately I can't undo this update because I didn't have _keepcache_ turned on in DNF and one of the packages is gone from repo.	jmayday
851	2017-03-03 11:55:18	@rburgst could you pls repost on omf github? https://github.com/oh-my-fish/oh-my-fish/issues	jmayday
851	2017-03-17 10:39:10	I think this is a bug with how fzf writes to `fish_user_key_bindings.fish`. I fixed it by updating it to be within a function like so: <S_CODE_TOKEN> fish 2.5.0, omf 5, fzf 0.16.6	cmrn
851	2017-03-19 07:00:35	@cmrn this works! Thanks a lot!	rburgst
851	2017-03-19 10:09:32	So what do you suggest? It's not going to be trivial for the install script to inject the line if `fish_user_key_bindings` function already exists. I don't know fish, and it's probably not a conventional way to write `fish_user_key_bindings.fish`, but it works anyway if OMF is not used. Can OMF come up with a workaround? Patches are welcome.	junegunn
850	2017-02-20 09:31:31	<!-- Check all that apply [x] --> - Category - [ ] fzf binary - [ ] fzf-tmux script - [ ] Key bindings - [ ] Completion - [ ] Vim - [ ] Neovim - [ ] Etc. - OS - [ ] Linux - [ ] Mac OS X - [ ] Windows - [ ] Windows Subsystem for Linux - [ ] Etc. - Shell - [ ] bash - [ ] zsh - [ ] fish <!-- ### Before submitting - Make sure that you have the latest version of fzf - If you use tmux, make sure $TERM …	ikariwing	2017-02-21 04:21:48
850	2017-02-21 01:08:31	Hi, if I'm not mistaken, we need to explicitly exclude `.git` when using `--hidden` option. See https://github.com/ggreer/the_silver_searcher/issues/790	junegunn	2017-02-21 04:21:48
850	2017-02-21 03:35:26	I am not sure whether it's a back-compatibility issue of ag, however on my machine, `--unrestricted` reveals the .git, while `--hidden` don't. My ag version: <S_CODE_TOKEN> Feel free to close this issue if you want, since it seems that no harm. 고맙습니다	ikariwing	2017-02-21 04:21:48
850	2017-02-21 04:21:48	I just updated ag to the latest, but I'm still seeing .git directory with `--hidden` as follows: <S_CODE_TOKEN> I'm not sure why you're getting different results, but anyway, we'll have to keep it. ありがとうございます :)	junegunn	2017-02-21 04:21:48
850	2017-02-22 03:51:02	Hi, sorry to mislead you :$ I found the different result on my machine was due to my .agignore setting, which already includes .git/.hg/.svn . So we do need the `--ignore .git` as you said. And I might also mislead you about my nationality since my GitHub name is Japanese-like. Actually, I am a completely Taiwanese ;-) 謝謝！	ikariwing	2017-02-21 04:21:48
850	2017-02-22 03:54:31	@ikariwing Whoops, my bad, thanks for the clarification :)	junegunn	2017-02-21 04:21:48
849	2017-02-19 22:46:07	<!-- Check all that apply [x] --> - Category - [x] fzf binary - [ ] fzf-tmux script - [ ] Key bindings - [ ] Completion - [ ] Vim - [ ] Neovim - [ ] Etc. - OS - [ ] Linux - [x] Mac OS X - [ ] Windows - [ ] Windows Subsystem for Linux - [ ] Etc. - Shell - [x] bash - [ ] zsh - [ ] fish <!-- ### Before submitting - Make sure that you have the latest version of fzf - If you use tmux, make sure $TERM …	alotofnoodles	2017-02-23 13:54:20
849	2017-02-20 01:11:24	I can't reproduce. Do you have an anti-virus software running? - https://github.com/golang/go/issues/8801 - https://github.com/golang/go/issues/16730	junegunn	2017-02-23 13:54:20
849	2017-02-20 05:21:11	I'm having the same issues since I did a `PlugUpdate`. I've looked into the posted links and it's not clear what the solution would be. Previous versions of fzf (perhaps it's `go` version-related) didn't have this issue. I've had this company laptop with AV software for almost a year and I just ran into this issue today.	hahuang65	2017-02-23 13:54:20
849	2017-02-20 05:54:03	Hmm, interesting. I'll see if it's possible to avoid the issue. For the time being, use 0.16.4 binary built with Go 1.7.	junegunn	2017-02-23 13:54:20
849	2017-02-20 06:12:07	Yeah thanks, also, just as a note, the last version I had in my `~/.fzf/bin` was 0.16.2, so I'm unsure if 0.16.3 or 0.16.4 would have worked for me. I can test those for you if you'd like. Currently, I just symlinked my 0.16.2 as `fzf` in the same folder and it's working again.	hahuang65	2017-02-23 13:54:20
849	2017-02-20 23:32:23	@hahuang65 I can confirm that reverting to 0.16.4 works for me.	alotofnoodles	2017-02-23 13:54:20
849	2017-02-22 03:44:23	I'm not yet sure if there is something I can do to avoid the problem, or we have no way but to hope that it's fixed in Go or in your anti-virus software. But anyway, since there's no way I can reproduce the problem on my environment, I need your assistance to find the solution. 1. Install Go. `brew install go` should suffice. 2. Clone fzf repo if you haven't already. 3. `make install` inside `src…	junegunn	2017-02-23 13:54:20
849	2017-02-22 04:01:52	Here we go... it didn't compile: <S_CODE_TOKEN>	hahuang65	2017-02-23 13:54:20
849	2017-02-22 04:13:27	Hmm, let's see if adding `-linkmode=external` (as suggested in the linked issue) helps. Can you update Makefile as follows and try again? <S_CODE_TOKEN>	junegunn	2017-02-23 13:54:20
849	2017-02-22 04:18:21	`make install` output: <S_CODE_TOKEN>	hahuang65	2017-02-23 13:54:20
849	2017-02-22 04:23:01	Hmm, so it doesn't help :( There are two things suggested in the above issue 1. `-linkmode=external` 2. Check if there's DYLD variables (`env | grep DYLD`) and unset them, most notably `DYLD_INSERT_LIBRARIES`	junegunn	2017-02-23 13:54:20
849	2017-02-22 04:30:01	Yeah, there's no `DYLD_*` variables set unfortunately...	hahuang65	2017-02-23 13:54:20
849	2017-02-22 05:26:58	Okay, let's simplify the whole thing a bit, do you see the same error when you do `go get github.com/mattn/go-isatty`? Then we can be sure that the problem is not specific to fzf. Another thing you can check is to install Go 1.7.x and see if the command works with that version. If it turned out to be a problem of Go 1.8 then you can report the problem to Go team.	junegunn	2017-02-23 13:54:20
849	2017-02-22 12:47:35	It seems that this is not FZF related problem, but Go 1.8 . Running `go get github.com/mattn/go-isatty` throws the same error. It turns out that some people are running the same AntiVirus that I am running now -> Cylance https://github.com/golang/go/issues/18171	alotofnoodles	2017-02-23 13:54:20
849	2017-02-22 15:22:46	I see, thanks for the update. Looks like there's not much I can do at the moment. I don't want to rebuild the binaries using Go 1.7 since I noticed that fzf binary built with Go 1.8 is roughly 5~7% faster than the one built with 1.7.	junegunn	2017-02-23 13:54:20
849	2017-02-22 23:16:44	Thanks for troubleshooting @junegunn. I am reverting back to Go 1.7 until I figure out how to by pass the Cylance AV. Will post the update once I have the solution	alotofnoodles	2017-02-23 13:54:20
849	2017-02-22 23:19:06	Yeah, thank you @junegunn for taking the time to troubleshoot. I really appreciate your help and LOVE a TON of your projects :), Keep up the good work. @alotofnoodles Cylance blows. I have it for work too :p	hahuang65	2017-02-23 13:54:20
849	2017-02-23 00:33:59	So I managed to solve this problem by asking the IT support (Cylance is centrally controlled) to change the Cylance policy to (MAC - BG). @hahuang65 It's time to buy coffees for the support guys ☕️	alotofnoodles	2017-02-23 13:54:20
849	2017-02-23 13:54:20	Thanks for the info, glad to hear that you sorted it out. I updated the title so that it's easier to find for the users who run into the same issue.	junegunn	2017-02-23 13:54:20
849	2017-03-05 17:56:33	@alotofnoodles can you provide more details what policy had to get changed? I am running into a similar issue	udangel-r7	2017-02-23 13:54:20
849	2017-03-05 23:27:02	@udangel-r7, our support team changed the policy to (MAC - BG). Hope this helps. ![cylance_causes__fatal_error__runtime__bsdthread_register_error__ _issue__849_ _junegunn_fzf](https://cloud.githubusercontent.com/assets/432081/23592590/5e2a31b8-0257-11e7-80c0-f78c63288bc5.jpg)	alotofnoodles	2017-02-23 13:54:20
848	2017-02-19 14:10:25	I find it useful to inject a specific prefix when pressing "Ctrl-T" on files. I made the default value `$EDITOR`, which means that by default "Ctrl-T" will return the selection, prefixed by the users editor.	odedlaz	2017-02-19 14:18:32
848	2017-02-19 14:18:32	Thanks, but I have no plan to change the way the key bindings work. It's been really painful for me to make sure that they work consistently across three different shells (bash, zsh, and fish), and any new options will make the maintenance even more difficult. I believe you'll be able to implement the suggested behavior by defining another widget that is built upon fzf-file-widget.	junegunn	2017-02-19 14:18:32
847	2017-02-18 07:16:44	<!-- Check all that apply [x] --> - Category - [ ] fzf binary - [ ] fzf-tmux script - [ ] Key bindings - [ ] Completion - [x] Vim - [ ] Neovim - [ ] Etc. - OS - [ ] Linux - [ ] Mac OS X - [x] Windows - [ ] Windows Subsystem for Linux - Shell - [ ] bash - [ ] zsh - [ ] fish - [x] cmd <!-- ### Before submitting - Make sure that you have the latest version of fzf - If you use tmux, make sure $TERM i…	wontoncc	2017-02-18 09:18:24
847	2017-02-18 09:19:14	Thank you, I applied your patch. Please let me know if you see any other issues.	junegunn	2017-02-18 09:18:24
847	2017-02-18 09:21:03	> And it requires the FZF_DEFAULT_COMMAND starts with '@' to leave out the command line in the list of result. Do you think we should prepend `@` to the command automatically?	junegunn	2017-02-18 09:18:24
847	2017-02-18 11:49:24	My bad, that should be implemented in the patch. To achieve that might involve adding `@` to every line of the commands. Better add `@echo off` to the head of the temporary file in my opinion. <S_CODE_TOKEN> EDIT: forgot to check the platform.	wontoncc	2017-02-18 09:18:24
847	2017-02-18 13:00:43	I see, thanks for the update. Fixed in c2db67c.	junegunn	2017-02-18 09:18:24
846	2017-02-17 21:04:51	<!-- Check all that apply [x] --> - Category - [ ] fzf binary - [ ] fzf-tmux script - [x] Key bindings - [ ] Completion - [ ] Vim - [ ] Neovim - [ ] Etc. - OS - [ ] Linux - [x] Mac OS X - [ ] Windows - [ ] Windows Subsystem for Linux - [ ] Etc. - Shell - [ ] bash - [x] zsh - [ ] fish <!-- ### Before submitting - Make sure that you have the latest version of fzf - If you use tmux, make sure $TERM …	skamsie	2017-02-18 04:59:24
846	2017-02-18 04:59:24	Looks like your zsh config is loading ~/.bashrc, which is not syntactically compatible. I recommend that you don't do that, but it you insist, you can edit the line in .bashrc so that it's not loaded under zsh. <S_CODE_TOKEN>	junegunn	2017-02-18 04:59:24
846	2017-02-19 17:04:58	Yes, it looks like I was sourcing `.bashrc` in my `.bash_profile` which was then sourced in `.zshrc`. A big mess indeed. Thank you for your help.	skamsie	2017-02-18 04:59:24
845	2017-02-17 06:12:39	<!-- Check all that apply [x] --> - Category - [x] fzf binary - [ ] fzf-tmux script - [x] Key bindings - [ ] Completion - [ ] Vim - [ ] Neovim - [ ] Etc. - OS - [ ] Linux - [x] Mac OS X - [ ] Windows - [ ] Windows Subsystem for Linux - [ ] Etc. - Shell - [ ] bash - [x] zsh - [ ] fish <!-- ### Before submitting - Make sure that you have the latest version of fzf - If you use tmux, make sure $TERM …	berfarah	2017-02-17 08:57:24
845	2017-02-17 08:57:24	> meaning that you will always have to go up and down (2 actions per file) to select files. Shift-tab moves the cursor upward. > My suggestion would be to change Tab to go in the opposite direction for normal (non-reverse) mode to save on keypresses. You can use `--bind` option to map tab and shift-tab to `toggle-out` and `toggle-in` respectively instead of `toggle+down` and `toggle+up` like so: …	junegunn	2017-02-17 08:57:24
845	2017-02-17 16:44:02	Thanks for taking the time to answer my question. Completely understand that it's not better for everyone and there are issues with backwards compatibility - and with keybindings available for this I'm happy either way. I just realized that the reason I didn't discover `shift-tab` is because of a neovim issue where it isn't passed to the terminal correctly (which is slotted to be fixed in the nex…	berfarah	2017-02-17 08:57:24
845	2017-02-18 04:42:25	> shift-tab is because a neovim issue where it isn't passed to the terminal correctly Oh, I see. I also noticed that before. Thanks for the clarification.	junegunn	2017-02-17 08:57:24
844	2017-02-15 15:09:58		Ambrevar	2017-02-16 08:18:01
844	2017-02-15 15:11:12	`cut` is faster and more readable than `sed`. It is also more consistent with #779. I can't remember why I forgot to apply the changes to the rest of the functions in #779.	Ambrevar	2017-02-16 08:18:01
844	2017-02-16 08:18:10	Thanks!	junegunn	2017-02-16 08:18:01
843	2017-02-14 10:59:07	<!-- Check all that apply [x] --> - Category - [ ] fzf binary - [ ] fzf-tmux script - [ ] Key bindings - [x] Completion - [] Vim - [] Neovim - [ ] Etc. - OS - [x] Linux - [x] Mac OS X - [ ] Windows - [ ] Windows Subsystem for Linux - [ ] Etc. - Shell - [ ] bash - [x] zsh - [ ] fish <!-- ### Before submitting - Make sure that you have the latest version of fzf - If you use tmux, make sure $TERM is…	yevhen-m
843	2017-02-14 13:39:17	Hi, actually most of the snippets in the wiki page are not mine. I haven't really used fs so far. I'll try it when I get some time.	junegunn
842	2017-02-14 00:41:39	<!-- Check all that apply [x] --> - Category - [ ] fzf binary - [x ] fzf-tmux script - [x ] Key bindings - [ ] Completion - [ ] Vim - [ ] Neovim - [ ] Etc. - OS - [ ] Linux - [x ] Mac OS X - [ ] Windows - [ ] Windows Subsystem for Linux - [ ] Etc. - Shell - [x ] bash - [ ] zsh - [ ] fish <!-- ### Before submitting - Make sure that you have the latest version of fzf - If you use tmux, make sure $T…	faruzzy	2017-02-14 14:19:16
842	2017-02-14 14:19:15	The snippets are written for non-vi mode. If you use vi mode, you'll have to slightly change it. You might want to take a look at https://github.com/junegunn/fzf/blob/master/shell/key-bindings.bash to see how it's done.	junegunn	2017-02-14 14:19:16
841	2017-02-13 14:14:26	<!-- Check all that apply [x] --> - Category - [ ] fzf binary - [ ] fzf-tmux script - [ ] Key bindings - [ ] Completion - [ ] Vim - [ ] Neovim - [ ] Etc. - OS - [ ] Linux - [ ] Mac OS X - [ ] Windows - [ ] Windows Subsystem for Linux - [ ] Etc. - Shell - [ ] bash - [ ] zsh - [ ] fish <!-- ### Before submitting - Make sure that you have the latest version of fzf - If you use tmux, make sure $TERM …	derwiath	2017-02-13 14:14:33
840	2017-02-08 06:15:17	fixes #839	DanielFGray	2017-02-09 05:05:03
840	2017-02-09 05:05:11	Merged, thanks!	junegunn	2017-02-09 05:05:03
839	2017-02-08 06:13:19	- Category - [ ] fzf binary - [ ] fzf-tmux script - [x] Key bindings - [ ] Completion - [ ] Vim - [ ] Neovim - [ ] Etc. - OS - [ ] Linux - [ ] Mac OS X - [ ] Windows - [ ] Windows Subsystem for Linux - [ ] Etc. - Shell - [ ] bash - [x] zsh - [ ] fish this is particularly annoying with `chpwd()` hooks like running `ls` automatically I double-checked to see if this happens in bash but it didn't see…	DanielFGray	2017-02-09 05:05:03
839	2017-02-08 12:51:44	Thanks, let's fix it, I left a comment on your PR.	junegunn	2017-02-09 05:05:03
838	2017-02-08 05:26:14		amosbird
838	2017-02-08 05:48:21	Have you taken a look at #433? We already handle zoomed panes. (By the way, I just noticed a bug with the logic handling `-l` `-u` on zoomed panes. Let me push the fix for it.)	junegunn
838	2017-02-08 06:05:10	well, it seems not working on my env. `fzf-tmux` just deletes all the panes when finished.	amosbird
838	2017-02-08 06:05:59	Can you check if 1ba7acf4bd4314f299b57cea73cbd376bde5aba3 helps?	junegunn
838	2017-02-08 06:14:17	no, it doesn't help.	amosbird
838	2017-02-08 06:16:13	I'm using latest tmux, configuration is in https://github.com/amosbird/tmuxconfig	amosbird
837	2017-02-08 04:46:46	<!-- Check all that apply [x] --> - Category - [ x ] fzf binary - [ x ] fzf-tmux script - [ ] Key bindings - [ ] Completion - [ ] Vim - [ ] Neovim - [ ] Etc. - OS - [ x ] Linux - [ ] Mac OS X - [ ] Windows - [ ] Windows Subsystem for Linux - [ ] Etc. - Shell - [ x ] bash - [ ] zsh - [ ] fish <!-- ### Before submitting - Make sure that you have the latest version of fzf - If you use tmux, make sur…	jaymem	2017-02-25 17:59:29
837	2017-02-08 04:50:07	I'm certain that this is a configuration issue, and I can't really help you with that. Closely examine your configuration files to find out what's going on.	junegunn	2017-02-25 17:59:29
837	2017-02-08 05:17:19	Thank you for your response. What config files would I look at? It is definitely not .bashrc or the usual suspects. These have been closely vetted. Since this is a post fzf install issue, could fzf have modified a config file or create one?	jaymem	2017-02-25 17:59:29
837	2017-02-08 05:38:53	Here is a list of all my configs, I have gone through the usuals and nothing to indicate a replacement of sudo su to sudo $(fzf) Any idea which config could be the culprit? ![2017-02-07](https://cloud.githubusercontent.com/assets/8275312/22724837/f52de968-ed96-11e6-81ad-33fbbf04454c.png)	jaymem	2017-02-25 17:59:29
837	2017-02-08 05:45:50	> could fzf have modified a config file or create one? It (optionally) adds a line to your .bashrc for sourcing ~/.fzf.bash, that's all. > Any idea which config could be the culprit? Not sure. grep for `fzf`.	junegunn	2017-02-25 17:59:29
837	2017-02-25 17:59:29	I'm closing this, as I'm pretty certain that it's not an issue of fzf itself.	junegunn	2017-02-25 17:59:29
836	2017-02-06 22:08:56	![image](https://cloud.githubusercontent.com/assets/287744/22668469/ae7987ec-ec75-11e6-84c5-8578a876ea6a.png)	prabirshrestha	2017-02-07 05:42:08
836	2017-02-07 05:42:17	Thanks!	junegunn	2017-02-07 05:42:08
835	2017-02-06 19:19:20	<!-- Check all that apply [x] --> - Category - [x] fzf binary - [x] fzf-tmux script - [ ] Key bindings - [ ] Completion - [x] Vim - [ ] Neovim - [ ] Etc. - OS - [x] Linux - [ ] Mac OS X - [ ] Windows - [ ] Windows Subsystem for Linux - [ ] Etc. - Shell - [x ] bash - [ ] zsh - [ ] fish ![image](https://cloud.githubusercontent.com/assets/2774449/22662459/00a972ec-ec5e-11e6-8389-e5664b769f6c.png) Th…	alxyang	2017-02-07 06:57:14
835	2017-02-07 05:44:12	Looks like a configuration issue. Check if you can still reproduce the problem with a minimal vimrc <S_CODE_TOKEN>	junegunn	2017-02-07 06:57:14
835	2017-02-07 06:57:14	Running with minimal vimrc did indeed solve the problem. I then noticed in my vundle entries I was only updating fzf.vim and I didn't have an entry for fzf. Adding fzf and updating it fixed the problem. Thanks!	alxyang	2017-02-07 06:57:14
834	2017-02-06 14:44:27	The tar.gz for the [latest release](https://github.com/junegunn/fzf/releases/tag/0.16.4) does not contain a directory, e.g. `fzf-16.0.4`, but instead contains the binary only, `fzf`. All previous released tar's contain a directory which contains the binary. I wanted to know if this was a mistake or this is how the releases will be from now on, I can update my build tool accordingly. Many thanks.	krisleech	2017-02-06 15:27:27
834	2017-02-06 15:27:27	I believe you're talking about the file name of the binary in the tarball. It's an intended change. I decided that it would be easier for the users. Makefile and install script were updated accordingly. See https://github.com/junegunn/fzf/commit/ee5aeb8	junegunn	2017-02-06 15:27:27
834	2017-02-17 09:39:13	Thanks for the explanation. I'll update my Ansible task.	krisleech	2017-02-06 15:27:27
833	2017-02-06 13:48:01	<!-- Check all that apply [x] --> - Category - [ ] fzf binary - [x] fzf-tmux script - [ ] Key bindings - [x] Completion - [ ] Vim - [ ] Neovim - [ ] Etc. - OS - [x] Linux - [x] Mac OS X - [ ] Windows - [ ] Windows Subsystem for Linux - [ ] Etc. - Shell - [x] bash - [x] zsh - [ ] fish <!-- ### Before submitting - Make sure that you have the latest version of fzf - If you use tmux, make sure $TERM …	yevhen-m	2017-02-06 15:43:32
833	2017-02-06 15:43:32	You probably need `zle redisplay` or `zle reset-prompt`. See the updated code and the related discussion here: https://gist.github.com/junegunn/8b572b8d4b5eddd8b85e5f4d40f17236	junegunn	2017-02-06 15:43:32
833	2017-02-06 16:36:04	@junegunn thanks a lot. Perfect as always.	yevhen-m	2017-02-06 15:43:32
832	2017-02-06 09:50:47	- Category - [x] fzf binary - [ ] fzf-tmux script - [ ] Key bindings - [ ] Completion - [x] Vim - [ ] Neovim - [ ] Etc. - OS - [x] Linux - [ ] Mac OS X - [ ] Windows - [ ] Windows Subsystem for Linux - [ ] Etc. - Shell - [x] bash - [ ] zsh - [ ] fish I've installed *fzf* via usual vim installation ie. `Plug 'junegunn/fzf', { 'dir': '~/.fzf', 'do': './install --all' }`, but after updating it today…	agauniyal	2017-02-06 11:03:46
832	2017-02-06 10:05:09	`fzf --version` should return 0.16.0 or above. Check the output of `which fzf`. My guess is that it is pointing to a different version of fzf.	junegunn	2017-02-06 11:03:46
832	2017-02-06 10:28:09	yes, but I don't know how any of this happened after the update - <S_CODE_TOKEN> should I delete the directory and reupdate it?	agauniyal	2017-02-06 11:03:46
832	2017-02-06 10:29:53	No just rerun the install script and see if it helps.	junegunn	2017-02-06 11:03:46
832	2017-02-06 11:03:46	Yup it works now - <S_CODE_TOKEN> Still not sure how that happened though..	agauniyal	2017-02-06 11:03:46
832	2017-02-06 11:55:56	Yeah, that's weird. I think I'm going to remove the old Ruby version for good to avoid further confusion.	junegunn	2017-02-06 11:03:46
831	2017-02-04 15:16:27	<!-- Check all that apply [x] --> - Category - [ ] fzf binary - [ ] fzf-tmux script - [ ] Key bindings - [ ] Completion - [ ] Vim - [ ] Neovim - [ ] Etc. - OS - [ ] Linux - [ ] Mac OS X - [ ] Windows - [ ] Windows Subsystem for Linux - [ ] Etc. - Shell - [X] bash - [ ] zsh - [ ] fish <!-- ### Before submitting - Make sure that you have the latest version of fzf - If you use tmux, make sure $TERM …	zakariaGatter	2017-02-06 16:05:01
831	2017-02-06 16:05:01	I don't think you want to use `--print0` here. Use something like `tr` to replace new lines into spaces.	junegunn	2017-02-06 16:05:01
830	2017-02-03 23:56:20	<!-- Check all that apply [x] --> - Category - [ ] fzf binary - [ ] fzf-tmux script - [ ] Key bindings **- [X ] Completion** - [ ] Vim - [ ] Neovim - [ ] Etc. - OS **- [X ] Linux** - [ ] Mac OS X - [ ] Windows - [ ] Windows Subsystem for Linux - [ ] Etc. - Shell - [ ] bash **- [X ] zsh** - [ ] fish <!-- ### Before submitting - Make sure that you have the latest version of fzf - If you use tmux, m…	kkurni	2017-02-09 16:51:26
830	2017-02-04 01:20:08	What's your exact zsh version? I would first see if it's possible to reproduce the problem even with a minimal zshrc.	junegunn	2017-02-09 16:51:26
830	2017-02-04 02:07:38	here is the version. zsh 4.3.10 (x86_64-redhat-linux-gnu) I tried to upgrade it with zsh 5.3 for linux, but it still does not work. Thanks	kkurni	2017-02-09 16:51:26
830	2017-02-04 11:46:22	We don't support that version of zsh (#665 #733) which was released in 2012. I haven't experienced the problem with zsh 5 or above. Works fine with zsh 5.3.	junegunn	2017-02-09 16:51:26
829	2017-01-31 15:42:13	<!-- Check all that apply [x] --> - Category - [x] fzf binary - [ ] fzf-tmux script - [ ] Key bindings - [ ] Completion - [ ] Vim - [ ] Neovim - [ ] Etc. - OS - [x] Linux - [ ] Mac OS X - [ ] Windows - [ ] Windows Subsystem for Linux - [ ] Etc. - Shell - [x] bash - [ ] zsh - [ ] fish <!-- ### Before submitting - Make sure that you have the latest version of fzf - If you use tmux, make sure $TERM …	fidelram
829	2017-01-31 16:13:51	I'm not sure what's happening there, but the latest version of fzf prefers to use `--height` option over fzf-tmux, so it's going to be a non-issue (if you don't insist on using fzf-tmux). You might want to consider upgrading fzf first.	junegunn
828	2017-01-31 14:13:42	This can be useful to add the current command name to the statusline, like this: <S_CODE_TOKEN>	kassio	2017-01-31 16:06:53
828	2017-01-31 14:48:53	Thanks for the suggestion. I see your point, but calling `fzf#wrap` does not necessarily mean that the user will call `fzf#run` immediately with the result. It's designed to be a pure function that should not affect the global state. Also, the variable you suggested only makes sense in Neovim and we don't want to unnecessarily expose it in ordinary Vim. So here's the idea. Let's make the dictiona…	junegunn	2017-01-31 16:06:53
828	2017-01-31 14:56:04	Suggested changed done. 😄	kassio	2017-01-31 16:06:53
828	2017-01-31 16:07:02	Merged, thanks.	junegunn	2017-01-31 16:06:53
827	2017-01-31 08:04:26	<!-- Check all that apply [x] --> - Category - [ ] fzf binary - [ ] fzf-tmux script - [ ] Key bindings - [ ] Completion - [x] Vim - [ ] Neovim - [ ] Etc. - OS - [ ] Linux - [x] Mac OS X - [ ] Windows - [ ] Windows Subsystem for Linux - [ ] Etc. - Shell - [ ] bash - [x] zsh/iterm2 - [ ] fish <!-- ### Before submitting - Make sure that you have the latest version of fzf - If you use tmux, make sure…	maitriyogin	2017-02-06 16:06:04
827	2017-01-31 08:46:32	Try the following instead and see if it helps <S_CODE_TOKEN> it's a shell script, so `.vim` is not the right extension, but anyway.	junegunn	2017-02-06 16:06:04
826	2017-01-30 15:39:04	<!-- Check all that apply [x] --> - Category - [ ] fzf binary - [ ] fzf-tmux script - [ ] Key bindings - [X] Completion - [ ] Vim - [ ] Neovim - [ ] Etc. - OS - [ ] Linux - [X] Mac OS X - [ ] Windows - [ ] Windows Subsystem for Linux - [ ] Etc. - Shell - [ ] bash - [X] zsh - [ ] fish Hello I've updated to 0.16.3 and I have weird completion issues now. It happens only in iterm2 not in terminal. It…	benoittgt	2017-01-30 16:03:35
826	2017-01-30 16:03:35	My bad. It's related to terminal type. ![capture d ecran 2017-01-30 a 17 02 55](https://cloud.githubusercontent.com/assets/8417720/22430262/f8f963d6-e70d-11e6-9e43-31c426dd00cd.png) Be sure to have settings like this. It's fixed. Thanks a lot for fzf.	benoittgt	2017-01-30 16:03:35
826	2017-01-31 00:47:21	No problem, thanks.	junegunn	2017-01-30 16:03:35
825	2017-01-27 17:03:25	<!-- Check all that apply [x] --> - Category - [x] fzf binary - [ ] fzf-tmux script - [x] Key bindings - [ ] Completion - [ ] Vim - [ ] Neovim - [ ] Etc. - OS - [ ] Linux - [x] Mac OS X - [ ] Windows - [ ] Windows Subsystem for Linux - [ ] Etc. - Shell - [x] bash - [ ] zsh - [ ] fish Hi, is there a reason why `ctrl-space` bindings are not supported? Currently if try <S_CODE_TOKEN> I get `__fzf_hi…	petobens	2017-01-29 17:07:22
825	2017-01-27 17:44:48	I was not sure if ctrl-space is universally supported by various terminal emulators. Excerpt from https://en.wikipedia.org/wiki/Control_character#How_control_characters_map_to_keyboards: > The NULL character (code 0) is represented by Ctrl-@, "@" being the code immediately before "A" in the ASCII character set. For convenience, a lot of terminals accept Ctrl-Space as an alias for Ctrl-@. But if i…	junegunn	2017-01-29 17:07:22
825	2017-01-28 02:12:20	Seems to work for me. Thank you!	petobens	2017-01-29 17:07:22
825	2017-01-28 02:41:06	Thanks for the confirmation, 0.16.3 will be released in a few days.	junegunn	2017-01-29 17:07:22
824	2017-01-27 09:25:02	<!-- Check all that apply [x] --> - Category - [x] fzf binary - [ ] fzf-tmux script - [x] Key bindings - [ ] Completion - [ ] Vim - [ ] Neovim - [ ] Etc. - OS - [x] Linux - [ ] Mac OS X - [ ] Windows - [ ] Windows Subsystem for Linux - [ ] Etc. - Shell - [x] bash - [x] zsh - [x] fish <!-- ### Before submitting - Make sure that you have the latest version of fzf - If you use tmux, make sure $TERM …	schef	2017-01-28 02:38:31
824	2017-01-27 15:34:45	I think you can number bash history lines before streaming them to fzf, then you can filter by them.	balta2ar	2017-01-28 02:38:31
824	2017-01-28 02:38:31	bash prepends line numbers to history by default, doesn't it? Anyway, I guess you want fzf to prepend line numbers to any type of input. It is possible, but we can already do manually. <S_CODE_TOKEN> It's infinitely more flexible than fzf doing it automatically; think about the formatting of the line numbers, colors, padding, justification, etc. I'll close the issue, but thanks for the suggestion.	junegunn	2017-01-28 02:38:31
824	2017-01-28 02:40:08	FYI, you might want to check out jump action as well. <S_CODE_TOKEN>	junegunn	2017-01-28 02:38:31
823	2017-01-27 08:02:50	<!-- Check all that apply [x] --> - Category - [x] fzf binary Currently fzf switches to the alternate screen before running an external command via execute action. But this switching is not desirable for a short-lived process whose output we are not interested in as it causes unnecessary flickering of the screen. Add `execute-silent` action for the use case. <S_CODE_TOKEN> A caveat is that we can…	junegunn	2017-01-29 17:07:22
822	2017-01-25 23:12:55	<!-- Check all that apply [x] --> - Category - [x] fzf binary - [ ] fzf-tmux script - [ ] Key bindings - [ ] Completion - [ ] Vim - [ ] Neovim - [ ] Etc. - OS - [ ] Linux - [ ] Mac OS X - [ ] Windows - [ ] Windows Subsystem for Linux - [ ] Etc. - Shell - [ ] bash - [ ] zsh - [ ] fish - Version - [x] 0.16.2 <!-- ### Before submitting - Make sure that you have the latest version of fzf - If you use…	D630	2017-01-26 02:54:37
822	2017-01-26 02:36:15	Hi, thanks for the great summary. - `--black` was added to workaround [the display issue in msys2](https://github.com/junegunn/fzf/issues/18#issuecomment-36785131) before fzf was rewritten in Go. Since the current version of fzf does not run in msys2 or cygwin, and moreover we now have a more flexible way to set the background color (`--color bg:0`), the option is no longer needed. It is still th…	junegunn	2017-01-26 02:54:37
822	2017-01-26 02:39:10	Let me add `--print0` and `--read0` to `--help`.	junegunn	2017-01-26 02:54:37
821	2017-01-23 23:38:31	<!-- Check all that apply [x] --> - Category - [ ] fzf binary - [ ] fzf-tmux script - [ ] Key bindings - [ ] Completion - [ ] Vim - [x] Neovim - [ ] Etc. - OS - [x] Linux - [ ] Mac OS X - [ ] Windows - [ ] Windows Subsystem for Linux - [ ] Etc. - Shell - [ ] bash - [x] zsh - [ ] fish <!-- ### Before submitting - Make sure that you have the latest version of fzf - If you use tmux, make sure $TERM …	yevhen-m	2017-01-26 02:54:37
821	2017-01-24 01:51:52	Any clue why it's happening? I can't reproduce locally.	junegunn	2017-01-26 02:54:37
821	2017-01-24 09:24:30	I have the same problem with `:Tags` on my mac. Strange that only `:Tags` command misbehaves.	yevhen-m	2017-01-26 02:54:37
821	2017-01-24 09:38:45	I use `enew` layout in neovim. If I change it to `new`, then there is no problem BUT only if I use `:Tags` in the window with no vertical splits. If I open a vertical split and use `:Tags` in the right vertical split, then problem is still present.	yevhen-m	2017-01-26 02:54:37
821	2017-01-24 16:16:39	I still can't reproduce even with `let g:fzf_layout = { 'window': 'enew' }`. Can you check if you still have the issue with this minimal configuration? <S_CODE_TOKEN>	junegunn	2017-01-26 02:54:37
821	2017-01-24 16:28:05	If I add `let g:fzf_layout = { 'window': 'enew' }` to your minimal config, then issue is present. As I can see, default layout is not affected.	yevhen-m	2017-01-26 02:54:37
821	2017-01-24 17:36:00	Confirmed that the problem is caused by the way fzf handles tab characters. fzf has to recalculate the width of each line after trimming it. <S_CODE_TOKEN>	junegunn	2017-01-26 02:54:37
821	2017-01-26 09:24:02	@junegunn thanks. Waiting for fzf 0.16.3.	yevhen-m	2017-01-26 02:54:37
820	2017-01-23 12:58:51	<!-- Check all that apply [x] --> - Category - [x] fzf binary - [ ] fzf-tmux script - [ ] Key bindings - [ ] Completion - [ ] Vim - [ ] Neovim - [ ] Etc. One great use I have of fzf is to change buffers in the kakoune text editor. I am using a `--preview` command that sets the buffer immediately, which works as a nice preview. So, I do not use the stdout of this command which renders the preview …	danr	2017-01-23 15:43:08
820	2017-01-23 13:23:55	I see, it makes sense and it's something we can do relatively easily. Since `--preview-window` already takes `hidden` flag (dormant), introducing another keyword for this invisible window will cause confusion. So let's use `--preview-window` option with size 0 (position doesn't matter) for this.	junegunn	2017-01-23 15:43:08
820	2017-01-23 16:00:39	@danr May I ask you to record a gif or something similar to show how it looks like? I'm interested, maybe I would do the same.	balta2ar	2017-01-23 15:43:08
820	2017-01-24 09:11:52	@junegunn thanks for the quick fix and for your efforts in making fzf! @balta2ar I recorded a video and put it here: https://vimeo.com/200792397	danr	2017-01-23 15:43:08
820	2017-01-27 08:55:45	@danr Thanks for the interesting video. Inspired me to come up with #823.	junegunn	2017-01-23 15:43:08
819	2017-01-23 10:15:03	<!-- Check all that apply [x] --> - Category - [ ] fzf binary - [ ] fzf-tmux script - [ ] Key bindings - [x] Completion - [ ] Vim - [ ] Neovim - [ ] Etc. - OS - [x] Linux - [ ] Mac OS X - [ ] Windows - [ ] Windows Subsystem for Linux - [ ] Etc. - Shell - [ ] bash - [x] zsh - [ ] fish <!-- ### Before submitting - Make sure that you have the latest version of fzf - If you use tmux, make sure $TERM …	ael-code	2017-01-23 15:50:35
819	2017-01-23 12:35:53	I believe it's fixed in devel branch. The fix will be included in the next version. Can you check if the alpha binary in the link below doesn't have the issue? https://github.com/junegunn/fzf-bin/releases/alpha	junegunn	2017-01-23 15:50:35
819	2017-01-23 15:50:35	Fixed in 0.16.2.	junegunn	2017-01-23 15:50:35
819	2017-01-23 16:29:48	> I believe it's fixed in devel branch. The fix will be included in the next version. > Can you check if the alpha binary in the link below doesn't have the issue? > > https://github.com/junegunn/fzf-bin/releases/alpha I confirm that the bug has been fixed in the alpha release	ael-code	2017-01-23 15:50:35
819	2017-01-23 16:34:39	Yeah, and 0.16.2 is out.	junegunn	2017-01-23 15:50:35
818	2017-01-22 05:13:24	<!-- Check all that apply [x] --> - Category - [x] fzf binary ## Benefits ### Cross-compilation With no ncurses dependency, cross-compilation becomes trivial and we can provide binaries for different OSs and platforms (freebsd, openbsd, arm*). Makefile and install script should be updated accordingly. - Close #465 - Close #497 - Close #685 ### Official support for 24-bit colors <img width="1280" …	junegunn	2017-01-23 15:43:08
818	2017-01-22 16:21:11	Could you please demonstrate examples where 24bit color support is really helpful? I don't think I've ever used it, so maybe others could point out the benefits so that I could make my console experience better. Thanks.	balta2ar	2017-01-23 15:43:08
818	2017-01-23 06:56:27	It's mostly about the looks (https://github.com/junegunn/fzf.vim/issues/294). Some people would use it to display images in the preview window (#738), but most terminal emulators (and fzf) are not really optimized for that use case, so it's not something I'd recommend at the moment.	junegunn	2017-01-23 15:43:08
818	2017-01-25 06:30:11	![2017-01-24-22 29 40](https://cloud.githubusercontent.com/assets/4206232/22280307/a2c5895a-e284-11e6-8e6f-9ac4896494c7.png) Thank you! This works flawlessly.	sliceofcode	2017-01-23 15:43:08
818	2017-01-25 07:34:14	Good to hear that. Let me know if you run into any issues with the new version (a bug fix release is planned in the next few days).	junegunn	2017-01-23 15:43:08
817	2017-01-20 01:23:58	it's a bit of a hack, but it should work. or at least, it works on my machine..	DanielFGray	2017-01-20 04:41:06
817	2017-01-20 04:12:00	I am curious, isn't it cleaner and faster to set in your environment `FZF_CTRL_T_COMMAND='ag -l -g ""'` There are plenty of other tools besides `ag` that fully support `~/.gitignore` and other exclude files, for instance look at `sk` or `ack`. Implementing this inside the fzf distribution seems unnecessary.	acornejo	2017-01-20 04:41:06
817	2017-01-20 04:37:24	Well sure, you could rely on external tools for that, but this would work with just plain `find`.. But I understand if you'd prefer not to merge this. Actually I really should've `test`ed to see if the file exists before trying to parse it...	DanielFGray	2017-01-20 04:41:06
817	2017-01-20 04:41:06	Oh I just realized this isn't in a feature patch.. going to re-submit.	DanielFGray	2017-01-20 04:41:06
817	2017-01-20 04:45:04	I am not the maintainer of this repo, I am just one of many greatful users ;), so please disregard my comments, I was just curious as to why one would want to parse ignore files with shellscripts when there are alternatives out there.	acornejo	2017-01-20 04:41:06
817	2017-01-20 04:52:17	My reasoning was that while it may not be as fast as other alternatives, it's still pretty darn fast. And if you have another tool you'd prefer, you can use that, and if it's not available, with this, `find` will use your `~/.ignore`.	DanielFGray	2017-01-20 04:41:06
817	2017-01-20 05:22:24	Hi, thanks for the suggestion, but I'm pretty much with @acornejo on this, for a number of reasons. 1. We'll have to implement the logic for 3 different shells (bash, zsh, and fish) and I'll have to maintain the code forever. Supporting 3 shells has been the number one pain point for me, because all I use and know well is bash. Let's delegate the role to the tools that are obviously better at it …	junegunn	2017-01-20 04:41:06
816	2017-01-20 01:03:06	These days I use fzf for everything (almost use it more than bash ;) ). When writing long fzf scripts I have often wanted an execute-once command, which allows me to setup a key binding that will execute a given command and then exit fzf. There are lots of examples where this is useful, but here is the most recent use case I had: I am listing a lot of folders, where the user can select to which w…	acornejo	2017-01-23 15:43:08
816	2017-01-20 02:02:24	Normally I would suggest using `--expect` (you aware of it?), but I can relate since I have this: <S_CODE_TOKEN> I can see the appeal, no need for external scripting to handle `--expect`, and we can directly use the result of tokenization (`echo -n {2..}`). However, I'm still left with a question if it's a right thing to do because fzf is a filter. Say that we implement `fork` action so I can wri…	junegunn	2017-01-23 15:43:08
816	2017-01-20 02:58:03	Thanks for bringing up `--expect` I have used it in the past but grepping through my dotfiles it seems I am not using it anymore, and I agree I can definitely handle my usecase (at the expense of more complexity when handling the output of fzf). I see your point about how implementing an fzf `fork` would be hard to do while mantaining sane behavior. However, I was trying to suggest something more…	acornejo	2017-01-23 15:43:08
816	2017-01-20 03:08:31	Understood. > perhaps it is simpler to implement by just having fzf execute cmd and exit when cmd returns. Yeah, it should be simpler. Leads to another question: should fzf print the focused entry on exit or not? I mean, is it `execute-and-abort`, or `execute-and-accept`? What do you have in mind?	junegunn	2017-01-23 15:43:08
816	2017-01-20 04:08:00	To be honest initially I thought `execute-and-abort`, but now that you brought it up it seems obvious that `execute-and-accept` would be a lot more useful, especially given that one could easily achieve the effect of `execute-and-abort` by doing `fzf >/dev/null`. If this is a feature you would contemplate adding to `fzf` but you are short on time I would be happy to contribute a PR to it.	acornejo	2017-01-23 15:43:08
816	2017-01-20 05:32:29	`execute-and-abort` and `execute-and-accept` both can make sense in `FZF_CTRL_R_OPTS` example depending on what I want. `abort` version can modify the behavior, and `accept` version can "inject" extra behavior without having to edit the original script. Note that we also have `execute-multi`, so if we decided to support both options, we'll have to add 4 new actions in total. `execute{,-multi}-and…	junegunn	2017-01-23 15:43:08
816	2017-01-20 16:23:26	Being able to chain multiple actions per binding is definitely a much more powerful idiom, I'll leave it up to you to evaluate how much more complicated this would be to implement. The caveats about not being able to chain actions when using `execute:` doesn't seem like a bad thing, since that form already has caveats (can only be used on the very last comma separated key binding), and by design …	acornejo	2017-01-23 15:43:08
815	2017-01-19 23:48:27	<!-- Check all that apply [x] --> - Category - [ ] fzf binary - [ ] fzf-tmux script - [ ] Key bindings - [ ] Completion - [ ] Vim - [ ] Neovim - [X] Etc. - OS - [ ] Linux - [X] Mac OS X - [ ] Windows - [ ] Windows Subsystem for Linux - [ ] Etc. - Shell - [x] bash - [x] zsh - [ ] fish <!-- ### Before submitting - Make sure that you have the latest version of fzf - If you use tmux, make sure $TERM …	matthewgrossman	2017-01-20 01:32:39
815	2017-01-20 01:32:39	Thanks, you correctly spotted out a bash/zsh compatibility issue in the example. I agree with your suggestion and I just reverted the diff. The write permission to the wiki page is publicly open, and I haven't thoroughly verified the changes people have made. I'm a bash user so I have made mistakes of not testing on zsh, and on the flip side, I guess there should be some examples that aren't care…	junegunn	2017-01-20 01:32:39
815	2017-01-20 06:34:13	Great, sounds like a excellent solution. I use bash or zsh depending on context, so I run into these issues pretty quickly. If I get a chance I'll try to go through some of the examples and update / make them as generic as possible.	matthewgrossman	2017-01-20 01:32:39
814	2017-01-19 17:51:51	- Category - [x] fzf binary - [ ] fzf-tmux script - [ ] Key bindings - [ ] Completion - [x] Vim - [ ] Neovim - [ ] Etc. - OS - [x] Linux - [x] Mac OS X - [ ] Windows - [ ] Windows Subsystem for Linux - [ ] Etc. - Shell - [ ] bash - [ ] zsh - [ ] fish Steps to reproduce: 1. Run Vim 2. Create some mapping for `:FZF` command with `<silent>` option, e.g. `:nnoremap <silent> <Leader>f :FZF<CR>` 3. Iss…	toiffel	2017-01-21 18:05:05
814	2017-01-21 18:09:20	Added `tput el` to clear the last line before starting fzf as the workaround for now. I'll make the next version of fzf do it natively, so that it is no longer needed.	junegunn	2017-01-21 18:05:05
813	2017-01-19 15:59:07	<!-- Check all that apply [x] --> - Category - [ ] fzf binary - [ ] fzf-tmux script - [ ] Key bindings - [ ] Completion - [ ] Vim - [ ] Neovim - [x] Etc. - OS - [ ] Linux - [x] Mac OS X - [ ] Windows - [ ] Windows Subsystem for Linux - [ ] Etc. - Shell - [ ] bash - [x] zsh - [ ] fish <!-- ### Before submitting - Make sure that you have the latest version of fzf - If you use tmux, make sure $TERM …	sheldond
813	2017-01-20 01:45:24	Hi, thanks for the heads up. I don't know about the script, but I'll look into it when I get a chance.	junegunn
812	2017-01-19 14:14:15	This fixes pre-populating the query value from the typed command so far, which broke in 208d4f2.	jamesoff	2017-01-20 19:20:16
812	2017-01-20 01:46:14	Are you sure that it's broken? It works for me.	junegunn	2017-01-20 19:20:16
812	2017-01-20 08:59:53	Double-checked; without the fix, it breaks with a trailing space but is ok otherwise. I tend to type "ssh " and then hit Ctrl-R :) I see the test for test_ctrl_r is failing, but I don't immediately see in the output why :(	jamesoff	2017-01-20 19:20:16
812	2017-01-20 09:14:03	> it breaks with a trailing space I see, that was the information I needed :) Test cases sometimes fail on Travis CI due to timeout issues, I'll restart the build and see if it helps.	junegunn	2017-01-20 19:20:16
812	2017-01-20 16:52:26	It is a genuine failure. When you press CTRL-R on empty command-line, you get `''` in fzf prompt. The code not working when your command-line ends with a space turned out to be a bug of shellwords library fzf depends on. I'll fix it and include the patch in the next fzf release. But until then, a workaround would be to add `''` at the end. <S_CODE_TOKEN> It does help, right?	junegunn	2017-01-20 19:20:16
812	2017-01-20 19:24:38	Hi, I was able to workaround the issue by reordering the options. Thanks for the report and the fix.	junegunn	2017-01-20 19:20:16
811	2017-01-18 17:54:32	<!-- Check all that apply [x] --> - Category - [ ] fzf binary - [ ] fzf-tmux script - [x] Key bindings - [ ] Completion - [ ] Vim - [ ] Neovim - [ ] Etc. - OS - [ ] Linux - [X] Mac OS X - [ ] Windows - [ ] Windows Subsystem for Linux - [ ] Etc. - Shell - [X] bash - [ ] zsh - [ ] fish I upgraded to the lastest fzf version 0.16.1 and found the default height changed in normal bash shell (not inside…	markwu	2017-01-19 02:06:00
811	2017-01-19 02:06:00	Add `--no-height --no-reverse` to your `$FZF_DEFAULT_OPTS`. Or you can add it to each per-binding configuration, such as `$FZF_CTRL_T_OPTS`.	junegunn	2017-01-19 02:06:00
811	2017-01-19 09:01:29	Updated the wiki page with the info: https://github.com/junegunn/fzf/wiki/Configuring-shell-key-bindings#changing-the-layout	junegunn	2017-01-19 02:06:00
811	2017-01-21 12:00:01	@junegunn Sorry, I don't quite understand this decision. You recently hardcoded `--height` into ctrl-r, effectively forcing users who have never used it to add another option `--no-height` to cancel it. Why didn't you just add `--height` to your own FZF_DEFAULT_OPTS? Also, what's the point of `--no-height` if you can simply omit `--height`? (except when you can't where `--height` is hardcoded). T…	balta2ar	2017-01-19 02:06:00
811	2017-01-21 12:40:23	@balta2ar Your argument assumes that full screen mode is the better default, but that is subjective. There are users including myself (see the links below), who prefer this new `--height` layout over the obtrusive full screen layout or tmux layout that causes undesirable side effects such as unzooming a zoomed pane. And I'm choosing what I think is the best as the default, just like I decided to …	junegunn	2017-01-19 02:06:00
811	2017-01-21 16:32:26	@junegunn Sorry if my previous comment sounded like a rant or a complaint. I didn't mean to. I understand that you spend a lot of your own time on this for free and you don't own anything to anybody. To be more constructive, let me ask it this way. What if instead of hard coding, you put `--height` into CTRL_R_OPTS by default (if it's not set by a user)? In this case 1. height would be default as…	balta2ar	2017-01-19 02:06:00
811	2017-01-21 20:11:27	@balta2ar > yes I can do it now using no-height, but 3. You would not need no-height option anymore No, I don't think it's a good idea. Just wanted to change the background color, `export FZF_CTRL_R_OPTS='--color "bg:#123123"'` and you have fzf running in full screen mode? It's a surprising change of behavior that you didn't ask for. > Apparently, there is a reason to have --no-height, and the re…	junegunn	2017-01-19 02:06:00
811	2017-01-23 05:44:43	@junegunn Thanks, I try your suggestions, it works.	markwu	2017-01-19 02:06:00
810	2017-01-18 16:40:39	<!-- Check all that apply [x] --> - Category - [ ] fzf binary - [x] fzf-tmux script - [ ] Key bindings - [x] Completion - [ ] Vim - [ ] Neovim - [ ] Etc. - OS - [x] Linux - [ ] Mac OS X - [ ] Windows - [ ] Windows Subsystem for Linux - [ ] Etc. - Shell - [x] bash - [ ] zsh - [ ] fish <!-- Describe your problem or suggestion from here ... --> Running FZF in a plain xterm with bash works like a cha…	Jeansen	2017-01-19 22:45:35
810	2017-01-19 02:07:29	Are you running the latest version of fzf?	junegunn	2017-01-19 22:45:35
810	2017-01-19 22:45:19	I just ran an update (did that a couple days ago, also). Anyway, I seemed to have been one version behind. With the latest version it works! Sorry, for not having checked beforehand.	Jeansen	2017-01-19 22:45:35
810	2017-01-20 03:48:04	Good to hear that the update helped. But it's not that the root cause of the problem is fixed but the problem's just avoided by the new version not using tmux by default. I think you will still have the same issue when running fzf-tmux script.	junegunn	2017-01-19 22:45:35
810	2017-01-23 21:11:28	Thank"s for the hint! Well, for now I am not using fzf-tmux script explicitly. But I guess soon I will want to use it with the power of tmux panes. Any way I can help?	Jeansen	2017-01-19 22:45:35
810	2017-01-24 01:14:12	Nah, It's okay. Lately I'm also using `--height` instead of fzf-tmux in most cases. I guess it's probably something to do with your tmux setup.	junegunn	2017-01-19 22:45:35
809	2017-01-17 15:26:44	<!-- Check all that apply [x] --> - Category - [ ] fzf binary - [ ] fzf-tmux script - [ ] Key bindings - [ ] Completion - [ ] Vim - [x] Neovim - [ ] Etc. - OS - [x] Linux - [ ] Mac OS X - [ ] Windows - [ ] Windows Subsystem for Linux - [ ] Etc. - Shell - [x] bash 4.4.5 - [ ] zsh - [ ] fish <!-- ### Before submitting - Make sure that you have the latest version of fzf - If you use tmux, make sure …	mbudde
809	2017-01-17 16:49:32	Hi, thanks for the report. It's a known issue of Neovim terminal. See https://github.com/neovim/neovim/issues/4151 Until the issue is fixed (or fzf finds another way to find cursor position), you'll have to disable `--height` option in Neovim terminal. <S_CODE_TOKEN> I'll leave this issue open so that the other Neovim users can see. /cc @justinmk	junegunn
808	2017-01-16 22:50:35	- Category - [X] Key bindings - Shell - [X] bash fzf is an awesome replacement for the default reverse-i-search (Ctrl + r). It would be even better if it did only show unique lines (in case `HISTCONTROL` doesn't include `erasedups`).	leonklingele	2017-01-16 22:59:41
808	2017-01-16 22:59:41	Sorry, duplicate of so many other issues (oh, the irony). See #600	leonklingele	2017-01-16 22:59:41
808	2017-01-16 23:33:46	BTW: Here's my solution: https://gist.github.com/leonklingele/6b00a43311cffab1e90bbd68c9784cbd	leonklingele	2017-01-16 22:59:41
807	2017-01-16 21:20:15	<!-- Check all that apply [x] --> - Category - [x] fzf binary - [x] Key bindings - OS - [x] Mac OS X - Shell - [x] zsh I have `--reverse` in my [`FZF_DEFAULT_OPTS`](https://github.com/ahmedelgabri/dotfiles/blob/1d0fa0ce0fe40a7ed9022b2380799e171b368afc/zsh/.zshenv#L35) but `CTRL_R` doesn't respect this anymore in the latest release. `CTRL_T` picks it up though	ahmedelgabri	2017-01-17 08:52:40
807	2017-01-17 01:27:00	The code: https://github.com/junegunn/fzf/blob/0.16.1/shell/key-bindings.bash#L59 I decided to override `--reverse` in `$FZF_DEFAULT_OPTS` by setting `--no-reverse` after it as it seemed more fitting for the use case. But as you can see, you can re-override the config using `$FZF_CTRL_R_OPTS`. (Nevermind the extra `--reverse` before `$FZF_DEFAULT_OPTS`, it was an oversight.)	junegunn	2017-01-17 08:52:40
807	2017-01-17 07:56:47	> I decided to override --reverse in $FZF_DEFAULT_OPTS by setting --no-reverse after it as it seemed more fitting for the use case. But it just makes `$FZF_DEFAULT_OPTS` more confusing. Because people (or at least myself) will assume that `$FZF_DEFAULT_OPTS` will affect every `fzf` action. But applying it to some commands only is not really consistent IMO.	ahmedelgabri	2017-01-17 08:52:40
807	2017-01-17 08:27:37	I can see that it can be controversial or confusing, but let me explain. Defaults are just defaults and it should be possible to override some of the options. For example, imagine that you have `--multi` in `$FZF_DEFAULT_OPTS`, should we still allow multiple selections in CTRL-R? It will break the function processing the output which expects just a single line from fzf. Likewise, one can have `--…	junegunn	2017-01-17 08:52:40
807	2017-01-17 08:52:40	> To be clear, `$FZF_DEFAULT_OPTS` is applied to every fzf process, it's that we can override a subset of the options by explicitly stating it as the arguments to fzf. > > <S_CODE_TOKEN> I understand, but this doesn't work with `$FZF_CTRL_R_OPTS` for example, which breaks the predictability of the settings. For something like `--multi` I understand that it can break some commands, maybe docs to i…	ahmedelgabri	2017-01-17 08:52:40
807	2017-01-17 09:06:45	> I understand, but this doesn't work with $FZF_CTRL_R_OPTS for example, which breaks the predictability of the settings. Agreed, we should carefully order the options so that it makes most sense. To summarize: 1. `$FZF_DEFAULT_OPTS` - Options that are context-free (regardless of the type of the entities). - Mostly options that determine presentation style. 2. `$FZF_[BINDING_NAME]_OPTS` - Per-bin…	junegunn	2017-01-17 08:52:40
807	2017-01-17 09:10:35	Updated, thanks for the comments.	junegunn	2017-01-17 08:52:40
806	2017-01-16 06:20:03	<!-- Check all that apply [x] --> - Category - [x] fzf binary - [ ] fzf-tmux script - [ ] Key bindings - [ ] Completion - [x] Vim - [x] Neovim - [ ] Etc. - OS - [ ] Linux - [x] Mac OS X - [ ] Windows - [ ] Windows Subsystem for Linux - [ ] Etc. - Shell - [ ] bash - [x] zsh - [ ] fish vim: <S_CODE_TOKEN> <img width="1279" alt="2017-01-16 2 11 16" src="https://cloud.githubusercontent.com/assets/885…	liuchengxu	2017-01-16 06:25:05
806	2017-01-16 06:22:41	Rerun the install script (~/.fzf/install) to download the latest binary.	junegunn	2017-01-16 06:25:05
806	2017-01-16 06:25:05	Thanks!	liuchengxu	2017-01-16 06:25:05
806	2017-01-25 15:59:47	I hit this same wall while using `fzf` in `nvim` inside `iTerm`. What's weird is that it works most of the time, but it fails about 3/10 times.	juandazapata	2017-01-16 06:25:05
806	2017-01-26 02:12:35	You can check if the command printed in the error message works outside of nvim.	junegunn	2017-01-16 06:25:05
806	2017-01-27 16:50:09	I'm also getting this random segfaults errors while in the terminal (outside vim) <S_CODE_TOKEN>	juandazapata	2017-01-16 06:25:05
806	2017-01-27 17:14:27	Please post the full command you executed. - Do you still see the same problem if you replace `fzf-tmux` to `fzf`? - Which version of fzf are you running?	junegunn	2017-01-16 06:25:05
806	2017-01-30 04:12:56	~~I'm getting the original issue in vim. I've re-run the installation command to download the latest binary like you mentioned.~~ I had updated the binary in my global installation of fzf, but not the one in `~/.vim/plugged/fzf`. Updating there fixed this issue.	tupton	2017-01-16 06:25:05
806	2017-02-27 19:52:56	I completely uninstalled `fzf` and installed the latest version and the problem went away. It's been working perfectly for the last 2 weeks. 🎉	juandazapata	2017-01-16 06:25:05
805	2017-01-16 03:00:13	<!-- Check all that apply [x] --> - Category - [x] fzf binary <!-- ### Before submitting - Make sure that you have the latest version of fzf - If you use tmux, make sure $TERM is set to screen or screen-256color - For more Vim stuff, check out https://github.com/junegunn/fzf.vim Describe your problem or suggestion from here ... -->	junegunn	2017-01-16 03:31:50
804	2017-01-14 17:30:11	<!-- Check all that apply [x] --> - Category - [x] fzf binary - [ ] fzf-tmux script - [ ] Key bindings - [ ] Completion - [ ] Vim - [x] Neovim - [ ] Etc. - OS - [x] Linux - [ ] Mac OS X - [ ] Windows - [ ] Windows Subsystem for Linux - [ ] Etc. - Shell - [x] bash - [ ] zsh - [ ] fish Related to #802, it would be useful to have a tiebreak option that prefers a shorter filepath (i.e. the match with…	myitcv	2017-01-15 08:20:52
804	2017-01-15 08:20:52	Thanks for the suggestion, but for now, I don't want to make the search/sort depend on the context to keep things simple. And I've had mixed feelings about `--tiebreak` option in general since 0.15.0 where we introduced sophisticated matching/sorting algorithm, which made `--tiebreak` much less important. I may retire the option in the future to make fzf simpler.	junegunn	2017-01-15 08:20:52
804	2017-01-15 08:41:03	Understood and thanks for the response; I have a work-around (as shown above) for now in any case.	myitcv	2017-01-15 08:20:52
803	2017-01-14 11:25:23	Later versions of Vim/Nvim handle `:edit <dir>` inside try-catch. https://github.com/vim/vim/commit/e13b9afe1283f5ae43232b5992372a0eb570666c https://github.com/vim/vim/pull/1375	justinmk	2017-01-14 11:55:30
803	2017-01-14 11:56:20	Cool, thanks!	junegunn	2017-01-14 11:55:30
802	2017-01-14 07:38:42	<!-- Check all that apply [x] --> - Category - [x] fzf binary - [ ] fzf-tmux script - [x] Key bindings - [ ] Completion - [ ] Vim - [ ] Neovim - [ ] Etc. - OS - [x] Linux - [ ] Mac OS X - [ ] Windows - [ ] Windows Subsystem for Linux - [ ] Etc. - Shell - [x] bash - [ ] zsh - [ ] fish I can see the [actions supported for key bindings](https://github.com/junegunn/fzf/blob/a71c47140575b324afeb054a4f…	myitcv	2017-01-15 17:43:58
802	2017-01-15 05:50:07	I'm not sure if I understood your intention correctly, but is this what you're looking for? <S_CODE_TOKEN>	junegunn	2017-01-15 17:43:58
802	2017-01-15 06:54:56	@junegunn apologies for not being clear on what I was asking for. Let's take the following example: <S_CODE_TOKEN> which gives us the following (ignore the comment, it's just so that I can refer to steps): <S_CODE_TOKEN> (with the cursor at the position shown by the caret) For me the default mapping for the action `backward-kill-word` is `alt-bs`. If we `backward-kill-word` once we are left with:…	myitcv	2017-01-15 17:43:58
802	2017-01-15 07:14:03	Updated [my previous comment](https://github.com/junegunn/fzf/issues/802#issuecomment-272677847) to make a couple of points clearer.	myitcv	2017-01-15 17:43:58
802	2017-01-15 07:32:42	To be clear, it's `backward-kill-word` (which is mapped to alt-backspace) not `kill-word`, right? Since `backward-kill-word` suffices for me and fzf is a general purpose filter (though you're probably correct that it's most frequently used with files) I'm not really inclined to add an action specialized for file search. When you get `src/github.`, you can just hit `alt-backspace` one more time. D…	junegunn	2017-01-15 17:43:58
802	2017-01-15 08:04:57	> To be clear, it's `backward-kill-word` (which is mapped to `alt-backspace`) not `kill-word`, right? Correct, fixed in my comment above. > I'm not really inclined to add an action specialized for file search. Totally understand your point of view. These actions would, however, be additions to the action API: <S_CODE_TOKEN> I've proposed a prefix here which would help to separate them from the ex…	myitcv	2017-01-15 17:43:58
802	2017-01-15 08:08:42	Maybe it's simpler to add a single option (like `--file-word`) that overrides the behaviors of 4 existing options?	junegunn	2017-01-15 17:43:58
802	2017-01-15 08:51:54	> Maybe it's simpler to add a single option (like `--file-word`) that overrides the behaviors of 4 existing options? That's certainly another option (if we are 🚲 shedding on the name I would prefer `--filepath-word`, it's more consistent with the Go `path/filepath` language). This approach raises a couple of questions for me: * by doing this we rule out people using both behaviours, i.e. in an in…	myitcv	2017-01-15 17:43:58
802	2017-01-15 09:11:27	The name doesn't have to be consistent with the naming convention of Go. The language fzf is written in doesn't matter to the users. I prefer shorter names. The definition of "path separator" should be clear to the users, I don't think we need to mention godoc.org for describing such a well known, language-agnostic concept. I would just say "Make word-wise movements and actions respect path separ…	junegunn	2017-01-15 17:43:58
802	2017-01-15 10:12:20	> The name doesn't have to be consistent with the naming convention of Go True, I was only advocating using similar/the same language in order to keep things simple, and in the case a phrase/term is not clear there's a pre-existing reference we can point people at for a precise, cross-platform definition. > I doubt that there will be a significant number of users who would try to find 4 more key …	myitcv	2017-01-15 17:43:58
802	2017-01-15 10:42:47	I see, thanks for the comment. That looks useful. On the second thought, I agree that `--filepath-word` is a better name.	junegunn	2017-01-15 17:43:58
802	2017-01-15 11:26:48	Ok great. Just to emphasise one important point here (apologies if this is already clear). Notice the trailing separator on the query string I start with: `"src/github.com/a/"`, but also the progression of values after `filepath-backward-kill-element` (using my terminology for clarity's sake) also have a trailing separator: <S_CODE_TOKEN> Reason being this disambiguates from any sibling directori…	myitcv	2017-01-15 17:43:58
802	2017-01-15 11:48:38	Yeah, the above implementation already handles that, just like the default backward-kill-word leaves the trailing white spaces.	junegunn	2017-01-15 17:43:58
802	2017-01-15 11:51:38	👍 Just seen the commit you've pushed up... I'm happy to help try this out: just let me know when I can switch to the `devel` branch	myitcv	2017-01-15 17:43:58
802	2017-01-15 17:47:33	Everything merged to master :)	junegunn	2017-01-15 17:43:58
802	2017-01-15 18:09:09	@junegunn - brilliant. Working like a dream; thank you!	myitcv	2017-01-15 17:43:58
801	2017-01-12 21:29:37	- Category - [x] fzf binary - [ ] fzf-tmux script - [ ] Key bindings - [ ] Completion - [ ] Vim - [ ] Neovim - [ ] Etc. - OS - [x] Linux - [x] Mac OS X - [x] Windows - [x] Windows Subsystem for Linux - [x] Etc. - Shell - [x] bash - [x] zsh - [x] fish Configure the repo so that the fzf binary can be installed in the usual way all other Go programs are, i.e. using `go get github.com/junegunn/fzf`.	nomad-software	2017-01-13 13:11:32
801	2017-01-13 13:11:32	It's already possible. `go get -u github.com/junegunn/fzf/src/fzf`	junegunn	2017-01-13 13:11:32
801	2017-01-13 13:46:45	<S_CODE_TOKEN>	nomad-software	2017-01-13 13:11:32
801	2017-01-13 14:14:01	You can't install ncurses using go get.	junegunn	2017-01-13 13:11:32
800	2017-01-12 17:41:55	- Category - [x] fzf binary - [ ] fzf-tmux script - [ ] Key bindings - [x] Completion - [ ] Vim - [ ] Neovim - [ ] Etc. - OS - [?] Linux - [x] Mac OS X - [ ] Windows - [ ] Windows Subsystem for Linux - [ ] Etc. - Shell - [x] bash - [x] zsh - [ ] fish I'm using 0.15.9. When I run `vim term**<tab>`, I get entries in .hg and folders that are in `.hgignore`. When I run fzf by itself, those ignored fi…	cskeeters	2017-01-13 18:12:56
800	2017-01-13 18:12:56	Because fuzzy completion for files can't use a single fixed command as it has to address base directory found in the completion prefix. So we use a function instead. See https://github.com/junegunn/fzf#settings	junegunn	2017-01-13 18:12:56
800	2017-01-13 22:09:14	Sorry, I missed that piece of the README. That code meets my need. Thanks! I did some examination to see if `FZF_DEFAULT_COMMAND` could affect both `fzf` (used in stand alone mode) and for `**` completion. I haven't given it much thought to other use cases, so it may not be worth implementing. Still seemed worth posting, so I'll just through this out there. If I'm understanding the issue, `FZF_DE…	cskeeters	2017-01-13 18:12:56
799	2017-01-10 22:50:39	<!-- Check all that apply [x] --> - Category - [ ] fzf binary - [ ] fzf-tmux script - [ ] Key bindings - [x] Completion - [ ] Vim - [ ] Neovim - [ ] Etc. - OS - [x] Linux - [x] Mac OS X - [ ] Windows - [ ] Windows Subsystem for Linux - [ ] Etc. - Shell - [ ] bash - [x] zsh - [ ] fish <!-- ### Before submitting - Make sure that you have the latest version of fzf - If you use tmux, make sure $TERM …	IngoHeimbach	2017-01-13 17:37:51
799	2017-01-13 17:37:51	Thanks for the report. The fix is pushed to devel branch. The branch will be merged to master in a few days. However, setting `--preview` option in FZF_COMPLETION_OPTS may not be a good idea as completion works not only with files but with other types, any types of entities.	junegunn	2017-01-13 17:37:51
798	2017-01-10 04:35:29	<!-- Check all that apply [x] --> - Category - [x] fzf binary - [ ] fzf-tmux script - [ ] Key bindings - [ ] Completion - [ ] Vim - [ ] Neovim - [ ] Etc. - OS - [ ] Linux - [x] Mac OS X - [ ] Windows - [ ] Windows Subsystem for Linux - [ ] Etc. - Shell - [x] bash - [ ] zsh - [ ] fish <!-- ### Before submitting - Make sure that you have the latest version of fzf - If you use tmux, make sure $TERM …	dosentmatter	2017-01-10 17:17:28
798	2017-01-10 15:06:26	Thanks for the report. I can reproduce the problem on my machine as well. I'll look into it when I get some time.	junegunn	2017-01-10 17:17:28
798	2017-01-10 17:17:28	Okay, I pushed the fix to devel branch. It will be included in the next release. The patch does not entirely fix the problem (the source of error is probably in bash), but it simply makes fzf quit when `/dev/tty` is hosed for some reason. Thanks again for the detailed report!	junegunn	2017-01-10 17:17:28
798	2017-01-10 23:35:59	No problem. Thanks!	dosentmatter	2017-01-10 17:17:28
797	2017-01-09 14:38:42	<!-- Check all that apply [x] --> - Category - [ ] fzf binary - [ ] fzf-tmux script - [ ] Key bindings - [ ] Completion - [x] Vim - [ ] Neovim - [ ] Etc. - OS - [ ] Linux - [x] Mac OS X - [ ] Windows - [ ] Windows Subsystem for Linux - [ ] Etc. - Shell - [ ] bash - [ ] zsh - [ ] fish <!-- ### Before submitting - Make sure that you have the latest version of fzf - If you use tmux, make sure $TERM …	asilvadesigns	2017-01-12 18:15:23
797	2017-01-09 16:10:27	Hmm, I'm not sure but it could be an issue of fzf-tmux script. - Do you use tmux? - Does `:FZF!` work (command with exclamation mark)?	junegunn	2017-01-12 18:15:23
797	2017-01-09 16:50:25	I had tmux installed, so I uninstalled and no changes. `:FZF!` doesn't register anything. I noticed this within bash, typing `FZF` does nothing, and typing `ctrl-c` exits the apparent operation. Again no errors or indication of problem. However, in bash, using `ctrl-T`, `ctrl-R`, or any of the hotkey commands works.	asilvadesigns	2017-01-12 18:15:23
797	2017-01-09 17:01:03	I see, which version of Vim do you have? (`:version`)	junegunn	2017-01-12 18:15:23
797	2017-01-09 17:07:45	Here ya go: <S_CODE_TOKEN>	asilvadesigns	2017-01-12 18:15:23
797	2017-01-09 17:19:45	Ah, so it's Gvim. fzf is a command-line program so it works best with terminal Vim. On GVim, it has to start a terminal emulator window (xterm by default), and I'm not sure if you'll like the experience. Probably `xterm` is not properly set up on your system. Try typing in `xterm` on shell.	junegunn	2017-01-12 18:15:23
797	2017-01-09 17:29:16	ooh : ), no worries, I'd love to try it out. yea definitely not setup properly, `xterm` does nothing, same as previous behavior, hangs until `ctrl-c`. I suppose I'll have to install that..	asilvadesigns	2017-01-12 18:15:23
797	2017-01-11 18:31:08	so, that didn't work, that's fine. I've got it setup in terminal vim, and have this mapping in place: `nnoremap <c-p> :FZF<cr>` which does this, it doesn't load any results. ![screen shot 2017-01-11 at 1 24 32 pm](https://cloud.githubusercontent.com/assets/7071307/21861084/58926a02-d801-11e6-9cbe-27f007000db7.png) also.. discovered an interesting issue which might reveal the real problem. In term…	asilvadesigns	2017-01-12 18:15:23
797	2017-01-12 04:08:18	Do you have set `$FZF_DEFAULT_COMMAND`?	junegunn	2017-01-12 18:15:23
797	2017-01-12 14:44:27	It was not, I did `export FZF_DEFAULT_COMMAND='ag -g ""'`. `printenv` shows it now. But still same result, `ctrl-t` and `ctrl-r` work beautifully, but `fzf` nothing. What command does `ctrl-t` call, maybe I can use that as default?	asilvadesigns	2017-01-12 18:15:23
797	2017-01-12 16:53:10	I didn't mean to suggest that you should set the variable. The problem is usually caused by an invalid command in it so I was trying to see if it was the case. So if you set `export FZF_DEFAULT_COMMAND='seq 1000'`, do you see the numbers as expected?	junegunn	2017-01-12 18:15:23
797	2017-01-12 16:55:06	Anyway the default command fzf uses when `$FZF_DEFAULT_COMMAND` is unset is <S_CODE_TOKEN> Does this command work correctly in your shell?	junegunn	2017-01-12 18:15:23
797	2017-01-12 17:12:07	gotcha, when I set `export FZF_DEFAULT_COMMAND='seq 1000'`, check `printenv`, and do `fzf`, I see this: ![screen shot 2017-01-12 at 12 08 20 pm](https://cloud.githubusercontent.com/assets/7071307/21899873/e395fae2-d8bf-11e6-81cc-d5572ad2eb2c.png) The command mentioned above, this one `find . -path '*/\.*' -prune -o -type f -print -o -type l -print 2> /dev/null | sed s/^..//` works.	asilvadesigns	2017-01-12 18:15:23
797	2017-01-12 17:14:13	That's odd. What's in your `$SHELL`? Does `$SHELL -c "seq 1000"` work?	junegunn	2017-01-12 18:15:23
797	2017-01-12 17:35:39	You are awesome. I had a bad shell setup, `$SHELL` revealed bad install of bash, I must have caused it a while ago when I was messing with zsh and bash configs. I reinstalled bash with homeberw and now works perfectly, thanks man!!!	asilvadesigns	2017-01-12 18:15:23
796	2017-01-09 02:58:25	- Category - [ ] fzf binary - [x] fzf-tmux script - [ ] Key bindings - [ ] Completion - [ ] Vim - [ ] Neovim - [ ] Etc. - OS - [x] Linux - [x] Mac OS X - [ ] Windows - [ ] Windows Subsystem for Linux - [ ] Etc. - Shell - [ ] bash - [ ] zsh - [ ] fish Steps to reproduce: 1. Run fzf-tmux inside tmux 2. Kill appeared pane with running fzf (by default C-b x) Expected: tmux pane is closed and fzf-tmux…	toiffel
796	2017-01-10 02:16:41	Thanks, I can confirm. But I can't seem to think of an easy way to solve this :(	junegunn
795	2017-01-08 19:33:30	<!-- Check all that apply [x] --> - Category - [ ] fzf binary - [ ] fzf-tmux script - [ ] Key bindings - [x] Completion - [ ] Vim - [ ] Neovim - [ ] Etc. - OS - [x] Linux - [ ] Mac OS X - [ ] Windows - [ ] Windows Subsystem for Linux - [ ] Etc. - Shell - [x] bash - [ ] zsh - [ ] fish <!-- ### Before submitting - Make sure that you have the latest version of fzf - If you use tmux, make sure $TERM …	Kareeeeem	2017-01-08 19:41:18
795	2017-01-08 19:41:02	This ALWAYS happens to me. right after I post this I figure out the problem. for some reason <S_CODE_TOKEN> was in my .profile instead of .bashrc. My profile sources bashrc and then sources completion ruining any type of completion sourced before it. Now that bash_completion is sourced before any other type of completion in my bashrc it's all good.	Kareeeeem	2017-01-08 19:41:18
794	2017-01-07 17:30:55	The biggest change is the addition of `--height` option (#782). Key bindings, fuzzy completion, and Vim plugin will use it instead of fzf-tmux by default. - [x] `--height` (#782) - [ ] Make it work on Neovim terminal (blocker: https://github.com/neovim/neovim/issues/4151) - [x] `--normalize` (#790) - [x] 24-bit color support (#789) (TBD) - Can we completely remove ncurses renderer? No, we can't u…	junegunn	2017-01-15 17:43:57
793	2017-01-06 22:21:03	!!! DRAFT !!! Similarly to Alt-c (*cd into directory*), Alt-o command opens up the FZF file selector view and invokes the default associated application with the selected file. Current implementation is based on Alt-c functionality. It is tested on freedesktop compliant linux system (Ubuntu 16.04) and opens the selected entry with `xdg-open`. It implements configuration parameters of FZF_ALT_O_OP…	kmARC	2017-01-07 13:13:11
793	2017-01-07 13:13:11	Thanks for the suggestion. But I'm not interested in adding more key bindings to this repository to avoid increased maintenance burden. It has been already painful for me to make sure that those 3 key bindings work without issues across different environments. i.e. {CTRL-T, CTRL-R, ALT-C} x {bash3,bash3/vi,bash4,bash4/vi,zsh,fish,fish/vi} x {macOS, Linux}. Adding another key binding also means th…	junegunn	2017-01-07 13:13:11
793	2017-01-07 14:21:39	Ah okay. Then I'll prepare an entry for the [Examples wiki page](https://github.com/junegunn/fzf/wiki/Examples), how about that?	kmARC	2017-01-07 13:13:11
793	2017-01-07 15:23:18	Sure, the write permission to the wiki page is open to anyone.	junegunn	2017-01-07 13:13:11
792	2017-01-06 04:56:49	Hi @junegunn, This is a PR for accompanying issue #775. I've tried to make it the least invasive as possible. Basically it just adds a separate code path `s:execute_tmux_async` to run fzf-tmux asynchronously if Vim8 jobs or Neovim are available. `s:execute_tmux_async` is closely modeled after `s:execute_tmux` and `s:execute_term`. Please check the commit message for more details. Tested on both L…	toiffel	2017-01-19 18:04:25
792	2017-01-07 16:34:49	By the way, I'm working on non-fullscreen renderer (#782). When this lands, we can use it on Vim to display fzf in non-fullscreen mode without using tmux as follows: <img width="1280" alt="screen shot 2017-01-08 at 1 29 40 am" src="https://cloud.githubusercontent.com/assets/700826/21743296/82529d10-d542-11e6-8153-911c031c8c59.png"> Then we probably don't need this extra code branch.	junegunn	2017-01-19 18:04:25
792	2017-01-09 03:12:01	This non-fullscreen renderer looks awesome! :+1: I'll definitely give it a try later. Anyway, I believe my PR won't harm as long as you keep maintaining tmux support in Vim plugin.	toiffel	2017-01-19 18:04:25
792	2017-01-09 16:21:30	> I'll definitely give it a try later. Please do. It's a non-trivial change and feedbacks are welcome. You can check out devel branch and run the install script to download the alpha binary. > I believe my PR won't harm as long as you keep maintaining tmux support in Vim plugin. Yeah, `--height` can only cover `down` layout. fzf-tmux is still needed for `up`/`left`/`right` options, though they ar…	junegunn	2017-01-19 18:04:25
792	2017-01-19 18:04:25	Tried the latest 0.16.1 on Linux/Mac and it works smoothly w/ or w/out tmux. I don't need to run fzf in tmux pane anymore. Thank you for the great job! Created a minor issue #814. It can be easily fixed by using non-silent mapping but it could be a potential bug. I think this PR can be closed now.	toiffel	2017-01-19 18:04:25
792	2017-01-20 01:44:08	Glad that you like the new option. Thanks for taking your time into this!	junegunn	2017-01-19 18:04:25
791	2017-01-05 10:43:07	<!-- Check all that apply [x] --> - Category - [ ] fzf binary - [ ] fzf-tmux script - [ ] Key bindings - [x] Completion - [ ] Vim - [ ] Neovim - [ ] Etc. - OS - [x] Linux - [x] Mac OS X - [ ] Windows - [ ] Windows Subsystem for Linux - [ ] Etc. - Shell - [ ] bash - [x] zsh - [ ] fish <!-- ### Before submitting - Make sure that you have the latest version of fzf - If you use tmux, make sure $TERM …	yevhen-m	2017-01-07 13:47:45
791	2017-01-07 01:33:36	I'm not sure what you mean. I like that it shows hostnames that I have ever connected to.	junegunn	2017-01-07 13:47:45
791	2017-01-07 10:20:01	I don't have hostnames in `known_hosts`. I get `|1|...=|....=` useless entries from it into completion candidates.	yevhen-m	2017-01-07 13:47:45
791	2017-01-07 13:49:22	Turned out we needed to filter out some entries in the file (reference: SSH_KNOWN_HOSTS FILE FORMAT section in `man sshd`). Let me know if you still see issues. Thanks.	junegunn	2017-01-07 13:47:45
791	2017-01-07 13:54:43	@junegunn now completions are fixed, but I get this after `**<tab>` <S_CODE_TOKEN>	yevhen-m	2017-01-07 13:47:45
791	2017-01-07 15:22:21	Hmm, I can't reproduce. Any idea why it is happening?	junegunn	2017-01-07 13:47:45
790	2017-01-05 02:16:58	<!-- Check all that apply [x] --> - Category: - [ ] fzf binary - [ ] fzf-tmux script - [ ] Key bindings - [ ] Completion - [ ] Vim - [ ] Neovim - [x] matching algorithms - OS - [x] Linux - [ ] Mac OS X - [ ] Windows - [ ] Windows Subsystem for Linux - [ ] Etc. - Shell - [ ] bash - [x] zsh - [ ] fish > $ fzf --version > 0.15.9 I use `fzf` on my music collection. If I type `antonio jobim so danco s…	elvis-sik	2017-01-13 18:16:54
790	2017-01-05 02:37:40	Makes sense. I'll pay special attention to this because Jobim is great.	junegunn	2017-01-13 18:16:54
790	2017-01-13 18:16:54	Fixed in devel branch (`--normalize` option) I'm planning to release a new version in a few days, but feel free to test the devel branch (check out the branch and run install script to download the binary) and let me know of any issues you notice. Thanks.	junegunn	2017-01-13 18:16:54
790	2017-01-15 04:23:20	I changed my mind. Normalization is enabled by default and one has to pass `--literal` to disable it.	junegunn	2017-01-13 18:16:54
789	2017-01-05 01:23:25	<!-- Check all that apply [x] --> - Category - [x] fzf binary - [ ] fzf-tmux script - [ ] Key bindings - [ ] Completion - [x] Vim - [x] Neovim - [ ] Etc. - OS - [x] Linux - [x] Mac OS X - [x] Windows - [x] Windows Subsystem for Linux - [x] Etc. - Shell - [x] bash - [x] zsh - [x] fish Would allow fzf.vim to properly display gui vim colorschemes.	nhooyr	2017-01-23 16:49:23
789	2017-01-07 17:35:40	This won't happen soon as ncurses does not support true colors. However, once #782 is merged, and the new renderer (which happens to support true colors) turns out to be stable and performant, we can consider replacing ncurses completely.	junegunn	2017-01-23 16:49:23
789	2017-01-09 17:23:21	Experimental support for 24-bit colors in `--color` option is in https://github.com/junegunn/fzf/commit/ae274158de38181bca27f2ce54c8b4fc0b688eff. However, I'm running into https://github.com/neovim/neovim/issues/4151 when trying to start fzf with `--height` option within Neovim terminal. So I can't make Neovim plugin use the option at the moment.	junegunn	2017-01-23 16:49:23
789	2017-02-03 15:19:47	So should this just work? Or is there something that needs to be done to enable true color for fzf? Because for me the colors look a bit off, even though I'm using true color.	ismay	2017-01-23 16:49:23
789	2017-02-03 17:02:15	1. Set up your vim or neovim to use true colors (`set termguicolors`). 2. Define `g:fzf_colors` to tell fzf to extract colors from the current color scheme. See https://github.com/junegunn/fzf/wiki/Configuring-Vim-plugin for an example Related: https://github.com/junegunn/fzf/issues/818	junegunn	2017-01-23 16:49:23
789	2017-02-04 13:09:39	Sorry, didn't mean in vim. What I meant is if I'm running a terminal emulator that supports true color and has it enabled correctly, will fzf automatically run in true color as well (in the terminal, not vim), or do I need to do anything extra to enable it for fzf? But that might be a stupid question.	ismay	2017-01-23 16:49:23
789	2017-02-04 13:26:56	Yep. Colors are customizable via `--color`. <S_CODE_TOKEN>	junegunn	2017-01-23 16:49:23
789	2017-02-04 13:46:10	Cool, thanks!	ismay	2017-01-23 16:49:23
788	2017-01-04 14:08:53	<!-- Check all that apply [x] --> - Category - [x] fzf binary - [ ] fzf-tmux script - [ ] Key bindings - [ ] Completion - [ ] Vim - [ ] Neovim - [ ] Etc. - OS - [x] Linux - [x] Mac OS X - [x] Windows - [x] Windows Subsystem for Linux - [x] Etc. - Shell - [x] bash - [x] zsh - [x] fish When using fzf -m one can select multiple entries and they'll be passed as \n separated list as the output, howeve…	BrainDamage	2017-01-29 17:07:21
787	2017-01-04 01:49:07	PR for the commit https://github.com/janlazo/fzf/commit/4572bdcf7d710d8dcc4460319c0ac0f0a1878216, referenced in #786, for the gui launcher on Windows Tested on GVim 8 and Windows 8.1	janlazo	2017-01-04 05:07:02
787	2017-01-04 05:07:09	Thanks!	junegunn	2017-01-04 05:07:02
786	2017-01-01 04:58:54	This is an update on my previous PR for Vim plugin on Windows #785. This PR enables terminal Vim and Gvim to run fzf on filepaths with spaces. It uses `noshellslash` on both `s:cmd()` and `fzf#run()` for strict filename expansion on both. It ensures that shellescape() works as expected for fzf. For the launcher, the fzf command is double-quoted for cmd.exe. Tested on Windows 8.1, (g)vim 8, and Co…	janlazo	2017-01-01 17:20:01
786	2017-01-01 07:33:41	Thanks for the follow-up. Can you elaborate on the reasoning behind the changes? A few questions: - You added `set shellslash` in the previous PR, but changed it to `noshellslash` here. Can you tell me why? - Does `let escaped = '"'.(escaped).'"'` work when `escaped` contains double-quote characters? - Do we need temporary switching of `shellslash` in `s:cmd` when it's already handled in `fzf#run…	junegunn	2017-01-01 17:20:01
786	2017-01-01 15:07:31	We need `noshellslash` in `s:cmd` and `fzf#run` for consistency on shell escaping. I use `shellslash` in my vim config so `shellescape()` behaved the same in `fzf#run` and `s:cmd()` but `noshellslash` is default even on Windows Vim. Having temporary switches of `shellslash` in `s:cmd` and `fzf#run` guarantees the behaviour. Examples (with `set shellslash` in user config, not fzf vim plugin): - `C…	janlazo	2017-01-01 17:20:01
786	2017-01-01 16:52:21	Thanks for the explanation. Hmm, so whenever we use `shellescape` function to build command-line options for fzf, we have to guarantee that `shellslash` is unset, so that single-quotes are not used as they are not compatible with `cmd.exe`, right? `:FZF` is just one command built with `fzf#run`. It's a bummer that one should be aware of the above fact whenever writing a function or a command base…	junegunn	2017-01-01 17:20:01
786	2017-01-01 17:21:08	Squashed and merged your commits and slightly updated in 6c0fd7f. Let me know if you see any issues. Thanks.	junegunn	2017-01-01 17:20:01
786	2017-01-01 19:55:28	cmd.exe internally uses single-quotes to escape commands so we have to resort to double-quotes and escape the double-quotes if necessary. <S_CODE_TOKEN> Commit https://github.com/junegunn/fzf/commit/6c0fd7f9ca663f2057a114f1aa86bfe5f6a78c68 works for me on terminal Vim and GVim. The last issue remaining for Windows filepaths w/ brackets such as `C:\Program Files(x86)`. Terminal Vim is fine but GVi…	janlazo	2017-01-01 17:20:01
786	2017-01-02 15:31:47	I see, would it help to create a temporary batch file that contains the command and use it to avoid escaping issue?	junegunn	2017-01-01 17:20:01
786	2017-01-03 04:50:15	Yes, but it's overkill for simple operations. Instead, we can exploit a Windows behaviour shared by cmd.exe and powershell.exe so we don't have to run another process. Running either them outside of a terminal causes Windows to make a new terminal for them. Since launcher and the shell are both cmd.exe, we can do one of the following for `s:execute()`: 1. add another if condition on s:execute() t…	janlazo	2017-01-01 17:20:01
786	2017-01-03 05:53:17	Code for Option 2 in Commit https://github.com/janlazo/fzf/commit/4572bdcf7d710d8dcc4460319c0ac0f0a1878216	janlazo	2017-01-01 17:20:01
786	2017-01-03 17:07:17	@janlazo Thanks, the code looks good to me. Please send me a pull request.	junegunn	2017-01-01 17:20:01
785	2016-12-31 17:47:47	When running Vim on Windows, - use cmd.exe as launcher and shell - enable shellslash within s:cmd() - don't escape ' ' and '\\' for paths	janlazo	2017-01-01 02:48:16
785	2016-12-31 18:48:57	Thanks. Let me review the commit. By the way, we don't use `l:` prefix for local variables. Can you remove the prefixes for consistency?	junegunn	2017-01-01 02:48:16
785	2016-12-31 18:51:38	I haven't tried running Vim plugin for fzf on Windows (I personally don't use Windows), and never expected it to work correctly. Can you share your overall experience?	junegunn	2017-01-01 02:48:16
785	2016-12-31 19:43:22	With this PR, it works on file paths if without spaces or not network drives (it breaks on `C:\` ). It works fine if running fzf, via the Vim plugin, within the home directory (because of `~` expansion). `:FZF` redraws the entire screen for cmd.exe to run fzf and it behaves as expected when selecting files/directories (even with spaces) to open. To run terminal Vim, I use ConEmu with Powershell (…	janlazo	2017-01-01 02:48:16
785	2016-12-31 19:53:12	For now, in this PR, `FZF` and `FZF!` commands behave the same on terminal Vim in Windows because I did not set the geometry for cmd.exe similar to the xterm_launcher.	janlazo	2017-01-01 02:48:16
785	2017-01-01 02:48:43	Thanks for the explanation. Merged, thanks!	junegunn	2017-01-01 02:48:16
784	2016-12-30 16:21:00		amosbird	2017-01-16 02:58:14
784	2016-12-30 16:30:44	Thanks for the suggestion. Are ctrl-v and alt-v standard bindings in Emacs? If it's not the case, I don't want to provide those bindings by default. Instead, we add those actions, and let the users set up their own bindings using `--bind`.	junegunn	2017-01-16 02:58:14
784	2016-12-30 16:32:25	It's the default binding in emacs.	amosbird	2017-01-16 02:58:14
784	2016-12-30 16:40:16	Half-page or whole-page? If those keys are for whole-page movement in Emacs, there's no reason we should bind them differently in fzf.	junegunn	2017-01-16 02:58:14
784	2016-12-30 16:47:37	Oh, I remapped them a long time ago and it becomes my builtin default 😆 . My bad.	amosbird	2017-01-16 02:58:14
784	2016-12-31 04:42:00	I see, then we can provide unbound `half-page-up` and `half-page-down` actions and let the users bind those actions to the keys of their choices via `$FZF_DEFAULT_OPTS`.	junegunn	2017-01-16 02:58:14
784	2017-01-08 10:06:34	updated.	amosbird	2017-01-16 02:58:14
784	2017-01-15 17:46:36	Oops, I forgot to include this in the new release. I'll make sure it's included in the next version. Sorry for the delay.	junegunn	2017-01-16 02:58:14
784	2017-01-16 03:32:57	Released 0.16.1 with your patch. Thanks.	junegunn	2017-01-16 02:58:14
783	2016-12-29 16:03:42	<!-- Check all that apply [x] --> - Category - [ ] fzf binary - [ ] fzf-tmux script - [ ] Key bindings - [x] Completion - [ ] Vim - [ ] Neovim - [ ] Etc. - OS - [ ] Linux - [x] Mac OS X - [ ] Windows - [ ] Windows Subsystem for Linux - [ ] Etc. - Shell - [x] bash - [ ] zsh - [ ] fish fzf version: <S_CODE_TOKEN> tmux $TERM setting: <S_CODE_TOKEN> If I source git-completion, then the tab completion…	brailsmt	2016-12-30 15:31:46
783	2016-12-29 16:57:59	Thanks for the report. Can you check unsetting `_fzf_completion_loaded` fixes the issue? Like follows: <S_CODE_TOKEN> I'm not suggesting that you should do this, just trying to check if it's related to the problem. IIRC, I added `_fzf_completion_loaded` to avoid re-evaluation of some not-so-trivial expressions, but I don't think it makes a significant difference, so I can consider removing it.	junegunn	2016-12-30 15:31:46
783	2016-12-29 17:25:34	<S_CODE_TOKEN> The '**' also worked correctly. So this appears to alleviate whatever is going on.	brailsmt	2016-12-30 15:31:46
783	2016-12-30 15:32:11	Thanks for the confirmation. I just pushed the fix.	junegunn	2016-12-30 15:31:46
783	2016-12-30 16:06:41	Thank you for the quick response and fix!	brailsmt	2016-12-30 15:31:46
782	2016-12-29 14:39:36	- Category - [x] fzf binary ## Summary Add `--height HEIGHT[%]` option to display fzf window below the cursor instead of opening it in fullscreen using ncurses or tcell. ## Why? fzf-tmux provides flexible, non-fullscreen layouts, but it requires tmux and the experience can be suboptimal on large screens, where the tmux pane serving fzf can be far away from the cursor. ## A few things to note - Su…	junegunn	2017-01-15 17:44:09
782	2017-01-16 06:07:32	I am using the latest version of fzf installed with homebrew, and it complains about unknown option: --height I guess the binary is not up to date but this option is already added to the zsh binding file. I think we should check the version in the zsh to avoid this problem (e.g. only add --height when the fzf version is newer than x.y.z)?	paulhybryant	2017-01-15 17:44:09
782	2017-01-16 06:09:08	@paulhybryant Rerun the install script to download the binary.	junegunn	2017-01-15 17:44:09
782	2017-01-16 06:14:05	Thanks @junegunn for the quick reply. Not sure which install script you are referring to. What I did is brew reinstall fzf and the error is still there. fzf --version shows 0.15.9	paulhybryant	2017-01-15 17:44:09
782	2017-01-16 06:17:37	Looks like you're using the binary from homebrew, but scripts from manually cloned repo. If you installed fzf via homebrew, you should also use the scripts from the homebrew installation. Anyway, I just opened a pull request on Homebrew, so the new version should be available shortly. https://github.com/Homebrew/homebrew-core/pull/8955	junegunn	2017-01-15 17:44:09
782	2017-01-19 14:17:04	Running `brew upgrade` after @junegunn's change got merged helped me with this, gj!	cbrwizard	2017-01-15 17:44:09
781	2016-12-29 08:06:44	<!-- Check all that apply [x] --> - Category - [x] fzf binary - [ ] fzf-tmux script - [ ] Key bindings - [ ] Completion - [ ] Vim - [ ] Neovim - [ ] Etc. - OS - [x] Linux - [ ] Mac OS X - [ ] Windows - [ ] Windows Subsystem for Linux - [ ] Etc. - Shell - [ ] bash - [x] zsh - [ ] fish Would you @junegunn like to make the <kbd>-L</kbd> as the default option of `find` at [src/constants_unix.go#L7](h…	lvht	2017-01-16 03:31:50
781	2016-12-29 09:07:40	Sure, that makes sense. Thanks for the suggestion.	junegunn	2017-01-16 03:31:50
780	2016-12-29 01:20:56	- Category - [X] fzf binary - [ ] fzf-tmux script - [ ] Key bindings - [ ] Completion - [ ] Vim - [ ] Neovim - [ ] Etc. - OS - [ ] Linux - [X] Mac OS X - [ ] Windows - [ ] Windows Subsystem for Linux - [ ] Etc. - Shell - [ ] bash - [ ] zsh - [X] fish I added this to my `config.fish`: <S_CODE_TOKEN> When I try to use `fzf` the options appear to be ignored. If I manually add the args I get this: <S…	AaronLasseigne	2016-12-29 06:59:12
780	2016-12-29 06:59:12	1. You need to export the variable (`-x`) 2. `eval "fzf $FZF_DEFAULT_OPTS"`	junegunn	2016-12-29 06:59:12
779	2016-12-23 17:58:48	This removes the need for the 'sed' call. Faster, cleaner.	Ambrevar	2016-12-24 03:53:08
779	2016-12-24 03:53:13	Merged, thanks!	junegunn	2016-12-24 03:53:08
778	2016-12-23 07:29:09	<!-- Check all that apply [x] --> - Category - [ ] fzf binary - [ ] fzf-tmux script - [ ] Key bindings - [ ] Completion - [ ] Vim - [ ] Neovim - [ ] Etc. - OS - [ ] Linux - [ ] Mac OS X - [ ] Windows - [ ] Windows Subsystem for Linux - [ ] Etc. - Shell - [ ] bash - [ ] zsh - [ ] fish <!-- ### Before submitting - Make sure that you have the latest version of fzf - If you use tmux, make sure $TERM …	Chrysostomus
778	2016-12-23 17:03:14	Works for me. Please mark the check boxes.	junegunn
778	2016-12-23 17:38:15	I did already, but they don't seem to be sticking. It is on manjaro linux, fzf-git from aur. Happens regardless of the shell or terminal emulator.	Chrysostomus
778	2016-12-30 15:34:20	I have no experience with Manjaro linux so I don't think I can be of help here. Let's hope someone with Manjaro experience chimes in.	junegunn
778	2016-12-30 16:02:37	I'm afraid that is me, since I was one to include in the repos from aur... This is the PKGBUILD of the package : https://aur.archlinux.org/cgit/aur.git/tree/PKGBUILD?h=fzf-git Could this be an issue with ncurses?	Chrysostomus
778	2016-12-30 16:26:18	Does mouse work in other terminal programs that support it, like tmux and vim?	junegunn
778	2016-12-30 16:45:44	It does.	Chrysostomus
777	2016-12-21 16:44:51	Hello: I've being use it for a while and I like it. It's fast and works very well in neovim. I'm wondering if you can add frequency support, with most used items at top. Thanks in advance.	co-dh	2016-12-23 17:25:03
777	2016-12-23 17:25:03	It's beyond the scope of the project. Some pointers: - https://github.com/rupa/z - https://github.com/clvv/fasd - https://github.com/junegunn/fzf/wiki/Examples#z	junegunn	2016-12-23 17:25:03
776	2016-12-18 17:44:15	With a `bufhidden=wipe` buffer (e.g. vim-startify) the buffer would not exist anymore, resulting in an error.	blueyed	2016-12-18 17:51:19
776	2016-12-18 17:51:28	Makes sense. Thanks.	junegunn	2016-12-18 17:51:19
775	2016-12-17 09:57:50	<!-- Check all that apply [x] --> - Category - [ ] fzf binary - [ ] fzf-tmux script - [ ] Key bindings - [ ] Completion - [x] Vim - [ ] Neovim - [ ] Etc. - OS - [x] Linux - [ ] Mac OS X - [ ] Windows - [ ] Windows Subsystem for Linux - [ ] Etc. - Shell - [x] bash - [ ] zsh - [ ] fish Steps to reproduce: 1. Run Vim inside tmux 2. Run FZF 3. Switch back to Vim pane 4. Type any characters Expected: …	toiffel	2017-01-19 18:05:10
775	2016-12-17 10:07:31	I'm not sure if I want to rewrite Vim plugin to work in asynchronous manner, as it complicates the implementation without obvious benefit (and also because I don't use the tmux plugin). Have you tried the workaround suggested in https://github.com/tmux-plugins/vim-tmux-focus-events/issues/2#issuecomment-87863831?	junegunn	2017-01-19 18:05:10
775	2016-12-17 10:45:24	Yes, I've tried this workaround but unfortunately it doesn't work for me. Once I open FZF, leftover characters begin to appear. Another affected plugin is https://github.com/christoomey/vim-tmux-navigator. Again, navigation works fine until I open FZF. While it's opened, I can't switch from Vim to other panes using vim-tmux-navigator because Vim is blocked. I could give async FZF invocation a try…	toiffel	2017-01-19 18:05:10
774	2016-12-15 19:47:15	<!-- Check all that apply [x] --> - Category - [ ] fzf binary - [ ] fzf-tmux script - [ ] Key bindings - [ ] Completion - [ ] Vim - [ ] Neovim - [x] Etc. - OS - [x] Linux - [ ] Mac OS X - [ ] Windows - [ ] Windows Subsystem for Linux - [ ] Etc. - Shell - [x] bash - [ ] zsh - [ ] fish <!-- ### Before submitting - Make sure that you have the latest version of fzf - If you use tmux, make sure $TERM …	mklein994	2016-12-17 02:21:15
774	2016-12-17 02:19:52	Thanks for the report. I just realized that we don't even need to do anything, as man can figure out which path to look at if `fzf/bin` is inside $PATH. > man looks at the PATH variable and adds the corresponding directories to the manual page file search path. Even without $MANPATH, I can see that man succeeds to find the man page for fzf (`man -d fzf`). <S_CODE_TOKEN>	junegunn	2016-12-17 02:21:15
774	2016-12-17 02:21:52	Updated install script to generate fzf.{bash,zsh} without MANPATH update. Let me know if you still see any issues. Thanks!	junegunn	2016-12-17 02:21:15
773	2016-12-15 18:20:10	- Category - [ ] fzf binary - [ ] fzf-tmux script - [ ] Key bindings - [x] Completion - [ ] Vim - [ ] Neovim - [ ] Etc. - OS - [x] Linux - [ ] Mac OS X - [ ] Windows - [ ] Windows Subsystem for Linux - [ ] Etc. - Shell - [x] bash - [ ] zsh - [ ] fish The example [pass] using the experimental API [_fzf_complete] doesn't work. It allows single autocompletion with fzf, but then falls back to the def…	Mike-Now
773	2016-12-17 01:57:55	Hi, the example works fine for me. I'm not sure if I understood your description of the problem. Can you provide the exact steps to reproduce it? Or it just doesn't work for you?	junegunn
773	2016-12-18 14:44:23	In my dotfiles I source a file with completions like so: ` source ~/.bash/completions ` The example from wiki doesn't work when completions are sourced as a separate file from .bashrc. It does work when the code is directly in the .bashrc. The information that the completion function that uses `_fzf_complete` API should be in the file that eventually sources `~/.fzf.bash` could be added to the wi…	Mike-Now
772	2016-12-15 04:40:53	<!-- Check all that apply [x] --> - Category - [x] fzf binary - OS - [x] Linux - Shell - [x] fish <!-- ### Before submitting - Make sure that you have the latest version of fzf - If you use tmux, make sure $TERM is set to screen or screen-256color - For more Vim stuff, check out https://github.com/junegunn/fzf.vim Describe your problem or suggestion from here ... --> When calling fzf from a fish …	Ambrevar	2017-01-16 09:48:24
772	2017-01-16 09:48:24	After further investigation (see the fish issue linked above), it seems that fzf is not involved here, but rather ncurses+glibc. The `--height option` makes this somewhat obsolete anyways. Closing.	Ambrevar	2017-01-16 09:48:24
772	2017-01-16 14:38:18	Alright, thanks for the investigation.	junegunn	2017-01-16 09:48:24
771	2016-12-14 11:28:59	This helps differentiating folders from files. Besdies, writing a folder with an appended slash on the commandline is usually what the user wants: the user can keep on completing/fzf-ing, it saves one key stroke.	Ambrevar	2016-12-24 09:47:09
771	2016-12-15 16:59:48	Thanks, but the failing test cases are actually failing (`ruby test/test_go.rb --name test_ctrl_t_unicode`). Looks like the new command changes the order of the output which makes `sed 1d` delete the wrong line. <S_CODE_TOKEN>	junegunn	2016-12-24 09:47:09
771	2016-12-16 05:09:35	Same behaviour with GNU find. Bummer! From my understanding, `find` is supposed to perform a breadth-first-search (unless the `-depth` flag is used) following the filesystem structure. From run to run it should be the consistent, independently of the output formatting. So the root should always be the first result when we print folders. I am not sure what is happening here, I may have misundersto…	Ambrevar	2016-12-24 09:47:09
771	2016-12-16 05:24:37	OK, got it, that was quite obvious actually: I'm using the `+` argument, which means "all folders" here. So no folder (only files) gets printed till the search finishes, at which point the folder list gets passed to `printf`. Easy fix: use `;` instead. This will spawn one printf per folder, maybe costly. Other fix: filter out the root in the first place, so that the `sed` call isn't needed anymor…	Ambrevar	2016-12-24 09:47:09
771	2016-12-16 05:40:56	I believe I've fixed the issue with `-mindepth 1`.	Ambrevar	2016-12-24 09:47:09
771	2016-12-17 01:19:15	Thanks for looking into it. > So no folder (only files) gets printed till the search finishes Hmm, I'm not sure if I like that aspect. I sometimes use CTRL-T just to see the structure of a repository and directories not showing up at the right place but at the end of the list doesn't feel ideal. <img width="1280" alt="screen shot 2016-12-17 at 10 08 44 am" src="https://cloud.githubusercontent.com…	junegunn	2016-12-24 09:47:09
771	2016-12-21 06:08:01	Absolutely. Last question, benchmarking one: would executing a `printf` per folder be too costly? (The system command) I tend to think so. If not, that would be a solution. Also keep in mind that the output order of `find` is not supposed to be reliable. That you get what you expect in the above picture is mostly because this is the most practical way to "find" on that filesystem. Some filesystem…	Ambrevar	2016-12-24 09:47:09
771	2016-12-22 09:07:53	Further thoughts: this whole issue could be superseded by an optional coloring feature akin to `ls` or `ranger`: each line would be colored according to which regexp it matches or something like that. Folders would need a trailing slash for that to work though.	Ambrevar	2016-12-24 09:47:09
771	2016-12-23 17:21:12	Hmm, not looking good. It shouldn't be the default. <S_CODE_TOKEN>	junegunn	2016-12-24 09:47:09
771	2016-12-23 18:00:03	I've PRed the `-mindepth` fix: #779. Feel free to close this PR when you've added the `printf` trick to the wiki.	Ambrevar	2016-12-24 09:47:09
771	2016-12-24 09:47:05	Thanks. Hmm, the default CTRL-T command is quite lengthy, it doesn't feel so elegant to have to write down such a long, multi-line command just for a little tweak. As you have mentioned, it would be nice if there's a simpler tool that can be used as an alternative, with ANSI colors based on file extension, `/` for directories, etc. I'll update the wiki page when I find one.	junegunn	2016-12-24 09:47:09
770	2016-12-14 00:32:07	<!-- Check all that apply [x] --> - Category - [X] fzf binary - [ ] fzf-tmux script - [X] Key bindings - [ ] Completion - [ ] Vim - [ ] Neovim - [ ] Etc. - OS - [ ] Linux - [X] Mac OS X - [ ] Windows - [ ] Windows Subsystem for Linux - [ ] Etc. - Shell - [ ] bash - [ ] zsh - [X] fish All the bindings work as expected apart from Ctrl-T for file search which wraps the result in quotation marks. I t…	localhostport80	2017-02-09 16:52:20
770	2016-12-30 15:39:43	As far as I know, it only wraps when the selected entry contains spaces or characters that need to be escaped. Are you saying that it wraps unconditionally?	junegunn	2017-02-09 16:52:20
769	2016-12-13 18:32:36	- Category - [ ] fzf binary - [ ] fzf-tmux script - [ ] Key bindings - [ ] Completion - [ ] Vim - [x] Neovim - [ ] Etc. - OS - [x] Linux - [ ] Mac OS X - [ ] Windows - [ ] Windows Subsystem for Linux - [ ] Etc. - Shell - [ ] bash - [ ] zsh - [ ] fish After invoking `:FZF` in neovim on ubuntu server, pressing enter on any file gives: `E118: Too many arguments for function: 4` This does not happen …	RatanRSur	2016-12-14 03:51:55
769	2016-12-13 19:59:37	Are you using the latest version of fzf? It seems that this problem is already solved https://github.com/junegunn/fzf/issues/765#issuecomment-266629073	deathmaz	2016-12-14 03:51:55
768	2016-12-13 12:15:17	This is the case for very recent Neovim builds, but works with older versions as well. --- Explanation: https://github.com/neovim/neovim/wiki/Following-HEAD#20161212 Closes #765.	mhinz	2016-12-13 16:56:53
768	2016-12-13 16:57:00	Thanks!	junegunn	2016-12-13 16:56:53
767	2016-12-13 07:45:18	This would help differentiating folders from files. Besdies, writing a folder with an appended slash on the commandline is usually what the user wants: the user can keep on completing/fzf-ing, it saves one key stroke :) Implementation is easy: replace `-o -type d -print` with `-o -type d -printf '%p/\n`.	Ambrevar	2016-12-14 11:29:14
767	2016-12-13 16:55:17	Makes sense, but the sad truth is find command of macOS does not support `-printf` :/	junegunn	2016-12-14 11:29:14
767	2016-12-13 17:14:07	What about this then: <S_CODE_TOKEN> The `+` will make sure to spawn only one `printf`, so this shouldn't be any slower.	Ambrevar	2016-12-14 11:29:14
767	2016-12-14 05:55:34	Great, I like it 👍 You want to make a pull request? Or I can do that.	junegunn	2016-12-14 11:29:14
767	2016-12-14 06:16:12	I can make a PR, but this will conflict with #759 . You should merge that one first.	Ambrevar	2016-12-14 11:29:14
767	2016-12-14 11:29:11	Done.	Ambrevar	2016-12-14 11:29:14
766	2016-12-13 07:04:42	What about adding the `select-1` and `exit-0` to the existing widget?	Ambrevar	2016-12-13 16:53:54
766	2016-12-13 16:49:28	I can definitely see the appeal, but it can be confusing to the new users. I think it's enough that we suggest some good examples of `FZF_XXX_OPTS` in the wiki page.	junegunn	2016-12-13 16:53:54
766	2016-12-13 16:53:54	Added a section to the page: https://github.com/junegunn/fzf/wiki/Configuring-shell-key-bindings#using---select-1-andor---exit-0 Thanks for the nice suggestion.	junegunn	2016-12-13 16:53:54
765	2016-12-12 22:37:30	<!-- Check all that apply [x] --> - Category - [ ] fzf binary - [ ] fzf-tmux script - [ ] Key bindings - [ ] Completion - [ ] Vim - [X ] Neovim - [ ] Etc. - OS - [ X] Linux - [ ] Mac OS X - [ ] Windows - [ ] Windows Subsystem for Linux - [ ] Etc. - Shell - [ ] bash - [X ] zsh - [ ] fish <!-- ### Before submitting - Make sure that you have the latest version of fzf - If you use tmux, make sure $TE…	jrock2004	2016-12-13 16:56:53
765	2016-12-13 03:29:10	This should fix it: <S_CODE_TOKEN>	mhinz	2016-12-13 16:56:53
765	2016-12-13 03:39:14	Thanks @mhinz, but I'm still seeing errors with the patch :/	junegunn	2016-12-13 16:56:53
765	2016-12-13 13:09:19	`on_exit()` needs 3 arguments.	justinmk	2016-12-13 16:56:53
765	2016-12-13 14:49:00	I'm seeing the same errors with latest HEAD neovim and fzf	gavsim	2016-12-13 16:56:53
765	2017-01-24 18:04:16	@justinmk is right, adding a param to `on_exit` fixes things <S_CODE_TOKEN>	supermarin	2016-12-13 16:56:53
764	2016-12-10 19:17:32	I wish I could write `ivy` counsel mode for `fzf` in emacs, because term support in emacs is horroble so everything is messed up in output. Is there any way to run fzf as a daemon and send commands to it, so it will give away list of founds in some kind of format? Or maybe you know other projects that make workaround for that, I saw you made vim plugin for fzf, I know nothing aboud VimL, can you …	sandric	2017-01-26 09:44:05
764	2016-12-11 12:22:05	To answer the question, no. Have you checked https://github.com/bling/fzf.el ?	junegunn	2017-01-26 09:44:05
764	2016-12-11 16:49:47	Yes, I'm actually used it, but soon my own config overgrowth this wrapper, so I wrote my own wrapper for it. I was thinking about using the same way as ivy uses ag command with wrapper but haven't succeed - I know little about shell programming, but suggest its because ag prints strictly to console while fzf have much more complicated rendering logic.	sandric	2017-01-26 09:44:05
764	2017-01-26 17:33:42	+1 to this. Decoupling the search/sorting from the UI frontend would let this be useable on Emacs. fzf.el isn't great since it has to use the term support.	jojojames	2017-01-26 09:44:05
763	2016-12-09 10:50:50	<!-- Check all that apply [x] --> - Category - [x] fzf binary - [ ] fzf-tmux script - [ ] Key bindings - [x] Completion - [ ] Vim - [ ] Neovim - [ ] Etc. - OS - [x] Linux - [ ] Mac OS X - [ ] Windows - [ ] Windows Subsystem for Linux - [ ] Etc. - Shell - [ ] bash - [x] zsh - [ ] fish <!-- ### Before submitting - Make sure that you have the latest version of fzf - If you use tmux, make sure $TERM …	madstanners	2016-12-10 03:41:42
763	2016-12-10 03:41:15	fzf is a filter (think of it as an interactive version of grep) and is not responsible for indexing the file system. It's beyond the scope of this project. For CTRL-T, it simply reads the output of the command specified in `FZF_CTRL_T_COMMAND` which defaults to [a find command](https://github.com/junegunn/fzf/blob/16b5902aa278639fd99be89abe8ac50eb49b34aa/shell/key-bindings.zsh#L7-L10). Set `FZF_C…	junegunn	2016-12-10 03:41:42
762	2016-12-08 19:02:11	<!-- Check all that apply [x] --> - Category - [x] fzf binary - [ ] fzf-tmux script - [ ] Key bindings - [ ] Completion - [ ] Vim - [ ] Neovim - [ ] Etc. - OS - [ ] Linux - [x] Mac OS X - [ ] Windows - [ ] Windows Subsystem for Linux - [ ] Etc. - Shell - [ ] bash - [ ] zsh - [x] fish <!-- ### Before submitting - Make sure that you have the latest version of fzf - If you use tmux, make sure $TERM …	kyleholzinger	2016-12-08 19:07:11
762	2016-12-08 19:07:11	Nvm, I'm a dumb dumb. Defined the function `fish_user_key_bindings` elsewhere so it was calling the wrong one.	kyleholzinger	2016-12-08 19:07:11
762	2017-01-14 21:08:55	I have a similar problem. What solution did you find?	HolyGrace	2016-12-08 19:07:11
762	2017-01-14 21:34:21	I deleted my definition of `fish_user_key_bindings` lol @HolyGrace	kyleholzinger	2016-12-08 19:07:11
761	2016-12-08 01:40:13	<!-- Check all that apply [x] --> - Category - [ ] fzf binary - [ ] fzf-tmux script - [ ] Key bindings - [ ] Completion - [x] Vim - [ ] Neovim - [ ] Etc. - OS - [ ] Linux - [x] Mac OS X - [ ] Windows - [ ] Windows Subsystem for Linux - [ ] Etc. - Shell - [ ] bash - [x] zsh - [ ] fish <!-- ### Before submitting - Make sure that you have the latest version of fzf - If you use tmux, make sure $TERM …	brentluna	2016-12-26 03:53:33
761	2016-12-08 13:30:35	Can you present a minimal Vim configuration file that can be used to reproduce the problem?	junegunn	2016-12-26 03:53:33
761	2016-12-08 17:11:47	I ended up fixing it, by deleting my .vim folder and reinstalling everything. I was syncing the .vim folder via github, so maybe something was installed OS specific and caused an issue? Anyways, I added .vim to my .gitignore, so hopefully won't be an issue again.	brentluna	2016-12-26 03:53:33
760	2016-12-07 10:56:45	It would be great to have fzf completion for docker. For example `docker run **<TAB>` – fzf prompt populated from `docker images` command, `docker exec **<TAB>` analogously to previous case but with content from `docker ps`, etc. There are more command that could be completed (like `docker save`, `docker kill` and more), but I would like to know if you are interested in adding such functionality …	fenuks	2016-12-08 13:38:08
760	2016-12-08 13:37:07	Thanks for the suggestion, but I'm not interested in extending the scope of the shell extension included in this repository not to increase maintenance burden. Extra completion functions can go to the wiki page or can be provided as separate, third-party repositories. Please refer to https://github.com/junegunn/fzf/wiki/Examples-(completion) for custom completion functions.	junegunn	2016-12-08 13:38:08
760	2017-02-09 13:32:56	@fenuks I made a small example working with Docker and fzf: <S_CODE_TOKEN> Basically you can completion with this commands: <S_CODE_TOKEN> Those are the ones I use every day, you can add more. Hope you find it useful.	calbertts	2016-12-08 13:38:08
759	2016-12-05 12:31:42	Replace the "temp file" workaround with the "read" function: it's simpler and faster. Use proper escaping, remove the custom function. The "file" widget uses last token as root for the "find" command. This replaces the equivalent of '**' completion in bash/zsh. The "$cwd" non-expanded variable can be used in FZF_CTRL_T_COMMAND to set the root. This closes #443, #484, #486 and #747.	Ambrevar	2016-12-14 06:37:27
759	2016-12-05 13:02:06	CTRL_T test is failing. Could it come from that my patch uses the last token as root folder for find? I've made this change to fill the lack of support for '**'.	Ambrevar	2016-12-14 06:37:27
759	2016-12-05 16:06:40	Thanks for the follow-up. I'll review the code and get back to you.	junegunn	2016-12-14 06:37:27
759	2016-12-08 04:06:51	The test passes locally, but I noticed that I had to upgrade my fish (from 2.2.0 to 2.4.0) to make it work. Its probably related. Let me check. UPDATE: Hmm, no. That was not the case. fish 2.4.0 is installed on Travis CI environment. <S_CODE_TOKEN>	junegunn	2016-12-14 06:37:27
759	2016-12-08 04:17:25	The test passed on the second run. Sorry for the confusion. Some test cases are based on timeout so they are known to be flaky on Travis CI environment. Can you respond to the comment I left above? I'll merge this after we address the issue. Thanks.	junegunn	2016-12-14 06:37:27
759	2016-12-10 06:21:43	Agreed. I've rebased the change accordingly. Thanks for the feedback!	Ambrevar	2016-12-14 06:37:27
759	2016-12-10 06:29:59	Talking tests, I'm having a hard time running them / understanding them. A few questions: - Would the timeout thing be an issue on a very slow computer? - Is there any documentation? Might be a stupid question, but I don't know Ruby at all. - Any plan for a full switch to Go? That might simplify the whole suite.	Ambrevar	2016-12-14 06:37:27
759	2016-12-10 07:16:52	> Would the timeout thing be an issue on a very slow computer? The test script sends keystrokes to a tmux pane running fzf and waits for the expected output to appear on the pane. So yeah, it's possible. There can be other factors that might be causing flakiness of the tests. I've been trying to make the tests more robust (e.g. making sure that the driver sends keystrokes when the target pane is …	junegunn	2016-12-14 06:37:27
759	2016-12-10 07:19:12	Actually I've noticed that the `sed` suggestion is implemented in zsh/bash as a `cut -b3-` which spawns one more process compared to the `sed` solution. I'll fix that for all implementations at once.	Ambrevar	2016-12-14 06:37:27
759	2016-12-10 07:22:22	Regarding the double-slash issue, I cannot reproduce... ? Let me investigate.	Ambrevar	2016-12-14 06:37:27
759	2016-12-10 07:24:52	<img width="682" alt="screen shot 2016-12-10 at 4 24 25 pm" src="https://cloud.githubusercontent.com/assets/700826/21071953/285ebba8-bef5-11e6-8420-fb47d8ad80ec.png"> This is what it looks like.	junegunn	2016-12-14 06:37:27
759	2016-12-10 07:46:32	I'm going to revert the `sed` change: the leading `./` should remain to let the user know which root was used in `find`. If the root is not a 1 letter folder, its name gets trimmed. I'll add a comment to make this clear.	Ambrevar	2016-12-14 06:37:27
759	2016-12-10 07:58:45	Still can't reproduce the double-slash issue after investigation. What's in your CTRL_T_COMMAND?	Ambrevar	2016-12-14 06:37:27
759	2016-12-10 08:21:49	> What's in your CTRL_T_COMMAND? It's not set. > the leading ./ should remain to let the user know which root was used in find. If the root is not a 1 letter folder, its name gets trimmed. Hmm, I don't understand the problem you describe. The updated sed command only removes leading `./` not anything else.	junegunn	2016-12-14 06:37:27
759	2016-12-10 09:58:45	Sorry, I mixed up my own words. 1. The `sed` command is correct. I was wondering if it would not be confusing, but after second thought, I think it yields the better output. 2. `./` is cut with `cut -b3-` in other widgets and in bash/zsh. When piped over a `sed`, it spawns an additional process that could have been spared. I suggest we replace all the `sed 1d | cut -b3-` with `sed '1d; s#^\./##'`…	Ambrevar	2016-12-14 06:37:27
759	2016-12-12 11:07:21	I've just pushed the changes and updated README+comments.	Ambrevar	2016-12-14 06:37:27
759	2016-12-12 11:25:11	FYI, I realized that GNU find automatically removes the trailing slash if there is only one, not if there is more than 1. So `find shell//` would result in duplicated slashes as well.	Ambrevar	2016-12-14 06:37:27
759	2016-12-14 06:38:13	Merged, thanks for your patience and persistence!	junegunn	2016-12-14 06:37:27
759	2017-01-03 13:30:30	hmm, does this PR achieve what #484 needs? I'm trying to use `fish/z` plus `fzf` via fuzzy completion triggering. I still can't see a way to do it.	amosbird	2016-12-14 06:37:27
759	2017-01-03 15:44:51	Not sure I quite understand your scenario. Say you want to list files under foo/bar, just press the file-widget binding after you've written `foo/bar`. Note that the directory at point _must_ exist.	Ambrevar	2016-12-14 06:37:27
759	2017-01-03 16:15:08	well, this isn't about file-widget IMO. Say I want to invoke `fzf` like this `kill <Tab>`	amosbird	2016-12-14 06:37:27
759	2017-01-03 16:20:49	That's command completion, not file completion, or is it? You'll find a completion widget here: https://github.com/junegunn/fzf/wiki/Examples-(fish) It works well except for variable expansion and a few other edge cases. That's a fish bug that will hopefully get fixed one day. https://github.com/fish-shell/fish-shell/issues/3469	Ambrevar	2016-12-14 06:37:27
759	2017-01-03 16:36:15	cool, thank you.	amosbird	2016-12-14 06:37:27
759	2017-02-14 16:45:55	Using the typed path as a root for a Ctrl-T search is really a great feature. Would it be possible to have the very same feature for the cd-widget i.e. if I type `./foo/` and then alt-c, I would fzf folders `./foo/*`?	hrouault	2016-12-14 06:37:27
759	2017-02-15 14:39:42	I like the idea. I'll submit a PR.	Ambrevar	2016-12-14 06:37:27
759	2017-02-16 08:32:17	Thinking about it, what would be the use case? Does it allow anything more than $ ./foo/<ENTER> $ <ALT-C> ?	Ambrevar	2016-12-14 06:37:27
759	2017-02-16 14:16:16	It is often that I need to complete arguments that I know are folders. Then, I do not want to change to that folder.	hrouault	2016-12-14 06:37:27
759	2017-02-16 14:33:11	Alt-C is bound to fzf-cd-widget: it is meant for changing directory, not completing them. I think your suggestion would deviate too much from the original intention. You can easily implement that yourself in your configuration: - Copy `fzf-file-widget` to a `file-folder-widget` in your fish configuration. - Modify the new widget to keep folders only. - Bind the widget to your favorite shortcut.	Ambrevar	2016-12-14 06:37:27
759	2017-02-16 14:36:04	It makes sense. Thank you.	hrouault	2016-12-14 06:37:27
758	2016-12-05 11:53:06	Linux, bash Provide optional flag for `install` script, so all the defaults would be selected. This way it'd be easier to install it by custom scripts that shouldn't depend on user interaction.	laur89	2016-12-05 12:17:18
758	2016-12-05 12:14:58	Already possible. To answer "yes" to all prompts: yes | ~/.fzf/install or to answer "no" to all prompts: yes n | ~/.fzf/install	justinmk	2016-12-05 12:17:18
758	2016-12-05 12:17:18	So that's what `yes` is for. Cheers.	laur89	2016-12-05 12:17:18
758	2016-12-05 12:52:23	Thanks @justinmk. You also can use `./install --all`. <S_CODE_TOKEN> `./install --bin` is another useful option for those who don't want the extra stuff.	junegunn	2016-12-05 12:17:18
757	2016-12-03 19:52:02	This modifies the bash fzf bindings so that the C-r binding remebers the text previously typed into the prompt. This should close #731 and #432.	acornejo	2016-12-04 20:40:14
756	2016-12-03 06:13:19	fzf performs line wrap on long lines on its preview window. Sometimes this is not desirable, while I can try to fix this using cut and other bash utilities, it makes all the scripts unnecessarily complicated. It would be great if fzf supported an option to truncate long lines on the preview window.	acornejo	2016-12-04 17:15:36
756	2016-12-03 16:18:45	> to fix this using cut and other bash utilities Usually I would suggest the approach but I can understand the pain in this case. It's not easy to know the exact width of the preview window from the script. I think we can consider extending `--preview-window` to take `:nowrap` (or `:truncate`) suffix. `--preview-window right:60%:nowrap`.	junegunn	2016-12-04 17:15:36
756	2016-12-03 17:44:23	Thanks. nowrap option sounds good. I would actually even consider doing the opposite, i.e. make nowrap the default and add a wrap behavior. I am willing to bet most people that use fzf are looking at source code, and for source code preview line wrapping is almost always NOT what you want. Do you want a PR for this feature, or do you already have an idea of how to implement this.	acornejo	2016-12-04 17:15:36
756	2016-12-04 08:53:19	I'll look into it when I get some time. Thanks. I'll also think about changing the default.	junegunn	2016-12-04 17:15:36
756	2016-12-04 17:24:42	Pushed to master. Now, one has to add `[:]wrap` to `--preview-window` to make fzf wrap long lines in the preview window (e.g. `--preview-window down:wrap`, `--preview-window wrap`, etc). Let me know if you see any issues with the change. Hmm, I need to fix linux build.	junegunn	2016-12-04 17:15:36
756	2017-01-20 14:40:55	I'm using the current version of fzf and on Linux lines are still wrapped in the preview window. Is that a known issue?	IngoHeimbach	2016-12-04 17:15:36
756	2017-01-20 16:12:40	defintely not a known issue: preview wrap works well and is even enabled by default. I just confirmed it by running the following: <S_CODE_TOKEN> Please try running `fzf --version` to confirm you are indeed running the latest. Also try the example I pasted and see if you see a single line in the preview window or multiple lines. If your problem indeed persist, I would suggest checking the COLUMNS…	acornejo	2016-12-04 17:15:36
756	2017-01-20 16:24:34	Sorry, my fault, I was running fzf 0.15.9. On my system, fzf is updated by my vim plugin manager and since I made some changes to `shell/key-bindings.zsh` the plugin manager was not able to pull the latest release. On 0.16.1 nowrap works without any problems, thanks!	IngoHeimbach	2016-12-04 17:15:36
755	2016-12-02 08:29:28	<!-- Check all that apply [x] --> - Category - [ ] fzf binary - [ ] fzf-tmux script - [ ] Key bindings - [x] Completion - [ ] Vim - [ ] Neovim - [ ] Etc. - OS - [ ] Linux - [ ] Mac OS X - [ ] Windows - [ ] Windows Subsystem for Linux - [ ] Etc. - Shell - [ ] bash - [x] zsh - [ ] fish <!-- ### Before submitting - Make sure that you have the latest version of fzf - If you use tmux, make sure $TERM …	quite	2016-12-02 16:17:09
755	2016-12-02 15:50:25	You can do that with fuzzy completion: `less /usr/local/share/doc/**<tab>`. And since you use zsh, you can configure CTRL-T as the completion trigger key. See https://github.com/junegunn/fzf/wiki/Configuring-fuzzy-completion#zsh	junegunn	2016-12-02 16:17:09
754	2016-12-02 06:37:24	<!-- Check all that apply [x] --> - Category - [ ] fzf binary - [ ] fzf-tmux script - [ ] Key bindings - [ ] Completion - [x] Vim - [ ] Neovim - [ ] Etc. - OS - [ ] Linux - [x] Mac OS X - [ ] Windows - [ ] Windows Subsystem for Linux - [ ] Etc. - Shell - [ ] bash - [ ] zsh - [x] fish <!-- ### Before submitting - Make sure that you have the latest version of fzf - If you use tmux, make sure $TERM …	kendagriff	2016-12-14 14:06:26
754	2016-12-02 16:23:06	> What have I done to mess up my prompt in Vim? It's intentional.`:FZF` (or `:Files` command from fzf.vim project) can be started with an optional path argument (e.g. `:FZF ~/Downloads`) and the files are listed relative to the directory, so the prompt shows which directory fzf is currently looking at. I personally like it better than just `>` because it gives the context of the search. The promp…	junegunn	2016-12-14 14:06:26
754	2016-12-02 16:27:40	K, thanks, glad to hear it's set up correctly. Admittedly, I liked it better as it was. When I'm in Vim, I'm already aware of the parent search directory, and prefer less noise.	kendagriff	2016-12-14 14:06:26
754	2016-12-14 13:36:53	@junegunn I'm not sure how to redefine `fzf#vim#files` as it calls `s:fzf`. I too would love to see a cleaner interface. Replacing the vim prompt with a single character (e.g. `/`) would be a great option to have. The ability to remove the red pointer and grey line on the left side, and the file count (`202/202`) would also nice. Aesthetics complaints aside though, fzf is really impressive!	net	2016-12-14 14:06:26
754	2016-12-14 14:06:26	Since the original question is answered, I'll close the issue. @net Using it, not redefining it like so: <S_CODE_TOKEN> I'll think about your suggestions, but note that I've been conservative on adding more options. I'll link my previous comment on that issue here: https://github.com/junegunn/fzf/issues/692	junegunn	2016-12-14 14:06:26
754	2016-12-15 04:32:47	@junegunn I understand your concerns, but Vim is by nature highly customizable. It should follow that its plugins be the same. My Vim, as is many other's, is set up to have a specific look. Fzf.vim is the best fuzzy finder available, but its visual complexity clashes with my Vim's style. I know that fzf is not just a Vim plugin; the same argument follows for bash/zsh. I have no doubts that more v…	net	2016-12-14 14:06:26
754	2016-12-15 05:33:06	@net you can customize the colors -- make them the same as your background color and they're essentially hidden	davidosomething	2016-12-14 14:06:26
754	2016-12-15 05:39:00	@davidosomething I tried that with no success. I was able to hide the grey background highlight and line by enabling `--color 16`, but I have been unsuccessful in hiding the red `>`. Even so, the file list would then appear arbitrarily indented, which is not ideal.	net	2016-12-14 14:06:26
754	2016-12-15 12:13:28	> Vim is by nature highly customizable Well, I don't agree that it is so regarding its presentation style. What else can you do except the colors and the status line? You can't change the tilde characters beyond the end of a file, you can't change the margin between the line numbers and the text area, you can't change the height of the statusline and the tabline, you can't change the width of sig…	junegunn	2016-12-14 14:06:26
754	2016-12-15 13:07:24	That worked pretty well, thanks! It's not perfect, since my terminal is slightly transparent, but it's good enough. I guess you're right about Vim. I never wanted to changes those things, so I never knew you couldn't. I made assumptions from the variety of plugins available. Thanks again for the help! 😄	net	2016-12-14 14:06:26
753	2016-12-01 23:41:43	Navigate straight into next directory with ALT-SHIFT-C. No need for <S_CODE_TOKEN> anymore! Note that it also contains ALT bindkey fixes (inclduing ALT-C) to support OSX	yannvr	2016-12-02 03:47:56
753	2016-12-02 03:47:56	Thanks, but I decided not to add more key bindings to this repo due to maintenance burden. If I decided to add a key binding, I have to make sure that the same key works consistently across all three supported shells (bash, zsh, and fish) and then add more configuration variables for the new key binding, such as `$FZF_ALT_C1_OPTS`, `$FZF_ALT_C1_COMMAND` also with test cases for different set of o…	junegunn	2016-12-02 03:47:56
752	2016-12-01 22:15:32	- Category - [x] Key bindings - [x] Completion - OS - [x] Linux - [x] Mac OS X - Shell - [x] zsh Is there a way to limit fzf-cd-widget to a depth of 1? like so: <S_CODE_TOKEN> That would be very useful to navigate. Thanks!	yannvr	2016-12-01 23:43:53
752	2016-12-01 22:31:09	ok I made a new widget to be in <S_CODE_TOKEN> I think it's a useful feature, do you want me to make a PR? <S_CODE_TOKEN>	yannvr	2016-12-01 23:43:53
752	2016-12-01 23:43:53	I've created a PR for the ALT-SHIFT-C key binding for ZSH https://github.com/junegunn/fzf/pull/753	yannvr	2016-12-01 23:43:53
751	2016-11-30 04:46:05	- Category - [X] fzf binary - OS - [X] Linux - Shell - [X] bash I've used `fzf` and `fzf.vim` and they are great! `Ag` command in `fzf.vim` will allows us to: 1. `:Ag <pattern>` will return the search result and pipe it to `fzf` 2. `fzf` will allows us to narrow down the above result to get what we want. However, in `ag`'s case, more often, we may want to change the `<pattern>` dynamically instea…	lotabout	2017-01-17 17:07:28
751	2016-12-01 17:22:05	I don't have enough time these days, so I can't make any promises, but I'll think about it. Anyway, here are some concerns that come to my mind. - Rebuilding the input list from scratch can feel clunky. The list will be cleared, cursor will always be brought down to the bottom of the screen, tab-selected entries will be lost. And depending on the command used, there can be noticeable initial dela…	junegunn	2017-01-17 17:07:28
751	2017-01-17 17:07:28	Since I don't have answers to the above questions, I'll close the issue for now. Actually, it's a bit hard for me to see the point of the example. If we restart ag on every change of the query string, fzf no longer works as a filter, but simply becomes a selector interface for external process, which is not the problem fzf was designed to solve. It would make more sense if we restart the ag proce…	junegunn	2017-01-17 17:07:28
750	2016-11-29 19:55:23	<!-- Check all that apply [x] --> - Category - [ ] fzf binary - [ ] fzf-tmux script - [ ] Key bindings - [ ] Completion - [X] Vim - [ ] Neovim - [ ] Etc. - OS - [ ] Linux - [ ] Mac OS X - [X] Windows - [ ] Windows Subsystem for Linux - [ ] Etc. - Shell - [ ] bash - [ ] zsh - [ ] fish <!-- ### Before submitting - Make sure that you have the latest version of fzf - If you use tmux, make sure $TERM …	prabirshrestha	2017-01-17 17:09:04
750	2016-12-01 16:47:40	Thanks for letting me know. Would you be interested in fixing this? I personally don't use Windows so I can't find enough time to look into the issues on the platform.	junegunn	2017-01-17 17:09:04
750	2016-12-01 22:29:44	I could give it a shot in few days but I'm definitely not a viml expert.	prabirshrestha	2017-01-17 17:09:04
750	2017-01-17 17:09:04	Check out #785 and #787.	junegunn	2017-01-17 17:09:04
750	2017-01-17 19:41:35	`:Files` seems to work in both gvim and terminal vim on windows. `:Colors` and `:Filetypes` seem to work on in terminal vim and not in gvim. Terminal vim shows fzf inline, Would it be possible to do the same for gvim too?	prabirshrestha	2017-01-17 17:09:04
750	2017-01-18 03:08:15	> :Colors and :Filetypes seem to work on in terminal vim and not in gvim. Yeah, I don't think most commands in fzf.vim except for the basic Files/FZF should work on Windows. And since I don't use Windows, we need someone else dedicated to work on Windows compatibility to push things forward. > Terminal vim shows fzf inline, Would it be possible to do the same for gvim too? Don't think it's possib…	junegunn	2017-01-17 17:09:04
750	2017-01-25 05:01:45	Would removing the double quotes on `s:fzf_exec()` fix the issue for `:Colors` and `:Filetypes`? It may interfere with cmd.exe because of escaping issues. Both commands work for me regardless of the double quotes but I'm using Vim 8.0.69 on Windows. I tested on the latest commits for fzf and fzf.vim Can you post the finalized command passed to the shell (cmd.exe) when running any of the commands …	janlazo	2017-01-17 17:09:04
750	2017-01-25 05:43:52	> A GUI version of Neovim can do it using its embedded terminal emulator, but I'm not sure about its Windows support. :terminal is not supported yet in NyaoVim and Neovim-qt and `!fzf` doesn't start a new terminal. `!start fzf` works though but passing the output to temporary file is another issue. You can cheat on NyaoVim by using Node.js (because of Electron frontend) but I haven't tested it wi…	janlazo	2017-01-17 17:09:04
750	2017-02-07 00:50:29	I got `:Colors` and `:Filetypes` working in windows. Sent the PR https://github.com/junegunn/fzf/pull/836	prabirshrestha	2017-01-17 17:09:04
749	2016-11-29 19:45:26	I'd like the ability to specify a custom history command to be able to use something like: `fc -l 1 | grep ${(q)LBUFFER}` to limit the results to history that exactly matches the full text entered on the command line.	ahal
749	2016-12-01 16:40:52	Can you check failing test cases?	junegunn
749	2017-01-20 22:24:02	I rebased and updated the test, is there anything else I need to do before this can land?	ahal
749	2017-01-21 02:23:52	Thanks, but before we decide to add a new option, have you checked the comments in https://github.com/junegunn/fzf/issues/672? I've noticed that many users don't know that sorting is disabled by default and can be turned on, and exact matching can be used instead. Please check if the suggestions given in the comments addresses your use case. The main reason I'm reluctant to add an option for twea…	junegunn
749	2017-01-23 14:30:33	No, `--exact` doesn't quite do what I'm looking for, though it comes close. I'd like to force the input text to be an exact match, while keeping fuzzy search enabled for everything typed after that point. For example, say my history is: <S_CODE_TOKEN> Now if I type `cd <ctrl-r>`, I would expect only the first two entries to appear in the list, but the third does as well because there is a fuzzy m…	ahal
749	2017-01-23 14:58:45	Yeah, I can definitely see the point. Have you tried enabling sort by default? i.e. `export FZF_CTRL_R_OPTS="--sort"`	junegunn
749	2017-01-23 15:10:50	Yeah, `--sort` improves things but it's still not perfect. The real world example it falls apart on for me is: <S_CODE_TOKEN> I want to fuzzy search only through the `mach try` commands, and `--sort` won't give `1` precedence over `2`. (For context, mach is a command dispatch binary used at mozilla, and try is the name of a repository). I'm probably an edge case here, so if you think `--exact` an…	ahal
749	2017-01-23 15:12:24	For the record, as a user redefining `CTRL_R_COMMAND`, I would have no expectation of the main project maintaining backwards compatibility with my weird and custom workflow.	ahal
749	2017-01-23 15:20:05	> 1 mach try foobar > 2 mach decision --project=try In this particular case, `machtry` (without space) will give you better result, because of the smaller gap between the words. When you search with `mach try`, fzf will search for the words individually, so it does not consider the gap. Anyway, I'm not against the idea of having `FZF_CTRL_R_COMMAND` per se, but I'd like to delay the addition unti…	junegunn
749	2017-01-23 15:23:53	That's fair, I'll re-bind `ctrl-r` in the meantime.	ahal
749	2017-01-23 15:24:46	Okay, if you don't mind, I'll leave this open.	junegunn
748	2016-11-29 15:11:33	<!-- Check all that apply [x] --> - Category - [ ] fzf binary - [ ] fzf-tmux script - [X] Key bindings - [ ] Completion - [ ] Vim - [ ] Neovim - [ ] Etc. - OS - [ ] Linux - [ ] Mac OS X - [ ] Windows - [ ] Windows Subsystem for Linux - [ ] Etc. - Shell - [ ] bash - [ ] zsh - [ ] fish This is just a suggestion. I think it'd be nice to be able to use the `Space` key to abort, but still keep what wa…	codezapper
747	2016-11-29 12:22:08	The fish functions needed a good revamp. Here it is. Use seperate files to auto-load functions (more idiomatic in fish). Remove default bindings. Since they conflict with fish bindings it is more work for the user to restore them. Replace the "temp file" workaround with the "read" function: it's simpler and faster. Use proper escaping, remove the custom function. The "file" widget uses last token…	Ambrevar	2016-12-05 12:32:12
747	2016-11-29 15:03:04	Thanks, but test cases are failing. Probably because you removed the default bindings? Improving the existing scripts is okay, but I don't think changing the code structure just to make it more idiomatic justifies breaking backward compatibility for the users. Have you taken a look at projects like https://github.com/fisherman/fzf? The default key bindings provided here can be easily opted-out by…	junegunn	2016-12-05 12:32:12
747	2016-11-29 15:35:02	Tests are failing indeed, I was aware of that, now let's discuss! :) I do consider backward compatibility very seriously, but is backward compatibility _of the shell functions_ essential? I've changed the following things that might break backward compatibility: - Removing the key bindings: I believe it to be a sane behaviour, bindings should belong to the user dotfiles. - Renaming the functions:…	Ambrevar	2016-12-05 12:32:12
747	2016-11-29 15:37:22	`fisherman` is not a solution to the binding problem, it is just merely a workaround. I believe this should be fixed upstream, i.e. on fzf.	Ambrevar	2016-12-05 12:32:12
747	2016-11-29 17:59:56	Thanks for sharing your thoughts. But there are points that I don't quite agree with. > but is backward compatibility of the shell functions essential? Yes, they are a part of the project so why should they be any different? > bindings should belong to the user dotfiles. I don't disagree. But by that logic, don't we have to consistently remove the default bindings from bash and zsh extensions as …	junegunn	2016-12-05 12:32:12
747	2016-11-30 05:03:26	> Yes, they are a part of the project so why should they be any different? You see the API as the whole package, user configuration included. To me the API is just fzf, not the config, which is why I think it's no big deal to change them. Other programs who make use of fzf (Vim, Emacs, etc.) do not rely on the shell functions. (Or do they? I might be wrong here.) I look at the project as a severa…	Ambrevar	2016-12-05 12:32:12
747	2016-12-05 12:32:12	See #759.	Ambrevar	2016-12-05 12:32:12
747	2016-12-10 07:20:49	Sorry for not responding quickly to your comment. I've been pretty busy lately and it's hard for me to digest more information about the tools that I don't actively use. Anyway, you should probably know better about fish than me, so I'll revisit this when I get some time.	junegunn	2016-12-05 12:32:12
746	2016-11-28 19:24:03	<!-- Check all that apply [x] --> - Category - [x] fzf binary - [ ] fzf-tmux script - [ ] Key bindings - [ ] Completion - [ ] Vim - [ ] Neovim - [ ] Etc. - OS - [ ] Linux - [x] Mac OS X - [ ] Windows - [ ] Windows Subsystem for Linux - [ ] Etc. - Shell - [x] bash - [ ] zsh - [ ] fish <!-- ### Before submitting - Make sure that you have the latest version of fzf - If you use tmux, make sure $TERM …	chdiza	2016-11-29 01:57:54
746	2016-11-29 01:57:54	It was already there, but I forgot to make a separate commit for 0.15.9 so it was listed below 0.15.8. I updated the tag and force-pushed to fix the order. Thanks. https://github.com/junegunn/fzf-bin/releases	junegunn	2016-11-29 01:57:54
745	2016-11-27 09:20:00	<!-- Check all that apply [x] --> - Category - [ ] fzf binary - [ ] fzf-tmux script - [x] Key bindings - [ ] Completion - [ ] Vim - [ ] Neovim - [ ] Etc. - OS - [x] Linux - [ ] Mac OS X - [ ] Windows - [ ] Windows Subsystem for Linux - [ ] Etc. - Shell - [x] bash - [ ] zsh - [ ] fish <!-- ### Before submitting - Make sure that you have the latest version of fzf - If you use tmux, make sure $TERM …	kshenoy	2016-11-28 03:26:32
745	2016-11-27 09:54:15	Have you looked at `man fzf`? More information can be found in the man page. `--toggle-sort` is kind of deprecated (no plan to remove it though) as it's equivalent to `--bind KEYNAME:toggle-sort`. We disable sorting with `+s` (`--no-sort`) by default to display the commands in chronological order. But sorting can be dynamically enabled by the key specified in `--toggle-sort`. `-n 2..` (ignoring i…	junegunn	2016-11-28 03:26:32
745	2016-11-28 02:06:13	> Have you looked at man fzf? No, I didn't even know a man page existed. Thanks for letting me know. That helps but just raises more questions for eg. this bit here: `-n2..,..`. The man page says `-n2..` will restrict the search scope to the 2nd to the last field but then there's also `,..` after that increasing the search scope to all fields. Either I'm not following what it does exactly or that…	kshenoy	2016-11-28 03:26:32
745	2016-11-28 02:22:29	Each comma-separated search scope is tried in order. So fzf first checks if the query matches in `2..` scope, if not, then it searches the whole scope `..`. - `^sudo` won't match without `2..` - `2su` won't match without `..` - `^20` is also valid See the point? > As you can see the order of the command history hasn't changed. Try it after typing in some query string. Regarding the ranking algori…	junegunn	2016-11-28 03:26:32
745	2016-11-28 03:26:32	Ah, I see. Thanks a lot for answering all my questions.	kshenoy	2016-11-28 03:26:32
744	2016-11-26 08:18:38	<!-- Check all that apply [x] --> - Category - [ ] fzf binary - [ ] fzf-tmux script - [X] Key bindings - [ ] Completion - [ ] Vim - [ ] Neovim - [ ] Etc. - OS - [ ] Linux - [ ] Mac OS X - [ ] Windows - [ ] Windows Subsystem for Linux - [ ] Etc. - Shell - [ ] bash - [ ] zsh - [ ] fish <!-- ### Before submitting - Make sure that you have the latest version of fzf - If you use tmux, make sure $TERM …	sdaschner	2017-01-18 16:26:45
744	2016-11-26 12:40:48	CTRL-T by default uses the following command to populate the list. Does it work? <S_CODE_TOKEN>	junegunn	2017-01-18 16:26:45
744	2016-11-26 22:58:13	No that's just an empty output in zsh.	sdaschner	2017-01-18 16:26:45
744	2016-11-27 05:47:30	It is a valid command on zsh (works fine for me), so you'll have to figure out why the command does not give you proper result.	junegunn	2017-01-18 16:26:45
743	2016-11-24 17:09:58	I would like to leverage the power of fzf for my own go program. i.e. I want the user to be able to use fzf to select from a list. Currently I'm using tui.Menu for this purpose <S_CODE_TOKEN> From looking around the FZF code, I can't figure out if this is doable, or if such a thing would require changes to the FZF code. In the case of the latter, I'm willing to make those changes myself and PR th…	lucymhdavies	2016-11-26 03:11:37
743	2016-11-25 05:12:49	fzf is not designed to be used as an embeddable library. But you can shell out and run it as an external process. Take a look at this post: http://junegunn.kr/2016/02/using-fzf-in-your-program/	junegunn	2016-11-26 03:11:37
743	2016-11-25 09:59:03	Thanks. It's not ideal, but it'll work well enough. It does mean my app will need to install fzf (but I can get around that limitation by using fzf in a docker container). I'll see what I can come up with :)	lucymhdavies	2016-11-26 03:11:37
742	2016-11-23 12:47:26	<!-- Check all that apply [x] --> - Category - [x] fzf binary - [ ] fzf-tmux script - [ ] Key bindings - [ ] Completion - [ ] Vim - [ ] Neovim - [ ] Etc. - OS - [x] Linux - [ ] Mac OS X - [ ] Windows - [ ] Windows Subsystem for Linux - [ ] Etc. - Shell - [x] bash - [ ] zsh - [ ] fish <!-- ### Before submitting - Make sure that you have the latest version of fzf - If you use tmux, make sure $TERM …	j5shi	2017-01-26 09:43:27
742	2016-11-23 13:36:10	What is the output of `uname -sm` command? curses gem requirement is for the legacy Ruby version which is only selected by the install script as the last resort when all the other options are not available. Can you post the full output of the install script?	junegunn	2017-01-26 09:43:27
742	2016-11-23 15:14:47	Here's what I got: `> uname -sm` `Linux raspberrypi 4.1.7-v7+ #817 SMP PREEMPT Sat Sep 19 15:32:00 BST 2015 armv7l GNU/Linux`	j5shi	2017-01-26 09:43:27
742	2016-11-23 15:22:29	Take a look at: https://github.com/junegunn/fzf/issues/685 According to the comment, you should be able to build fzf from source on Raspberry Pi if Go is installed.	junegunn	2017-01-26 09:43:27
742	2017-01-17 17:10:15	Try this: 1. Install go 2. Clone fzf repo 3. cd src && TAGS=tcell make install - Build with tcell not to require ncurses	junegunn	2017-01-26 09:43:27
742	2017-01-26 09:43:27	I'll close this as fzf now provides ARM binaries.	junegunn	2017-01-26 09:43:27
741	2016-11-22 00:43:29	<!-- Check all that apply [x] --> - Category - [x] fzf binary - [ ] fzf-tmux script - [ ] Key bindings - [ ] Completion - [ ] Vim - [x] Neovim - [ ] Etc. - OS - [ ] Linux - [x] Mac OS X - [ ] Windows - [ ] Windows Subsystem for Linux - [ ] Etc. - Shell - [ ] bash - [x] zsh - [ ] fish Previously I had `<f2>` bound to `:Buffers` in fzf.vim Since `<f2>` triggers `^[OQ^C`, it technically hits `<esc>`…	davidosomething	2016-11-23 15:19:57
741	2016-11-22 03:28:29	Since 0.15.8, fzf relies on ncurses to interpret escape sequences for function keys. And it works as expected on terminal: `fzf --bind f2:abort`. So the problem you have seems to be an issue of Neovim terminal. Maybe this? https://github.com/neovim/neovim/issues/4343	junegunn	2016-11-23 15:19:57
741	2016-11-22 04:56:39	Yes, it's a neovim terminal only issue -- that might be related	davidosomething	2016-11-23 15:19:57
741	2016-11-23 13:38:44	Looks like there's ongoing work on fixing the issue: https://github.com/neovim/neovim/pull/5014 Until it's fixed in neovim, a workaround would be to remap function keys to another key chords that fzf understands. <S_CODE_TOKEN>	junegunn	2016-11-23 15:19:57
741	2016-11-23 15:19:57	that works for me, thanks for solution!	davidosomething	2016-11-23 15:19:57
740	2016-11-21 09:37:04	<!-- Check all that apply [x] --> - Category - [x] fzf binary - [ ] fzf-tmux script - [x] Key bindings - [x] Completion - [ ] Vim - [ ] Neovim - [ ] Etc. - OS - [ ] Linux - [x] Mac OS X - [ ] Windows - [ ] Windows Subsystem for Linux - [ ] Etc. - Shell - [x] bash - [ ] zsh - [ ] fish <!-- ### Before submitting - Make sure that you have the latest version of fzf - If you use tmux, make sure $TERM …	zxdvd
740	2016-11-23 03:41:24	I can't reproduce whether I'm on tmux or not. The output of `stty` stays the same.	junegunn
740	2016-11-23 12:30:49	It seems there is something wrong with tmux. I can reproduce it on both osx and debian with tmux. But it works well without tmux.	zxdvd
739	2016-11-20 22:46:47	<!-- Check all that apply [x] --> - Category - [ ] fzf binary - [ ] fzf-tmux script - [ ] Key bindings - [ ] Completion - [ x] Vim - [ ] Neovim - [ ] Etc. - OS - [ ] Linux - [x ] Mac OS X Sierra - [ ] Windows - [ ] Windows Subsystem for Linux - [ ] Etc. - Shell - [x ] bash - [ ] zsh - [ ] fish I get this error while trying to open .haml files "app/views/blogs/show.haml" 9L, 211C Error detected wh…	staycreativedesign	2016-11-21 03:03:33
739	2016-11-21 01:20:57	Seems unrelated to fzf. You don't see the error when you open the file not using fzf? i.e. `:e app/views/blogs/show.haml`	junegunn	2016-11-21 03:03:33
739	2016-11-21 03:03:58	Yes for some reason my ruby.vim got erased ... :) Btw great job on fzf!!	staycreativedesign	2016-11-21 03:03:33
738	2016-11-17 18:14:47	<!-- Check all that apply [x] --> - Category - [ ] fzf binary - [ ] fzf-tmux script - [ ] Key bindings - [ ] Completion - [ ] Vim - [x] Neovim - [ ] Etc. - OS - [ ] Linux - [x] Mac OS X - [ ] Windows - [ ] Windows Subsystem for Linux - [ ] Etc. - Shell - [x] bash - [ ] zsh - [ ] fish <!-- ### Before submitting - Make sure that you have the latest version of fzf - If you use tmux, make sure $TERM …	fimkap	2016-11-26 02:42:18
738	2016-11-18 00:33:43	Correction: true color images do not work at all in the preview (although they work in neovim's terminal emulation).	fimkap	2016-11-26 02:42:18
738	2016-11-19 14:01:24	fzf currently does not support 24-bit colors due to the limitation of ncurses. But we now have an alternative implementation based on tcell and tcell supports 24-bit colors so it might be possible in the future. But since I noticed some issues with tcell, such as poor rendering performance, I currently don't have a plan to switch to it.	junegunn	2016-11-26 02:42:18
738	2016-11-19 18:42:56	I understand this issue with ncurses. But 256 color mode doesn't work well either. The behaviour looks a bit strange to me. Only the first image open in the preview works correctly. If you scroll (Ctrl-k) - all other images are not displayed well. But if you return to the first file, it is ok. In order to exclude issues with running termpix in the context of fzf preview, I used a temporary file w…	fimkap	2016-11-26 02:42:18
738	2016-11-19 18:45:05	See https://github.com/junegunn/fzf/issues/357. Probably a limitation of ncurses 5. Try building fzf with 6 and see if it helps.	junegunn	2016-11-26 02:42:18
738	2016-11-23 04:38:06	I was able to fix the issue by building fzf with ncurses 6. ![screen shot 2016-11-23 at 1 16 39 pm](https://cloud.githubusercontent.com/assets/700826/20551223/161a984e-b181-11e6-80b7-2c3ffc831599.png) With the patch: <S_CODE_TOKEN> Unfortunately macOS comes with ncurses 5 and does not support statically linked binaries, one has to install ncurses 6. <S_CODE_TOKEN>	junegunn	2016-11-26 02:42:18
738	2016-11-23 13:06:49	Great! Thanks. I'll check that. Regarding the tcell branch, I just wanted to see how it handles 24 bit color and checked it out and built with install, but wasn't able to tell the difference from ncurses. Any changes needed to use tcell?	fimkap	2016-11-26 02:42:18
738	2016-11-23 13:28:08	Building fzf with tcell does not make it support 24-bit colors. ANSI processor of fzf needs to be updated to be able to parse 24-bit ANSI escape sequences in the input.	junegunn	2016-11-26 02:42:18
738	2016-11-24 17:37:50	It works! I have built fzf with ncurses 6 and the patch as you suggested and 256-color mode works great. In parallel, I am working on a small utility (in Swift) to display images (transparent background, always on-top, no focus transfer). I am trying to use it as external program for the fzf preview. While testing from the terminal - it works. But trying to run it in the background with & - doesn…	fimkap	2016-11-26 02:42:18
738	2016-11-25 07:56:17	Opening a mac app from `--preview` seems to work for me. Check whether if other apps are working correctly or not. By the way, I was able to make fzf support 24-bit colors when built with tcell. ![screen shot 2016-11-25 at 4 50 45 pm](https://cloud.githubusercontent.com/assets/700826/20618012/f0a20006-b32f-11e6-9e6d-4b45ea4e6396.png) I'll push the code later in the day, so you can try it.	junegunn	2016-11-26 02:42:18
738	2016-11-25 13:33:45	Great news about 24-bit colors! Thank you! Regarding opening a mac program, you probably use 'open' command with the app bundle. As I see it, 'open' is a launcher that takes care of putting the process into the background. I was trying to launch the executable directly avoiding the overhead. But of course, using 'open' would be an option. The problem with the background job is easily shown with: …	fimkap	2016-11-26 02:42:18
738	2016-11-26 02:59:54	Updated the ANSI processor and build instructions, see: https://github.com/junegunn/fzf/blob/master/src/README.md#build Regarding the shelling out issue, I think it's because fzf is listening to the standard output of the child processes until their completion. I'll see if there's anything we can do about it. But anyway, using `open` or `nohup` should be considered for now.	junegunn	2016-11-26 02:42:18
738	2016-11-26 03:08:28	Oh, I can make fzf get the result immediately by detaching STDOUT and STDERR by redirecting them to /dev/null. <S_CODE_TOKEN>	junegunn	2016-11-26 02:42:18
737	2016-11-15 08:54:07	<!-- Check all that apply [x] --> - Category - [ ] fzf binary - [ ] fzf-tmux script - [ ] Key bindings - [x] Completion - [ ] Vim - [ ] Neovim - [ ] Etc. - OS - [ ] Linux - [x] Mac OS X - [ ] Windows - [ ] Windows Subsystem for Linux - [ ] Etc. - Shell - [ ] bash - [x] zsh - [ ] fish Thanks for writing fzf, and I apologize in advance if this is already answered somewhere. I have recently started …	ahmedre	2016-11-15 09:01:36
737	2016-11-15 09:01:35	i missed #638 - i'll take a look at that and the source and will reopen if i can't figure this out - thanks again! update: i just needed: `export FZF_DEFAULT_OPTS="-e"` sorry for the trouble and thanks for the awesome app!	ahmedre	2016-11-15 09:01:36
737	2016-11-15 09:11:04	Hmm, no I don't think it's the right solution to your problem. See: https://github.com/junegunn/fzf/wiki/Configuring-shell-key-bindings#ctrl-r	junegunn	2016-11-15 09:01:36
737	2016-11-15 09:16:53	thank you!	ahmedre	2016-11-15 09:01:36
736	2016-11-14 00:46:38	<!-- Check all that apply [x] --> - Category - [x] fzf binary - [ ] fzf-tmux script - [x] Key bindings - [ ] Completion - [ ] Vim - [ ] Neovim - [ ] Etc. - OS - [ ] Linux - [ ] Mac OS X - [x] Windows - [ ] Etc. - Shell - [x] bash - [ ] zsh - [ ] fish <!-- ### Before submitting - Make sure that you have the latest version of fzf - If you use tmux, make sure $TERM is set to screen or screen-256colo…	SoukyuuKa	2016-11-15 16:07:05
736	2016-11-14 16:45:39	Hmm, you're right. I'm seeing the same issue. The problem seems to be that the underlying find command fails on WSL with this message: `find: Cannot read mounted file system list`. I have no idea what this means and how to fix it yet but it is easily reproducible with the following command: <S_CODE_TOKEN> Do you see the same error?	junegunn	2016-11-15 16:07:05
736	2016-11-14 19:33:25	You are right. It didn't read any file system list. ![image](https://cloud.githubusercontent.com/assets/23441543/20279420/7513c2ac-aae3-11e6-88a0-ce816b9c9d22.png) I found that fzf command alone works fine and will list all the files in the current directory. Except I can't append the file name after my command. Maybe you can come up with a work around? ![image](https://cloud.githubusercontent.co…	SoukyuuKa	2016-11-15 16:07:05
736	2016-11-15 14:34:06	`sudo ln -s /proc/self/mounts /etc/mtab` fixes the issue for me. Can you try it? Reference: https://github.com/Microsoft/BashOnWindows/issues/150	junegunn	2016-11-15 16:07:05
736	2016-11-15 15:57:27	Wow it works perfectly now. Thank you very much. And FZF is truly an amazing plugin.	SoukyuuKa	2016-11-15 16:07:05
735	2016-11-13 11:41:45	<!-- Check all that apply [x] --> - Category - [x] fzf binary - [ ] fzf-tmux script - [ ] Key bindings - [ ] Completion - [ ] Vim - [ ] Neovim - [ ] Etc. - OS - [ ] Linux - [x] Mac OS X - [ ] Windows - [ ] Etc. - Shell - [ ] bash - [x] zsh - [ ] fish <!-- ### Before submitting - Make sure that you have the latest version of fzf - If you use tmux, make sure $TERM is set to screen or screen-256colo…	midchildan	2016-11-13 17:15:36
735	2016-11-13 11:45:00	I did a `git bisect`, and it seems that commit 06a6ad8 is causing this problem.	midchildan	2016-11-13 17:15:36
735	2016-11-13 12:55:14	Thanks for looking into it. I have a good understanding of what's going on here. The ANSI processor of fzf only tries to process/strip out known ANSI sequences, such as`\e[<COLOR/ATTR>m`, `^O`, and `^N`. But the output of ripgrep contains ANSI sequences that are not known to fzf, in this case, `\e(B`. A quick googling reveals that it's a VT-100 code (http://www.comptechdoc.org/os/linux/howlinuxwo…	junegunn	2016-11-13 17:15:36
735	2016-11-13 16:19:58	Hmm, comprehensive handling of escape sequences seems to require a non-trivial amount of work. Excerpts from iTerm2: - https://github.com/gnachman/iTerm2/blob/60e16c10c9e1acd18c6e683685356b0d4842d123/sources/VT100ControlParser.m#L62 - https://github.com/gnachman/iTerm2/blob/60e16c10c9e1acd18c6e683685356b0d4842d123/sources/VT100CSIParser.m#L382 - https://github.com/gnachman/iTerm2/blob/60e16c10c9e…	junegunn	2016-11-13 17:15:36
735	2016-11-13 16:24:41	- http://ascii-table.com/ansi-escape-sequences.php - http://ascii-table.com/ansi-escape-sequences-vt-100.php	junegunn	2016-11-13 17:15:36
735	2016-11-13 17:16:11	Just pushed the fix. I'll release the new version in a few days. Thanks for the report.	junegunn	2016-11-13 17:15:36
734	2016-11-10 14:58:55	- Category - [x] fzf binary - [x] fzf built from source under mingw64 - OS - [x] Windows - Shell - [x] bash I get the following output in MINGW64: $ fzf character set not supported It seems to work as expected in windows command prompt, both the premade binary and the one i built in mingw. I couldn't find the string in the source, but it seems to be in the binary, so I'm guessing there's some inc…	anormann	2017-01-17 17:10:46
734	2016-11-12 05:37:23	As far as I know, tcell library which fzf depends on does not support cygwin/msys. https://github.com/gdamore/tcell#windows You might want to consult with the author of tcell to see if there's any workaround. /cc @kelleyma49	junegunn	2017-01-17 17:10:46
734	2017-02-23 08:18:20	Through winpty I was able to get fzf working. However I can't get it to work using tmux though	Swoorup	2017-01-17 17:10:46
733	2016-11-09 23:08:21	<!-- Check all that apply [x] --> - Category - [ ] fzf binary - [ ] fzf-tmux script - [X] Key bindings - [ ] Completion - [ ] Vim - [ ] Neovim - [ ] Etc. - OS - [X] Linux - [] Mac OS X - [] Windows - [ ] Etc. - Shell - [ ] bash - [X] zsh - [ ] fish <!-- ### Before submitting - Make sure that you have the latest version of fzf - If you use tmux, make sure $TERM is set to screen or screen-256color …	bturrubiates	2016-11-12 05:38:33
733	2016-11-10 01:35:01	No, I can't reproduce on my machine. Which version of zsh do you have?	junegunn	2016-11-12 05:38:33
733	2016-11-10 01:49:11	> No, I can't reproduce on my machine. Which version of zsh do you have? <S_CODE_TOKEN>	bturrubiates	2016-11-12 05:38:33
733	2016-11-10 01:58:50	Hmm, 4.3.10 is way too old, it was released in 2012 which was much before fzf came into being. Please consider upgrading your zsh.	junegunn	2016-11-12 05:38:33
733	2016-11-10 06:54:28	> Hmm, 4.3.10 is way too old, it was released in 2012 which was much before fzf came into being. Please consider upgrading your zsh. Unfortunately, it seems that 4.3.10 is the newest available on RHEL 6.5. I'll find myself a workaround.	bturrubiates	2016-11-12 05:38:33
732	2016-11-08 23:33:51	<!-- Check all that apply [x] --> - Category - [x] fzf binary - [ ] fzf-tmux script - [ ] Key bindings - [ ] Completion - [ ] Vim - [ ] Neovim - [ ] Etc. - OS - [x] Linux - [ ] Mac OS X - [ ] Windows - [ ] Etc. - Shell - [x] bash - [ ] zsh - [ ] fish fzf version: `0.15.6` Piping the file in this gist causes a panic. https://gist.github.com/anonymous/9ea47070a093c04a38911957a01705c5 cat /file/from…	justinmk	2016-11-09 03:06:28
732	2016-11-09 03:05:11	You have `--no-color` or equivalent in your $FZF_DEFAULT_OPTS, right?	junegunn	2016-11-09 03:06:28
732	2016-11-09 03:13:24	Should be fixed now. I'll release a new version shortly. Thanks for the report.	junegunn	2016-11-09 03:06:28
731	2016-11-08 17:13:29	<!-- Check all that apply [x] --> - Category - [ ] fzf binary - [ ] fzf-tmux script - [x] Key bindings - [ ] Completion - [ ] Vim - [ ] Neovim - [ ] Etc. - OS - [x] Linux - [ ] Mac OS X - [ ] Windows - [ ] Etc. - Shell - [x] bash - [ ] zsh - [ ] fish <!-- ### Before submitting - Make sure that you have the latest version of fzf - If you use tmux, make sure $TERM is set to screen or screen-256colo…	thiagotalma
731	2016-11-11 08:27:30	> if it is possible to get at this result using only the settings Not currently. There is an open issue for the functionality: #432. Note that it is already implemented on zsh, but I was unable to find a clean solution for bash, especially while keeping bash 3 compatibility.	junegunn
730	2016-11-08 14:43:02		laur89	2016-11-08 15:06:42
730	2016-11-08 15:06:58	Merged, thanks!	junegunn	2016-11-08 15:06:42
729	2016-11-07 15:44:21	![screen_shot_2016-11-07_at_13_42_43](https://cloud.githubusercontent.com/assets/101501/20063994/3e08413c-a4f0-11e6-8412-dd2d69a376ad.png) I've tried to use `g:fzf_colors`but did not have any effect.	rainerborene	2016-11-09 13:24:48
729	2016-11-08 17:13:58	Looks like you should have posted this in fzf.vim repo. Anyway, - Do you have the latest version of fzf.vim? - Which color scheme do you use? Does changing color scheme help?	junegunn	2016-11-09 13:24:48
729	2016-11-08 21:26:49	I'm running the latest version of fzf.vim. If I change the colorscheme to darkblue I can see the buffer number in a different color... I've tried to change every color option and still not working. I'm using the base16-twilight color scheme. <S_CODE_TOKEN> ![screen shot 2016-11-08 at 19 24 32](https://cloud.githubusercontent.com/assets/101501/20117753/0f53e374-a5e9-11e6-8880-080fc903d4a3.png)	rainerborene	2016-11-09 13:24:48
729	2016-11-09 04:13:27	The color is unrelated to `g:fzf_colors`. What's the output of `:hi number`?	junegunn	2016-11-09 13:24:48
729	2016-11-09 13:24:48	`:hi Number ctermfg=14` solved this issue. tnks	rainerborene	2016-11-09 13:24:48
728	2016-11-02 18:18:13	<!-- Check all that apply [x] --> - Category - [X] fzf binary - [X] fzf-tmux script - [ ] Key bindings - [ ] Completion - [ ] Vim - [ ] Neovim - [ ] Etc. - OS - [X] Linux - [ ] Mac OS X - [ ] Windows - [ ] Etc. - Shell - [X] bash - [ ] zsh - [ ] fish <!-- ### Before submitting - Make sure that you have the latest version of fzf - If you use tmux, make sure $TERM is set to screen or screen-256colo…	kaatish	2016-11-04 00:59:48
728	2016-11-03 09:59:00	`--history-size=N` should work with any N. If it doesn't, it's a bug. I just tested with some values, and it seems to work as expected. Have you tested with small values?	junegunn	2016-11-04 00:59:48
728	2016-11-03 20:44:09	Yes I have. I have attached a video [here](https://youtu.be/3n0ysuDdYps) which might explain what is going on. In the video I am pressing Ctrl-R and scrolling up as much as I can.	kaatish	2016-11-04 00:59:48
728	2016-11-04 00:59:48	Oh, that's bash history and unrelated to `--history` or `--history-size` of fzf. See http://superuser.com/questions/137438/how-to-unlimited-bash-shell-history	junegunn	2016-11-04 00:59:48
727	2016-10-31 13:38:23	<!-- Check all that apply [x] --> - Category - [ ] fzf binary - [ ] fzf-tmux script - [ ] Key bindings - [ ] Completion - [ ] Vim - [ ] Neovim - [X] Etc. - OS - [X] Linux - [ ] Mac OS X - [ ] Windows - [ ] Etc. - Shell - [ ] bash - [X] zsh - [ ] fish Doing a ctrl-r history search ![screen](http://i.imgur.com/KiYehtW.png) Is it reasonable to find that git command on 10400 instead of the sort on 10…	chrisamow	2016-10-31 14:22:33
727	2016-10-31 14:04:16	I believe your outcome is expected because the history search by default orders the lines by the number on the left, i.e. how recent the commands were executed. You can sort the results by pressing `ctrl-r` a second time, or [see here](https://github.com/junegunn/fzf/issues/526) for modifying the default behaviour.	mjwestcott	2016-10-31 14:22:33
727	2016-10-31 14:22:33	understood - thank you sir	chrisamow	2016-10-31 14:22:33
727	2016-10-31 15:31:16	You might want to take a look at https://github.com/junegunn/fzf/wiki/Configuring-shell-key-bindings	junegunn	2016-10-31 14:22:33
726	2016-10-31 09:02:06	<!-- Check all that apply [x] --> - Category - [ ] fzf binary - [ ] fzf-tmux script - [ ] Key bindings - [ ] Completion - [ ] Vim - [ ] Neovim - [x] Etc. Hi, I think you should mention in the README that `$ man fzf` gives more documentation and examples. For some reason I only thought about checking it out recently, and I wish I did it sooner.	eyalev	2016-10-31 15:39:14
726	2016-10-31 15:39:38	Thanks, I just updated the page.	junegunn	2016-10-31 15:39:14
725	2016-10-29 19:47:53	<!-- Check all that apply [x] --> - Category - [x] fzf binary - [ ] fzf-tmux script - [x] Key bindings - [x] Completion - [ ] Vim - [ ] Neovim - [ ] Etc. - OS - [x] Linux - [x] Mac OS X - [ ] Windows - [ ] Etc. - Shell - [ ] bash - [x] zsh - [ ] fish <!-- ### Before submitting - Make sure that you have the latest version of fzf - If you use tmux, make sure $TERM is set to screen or screen-256colo…	janpom	2016-10-30 09:34:20
725	2016-10-30 03:08:03	Thanks. Have you considered using fuzzy completion instead for that purpose? <S_CODE_TOKEN> You might want to take a look at https://github.com/junegunn/fzf/wiki/Fuzzy-completion#zsh if you don't like having to type in `**`.	junegunn	2016-10-30 09:34:20
725	2016-10-30 07:40:46	Looks like I'm reinventing the wheel here. I didn't realize the `**<tab>` worked that way. The documentation sounded like it would substitute the pattern with the best match. I should have tested that. My bad. I guess I still prefer `ctrl-t` to `**<tab>`. The fuzzy completion tip works for me. Thanks for the link! I can now remove the hack from my dot file. Thanks for the quick response!	janpom	2016-10-30 09:34:20
725	2016-10-30 09:34:30	No problem.	junegunn	2016-10-30 09:34:20
724	2016-10-29 11:15:06	<!-- Check all that apply [x] --> - Category - [ ] fzf binary - [ ] fzf-tmux script - [ ] Key bindings - [ ] Completion - [ ] Vim - [ ] Neovim - [x] Etc. - OS - [ ] Linux - [ ] Mac OS X - [ ] Windows - [x] Etc. - Shell - [ ] bash - [ ] zsh - [x] fish <!-- ### Before submitting - Make sure that you have the latest version of fzf - If you use tmux, make sure $TERM is set to screen or screen-256colo…	shkm	2016-10-30 03:18:16
724	2016-10-30 03:18:16	Makes sense. I added the page for fish shell. Feel free to update it. https://github.com/junegunn/fzf/wiki/Examples-(fish)	junegunn	2016-10-30 03:18:16
723	2016-10-28 20:34:08	- Category - [x] fzf binary The selected result should highlight the entire line, not only the text.	andreypopp
723	2016-12-13 23:54:31	:+1:	vaz
722	2016-10-27 18:03:53	<!-- Check all that apply [x] --> - Category - [x] fzf binary - [ ] fzf-tmux script - [ ] Key bindings - [ ] Completion - [ ] Vim - [ ] Neovim - [ ] Etc. - OS - [x] Linux - [ ] Mac OS X - [ ] Windows - [ ] Etc. - Shell - [ ] bash - [x] zsh - [ ] fish <S_CODE_TOKEN> when the preview pane is toggled the header info disappears	DanielFGray	2016-10-27 18:14:00
722	2016-10-27 18:15:17	Good catch, thanks. Fixed it. (A workaround for the old binaries is to hit CTRL-L to redraw the screen.)	junegunn	2016-10-27 18:14:00
721	2016-10-26 21:37:13	<!-- Check all that apply [x] --> - Category - [x] fzf binary - [ ] fzf-tmux script - [ ] Key bindings - [ ] Completion - [x] Vim - [x] Neovim - [x] Etc. - OS - [x] Linux - [x] Mac OS X - [x] Windows - [x] Etc. - Shell - [x] bash - [x] zsh - [x] fish Currently if you have a project with git submodules, fzf will only list files of the root project. Submodules could easily be read from the `.gitmod…	supermarin	2016-10-27 02:58:50
721	2016-10-27 02:58:50	fzf is just a unix filter like grep and it's not really responsible traversing the file system. By default, it uses [find command](https://github.com/junegunn/fzf/blob/0.15.5/src/constants.go#L18) to populate the list if not provided via standard input, but you can change it by setting `FZF_DEFAULT_COMMAND`.	junegunn	2016-10-27 02:58:50
720	2016-10-26 05:35:19	<!-- Check all that apply [x] --> - Category - [x] fzf binary - [ ] fzf-tmux script - [ ] Key bindings - [ ] Completion - [ ] Vim - [ ] Neovim - [ ] Etc. - OS - [x] Linux (Ubuntu 16.04.1) - [ ] Mac OS X - [ ] Windows - [ ] Etc. - Shell - [ ] bash - [ ] zsh - [x] fish <!-- ### Before submitting - Make sure that you have the latest version of fzf - If you use tmux, make sure $TERM is set to screen …	ivan	2016-10-26 05:48:02
720	2016-10-26 05:43:46	I didn't change it to `ncursesw` because it doesn't exist on macOS and I build linux binaries with static tag. So try this instead: <S_CODE_TOKEN>	junegunn	2016-10-26 05:48:02
720	2016-10-26 05:48:02	Ah, great, thank you. This might be worth mentioning in `src/README.md`, or spitting out some kind of warning, or just refusing to compile without Unicode support. It's kind of tricky to track down the cause. Anyway, thanks for fzf, I like it a lot.	ivan	2016-10-26 05:48:02
720	2016-10-26 14:36:46	Yeah thanks, I'll probably have to refactor build tags once termbox build(#714) is merged.	junegunn	2016-10-26 05:48:02
719	2016-10-26 02:17:13	<!-- Check all that apply [x] --> - Category - [ ] fzf binary - [ ] fzf-tmux script - [ ] Key bindings - [ ] Completion - [x] Vim - [x] Neovim - [ ] Etc. - OS - [x] Linux - [ ] Mac OS X - [ ] Windows - [ ] Etc. - Shell - [ ] bash - [x] zsh - [ ] fish <!-- ### Before submitting - Make sure that you have the latest version of fzf - If you use tmux, make sure $TERM is set to screen or screen-256colo…	liangguohuan	2016-10-26 02:26:02
719	2016-10-26 02:26:02	It's expected. fzf prefers characters at the beginnings of the words. <S_CODE_TOKEN> Refer to the following links: - https://github.com/junegunn/fzf/issues/638 - https://github.com/junegunn/fzf/blob/master/src/algo/algo.go#L39	junegunn	2016-10-26 02:26:02
718	2016-10-25 21:57:17	<!-- Check all that apply [x] --> - Category - [ ] fzf binary - [ ] fzf-tmux script - [ ] Key bindings - [ ] Completion - [ ] Vim - [ ] Neovim - [ ] Etc. - OS - [x] Linux - [ ] Mac OS X - [ ] Windows - [ ] Etc. - Shell - [ ] bash - [ ] zsh - [ ] fish @junegunn: Would you be open to my adding fzf to the [PPA](https://help.launchpad.net/Packaging/PPA/InstallingSoftware) so that I can use `apt-get i…	rmharrison
718	2016-10-26 14:51:32	I have no good understanding of PPA, but it sounds like it's "personal" and thus non-official. Does making one require my permission or intervention?	junegunn
718	2017-01-22 15:20:37	+1	kutsan
717	2016-10-25 21:40:01	Currently `fzf` only accepts input from `STDIN` I think it would be great to allow input via a flag like `--cmd`, and also provide an action to reload it. For example, <S_CODE_TOKEN>	rainerborene	2016-10-26 01:26:09
717	2016-10-25 21:43:28	You can overwrite the command by defining the environment variable `FZF_DEFAULT_COMMAND`. Reload would be the only thing currently missing?	kelleyma49	2016-10-26 01:26:09
717	2016-10-25 22:50:42	`FZF_DEFAULT_COMMAND` should do the job. `reload` action it's the only thing missing.	rainerborene	2016-10-26 01:26:09
717	2016-10-26 01:26:09	When the list is reset, fzf has to reset everything inside the finder, cache, cursor position, and multiple selections. So you don't gain much compared to just restarting fzf like so: <S_CODE_TOKEN> I don't think the benefit justifies the added complexity and the cost of synchronizing threads, so this is not something I'm interested in. Anyway, thanks for the suggestion.	junegunn	2016-10-26 01:26:09
716	2016-10-24 21:31:24	<!-- Check all that apply [x] --> - Category - [ ] fzf binary - [ ] fzf-tmux script - [X] Key bindings - [ ] Completion - [ ] Vim - [ ] Neovim - [ ] Etc. - OS - [ ] Linux - [X] Mac OS X - [ ] Windows - [ ] Etc. - Shell - [X] bash - [ ] zsh - [ ] fish I did <S_CODE_TOKEN> and then it works great in that window. If I reopen it thought, when I press `CTRL + R` it just puts <S_CODE_TOKEN> as my termi…	ptarjan
716	2016-10-25 04:18:54	> If I type source ~/.bashrc in that same window, now everything works again. Is something you are doing expecting me to source bashrc instead of just doing whatever bash normally does? No. If you start a new shell, `~/.bashrc` is automatically loaded, so you don't have to do it manually. Close your terminal emulator completely and restart it and see if it helps.	junegunn
716	2016-10-25 13:20:03	On OSX you typically need to source ~/.bashrc from ~/.bash_profile http://apple.stackexchange.com/a/13019 http://hayne.net/MacDev/Notes/unixFAQ.html#shellStartup	mjwestcott
716	2016-10-25 18:03:41	@junegunn yes, that is exactly what is broken. The latter part of my report has > If I reopen it thought... so opening a new terminal is where fzf isn't working. @mjwestcott I do have that: <S_CODE_TOKEN>	ptarjan
716	2016-10-26 02:20:32	What I don't understand about your initial report is > and then it works great in that window. It shouldn't, because the code is not yet loaded on the shell. Maybe you missed the step where you `source`d the file? Anyway, I think some other stuff in your configuration files is interfering with fzf key bindings. Can you post the output of `bind -p`? You should be able to find the following entries…	junegunn
716	2016-12-13 19:49:25	BASH on OSX Sierra (10.12) does not appear to source `~/.bashrc` on startup. I can confirm that adding `source ~/.bashrc` to `~/.bash_profile` resolves this issue. This could be fixed by either modifying the install script to put `[ -f ~/.fzf.bash ] && source ~/.fzf.bash` in `~/.bash_profile` instead on OSX, or updating the post-install instructions to instruct the user to source the `~/.bashrc` …	paulbersch
716	2017-01-05 14:12:26	I have a similar problem when activating vim mode in .inputrc <S_CODE_TOKEN> CTRL + R just opens `__fzf_history__` on the command line Without vim mode the tmux pane opens but `__fzf_history__`is still shown. Also bind -p doesn't return: <S_CODE_TOKEN> (also on bash & mac)	MuschPusch
716	2017-01-07 01:36:38	@MuschPusch I'm not sure what's going on there. It seems like the bindings from fzf are overridden. Is there any `set` command after the line that loads fzf script? Excerpt from https://github.com/junegunn/fzf#key-bindings-for-command-line > If you use vi mode on bash, you need to add `set -o vi` before `source ~/.fzf.bash` in your .bashrc, so that it correctly sets up key bindings for vi mode. D…	junegunn
716	2017-01-09 14:46:49	i source it as last file in my .bash_profile, so no it should be the last one	MuschPusch
716	2017-02-12 16:08:43	Last line in `~/.bashrc` is <S_CODE_TOKEN> `Ctrl`+`R` returns <S_CODE_TOKEN> and <S_CODE_TOKEN> and the suggestion to `set -o vi` does not work -- in addition it breaks the shell's "normal" behaviour, ie going back in history with the page up/down keys. Sourcing manually `~/.bashrc` makes the shortcut to work!	NikosAlexandris
715	2016-10-24 15:00:52	- Category - [ ] fzf binary - [ ] fzf-tmux script - [ ] Key bindings - [x ] Completion - [ ] Vim - [ ] Neovim - [ ] Etc. - OS - [x ] Linux - [ ] Mac OS X - [ ] Windows - [ ] Etc. - Shell - [ x] bash - [ ] zsh - [ ] fish I'm trying to enable fzf for all users on Linux. I've put the the configuration statements into the /etc/bashrc (or /etc/bashrc.local depending on the Linux flavor). Everything wo…	kohlerm	2016-12-09 10:46:53
715	2016-10-25 04:22:09	I have no idea. I just did a quick test of loading completion.bash file from another user, and it worked fine. Could it be a permission problem?	junegunn	2016-12-09 10:46:53
715	2016-10-25 09:20:26	Sourcing the same file from a users shell works. I"m guessing somehow fzf believes it was already loaded. Here is a trace (working): bbbbash.21+ declare -f _fzf_compgen_path bbbbash.30+ declare -f _fzf_compgen_dir bbbbash.256+ complete -o default -F _fzf_opts_completion fzf bbbbash.258+ d_cmds='cd pushd rmdir' bbbbash.267+ a_cmds=' awk cat diff diff3 emacs emacsclient ex file ftp g++ gcc gvim hea…	kohlerm	2016-12-09 10:46:53
715	2016-10-25 15:38:58	> There is also a hardcoded version number in the code , not sure whether that is intended Yeah, it's intended. I update the number only when the completion code breaks backward compatibility. By the way, where does this line `bbash.274+ export _fzf_completion_loaded=0.15.2` come from? This repository doesn't have it. <S_CODE_TOKEN>	junegunn	2016-12-09 10:46:53
715	2016-10-25 20:06:47	Sorry my mistake, fiddled around with the script. Re-installed, here is the output: bbbbash.21+ declare -f _fzf_compgen_path bbbbash.30+ declare -f _fzf_compgen_dir bbbbash.256+ complete -o default -F _fzf_opts_completion fzf bbbbash.258+ d_cmds='cd pushd rmdir' bbbbash.267+ a_cmds=' awk cat diff diff3 emacs emacsclient ex file ftp g++ gcc gvim head hg java javac ld less more mvim nvim patch perl…	kohlerm	2016-12-09 10:46:53
715	2016-12-09 10:46:53	Solved it! The problem was that sourcing fzf from /etc/bashrc or ls /etc/bash.bashrc.local (depening on the Linux flavor) is too late in the process. I solved the issue by linking /usr/share/fzf/shell/completion.bash to /etc/bash_completion.d/fzf_completion.bash e.g. sudo ln -s /usr/share/fzf/shell/completion.bash /etc/bash_completion.d/fzf_completion.bash	kohlerm	2016-12-09 10:46:53
714	2016-10-24 14:37:03	Here are my initial changes. Note that preview windows works on MacOS termbox version, and seems to work under Windows 10.	kelleyma49	2016-11-06 17:41:55
714	2016-10-30 05:23:06	It's not yet finished, right? Here are a few issues I have noticed - Colors look slightly different. Looks like ANSI color codes are shifted by 1. - Preview window does not render text with ANSI colors - Preview window does not wrap lines - Process terminated on mouse scroll <img width="1280" alt="screen shot 2016-10-30 at 2 16 18 pm" src="https://cloud.githubusercontent.com/assets/700826/1983465…	junegunn	2016-11-06 17:41:55
714	2016-10-31 03:47:14	@junegunn - regarding the issues that you mentioned: 1. I will look into this 2. can you give me a test case for this? 3. should be fixed in my latest commit 4. there's a bug in mouse scrolling in termbox-go (see mentioned issue in my latest source code commit). I disabled mouse input for now as this terminates fzf and I can't find an easy workaround. Other than that it seems to be working fine f…	kelleyma49	2016-11-06 17:41:55
714	2016-10-31 06:14:16	Correction: "Preview window does not render text with ANSI colors **correctly**" Anyway, the content in the preview window looks still broken after the fix, in a different way. I'm using `highlight` program to generated syntax-highlighted text. In case you don't have access to the program, I uploaded the files so you can test with them. https://gist.githubusercontent.com/junegunn/fb0b084d0718a2f2…	junegunn	2016-11-06 17:41:55
714	2016-10-31 06:22:39	FYI, the difference between `Print` and `Fill` are as follows: - `Print` is used to print a single line string in the candidate list. If strips non-printable characters (`r < 32`) - `Fill` was introduced for preview window. It does not strip non-printable characters. Note that ncurses automatically handles line-wraps. - `Fill` returns false if the cursor goes beyond the screen, so there's no poin…	junegunn	2016-11-06 17:41:55
714	2016-10-31 15:34:54	Thanks for the explanation - ncurses documentation is as detailed as I'd like. :) I'll look at this tonight, thanks for the test case.	kelleyma49	2016-11-06 17:41:55
714	2016-11-04 07:05:27	It took me longer than expected, but the main reason was my switch from termbox to tcell. Termbox had the fast scrolling bug with the mouse, and I noticed a similar bug with arrow key scrolling. Tcell seems to have none of these issues. I've tested these commits under Mac and Windows.	kelleyma49	2016-11-06 17:41:55
714	2016-11-04 07:13:54	Hm, I'm not sure why this is failing (https://travis-ci.org/junegunn/fzf/builds/173177038)...	kelleyma49	2016-11-06 17:41:55
714	2016-11-04 08:00:18	Great job, thanks! I'll review the code later in the day. > I'm not sure why this is failing There is a U+FEFF (ZERO WIDTH NO-BREAK SPACE) character at the start of tcell.go <S_CODE_TOKEN> I could compile the code after removing it.	junegunn	2016-11-06 17:41:55
714	2016-11-04 15:51:31	Good find! I've submitted a fix. One small bug under Windows: double click doesn't work (works on MacOS).	kelleyma49	2016-11-06 17:41:55
714	2016-11-04 15:56:12	Thanks, is it something you're going to fix? Let me know when you're done. I'll finish up the work and merge.	junegunn	2016-11-06 17:41:55
714	2016-11-05 07:22:01	Does this mean that this would work in cygwin, msys2 and both on neovim and vim as plugin?	Swoorup	2016-11-06 17:41:55
714	2016-11-05 12:51:55	Proabably Not. See Windows at https://github.com/gdamore/tcell/blob/master/README.md	EdVanDance	2016-11-06 17:41:55
714	2016-11-05 18:11:04	I've disabled single and double click for mouse as I believe this is not an issue with our code. cmd.exe and conemu.exe consume these events for text selection, which means that single and double click don't really work under Windows. I've verified this is an issue in the mouse tcell tester, so this isn't an issue with the fzf code. Mouse scrolling seems to work without a problem, so I left that …	kelleyma49	2016-11-06 17:41:55
714	2016-11-05 18:12:06	I think you can merge this after the quoting issue is fixed (and after your final cleanup pass.)	kelleyma49	2016-11-06 17:41:55
714	2016-11-05 21:47:16	Here's an appveyor.xml CI script to get the termbox branch of fzf built and tested: <S_CODE_TOKEN>	kelleyma49	2016-11-06 17:41:55
714	2016-11-06 17:41:30	Thanks for your efforts, it's really appreciated. I squashed your commits into one and fixed some minor issues I noticed including the quoting issue you mentioned (it seems to work now, but I'm not perfectly sure about it yet). The changes are pushed to [tcell branch](https://github.com/junegunn/fzf/commits/tcell). The acceptance tests are ~~passing locally~~ (EDIT: no they're not), but for some …	junegunn	2016-11-06 17:41:55
714	2016-11-07 16:38:43	Thanks June. I'm looking forward to seeing this merged. One issue I noticed is that, on Windows, the outputted string in the placeholder string is missing all '\'. I tried the change below and the '\'s will appear: <S_CODE_TOKEN> EDIT: it looks like `strconv.Quote()` should replace the internal double quotes correctly - see https://play.golang.org/p/HY4s2os3Yo.	kelleyma49	2016-11-06 17:41:55
714	2016-11-07 17:17:24	Thank you, I applied your fix. Here is the updated list of issues I fixed in the tcell branch. - Fix display of CJK wide characters - Fix horizontal offset of header lines - Add support for keys with ALT modifier, shift-tab, page-up and down - Fix util.ExecCommand to properly parse command-line arguments - Fix redraw on resize - Implement Pause/Resume for execute action - Remove runtime check of …	junegunn	2016-11-06 17:41:55
714	2016-11-08 16:52:35	@kelleyma49 Released 0.15.6 and prebuilt binaries for Windows are up! https://github.com/junegunn/fzf-bin/releases Thanks again.	junegunn	2016-11-06 17:41:55
714	2016-11-11 09:48:08	First, thanks for this awesome piece on windows :+1: For me it works as expected within cmd.exe, but fails with "character set not supported" in ConEmu. Any idea what the problem might be here? <S_CODE_TOKEN>	EdVanDance	2016-11-06 17:41:55
714	2016-11-11 17:36:55	@EdVanDance - it works for me under ConEmu. What are your ConEmu settings?	kelleyma49	2016-11-06 17:41:55
714	2016-11-13 20:25:36	@kelleyma49 Sorry for responding late, didn't have access to a windows box. You're right, it actually works with vanilla ConEmu, I was using [cmder](http://cmder.net/) and there it failed.	EdVanDance	2016-11-06 17:41:55
714	2016-11-17 16:02:52	@kelleyma49 I think I found the problem. Cmder is setting TERM=cygwin for git for windows, that's not supported by tcell. See https://github.com/cmderdev/cmder/issues/1083. **Edit:** Just running "set TERM=xterm" does not help. You would have to change the vendor/init.bat to set TERM=xterm instead of TERM=cygwin.	EdVanDance	2016-11-06 17:41:55
713	2016-10-23 12:28:57	<!-- Check all that apply [x] --> - Category - [x] fzf binary - [ ] fzf-tmux script - [ ] Key bindings - [ ] Completion - [ ] Vim - [ ] Neovim - [ ] Etc. - OS - [x] Linux - [ ] Mac OS X - [ ] Windows - [ ] Etc. - Shell - [x] bash - [ ] zsh - [ ] fish <!-- ### Before submitting - Make sure that you have the latest version of fzf - If you use tmux, make sure $TERM is set to screen or screen-256colo…	damage220	2016-10-23 13:11:55
713	2016-10-23 12:53:11	You'll get better result with `--tiebreak=end` or `--tiebreak=end,length`. FYI, fzf used to evaluate `end` part using the absolute distance from the end of the string. I realized that it can yield unintuitive results so I changed it in https://github.com/junegunn/fzf/commit/0541c0dbcf96ff40bd80cb8359191dc0fa01d83d. The fix will be included in the next version that I'm going to release tonight.	junegunn	2016-10-23 13:11:55
713	2016-10-23 13:11:55	`--tiebreak=end,length` is exactly what I was looking for. Thanks both for this and my previous issue.	damage220	2016-10-23 13:11:55
712	2016-10-21 07:18:51	<!-- Check all that apply [x] --> - Category - [x] fzf binary - [ ] fzf-tmux script - [ ] Key bindings - [ ] Completion - [ ] Vim - [ ] Neovim - [ ] Etc. - OS - [x] Linux - [ ] Mac OS X - [ ] Windows - [ ] Etc. - Shell - [x] bash - [ ] zsh - [ ] fish <!-- ### Before submitting - Make sure that you have the latest version of fzf - If you use tmux, make sure $TERM is set to screen or screen-256colo…	damage220	2016-10-21 10:36:18
712	2016-10-21 08:31:20	I think I did so because I noticed that it was impossible to set foreground color alone. It could be a limitation or a bug of ncurses, but I'm not sure. <S_CODE_TOKEN> Compile it (`gcc foo.c -lncurses`) and run it with different arguments (`./a.out -1`, `./a.out 0`, `./a.out 1`). The foreground color is not correctly set if bg is -1 (default color). Need further investigation.	junegunn	2016-10-21 10:36:18
712	2016-10-21 08:40:58	I think I can fix this by assigning an extra color pair instead of using 0. I'll let you know of the progress.	junegunn	2016-10-21 10:36:18
712	2016-10-21 10:39:09	Pushed the fix. Let me know if you see any issues. The patch will be included in the next version which I'm going to release pretty soon. > It would be also nice if there is more freedom in configuring highlighting, e.g. style (bold, underline) or different groups for left bar and selected item. It requires revising the syntax for color specification. Not now, but maybe in the future.	junegunn	2016-10-21 10:36:18
712	2016-10-22 18:12:55	I don't see any changes. `git clone git@github.com:junegunn/fzf.git .fzf` `.fzf/install --bin` What did I do wrong?	damage220	2016-10-21 10:36:18
712	2016-10-22 19:58:58	Nothing. I haven't released a new binary. Until then you have to build from source.	junegunn	2016-10-21 10:36:18
712	2016-10-23 13:13:13	I just released 0.15.5, please try again.	junegunn	2016-10-21 10:36:18
712	2016-10-23 13:19:35	No issues were found. I appreciate your effort.	damage220	2016-10-21 10:36:18
712	2016-11-13 03:43:36	Hello @junegunn! Thank you very much for developing `fzf` and `fzf.vim`! I use both the program and the Vim plugin on a very regular basis. Your work is very much appreciate by me. I know that this issue is now closed. But, I noticed that you wrote "It requires revising the syntax for color specification. Not now, but maybe in the future." and I wanted to chime in to say that I would really appre…	gkapfham	2016-10-21 10:36:18
712	2016-11-13 11:33:43	@gkapfham I'm not sure. I've expressed my reluctance to add more options for styling visual elements a few times in the past (https://github.com/junegunn/fzf/issues/692). For now, consider compiling fzf from source. The following patch will do. <S_CODE_TOKEN>	junegunn	2016-10-21 10:36:18
712	2016-11-14 21:34:07	Hello @junegunn. Again, thanks for developing fzf and thanks for sharing the patch with me. I will consider compiling from source in the future. For now, I will accept the bold font. If you ever decide to implement some of the requested styling features, then let us know. Overall, I really appreciate your effort in creating this very useful program!	gkapfham	2016-10-21 10:36:18
712	2016-11-19 14:26:31	@gkapfham `--no-bold` option is added in 0.15.8. You can add it to your `$FZF_DEFAULT_OPTS`.	junegunn	2016-10-21 10:36:18
712	2016-12-27 21:22:41	Hello @junegunn! Please accept my apology for the delay in my reply on this issue. Again, thanks so much for all of your hard work on this plugin! I was delighted to see that you added the `--no-bold` option and I have added it to my `$FZF_DEFAULT_OPTS` so that it is the default when I am using `fzf` in Vim, NeoVim, and in my terminal. Again, your addition of this option is greatly appreciated!	gkapfham	2016-10-21 10:36:18
711	2016-10-21 04:23:43	<!-- Check all that apply [x] --> - Category - [ ] fzf binary - [ ] fzf-tmux script - [ ] Key bindings - [ ] Completion - [x] Vim - [x] Neovim - [ ] Etc. - OS - [x] Linux - [ ] Mac OS X - [ ] Windows - [ ] Etc. - Shell - [ ] bash - [x] zsh - [ ] fish <!-- ### Before submitting - Make sure that you have the latest version of fzf - If you use tmux, make sure $TERM is set to screen or screen-256colo…	sunaku	2016-10-21 16:14:33
711	2016-10-21 08:26:15	Yeah, that's still only in fzf.vim. Perhaps because I'm not perfectly confident about the feature yet especially due to the new trend of using GUI color schemes in terminal Vim when fzf is unable to display true colors due to ncurses limitation. I'll look into this after #712.	junegunn	2016-10-21 16:14:33
711	2016-10-21 16:18:05	I just copy-pasted the code from fzf.vim project. Will remove it there once I release a new version of fzf.	junegunn	2016-10-21 16:14:33
711	2016-10-21 18:13:33	:+1: It works! :joy_cat: Thanks! :bowing_man:	sunaku	2016-10-21 16:14:33
710	2016-10-20 09:48:11	Hi! Is it somehow possible to use fzf instead of menu-complete i.e. fuzzy find in completions? For example, you type git a, then hit <Tab> and get the following behaviour <S_CODE_TOKEN>	arkrost
709	2016-10-20 00:05:17	<!-- Check all that apply [x] --> - Category - [ ] fzf binary - [ ] fzf-tmux script - [ ] Key bindings - [ ] Completion - [ ] Vim - [x ] Neovim - [ ] Etc. - OS - [ ] Linux - [ x] Mac OS X - [ ] Windows - [ ] Etc. - Shell - [ ] bash - [x ] zsh - [ ] fish <!-- ### Before submitting - Make sure that you have the latest version of fzf - If you use tmux, make sure $TERM is set to screen or screen-256c…	aaparella	2016-10-20 02:44:34
709	2016-10-20 02:15:58	Strange, which version of fzf are you running? If it's not 0.15.4, can you git-pull the repo and rerun the install script to download the latest?	junegunn	2016-10-20 02:44:34
709	2016-10-20 02:23:12	Updated it before making the issue, currently using 0.15.4. Also updated my version of fzf.vim, did not fix the problem.	aaparella	2016-10-20 02:44:34
709	2016-10-20 02:27:21	Is it reproducible in the shell as well? Using simple `fzf` command. If so, I'd like to know see the input list, that is, the output of `find . -path '*/\.*' -prune -o -type f -print -o -type l -print 2> /dev/null | sed s/^..//` (or that of $FZF_DEFAULT_COMMAND if you have defined it)	junegunn	2016-10-20 02:44:34
709	2016-10-20 02:29:32	Or can you post the output of `fzf -f . 2>&1`?	junegunn	2016-10-20 02:44:34
709	2016-10-20 02:34:34	I can't seem to reproduce this using just fzf from the shell (zsh, if that's relevant).	aaparella	2016-10-20 02:44:34
709	2016-10-20 02:44:34	I removed and reinstalled the FZF vim plugin, and I can't recreate the issue anymore. Will re-open this issue if the problem arises again, thanks for your help!	aaparella	2016-10-20 02:44:34
709	2016-10-20 02:46:23	Huh, strange. Glad to hear that it's fixed anyway. If you run into the problem again, please let me know of the following details. - Does fzf fail immediately, or fail after you type in some string? - Do you have $FZF_DEFAULT_OPTS or $FZF_DEFAULT_COMMAND? - Is it reproducible randomly or constantly? I'm trying to see if the failure is related to the input list. Thanks!	junegunn	2016-10-20 02:44:34
709	2016-10-20 03:05:31	I will definitely report if I encounter it again. For the record: - It failed mid-search, but not after a specific number or sequence of characters - I do not have either variable set - It was fairly consistent, but not 100% constant	aaparella	2016-10-20 02:44:34
709	2016-10-20 03:22:36	Thanks, I can't be sure but that could be related to #666, and probably your vim was not picking up the latest version of fzf.	junegunn	2016-10-20 02:44:34
709	2016-10-29 10:23:16	im getting the panic regularly in the command line, after upgrade to sierra. i updated fzf, still i get the panic. deleted the vim plugin, still get the panic. i can reproduce just by typing fzf. ![screenshot_1207](https://cloud.githubusercontent.com/assets/1531433/19828849/2d63ae68-9e1d-11e6-974d-f8747286d938.jpg). I wish to reinstall to see if it fixes the issue. How can i uninstall so i can re…	pixelstorm	2016-10-20 02:44:34
709	2016-10-29 10:29:24	@pixelstorm How did you "update fzf"? The error message shows that you're running an old version of fzf. Follow the instruction in https://github.com/junegunn/fzf#upgrading-fzf. If the problem still persists, check if you're looking at the right binary by `which fzf`.	junegunn	2016-10-20 02:44:34
709	2016-10-29 11:12:14	thanks for responding so quickly. i use the git for install ~: cd ~/.fzf && git pull && ./install Already up-to-date. Downloading bin/fzf ... - Already exists - Checking fzf executable ... 0.15.5 Do you want to enable fuzzy auto-completion? ([y]/n) y Do you want to enable key bindings? ([y]/n) y Generate ~/.fzf.bash ... OK Generate ~/.fzf.zsh ... OK Do you want to update your shell configuration …	pixelstorm	2016-10-20 02:44:34
709	2016-10-29 11:14:18	`which fzf` should point to `~/.fzf/bin/fzf`. Looks like you installed fzf using homebrew. Try `brew uninstall fzf`.	junegunn	2016-10-20 02:44:34
709	2016-10-29 11:20:06	confused i am ~/.fzf: brew uninstall fzf /System/Library/Frameworks/Ruby.framework/Versions/2.0/usr/lib/ruby/2.0.0/rubygems/core_ext/kernel_require.rb:55:in `require': cannot load such file -- mach (LoadError) from /System/Library/Frameworks/Ruby.framework/Versions/2.0/usr/lib/ruby/2.0.0/rubygems/core_ext/kernel_require.rb:55:in`require' from /usr/local/Library/Homebrew/extend/pathname.rb:2:in `<…	pixelstorm	2016-10-20 02:44:34
709	2016-10-30 00:26:15	its working solid as a rock now. i had to update homebrew to fix error above. thanks for your help.	pixelstorm	2016-10-20 02:44:34
708	2016-10-19 20:48:02	<!-- Check all that apply [x] --> - Category - [ ] fzf binary - [ ] fzf-tmux script - [x] Key bindings - [ ] Completion - [ ] Vim - [ ] Neovim - [ ] Etc. - OS - [x] Linux - [x] Mac OS X - [ ] Windows - [ ] Etc. - Shell - [x] bash - [ ] zsh - [ ] fish After typing "foo bar fie ^R bar ^B", regular bash leaves the cursor right before "bar". Is there a way fzf could do something similar, e.g. on exit…	unhammer	2016-10-21 16:50:44
708	2016-10-20 02:24:02	Hi, it's currently not possible, because 1. fzf does not return the position of the cursor, 2. and the scriptability of bash is pretty limited. And it may not make much sense since by default the order of typed words are not respected in the matches (see https://github.com/junegunn/fzf#search-syntax), for example you can type in `clone git` to match `git clone`. `clonegit` however will not match …	junegunn	2016-10-21 16:50:44
708	2016-10-20 07:16:28	> 1. fzf does not return the position of the cursor I don't see why you would need the position of that cursor? > by default the order of typed words are not respected in the matches I know, that's why I specified "the last word typed in" :) So if I type "clone git", and the match is "git clone ~/foo", then after I hit RET, the command line looks like `$ |git clone ~/foo`. If I instead typed "git…	unhammer	2016-10-21 16:50:44
708	2016-10-20 07:48:06	Oh I see. However I don't think it's trivial to implement that in bash without extra assistance from fzf. For example, let's say we have the following command <S_CODE_TOKEN> and we type in `gte`. fzf has a sophisticated scoring criteria and it matches like follows <S_CODE_TOKEN> while there can be different ways to align the chars with lower scores like so <S_CODE_TOKEN> The bash script cannot de…	junegunn	2016-10-21 16:50:44
708	2016-10-20 08:33:20	Hm, so I'd expect the cursor to be before "github" in the first, and before "git" in the second. But looking `key-bindings.bash`, I can't even figure out how I'd move the cursor N characters, where N is dynamic, along the line using `bind`. I'm starting to suspect bash/readline is too limited to do that :-/ EDIT: of course it is _possible_, for twisted minds, but the code is not pretty (cf. https…	unhammer	2016-10-21 16:50:44
708	2016-10-21 16:50:44	I tried your patch, but I'm seeing some issues. <S_CODE_TOKEN> Anyway, I see what you're trying to do here. It's clever, but `i-search` only looks for an exact occurrence of the query, so it won't work nicely with fuzzy search terms. It would make sense to provide `--exact --no-extended` options for that approach to work better. Like I mentioned above, for us to properly implement this functional…	junegunn	2016-10-21 16:50:44
707	2016-10-19 11:38:36	- Category - [ ] fzf binary - [ ] fzf-tmux script - [ ] Key bindings - [x] Completion - [ ] Vim - [ ] Neovim - [ ] Etc. - OS - [x] Linux - [ ] Mac OS X - [ ] Windows - [ ] Etc. - Shell - [x] bash - [ ] zsh - [ ] fish kill <TAB> should show /proc/<pid>/comm, at least where it differs from the first arg of /proc/<pid>/cmdline. If you `exec -a fakename bash -l`, then /proc/<pid>/comm is "bash", whil…	unhammer
707	2017-02-06 04:24:23	+1, and sorting by process time can further distinguish those pids.	amosbird
707	2017-02-06 16:03:04	Patches are welcome, please make sure that the code works in both macOS and linux.	junegunn
706	2016-10-18 21:40:42	More of a question than a bug, but just curious as to why the `fzf` script is not in `/bin`? It's not possible to call it directly via `$PATH` without having the `install` and `uninstall` scripts being added, too...	zhimsel	2016-10-18 21:47:23
706	2016-10-18 21:47:23	Nevermind, it's the legacy version	zhimsel	2016-10-18 21:47:23
705	2016-10-18 08:03:08	- Category - [x] fzf binary - [x] Etc. - OS - [x] Mac OS X - Shell - [x] bash - [x] zsh - [x] fish Hi! I'm mainly using fzf on my mac and installed it with `homebrew`. After upgrading, I run `/usr/local/opt/fzf/install`. But the install script always generates files for all shells, so I need to do a manual clean-up every time I update fzf... Is it feasible to ask for which shells it should instal…	ffittschen
705	2016-10-19 15:41:47	Probably. What is your main shell? The install script does 4 things: 1. Add fzf/bin directory to $PATH 2. Add man page directory to $MANPATH 3. Set up fuzzy completion 4. Set up key bindings (CTRL-T, CTRL-R, and ALT-C) The first two things are already handled by homebrew, the latter two are just two lines loading script files from fzf. For bash, this is it: <S_CODE_TOKEN> So you can consider manu…	junegunn
704	2016-10-15 19:19:12	This branch is not ready yet, but wanted to open the PR to get some comments. There are two main problems. 1: The MaxY from curses doesn't work as I expected (i.e. it doesn't return the terminal height). 2. Even when using margin, it seems fzf clears the entire screen I can think of a few solutions for (1), but I don't know what to do about (2).	acornejo	2016-10-16 17:41:06
704	2016-10-16 17:41:06	Read a bit about ncurses. There is no easy fix for (2) since there seems to be no portable way of querying the current state (i.e. characters displayed) on a terminal. Without (2) I am not sure this PR makes sense (i.e. what use is auto-margin?). Closing.	acornejo	2016-10-16 17:41:06
703	2016-10-13 21:21:26	<!-- Check all that apply [x] --> - Category - [ ] fzf binary - [ ] fzf-tmux script - [ ] Key bindings - [ ] Completion - [ ] Vim - [x] Neovim - [ ] Etc. - OS - [x] Linux - [x] Mac OS X **Maybe, havne't yet tried it on my mac** - [ ] Windows - [ ] Etc. - Shell - [ ] bash - [x] zsh - [ ] fish I currently have a setup which colors all the columns from 101 onwards: `let &l:colorcolumn=join(range(101…	RatanRSur	2016-10-14 04:13:44
703	2016-10-14 04:13:44	`&l:colorcolumn` is local to buffer, remove `l:` part.	junegunn	2016-10-14 04:13:44
702	2016-10-13 00:08:40	- Category - [ ] fzf binary - [x] fzf-tmux script - [ ] Key bindings - [ ] Completion - [ ] Vim - [ ] Neovim - [ ] Etc. - OS - [ ] Linux - [x] Mac OS X - [ ] Windows - [ ] Etc. - Shell - [ ] bash - [x] zsh - [ ] fish I'm attempting to use command-line keybindings (CTRL-R, CTRL-T, ALT-C), and it produces <S_CODE_TOKEN> tmux is installed, but not currently running. Loading tmux and using the keybin…	chaucerbao	2016-10-13 01:43:11
702	2016-10-13 01:32:10	got the same error, seems to be introduced recently quickfix: `cd ~/.fzf && git checkout 0.15.4`	matzebond	2016-10-13 01:43:11
702	2016-10-13 01:43:51	Sorry for the troubles. Can you check if the latest commit fixes the issue?	junegunn	2016-10-13 01:43:11
702	2016-10-13 01:47:30	Works like a charm. Keep up the great work :+1:	matzebond	2016-10-13 01:43:11
702	2016-10-13 01:58:40	It was my oversight, thanks for the feedbacks.	junegunn	2016-10-13 01:43:11
701	2016-10-12 18:32:53	I'm using macOS, but I've installed gnu coreutils from homebrew. By default, in order to avoid conflicts with system utils, they are prefixed with a `g`, eg. `ls` is installed as `gls` and so on. There is a zsh module (from prezto) that wraps these utils in functions so that I can use them without the prefix in interactive shells. For example: <S_CODE_TOKEN> And so on. This PR fixes some issues I…	nthapaliya	2016-10-14 01:00:58
701	2016-10-13 04:04:00	I see, thanks. What do you think about the following? Smaller diff. <S_CODE_TOKEN>	junegunn	2016-10-14 01:00:58
701	2016-10-13 15:43:51	Yeah, yours is better. I'll make the change.	nthapaliya	2016-10-14 01:00:58
701	2016-10-13 16:22:49	OK, I've updated the commits.	nthapaliya	2016-10-14 01:00:58
701	2016-10-14 01:01:07	Merged, thanks!	junegunn	2016-10-14 01:00:58
700	2016-10-11 20:49:10	<!-- Check all that apply [x] --> - Category - [x] fzf binary - [ ] fzf-tmux script - [ ] Key bindings - [ ] Completion - [ ] Vim - [ ] Neovim - [ ] Etc. <!-- ### Before submitting - Make sure that you have the latest version of fzf - If you use tmux, make sure $TERM is set to screen or screen-256color - For more Vim stuff, check out https://github.com/junegunn/fzf.vim Describe your problem or su…	bentomas	2016-10-12 16:36:59
700	2016-10-12 10:02:33	Hi, pluggable algorithm may sound intriguing, but an arbitrary algorithm is not likely to be fully compatible with the existing search options of fzf and the extra layer will certainly add complexity and performance overhead. It's not something I'm interested in at the moment. How long have you been using fzf? And I'd like to hear about real-world examples where fzf doesn't perform well. In my op…	junegunn	2016-10-12 16:36:59
700	2016-10-12 16:36:59	Yeah, I honestly figured that would be the answer. Making the algorithm customizable would certainly take some work. It was mostly wishful thinking. And I appreciate that performance is such an important concern and think you've written an amazing tool! Seriously, don't let me understate that: I think fzf is _amazing_, and will continue to use it over the previous tools I used. So in the rest of …	bentomas	2016-10-12 16:36:59
700	2016-10-12 17:21:47	Yo, thanks for the detailed explanation. That was quite some food for thought. Like you said, fzf is a general purpose tool that is supposed to work okay with any type of data and I'm currently focusing on that aspect. But yeah, obviously file search is the number one use case of fzf and it would be nice if we could somehow make fzf better at that without hurting its simplicity. I appreciate your…	junegunn	2016-10-12 16:36:59
699	2016-10-11 17:28:23	<!-- Check all that apply [x] --> - Category - [ ] fzf binary - [x] fzf-tmux script - [ ] Key bindings - [ ] Completion - [x] Vim - [x] Neovim - [ ] Etc. fzf-tmux script and vim/nvim plugin should not split the window if it's too small. Closes https://github.com/junegunn/fzf.vim/issues/214 fzf-tmux already refuses to use tmux pane if the height of the terminal window is less than 16, but it has t…	junegunn	2016-10-12 14:10:35
698	2016-10-11 15:42:55		Ambrevar	2016-10-11 16:54:51
698	2016-10-11 16:54:58	Looks good, thanks!	junegunn	2016-10-11 16:54:51
697	2016-10-08 21:38:13	<!-- Check all that apply [x] --> - Category - [x] fzf binary - [x] fzf-tmux script - [ ] Key bindings - [ ] Completion - [x] Vim - [ ] Neovim - [ ] Etc. - OS - [ ] Linux - [x] Mac OS X - [ ] Windows - [ ] Etc. - Shell - [ ] bash - [x] zsh - [ ] fish Similar request to #481, which permitted the use of `$SHELL` instead of `sh`. However, commands that go through `fzf#run` are still [hardcoded to us…	john-kurkowski
697	2016-10-10 16:57:15	We had issues using `system()` function with fish or tcsh and that's why we set `&shell` to `sh`. See: - https://github.com/junegunn/fzf/issues/204 - https://github.com/junegunn/vim-plug/issues/159 Looks like fish no longer has the issue, but I'm still not sure if it's safe to remove the hard-coded `sh` (e.g. tcsh). Until we can be sure that we no longer need it, you can pass something like `zsh …	junegunn
696	2016-10-06 20:45:31	<!-- Check all that apply [x] --> - Category - [x] fzf binary - [ ] fzf-tmux script - [ ] Key bindings - [ ] Completion - [ ] Vim - [ ] Neovim - [ ] Etc. - OS - [x] Linux - [ ] Mac OS X - [ ] Windows - [ ] Etc. - Shell - [x] bash - [ ] zsh - [ ] fish Having switched to fzf, and coming from the normal Bash backwards history search, it’d be great, if selecting the item from the fzf list, would exec…	paulmenzel	2016-10-08 18:57:37
696	2016-10-08 18:57:37	Duplicate of #477. The issue is left open as we haven't found a way to allow the user to dynamically choose which action to perform, edit or execute, on bash. If you unconditionllay want to execute the command, you can simply append `\C-m` to the key binding. <S_CODE_TOKEN> Alternatively, you can define an extra key binding for that leaving the default one unchanged. <S_CODE_TOKEN>	junegunn	2016-10-08 18:57:37
695	2016-10-06 19:04:38	Otherwise you end up with things like the following being issued to stderr: <S_CODE_TOKEN>	matthewfranglen	2016-10-07 15:46:37
695	2016-10-07 15:46:37	Actually I like the progress report. It is especially nice for users with slow internet connection. If you don't want it, you can redirect stderr to /dev/null.	junegunn	2016-10-07 15:46:37
694	2016-10-04 14:01:10	- Category - [x ] fzf binary - [ ] fzf-tmux script - [ ] Key bindings - [ ] Completion - [ ] Vim - [ ] Neovim - [ ] Etc. given the list constant 1 2 3 constant a b c If the the query is set to 'constant a' , 'constant 1 2 3' should also be in the list, albeit with a much lower rank, otherwise it feels much less fuzzy than it could be and puts the burden on the user rather than on the program.	nkh
694	2016-10-04 16:24:18	When you type in `constant a`, it's a conjunctive query of `constant` and `a`. `constant` of course matches `constant`, and `a` matches `a` in `*a* b c` or in `const*a*nt`. So `constant a` matches both `constant 1 2 3` and `constant a b c` and `constant a b c` will be ranked higher as `a` matches at the start of a word. Having said that, I'm not sure if I follow your suggestion. Can you elaborate?	junegunn
694	2016-10-04 23:04:29	I'd like to see 'constant or a' which would rank lower than 'constant and a' here is the use case, no it's not just for the fun of it I'd like to replace bash history search with fzf, it just makes more sense to have more visual feedback than one line. Bash's search suck BIG TIME because it doesn't really care for what's on the line. I'd like the history search with fzf to take that into account.…	nkh
693	2016-10-04 10:54:07	- Shell - [x ] bash - [ ] zsh - [ ] fish https://github.com/junegunn/fzf/wiki/Examples search for 're-wrote the script above' I cleaned up the original script but left it in the wiki as I did not write it. you may want to keep only one of them	nkh	2016-10-04 15:14:40
693	2016-10-04 15:14:37	Thanks. I haven't paid enough attention to the scripts posted there, but now I'll have to review them. And maybe remove the ones that do not work out of the box, and the ones that seem too verbose or complex.	junegunn	2016-10-04 15:14:40
692	2016-10-04 08:38:22	<!-- Check all that apply [x] --> - Category - [x] fzf binary - [ ] fzf-tmux script - [ ] Key bindings - [ ] Completion - [ ] Vim - [ ] Neovim - [ ] Etc. - OS - [x] Linux - [x] Mac OS X - [ ] Windows - [ ] Etc. - Shell - [ ] bash - [x] zsh - [ ] fish <!-- ### Before submitting - Make sure that you have the latest version of fzf - If you use tmux, make sure $TERM is set to screen or screen-256colo…	wayneashleyberry	2016-10-04 16:16:47
692	2016-10-04 16:16:47	The idea was suggested in the past, but I declined. And I'm still not sure if I want this. The problem is not that it's hard to implement – it's quite the opposite as you might have guessed – but that I do not want fzf to end up with a bunch of options for tweaking minor UI elements. Imagine, `--inline-info-separator`, `--info-format`, `--gutter-width`, `--border-style`, `--preview-padding`, the …	junegunn	2016-10-04 16:16:47
692	2016-10-04 16:42:04	Fair point, I completely understand your viewpoint @junegunn - thank you for explaining and thank you for an incredible tool!	wayneashleyberry	2016-10-04 16:16:47
692	2016-10-04 16:45:59	No problem, thanks for understanding.	junegunn	2016-10-04 16:16:47
691	2016-10-04 02:01:22	<!-- Check all that apply [x] --> - Category - [x] fzf binary - [ ] fzf-tmux script - [ ] Key bindings - [ ] Completion - [ ] Vim - [ ] Neovim - [ ] Etc. - OS - [x] Linux - [ ] Mac OS X - [ ] Windows - [ ] Etc. - Shell - [x] bash - [ ] zsh - [ ] fish <!-- ### Before submitting - Make sure that you have the latest version of fzf - If you use tmux, make sure $TERM is set to screen or screen-256colo…	effohenteee	2016-10-04 04:06:43
691	2016-10-04 02:17:45	You don't need to care about the Ruby version, it's no longer maintained. > When I first attempted to install fzf, I received an error saying that Ruby was not installed so I installed it Can you post the log message? I wonder how you ended up with this. The install script should not say anything about Ruby on Linux. Take the following steps. 1. Check the output of `which fzf`. And $PATH should c…	junegunn	2016-10-04 04:06:43
691	2016-10-04 03:07:33	Thank you for the quick reply! All is working now after your suggestion #1. The log said that fzf was already found in path and <code>which fzf</code> returned <code>~/bin/fzf</code> ![screenshot from 2016-10-03 22-48-45](https://cloud.githubusercontent.com/assets/5957886/19061077/a3c84652-89bb-11e6-8239-076236af1164.png) I deleted <code>~/bin/fzf</code> and reinstalled using your instructions. <…	effohenteee	2016-10-04 04:06:43
691	2016-10-04 04:06:43	No problem.	junegunn	2016-10-04 04:06:43
690	2016-10-04 00:09:47	<!-- Check all that apply [x] --> - Category - [ ] fzf binary - [ ] fzf-tmux script - [ ] Key bindings - [ ] Completion - [ ] Vim - [ ] Neovim - [x ] Etc. - OS - [ ] Linux - [ ] Mac OS X - [ ] Windows - [ ] Etc. - Shell - [x ] bash - [ ] zsh - [ ] fish in https://github.com/junegunn/fzf/wiki/Examples#with-write-to-terminal-capabilities, function writecmd is written in Perl. It can be written in a…	nkh	2016-10-04 07:39:23
690	2016-10-04 04:59:40	Hi, I didn't add/test the example. If you think you can improve it, feel free to update it. Thanks.	junegunn	2016-10-04 07:39:23
690	2016-10-04 07:39:22	example updated	nkh	2016-10-04 07:39:23
690	2016-10-04 16:26:19	Thanks.	junegunn	2016-10-04 07:39:23
689	2016-10-02 15:37:03	<!-- Check all that apply [x] --> - Category - [ ] fzf binary - [ ] fzf-tmux script - [ ] Key bindings - [ ] Completion - [ ] Vim - [ ] Neovim - [ ] Etc. - OS - [ x] Linux - [ x] Mac OS X - [ x] Windows - [ x] Etc. - Shell - [ ] bash - [ ] zsh - [ ] fish submitting a new issue seems overkill when one only as a configuration question other users may be able to answer the questions too	nkh	2016-10-03 04:45:09
689	2016-10-03 04:45:09	I don't use IRC, but there is a gitter chat room: https://gitter.im/junegunn/fzf	junegunn	2016-10-03 04:45:09
688	2016-10-02 15:27:18	<!-- Check all that apply [x] --> - Category - [x ] fzf binary - [ ] fzf-tmux script - [ ] Key bindings - [ ] Completion - [ ] Vim - [ ] Neovim - [ ] Etc. - OS - [ x] Linux - [ ] Mac OS X - [ ] Windows - [ ] Etc. - Shell - [ x] bash - [ ] zsh - [ ] fish I propose option -M which, as option m, allows the selection of multiple items, the difference is that -M takes the maximum number of items that …	nkh
687	2016-10-02 15:23:25	<!-- Check all that apply [x] --> - Category - [ x] fzf binary - [ ] fzf-tmux script - [ ] Key bindings - [ ] Completion - [ ] Vim - [ ] Neovim - [ ] Etc. - OS - [ x] Linux - [ ] Mac OS X - [ ] Windows - [ ] Etc. - Shell - [ x] bash - [ ] zsh - [ ] fish if multiple sections are made and the search is changed, the selected entries may be removed from the display making it unnecessarily complicated…	nkh
686	2016-10-02 14:59:57	<!-- Check all that apply [x] --> - Category - [x ] fzf binary - [ ] fzf-tmux script - [ ] Key bindings - [ ] Completion - [ ] Vim - [ ] Neovim - [ ] Etc. - OS - [x] Linux - [ ] Mac OS X - [ ] Windows - [ ] Etc. - Shell - [x ] bash - [ ] zsh - [ ] fish When a margin is given as a parameter, do not erase the current background completely, instead allow the user to give a border width which should …	nkh	2016-10-02 15:30:39
686	2016-10-02 15:30:39	Unfortunately this is not possible since fzf is an ncurses application. Some users even suggested creating a stripped-down version that does not depend on ncurses sacrificing fancy features like preview, margin, mouse, execute, etc that are non-trivial to implement without ncurses. But it's not my priority as I'm always on tmux and I'm really happy with fzf-tmux script for its versatility. e.g. `…	junegunn	2016-10-02 15:30:39
686	2016-10-02 15:39:21	What about taking a screen shot of the current window, drawing it in the ncurses application, drawing over it? That should work in tmux too. On Sun, Oct 2, 2016 at 5:30 PM, Junegunn Choi notifications@github.com wrote: > Unfortunately this is not possible since fzf is an ncurses application. > Some users even suggested creating a stripped-down version that does not > depend on ncurses sacrificing…	nkh	2016-10-02 15:30:39
686	2016-10-04 16:29:55	I don't think it's possible.	junegunn	2016-10-02 15:30:39
686	2016-10-04 23:12:13	taking a text screenshot is possible in screen (built in) and in tmux (via plugin), I wrote a text screencast tool, I'll look in it. Of course this complexity should no go into fzf but if it would take a file containing the screenshot and display it as background, that would go a long way.	nkh	2016-10-02 15:30:39
685	2016-10-01 15:12:47	<!-- Check all that apply [x] --> - Category - [x] fzf binary - OS - [x] Linux It would be great to have binary release for linux arm. I have Raspberry Pi 2 with OSMC installed (Debian 8.6). <S_CODE_TOKEN> Current android_arm7 binary doesn't work: <S_CODE_TOKEN> I can build fzf with git clone && ./install. Resulting binary working great: <S_CODE_TOKEN>	knopki	2017-01-23 15:51:03
685	2016-10-01 16:51:30	Ping @acornejo	junegunn	2017-01-23 15:51:03
685	2016-10-14 16:15:05	Sorry for the late reply. This is easily fixed. The root problem is that android uses a non standard libc (and lacks glibc). Thus, we need two arm builds, one for vanilla arm Linux like Raspbian, and another for Android arm linux. I'll see if I can fiddle with the docker files over the weekend to get another arm build.	acornejo	2017-01-23 15:51:03
685	2016-10-14 16:19:20	Forgot to mention, this bug seems a duplicate of #465.	acornejo	2017-01-23 15:51:03
685	2017-01-22 09:37:22	Hi, can you guys check if the arm7 alpha binary on the below link works on the platform? https://github.com/junegunn/fzf-bin/releases/alpha	junegunn	2017-01-23 15:51:03
685	2017-01-23 15:51:03	https://github.com/junegunn/fzf-bin/releases/0.16.2	junegunn	2017-01-23 15:51:03
685	2017-01-23 23:00:20	arm7 binary works on rpi2 (armv7l) without any problems. Thank you! :+1:	knopki	2017-01-23 15:51:03
684	2016-09-29 12:37:19	- Category - [x ] fzf binary - [ ] fzf-tmux script - [ ] Key bindings - [ ] Completion - [ ] Vim - [ ] Neovim - [ ] Etc. - OS - [x ] Linux - [ ] Mac OS X - [ ] Windows - [ ] Etc. - Shell - [ x] bash - [ ] zsh - [ ] fish ![peek 2016-09-29 14-24](https://cloud.githubusercontent.com/assets/45409/18953997/4ee26f22-8651-11e6-9800-15c7ff6313de.gif) full command line: <S_CODE_TOKEN> text from the demons…	nkh	2017-02-09 16:50:40
684	2016-09-29 16:58:30	I have no idea what `ra` is, so please post the raw output on gist so I can test with it. I added `--delimiter` and `--with-nth` option with tabular text input in mind. To keep the table aligned after the transformation, we have to keep the trailing delimiter. <S_CODE_TOKEN> Since you seem to be using `--read0` in this case, have you considered using `--delimiter "\n"` instead?	junegunn	2017-02-09 16:50:40
684	2016-09-29 17:13:55	ra is just an application generating lines, it doesn't matter which one is used. cat a file, or anything that makes sense to you. I can, if you want, send a snippet of text but, again, any text will do. There are two problems -display colors being changed I hope the above input about what 'ra' does make it clear what problem I encounter <S_CODE_TOKEN> I do understand that you did not have free te…	nkh	2017-02-09 16:50:40
684	2016-09-29 17:24:55	> There are two problems -display colors being changed I need the raw output including ANSI escape sequences to reproduce the problem and fix it. It would be much easier for me if you can just post the output on gist than I try to install and use those programs I have no experience with. > the delimiter being showed `--delimiter "\n"` should work in this case, I suppose?	junegunn	2017-02-09 16:50:40
684	2016-09-29 17:41:41	Having said that, I also had a case where I didn't want the delimiters to be shown, and I used non-breaking space (`echo -e "foo\xc2\xa0bar"`) as the delimiter.	junegunn	2017-02-09 16:50:40
684	2016-09-29 18:18:56	https://gist.github.com/anonymous/e871debce720b8f8ef170c9298b7011b all contain a \0	nkh	2017-02-09 16:50:40
684	2016-10-01 02:41:17	<S_CODE_TOKEN> The only difference I notice is the boldness of the text, which is correct according to the raw input (`\e [1;31m` vs. `\e [31m`). Is there any other problem you notice? And like I said above, `\n` seems like a better delimiter here if you want to hide the delimiter. <S_CODE_TOKEN>	junegunn	2017-02-09 16:50:40
683	2016-09-28 09:34:30	<!-- Check all that apply [x] --> - Category - [x ] fzf binary - [ ] fzf-tmux script - [ ] Key bindings - [ ] Completion - [ ] Vim - [ ] Neovim - [ ] Etc. - OS - [x ] Linux - [ ] Mac OS X - [ ] Windows - [ ] Etc. - Shell - [ x] bash - [ ] zsh - [ ] fish user data starts at a separator, defined as an option, this allows the user to squeeze in some user data this reduces clutter when the data is no…	nkh	2016-09-29 16:41:32
683	2016-09-28 09:39:34	You might want to use the combination of `--with-nth` and `--delimiter`.	junegunn	2016-09-29 16:41:32
683	2016-09-28 13:07:17	base on my understanding I tried: -d'DESCRIPTION|LONG_DESCRIPTION' --with-nth 1 --nth '1..3' the output is limited to the first field but the delimiter is displayed! I still need the search all the fields, that doesn't work with the options above, only the first field is searched. I may have misunderstood how to use --nth	nkh	2016-09-29 16:41:32
683	2016-09-29 16:41:32	> I still need the search all the fields `--with-nth` transforms the input and thus limits the search scope. It would be extremely confusing if fzf searches invisible part of the line. Let me close this issue as you opened a new one.	junegunn	2016-09-29 16:41:32
683	2016-09-29 17:05:54	I think the new issue is orthogonal to this one and related to display not search And I meant to search in text that is not visible. I have though about turning the text black on black as a workaround.	nkh	2016-09-29 16:41:32
683	2016-09-29 17:09:21	I understood, but I have no plan to change the current behavior. I see what you're trying to do though. You have a very unusual use case, most users don't try to use fzf with multi-line entries.	junegunn	2016-09-29 16:41:32
683	2016-09-29 17:15:17	then I'll work around it or maybe a patch when I get time to learn so go :)	nkh	2016-09-29 16:41:32
682	2016-09-28 09:13:56	<!-- Check all that apply [x] --> - Category - [x ] fzf binary - [ ] fzf-tmux script - [ ] Key bindings - [ ] Completion - [ ] Vim - [ ] Neovim - [ ] Etc. - OS - [x ] Linux - [ ] Mac OS X - [ ] Windows - [ ] Etc. - Shell - [x ] bash - [ ] zsh - [ ] fish IE: the comma in the command are not accepted --bind "ctrl-m:execute(printf {} | colout '(NAME)_(DESCRIPTION)_(LONG_)_(DEFINED_AT)_' 'red,blue,bl…	nkh	2016-09-29 16:41:59
682	2016-09-28 09:31:41	Option parser of fzf uses a simplistic regex to parse key binding expressions. In this case it got confused by the closing parens in the command. We could make the parser more robust, but I don't think it's possible to perfect it so fzf provides workarounds. See "KEY BINDINGS" section of the man page. You probably want to use `execute:...` syntax. <S_CODE_TOKEN>	junegunn	2016-09-29 16:41:59
682	2016-09-28 09:38:30	As for the second example, I'm not sure what the problem is? <S_CODE_TOKEN> But things are already hairy with escaping backslashes, I suggest using an external script or function. <S_CODE_TOKEN>	junegunn	2016-09-29 16:41:59
681	2016-09-28 09:06:52	Dear all, Can someone please explain to me why I use garbled (doubled) text when using `Ctrl+r` in Bash, select an entry and then press `Return`? Thankfully, -Robert ![fzf](https://cloud.githubusercontent.com/assets/170947/18907356/a707b676-856b-11e6-843b-303b28a20954.gif)	orschiro
681	2016-09-28 09:22:29	Please fill in [issue template](https://raw.githubusercontent.com/junegunn/fzf/master/.github/ISSUE_TEMPLATE.md) when you create an issue. Did you check everything on the template?	junegunn
681	2016-09-28 11:01:58	Dear @junegunn, Please see below. <S_CODE_TOKEN>	orschiro
681	2016-10-03 16:23:28	Which linux distro are you running? What is the version of bash? I couldn't reproduce the problem with LXTerminal or gnome-terminal on Ubuntu 14.04.	junegunn
681	2016-10-04 06:49:42	Dear @junegunn, I am running Ubuntu Unity 16.04, Bash 4.3.46(1) and GNOME Terminal 3.18.3. -Robert	orschiro
680	2016-09-28 08:55:00	<!-- Check all that apply [x] --> - Category - [x ] fzf binary - [ ] fzf-tmux script - [ ] Key bindings - [ ] Completion - [ ] Vim - [ ] Neovim - [ ] Etc. - OS - [x ] Linux - [ ] Mac OS X - [ ] Windows - [ ] Etc. - Shell - [x ] bash - [ ] zsh - [ ] fish this forces one to re-color the selection which is not always possible as the information about what should be colored may be lost in a long chai…	nkh
679	2016-09-28 08:30:14	<!-- Check all that apply [x] --> - Category - [x ] fzf binary - [ ] fzf-tmux script - [ ] Key bindings - [ ] Completion - [ ] Vim - [ ] Neovim - [ ] Etc. - OS - [ x] Linux - [ ] Mac OS X - [ ] Windows - [ ] Etc. - Shell - [ x] bash - [ ] zsh - [ ] fish This allows the preview to highlight the searched strings	nkh	2016-10-03 15:12:13
679	2016-09-29 16:31:44	I'll think about it. I also thought about passing tokenized parts instead of the entire line using some expressions like `{1}`, `{2}`. But adding more special syntaxes can cause conflicts, so I'm being prudent.	junegunn	2016-10-03 15:12:13
679	2016-09-29 17:02:48	That would be fine, although better names would be welcome; {query} ...	nkh	2016-10-03 15:12:13
678	2016-09-27 23:43:35	<!-- Check all that apply [x] --> - Category - [x ] fzf binary - [ ] fzf-tmux script - [ ] Key bindings - [ ] Completion - [ ] Vim - [ ] Neovim - [ ] Etc. - OS - [x ] Linux - [ ] Mac OS X - [ ] Windows - [ ] Etc. - Shell - [ x] bash - [ ] zsh - [ ] fish say the search is 'abc'; fzf shows me a subset of the entries. if I change the search to 'abc | 123', thus expanding the subset, the display is r…	nkh	2016-09-28 16:30:12
678	2016-09-28 16:30:12	The new matches for 123 can have better scores than the matches for abc and therefore can come before them. <S_CODE_TOKEN> I believe the current behavior makes good sense, and I don't want to make it more complex. For example, you can move your cursor to the front and edit the first term to narrow down or broaden the result set, then what should happen? It's ambiguous. Let's just keep it stateles…	junegunn	2016-09-28 16:30:12
678	2016-09-28 17:12:52	can you please explain how two plain strings can get different scores?	nkh	2016-09-28 16:30:12
678	2016-09-28 17:39:22	You can find the description here: https://github.com/junegunn/fzf/blob/0.15.2/src/algo/algo.go#L39	junegunn	2016-09-28 16:30:12
677	2016-09-27 22:43:27	- Category - [x] fzf binary - OS - [x] Linux - Shell - [x] zsh For instance if I run `fzf --preview='sleep 2; echo "foo"' --bind='?:toggle-preview'` and I hold `?` it eventually crashes and prints junk to the terminal, sometimes immediately, sometimes after several seconds... I think this happens when the preview function doesn't finish? But that's just a guess. I'm not sure how helpful it will b…	DanielFGray	2016-09-28 17:53:16
677	2016-09-28 17:54:01	Nice find. Thanks for the report. I believe the above commit should fix the problem. I'll release the version shortly.	junegunn	2016-09-28 17:53:16
676	2016-09-27 13:03:13	<!-- Check all that apply [x] --> - Category - [x ] fzf binary - [ ] fzf-tmux script - [ ] Key bindings - [ ] Completion - [ ] Vim - [ ] Neovim - [ ] Etc. - OS - [ ] Linux - [ ] Mac OS X - [ ] Windows - [ ] Etc. - Shell - [x ] bash - [ ] zsh - [ ] fish preview is indeed very practical in many cases but when the file name is very long, it is hidden by the preview pane. an "online" key shortcut to …	nkh	2016-09-27 23:36:58
676	2016-09-27 22:29:51	I think `--bind='F2:toggle-preview'` is what you're looking for. You can of course substitute `F2` for whatever key (or key combo) you like. `toggle-preview` is listed under ACTIONS in the KEY BINDINGS section of the man page.	DanielFGray	2016-09-27 23:36:58
676	2016-09-27 23:36:58	Works like a charm. Thank you.	nkh	2016-09-27 23:36:58
675	2016-09-27 09:01:43	- Category - [x ] fzf binary Allows searching blocks of text with embedded \n	nkh	2016-09-28 08:22:46
675	2016-09-27 23:08:27	having looked at the close issues, I notice that other have requested this and I saw why I would probabhaly not implemented. A related feature could be to work on the input line up to a separator, defined as an option, this allows the user to squeeze in some user data print "1 :magic: user data 1\n2 :magic: user data 2" | fzf -user_delimiter ':magic:' | further_processing	nkh	2016-09-28 08:22:46
675	2016-09-28 02:20:41	Have you tried these? https://github.com/junegunn/fzf/blob/master/man/man1/fzf.1#L287-L292 (related #660)	junegunn	2016-09-28 08:22:46
675	2016-09-28 08:22:36	No I haven't, till now, because they weren't in the man page of the version I run. --read0 does work with my version and that makes things _much_ easier. Thank you.	nkh	2016-09-28 08:22:46
674	2016-09-27 08:52:35	- Category - [x ] fzf binary - [ ] fzf-tmux script - [ ] Key bindings - [ ] Completion - [ ] Vim - [ ] Neovim - [ ] Etc. - OS - [x ] Linux - [ ] Mac OS X - [ ] Windows - [ ] Etc. - Shell - [x ] bash - [ ] zsh - [ ] fish $ ansi_colors $ ansi_colors | fzf --ansi only some of the ansi code are rendered properly <S_CODE_TOKEN>	nkh	2016-10-03 05:43:39
674	2016-09-28 01:15:20	This seems like a terminal issue to me, using `urxvt` this works just fine for me.	DanielFGray	2016-10-03 05:43:39
674	2016-09-28 02:46:10	Thanks for the script. It's a known issue that fzf does not support all ANSI attributes. I'll see what I can do when I get some time. Please note that some attributes cannot be displayed correctly due to the limitation of ncurses, for example, italics. The recent version of ncurses seems to support it, but upgrading ncurses dependency may have compatibility issues on older linux distros. I'll als…	junegunn	2016-10-03 05:43:39
674	2016-09-28 07:19:14	Thank you for your quick answer. I have no real problems with this, it's just what I used to test it when I saw the functionality. Nifty little app, using it more and more, Thank you.	nkh	2016-10-03 05:43:39
673	2016-09-27 07:45:28	When we press CTRL-R to search from history using fsf, it scrolls the history from top to bottom. When the history size is large,(e.g. > 100,000) it is annoying since the scroll occurs each time we hit CTRL-R. To avoid it, we should append `-r` to `fc` command so that it shows the history in reverse order, and remove `--tac` from `fzf`.	pjmtdw	2016-09-28 01:13:48
673	2016-09-28 01:13:48	sorry it does not pass the test. I should close it until I find the reason.	pjmtdw	2016-09-28 01:13:48
673	2016-09-28 02:19:01	No problem. I really like what you did here. Maybe the option requires a certain version of zsh that is not available on Travis CI? I'll also take a look later in the day.	junegunn	2016-09-28 01:13:48
673	2016-09-28 16:34:43	The tests pass locally on my machine with zsh 5.2. Travis CI env has zsh 4.3.17 which is way too old. And in my opinion it makes not much sense to try to support it. I'll see if I can install a newer version of zsh there.	junegunn	2016-09-28 01:13:48
672	2016-09-26 12:43:04	<!-- Check all that apply [x] --> - Category - [x] Key bindings - OS - [x] Linux - Shell - [x] bash <!-- ### Before submitting - Make sure that you have the latest version of fzf - If you use tmux, make sure $TERM is set to screen or screen-256color - For more Vim stuff, check out https://github.com/junegunn/fzf.vim Describe your problem or suggestion from here ... --> Hi! As much as I adore fzf'…	jimmytheneutrino	2016-10-05 17:07:19
672	2016-09-26 12:57:26	A few things you might want to consider first: 1. Sorting is by default disabled. You can enable it by pressing CTRL-R again. 2. If you want to enable sorting by default, set `export FZF_CTRL_R_OPTS='--sort'` 3. Prefix each search term with `'` (single-quote) to turn it into an exact (not fuzzy) term. 4. Or you can even add `--exact` to FZF_CTRL_R_OPTS as well. Then prefixing a term with `'` will…	junegunn	2016-10-05 17:07:19
672	2016-10-05 13:31:42	Thanks! It seems --exact does work pretty much like default ctrl+r behaviour. 1) One more thing though. Bash's reverse-search-history immediately invokes the command on enter. Fzf copies the command to the command line instead. Is it configurable too? 2) I think it is worth putting such a snippet (with binding customization) in the readme.	jimmytheneutrino	2016-10-05 17:07:19
672	2016-10-05 17:07:19	1) There's an open issue for that: #477. I have a solution for zsh (enter / ctrl-x), but not for bash. If you think you can hack it up let me know. 2) Agreed. I'll add a page to the wiki when I get some time.	junegunn	2016-10-05 17:07:19
671	2016-09-25 09:08:25	<S_CODE_TOKEN>	junegunn	2016-09-25 09:12:00
670	2016-09-24 19:41:57	Fix #668 Handle uppercase letters in program names. This also deals with `-` and `.`, both of which are quite common in program names, e.g., `xdg-open` and `foo.sh`.	maverickwoo	2016-09-24 20:15:24
670	2016-09-24 20:15:30	Thank you!	junegunn	2016-09-24 20:15:24
670	2016-09-24 20:33:28	No problem. I really like fzf. My thanks to you!	maverickwoo	2016-09-24 20:15:24
669	2016-09-24 16:29:30	Suggested by @DanielFGray in the Gitter channel. I realized that it's actually easy to implement it. 1. Make the window scrollable with mouse scroll 2. Add bindable actions: `preview-up`, `preview-down`, `preview-page-up`, `preview-page-down`	junegunn	2016-09-24 17:02:14
669	2016-09-24 18:34:21	Hi @junegunn, when i'm trying this example: `fzf --preview 'highlight -O ansi {}' --bind alt-j:preview-down,alt-k:preview-up` i'm getting this: `unknown action: preview-down` Am i doing something wrong? I'm using Linux with zsh 5.2 and tmux 2.2. Thank you for your work!	deathmaz	2016-09-24 17:02:14
669	2016-09-24 18:45:05	Did you build fzf from source? Prebuilt binaries are uploaded only when I release a new version.	junegunn	2016-09-24 17:02:14
669	2016-09-24 18:47:26	Try `make install` inside `src` directory.	junegunn	2016-09-24 17:02:14
669	2016-09-24 18:55:49	> Did you build fzf from source? Prebuilt binaries are uploaded only when I release a new version. Sorry, didn't know about this. > Try make install inside src directory. Thank you for this, preview scrolling works really great!	deathmaz	2016-09-24 17:02:14
669	2016-09-24 19:15:00	No problem, thanks for testing it. I just added `preview-page-up` and `preview-page-down` as well (8c8b5b3).	junegunn	2016-09-24 17:02:14
669	2016-09-24 19:17:41	Great, thank you!	deathmaz	2016-09-24 17:02:14
668	2016-09-24 05:24:33	<!-- Check all that apply [x] --> - Category - [ ] fzf binary - [ ] fzf-tmux script - [ ] Key bindings - [x] Completion - [ ] Vim - [ ] Neovim - [ ] Etc. - OS - [ ] Linux - [x] Mac OS X - [ ] Windows - [ ] Etc. - Shell - [x] bash - [ ] zsh - [ ] fish <!-- ### Before submitting - Make sure that you have the latest version of fzf - If you use tmux, make sure $TERM is set to screen or screen-256colo…	maverickwoo	2016-09-24 20:15:24
668	2016-09-24 13:20:06	Hi, thanks for the report. Can you check if this patch helps? <S_CODE_TOKEN>	junegunn	2016-09-24 20:15:24
668	2017-01-11 05:50:44	Same issue with my bash. Error Prints: --- <S_CODE_TOKEN> Bash Version: --- <S_CODE_TOKEN> FZF version --- <S_CODE_TOKEN>	j5shi	2016-09-24 20:15:24
668	2017-01-11 06:08:13	@j5shi The support for Cygwin was discontinued since 0.9.0 due to the portability issue of ncurses library. But I'm working on a new renderer that does not depend on ncurses (#782), and it might be possible that we can make the latest fzf work on Cygwin again (#794). I'll let you know if it works out.	junegunn	2016-09-24 20:15:24
668	2017-01-11 06:39:07	Sounds exciting! Thanks!	j5shi	2016-09-24 20:15:24
668	2017-02-15 14:25:23	Had same issue (on Cygwin) with xdg-open. Here's what I have now that fixes it: <S_CODE_TOKEN> There probably would be other possible situations like this, this should be made more robust, with all special chars replaced with something (preferrably something unique).	gene-pavlovsky	2016-09-24 20:15:24
667	2016-09-21 10:47:40	- Category - Key bindings - OS - Linux - Shell - bash fzf ver _7fa5e6c_ Whenever I select an item with fzf while multiple keybindings have been defined with `--expect`, the default (ie no binding) selection stops working, as fzf thinks that one of the bindings were used. Modified one of the fzf examples. Run it in any git projects and simply press `return` instead of using the bindings. For me, `…	laur89	2016-09-21 13:50:25
667	2016-09-21 13:12:06	"return" and "enter" are just synonyms for "ctrl-m", we can't differentiate between them in terminal. See: http://superuser.com/questions/595340/what-do-ctrl-j-ctrl-m-and-ctrl-i-mean-in-microsoft-notepad	junegunn	2016-09-21 13:50:25
667	2016-09-21 13:50:25	Would have never guessed.	laur89	2016-09-21 13:50:25
666	2016-09-20 12:01:01	- Category - [x] fzf binary - [ ] fzf-tmux script - [ ] Key bindings - [ ] Completion - [ ] Vim - [ ] Neovim - [ ] Etc. - OS - [x] Linux - [ ] Mac OS X - [ ] Windows - [ ] Etc. - Shell - [x] bash - [ ] zsh - [ ] fish <S_CODE_TOKEN> <S_CODE_TOKEN> <S_CODE_TOKEN> This happened by searching for a pattern, and then moving in the list. I don't remember whether I was at a specific place in the list.	edi9999	2016-09-20 16:18:45
666	2016-09-20 12:11:58	Here's a way to reproduce the issue : `v="$(yes 'a' | head -n 33000 | tr -d '\n')foobar"; echo "$v" | fzf`, and then, search for foobar in the search bar.	edi9999	2016-09-20 16:18:45
666	2016-09-20 16:01:27	Sorry about that, let me fix it.	junegunn	2016-09-20 16:18:45
666	2016-09-20 16:33:34	0.15.1 is up. Thanks for the report.	junegunn	2016-09-20 16:18:45
666	2016-09-20 16:55:02	No problem! Thanks a lot :-).	edi9999	2016-09-20 16:18:45
665	2016-09-20 03:11:43	<!-- Check all that apply [x] --> - Category - [ ] fzf binary - [ ] fzf-tmux script - [ ] Key bindings - [ ] Completion - [ ] Vim - [ ] Neovim - [ ] Etc. - OS - [X] Linux - [ ] Mac OS X - [ ] Windows - [ ] Etc. - Shell - [ ] bash - [X] zsh - [ ] fish <!-- ### Before submitting - Make sure that you have the latest version of fzf - If you use tmux, make sure $TERM is set to screen or screen-256colo…	chrisamow	2016-09-20 17:14:03
665	2016-09-20 03:42:10	Which version of zsh are you running? Check if the following code works there. <S_CODE_TOKEN>	junegunn	2016-09-20 17:14:03
665	2016-09-20 04:13:25	Interesting...! ➜ ~ ★ zsh --version [0] 0:11:13 zsh 4.3.11 (x86_64-redhat-linux-gnu) ➜ ~ ★ FOO="BARBAZ" [0] 0:11:17 ➜ ~ ★ echo ${FOO:0:-2} [0] 0:11:49 zsh: invalid length: -2 ➜ ~ ★ # BARB [1] 0:11:56 On 09/19/2016 10:42 PM, Junegunn Choi wrote: > Which version of zsh are you running? Check if the following code > works there. > > FOO="BARBAZ" > echo ${FOO:0:-2} > > # BARB > > — > You are receivin…	chrisamow	2016-09-20 17:14:03
665	2016-09-20 17:14:03	Yeah, I haven't tested the code with the older versions of zsh. If you're interested in making it work with older versions, please feel free to send me a pull request. Thanks.	junegunn	2016-09-20 17:14:03
665	2016-09-20 23:19:27	Ok, I think that version of zsh was before 2012 (!) so I'll probably just update it. Thank you sir!	chrisamow	2016-09-20 17:14:03
664	2016-09-16 13:44:43	Dear all, I must admit that I not fully understand your documentation. Thus please bear with me that I am asking my question here. Originally I am coming from [this conversation on AskUbuntu](http://askubuntu.com/questions/825625/how-can-i-extend-the-tab-key-auto-completion-in-the-terminal-to-text-in-the-midd). There I was recommended to take a look at [this](http://superuser.com/questions/561451…	orschiro	2016-09-25 08:03:05
664	2016-09-18 16:44:11	Can you clarify which part of the documentation you don't understand? - https://github.com/junegunn/fzf#fuzzy-completion-for-bash-and-zsh - https://github.com/junegunn/fzf/wiki/Examples-(completion) > Can I use fzf to achieve the type of auto-completion originally asked on AskUbuntu in Bash? I believe so, but you might want to try out [the solution](http://superuser.com/questions/561451/is-there-…	junegunn	2016-09-25 08:03:05
664	2016-09-25 06:29:27	Dear @junegunn, Thanks for your resources! After having watched [this](https://www.youtube.com/watch?v=AX3u10bruOI) video I finally understood what to do. 1. I installed fzf using the Git method 2. I type in `up`, press `Ctrl+t` and search for `192` 3. I confirm with `Return` 4. The absolute path to the file containing `192` is being inserted after the `up`. This is wonderful! :-) -Robert	orschiro	2016-09-25 08:03:05
664	2016-09-25 08:03:05	Yeah, and you can do something like `up ~/**<TAB>` (fuzzy completion).	junegunn	2016-09-25 08:03:05
664	2016-09-25 08:12:14	@junegunn, `up ~/**<TAB>` doesn't work for me in Bash. -Robert	orschiro	2016-09-25 08:03:05
664	2016-09-25 08:35:55	@orschiro Oh you're right, fuzzy completion in bash only works with a hard-coded set of commands. `vim ~/**<TAB>` will work. See #536 for the details.	junegunn	2016-09-25 08:03:05
664	2016-09-25 09:51:17	I see, thank you @junegunn! -Robert	orschiro	2016-09-25 08:03:05
663	2016-09-15 17:58:49	Added a binding for searching from your home independently of your current directory. Change was tested on bash and zsh. Was not made for the .fish file. Readme was not properly updated.	m2march	2016-09-15 19:17:52
663	2016-09-15 19:17:52	Thanks for your effort, but I decided long ago not to add more shell stuff to this repository (there has not been a new shell key binding since March 2014). I believe you can define it on your shell configuration files.	junegunn	2016-09-15 19:17:52
663	2016-09-15 19:28:50	Yes. I have, just thought I'd share in case it was of interest. Thanks for reading. Best regards, March On Thu, Sep 15, 2016 at 4:17 PM Junegunn Choi notifications@github.com wrote: > Thanks for your effort, but I decided long ago not to add more shell stuff > to this repository (there has not been a new shell key binding since March > 2014). I believe you can define it on your shell configuratio…	m2march	2016-09-15 19:17:52
662	2016-09-15 17:33:05	Is there an easy way to configure `fzf` to work inside the NodeJS repl? (or even the coffee-script repl?)	aleclarson	2016-09-28 02:56:03
662	2016-09-16 05:15:18	I'm not a node.js guy, so I haven't tried it, but I did that with Ruby and Clojure REPL, so I suppose it should be possible in a similar way. See http://junegunn.kr/2016/02/using-fzf-in-your-program/	junegunn	2016-09-28 02:56:03
662	2016-09-27 21:05:04	here's how I interact with `fzf` in node <S_CODE_TOKEN>	kswilster	2016-09-28 02:56:03
662	2016-09-28 02:56:03	@kswilster Thanks!	junegunn	2016-09-28 02:56:03
661	2016-09-15 11:27:46	Like the title says, the up down scrolling is not working. When I press Ctrl+R to call out fzf, I cant select commands using up and down keys. Fzf will exit and show "[A" on the shell for "up" key and "[B" for down key.	ldzhjn	2016-11-07 18:08:05
661	2016-09-15 18:39:45	I haven't had a chance to try WSL yet. Maybe the terminal emulator is sending difference character sequences on arrow keys. I'll take a look at it when I get a chance. Until then, you can use CTRL-J/K or CTRL-N/P combos instead.	junegunn	2016-11-07 18:08:05
661	2016-10-31 20:27:46	The work around works. Hope you get some time to investigate	jrock2004	2016-11-07 18:08:05
661	2016-11-09 13:56:36	Have you tried it? It should be fixed now.	junegunn	2016-11-07 18:08:05
661	2016-11-09 14:59:28	I can use ctrl j/k only	jrock2004	2016-11-07 18:08:05
661	2016-11-09 15:03:10	Even with the latest version? I myself confirmed that the issue was resolved in 0.15.6. - junegunn	junegunn	2016-11-07 18:08:05
661	2016-11-09 18:42:23	You are right. It works, but sometimes when I press up It will type an A or if I press down it types a B. Should I open a new issue for this?	jrock2004	2016-11-07 18:08:05
661	2016-11-10 01:37:08	Hmm, I thought 100ms delay was enough, and I was no longer able to reproduce the problem after applying the delay. You might want to experiment with different values of `retries` that I added in d206949f6258db36060af3e84fdae15cb7b9a45c. FYI, I tested on ConEmu.	junegunn	2016-11-07 18:08:05
661	2016-11-10 01:39:40	Or I just need to slow down. lol	jrock2004	2016-11-07 18:08:05
661	2016-11-16 15:50:57	Hmm, I'm seeing the same issue occasionally. Unfortunately I haven't found a proper fix to the problem. One thing to note is that the problem is not reproducible if you're on tmux.	junegunn	2016-11-07 18:08:05
661	2016-11-19 13:48:24	The problem will be properly fixed in 0.15.8. https://github.com/junegunn/fzf/commit/8c661d4e8c8a4b643155aa46481ac92f6ebf75b9	junegunn	2016-11-07 18:08:05
660	2016-09-14 12:35:33	Currently it's not possible to pipe null-terminated `find` results into `fzf`. Perhaps add an option to define the delimiter, so this would be possible: <S_CODE_TOKEN>	laur89	2016-09-15 07:48:00
660	2016-09-14 12:55:56	There is an undocumented `--read0` option you can use, but there's no promise the option will be available in the future releases. I decided to leave it as undocumented because - the interface of fzf is not suitable for multi-line entries - the output will be ambiguous when `--multi` is set unless we also add `--print0` See https://github.com/junegunn/fzf/commit/8270f7f0cadf14c76feaadfb4068ccdf59…	junegunn	2016-09-15 07:48:00
660	2016-09-14 13:49:11	I've come to understand using null-terminated input/output is de facto data standard for foolproof parsing. Never come across a filename that incorporates newlines, but all the custom find wrappers I'm using and now am in process of integrating with fzf output `\0`-terminated list, and other functions that use this wrapper already assume to consume it. Changing my wrappers to produce & consume ne…	laur89	2016-09-15 07:48:00
660	2016-09-14 15:52:35	Come to think about it, it makes sense for fzf to have `--print0` though I can't think of a valid use case of `--read0` <S_CODE_TOKEN>	junegunn	2016-09-15 07:48:00
660	2016-09-14 18:29:11	fzf is already displaying files with newlines correctly, if `--read0` is provided. <S_CODE_TOKEN> and compare <S_CODE_TOKEN> vs <S_CODE_TOKEN> We could abuse `xargs` to remove the newline in fzf like this: <S_CODE_TOKEN> (without the `-0` flag!) between find and fzf pipes, but you'd end up with a space between `foo` and `bar` in fzf. Not too bad, but still inferior to the `-read0` option. Your pr…	laur89	2016-09-15 07:48:00
660	2016-09-15 02:41:17	> Your proposed solution Nah, it's not a solution to your problem. I wanted to present a case where `--print0` would be useful, that is passing file names with spaces (not newlines) to xargs for further processing. <S_CODE_TOKEN> So I mean, although I still don't see a practical value in `--read0` since I've never needed to pass items with newlines characters, `--print0` has a valid use case (cha…	junegunn	2016-09-15 07:48:00
660	2016-09-15 07:48:00	> The new line character is not correctly displayed on the screen and simply ignored, I'll have to mend it somehow in the future if I'm going to keep the option. But isn't it good that it's ignored? Following the example I gave in the previous post, the newline containing `foo\nbar` would appear in `fzf --read0` as `foobar` on a single line, which imo is as good as it gets. I'm going to hope that…	laur89	2016-09-15 07:48:00
660	2016-09-15 18:15:32	> But isn't it good that it's ignored? Then there is no way to tell the difference between `foobar` and `foo\nbar`, or even `f\no\no\nb\na\nr` so I think there should be an indicator of the presence of a newline character.	junegunn	2016-09-15 07:48:00
660	2016-09-16 08:13:14	Fair enough. Perhaps add differently colored `\n` as a placeholder?	laur89	2016-09-15 07:48:00
660	2016-09-18 17:02:02	> Perhaps add differently colored \n as a placeholder? Yeah, that's what I have in mind. But it's not on my priority as it's unlikely that one will use fzf with multi-line entries. Anyway, I just released a new version of fzf, with `--read0` and `--print0`.	junegunn	2016-09-15 07:48:00
660	2016-09-19 22:26:14	> just released a new version of fzf, with --read0 and --print0 Boom. Seriously, fzf is the next best thing since sliced internet.	laur89	2016-09-15 07:48:00
659	2016-09-13 15:33:33	I've seen a few feature requests closed because you don't want to support endless features when they can be built on top of `fzf`. That's reasonable, so I'm asking this as a bit of a general question rather than submitting a PR. Examples: - `fzf` is slow on large directory structures There are all kinds of things you could do to mitigate this and e.g. #578 was closed. But you could also support a…	sambrightman	2016-09-14 12:44:57
659	2016-09-13 15:53:11	I see where you're coming from, but don't quite agree. All the reasons for rejecting such PRs are imo completely justified, for the same reasons you just gave. It's just not worth it complicating a nice program that does one thing really good, with countless other options. While using/setting up fasd et al do require extra effort, users still end up with far superior configuration. The setup isn'…	laur89	2016-09-14 12:44:57
659	2016-09-14 07:14:10	I understand. I would add though that composability is a key part of that philosophy. I'm particularly not keen on the soft-fork issue, which is more like overriding inheritance than composition. Is the currently a way to achieve such things as the second part with overriding the whole `FZF_ALT_C_COMMAND`? Relative complexity in the examples of integrating with other tools could be a sign that co…	sambrightman	2016-09-14 12:44:57
659	2016-09-14 12:44:57	Please don't forget to fill in [the form](https://github.com/junegunn/fzf/blob/master/.github/ISSUE_TEMPLATE.md) when you create an issue to avoid confusion. I thought you were talking about extending fzf binary beyond `FZF_DEFAULT_OPTS` and `FZF_DEFAULT_COMMAND`, which direction I and @laur89 don't agree with. But reading your second comment, I realized that you were actually talking about the k…	junegunn	2016-09-14 12:44:57
659	2016-09-14 16:58:04	Clear, thanks. It was a general question about project policy, so the form didn't seem appropriate (other than ticking everything). In the end it is indeed mostly about default behaviour and therefore the bindings.	sambrightman	2016-09-14 12:44:57
658	2016-09-13 10:55:20	What does it do?	laur89	2016-09-13 17:56:54
658	2016-09-13 16:55:02	`+` prefix is the convention used to represent the opposite of an option. So `+m` is the opposite of `-m` (or `--multi`) and can also be written as `--no-multi`. The same goes for `+e`, `+x`, and `+i`. Although I skipped to mention in the manpage, every long option has `--no-xxx` counterpart that negates the option. `-m` is not enabled by default so you probably don't need to use `+m` ever. The o…	junegunn	2016-09-13 17:56:54
658	2016-09-13 17:56:54	Wasn't aware of this convention. TIL.	laur89	2016-09-13 17:56:54
657	2016-09-10 19:41:08		ishanray	2016-09-11 03:13:40
657	2016-09-11 03:14:35	Thanks. FYI, I'm working on a major overhaul of algo.go. See #638.	junegunn	2016-09-11 03:13:40
656	2016-09-08 21:30:07	<!-- Check all that apply [x] --> - Category - [X] fzf binary - [ ] fzf-tmux script - [ ] Key bindings - [X] Completion - [ ] Vim - [ ] Neovim - [ ] Etc. - OS - [X] Linux - [ ] Mac OS X - [ ] Windows - [ ] Etc. - Shell - [X] bash - [ ] zsh - [ ] fish <!-- Describe your problem or suggestion from here ... --> **fzf vesion 0.13.5** **not using tmux** fzf process ran interminably and memory consumpt…	jonpolak
656	2016-09-11 03:11:50	Hi, can you provide the steps to reproduce the problem? I couldn't reproduce with the following script. <S_CODE_TOKEN>	junegunn
656	2016-09-14 20:45:05	The output of find -L -- a short sample appended below: <S_CODE_TOKEN> continues forever ... and it feeds it to fzf. So the error isn't in fzf it's in find.	jonpolak
656	2016-09-14 21:18:38	Here's [the first 412kB of output](http://pastebin.com/Yjn3jEZN). I let it run for a few seconds and I had about 140M of text output. The issue is this program PlayOnLinux that makes `find -L` go into an infinite loop.	jonpolak
656	2016-09-18 16:36:30	You can customize the command used to workaround the issue. See: https://github.com/junegunn/fzf#settings I'm not sure about removing `-L` from the default command though, I personally like/need the option. Is there any way to avoid the issue without removing `-L`?	junegunn
655	2016-09-07 13:07:01	- OS - Linux (debian testing) - Shell - bash [4.3.46(1)-release (x86_64-pc-linux-gnu)] - fzf ver `1c81a58` Setting shell to vi mode prohibits `C+R` & `A+C` bindings to execute; instead, this is in command line: <S_CODE_TOKEN> Only when `enter` is pressed, then fzf launches as expected. Note that `C+T` expands immediately. Reproduce: - add `set editing-mode vi` to ~/.inputrc Edit: I read everythin…	laur89	2016-09-08 13:19:23
655	2016-09-08 13:19:23	Yup, can't set vi mode in .inputrc either.	laur89	2016-09-08 13:19:23
655	2016-09-09 07:48:53	We haven't found a nice solution to this; see #39.	junegunn	2016-09-08 13:19:23
655	2016-09-11 22:09:15	Nah, it's not too bad requirement to simply add the option to bashrc before fzf is sourced. I simply didn't connect the dots that the caveat applied to vimrc as well. Perhaps mention it in the readme?	laur89	2016-09-08 13:19:23
654	2016-09-06 18:05:50	Fixes #643 Doesn't break #648 Note that this will break if the socket filename contains any commas, but in my testing, tmux completely stopped functioning when I put a comma in the socket filename.	qiemem	2016-09-07 12:36:32
654	2016-09-07 12:36:49	Great, thanks!	junegunn	2016-09-07 12:36:32
653	2016-09-05 22:55:12	<!-- Check all that apply [x] --> - Category - [] fzf binary - [ ] fzf-tmux script - [x] Key bindings - [ ] Completion - [ ] Vim - [ ] Neovim - [ ] Etc. - OS - [x] Linux - [ ] Mac OS X - [ ] Windows - [ ] Etc. - Shell - [x] bash - [x] zsh - [ ] fish <!-- ### Before submitting - Make sure that you have the latest version of fzf - If you use tmux, make sure $TERM is set to screen or screen-256color…	githubfun	2016-09-24 04:10:32
653	2016-09-22 11:00:56	Hi @githubfun , what exactly do you mean by X windows ? Is this some kind of terminal ? I just tested on my `xterm`, and `alt-c` seems to be working well.	edi9999	2016-09-24 04:10:32
653	2016-09-22 23:13:36	Hi @edi9999 when I boot linux I get into linux console, there alt-c works. Then I run startx to get in to X windows environment, in which alt-c does not work in xterm or urxvt, however esc-c works. I use debian testing and icewm as windows manager. Thanks!	githubfun	2016-09-24 04:10:32
653	2016-09-23 12:45:14	Do other bindings like Alt+b work ? `Alt+b` means go back one word in readline	edi9999	2016-09-24 04:10:32
653	2016-09-23 12:46:16	What does `bind -lp` show ?	edi9999	2016-09-24 04:10:32
653	2016-09-24 04:10:32	I don't think it's an issue of fzf, you'll have to figure out how to make your terminal emulator interpret alt-something as esc-something. We experienced a very similar issue with iTerm2, and it provides an option for that. https://github.com/junegunn/fzf/issues/164	junegunn	2016-09-24 04:10:32
652	2016-09-05 12:59:33	:)	zfogg	2016-09-18 17:04:13
652	2016-09-05 13:42:52	this fixes $MANPATH on my OS X (10.11.6) machine for homebrew's fzf <S_CODE_TOKEN> potentially useful debug info: <S_CODE_TOKEN> while installing to `$fzf_base/`, do any systems install to `./man/` vs `./share/man/`? i could add an `if 'OS_X'` check in there, if so	zfogg	2016-09-18 17:04:13
652	2016-09-05 17:20:00	Thanks for looking into it. The path is invalid only when you installed fzf using Homebrew, otherwise (git clone) the path is correct. And in that case we don't have to add it to MANPATH as Homebrew creates symlinks to those files inside `/usr/local/share/man/man1` which is already in MANPATH. So I would say that the current code is correct in that it does not update MANPATH when the directory is…	junegunn	2016-09-18 17:04:13
651	2016-09-05 12:56:46	<!-- Check all that apply [x] --> - Category - [x] fzf binary - [x] fzf-tmux script - [ ] Key bindings - [x] Completion - [ ] Vim - [ ] Neovim - [ ] Etc. - OS - [ ] Linux - [x] Mac OS X (OS X 10.11.6) - [ ] Windows - [ ] Etc. - Shell - [x] bash - [ ] zsh - [ ] fish <!-- ### Before submitting - Make sure that you have the latest version of fzf - If you use tmux, make sure $TERM is set to screen or…	bossjones	2016-09-19 04:08:56
651	2016-09-05 17:12:27	Strange, I've never experienced the problem. Can you post your bashrc?	junegunn	2016-09-19 04:08:56
651	2016-09-05 17:17:58	Thanks for the quick reply! Sure! Currently not using my `.bashrc` but I am using my `.bash_profile`. Also might be important, i'm using https://github.com/Bash-it/bash-it as well: <S_CODE_TOKEN>	bossjones	2016-09-19 04:08:56
651	2016-09-05 17:27:41	Thanks for the follow up. Since your file sources several external files, it's hard to tell where the problem lies with what's given. Can you try commenting out every line in the file except the last line (`[[ -f ~/.fzf.bash ]] && source ~/.fzf.bash`) and see if you still have the issue?	junegunn	2016-09-19 04:08:56
651	2016-09-05 17:37:59	Great suggestion, Soon as I commented everything out and reloaded, `fzf` worked! So now i'm thinking it could either be something funky i'm doing in another one of those files i'm `sourcing` or maybe I enabled a plugin in `bash-it` that doesn't play nice. I'll figure out what the culprit is just for historical purposes ( In case someone else is in the same boat as me ), but we can consider this g…	bossjones	2016-09-19 04:08:56
651	2016-09-05 17:39:38	Thanks, let me know if you find the culprit. I could probably make the code more robust so it works with whatever config that interferes with it.	junegunn	2016-09-19 04:08:56
651	2016-09-05 18:10:59	Okay I figured it out, you won't believe what it is. Seems as though it is a combination of `bash-it` and iTerm3's `shell integration` script. The sha of `bash-it` i'm on just in case that matters: <S_CODE_TOKEN> I was able to figure things out because I have another laptop that has almost the exact same config, but fzf actually worked on there. Digging through my `.bash_profile` I noticed 1 line…	bossjones	2016-09-19 04:08:56
650	2016-09-05 11:35:58	- Category - [ ] fzf binary - [x] fzf-tmux script - [ ] Key bindings - [ ] Completion - [ ] Vim - [ ] Neovim - [ ] Etc. - OS - [ ] Linux - [x] Mac OS X - [ ] Windows - [ ] Etc. - Shell - [ ] bash - [x] zsh - [ ] fish Steps to repro: 1. Have a folder `test` with a `.gitignore` claiming to ignore folders `build and .tox` 2. Have `FZF_DEFAULT_COMMAND` be `ag -g ""` so that `.gitignore` is considered…	xoliver	2016-09-07 11:53:17
650	2016-09-06 18:01:55	For various reasons, CTRL-T and fuzzy completion require separate configuration. - Set up `$FZF_CTRL_T_COMMAND` for CTRL-T - See https://github.com/junegunn/fzf#settings for customizing fuzzy completion	junegunn	2016-09-07 11:53:17
650	2016-09-07 11:53:17	That works perfectly, and I should have spotted that in the README, my bad. Thanks for the reply!	xoliver	2016-09-07 11:53:17
649	2016-09-04 09:01:47	<!-- Check all that apply [x] --> - Category - [ x ] fzf binary - [ ] fzf-tmux script - [ ] Key bindings - [ ] Completion - [ x ] Vim - [ ] Neovim - [ ] Etc. - OS - [ ] Linux - [ x ] Mac OS X - [ ] Windows - [ ] Etc. - Shell - [ ] bash - [ x ] zsh - [ ] fish <!-- ### Before submitting - Make sure that you have the latest version of fzf - If you use tmux, make sure $TERM is set to screen or screen…	aliev	2016-09-04 12:07:29
649	2016-09-04 11:52:20	Try `--color=always` option. Without the option, ccat will not print ANSI color codes when stdout is not a tty device.	junegunn	2016-09-04 12:07:29
649	2016-09-04 12:00:48	@junegunn thank you it works!	aliev	2016-09-04 12:07:29
648	2016-08-31 03:31:24	<!-- Check all that apply [x] --> - Category - [ ] fzf binary - [x] fzf-tmux script - [ ] Key bindings - [ ] Completion - [ ] Vim - [ ] Neovim - [ ] Etc. - OS - [x] Linux - [ ] Mac OS X - [ ] Windows - [ ] Etc. - Shell - [ ] bash - [x] zsh - [ ] fish <!-- ### Before submitting - Make sure that you have the latest version of fzf - If you use tmux, make sure $TERM is set to screen or screen-256colo…	febrianrendak	2016-08-31 15:40:23
648	2016-08-31 05:22:51	Thanks for the report. This was caused by #646 which I just reverted. Please update and let me know how it goes.	junegunn	2016-08-31 15:40:23
648	2016-08-31 13:45:28	Thanks, working like charm.	febrianrendak	2016-08-31 15:40:23
648	2016-08-31 15:40:23	Sorry for the trouble. Thanks.	junegunn	2016-08-31 15:40:23
647	2016-08-31 01:08:46	<!-- Check all that apply [x] --> - Category - [ x] fzf binary - [ ] fzf-tmux script - [ ] Key bindings - [ ] Completion - [ ] Vim - [ ] Neovim - [ ] Etc. - OS - [ ] Linux - [ ] Mac OS X - [ ] Windows - [ x] Etc. - Shell - [ ] bash - [ ] zsh - [ ] fish <!-- ### Before submitting - Make sure that you have the latest version of fzf - If you use tmux, make sure $TERM is set to screen or screen-256co…	sivaswami	2017-01-26 09:44:34
647	2016-09-07 04:41:13	I have no experience on that platform. What does `uname -a` say? And can you try setting up Go development environment and building fzf from source? i.e. `go get -u github.com/junegunn/fzf/src/fzf`	junegunn	2017-01-26 09:44:34
646	2016-08-28 21:59:33	Fixes #643. Uses the suggestion from https://github.com/tmux/tmux/issues/521#issuecomment-243000022	qiemem	2016-08-29 03:47:43
646	2016-08-29 03:48:14	Merged, thanks!	junegunn	2016-08-29 03:47:43
645	2016-08-28 18:45:38	The command substitution and following word splitting to determine the default zle widget for ^I formerly only works if the IFS parameter contains a space. Now it specifically splits at spaces, regardless of IFS.	ckafi	2016-08-29 03:47:14
645	2016-08-29 03:47:17	Thanks!	junegunn	2016-08-29 03:47:14
644	2016-08-28 03:35:24	<!-- Check all that apply [x] --> - Category - [ ] fzf binary - [ ] fzf-tmux script - [x] Key bindings - [x] Completion - [ ] Vim - [ ] Neovim - [ ] Etc. - OS - [x] Linux - [ ] Mac OS X - [ ] Windows - [ ] Etc. - Shell - [x] bash - [ ] zsh - [ ] fish I have a bash function that displays cheat sheet for all matching files for partial file names in my cheat sheets dir. Fzf helps to find the cheat, …	QiangF	2016-08-31 05:48:25
644	2016-08-28 16:51:17	I'm not sure if I follow you, can you share your script? Preferably with some screenshots. Anyway you can bind `print-query` action to a key like so: <S_CODE_TOKEN>	junegunn	2016-08-31 05:48:25
644	2016-08-31 05:48:25	Thank you for the tip! The link to the cheats script I am using is (https://github.com/lucaswerkmeister/cheats). By default if you type a cheat command, like "cheat chown", it will list all available cheats begin with that string, if you have two cheats: "chown a","chown b", then it will print the doc string of all matching cheats. I think fzf can be used to show the matching cheats dynamically a…	QiangF	2016-08-31 05:48:25
644	2016-08-31 16:50:02	I see, you might also want to check out `--preview` option in that case. <S_CODE_TOKEN>	junegunn	2016-08-31 05:48:25
643	2016-08-25 22:27:00	<!-- Check all that apply [x] --> - Category - [ ] fzf binary - [x] fzf-tmux script - [ ] Key bindings - [ ] Completion - [ ] Vim - [ ] Neovim - [ ] Etc. - OS - [ ] Linux - [x] Mac OS X - [ ] Windows - [ ] Etc. - Shell - [ ] bash - [x] zsh - [ ] fish To reproduce: 1. Open two terminals (I just use two iTerm windows). 2. Terminal 1> Run `tmux`. Note the session-id. 3. Terminal 1> Run tmux command …	qiemem	2016-09-07 12:36:32
643	2016-08-28 13:36:26	Thanks, I can reproduce the problem. Is there a way to find the session ID of the current session? Then we can pass it to `split-window` command used in fzf-tmux. `tmux display-message -p '#S'` doesn't seem to return what I want. 😕	junegunn	2016-09-07 12:36:32
643	2016-08-28 15:14:56	Thanks for looking this! It does like like `tmux display-message -p '#S'` has the exactly analogous behavior. It seems likely that this is a tmux bug. Regardless, this is the best I could come up with, though it's kind of gross: <S_CODE_TOKEN> `#{session_activity}` will always give the current time when run in the current session. Thus, we can grab the current session from `list-session` by grabb…	qiemem	2016-09-07 12:36:32
643	2016-08-28 15:34:18	Reported to tmux: https://github.com/tmux/tmux/issues/521	qiemem	2016-09-07 12:36:32
643	2016-08-28 16:45:36	Thanks. I realized that we can just use window id instead, so: <S_CODE_TOKEN> What do you think?	junegunn	2016-09-07 12:36:32
643	2016-08-28 17:28:37	Unfortunately, I think it gets the window id wrong as well: ![image](https://cloud.githubusercontent.com/assets/28215/18035374/b4a899a8-6d1a-11e6-8fd4-ea194831cfd1.png) So running `split-window -t $(tmux display-message -p '#I')` splits the wrong window. ![image](https://cloud.githubusercontent.com/assets/28215/18035392/04cdd830-6d1b-11e6-971d-a7f0888a1044.png)	qiemem	2016-09-07 12:36:32
643	2016-08-28 21:45:50	Ah, so the tmux developer responded saying that this is due to the fact that tmux will use the session specified in `TMUX` if available. To get around this, you can just unset `TMUX` for the command: ![image](https://cloud.githubusercontent.com/assets/28215/18036960/69db089c-6d3e-11e6-92cc-1e6cc3e95283.png) So, prefixing the split window with `TMUX=""` should do the trick.	qiemem	2016-09-07 12:36:32
643	2016-08-31 05:23:45	@qiemem Hi, unfortunately the fix for this caused #648, and I had to revert the commit.	junegunn	2016-09-07 12:36:32
643	2016-09-06 18:06:19	Sorry about that! Just opened a PR that should fix this issue without breaking anything socket related.	qiemem	2016-09-07 12:36:32
642	2016-08-25 07:14:25	This is a small patch to restore window sizes in vim (and neovim) after fzf is closed. The code was largely taken from CtrlP: https://github.com/kien/ctrlp.vim/blob/master/autoload/ctrlp.vim#L305-L307 I believe that this resolves junegunn/fzf.vim#42 and #520	joshuarubin	2016-08-28 10:19:46
642	2016-08-28 10:19:46	Nice patch, thanks! Merged in f025602841384fb10cc80d37492ec44c2b872860. Note that I made a few changes to the commit: - Reuse `s:getpos()` function - Also check the screen with - The workaround for https://github.com/kien/ctrlp.vim/issues/302 no longer seems necessary so I removed it.	junegunn	2016-08-28 10:19:46
641	2016-08-25 07:05:18	<!-- Check all that apply [x] --> - Category - [ ] fzf binary - [ ] fzf-tmux script - [ ] Key bindings - [ ] Completion - [ ] Vim - [x] Neovim - [ ] Etc. - OS - [ ] Linux - [x] Mac OS X - [ ] Windows - [ ] Etc. - Shell - [ ] bash - [x] zsh - [ ] fish I am using the following scripts from wiki. ftags for tmux and :Tags for neovim. Issue with :Tags 1. It's really fast but it does not display the co…	sreeram-boyapati	2016-09-19 04:08:40
641	2016-08-28 09:50:36	- I don't see why you're getting permission denied. - The wiki page is for showcasing how one can build things with fzf, and I'd like to keep the examples simple without too much sophistication. You might want to try out `:Tags` command provided by [fzf.vim project](https://github.com/junegunn/fzf.vim).	junegunn	2016-09-19 04:08:40
640	2016-08-22 21:01:31	I've started using PowerShell, but am missing fzf. It'd be great to have PowerShell hooked up to fzf. In particular, ctrl-r.	tomfitzhenry	2016-11-20 14:05:54
640	2016-08-22 21:05:21	My attempt so far: <S_CODE_TOKEN> There's a bug though: when I hit Ctrl-r, fzf is executing (according to `ps`), but I cannot see fzf's curses interface. I wonder if this is a limitation of PowerShell's PSReadline?	tomfitzhenry	2016-11-20 14:05:54
640	2016-08-23 10:55:55	This https://github.com/junegunn/fzf/blob/master/src/README.md#system-requirements says Windows is not supported.	balta2ar	2016-11-20 14:05:54
640	2016-08-23 11:41:19	I'm using PowerShell on OSX, sorry, I should have mentioned. OSX 10.11.6 fzf 0.13.2	tomfitzhenry	2016-11-20 14:05:54
640	2016-08-23 15:27:04	@balta2ar Turned out that fzf can now work on Windows with its new linux subsystem. See https://github.com/junegunn/fzf.vim/issues/186 @tomfitzhenry Hi, unfortunately I have zero experience in PowerShell, so I can't really help you with this. Please let me know if you find the solution.	junegunn	2016-11-20 14:05:54
640	2016-11-17 20:09:42	Seems like this is now supported by https://github.com/kelleyma49/PSFzf	prabirshrestha	2016-11-20 14:05:54
640	2016-11-20 14:05:54	@prabirshrestha Thanks. I'll mention the project somewhere on the wiki.	junegunn	2016-11-20 14:05:54
639	2016-08-21 15:09:16	I have a few doubts and suggestions related to how the `--bind execute` works: - Do subshells work? I want do something like `fzf --bind "enter:execute(xdg-open $(dirname {}))"` - fzf tries to run the process from the current shell so when the process is executed fzf window hides and waits for the process to close. Can this be overridden somehow? I want the process to just launch and not affect f…	dufferzafar	2016-09-29 16:26:53
639	2016-08-22 03:38:10	Did you try appending `&` to the command? e.g. `fzf --bind 'enter:execute(sleep 100 &)'`	junegunn	2016-09-29 16:26:53
639	2016-09-29 15:00:56	That does work for the background part, but what about the subshell thing? This works: `fzf --bind "enter:execute(xdg-open {})"` but this doesn't: `fzf --bind "enter:execute(xdg-open $(dirname {}))"`	dufferzafar	2016-09-29 16:26:53
639	2016-09-29 16:26:39	Use single-quotes around it. $(...) is expanded before it's passed to fzf.	junegunn	2016-09-29 16:26:53
639	2016-09-29 17:13:21	Oh. Thanks. That worked! `fzf --bind 'enter:execute(xdg-open "$(dirname {})")'`	dufferzafar	2016-09-29 16:26:53
638	2016-08-19 18:08:13	There is a long-standing FIXME entry in the code https://github.com/junegunn/fzf/blob/f8fdf9618adf831b614a9b69e90eca53b9e37a28/src/algo/algo.go#L115 <S_CODE_TOKEN> That is fzf stops immediately when the first match is found. This gives nice O(n) time complexity but it's not guaranteed to find the best match as shown in the above example. Most users use fzf for finding files, and it's more likely …	junegunn	2016-09-18 16:56:23
638	2016-08-20 20:53:28	I once hacked a small and [simple source](https://github.com/balta2ar/deoplete-rt/blob/331199fba8314d1e4a3538b22e82a94911dff1ad/rplugin/python3/deoplete/sources/request_tracker.py#L48) for [deoplete](https://github.com/Shougo/deoplete.nvim). Due to my exotic requirements, I had to filter results by my own. I think I had the same challenge there: I wanted shortest matches to be displayed first. I …	balta2ar	2016-09-18 16:56:23
638	2016-08-31 11:21:19	FYI: https://github.com/jhawthorn/fzy/blob/master/ALGORITHM.md Used by: https://github.com/cloudhead/neovim-fuzzy With my love to fzf, people say sad things :( > If fzy supports streaming I can finally move away from fzf. (https://github.com/jhawthorn/fzy/issues/17) > I'd like to try out fzy as a replacement with fzf for my workflows because of the better ranking (https://github.com/jhawthorn/fzy…	balta2ar	2016-09-18 16:56:23
638	2016-08-31 16:27:02	@balta2ar Hey, thanks for the pointers. If they don't need the features and stability of fzf and prefer the result of fzy, well I guess, why not? I can't help but think that they will reconsider if they better understand the power of extended-search mode and smart-case search, but I don't really have to win the internet, so yeah. What's clear though is that it would be much easier for fzf to stea…	junegunn	2016-09-18 16:56:23
638	2016-08-31 18:09:12	> they will reconsider if they better understand the power of extended-search mode and smart-case search I used to run fzf with extended search, but then I found myself typing `'` way too often, so I switched to exact mode. I think I need to give fuzzy search and smart case search another try. While we are on this page, is it possible to override `FZF_DEFAULT_OPTS=-e` with `fzf +e`? If so, it's n…	balta2ar	2016-09-18 16:56:23
638	2016-09-06 08:42:02	> was thinking of adding an option to choose it over the current algorithm (e.g. --algo=sw or --algo=classic, ...) I would love to see that implemented. I really like fzf from a usability standpoint but sometimes the program matches a blatantly wrong result. For example, my main use of fzf is to `cd` into folders. I have a folder called `Documents/elm` and I want to cd into it by typing `docelm`.…	TheZoq2	2016-09-18 16:56:23
638	2016-09-06 09:14:03	My experience is similar to the one of @TheZoq2. Basically I switched to exact mode because it gives the same results in less keystrokes. Yes, fuzzy search can give the same result, but in that case I usually have to type more.	balta2ar	2016-09-18 16:56:23
638	2016-09-06 09:50:52	@junegunn I have been using **FZF** for everything since its creation. I still use it for a lot. However, currently I prefer **fzy** for finding files. This is due to the fact that, when I open a file I usually (90% of the times) know where it is. Typing some of the first letters of the path to takes me to it. Knowing that you have already stated that > What's clear though is that it would be muc…	khalidchawtany	2016-09-18 16:56:23
638	2016-09-06 10:59:29	I agree with the sentiments expressed above. fzf is still my favoured tool. Its only weakness is the scoring algorithm. @junegunn is right that there's no universally acknowledged solution to the scoring problem. My own use of fuzzy finding is based largely on word prefixes. So if the file I'm looking for is: /Users/mattwestcott/repos/python/trains/models.py I'm very likely to choose a pattern li…	mjwestcott	2016-09-18 16:56:23
638	2016-09-06 17:41:11	Thanks for the suggestions. It's over 2AM here in Seoul, I'll take a closer look at your comments later. Anyway as you guys really seem interested in the direction, I uploaded the alpha binaries with Smith-Waterman algorithm I mentioned above. https://github.com/junegunn/fzf-bin/releases/tag/alpha Try it and let me know how it goes for you, but don't expect it to be stable :) I've been pretty bus…	junegunn	2016-09-18 16:56:23
638	2016-09-06 18:48:48	I did some small tests with that alpha build and it seems to work just fine for my use case. It feels a bit slower though, especially for really large sets of files.	TheZoq2	2016-09-18 16:56:23
638	2016-09-07 12:45:35	@TheZoq2 Thanks for the feedback. I just updated the binaries with some optimizations, should be noticeably faster. I believe there is more room for improvement but nevertheless the new algorithm will be slower no matter what because what we're doing here is putting more effort to get better results. i.e. go over all occurrences of the pattern instead of stopping immediately after finding the fir…	junegunn	2016-09-18 16:56:23
638	2016-09-07 12:58:01	Thanks @junegunn. Based on a few hours' use, the alpha version is awesome. Even before your optimisations, I found it usable on 1-2 million filenames. The results are definitely worth the cost. I'll be interested to check out your implementation. Also, highlighting only the characters that match is a big improvement.	mjwestcott	2016-09-18 16:56:23
638	2016-09-07 15:08:01	I really enjoy using this new feature. 👍 Please can we have a way to toggle the sorting algorithm (maybe using a flag)?	khalidchawtany	2016-09-18 16:56:23
638	2016-09-07 15:55:57	Work's great!	deathmaz	2016-09-18 16:56:23
638	2016-09-07 21:33:30	I tried the latest alpha and it feels really good. It's still a bit slow when I run `find ~ | fzf...` but for my usecase of looking for only directories instead of files it feels instant. A flag to select algorithm would defenitivley be usefull since it's obviously a bit slower but it works great for me.	TheZoq2	2016-09-18 16:56:23
638	2016-09-08 12:31:49	Not really related to the ranking, but what I really love about `'` is that it reverses the meaning depending on the mode. If you're in exact mode, `'substring` becomes a fuzzy pattern, and vice versa. Awesome!	balta2ar	2016-09-18 16:56:23
638	2016-09-11 17:45:09	To be clear, this issue deals with two orthogonal concerns. 1. Scoring criteria. The way we estimate the relevancy of the match. With the suggested scheme, the match length is no longer the dominant factor. Change of scoring criteria doesn't affect the performance of fzf. What is difficult is to come up with an objective model to evaluate the effectiveness of the criteria. It is especially hard b…	junegunn	2016-09-18 16:56:23
638	2016-09-11 18:07:35	I'd definitely would like fzf to keep the good old exact early-exit matching algorithm as you've just described my frequent use case: `locate /` and my locate has 4.1M entries. As for the old version of fuzzy matching, I step aside as I couldn't get used to it — exact matching has always worked better for me. So I'm not sure I personally need the old fuzzy version. In vim, though, I think it woul…	balta2ar	2016-09-18 16:56:23
638	2016-09-12 01:59:36	@balta2ar > I'd definitely would like fzf to keep the good old exact early-exit matching algorithm as you've just described my frequent use case: locate / and my locate has 4.1M entries. Since you use exact matcher, I suggest that you directly pass the pattern to locate command (`locate foobar`) to lighten the load of fzf. The performance overhead we're discussing here mainly applies to fuzzy mat…	junegunn	2016-09-18 16:56:23
638	2016-09-13 11:17:52	I would say that leaving the old algorithm as an option is a good idea since the new one is a bit slower for large files.	TheZoq2	2016-09-18 16:56:23
638	2016-09-18 16:56:23	I just released 0.15.0 with `--algo=[v1|v2]` option where v2 is the default. You can use `v1` if the performance is unacceptable. Please try it and let me know of any problems – bugs, non-intuitive result, etc – you run into. The details of the new algorithm can be found here: https://github.com/junegunn/fzf/blob/0.15.0/src/algo/algo.go	junegunn	2016-09-18 16:56:23
637	2016-08-16 18:29:53	I'm working on a set of micro-optimizations to further reduce the memory footprint and improve the overall query performance and the result so far looks promising. - Memory footprint - 0.13.4: 43% of that of 0.13.3 - WIP: 34% of that of 0.13.3 - Query response time (`head -$LINES $INPUT | fzf -f $QUERY > head -50`, extremely low selectivity) ![perf-noopts](https://cloud.githubusercontent.com/asse…	junegunn	2016-08-20 19:41:22
637	2016-08-17 09:25:33	This is great! You know, being a huge fan of fzf, I check the repo almost every day to see whether there are new commits or anything. If it's not too much of a hassle for you, may I ask you to push your progress into a pull request as you develop, for visibility? I'd be happy to see how the code evolves as you make those changes. Here is another idea. How about adding benchmarking tests that set …	balta2ar	2016-08-20 19:41:22
637	2016-08-17 16:19:05	I'm currently in the process of experimenting with different ideas. Some turned out to be great, some not so great, or even flawed. So it's a bit early to commit and push to master, which I try to keep stable if possible as some users prefer to build from the latest master. But I'll try to push changes that I can be comfortable with. A couple days ago I wrote a script that measures the query perf…	junegunn	2016-08-20 19:41:22
637	2016-08-19 19:27:18	As of f8fdf9618adf831b614a9b69e90eca53b9e37a28, Memory: ![mem-baseline](https://cloud.githubusercontent.com/assets/700826/17821762/4e62ad1a-668e-11e6-9a39-b6ca2e0d4e9e.png) Response time: ![perf-baseline](https://cloud.githubusercontent.com/assets/700826/17821763/4e69b934-668e-11e6-9dd9-1448b80a8053.png)	junegunn	2016-08-20 19:41:22
637	2016-08-19 21:39:34	Looks great! Could you describe what is "after-search" and "before-search"? Also, having ticks on Y axis would be nice.	balta2ar	2016-08-20 19:41:22
637	2016-08-20 03:43:44	Resident memory size just after fzf finishied consuming the input (`fzf < data` where data is the output from `find /` command so every line starts with `/`), and the memory size after search for `/` is finished. fzf used to hold the list of matches using the Item struct, but I realized that it's a huge waste of memory and introduced more compact Result struct for that purpose. I intentionally re…	junegunn	2016-08-20 19:41:22
637	2016-08-20 07:06:57	Removing Y axis makes it unclear because the observer does not know what's the value at the start of the Y axis. A good practice is to set it to zero, but I've seen plots where Y axis starts far from zero showing only a small part of Y: https://en.wikipedia.org/wiki/Misleading_graph#Truncated_graph. On the other hand, as far as you have logarithmic X axis, Y could also easily be logarithmic, and …	balta2ar	2016-08-20 19:41:22
637	2016-08-20 19:41:22	We already don't keep the result in memory in that case, i.e. when both `--filter` and `--no-sort` are set, also `--no-tac`. It's an unusual case though. Thanks for your feedback. Anyway, I think we have made a good progress here that I can close this issue for now. I'll probably release a new binary at this point and will work on #638 that is focused on the quality of the result rather than the …	junegunn	2016-08-20 19:41:22
636	2016-08-11 14:22:52	In my bashrc , I do : `FZF_DEFAULT_OPTS="--bind '?:toggle-preview' --preview 'less <<< {}' --preview-window 'up:50%:hidden"` (and others, since I find that I don't use preview-window that often, but might want to use it sometimes). However, after sourcing this, I would like to force fzf to show the preview-window by default. So I do: `fzf --preview-window 'right:70%'` but the first hidden propert…	edi9999	2016-08-11 16:17:50
636	2016-08-11 14:38:55	Here's a patch if you decide for "2." <S_CODE_TOKEN>	edi9999	2016-08-11 16:17:50
636	2016-08-11 16:14:05	Thanks for the report. Lingering hidden property is not what I intended, it's just a bug. I'll apply your patch.	junegunn	2016-08-11 16:17:50
636	2016-08-11 16:24:33	Ok, thanks !	edi9999	2016-08-11 16:17:50
635	2016-08-09 18:37:49	Hello! First of all, I've said it before and I can't help but say it again: thank you for the great piece of software! We all know that fzf is amazingly fast already. However, maybe there is still space left for optimization? Below I'm bringing your attention to two approaches that may work out well. ### 1. Suffix array This approach is algorithmic. A lot of information can be found on the Intern…	balta2ar
635	2016-08-10 16:13:50	Thanks, I'll take a look when I get some time. By the way, a few days ago I did some profiling with large input and noticed that a significant amount of time is spent allocating memory for rune arrays necessary to handle Unicode characters. I'm planning to see if there's room for improvement there first.	junegunn
635	2016-08-11 07:33:14	I can also note that `--ansi` option contributes non-negligible amount to execution time.	balta2ar
635	2016-08-11 16:24:24	That's right. It's partly due to non-stellar performance of Go regex engine. `--nth` and `--with-nth` are also performance killers that you don't want to use with large input, which is understandable to some degree as they necessitate extra processing.	junegunn
635	2016-08-13 17:31:07	Speaking of performance, an interesting way to look at pprof results are flamegraphs: ![torch](https://cloud.githubusercontent.com/assets/340676/17644641/253ba018-619d-11e6-9fa9-fe103bf83413.png)	balta2ar
635	2016-09-24 13:32:04	Here is an interesting write up by the author of [ripgrep](https://github.com/BurntSushi/ripgrep) — grep tool written in Rust. The author claims that this tool is faster than any other grep out there: http://blog.burntsushi.net/ripgrep/ Besides of being technically detailed in the benchmark section, I think special interest deserves [Teddy](https://github.com/rust-lang-nursery/regex/blob/3de8c44f…	balta2ar
635	2016-09-24 14:08:34	Thanks for the links. I believe there's a difference between fzf and the grep family, that is, the size of haystack is usually much smaller in fzf, because fzf searches for a pattern in each line, while grep searches for the pattern in _each file_ which can be huge. So we should lower our expectation on the speed-up from the algorithms used in grep-like tools. And that's why I first focused on op…	junegunn
635	2016-09-24 14:42:53	> You still using --exact as the default? I'm using exact search in a shell with z, for command history search (Ctrl-r) and for locate filtering (as you suggested, now I pass some initial filter to locate, and then filter with fzf, e.g. `locate machine F`, where `F=| fzf`). For all those cases exact search usually narrows down the results better for me. Or maybe it's just an old habit. In vimrc, …	balta2ar
635	2016-09-24 15:09:26	Whatever works best for you. Thanks for the feedback. Although I also use Ag command from fzf.vim project, quite regularly, the approach has more to be desired as we can't use fzf like native quickfix list. Haven't tried it but I've heard good things about https://github.com/mhinz/vim-grepper.	junegunn
634	2016-08-06 11:01:58	<!-- Check all that apply [x] --> - Category - [x] fzf binary - [x] fzf-tmux script - [ ] Key bindings - [ ] Completion - [ ] Vim - [ ] Neovim - [ ] Etc. - OS - [x] Linux - [ ] Mac OS X - [ ] Windows - [ ] Etc. - Shell - [x] bash - [ ] zsh - [ ] fish <!-- ### Before submitting - Make sure that you have the latest version of fzf - If you use tmux, make sure $TERM is set to screen or screen-256colo…	NgaNguyenDuy	2016-08-06 17:50:35
634	2016-08-06 17:50:35	The default commands fzf uses do not include hidden files. If you want hidden files in the list, you have to define your own `$FZF_DEFAULT_COMMAND` or `$FZF_CTRL_T_COMMAND` depending on the context. For example: <S_CODE_TOKEN>	junegunn	2016-08-06 17:50:35
634	2016-08-16 04:07:53	When I try `export FZF_DEFAULT_COMMAND='ag --hidden --ignore .git -g ""'` fzf stops working in bash shell and lists no files at all (not only dot files, but nothing at all) but it works as expected in vim. I modified the default command and tried `export FZF_DEFAULT_COMMAND="find . -path '*/\.*' -type d -prune -o -type f -print -o -type l -print 2> /dev/null | sed s/^..//"` and fzf worked as expe…	nimamo	2016-08-06 17:50:35
634	2016-08-16 04:12:05	@nimamo Have you checked the command itself (`ag --hidden --ignore .git -g ""`) works in bash?	junegunn	2016-08-06 17:50:35
634	2016-08-16 04:14:17	@junegunn Yes and it works as expected.	nimamo	2016-08-06 17:50:35
634	2016-08-16 07:49:50	@nimamo How about `ag --hidden --ignore .git -g "" | cat`? If it fails, upgrade ag.	junegunn	2016-08-06 17:50:35
634	2016-08-16 12:00:06	@junegunn This command works. I tried the same procedure ( `export FZF_DEFAULT_COMMAND='ag --hidden --ignore .git -g ""'` ) on a different Linux installation and it just worked fine. This doesn't seem to be a bug in fzf, yet seeing different results from `fzf` in bash and `:FZF` in Vim is worth noticing.	nimamo	2016-08-06 17:50:35
634	2016-08-16 12:52:40	@nimamo Please make sure you have the latest version of ag installed. Probably related: #573	junegunn	2016-08-06 17:50:35
633	2016-08-01 01:23:06	<!-- Check all that apply [x] --> - Category - [ ] fzf binary - [ ] fzf-tmux script - [x] Key bindings - [ ] Completion - [ ] Vim - [ ] Neovim - [ ] Etc. - OS - [ ] Linux - [x] Mac OS X - [ ] Windows - [ ] Etc. - Shell - [ ] bash - [x] zsh - [ ] fish hi, `source ~/.fzf.zsh` must added into `.zshrc` file? i added this in `.zshrc.local`. but key bindings no effect.	gatspy	2016-09-19 04:09:15
633	2016-08-01 01:28:37	Given that the key bindings are not reset in your configuration file, the location/position shouldn't matter. Check the output of `bindkey | grep fzf`.	junegunn	2016-09-19 04:09:15
633	2016-08-09 15:32:36	I have them all <S_CODE_TOKEN> but bindings for git do nothing. Update, they kick me out of the shell.	yevhen-m	2016-09-19 04:09:15
633	2016-08-09 15:46:39	Update. Conflicted with zshell `git` plugin. After I removed it, everything works smooth.	yevhen-m	2016-09-19 04:09:15
633	2016-08-10 16:41:19	@yevhen-m You got the "bindings for git" from [this post](http://junegunn.kr/2016/07/fzf-git/), right? They are not from this repository.	junegunn	2016-09-19 04:09:15
633	2016-08-11 10:10:33	@junegunn that's right.	yevhen-m	2016-09-19 04:09:15
632	2016-07-29 12:22:50	<!-- Check all that apply [x] --> - Category - [ ] fzf binary - [ ] fzf-tmux script - [ ] Key bindings - [ ] Completion - [ ] Vim - [X] Neovim - [ ] Etc. - OS - [ ] Linux - [X] Mac OS X - [ ] Windows - [ ] Etc. - Shell - [ ] bash - [X] zsh - [ ] fish <!-- ### Before submitting - Make sure that you have the latest version of fzf - If you use tmux, make sure $TERM is set to screen or screen-256colo…	kassio	2016-08-02 16:26:46
632	2016-07-30 08:05:13	You're most likely running into this issue: https://github.com/neovim/neovim/issues/4487 Try the workaround suggested in the link (`let g:airline#extensions#branch#enabled = 0`) and see if it helps.	junegunn	2016-08-02 16:26:46
632	2016-07-30 15:20:50	It's possible this is fixed on Neovim master. What version are you using?	justinmk	2016-08-02 16:26:46
632	2016-08-02 08:27:20	@justinmk still slow on: <S_CODE_TOKEN>	kassio	2016-08-02 16:26:46
632	2016-08-02 08:28:30	@junegunn the workaround seems to improve a little bit, but still way slow compared with vim.	kassio	2016-08-02 16:26:46
632	2016-08-02 08:29:22	I added this: <S_CODE_TOKEN> And with a double `<esc>` it close as fast as in vim.	kassio	2016-08-02 16:26:46
632	2016-08-02 16:15:28	~~That just means your `ttimeoutlen` is too long. Try `set ttimeoutlen=10`.~~ Or use something other than `<esc>` to close FZF, it seems like you have mapped something to `<esc>foo`.	justinmk	2016-08-02 16:26:46
632	2016-08-02 16:18:30	my `ttimeoutlen` is `-1`. But I tried set it to `10` and didn't change the result. 😢	kassio	2016-08-02 16:26:46
632	2016-08-02 16:21:20	What does `:tmap <esc>` say?	justinmk	2016-08-02 16:26:46
632	2016-08-02 16:22:25	Good point! It's: `<Esc><Esc> * <C-\><C-N>`	kassio	2016-08-02 16:26:46
632	2016-08-02 16:25:53	And you are trying to close with a single `<Esc>`? Then nvim waits N seconds for the mapping to complete. You could do this instead: <S_CODE_TOKEN> The `<nowait>` means this mapping will not wait.	justinmk	2016-08-02 16:26:46
632	2016-08-02 16:26:46	@justinmk great TIL! Thank you for the help!	kassio	2016-08-02 16:26:46
631	2016-07-29 11:37:49	How can I donate money to this project? Thanks :)	eyalev	2016-07-30 08:04:00
631	2016-07-30 08:04:00	Thanks. You can donate via PayPal on [this page](http://junegunn.kr/projects/), but hey, just knowing that you like this project so much that you even consider donation is rewarding enough for me at the moment :)	junegunn	2016-07-30 08:04:00
631	2016-08-10 15:08:31	Just did my first donation that is recurrent monthly , your software is really great !	edi9999	2016-07-30 08:04:00
631	2016-08-10 15:55:26	@edi9999 Thanks Edgar, I really appreciate it! @eyalev Thank you!	junegunn	2016-07-30 08:04:00
631	2016-08-11 07:36:36	Welcome! I hope a day will come and you could work on open source exclusively (if that's something you want :) And I should add that `fzf` is one of the most productivity boosting programs I use. Thank you.	eyalev	2016-07-30 08:04:00
631	2016-08-11 09:06:09	> I hope a day will come and you could work on open source exclusively (if that's something you want :) I would definitely back you a bit if you decided to do that :-) You're one of the person I know that communicates very clearly, always taking the time to express your intent and know when to accept/decline features.	edi9999	2016-07-30 08:04:00
630	2016-07-28 13:03:10	`termopen` no longer accepts a `name` option, instead we should suffix the command with `;#NAME`.	kassio	2016-07-30 10:05:43
630	2016-07-28 17:01:58	Thanks, but does `bufexists('term://*FZF')` really work? I just realized that `:help bufexists` states that "If the {expr} argument is a string it must match a buffer name exactly." and there's no mention of wildcard expansion. Do we need something like `len(filter(range(1, bufnr('$')), 'bufname(v:val) =~# "#FZF"'))`?	junegunn	2016-07-30 10:05:43
630	2016-07-29 10:08:21	@junegunn You're right, I just replaced the `bufexists` for the `filter`.	kassio	2016-07-30 10:05:43
630	2016-07-30 10:05:49	Merged, thanks!	junegunn	2016-07-30 10:05:43
630	2016-07-31 23:57:36	I am following **HEAD** in both **neovim** and **FZF** and this breaks **FZF** in **neovim**. The first time I run `:FZF` inside **neovim**, everything is smooth. However, after that, I get `FZF is already running!` error message. neovim version: NVIM v0.1.5-659-gaf95037 FZF version: 0.13.3 If I revert to the commit before this everything is working again.	khalidchawtany	2016-07-30 10:05:43
630	2016-08-01 00:51:45	@khalidchawtany That's strange. I tested with the latest nvim (v0.1.5-826-g56f1780) before merging this. Can you check if the problem is still reproducible with this minimal vimrc? https://gist.github.com/junegunn/6936bf79fedd3a079aeb1dd2f3c81ef5	junegunn	2016-07-30 10:05:43
630	2016-08-01 10:02:51	You are right, something is wrong with my setup. Your minimal vimrc has no problems. Thanks. # Update: Opps, I was wrong With your minimal vimrc, if I use `:FZF<cr>` everything is OK. However, using `:FZF!<cr>` has the same issue. (at least for me) After running `:FZF!<cr>`, I can see the **fzf** buffer is still preserved in `:ls!` list.	khalidchawtany	2016-07-30 10:05:43
630	2016-08-01 17:26:05	@khalidchawtany Thanks for the investigation. I just pushed the fix to the problem.	junegunn	2016-07-30 10:05:43
629	2016-07-26 01:03:32	<!-- Check all that apply [x] --> - Category - [ ] fzf binary - [ ] fzf-tmux script - [ ] Key bindings - [x] Completion - [ ] Vim - [ ] Neovim - [ ] Etc. - OS - [ ] Linux - [x] Mac OS X - [ ] Windows - [ ] Etc. - Shell - [ ] bash - [x] zsh - [ ] fish How to remove the history, where is the history file? I try to remove the .zsh_history , but now works	TangMonk	2016-07-26 01:10:08
628	2016-07-26 00:11:56	<!-- Check all that apply [x] --> - Category - [x] Completion - OS - [x] Mac OS X - Shell - [x] zsh <!-- ### Before submitting - Make sure that you have the latest version of fzf - If you use tmux, make sure $TERM is set to screen or screen-256color - For more Vim stuff, check out https://github.com/junegunn/fzf.vim Describe your problem or suggestion from here ... --> `export FZF_COMPLETION_TRIG…	jedahan
628	2016-07-27 04:22:32	It's currently not supported. The code was not written with such triggers in mind. I can imagine we can extend zsh completion to support it, but it may not be possible for bash. For now, you can try a different approach: https://github.com/junegunn/fzf/wiki/Fuzzy-completion	junegunn
627	2016-07-25 14:55:20	Related: #624 Consider adding a helper function to decorate the dictionary argument to `fzf#run` function so that it understands the following options used in fzf.vim project: - `g:fzf_layout` - `g:fzf_action` (For opening files. Only when neither `sink` nor `sink*` is specified) - `g:fzf_history_dir` It will make it easier to write fzf-based vim plugins without fzf.vim dependency. <S_CODE_TOKEN>…	junegunn	2016-07-25 17:37:48
626	2016-07-20 10:19:36	- Category - [ ] fzf binary - [ ] fzf-tmux script - [x] Key bindings - [ ] Completion - [ ] Vim - [ ] Neovim - [ ] Etc. - OS - [ ] Linux - [x] Mac OS X - [ ] Windows - [ ] Etc. - Shell - [ ] bash - [x] zsh - [ ] fish I set `setopt HIST_FIND_NO_DUPS` and expect, that my Ctrl+R search history filtered without dups. I don't want to use option HIST_IGNORE_ALL_DUPS cause my history must be full and wi…	vaxXxa
626	2016-07-20 14:47:05	Any idea how we can implement it? Related: https://github.com/zsh-users/zaw/issues/71	junegunn
626	2016-07-22 14:02:40	I have replaced __fzf_history in .fzf-key-bindings.bash with the following : <S_CODE_TOKEN> You will need nauniq (which you can find here : https://metacpan.org/release/App-nauniq)	edi9999
626	2016-07-22 14:03:30	But I wouldn't put this in the main repository	edi9999
626	2016-07-31 09:10:21	@vaxXxa @junegunn @edi9999 Is this helpful http://unix.stackexchange.com/a/84838/44493? The idea is to add numbers as the first column, sort & uniq by the second column (actual history lines), sort again by the first column (original indices) and remove indices. Only standard tools are used.	balta2ar
626	2016-07-31 17:26:49	@balta2ar Thanks. But since the command history can be huge depending on the configuration I'm a bit concerned about the performance. Since fzf command for ctrl-r binding uses `--tac` option, the input stream should finish very quickly. Any delay will be noticeable and hurt the usability.	junegunn
626	2016-08-01 07:37:39	I also thought that using sort could make the command much slower since sort is O(n \* log(n)): However, with 25k lines of history, the command still takes less than 10ms : <S_CODE_TOKEN>	edi9999
626	2016-08-01 08:05:39	I have around 12K and it's rather fast: <S_CODE_TOKEN>	balta2ar
626	2016-08-02 06:50:23	@edi9999 @balta2ar Interesting results, thanks! With my 37K history, it takes 26ms to deduplicate using the approach. Interestingly, alternative solutions using awk or perl turned out to be slower although they can immediately start printing the lines before processing the entire list. However, this advantage does not hold in this case, as the users will most likely want the tail of the list. <S_…	junegunn
626	2016-08-02 07:05:10	> I'm more inclined to make this behavior the default. Do you mean for all shells ? I think this is a good idea.	edi9999
626	2016-08-02 09:51:31	In fact, I just chimed in because I saw a solution for the sorting issue. My use case is not similar to the one of the issue starter. I use `hist_ignore_all_dups` and I'm ok with that, I don't need dups in my history, so I don't want fzf to waste time removing dups when there aren't any. Considering this, I'd vote against adding an extra delay, even such a small one. Maybe it's better to sleep on…	balta2ar
626	2016-08-02 13:46:53	@balta2ar Good point, we don't want to pay the cost if the list already without duplicates. Anyway, I noticed an issue with the suggested approach. It prints the first occurrence of a duplicate command but what we want to see is the last occurrence of it. Using `tac` and enabling stable sort seems to solve the issue, but it adds extra overhead to the processing. On OS X, `tac` is not available by…	junegunn
626	2016-10-27 21:11:44	@balta2ar Have full history is really helpful, if you want to see step-by-step commands history. For example, you compiled and configured something and want to see again, how you did that.	vaxXxa
626	2016-10-28 08:45:09	@vaxXxa Good point, actually, that might useful. However, there has to be some substring in all of the commands that you want to find in the history. Otherwise, they fill be filtered out by fzf. But yes, I see your point.	balta2ar
625	2016-07-19 20:11:37	<!-- Check all that apply [x] --> - Category - [ ] fzf binary - [ ] fzf-tmux script - [ ] Key bindings - [ ] Completion - [x] Vim - [ ] Neovim - [ ] Etc. - OS - [ ] Linux - [x] Mac OS X - [ ] Windows - [ ] Etc. - Shell - [ ] bash - [x] zsh - [ ] fish <!-- ### Before submitting - Make sure that you have the latest version of fzf - If you use tmux, make sure $TERM is set to screen or screen-256colo…	jasonmay	2016-07-20 04:20:43
625	2016-07-20 04:20:43	Hi, `FZF!` (bang version) will open fzf in fullscreen. You might want to try out [fzf.vim project](https://github.com/junegunn/fzf.vim) which understands `g:fzf_layout` which is much more flexible than `FZF_TMUX` and `FZF_TMUX_HEIGHT`.	junegunn	2016-07-20 04:20:43
625	2016-07-20 04:26:30	Maybe it's time I should bring some good stuff from fzf.vim. I'll let you know if things change.	junegunn	2016-07-20 04:20:43
624	2016-07-19 15:57:21	Let **FZF** to remember our most recently used file list like **CtrlPMRU**. So we can use the **FZF** to replace the **CtrlP** plugin. All recently used file path will be save an global list variable called `g:fzf_mru_file_list`. And the member of `g:fzf_mru_file_list` will be concatenate by `;` to generate an string, which will be stored in to the `g:FZF_MRU_FILE_LIST` variable. Thanks to Vim's …	lvht	2016-07-20 02:08:47
624	2016-07-19 17:16:38	Thank you, but we don't add features to the Vim plugin in this repository. It is supposed to provide only the basic `fzf#run()` function. Instead, we add stuff to [fzf.vim](https://github.com/junegunn/fzf) project, but I'm not sure if I want to put MRU feature in there either as the required bookeeping tends to be a bit too involved for my taste. There is [fzf-filemru](https://github.com/tweekmon…	junegunn	2016-07-20 02:08:47
624	2016-07-19 20:18:47	Thanks for the plug :) While it would be nice to have the MRU built into fzf.vim, I've come to see @junegunn's perspective. fzf.vim makes use of FZF's and Vim's builtin features, but doesn't add anything beyond that. Building in MRU would require more than a few options and a separate script since opinions on what an MRU is varies. fzf-filemru is easy enough to maintain separately as long as it's…	tweekmonster	2016-07-20 02:08:47
624	2016-07-19 21:38:22	Hello @tweekmonster . There is no need to make a `$XDG_CACHE_HOME/fzf_filemru` file to store the MRU file list. The viminfo or shada is just enough.	lvht	2016-07-20 02:08:47
624	2016-07-19 21:54:56	@junegunn What I want to do is just make the FZF to replace the original CtrlP out of box. As @tweekmonster say, > fzf.vim makes use of FZF's and Vim's builtin features, but doesn't add anything beyond that. What fzf.vim can do is just make Vim's builtin features more easy. But it is just for @junegunn personal use. The FZF is an awesome cli tool which should deserve to be used in more and more o…	lvht	2016-07-20 02:08:47
624	2016-07-19 22:33:00	Finally, I make an new repo [fzf-mru](https://github.com/lvht/fzf-mru). FYI @tweekmonster https://github.com/lvht/fzf-mru#story . If you @tweekmonster would like to accept a PR like fzf-mru, I am happy to do it. Good luck.	lvht	2016-07-20 02:08:47
624	2016-07-19 23:18:24	> There is no need to make a $XDG_CACHE_HOME/fzf_filemru file to store the MRU file list. The viminfo or shada is just enough. I don't understand why you wouldn't want MRU data stored in a separate file. IMO, using viminfo/shada is not safe for state information. First, it could be considered unexpected behavior if you change the settings. Second, if the user limits the size of entries, your data…	tweekmonster	2016-07-20 02:08:47
624	2016-07-20 02:08:47	@tweekmonster > fzf-filemru is easy enough to maintain separately as long as it's possible to grab a reference to fzf.vim's s:common_sink. Do you want me to make it public? I can surely consider that. @lvht > However, I have to download all other *.go file. Homebrew package of fzf contains fzf.vim, so you can do this: <S_CODE_TOKEN> I recently [updated the installation instructions](https://githu…	junegunn	2016-07-20 02:08:47
624	2016-07-20 02:32:10	> Do you want me to make it public? I can surely consider that. Only if you think it'll solve other issues. I think it works fine as-is. Maybe it'd be better if the caller's `*sink` was wrapped and if it returned `1`, run `s:common_sink`. FWIW, I considered `fzf.vim` to be a very functional showcase. I would expect public utility APIs to be in `fzf`'s script.	tweekmonster	2016-07-20 02:08:47
624	2016-07-20 04:23:02	> I would expect public utility APIs to be in fzf's script. Good point. You don't want your fzf-based vim plugin to depend on both fzf and fzf.vim.	junegunn	2016-07-20 02:08:47
624	2017-02-26 01:34:04	i thought the :History command does the mru work, is it different?	FinallyFinancialFreedom	2016-07-20 02:08:47
624	2017-02-26 01:53:42	@FinallyFinancialFreedom `:History` uses `v:oldfiles` and current buffers to give you a list. The order isn't exactly based on how recently you used the file. With FZF you can filter the list pretty easily to find the file you want. With an MRU, you can do it in fewer keystrokes if you have a lot of similarly named files since the results are sorted based on how recent and frequently you used the…	tweekmonster	2016-07-20 02:08:47
624	2017-02-26 01:59:56	well, thank you for explaining, i'll look into it	FinallyFinancialFreedom	2016-07-20 02:08:47
623	2016-07-18 05:10:13	<!-- Check all that apply [x] --> - Category - [ ] fzf binary - [*] fzf-tmux script - [ ] Key bindings - [ ] Completion - [ ] Vim - [ ] Neovim - [ ] Etc. - OS - [*] Linux - [ ] Mac OS X - [ ] Windows - [ ] Etc. - Shell - [*] bash - [ ] zsh - [ ] fish <!-- ### Before submitting - Make sure that you have the latest version of fzf - If you use tmux, make sure $TERM is set to screen or screen-256colo…	good5dog5	2016-07-18 05:24:47
623	2016-07-18 05:24:47	Hi, in the latest version `--nonumbers` is the correct name. See: https://github.com/ggreer/the_silver_searcher/commit/528b2669c53896b59efcea8d6242ce9f4de4b8cf You might want to upgrade your ag, it's two years behind. And FYI, the write permission to the wiki page is open to public and I don't audit the snippets users post there. So maybe there can be some broken examples. Feel free to ping me if…	junegunn	2016-07-18 05:24:47
622	2016-07-13 06:10:43	I have a simple function: <S_CODE_TOKEN> When I call it on a tag that has 3 matches, the window looks like this: <S_CODE_TOKEN> The third match is pushed out of the window because of the header line. <!-- Check all that apply [x] --> - Category - [ ] fzf binary - [ ] fzf-tmux script - [ ] Key bindings - [ ] Completion - [ ] Vim - [x] Neovim - [ ] Etc. - OS - [x] Linux - [ ] Mac OS X - [ ] Windows…	mrbiggfoot	2016-07-14 04:36:10
622	2016-07-13 16:11:11	You can scroll past the screen boundary. In `3/3`, the first 3 is the number of matches - since the query is empty all lines match - and the second 3 is the total number of lines. Likewise, `seq 100000 | fzf` will display `100000/100000`. Maybe you want to increase the height of the split by increasing the value of `down` property?	junegunn	2016-07-14 04:36:10
622	2016-07-14 04:18:57	@junegunn I understand that I can scroll down. The thing is - even if I set "down" to "~90%", nothing changes. What happens is - the window height is automatically calculated based on the number of matches. But the calculated window height does not take the "--header" line into account, so the last match gets pushed out of the window no matter what "~X%" is set in "down". The auto-calculated wind…	mrbiggfoot	2016-07-14 04:36:10
622	2016-07-14 04:20:30	In other words - on small number of matches, where all of them can fit in the window, one last match is not shown because of the header line.	mrbiggfoot	2016-07-14 04:36:10
622	2016-07-14 04:34:10	Oh I see. Technically, header string can contains any number of new line characters so just incrementing the height by 1 is not enough, but I don't think we can/should implement proper option parser in the Vimscript, so it's probably the most practical solution. (e.g. Without a proper parser, it can be easily tricked by something like `--query "--header foo"`)	junegunn	2016-07-14 04:36:10
622	2016-07-14 04:37:35	Fixed it. Tested with: <S_CODE_TOKEN> Thanks for the report.	junegunn	2016-07-14 04:36:10
622	2016-07-14 11:11:45	Thanks @junegunn, your work is much appreciated!	mrbiggfoot	2016-07-14 04:36:10
621	2016-07-13 03:16:13	<!-- Check all that apply [x] --> - Category - [ ] fzf binary - [ ] fzf-tmux script - [x] Key bindings - [x] Completion - [ ] Vim - [ ] Neovim - [ ] Etc. - OS - [ ] Linux - [x] Mac OS X - [ ] Windows - [ ] Etc. - Shell - [ ] bash - [x] zsh - [ ] fish <!-- ### Before submitting - Make sure that you have the latest version of fzf - If you use tmux, make sure $TERM is set to screen or screen-256colo…	domi91c	2016-07-14 01:22:22
621	2016-07-13 04:29:57	It should work. I'm not sure what's going on. Can you share the recording of the situation using https://asciinema.org/ ?	junegunn	2016-07-14 01:22:22
621	2016-07-13 23:37:10	Sorry, I didn't run `/usr/local/opt/fzf/install`. It's working fine now, you can close this. Awesome plugin by the way, thanks for your work.	domi91c	2016-07-14 01:22:22
620	2016-07-12 22:06:07	<!-- Check all that apply [x] --> - Category - [ ] fzf binary - [ ] fzf-tmux script - [ ] Key bindings - [ ] Completion - [x] Vim - [ ] Neovim - [ ] Etc. - OS - [ ] Linux - [x] Mac OS X - [ ] Windows - [ ] Etc. - Shell - [ ] bash - [x] zsh - [ ] fish <!-- ### Before submitting - Make sure that you have the latest version of fzf - If you use tmux, make sure $TERM is set to screen or screen-256colo…	faruzzy	2016-07-13 04:15:37
620	2016-07-13 04:21:54	The code failed to handle multi-line FZF_DEFAULT_COMMAND. Should be fixed now though I'll see if there's a better way to handle this. Thanks for the report.	junegunn	2016-07-13 04:15:37
620	2016-07-13 16:12:08	Thanks for looking into this!	faruzzy	2016-07-13 04:15:37
619	2016-07-12 20:24:25	<!-- Check all that apply [x] --> - Category - [x] fzf binary - [ ] fzf-tmux script - [ ] Key bindings - [ ] Completion - [ ] Vim - [ ] Neovim - [ ] Etc. - OS - [ ] Linux - [x] Mac OS X - [ ] Windows - [ ] Etc. - Shell - [x] bash - [ ] zsh - [ ] fish <!-- ### Before submitting - Make sure that you have the latest version of fzf - If you use tmux, make sure $TERM is set to screen or screen-256colo…	chdiza	2016-07-13 04:24:44
619	2016-07-13 04:24:44	It's intentional. But if you look closely, the color of `<` after the query changes when the input stream is closed. e.g. `sleep 1 | fzf --inline-info`	junegunn	2016-07-13 04:24:44
618	2016-07-12 14:28:05	<!-- Check all that apply [x] --> - Category - [ ] fzf binary - [*] fzf-tmux script - [ ] Key bindings - [ ] Completion - [ ] Vim - [ ] Neovim - [ ] Etc. - OS - [ ] Linux - [*] Mac OS X - [ ] Windows - [ ] Etc. - Shell - [*] bash - [ ] zsh - [ ] fish <!-- ### Before submitting - Make sure that you have the latest version of fzf - If you use tmux, make sure $TERM is set to screen or screen-256colo…	wa9035148	2016-07-14 16:22:35
618	2016-07-12 16:37:56	I primarily use OS X, and I'm pretty certain that I had no issue when I released 0.12.1. But anyway, since you said 0.13.2 works fine, it's time for `brew update && brew reinstall fzf`. https://github.com/Homebrew/homebrew-core/blob/master/Formula/fzf.rb#L6	junegunn	2016-07-14 16:22:35
617	2016-07-09 17:57:21	<!-- Check all that apply [x] --> - Category - [ x] fzf binary - [ ] fzf-tmux script - [ ] Key bindings - [ ] Completion - [ ] Vim - [ ] Neovim - [ ] Etc. - OS - [ ] Linux - [x ] Mac OS X - [ ] Windows - [ ] Etc. - Shell - [ x] bash - [ ] zsh - [ ] fish <!-- ### Before submitting - Make sure that you have the latest version of fzf - If you use tmux, make sure $TERM is set to screen or screen-256c…	srasku	2016-07-15 15:37:58
617	2016-07-10 02:29:20	Can you build the binary with `go get -u github.com/junegunn/fzf/src/fzf` on Lion? If that's possible, I'll update the install script to try building it if the downloaded binary does not work on the system.	junegunn	2016-07-15 15:37:58
616	2016-07-09 14:52:42	The command `tmux send-keys` is really not intended for text I don't believe. Instead, we should use a buffer. The buffer can be deleted right after it's used. This solves the problem of if you select a filename with ctrl+t that has unicode characters in them. I noticed this when selecting song files that were in different languages. The output was corrupted, and could not be used in commands. Th…	seanlaguna	2016-07-10 03:29:32
616	2016-07-09 18:04:48	Are you using some terminal encoding other than utf8?	justinmk	2016-07-10 03:29:32
616	2016-07-09 18:08:59	Nope, using utf-8. Note that this only affects control+t in bash and tmux mode. Such text displays correctly in my terminal using any other textual program, and displays correctly in many graphical programs that are sensitive to locale settings.	seanlaguna	2016-07-10 03:29:32
616	2016-07-09 18:26:11	Just double-checked, this issue persists for gnome-terminal, xfce4-terminal, and st, all of which are using utf-8.	seanlaguna	2016-07-10 03:29:32
616	2016-07-10 03:23:34	Thanks, I've noticed this recently with the latest versions of tmux. I'll merge your commit with updated test code.	junegunn	2016-07-10 03:29:32
616	2016-07-10 03:31:31	Awesome, thanks! Any comments on why the script is needed for bash? Why can't we just use pipes to fzf or fzf-tmux when doing the ctrl+t command implementation? Also, are you interested in mksh? Problem with any korn shell is there's no inline command expansion -- i.e., the return key _must be pressed_ and a command _must be entered into the prompt_ in order for anything to happen*. We still use …	seanlaguna	2016-07-10 03:29:32
616	2016-07-10 03:32:29	Merged, thanks. > Actually I'm not sure why ctrl+t needs a special function like this in bash only zsh and fish use `fzf-tmux` script which greatly simplifies the implementation. However in bash, invoking `fzf-tmux` requires `shell-expand-line` which expands aliases on the command line, e.g. `ls` becomes `ls -G` immediately when you press CTRL-T.	junegunn	2016-07-10 03:29:32
616	2016-07-10 03:34:47	Argh, alias expansion... that'll do it... If korn shell had $() expansion it would be my perfect shell.	seanlaguna	2016-07-10 03:29:32
616	2016-07-10 03:36:43	> are you interested in mksh? Hmm, I'm a bit concerned that I'll have difficulty maintaining the code as I have no experience or knowledge on mksh. For now, let's keep it as a separate repository and maybe add a link to it on the README page?	junegunn	2016-07-10 03:29:32
616	2016-07-10 03:38:22	That would be awesome! I'd love to see people stress-test it, but for now I've done a decent amount of comparing the output with bash version and it looks to behave the same way. It's hard, though, because of differences with the history file/recall in bash/mksh, they inherently do not behave the same way.	seanlaguna	2016-07-10 03:29:32
616	2016-07-10 03:39:25	Nice, ping me when your repository is ready, I'll update the doc.	junegunn	2016-07-10 03:29:32
616	2016-07-10 06:09:07	Hmm, I noticed an issue with the change. Older tmux releases do not support named paste buffers and `tmux setb -b fzf "something"` gives `buffer invalid` error. That's why the tests are failing on Travis CI environment where tmux 1.9 is installed. I do not wish to revert the change, but I do wish to support older tmux versions as well. I'll see what I can do.	junegunn	2016-07-10 03:29:32
615	2016-07-06 22:06:39	<!-- Check all that apply [x] --> - Category - [x] fzf binary - [ ] fzf-tmux script - [ ] Key bindings - [ ] Completion - [ ] Vim - [ ] Neovim - [ ] Etc. - OS - [x] Linux - [ ] Mac OS X - [ ] Windows - [ ] Etc. - Shell - [ ] bash - [x] zsh - [ ] fish <!-- ### Before submitting - Make sure that you have the latest version of fzf - If you use tmux, make sure $TERM is set to screen or screen-256colo…	githubfun	2016-07-11 08:48:00
615	2016-07-07 01:04:19	What is your `zsh --version`?	junegunn	2016-07-11 08:48:00
615	2016-07-07 04:20:37	it is the default zsh on centos 7. Now I realize it might be too old. <S_CODE_TOKEN>	githubfun	2016-07-11 08:48:00
615	2016-07-07 04:38:44	Yeah, I can reproduce the problem on 5.0.2. I'll see if there's an easy workaround when I get some time.	junegunn	2016-07-11 08:48:00
615	2016-07-11 08:06:42	I have the same version of zsh and following error: `fzf-history-widget:setopt:2: no such option: pipefail`	vexelenn	2016-07-11 08:48:00
615	2016-07-11 08:46:12	`pipefail` was introduced in #601, but it's fine to ignore the error. I'll update the code shortly. /cc @blueyed	junegunn	2016-07-11 08:48:00
614	2016-07-06 16:06:53	<!-- Check all that apply [x] --> - Category - [x] fzf binary - [ ] fzf-tmux script - [x] Key bindings - [ ] Completion - [x] Vim - [ ] Neovim - [ ] Etc. - OS - [ ] Linux - [x] Mac OS X - [ ] Windows - [ ] Etc. - Shell - [x] bash - [ ] zsh - [ ] fish <!-- ### Before submitting - Make sure that you have the latest version of fzf - If you use tmux, make sure $TERM is set to screen or screen-256colo…	adamyonk	2016-07-07 03:59:48
614	2016-07-06 17:19:16	You might want to take a look at #582 (unfortunately the PR was reverted).	junegunn	2016-07-07 03:59:48
614	2016-07-06 18:06:52	That helps, thank you! This fixes the tmux part (checks for vim OR fzf): <S_CODE_TOKEN> It's still not working in vim, I'll keep tweaking it and report back.	adamyonk	2016-07-07 03:59:48
614	2016-07-07 03:59:48	I was able to get it working with this: https://github.com/junegunn/fzf/pull/582#issuecomment-230929094	adamyonk	2016-07-07 03:59:48
613	2016-07-06 13:34:05	Changed the test to `[[ -o vi ]]` since true=0. Now in vi mode, it returns 0 and jumps to the `else` block like we want.	tdy	2016-07-07 00:11:45
613	2016-07-06 16:57:54	Exit status 0 evaluates to true in shell. Are you sure you're not confused?	junegunn	2016-07-07 00:11:45
613	2016-07-06 19:00:24	Ah sorry you're right. I confused myself and didn't test it thoroughly enough. It seems my issue was actually due to enabling vi mode with `set editing-mode vi` in .inputrc, which isn't detected by a `-o vi` test. I guess it requires an explicit `set -o vi`, so I added it to .bashrc and now it's working on my end. I'm not sure if there's a way to test for both settings, but in any case this patch…	tdy	2016-07-07 00:11:45
613	2016-07-07 00:11:45	We haven't found the silver bullet. See #39. Please let me know if you discover a better way to handle this. Thanks.	junegunn	2016-07-07 00:11:45
612	2016-07-05 15:35:11	https://www.reddit.com/r/vim/comments/4rbf76/help_with_fzf_changing_directory/ Steps to reproduce - `cd /tmp` - `:pwd` - `:FZF ~` - Press `CTRL-T` to open file in a different window - `:pwd` (ok) - `gT` - `:pwd` (in `~`)	junegunn	2016-07-06 04:31:24
612	2016-07-05 15:36:46	Related: https://github.com/junegunn/fzf.vim/issues/147	junegunn	2016-07-06 04:31:24
611	2016-07-05 09:03:21	`completion.zsh` is currently meant to be sourced (since it sets up a keybinding). However, this will cause aliases to be expanded inside functions defined therein. E.g., `rm` might be aliased to always query, or to refuse deletion. Generally, shell library code should ignore aliases to ensure the desired effects apply. I’m not sure how this could be achieved best. Disabling alias expansion tempo…	eigengrau	2016-07-06 16:59:53
611	2016-07-05 09:42:01	Making the completion widget an autoloaded function wasn’t too hard. Though I’m not so sure now if this is the best way. While it does inhibit alias expansion, for things like `rm`, it’s just as likely that the user redefined them using functions (for argument parsing). However, what I’ve seen a bunch of times is that one hardcodes the absolute path when external commands are used. Maybe that’s a…	eigengrau	2016-07-06 16:59:53
611	2016-07-05 09:49:35	Silly me. I just now realized you were already escaping some external commands in the script so as not to expand aliases. It’s just that some instances aren’t escaped yet, and sadly this won’t stop triggering user-defined functions.	eigengrau	2016-07-06 16:59:53
611	2016-07-05 13:14:55	Thanks. > It’s just that some instances aren’t escaped yet Yeah, we should fix them, should I just go ahead? Let me know if you have better ideas. The `autoload` thing you suggested, I'm not really familiar with the concept (I'm a bash user). Please note that I'm not looking for significant changes to the shell stuff at this stage. The code basically serves as a reference implementation, and it's…	junegunn	2016-07-06 16:59:53
611	2016-07-06 07:31:04	> Yeah, we should fix them, should I just go ahead? Let me know if you have better ideas. Yeah, go ahead as you see fit. Autoloading isn’t a better option, since it doesn’t inhibit function calls either. However, if you don’t find it too ugly, you might want to write `command find` instead of `\find`. This will inhibit both alias expansion _and_ shell function lookup. Maybe Zsh has some magics to…	eigengrau	2016-07-06 16:59:53
611	2016-07-06 09:58:57	> you might want to write command find instead of \find. This will inhibit both alias expansion and shell function lookup Good point, I wasn't aware of it. I will do it later in the day.	junegunn	2016-07-06 16:59:53
611	2016-07-06 17:03:04	Updated the code. Some commands like sed are still used without `command` prefix, but those are the commands that I don't think we should worry too much about.	junegunn	2016-07-06 16:59:53
610	2016-07-04 10:21:18	zle automatically calls zle-line-init when it starts to read a new line. Many Zsh setups use this hook to set the terminal into application mode, since this will then allow defining keybinds based on the $terminfo variable (the escape codes in said variable are only valid in application mode). However, fzf resets the terminal into raw mode, rendering $terminfo values invalid once the widget has f…	eigengrau	2016-07-05 12:50:43
610	2016-07-05 02:35:03	Do we also need this in completion.zsh?	junegunn	2016-07-05 12:50:43
610	2016-07-05 06:53:40	Good catch. I wasn’t even aware of completion.zsh, since the Archlinux package currently installs it into the wrong location (I’ve filed a bug for this). Since the keybinding there also launches fzf, we’ll need to fix up the terminal mode there, too. Hold on, I’ll amend this commit.	eigengrau	2016-07-05 12:50:43
610	2016-07-05 12:51:26	I could confirm that this fixes the issue with the config you provided. Merged, thanks!	junegunn	2016-07-05 12:50:43
609	2016-07-04 10:17:16	<!-- Check all that apply [x] --> - Category - [x] fzf binary - [x] Key bindings - [x] Completion - OS - [x] Linux - Shell - [x] bash Using `Ctrl-r` on my Bash I run correctly fzf and hitting `Return` I get the history command selected on my bash prompt. But to run that command I have to hit `Return` again. So, is there a way to let fzf running directly the command chosen, instead of completing t…	caneta	2016-07-04 15:21:28
609	2016-07-04 15:16:53	Duplicate of https://github.com/junegunn/fzf/issues/477	edi9999	2016-07-04 15:21:28
609	2016-07-04 15:21:28	Ok, at least I'm not alone requesting this feature! :-D	caneta	2016-07-04 15:21:28
609	2016-07-04 18:30:56	Right, see https://github.com/junegunn/fzf/issues/477#issuecomment-230338992	junegunn	2016-07-04 15:21:28
608	2016-07-04 03:55:34	On the append_line method, when trying to discover if the pattern exists or not the `grep -nF "$pat" "$file"` fails and the installation exits due to the `set -e`.	hposca	2016-07-04 04:00:38
608	2016-07-04 04:01:24	Ah, thanks. My bad. I fixed it by unsetting pipefail.	junegunn	2016-07-04 04:00:38
607	2016-07-01 22:00:03	<!-- Check all that apply [x] --> - Category - [ ] fzf binary - [ ] fzf-tmux script - [x] Key bindings - [ ] Completion - [ ] Vim - [ ] Neovim - [ ] Etc. - OS - [x] Linux - [ ] Mac OS X - [ ] Windows - [ ] Etc. - Shell - [ ] bash - [x] zsh - [ ] fish By default zsh arrays start at 1, while in ksh, bash and other shells it starts at 0. Zsh provides an option to make arrays behave differently calle…	acornejo	2016-07-14 16:26:39
607	2016-07-02 10:44:39	Thanks for the heads up. So this is all we need? <S_CODE_TOKEN>	junegunn	2016-07-14 16:26:39
607	2016-07-14 16:27:28	Fixed, thanks!	junegunn	2016-07-14 16:26:39
606	2016-06-25 16:26:19	- Category - [x] fzf binary Hi, it'd be great to have a "typeahead" action so we can bind a key (say, Tab), to change the contents of the input to the selected entry (if any). Use case: I have a script which lists some items and pipes to fzf. I'd like to pass additional text the recieving end which called fzf with `--print-query` so it gets the additional argument. It'd be great for UX if user ca…	awalgarg	2016-06-26 16:14:29
606	2016-06-26 16:14:29	Thanks for the suggestion. But after some consideration, I decided that I don't want the option in fzf. > It'd be great for UX if user can complete the input from the entry list and type only the additional data I'm not sure about this. I don't see why we have to use fzf to take the extra data for the found match. It's not how fzf was designed to be used. First you type in the initial query strin…	junegunn	2016-06-26 16:14:29
606	2016-06-26 16:19:11	> For example, you may use `--expect` option to set up an alternative accept key that can be used to optionally start an extra prompt for the extra data. Indeed, that better serves the use case. Thanks for the pointer!	awalgarg	2016-06-26 16:14:29
606	2016-08-10 06:16:39	Hi. Sorry for bumping this again, but I have run into another use-case where this could be helpful. The list of entries piped to fzf are of the form: <S_CODE_TOKEN> So basically lots of repetition in the first column(s) and then some more columns. It would be cool if we can just do this: <S_CODE_TOKEN> Do you think there is a better way to do this with current fzf feature set? If not, would you r…	awalgarg	2016-06-26 16:14:29
606	2016-08-10 16:02:38	How about just typing in `fc`? That's what I'd do. Or to be more precise, `f ^c` with `--nth ..,2..` option. It's hard to evaluate the usefulness of the feature with the synthetic input you provided above. fzf is a line-oriented Unix filter and I believe it is most natural to use it with flat list of things presented as lines.	junegunn	2016-06-26 16:14:29
605	2016-06-24 16:54:29	<!-- Check all that apply [x] --> - Category - [ ] fzf binary - [ ] fzf-tmux script - [ ] Key bindings - [ ] Completion - [ ] Vim - [ ] Neovim - [x] Etc. - OS - [x] Linux - [ ] Mac OS X - [ ] Windows - [ ] Etc. - Shell - [x] bash - [ ] zsh - [ ] fish <!-- ### Before submitting - Make sure that you have the latest version of fzf - If you use tmux, make sure $TERM is set to screen or screen-256colo…	jan-warchol	2016-07-03 16:42:23
605	2016-06-24 17:14:26	Looks like something's wrong with your installation of curl. The below command is used to download the binary, which for some reason fails on your system. <S_CODE_TOKEN> I'm sure you'll be able to find the solution after some Googling. Anyway, can you try this command instead? Does it work? <S_CODE_TOKEN>	junegunn	2016-07-03 16:42:23
605	2016-06-24 18:41:58	Yes, wget works.	jan-warchol	2016-07-03 16:42:23
605	2016-06-24 18:57:44	For what it's worth, copying certificates from one directory to another (as described in [this SO question](http://stackoverflow.com/a/30154802/2058424)) fixed curl for me.	jan-warchol	2016-07-03 16:42:23
605	2016-07-03 16:47:28	Thanks!	jan-warchol	2016-07-03 16:42:23
605	2016-07-03 17:12:38	No problem, thanks.	junegunn	2016-07-03 16:42:23
604	2016-06-23 10:31:38	<!-- Check all that apply [x] --> - Category - [ ] fzf binary - [ ] fzf-tmux script - [ ] Key bindings - [x] Completion - [ ] Vim - [ ] Neovim - [ ] Etc. - OS - [x] Linux - [ ] Mac OS X - [ ] Windows - [ ] Etc. - Shell - [ ] bash - [x] zsh - [ ] fish <!-- ### Before submitting - Make sure that you have the latest version of fzf - If you use tmux, make sure $TERM is set to screen or screen-256colo…	Ferdev	2016-06-23 15:26:31
604	2016-06-23 15:26:31	Thanks for the suggestion, but I don't think we should implement auto-completion on fzf. We'll at best end up reinventing a star-shaped wheel that doesn't shine. I would just terminate fzf (`ctrl-c` or `esc` or whatever) and use the proper auto-completion of the shell. > I have to enter the full path in the querystring in order to be able to create the folder hierarchy if it doesn't exist fzf is …	junegunn	2016-06-23 15:26:31
603	2016-06-20 06:38:08	- Category - [ ] fzf binary - [x] fzf-tmux script - [ ] Key bindings - [ ] Completion - [] Vim - [x] Neovim - [ ] Etc. - OS - [x] Linux - [ ] Mac OS X - [ ] Windows - [ ] Etc. - Shell - [x] bash - [ ] zsh - [ ] fish With the following minimal `.vimrc` <S_CODE_TOKEN> Then - opening an empty file - hit i to go to insert mode - hit C-x C-f to fzf-complete the file - choose the first file (mine is ca…	edi9999	2016-06-20 07:10:25
603	2016-06-20 06:39:17	This doesn't happen If I remove the line <S_CODE_TOKEN>	edi9999	2016-06-20 07:10:25
603	2016-06-20 07:10:19	Moved to https://github.com/junegunn/fzf.vim/issues/165	edi9999	2016-06-20 07:10:25
602	2016-06-17 14:42:03	<!-- Check all that apply [x] --> - Category - [ ] fzf binary - [ ] fzf-tmux script - [ ] Key bindings - [ ] Completion - [x] Vim - [ ] Neovim - [ ] Etc. - OS - [ ] Linux - [x] Mac OS X - [ ] Windows - [ ] Etc. - Shell - [ ] bash - [x] zsh - [ ] fish <!-- ### Before submitting - Make sure that you have the latest version of fzf - If you use tmux, make sure $TERM is set to screen or screen-256colo…	exAspArk	2016-06-18 14:58:50
602	2016-06-18 14:58:49	So we have `some_spec.rb` in the list and you type in `smspcrb:30` and enter to match the file and open it in Vim? I don't think it's possible since the moment you type `:30` fzf will no longer match the file. And as fzf is just a Unix filter that does not know the context, I can't think of a good way to allow it. I would simply type in `30G` once the file is open. By the way, if you use fzf in V…	junegunn	2016-06-18 14:58:50
602	2016-06-22 15:52:37	Or you could add a --bind with `:` to open a new fzf instance that lets you choose the line number	edi9999	2016-06-18 14:58:50
601	2016-06-15 23:06:36	This allows to have a custom widget like the following, which would additionally accept the line, but only in case of entries being selected: <S_CODE_TOKEN> With this `<C-a>t` will launch fzf, and simulate the pressing of "Enter" afterwards.	blueyed	2016-06-18 14:17:10
601	2016-06-16 15:33:59	Looks good. Should we do the same to history widget?	junegunn	2016-06-18 14:17:10
601	2016-06-16 18:19:54	Added it for all widgets, but not tested.	blueyed	2016-06-18 14:17:10
601	2016-06-18 14:17:17	Merged, thanks.	junegunn	2016-06-18 14:17:10
600	2016-06-15 07:56:19	<!-- Check all that apply [x] --> - Category - [X] fzf binary - [ ] fzf-tmux script - [ ] Key bindings - [ ] Completion - [ ] Vim - [ ] Neovim - [ ] Etc. - Shell - [ ] bash - [X] zsh - [ ] fish <!-- ### Before submitting - Make sure that you have the latest version of fzf - If you use tmux, make sure $TERM is set to screen or screen-256color - For more Vim stuff, check out https://github.com/june…	benoittgt	2016-06-15 15:43:15
600	2016-06-15 15:43:15	Hi, this is one of the recurring questions. Please see #49, #88, #492. Thanks.	junegunn	2016-06-15 15:43:15
600	2016-06-16 08:14:05	Thanks @junegunn and sorry for the duplicate	benoittgt	2016-06-15 15:43:15
600	2016-06-20 13:00:20	For other people encoutering this issue, here is the changes I've made to remove duplicates : <S_CODE_TOKEN> __fzf_history__() { local line countskip="$(history | tail -n 1 | grep -E '^[0-9]+' -o | wc -c)" countskip="$(( countskip + 1 ))" line=$( HISTTIMEFORMAT= history | grep '.\{1,79\}' | sed 's/ *$//g' | tac | nauniq --skip-chars="$countskip" | tac | $(__fzfcmd) +s --tac +m -n2..,.. --tiebreak…	edi9999	2016-06-15 15:43:15
599	2016-06-14 16:01:01	- Category - [X] fzf binary - [ ] fzf-tmux script - [ ] Key bindings - [ ] Completion - [ ] Vim - [ ] Neovim - [ ] Etc. - OS - [X] Linux - [ ] Mac OS X - [ ] Windows - [ ] Etc. - Shell - [ ] bash - [ ] zsh - [X] fish My fish history contains commands that span multiple lines e.g.: <S_CODE_TOKEN> However, fzf (specifically when using ctrl-r, but probably elsewhere as well) treats the command above…	rocketraman	2016-06-14 16:08:12
599	2016-06-14 16:02:40	Using fish 2.3.0, fzf 0.13.1.	rocketraman	2016-06-14 16:08:12
599	2016-06-14 16:07:20	Yeah, it's a known issue only for fish (#436). There is an incomplete patch (#440) for that, but the contributor has been inactive for months, so you can take over the work if you're familiar with fish scripting.	junegunn	2016-06-14 16:08:12
598	2016-06-14 12:33:49	fzf currently processes the entire text before displaying the first page on the preview window. If the text contains many ANSI escape codes, the UI can easily become unresponsive. Fix.	junegunn	2016-06-14 12:56:16
597	2016-06-13 08:49:05	- Category - [ ] fzf binary - [ ] fzf-tmux script - [x] Key bindings - [x] Completion - [ ] Vim - [ ] Neovim - [x] Etc. - OS - [x] Linux - [ ] Mac OS X - [ ] Windows - [ ] Etc. - Shell - [ ] bash - [x] zsh - [ ] fish Use case: <S_CODE_TOKEN> My setting for both `$FZF_CTRL_T_COMMAND` and `$FZF_DEFAULT_COMMAND`: <S_CODE_TOKEN>	letientai299	2016-06-13 09:58:25
597	2016-06-13 09:38:46	See - https://github.com/junegunn/fzf#settings - https://github.com/junegunn/fzf/blob/master/shell/completion.bash#L13 - https://github.com/junegunn/fzf/blob/master/shell/completion.zsh#L13 So why is it different? Because in fuzzy completion we have to take the prefix into account unlike in `FZF_CTRL_T_COMMAND` and `FZF_DEFAULT_COMMAND`. Take `vim ~jg/**` for example, we can't just start `ag --pa…	junegunn	2016-06-13 09:58:25
597	2016-06-13 09:58:25	Thanks, I will try to customize the 2 functions.	letientai299	2016-06-13 09:58:25
596	2016-06-12 11:02:05	- Category - [x] fzf binary - [x] Neovim - OS - [x] Mac OS X - Shell - [x] zsh <!-- ### Before submitting - Make sure that you have the latest version of fzf - If you use tmux, make sure $TERM is set to screen or screen-256color - For more Vim stuff, check out https://github.com/junegunn/fzf.vim Describe your problem or suggestion from here ... --> Is there is a way to have different options for …	ahmedelgabri	2016-06-12 11:48:35
596	2016-06-12 11:46:41	I don't think one should put `--preview` in `FZF_DEFAULT_OPTS` as it only makes sense for a specific type of input. Anyway, I'll add `FZF_CTRL_T_OPTS` and `FZF_ALT_C_OPTS` so you can customize the options.	junegunn	2016-06-12 11:48:35
596	2016-06-12 12:48:09	Thanks @junegunn	ahmedelgabri	2016-06-12 11:48:35
596	2016-06-12 13:41:07	One last question, will the `--preview` flag work in neovim using `fzf.vim`? because it doesn't work if I do this <S_CODE_TOKEN> it returns this error <img width="418" alt="screen shot 2016-06-12 at 15 40 00" src="https://cloud.githubusercontent.com/assets/63876/15991468/fb793f16-30b3-11e6-8e37-316dd6e90e05.png"> But it works if I have `--preview "pygmentize -g {}" --color light --bind ?:toggle-p…	ahmedelgabri	2016-06-12 11:48:35
596	2016-06-12 14:41:23	The first argument to the function is the base directory to start search. The options dictionary should be the second.	junegunn	2016-06-12 11:48:35
596	2016-06-12 14:46:34	What if I want to keep everything as it is but just use different options? Do I need to duplicate the logic [here](https://github.com/junegunn/fzf.vim/blob/master/autoload/fzf/vim.vim#L190-L204)?	ahmedelgabri	2016-06-12 11:48:35
596	2016-06-12 14:51:55	No, the option in the dictionary you pass as the second argument will be appended to the default set of options.	junegunn	2016-06-12 11:48:35
596	2016-06-12 14:58:23	Also note that the default Files command takes an optional directory argument which to me is quite useful, you may not want to lose the functionality. Refer to [the definition of the command](https://github.com/junegunn/fzf.vim/blob/7c58cb98e92c6a324589ebc38ccb5e8594580884/plugin/fzf.vim#L41).	junegunn	2016-06-12 11:48:35
596	2016-06-12 15:09:53	Thanks for pointing this out. My solution was actually about only passing the `cwd` to `Files` something like this but I think this will break the optional argument. <S_CODE_TOKEN>	ahmedelgabri	2016-06-12 11:48:35
596	2016-06-12 15:55:30	If you see the definition of the original command, you'll realize that you only need to pass an empty string (`<q-args>` is empty when no argument is given) to start search from the current directory. And `substitute(system("echo $FZF_CTRL_T_OPTS"), '\n\+$', '', '')` is a very long version of `$FZF_CTRL_T_OPTS`. Vim knows about env vars.	junegunn	2016-06-12 11:48:35
596	2016-06-12 16:00:06	Awesome, thanks!	ahmedelgabri	2016-06-12 11:48:35
596	2016-06-14 19:24:57	Everything is working fine except that when I define a custom `Files` command like above the colors of `fzf.vim` are missed up, any idea why? commenting it out returns everything as normal. <S_CODE_TOKEN>	ahmedelgabri	2016-06-12 11:48:35
596	2016-06-15 15:44:48	Hmm, I don't see the problem, please create a separate issue on fzf.vim project with a screenshot of the problem you're experiencing.	junegunn	2016-06-12 11:48:35
595	2016-06-11 22:32:38	I spent the past few hours doing a bit of yak shaving on speeding up my `zsh` startup time and discovered that one of the biggest bottlenecks was this chunk of code in `shell/completion.zsh`! 😮 The slowdown is a result of launching the `grep` and `awk` programs to set the `fzf_default_completion` environment variable. I rewrote the code to use only zsh built-ins and got a reasonable speedup! Here…	aykamko	2016-06-12 02:56:49
595	2016-06-12 02:56:52	👍	junegunn	2016-06-12 02:56:49
594	2016-06-10 20:38:15	<!-- Check all that apply [x] --> - Category - [x ] fzf binary - [ ] fzf-tmux script - [x ] Key bindings - [ ] Completion - [ ] Vim - [ ] Neovim - [ ] Etc. - OS - [x ] Linux - [ ] Mac OS X - [ ] Windows - [ ] Etc. - Shell - [ ] bash - [x ] zsh - [ ] fish <!-- ### Before submitting - Make sure that you have the latest version of fzf - If you use tmux, make sure $TERM is set to screen or screen-256…	stephentalley	2016-06-11 03:15:37
594	2016-06-11 02:46:36	It's called brackted paste mode. https://cirw.in/blog/bracketed-paste I'll see if it makes sense to ignore those chars in fzf.	junegunn	2016-06-11 03:15:37
594	2016-06-11 03:16:31	Fixed in b8737b7. The change will be included in the next version, which I hope to release in a few days.	junegunn	2016-06-11 03:15:37
594	2016-06-11 03:18:05	Perfect, thanks!	stephentalley	2016-06-11 03:15:37
593	2016-06-10 07:05:26		edi9999	2016-06-10 13:58:58
593	2016-06-10 13:59:04	Thanks.	junegunn	2016-06-10 13:58:58
592	2016-06-09 13:22:13	<!-- Check all that apply [x] --> - Category - [x] fzf binary - [ ] fzf-tmux script - [ ] Key bindings - [ ] Completion - [ ] Vim - [ ] Neovim - [ ] Etc. - OS - [ ] Linux - [x] Mac OS X - [ ] Windows - [ ] Etc. - Shell - [ ] bash - [x] zsh - [ ] fish I would really like to change symbol used for cursor (`>`) via command line option. Is that possible?	roboslone	2016-06-09 16:41:21
592	2016-06-09 16:41:21	`fzf --prompt "foobar "` will do.	junegunn	2016-06-09 16:41:21
592	2016-06-10 17:24:26	Nope, I didn't mean prompt, I meant cursor: <S_CODE_TOKEN>	roboslone	2016-06-09 16:41:21
592	2016-07-08 14:14:01	Ping...	roboslone	2016-06-09 16:41:21
592	2016-07-08 14:33:04	Sorry, I decided not to add more options for customizing UI elements for the moment. Because if I start accepting such requests, we'll end up with so many insignificant options that few users actually use. If you really want to change it, consider building your own binary.	junegunn	2016-06-09 16:41:21
591	2016-06-09 09:49:03		edi9999	2016-06-10 07:06:05
591	2016-06-09 16:50:50	Thanks. To address the issues in the comments, I suggest the following: <S_CODE_TOKEN>	junegunn	2016-06-10 07:06:05
591	2016-06-10 07:05:59	Done in https://github.com/junegunn/fzf/pull/593	edi9999	2016-06-10 07:06:05
590	2016-06-07 15:25:18	In `execute` action, fzf replaces `{}` to the double-quoted string of the current line. However, it seems that there are cases where we need to escape other shell expressions as well. <S_CODE_TOKEN> But the escaping rule depends on the current `$SHELL` <S_CODE_TOKEN>	junegunn	2016-06-07 15:54:43
590	2016-06-07 15:46:20	Using single-quoted string fixes the issue: <S_CODE_TOKEN>	junegunn	2016-06-07 15:54:43
590	2016-06-07 16:43:56	The problem with the change is that it breaks the following case. <S_CODE_TOKEN> It can be fixed by not quoting `{}` <S_CODE_TOKEN>	junegunn	2016-06-07 15:54:43
589	2016-06-06 09:19:09	- [x] fzf-tmux script - [x] Windows - [x] fish The whole mintty freezes when pressing Ctrl + T. The fzf pane shows up and disappear before that.	Neo-Wang
589	2016-06-06 17:09:03	Hi, sorry to say this but I'm planning to stop supporting Windows environment since the latest version of fzf does not compile on Windows. What you have there is the old Ruby version which hasn't been updated for a year an a half. The maintainer of the Cygwin package of fzf (ruby) showed his interest to take over the maintenance of the Ruby version. See https://github.com/me-and/Cygwin-fzf/issues…	junegunn
589	2016-06-06 18:03:58	> latest version of fzf does not compile on Windows. Why is that? I had hoped that the internals of fzf could be modularized so that other applications could use it for filtering. I vaguely recall the idea of fzf as a library being discussed, but can't find it on the issue tracker, and don't recall the conclusion.	justinmk
589	2016-06-07 03:42:24	@justinmk Because of ncurses and some other unixy stuff. #147 has been open for a while, but nobody has presented a complete solution to the problem. I'm probably not going to spend my time on Windows support (I don't even have a Windows PC) or extracting non-UI part as a library because I don't need it. He that would eat the fruit must climb the tree.	junegunn
589	2016-06-07 04:02:30	I suppose I am asking only that #147 be kept open. I have not really looked closely, but my guess (please correct) is that the work to be done is mostly mechanical, not requiring any risky refactoring. Do any specific cases come to mind where you believe it would be difficult to provide a "bare bones" (i.e., no highlight, no cursor placement--only a list of sorted items) result? My thoughts are: …	justinmk
589	2016-06-07 04:32:40	By "library", do you mean a real library that you can link to your program, or (still) a standalone executable that provides some kind of barebone mode (or maybe a socket server?) Stripping out visual elements will not be difficult (`terminal.go` does the UI), but the asynchronous nature of fzf may not fit well with the classic request-response model.	junegunn
589	2016-06-07 04:38:13	> a standalone executable that provides some kind of barebone mode (or maybe a socket server?) Yes, that. > but the asynchronous nature of fzf may not fit well with the classic request-response model. I'm thinking more of an embedded fzf (similar to `nvim --embed`) which the parent process communicates with via stdin/stdout.	justinmk
588	2016-06-04 21:51:09	Gives possibility to specify where column with jump labels will be put. ![screenshot from 2016-06-05 00 15 28](https://cloud.githubusercontent.com/assets/4105701/15802287/cd5f89b8-2ab5-11e6-8aea-52cd48c43060.png) `fzf --jump-render left` ![screenshot from 2016-06-05 00 13 08](https://cloud.githubusercontent.com/assets/4105701/15802272/70bdb540-2ab5-11e6-873c-33c0ab57a494.png) `fzf --jump-render r…	mhrebenyuk	2016-06-05 02:32:57
588	2016-06-04 22:01:45	The next option should be `--jump-the-shark`	justinmk	2016-06-05 02:32:57
588	2016-06-05 02:32:57	Although I added jump action, I still don't find myself really using it so I'm not interested in pushing the idea even further at the moment. If this new option is crucial to you, I suggest that you use your fork. Thanks.	junegunn	2016-06-05 02:32:57
588	2016-06-05 11:19:25	That's fine. Thanks for all your great stuff and hard work you do.	mhrebenyuk	2016-06-05 02:32:57
587	2016-06-04 08:05:10	Something like: <S_CODE_TOKEN> <img width="1280" alt="head" src="https://cloud.githubusercontent.com/assets/700826/15798496/a2599866-2a75-11e6-8ffa-ba5b8127e068.png"> With some ANSI colors: <S_CODE_TOKEN> <img width="1280" alt="pygmentize" src="https://cloud.githubusercontent.com/assets/700826/15798500/b71f0c9a-2a75-11e6-9f2f-a6572fdc69b4.png"> TBD: - Yes or no - Layout: top/bottom/left/right(/hi…	junegunn	2016-06-11 17:21:13
587	2016-06-04 14:28:20	yes; Layout - right side 70 or 80%	deathmaz	2016-06-11 17:21:13
587	2016-06-06 17:20:57	I have a working implementation of this with customizable layout, e.g. `left:30%`, but I haven't written any script using it yet. If anyone has a cool idea that can be realized with this, I'd like to hear about it.	junegunn	2016-06-11 17:21:13
587	2016-06-07 09:30:19	Suggestion: An improved version of shell history search where the selected command is fully displayed along with context. As a first step the context can include commands that were typed before and after. Later it would be also nice to add the output of that command. That would also provide a nice solution to multi line commands, a feature that was requested (for example in #461). Not sure how co…	infokiller	2016-06-11 17:21:13
587	2016-06-07 09:31:46	Also, the file preview you demonstrated might be useful with `fzf-vim`: - Search for a line and show the context of that line - Search for buffers and preview their content Etc.	infokiller	2016-06-11 17:21:13
587	2016-06-07 15:40:00	@infokiller Thanks for the input. I tried to apply it to the shell history search as you suggested, but then I quickly ran into #590.	junegunn	2016-06-11 17:21:13
587	2016-06-07 15:56:01	Thanks @junegunn! fzf is already great, and this feature sounds awesome.	infokiller	2016-06-11 17:21:13
587	2016-06-07 16:33:37	Seems nice. Two different layouts. <S_CODE_TOKEN> <img width="1280" alt="screen shot 2016-06-08 at 1 03 59 am" src="https://cloud.githubusercontent.com/assets/700826/15865240/043d5ba2-2d15-11e6-8f6c-59ee848d8e73.png"> <S_CODE_TOKEN> <img width="1280" alt="screen shot 2016-06-08 at 1 05 36 am" src="https://cloud.githubusercontent.com/assets/700826/15865301/2fde2d36-2d15-11e6-81a1-49f0f8242369.png">	junegunn	2016-06-11 17:21:13
587	2016-06-07 16:39:16	Cool! Is it possible to get the selected line number in the `preview` command? That way it would be possible to unambiguously show the context of the command (+-N lines).	infokiller	2016-06-11 17:21:13
587	2016-06-07 16:47:05	Hmm, not sure about that. In bash the command is just a long string and ncurses window (of fixed size) wraps the line and it finally tells me to stop putting more text on overflow.	junegunn	2016-06-11 17:21:13
587	2016-06-07 18:39:28	This is great :+1:. I have always wanted to be able to see past the screen without horizontally scrolling, which is not possible in the first place. Update: Please provide a shortcut to toggle it on/off right from fzf. Then I will be able to turn it off by default and turn it on, only in those cases where I want to see past what is displayed on the screen.	khalidchawtany	2016-06-11 17:21:13
587	2016-06-08 12:56:17	@junegunn I'm not really familiar with ncurses, so I'm not sure I'm following. Given the line number of the selected line, wouldn't it be possible to grab +-N lines (for example using `head` and `tail`) and send it for display to the ncurses window? What is the interface to the ncurses window? is it just a string that is passed?	infokiller	2016-06-11 17:21:13
587	2016-06-08 16:17:48	@infokiller Oh, I thought you were still talking about command history. And yes, that would be possible. @khalidchawtany That's two more options, on by default or off by default, and the bindable action for toggling preview window. And soon we're going to hear from someone who wants the window to be hidden when the focus is moved, now we have three :) I'll think about it.	junegunn	2016-06-11 17:21:13
587	2016-06-08 16:22:43	@junegunn Just to clarify, my intention is to show in the preview window something similar to what you would get using grep's `-C` option. For example, let's say I want to display 1 line of context. Furthermore, let's say I have these lines in my shell history: <S_CODE_TOKEN> Then, if I type 4 in the fzf prompt I want the preview window to show: <S_CODE_TOKEN>	infokiller	2016-06-11 17:21:13
587	2016-06-08 16:35:00	@infokiller Yeah, sure. If it's possible with shell scripting, it can be done. Anyway what I want to stress is that I'm not going to consider dynamic resizing of the preview window at this stage.	junegunn	2016-06-11 17:21:13
587	2016-06-08 16:39:35	That's more than fair. Really looking forward to an fzf release with this feature!	infokiller	2016-06-11 17:21:13
587	2016-06-08 16:42:38	@khalidchawtany I was able to implement toggling without too much effort, it's going in. <S_CODE_TOKEN> Still we need a way to specify if we want the preview window from the beginning or not (and _optionally_ if we want to automatically hide it when you move your cursor or type in characters). Something like `up:10:hidden` comes to my mind, but I'm not sure yet.	junegunn	2016-06-11 17:21:13
587	2016-06-08 18:50:16	@junegunn :+1: At least the toggle binding is so much lovely to have. Even if there is no default on/off part. I know for sure that others will request the on/off part so much, that you will not be able to resist :stuck_out_tongue_winking_eye:	khalidchawtany	2016-06-11 17:21:13
587	2016-06-09 17:01:37	A simple but nice use case. <S_CODE_TOKEN> <img width="640" alt="screen shot 2016-06-10 at 1 59 55 am" src="https://cloud.githubusercontent.com/assets/700826/15938688/3762d944-2eaf-11e6-8ace-18f826cf6eda.png">	junegunn	2016-06-11 17:21:13
587	2016-06-13 19:08:09	@junegunn is there anyway to use a vim function for the `--preview` command?	khalidchawtany	2016-06-11 17:21:13
587	2016-06-14 08:20:17	@junegunn Can this functionality be used to display one-line hg log/git log on the left side, and corresponding changeset diff on the right side? If so, could you please demonstrate a simple example of that?	balta2ar	2016-06-11 17:21:13
587	2016-06-14 12:36:29	@khalidchawtany I can't imagine a straightforward way to do that. Let me know if you find one. @balta2ar It's not _simple_, but: <S_CODE_TOKEN> `head -$LINES` part is necessary due to #598 which I'm going to fix shortly. EDIT: Fixed in 0.13.1.	junegunn	2016-06-11 17:21:13
587	2016-06-16 07:51:36	@junegunn Thanks! I'm using this feature and I like it! > Still we need a way to specify if we want the preview window from the beginning or not Yes, that would be awesome. I miss that. There is an issue, though. I'm using diff-so-fancy, and it probably detects terminal width upon execution to calculate the length of the horizontal bar. Unfortunately, with fzf it thinks that the horizontal space …	balta2ar	2016-06-11 17:21:13
587	2016-06-16 08:02:24	Guys, can someone help me, i have the latest version of fzf on my laptop, but when i'm trying to use this example <S_CODE_TOKEN> i'm getting this error `unknown option: --preview`	deathmaz	2016-06-11 17:21:13
587	2016-06-16 11:01:33	@deathmaz I think that the version used when you use --preview is not the latest.	khalidchawtany	2016-06-11 17:21:13
587	2016-06-16 11:11:42	Maybe i'm doing something wrong, so here my terminal session: https://asciinema.org/a/512wy7k30engo7w5yzzivj51z	deathmaz	2016-06-11 17:21:13
587	2016-06-16 12:43:26	@balta2ar > Yes, that would be awesome. I miss that. We already have `:hidden` suffix. e.g. `--preview-window right:hidden`, `--preview-window up:30%:hidden` > Unfortunately, with fzf it thinks that the horizontal space is wider than it actually is: Overriding `$COLUMNS` seems to work: `COLUMNS=30 diff-so-fancy`	junegunn	2016-06-11 17:21:13
587	2016-06-16 12:45:04	@deathmaz Check `which fzf`, it's probably pointing to an older binary in another location.	junegunn	2016-06-11 17:21:13
587	2016-06-16 12:46:23	`which fzf` returns `/usr/bin/fzf`	deathmaz	2016-06-11 17:21:13
587	2016-06-16 12:47:50	@deathmaz Yeah, that's not the place `install` script downloads fzf binary.	junegunn	2016-06-11 17:21:13
587	2016-06-16 12:48:23	ok, what should i do to correct this?	deathmaz	2016-06-11 17:21:13
587	2016-06-16 12:50:23	@deathmaz Your issue is not related to this issue. Please move the discussion to another issue.	infokiller	2016-06-11 17:21:13
587	2016-06-16 12:57:03	> We already have :hidden suffix. e.g. --preview-window right:hidden, --preview-window up:30%:hidden Thanks, I didn't notice that! > Overriding $COLUMNS seems to work: COLUMNS=30 diff-so-fancy Yes, it is indeed working. But isn't it right for fzf itself to override it as long as it's limiting available space anyway? Otherwise in preview commands I will need to write something like this: <S_CODE_T…	balta2ar	2016-06-11 17:21:13
587	2016-06-16 13:14:11	@balta2ar Hmm, I don't want to do that. `$LINES` and `$COLUMNS` are not guaranteed to work on different shells. As far as I know, shells like fish or tcsh do not use them. And even on bash or zsh, some programs directly refer to `/dev/tty` to find the screen size instead of relying on those variables. It's an incomplete solution that can cause extra confusion. I'll just leave it up to the users.	junegunn	2016-06-11 17:21:13
587	2016-06-16 13:34:23	@junegunn okay, fair enough. In that case I have another question. Is there a way to minimize wasted screen space? I know this is about aesthetics and is of course arguable, but I'd like to remove certain characters from the output. Look at the partial output near the preview window delimiter: <S_CODE_TOKEN> Here we have: 1. Two characters `..` for ellipses 2. One character for space 3. One chara…	balta2ar	2016-06-11 17:21:13
587	2016-06-16 14:04:40	Sorry, but no plan to add more options. Complexity control. As the name implies the purpose of `--preview` is to present simple preview inside fzf (in fshow example you can hit enter key to see the full content on vim). It's not an attempt to turn fzf into a fully-customizable TUI framework. - junegunn	junegunn	2016-06-11 17:21:13
587	2016-06-18 16:10:32	For those who have tried `pygmentize`, take a look at [coderay](https://github.com/rubychan/coderay), it's considerably faster.	junegunn	2016-06-11 17:21:13
587	2016-11-14 12:59:52	@balta2ar, the way `diff-so-fancy` dresses up the git output also breaks when you resize your shell window. I patched `diff-so-fancy`: <S_CODE_TOKEN>	suweller	2016-06-11 17:21:13
586	2016-06-03 00:42:10	- Category - [ ] fzf binary - [x] fzf-tmux script - [ ] Key bindings - [ ] Completion - [ ] Vim - [ ] Neovim - [ ] Etc. - OS - [x] Linux - [ ] Mac OS X - [ ] Windows - [ ] Etc. - Shell - [x] bash - [ ] zsh - [x] fish I'm running `tmux 2.0`, `fish 2.3.0` on ubuntu 15.04, fzf-tmux doesn't open the pane. https://gfycat.com/ElasticIdolizedChupacabra If I revert f074709, it works again. The weird part…	davidmh	2016-06-03 03:02:59
586	2016-06-03 01:07:34	@akashin Any idea?	junegunn	2016-06-03 03:02:59
586	2016-06-03 02:56:32	Same issue, running Ubuntu 16.04, tmux 2.1-3build1, fish 2.2.0-676-g6a16bdb-1~wily	liyinsg	2016-06-03 03:02:59
586	2016-06-03 03:03:47	@akashin I'm going to have to revert the change until the issue is resolved.	junegunn	2016-06-03 03:02:59
586	2016-06-03 06:24:37	Sure, I'll take some time to investigate the issue. UPD: I'm using Ubuntu 12.04.5, tmux 2.2, zsh 4.3.17. Everything over ssh.	akashin	2016-06-03 03:02:59
585	2016-06-02 21:54:17	When using `-d`/`--delimiter` with `--with-nth` <S_CODE_TOKEN> produces <S_CODE_TOKEN> in the filter. I would expect to just see `foo bar`. I'm not sure if this is intentional, but I can't help think it isn't, unless there's something I'm missing.. <!-- Check all that apply [x] --> - Category - [x] fzf binary - [ ] fzf-tmux script - [ ] Key bindings - [ ] Completion - [ ] Vim - [ ] Neovim - [ ] E…	DanielFGray	2016-06-03 04:45:39
585	2016-06-03 04:45:37	It is intentional. It makes good sense for tab-separated data, comma-separated data, or input that is aligned by multiple spaces. <S_CODE_TOKEN> I once used U+2007 when I didn't want the delimiters to be shown but couldn't use space as the delimiter.	junegunn	2016-06-03 04:45:39
584	2016-06-01 23:09:31		jimbocoder	2016-06-02 13:00:09
584	2016-06-02 13:00:09	Merged in b8a3ba16a256e6c83abc709828e65368163e3b9e. I also updated zsh completion. Thanks!	junegunn	2016-06-02 13:00:09
583	2016-06-01 05:26:45	<!-- Check all that apply [x] --> - Category - [ ] fzf binary - [ ] fzf-tmux script - [ ] Key bindings - [ ] Completion - [x] Vim - [x] Neovim - [ ] Etc. - OS - [ ] Linux - [x] Mac OS X - [ ] Windows - [ ] Etc. - Shell - [ ] bash - [x] zsh - [ ] fish <!-- ### Before submitting - Make sure that you have the latest version of fzf - If you use tmux, make sure $TERM is set to screen or screen-256colo…	mrleolink	2016-06-03 03:10:19
583	2016-06-03 03:10:33	Fixed it, thanks for the report.	junegunn	2016-06-03 03:10:19
582	2016-05-31 19:23:09	Hello! I'm having the following problem while using fzf with custom tmux keybindings required to work with vim-tmux-navigator: I use C-h/j/k/l shortcut to navigate between vim and tmux splits, but the same shortcuts are used to iterate over lists in fzf split. vim-tmux-navigator basically solves the problem of shortcuts clash between tmux and vim using _if-shell_ statement inside tmux config that…	akashin	2016-06-01 08:07:07
582	2016-06-01 03:54:52	Since you use C-h/j/k/l to navigate between splits, don't you want to use different set of keys for moving cursor up and down in fzf? <kbd>CTRL-N</kbd> and <kbd>CTRL-P</kbd> are idential to <kbd>CTRL-J</kbd> and <kbd>CTRL-K</kbd> by default, so you can use them instead, and you can further customize keys using `--bind` option. Having said that, if you still think it makes sense to change the titl…	junegunn	2016-06-01 08:07:07
582	2016-06-01 07:17:27	In this particular case I would like to avoid learning new shortcuts just because a) Jumping out of the fzf split is not the reasonable workflow for me b) I don't use <kbd>CTRL-N</kbd> and <kbd>CTRL-P</kbd> anywhere c) This is an easy fix that doesn't introduce any other inconsistencies for others	akashin	2016-06-01 08:07:07
582	2016-06-01 08:06:49	Okay, fair enough. Not using <kbd>CTRL-N/P</kbd> part was a bit surprising to me though as they're universal; shell, vim, emacs, any apps using readline.	junegunn	2016-06-01 08:07:07
582	2016-06-01 08:07:12	Merged, thanks!	junegunn	2016-06-01 08:07:07
582	2016-06-10 07:58:17	@junegunn Thanks for merging this. @akashin Now that FZF opens a new split with the "fzf" pane title, do I have to update my .tmux.conf to have a flag called $is_fzf (or similar) to conditionally send the "send-keys"/"select-pane" command? Further, what would that look like? Sorry for my inexperience with Tmux (I am trying to learn!)	kieran-bamforth	2016-06-01 08:07:07
582	2016-06-10 13:59:56	@kieran-bamforth Unfortunately this was reverted due to #586.	junegunn	2016-06-01 08:07:07
582	2016-06-10 14:42:25	@kieran-bamforth yes, you're right. You can find my tmux.conf here: https://github.com/akashin/dotfiles/blob/master/tmux/tmux.conf.symlink#L72 I'm still going to investigate the problem that appeared for some other shells, hopefully on this weekend.	akashin	2016-06-01 08:07:07
582	2016-07-06 22:20:37	@akashin `#T` is showing just `localhost` for me if I open fzf from vim and run `:run-shell 'echo "#T"'`. Did you ever figure this out?	adamyonk	2016-06-01 08:07:07
582	2016-07-06 22:41:13	This seems to be working for me: <S_CODE_TOKEN> I needed to check pane_current_command AND pane_start_command for fzf.	adamyonk	2016-06-01 08:07:07
582	2016-07-08 08:37:20	I didn't know that there is "pane_start_command" available. Unfortunately for me without the PR it shows "env TERM=screen-256color" when I invoke fzf. With the PR I get "printf '\033]2;fzf\033\';' env..." in pane_start_command. With this PR #T shows fzf as expected when I invoke fzf-tmux. I print #T in tmux status pane with <S_CODE_TOKEN>	akashin	2016-06-01 08:07:07
582	2016-07-08 08:41:01	Actually I was seeing only part of #{pane_start_command}. After adding <S_CODE_TOKEN> I indeed got <S_CODE_TOKEN> which contains fzf as a substring. So this is a possible workaround without my PR.	akashin	2016-06-01 08:07:07
582	2017-02-28 23:40:27	pane_start_command and pane_current_command no longer contain anything relating to fzf. Is there another workaround?	mark-westerhof	2016-06-01 08:07:07
[truncated: 3,396 more rows]
