# Supplementary material for: Status, identity, and language: A study of issue discussions in GitHub
Source: PLoS One. 2019 Jun 14;14(6):e0215059. doi: 10.1371/journal.pone.0215059 (PMC6568400; doi:10.1371/journal.pone.0215059)
Supplement: S2 Data — (ZIP) [file pone.0215059.s003.zip › sample_46_projs_issues/junegunn_fzf/issue_comments_mentioned_committer_NOCODE_FULLBODY.csv]

issue_num	datetime	body	login	mention_login
882	2017-03-26 09:15:20	@junegunn How far can I go for handling the filepaths on Windows? I need to add `fzf#fnamemodify()` and `fzf#getcwd()` for `s:shortpath()` since `shellslash` affects both the shellquoting (which depends on the slash) and the filepath slashes (forward or back). I'll need to use batch file because backslashes are shellescaped via double-quotes which breaks `:!` in Vim. I'm defaulting to `set noshel…	janlazo	junegunn
882	2017-03-26 09:15:20	@junegunn How far can I go for handling the filepaths on Windows? I need to add `fzf#fnamemodify()` and `fzf#getcwd()` for `s:shortpath()` since `shellslash` affects both the shellquoting (which depends on the slash) and the filepath slashes (forward or back). I'll need to use batch file because backslashes are shellescaped via double-quotes which breaks `:!` in Vim. I'm defaulting to `set noshel…	janlazo	justinmk
882	2017-03-26 11:07:50	@janlazo try https://github.com/neovim/neovim/pull/6359 or just wait for it to be merged.	justinmk	janlazo
882	2017-03-28 01:57:52	@junegunn This PR has a mixture of commits meant for Vim but is compatible with Neovim via powershell. I can make a separate PR for using backslashes in Windows filepaths such that, with `set noshellslash`, the finalized command passed to `:!` should use backslash for all filepaths.	janlazo	junegunn
882	2017-03-28 02:47:07	Thanks for your work @janlazo. To be honest, it's a little hard for me to follow this thread; what are the exact problems we are trying to solve? What are the steps to reproduce each problem and how do we validate the correctness of the fixes? Are we talking about Vim, Neovim, or both? Is this the right time for us to make changes for unannounced Neovim? Is it okay for us to proceed with the Neov…	junegunn	janlazo
870	2017-03-20 15:22:15	@junegunn I'm affraid I made a mistake. With this commit, I broke support for hostnames containing a hyphen (e.g. my-host-name). This is because for the grep command, in bracket expressions, the hyphen acts as a range expression, unless it's located as the last character where it's interpreted as a literal. So, for this patch to be correct, the colon should be placed in front of the hyphen. What …	S4mw1s3	junegunn
860	2017-02-28 14:05:45	This must be an issue with my system then. I'm going to go ahead and close the issue, but I'll report back if I find a solution. Thank you for trying to reproduce this, @junegunn!	KibaFox	junegunn
849	2017-02-22 23:16:44	Thanks for troubleshooting @junegunn. I am reverting back to Go 1.7 until I figure out how to by pass the Cylance AV. Will post the update once I have the solution	alotofnoodles	junegunn
849	2017-02-22 23:19:06	Yeah, thank you @junegunn for taking the time to troubleshoot. I really appreciate your help and LOVE a TON of your projects :), Keep up the good work. @alotofnoodles Cylance blows. I have it for work too :p	hahuang65	junegunn
833	2017-02-06 16:36:04	@junegunn thanks a lot. Perfect as always.	yevhen-m	junegunn
821	2017-01-26 09:24:02	@junegunn thanks. Waiting for fzf 0.16.3.	yevhen-m	junegunn
820	2017-01-24 09:11:52	@junegunn thanks for the quick fix and for your efforts in making fzf! @balta2ar I recorded a video and put it here: https://vimeo.com/200792397	danr	junegunn
817	2017-01-20 05:22:24	Hi, thanks for the suggestion, but I'm pretty much with @acornejo on this, for a number of reasons. 1. We'll have to implement the logic for 3 different shells (bash, zsh, and fish) and I'll have to maintain the code forever. Supporting 3 shells has been the number one pain point for me, because all I use and know well is bash. Let's delegate the role to the tools that are obviously better at it …	junegunn	acornejo
811	2017-01-21 12:00:01	@junegunn Sorry, I don't quite understand this decision. You recently hardcoded `--height` into ctrl-r, effectively forcing users who have never used it to add another option `--no-height` to cancel it. Why didn't you just add `--height` to your own FZF_DEFAULT_OPTS? Also, what's the point of `--no-height` if you can simply omit `--height`? (except when you can't where `--height` is hardcoded). T…	balta2ar	junegunn
811	2017-01-21 16:32:26	@junegunn Sorry if my previous comment sounded like a rant or a complaint. I didn't mean to. I understand that you spend a lot of your own time on this for free and you don't own anything to anybody. To be more constructive, let me ask it this way. What if instead of hard coding, you put `--height` into CTRL_R_OPTS by default (if it's not set by a user)? In this case 1. height would be default as…	balta2ar	junegunn
811	2017-01-23 05:44:43	@junegunn Thanks, I try your suggestions, it works.	markwu	junegunn
802	2017-01-15 06:54:56	@junegunn apologies for not being clear on what I was asking for. Let's take the following example: which gives us the following (ignore the comment, it's just so that I can refer to steps): (with the cursor at the position shown by the caret) For me the default mapping for the action `backward-kill-word` is `alt-bs`. If we `backward-kill-word` once we are left with: If we `backward-kill-word` ag…	myitcv	junegunn
802	2017-01-15 18:09:09	@junegunn - brilliant. Working like a dream; thank you!	myitcv	junegunn
791	2017-01-07 13:54:43	@junegunn now completions are fixed, but I get this after `**<tab>`	yevhen-m	junegunn
786	2017-01-03 17:07:17	@janlazo Thanks, the code looks good to me. Please send me a pull request.	junegunn	janlazo
782	2017-01-16 06:14:05	Thanks @junegunn for the quick reply. Not sure which install script you are referring to. What I did is brew reinstall fzf and the error is still there. fzf --version shows 0.15.9	paulhybryant	junegunn
782	2017-01-19 14:17:04	Running `brew upgrade` after @junegunn's change got merged helped me with this, gj!	cbrwizard	junegunn
765	2016-12-13 03:39:14	Thanks @mhinz, but I'm still seeing errors with the patch :/	junegunn	mhinz
765	2017-01-24 18:04:16	@justinmk is right, adding a param to `on_exit` fixes things	supermarin	justinmk
758	2016-12-05 12:52:23	Thanks @justinmk. You also can use `./install --all`. `./install --bin` is another useful option for those who don't want the extra stuff.	junegunn	justinmk
754	2016-12-14 13:36:53	@junegunn I'm not sure how to redefine `fzf#vim#files` as it calls `s:fzf`. I too would love to see a cleaner interface. Replacing the vim prompt with a single character (e.g. `/`) would be a great option to have. The ability to remove the red pointer and grey line on the left side, and the file count (`202/202`) would also nice. Aesthetics complaints aside though, fzf is really impressive!	net	junegunn
754	2016-12-15 04:32:47	@junegunn I understand your concerns, but Vim is by nature highly customizable. It should follow that its plugins be the same. My Vim, as is many other's, is set up to have a specific look. Fzf.vim is the best fuzzy finder available, but its visual complexity clashes with my Vim's style. I know that fzf is not just a Vim plugin; the same argument follows for bash/zsh. I have no doubts that more v…	net	junegunn
716	2016-10-25 18:03:41	@junegunn yes, that is exactly what is broken. The latter part of my report has > If I reopen it thought... so opening a new terminal is where fzf isn't working. @mjwestcott I do have that:	ptarjan	mjwestcott
716	2016-10-25 18:03:41	@junegunn yes, that is exactly what is broken. The latter part of my report has > If I reopen it thought... so opening a new terminal is where fzf isn't working. @mjwestcott I do have that:	ptarjan	junegunn
714	2016-10-31 03:47:14	@junegunn - regarding the issues that you mentioned: 1. I will look into this 2. can you give me a test case for this? 3. should be fixed in my latest commit 4. there's a bug in mouse scrolling in termbox-go (see mentioned issue in my latest source code commit). I disabled mouse input for now as this terminates fzf and I can't find an easy workaround. Other than that it seems to be working fine f…	kelleyma49	junegunn
712	2016-11-13 03:43:36	Hello @junegunn! Thank you very much for developing `fzf` and `fzf.vim`! I use both the program and the Vim plugin on a very regular basis. Your work is very much appreciate by me. I know that this issue is now closed. But, I noticed that you wrote "It requires revising the syntax for color specification. Not now, but maybe in the future." and I wanted to chime in to say that I would really appre…	gkapfham	junegunn
712	2016-11-14 21:34:07	Hello @junegunn. Again, thanks for developing fzf and thanks for sharing the patch with me. I will consider compiling from source in the future. For now, I will accept the bold font. If you ever decide to implement some of the requested styling features, then let us know. Overall, I really appreciate your effort in creating this very useful program!	gkapfham	junegunn
712	2016-12-27 21:22:41	Hello @junegunn! Please accept my apology for the delay in my reply on this issue. Again, thanks so much for all of your hard work on this plugin! I was delighted to see that you added the `--no-bold` option and I have added it to my `$FZF_DEFAULT_OPTS` so that it is the default when I am using `fzf` in Vim, NeoVim, and in my terminal. Again, your addition of this option is greatly appreciated!	gkapfham	junegunn
692	2016-10-04 16:42:04	Fair point, I completely understand your viewpoint @junegunn - thank you for explaining and thank you for an incredible tool!	wayneashleyberry	junegunn
681	2016-09-28 11:01:58	Dear @junegunn, Please see below.	orschiro	junegunn
681	2016-10-04 06:49:42	Dear @junegunn, I am running Ubuntu Unity 16.04, Bash 4.3.46(1) and GNOME Terminal 3.18.3. -Robert	orschiro	junegunn
669	2016-09-24 18:34:21	Hi @junegunn, when i'm trying this example: `fzf --preview 'highlight -O ansi {}' --bind alt-j:preview-down,alt-k:preview-up` i'm getting this: `unknown action: preview-down` Am i doing something wrong? I'm using Linux with zsh 5.2 and tmux 2.2. Thank you for your work!	deathmaz	junegunn
664	2016-09-25 06:29:27	Dear @junegunn, Thanks for your resources! After having watched [this](https://www.youtube.com/watch?v=AX3u10bruOI) video I finally understood what to do. 1. I installed fzf using the Git method 2. I type in `up`, press `Ctrl+t` and search for `192` 3. I confirm with `Return` 4. The absolute path to the file containing `192` is being inserted after the `up`. This is wonderful! :-) -Robert	orschiro	junegunn
664	2016-09-25 08:12:14	@junegunn, `up ~/**<TAB>` doesn't work for me in Bash. -Robert	orschiro	junegunn
664	2016-09-25 09:51:17	I see, thank you @junegunn! -Robert	orschiro	junegunn
653	2016-09-22 23:13:36	Hi @edi9999 when I boot linux I get into linux console, there alt-c works. Then I run startx to get in to X windows environment, in which alt-c does not work in xterm or urxvt, however esc-c works. I use debian testing and icewm as windows manager. Thanks!	githubfun	edi9999
649	2016-09-04 12:00:48	@junegunn thank you it works!	aliev	junegunn
643	2016-08-31 05:23:45	@qiemem Hi, unfortunately the fix for this caused #648, and I had to revert the commit.	junegunn	qiemem
640	2016-11-20 14:05:54	@prabirshrestha Thanks. I'll mention the project somewhere on the wiki.	junegunn	prabirshrestha
638	2016-09-06 09:50:52	@junegunn I have been using **FZF** for everything since its creation. I still use it for a lot. However, currently I prefer **fzy** for finding files. This is due to the fact that, when I open a file I usually (90% of the times) know where it is. Typing some of the first letters of the path to takes me to it. Knowing that you have already stated that > What's clear though is that it would be muc…	khalidchawtany	junegunn
638	2016-09-06 10:59:29	I agree with the sentiments expressed above. fzf is still my favoured tool. Its only weakness is the scoring algorithm. @junegunn is right that there's no universally acknowledged solution to the scoring problem. My own use of fuzzy finding is based largely on word prefixes. So if the file I'm looking for is: /Users/mattwestcott/repos/python/trains/models.py I'm very likely to choose a pattern li…	mjwestcott	junegunn
638	2016-09-07 12:58:01	Thanks @junegunn. Based on a few hours' use, the alpha version is awesome. Even before your optimisations, I found it usable on 1-2 million filenames. The results are definitely worth the cost. I'll be interested to check out your implementation. Also, highlighting only the characters that match is a big improvement.	mjwestcott	junegunn
634	2016-08-16 04:14:17	@junegunn Yes and it works as expected.	nimamo	junegunn
634	2016-08-16 12:00:06	@junegunn This command works. I tried the same procedure ( `export FZF_DEFAULT_COMMAND='ag --hidden --ignore .git -g ""'` ) on a different Linux installation and it just worked fine. This doesn't seem to be a bug in fzf, yet seeing different results from `fzf` in bash and `:FZF` in Vim is worth noticing.	nimamo	junegunn
633	2016-08-11 10:10:33	@junegunn that's right.	yevhen-m	junegunn
632	2016-08-02 08:27:20	@justinmk still slow on:	kassio	justinmk
632	2016-08-02 08:28:30	@junegunn the workaround seems to improve a little bit, but still way slow compared with vim.	kassio	junegunn
632	2016-08-02 16:26:46	@justinmk great TIL! Thank you for the help!	kassio	justinmk
631	2016-08-10 15:55:26	@edi9999 Thanks Edgar, I really appreciate it! @eyalev Thank you!	junegunn	edi9999
630	2016-07-29 10:08:21	@junegunn You're right, I just replaced the `bufexists` for the `filter`.	kassio	junegunn
626	2016-07-31 09:10:21	@vaxXxa @junegunn @edi9999 Is this helpful http://unix.stackexchange.com/a/84838/44493? The idea is to add numbers as the first column, sort & uniq by the second column (actual history lines), sort again by the first column (original indices) and remove indices. Only standard tools are used.	balta2ar	junegunn
626	2016-07-31 09:10:21	@vaxXxa @junegunn @edi9999 Is this helpful http://unix.stackexchange.com/a/84838/44493? The idea is to add numbers as the first column, sort & uniq by the second column (actual history lines), sort again by the first column (original indices) and remove indices. Only standard tools are used.	balta2ar	edi9999
626	2016-08-02 06:50:23	@edi9999 @balta2ar Interesting results, thanks! With my 37K history, it takes 26ms to deduplicate using the approach. Interestingly, alternative solutions using awk or perl turned out to be slower although they can immediately start printing the lines before processing the entire list. However, this advantage does not hold in this case, as the users will most likely want the tail of the list. 26m…	junegunn	edi9999
624	2016-07-19 20:18:47	Thanks for the plug :) While it would be nice to have the MRU built into fzf.vim, I've come to see @junegunn's perspective. fzf.vim makes use of FZF's and Vim's builtin features, but doesn't add anything beyond that. Building in MRU would require more than a few options and a separate script since opinions on what an MRU is varies. fzf-filemru is easy enough to maintain separately as long as it's…	tweekmonster	junegunn
624	2016-07-19 21:54:56	@junegunn What I want to do is just make the FZF to replace the original CtrlP out of box. As @tweekmonster say, > fzf.vim makes use of FZF's and Vim's builtin features, but doesn't add anything beyond that. What fzf.vim can do is just make Vim's builtin features more easy. But it is just for @junegunn personal use. The FZF is an awesome cli tool which should deserve to be used in more and more o…	lvht	junegunn
624	2016-07-20 02:08:47	@tweekmonster > fzf-filemru is easy enough to maintain separately as long as it's possible to grab a reference to fzf.vim's s:common_sink. Do you want me to make it public? I can surely consider that. @lvht > However, I have to download all other *.go file. Homebrew package of fzf contains fzf.vim, so you can do this: I recently [updated the installation instructions](https://github.com/junegunn/…	junegunn	junegunn
622	2016-07-14 04:18:57	@junegunn I understand that I can scroll down. The thing is - even if I set "down" to "~90%", nothing changes. What happens is - the window height is automatically calculated based on the number of matches. But the calculated window height does not take the "--header" line into account, so the last match gets pushed out of the window no matter what "~X%" is set in "down". The auto-calculated wind…	mrbiggfoot	junegunn
622	2016-07-14 11:11:45	Thanks @junegunn, your work is much appreciated!	mrbiggfoot	junegunn
600	2016-06-16 08:14:05	Thanks @junegunn and sorry for the duplicate	benoittgt	junegunn
596	2016-06-12 12:48:09	Thanks @junegunn	ahmedelgabri	junegunn
589	2016-06-07 03:42:24	@justinmk Because of ncurses and some other unixy stuff. #147 has been open for a while, but nobody has presented a complete solution to the problem. I'm probably not going to spend my time on Windows support (I don't even have a Windows PC) or extracting non-UI part as a library because I don't need it. He that would eat the fruit must climb the tree.	junegunn	justinmk
587	2016-06-07 15:56:01	Thanks @junegunn! fzf is already great, and this feature sounds awesome.	infokiller	junegunn
587	2016-06-08 12:56:17	@junegunn I'm not really familiar with ncurses, so I'm not sure I'm following. Given the line number of the selected line, wouldn't it be possible to grab +-N lines (for example using `head` and `tail`) and send it for display to the ncurses window? What is the interface to the ncurses window? is it just a string that is passed?	infokiller	junegunn
587	2016-06-08 16:22:43	@junegunn Just to clarify, my intention is to show in the preview window something similar to what you would get using grep's `-C` option. For example, let's say I want to display 1 line of context. Furthermore, let's say I have these lines in my shell history: Then, if I type 4 in the fzf prompt I want the preview window to show:	infokiller	junegunn
587	2016-06-08 18:50:16	@junegunn :+1: At least the toggle binding is so much lovely to have. Even if there is no default on/off part. I know for sure that others will request the on/off part so much, that you will not be able to resist :stuck_out_tongue_winking_eye:	khalidchawtany	junegunn
587	2016-06-13 19:08:09	@junegunn is there anyway to use a vim function for the `--preview` command?	khalidchawtany	junegunn
587	2016-06-14 08:20:17	@junegunn Can this functionality be used to display one-line hg log/git log on the left side, and corresponding changeset diff on the right side? If so, could you please demonstrate a simple example of that?	balta2ar	junegunn
587	2016-06-16 07:51:36	@junegunn Thanks! I'm using this feature and I like it! > Still we need a way to specify if we want the preview window from the beginning or not Yes, that would be awesome. I miss that. There is an issue, though. I'm using diff-so-fancy, and it probably detects terminal width upon execution to calculate the length of the horizontal bar. Unfortunately, with fzf it thinks that the horizontal space …	balta2ar	junegunn
587	2016-06-16 13:34:23	@junegunn okay, fair enough. In that case I have another question. Is there a way to minimize wasted screen space? I know this is about aesthetics and is of course arguable, but I'd like to remove certain characters from the output. Look at the partial output near the preview window delimiter: Here we have: 1. Two characters `..` for ellipses 2. One character for space 3. One character for pipe 4…	balta2ar	junegunn
582	2016-06-10 07:58:17	@junegunn Thanks for merging this. @akashin Now that FZF opens a new split with the "fzf" pane title, do I have to update my .tmux.conf to have a flag called $is_fzf (or similar) to conditionally send the "send-keys"/"select-pane" command? Further, what would that look like? Sorry for my inexperience with Tmux (I am trying to learn!)	kieran-bamforth	junegunn
582	2016-06-10 07:58:17	@junegunn Thanks for merging this. @akashin Now that FZF opens a new split with the "fzf" pane title, do I have to update my .tmux.conf to have a flag called $is_fzf (or similar) to conditionally send the "send-keys"/"select-pane" command? Further, what would that look like? Sorry for my inexperience with Tmux (I am trying to learn!)	kieran-bamforth	akashin
582	2016-07-06 22:20:37	@akashin `#T` is showing just `localhost` for me if I open fzf from vim and run `:run-shell 'echo "#T"'`. Did you ever figure this out?	adamyonk	akashin
579	2016-05-25 07:12:05	@acornejo my zsh version is 5.2 and yes, after `setopt glob_subst` i can reproduce the issue	deathmaz	acornejo
578	2016-05-23 18:04:21	@junegunn, interesting. I have set it to use `ag` and it does indeed seem to run faster, however, now Ctrl-T doesn't include directories anymore. Is there a solution? So far as I can see `ag` can't search for directory names, so I'm guessing not.	caesar	junegunn
578	2016-05-23 18:45:44	@junegunn, that's great! Only problem I see is that it doesn't include empty dirs. That would require a different approach. But it's really helpful nonetheless, thanks. A few thoughts: - would it make sense to include that in `fzf` by default, or as an option? - maybe it would be good to have two shortcuts, one for directories (use whatever mechanism Alt+C uses) and one for files? - maybe `fzf` c…	caesar	junegunn
577	2016-05-23 16:59:18	@edi9999 Thanks for chiming in. > If you start matching on the right, (in your example, by typing "component"), you can view more Yes that's what I would do. A large `--hscroll-off` value in `$FZF_CTRL_R_OPTS` can definitely help (the default is 10). But anyway I don't have a great answer to this. Adding support for manual horizontal scrolling is the last thing I want to do as getting it right an…	junegunn	edi9999
576	2016-05-22 14:28:48	@junegunn Thanks! I know about <kbd>CTRL+C</kbd> but it's just that my brain is programmed to use <kbd>ESC</kbd> for exit while <kbd>CTRL+C</kbd> is for killing processes :)	ahmedelgabri	junegunn
570	2016-05-10 16:14:07	@rosshadden Updated the code to use tigetnum call. Will be included in the next release. Or you can easily build the latest binary with `go get github.com/junegunn/fzf/src/fzf` if you have Go. @justinmk Thanks for chiming in. This is a new territory for me. The return value of `tigetnum("colors")` of ncurses seems to depend on the value of `$TERM` (e.g. `TERM=screen fzf` / `TERM=screen-256color f…	junegunn	justinmk
570	2016-05-10 19:12:06	@junegunn Your change works perfectly. Thank you! @justinmk Your argument works even better against what you said. Looking in `$TERM` for the presence of `256` is exactly the same in many ways as user-agent sniffing. Looking at `tput colors` and `tigetnum('colors')` (which return numbers like 1, 8, 256, or greater) are more along the lines of feature testing, which is less hacky and more future-p…	rosshadden	junegunn
570	2016-05-10 19:12:06	@junegunn Your change works perfectly. Thank you! @justinmk Your argument works even better against what you said. Looking in `$TERM` for the presence of `256` is exactly the same in many ways as user-agent sniffing. Looking at `tput colors` and `tigetnum('colors')` (which return numbers like 1, 8, 256, or greater) are more along the lines of feature testing, which is less hacky and more future-p…	rosshadden	justinmk
569	2016-05-11 04:09:11	> And what if one did not end up? Or ended up wrong one? > Then you should backspace couple of times to correct your query. Naturally, yes. I don't see how the new feature is different in that regard except for very small input that fits in one screen. Anyway the point is that the whole process is strictly "query-driven" as @justinmk pointed out. > "No turning back" is not the problem if you're t…	junegunn	justinmk
569	2016-05-12 17:59:45	@mhrebenyuk Well, speaking of "separation of concern", I would argue that the alternative approach suggested above provides exactly that by just being another way of moving your cursor instead of being a new mode of operation that is a combination of two actions (move + accept). It blends well with the rest of the interface. - `CTRL-P` / `CTRL-K` / Mouse wheel-up - Move cursor up - `CTRL-N` / `CT…	junegunn	justinmk
569	2016-05-18 07:21:43	Hi @junegunn, first of all thank you very much for your work, can't imagine my life without fzf. Can you please explain how this feature can be used?	deathmaz	junegunn
559	2016-04-27 16:39:40	@justinmk Ah okay, noted. Thanks.	junegunn	justinmk
559	2016-04-28 18:46:50	@junegunn The problem with (re)storing tab/window numbers is that they are not bound to the actual tab/window. Feel free to apply your patch first though.	blueyed	junegunn
559	2016-04-29 02:46:56	@blueyed Yes, the assumption here is that it's unlikely that a user opens more than one fzf buffer at a time, which I believe is a reasonable one and it simplifies the implementation.	junegunn	blueyed
559	2016-06-01 14:05:20	@blueyed that is the idea once I get my plugin updates out of the door.	kopischke	blueyed
556	2016-04-25 17:07:49	@justinmk Thanks for chiming in. But no, it's not reproducible on original Vim. The bang versions of the commands such as `:FZF!` do not use tmux and they are still fine. You can use this config to reproduce the problem:	junegunn	justinmk
556	2016-04-25 17:22:16	@junegunn Thanks for the repro! I just tried that vimrc with `NVIM v0.1.5-24-gef205c3` and didn't find much lag using `:FZF!` (with 57562 results) compared to Vim 7.4.52. (ubuntu 32-bit, ssh to VM from mintty, tmux 1.8) > The bang versions of the commands such as :FZF! do not use tmux and they are still fine. I didn't mean to imply that tmux is the differentiating factor--rather a blocking `syste…	justinmk	junegunn
556	2016-04-25 17:29:36	Hey @justinmk, did you run it on a git repo? It only happens when the current directory is inside a git repo.	junegunn	justinmk
547	2016-05-04 10:37:24	Hello! Cygwin maintainer here! @gene-pavlovsky pointed me at this thread over in me-and/Cygwin-fzf#2. So far, I've just been naively packaging up latest fzf release for Cygwin every so often; there've been changes that look like they're relevant to Cygwin, in things like the Tmux script, and I've not been thinking too hard about things like whether the version numbers are actually appropriate. No…	me-and	gene-pavlovsky
543	2016-04-18 07:16:27	@justinmk With 1. and 2., what I am trying to tell you is **how to speed up loading file list with exclude pattern**, not **how to filter out some exclude pattern within file list**. I have checked the fzf man page, but I can't find how I can set the exclude pattern. Please tell me what I have misunderstood.	dongminkim	justinmk
543	2016-04-18 13:57:09	@junegunn Thank you for your kind reply. I agree with the point that fzf binary should remain in the same scope with grep. But grep doesn't do key binding such as Ctrl-t or Ctrl-r. I thought the functionalities could be added as shell integration extensions. I have switched from bash into zsh, and I realized how handy tab completions are. I think `vi s/p/d/<Ctrl-t>` is much cooler than `vi some/p…	dongminkim	junegunn
542	2016-04-15 13:45:45	@mjwestcott Thanks :)	junegunn	mjwestcott
542	2016-04-15 14:11:48	Thanks @mjwestcott @junegunn Apologies for clogging up the issues, will check the 'Usage' section.	alistaircolling	junegunn
542	2016-04-15 14:11:48	Thanks @mjwestcott @junegunn Apologies for clogging up the issues, will check the 'Usage' section.	alistaircolling	mjwestcott
536	2016-04-01 03:25:29	Thanks so much @junegunn for the excellent and timely response	oscarmorrison	junegunn
534	2016-03-31 16:31:18	@junegunn thanks... I'd just like to match the tag exactly. Unfortunately, `--nth=1,..` doesn't quite help since there's still no way to match on the full exact tag (from what I can tell at least). Makes sense you don't want to overcomplicate things, though. So far, my current approach is working better than standard vim `C-]` at least. If anybody is interested, here's my function:	MichaelMackus	junegunn
526	2016-03-22 17:46:56	The proposed changes would be marvelous, @junegunn	svenstaro	junegunn
525	2016-03-20 08:48:03	Thanks for the inputs. @george-b @junegunn @D630 I knew about Rofi and wmctrl, but i don't have root permission to install it in the system. So started looking for other options.	mkpaul	junegunn
520	2016-03-03 23:18:07	@justinmk What are you using for `g:fzf_layout` exactly? I've found `let g:fzf_layout = {}` in your vimrc?! (makes it really not obvious then) It seems to be a good workaround for now - also providing more space.. ;)	blueyed	justinmk
520	2016-03-03 23:37:07	@blueyed `let g:fzf_layout = {}` makes fzf use a tab instead of a split (had to dig around the code; not documented). However, it opens in the next tab slot instead of the previous, so it doesn't return to the original tabpage on cancel.	justinmk	blueyed
520	2016-03-04 06:34:38	Note that `g:fzf_layout` is only used by the commands in fzf.vim project. https://github.com/junegunn/fzf.vim/blob/master/plugin/fzf.vim#L27-L31 This map is eventually passed to `fzf#run()` function, and it is supposed to contain [down/up/left/right or window attribute](https://github.com/junegunn/fzf#fzfrunoptions). `window` attribute, which only works in neovim unlike the others, holds the ex c…	junegunn	justinmk
520	2016-05-24 20:47:09	@edi9999 I would just note that the terminal mode of neovim and freedom from tmux is one of the main reasons for me using neovim instead of vim.	azag0	edi9999
520	2016-09-21 04:08:55	@justinmk > Derp, I just noticed that f025602 uses winrestcmd(). It's a shame that we didn't know about it when the great ctrlp has been using it for like 5 years :) Incidentally, I also have a zoom mapping. It uses `:tab split`, like Goyo.	junegunn	justinmk
512	2016-03-01 08:01:48	@DanielFGray You could do the following : Sorry this isn't what you expect, I've made a mistake.	netei	DanielFGray
512	2016-03-02 07:54:50	@DanielFGray Can you also try the following one?	D630	DanielFGray
498	2016-02-22 20:07:23	Strange... Installing fzf.vim seems to have fixed the issue, even for the previously broken wiki examples. Not sure what caused the original issue, but I'm back in business now. Thanks for the fzf.vim link @junegunn, I didn't even know about that project!	adambiggs	junegunn
492	2016-06-11 15:57:10	@netei @junegunn is there an example of how to remove duplicates for ctrl-r with fzf? I've seen a couple open issues about it and it'd be a nice thing to have.	aaronjensen	junegunn
488	2016-02-12 04:03:35	@junegunn yup, you're right. never mind. I just googled the error, found some RHEL bug report about how its useless. Anyways an empty line seems to work fine but I don't know if its the proper way.	nhooyr	junegunn
486	2016-02-24 02:36:05	> **@junegunn**: Does the new code run on slightly older versions of fish? No. The new code uses the read builtin `-a` option which is only available in fish ^2.2.0. Still, you should merge as soon as tests pass since fish users are rarely locked to a particular version anyway. Source - https://fishshell.com/release_notes.html - https://github.com/kballard/fish-shell/commit/973dd6ffbdc189f22b634d…	ghost	junegunn
480	2016-01-31 04:13:21	Thanks for the prompt response @junegunn, I haven't done any heavy modifications to any of my configs to be honest but here they are. zshrc: http://sprunge.us/VGMf this is the file that gets sourced: http://sprunge.us/DPdG and this is my oh-my-zshrc: http://sprunge.us/DGAV > You mean, CTRL-C doesn't work? Yeah, CTRL-C does nothing, CTRL-Z doesn't send the job to the background, I have to kill my …	EduardoRT	junegunn
480	2016-01-31 15:13:30	@junegunn thank you very much! I found the culprit with your config, it seems that oh-my-zsh's [common-aliases](https://github.com/robbyrussell/oh-my-zsh/wiki/Plugins#common-aliases) breaks it, just removing that specific plugin fixes everything, I'm really sorry, I thought that I tried that correctly but it seems I removed my plugins wrong before. Thanks a lot!	EduardoRT	junegunn
474	2016-01-21 05:18:56	thanks for the info @junegunn ! I was unaware of CTRL-6 and CTRL-O -- those should come in handy. And for now CtrlP's MRU works fine. Just thought if there was a way to do everything with FZF, it might be nice.	mattsawyer77	junegunn
470	2016-02-21 11:58:47	@junegunn Awesome, that worked a treat! I'd tried a bunch of ways such as copying the `fzf/src` contents into appropriate place in GOPATH and then `go build`. Binaries would be great but I'm very pleased I now have FZF on my FreeBSD laptop.	rosstimson	junegunn
460	2015-12-29 18:50:30	@junegunn in tmux 2.1 (https://github.com/tmux/tmux/commit/7382ba82c5b366be84ca55c7842426bcf3d1f521) $TERM inside tmux can be `tmux` or `tmux-256color`.	atweiden	junegunn
454	2015-12-24 22:28:26	@junegunn thanks! I didn't realize fzf.vim is a separate repository. Please feel free to resolve it here. @netei thanks for point to :Registers; Looks like it's not as capable as `yankring`/`Unite history/yank`, but could work as a simple alternative.	anvaka	junegunn
453	2016-04-23 03:52:50	@junegunn Ok, so I tried to disable everything but the problem still persists. I'm using neovim, this is my `init.vim` As you can see, I'm using pathogen to load nerdtree. I don't have anything else in my `bundle` folder.	mrleolink	junegunn
447	2015-12-14 06:45:00	@junegunn Nope, no luck with `-ttt`. I still get `/dev/pty/0`. Here's the output from the above commands again whilst logged in with `-ttt`: I could perhaps create you a limited temporary account on my server if you are unable to replicate a suitable testing environment. A bit more information about my server: It's virtualized using OpenVZ, and I'm using the latest RHEL kernel to my knowledge.	sbrl	junegunn
447	2016-02-07 09:04:00	@junegunn If I open `/dev/tty` on my laptop with `cat`, anything I type into it get's echoed back as expected. If I do the same on the server, I get a permission denied. If, however, I run the `tty` command, on the server it returns `/dev/pty/0`, and on my laptop it returns `/dev/pty/4`. Opening them both with `cat` on their respective machines works like a charm. Would it be possible to try open…	sbrl	junegunn
447	2016-02-08 06:59:37	@junegunn Ah I see. That _is_ a problem. I have just tried contacting OVH and pointed them towards this bug - hopefully I'll get a response in a day or two. Here's the message I sent: > Hello, > I have recently been taking a look at some software that I wanted to install on my VPS, but the software in question is unable to open /dev/tty, and the developer has advised me to contact you. > > Here's…	sbrl	junegunn
447	2017-01-19 21:25:48	@junegunn Thanks for reminding me to update this issue! I think I did, yeah, but it boiled down to the virtualisation tool they used for the 2014 range of VPSes. I'm renting a different (much better!) server now, so it should work. I'll check it out :D	sbrl	junegunn
446	2015-12-11 16:59:44	@justinmk Ha, didn't know that! :bulb:	junegunn	justinmk
446	2015-12-12 16:11:25	@chaoren Works perfectly. Thanks!	junegunn	chaoren
437	2015-12-08 10:20:20	@junegunn Yeah I will try to do that. Meanwhile if I execute only the find command in a prompt I get an error message:	rhabbachi	junegunn
437	2016-01-01 18:47:47	Thank you @junegunn. After a while I couldn't reproduce the issue. Closing.	rhabbachi	junegunn
434	2015-12-07 18:00:52	@junegunn and very usable. I think same issue https://github.com/tmux-plugins/vim-tmux-focus-events/issues/2	aliev	junegunn
430	2015-12-04 07:29:11	+1 @junegunn , it makes more sense to me that the dependencies are in other repos, so that you keep only **your** source code in the repository.	netei	junegunn
426	2015-11-19 16:50:51	@acornejo Not sure why (internal) `startinsert` doesn't work, but looks like we can workaround the issue with a `feedkeys` call. @khalidchawtany The same thing can be done in your case as well. Try changing `startinsert` to `call feedkeys('i')`.	junegunn	acornejo
426	2015-11-19 16:55:04	@junegunn yup, I can confirm this fixes the issue for me (makes sense, I was working around it by pressing i, so might as well have vim emualte that key press). Right now I amended my scripts by sprinkling the following in the right places: that being said, it would be wonderful if this fix was in fzf itself, so that user scripts don't have to care weather they are running in nvim or in plain old…	acornejo	junegunn
405	2015-11-05 17:53:24	@D630 have you tried with modification @junegunn suggested? In my initial testing I realized my original example does not work if `FZF_DEFAULT_OPTS` is unset. This works for me in `st` and `gnome terminal` on a Fedora 23 VM.	george-b	junegunn
405	2016-10-16 14:36:26	> AFAIK ncurses still clears the whole screen even when starting using a margin right? @acornejo Yeah, that is basically how ncurses works.	junegunn	acornejo
405	2016-10-16 17:43:49	Tks @junegunn, just closed the PR. If clearing the screen is unavoidable I don't see how starting from the current row is a desirable feature (if someone sees value on it, let me know since I had the code to add this to the fzf binary instead of doing it through shell scripts).	acornejo	junegunn
405	2016-10-16 19:10:39	Woah totally forgot about this! I'm actually not using fzf much these days, @junegunn should this be closed?	george-b	junegunn
405	2016-10-17 00:25:22	@acornejo I think the benefit is that we don't have to move our focus when fzf is started in full screen mode. But yeah, the usefulness of it is quite limited. @george-b I'll close it. Thanks.	junegunn	acornejo
403	2015-11-04 06:12:12	@junegunn @JackDanger I spend quite some time back in #242 to look for the reason but couldn't find it. It happened only occasionally and seemed to only happen after some usage of the shell (maybe history size is important? For me this is quite large often and I also increased the limits). Nevertheless I would recommend to merge the pull request. For me it fixed the problem, apparently also for @…	robinro	JackDanger
403	2015-11-04 06:12:12	@junegunn @JackDanger I spend quite some time back in #242 to look for the reason but couldn't find it. It happened only occasionally and seemed to only happen after some usage of the shell (maybe history size is important? For me this is quite large often and I also increased the limits). Nevertheless I would recommend to merge the pull request. For me it fixed the problem, apparently also for @…	robinro	junegunn
403	2015-11-04 06:45:37	@junegunn if the problem can not be found within a certain time/effort, still the workaround should be included. Fixing the original problem would be nicer, but not fixing a bug for a long time that keeps many people from using the tool is not reasonable.	robinro	junegunn
403	2015-11-04 07:25:19	@robinro I installed oh-my-zsh (since I couldn't reproduce with vanilla zsh) and noticed that zsh occasionally fails to update the prompt even when fzf-tmux properly completes (logged exit status and observed no anomaly there, always 0). I applied the patch, but the problem still persists. I don't think this is a proper fix to the problem. @JackDanger Can you try logging the exit status? I don't …	junegunn	robinro
403	2015-11-04 07:25:19	@robinro I installed oh-my-zsh (since I couldn't reproduce with vanilla zsh) and noticed that zsh occasionally fails to update the prompt even when fzf-tmux properly completes (logged exit status and observed no anomaly there, always 0). I applied the patch, but the problem still persists. I don't think this is a proper fix to the problem. @JackDanger Can you try logging the exit status? I don't …	junegunn	JackDanger
403	2015-11-04 08:00:45	@junegunn Thanks for looking into this. For me the patch resolved the problem, but I'll also look into logging the return code and collecting more info what's going on. I will only be able to do this towards the end of next week.	robinro	junegunn
403	2015-11-05 00:07:13	> Can you try logging the exit status? @junegunn It was `128`. I didn't get any more info about it than that but, like other folks here, I've noticed that the behavior is different depending on if my current working directory is a git repo. So there's something about ZSH + my `$PS1` and the git functions that are causing fzf to exit uncleanly. I'll be damned if I could figure out what, exactly wa…	JackDanger	junegunn
403	2015-11-05 03:56:24	@JackDanger Can you share your `$PS1` and the functions used in it? I'll try to reproduce the problem from my machine with it. fzf never exits with `128`, so if that was the case, it was probably caused by some code in `fzf-tmux` script. It would be really helpful if you could put `#!/bin/bash -x` on the top of the script and check what's going on when that happens.	junegunn	JackDanger
403	2015-11-05 04:23:35	@junegunn Here's what I've got, I'll try to include as much as possible: I've changed the key binding function to include some debug output: And, with `bash -x` set as the shebang on fzf-tmux, I open a new tmux pane: The PS1 seems to work fine and the only real function call in the PS1 string has as it's last value an `echo` so nothing seems fishy to me. Now I `CTRL-R` and I get a hell of a lot o…	JackDanger	junegunn
403	2015-11-05 04:30:57	@JackDanger Thanks for looking into it. It looks like that `rm -f` in `cleanup()` failed with exit status 128. Is your `rm` an alias of something? What does `type rm` say? And can you check adding `set +e` to `cleanup()` as follows fixes the issue?	junegunn	JackDanger
403	2015-11-05 04:41:02	@JackDanger Thank you. So the whole log says that fzf-tmux correctly finished with `0` as expected. We'll have to find where that 128 comes from. Hmm. Can you check again with a very simple `$PS1`? Such as `PS1="> "`.	junegunn	JackDanger
403	2015-11-05 07:33:11	@JackDanger Found it. Changing `return` in `git_prompt_info` to `return 0` fixes the issue. So for some reason, the exit status from `PS1` is affecting the return code of command substitution. Extremely strange. Not sure if it's a bug or an expected behavior, but finally I'm willing to apply the patch.	junegunn	JackDanger
403	2015-11-05 07:51:40	@JackDanger Can you rebase your commit?	junegunn	JackDanger
403	2015-11-05 18:08:09	@junegunn Nice sleuthing! Sorry I couldn't find it myself, I got a little lost in all the moving pieces here. I've rebased and edited my comment to let the next person know why this might be necessary and what kinds of situations can cause this. Thank you!	JackDanger	junegunn
403	2015-11-12 09:45:59	thanks @junegunn @JackDanger for this fix! :+1:	robinro	JackDanger
403	2015-11-12 09:45:59	thanks @junegunn @JackDanger for this fix! :+1:	robinro	junegunn
402	2015-11-03 17:57:50	@justinmk Ah yes, thanks. It just slipped out of my mind. So is this behavior a bug or is it expected?	junegunn	justinmk
402	2016-02-15 09:24:58	I'm running fzf (0.11.3) and seeing this problem still in Neovim (0.1.2). **Neovim version:** **FZF command in Vim:** The above mapping fail to browse the selected directory. Manually calling `doautocmd BufEnter` after selection works. If I change sink to `:Explore` instead it also works. Any ideas why this still is an issue? Thought #371 would solve it? /cc @justinmk	KevinSjoberg	justinmk
402	2016-02-15 12:01:42	@justinmk I'm currently just running Neovim, but I can certainly check if I can reproduce this within Vim as well.	KevinSjoberg	justinmk
402	2016-02-16 07:55:28	@junegunn I understand. So the current status of this issue is that it's not possible to fix?	KevinSjoberg	junegunn
400	2015-11-03 17:30:42	Thanks @junegunn I've been using fzf for quite a while and did not know about this :sob:	rgrinberg	junegunn
397	2015-10-28 02:21:27	Thanks @justinmk , any details on how to do the local terminal mapping? I would need some help here. Each time FZF opens it shifts horizontal splits up. so after a while if I have quickfix and whatnot my work buffer shrinks up to a single line, then I do 'Ctrl-W-o` and start over.	firedev	justinmk
397	2015-10-28 02:46:19	@justinmk Thanks, however it looks like there is no FileType fzf. It opens a new terminal window and filetype is empty for it.	firedev	justinmk
397	2015-10-28 13:48:52	@junegunn system() cannot run interactive commands in Neovim.	justinmk	junegunn
397	2015-10-28 16:07:09	@justinmk Yeah, but fzf-tmux opens a new pane and all the interactivity will happen there.	junegunn	justinmk
383	2016-12-13 22:36:20	@junegunn Regarding the `.gitignore` settings you mention above... where I do I set/run the commands you list?	jdsimcoe	junegunn
383	2016-12-14 06:08:15	@junegunn Did that and it worked. Thanks!	jdsimcoe	junegunn
353	2015-09-23 14:57:25	@justinmk It reports `autochdir` For some reason, everything works fine on Vim, but not Neovim.	ianks	justinmk
353	2015-09-23 16:26:10	No I am not @justinmk. It appears nowhere in my code (confirmed by grepping).	ianks	justinmk
353	2015-09-28 13:05:55	@ianks @justinmk I see the same problem with the latest neovim-git -- it reports autochdir to be set, although it is not. I must manually run `set noautochdir` before using vim-filer every time, no matter what is in my `.nvimrc`.	saulhoward	justinmk
350	2015-09-18 09:49:38	@junegunn i just manually compiled fzf and that binary works. I already tried removing ~/.fzf and cloing and running ./install again without success. Check my last comment above. I saw different errors when using your static and linked binary.	jonaz	junegunn
350	2015-09-18 17:55:21	Aaand I think I pinpointed what is the problem. both me and @jonaz use statically compiled binary which is probably compiled against older glibc version. In glibc 2.22 locale format changed a bit. So upgrading to glibc 2.22 on arch will automatically call `locale-gen` and thus update locales. And because fzf is probably compiled against older version (@junegunn can probably confirm that) it will …	kowalskey	junegunn
348	2015-09-16 19:43:24	Sorry yeah @tarruda @junegunn it was my config	azure-satellite	junegunn
347	2015-09-15 15:01:17	@junegunn Thanks for the clarification!	siadat	junegunn
345	2015-09-15 06:31:43	Thank you @junegunn!	siadat	junegunn
328	2015-08-31 16:42:05	@junegunn The problem is not resolved. My config (I replaced my home path with ~):	slonka	junegunn
328	2015-09-01 11:52:27	@junegunn I don't know how to do that. If you post a link how to debug this I will try.	slonka	junegunn
319	2015-08-14 14:31:35	Awesome! Thanks @junegunn	zhangchiqing	junegunn
308	2015-08-05 09:04:46	@edi9999 Agreed. I wonder which part of the current implementation caused the delay @azag0 experienced.	junegunn	edi9999
308	2015-08-05 10:02:03	@junegunn If someone submits a similar issue, feel free to ping me, I can look into it. Until then, I'll stick to my own key bindings. I guess you can close this.	azag0	junegunn
306	2015-07-29 08:37:23	> I have a question: does the plugin work by opening a buffer and pasting the contents of the actual file into that buffer? Because if so, I think that is the part where the problem lies. Nope. As @justinmk mentioned, I think `autochdir` can be the culprit. Can you try again with the option unset and see if the problem still persists? I actually found an issue with `autochdir` when selecting mult…	junegunn	justinmk
288	2015-10-11 16:52:35	@junegunn Nice! I tried the latest commit and trailing space no longer appears! :+1:	wzyboy	junegunn
288	2015-11-09 19:50:17	Just wanted to say thank you @junegunn!	tonglil	junegunn
285	2015-07-04 01:35:07	Done. @junegunn , thanks for the useful tool!	evverx	junegunn
283	2015-06-30 00:05:09	Thanks, @justinmk!	junegunn	justinmk
283	2015-06-30 00:32:18	Thanks @justinmk	ahmedelgabri	justinmk
280	2015-06-26 01:16:06	@edi9999 I see your concern, and that's what I would usually tell the users. But we can't ignore that many of the users simply do not want to go that far and `FZF_CTRL_T_COMMAND` seems like an okay compromise to me. > not put the key bindings in the git repository You know the install script allows you to opt-out the default key bindings. So it's already an option.	junegunn	edi9999
279	2016-05-05 16:13:57	@junegunn Thanks for the link. This fixed it. Not sure why I've never seen that in any other application though ^^. Sorry for the noise.	guiniol	junegunn
279	2016-06-29 20:04:41	Quick update: the fix @junegunn gave me made `HOME` and `END` work in `fzf` but now they don't work in `neovim`. I added a comment at the end of this issue: neovim/neovim#4308 Basically, if I add to Xdefaults: then `HOME` and `END` work in fzf but not in neovim, and if I remove that, it works in neovim but not in fzf. In both cases, both neovim and fzf work in tmux. So I'm at a loss as to how to …	guiniol	junegunn
279	2016-07-04 18:03:57	@eigengrau Great, thanks for the patch! Seems to make sense. Can you post a simple configuration file or script that reproduces the problem we're discussing here? I'd like to locally reproduce the problem on my vanilla zsh and confirm that the patch fixes the issue before merging it.	junegunn	eigengrau
265	2015-06-17 10:02:10	@junegunn I completely agree, this looks like the case where one can argue on the color of bike shed until the end of times. What comes into my mind is `man find`, specifically `-exec` option which supports both exec per one result and exec once with all results.	balta2ar	junegunn
264	2015-06-13 15:00:10	My bad about `:file_f` I have not found the documentation. :blush: @justinmk just explained for me about the `term://...`, thank you. :smile: About the `bd!`, the `name` thing fixes it because `:file` creates another buffer, from `:h :file_f`: > If the buffer did have a name, that name becomes the |alternate-file| name. An unlisted buffer is created to hold the old name So, with `:file [FZF]`, ac…	kassio	justinmk
264	2015-06-13 15:11:13	@kassio Thanks for the explanation. So, `term://` prefix is the convention that we are going to have to follow, whether I like it or not. Overriding `&statusline` can be an option but people using fancy statusline plugins will not appreciate it. Anyway, I'll merge the PR, thanks!.	junegunn	kassio
262	2015-10-07 17:16:12	@junegunn So things seem to be working fine when outside of vim, but inside vim it's an empty list. However, :Tags works just fine. I have another laptop running with fzf + fzf.vim just fine so it's probably a config issue.	seanwash	junegunn
262	2015-10-07 17:20:11	@junegunn That was it. AG wasn't installed on this machine -____- sorry to waste your time! I'm really loving FZF and spreading the word as much as I can!	seanwash	junegunn
259	2015-06-09 16:17:39	thanks for the quick response, @junegunn I get the same output from terminal and within tumx looks like when in tmux, the candidates beyond 1862 were somehow truncated or hidden	timfeirg	junegunn
250	2015-06-05 16:21:38	@junegunn thanks, I've just made a s/fzf-tmux/fzf.	taromero	junegunn
249	2015-06-18 13:54:49	@junegunn thank you! :heart:	padde	junegunn
243	2015-05-28 03:31:34	ctrlp-funky [uses regular expressions for every file type](https://github.com/tacahiroy/ctrlp-funky/tree/master/autoload/ctrlp/funky/ft) it supports, I don't think I quite like the approach. I'd rather use ctags as @justinmk suggested. But for listing functions and stuff in a single file (that's what ctrlp-funky does, right?), performance hardly matters, so fzf won't give you much benefit. > But,…	junegunn	justinmk
243	2015-05-28 03:47:37	Thanks for your response @junegunn :) Yes, i just use your sample `:FZFTags` as is. I'm new to Vim. The https://github.com/xolox/vim-easytags plugin allow me to create tag on read and save a file. Here is my conf: But, FZFTags seem to show all my tag. Not limit it to current active file What I want to have is like this: ![a](https://cloud.githubusercontent.com/assets/1274849/7852392/01ba6e18-0527…	rawaludin	junegunn
243	2015-07-22 11:18:34	@junegunn I found a small solution (taken from CtrlPBufTag) without creating tagfile (works with current buffer): But go to line I can't realize. maybe you have a solution? (it would be great to display the expression type too like in ctlp). For example: JSONField | 32 | class Example usage: ![fzf-ctags](https://dl.dropboxusercontent.com/u/5837324/fzfctag.png) Thanks!	aliev	junegunn
243	2015-07-22 18:04:36	@junegunn wow! thanks!!!! :)	aliev	junegunn
240	2015-05-26 08:46:35	@junegunn thank you very much! one more question: how to implement search for tags, without the tags file as in ctlpbuftag? for example: https://coderwall.com/p/x39gbg/use-ctrlp-s-ctrlpbuftag-to-quickly-jump-to-methods	aliev	junegunn
240	2015-06-21 12:27:08	@junegunn Hey, thanks for the awesome project. I copied the https://github.com/junegunn/fzf/wiki/Examples-(vim)#narrow-ag-results-within-vim (AG results in vim) in my vimrc and I tried `:Ag my_pattern` in my directory, the tmux window quickly opens(the pattern has results) and closes down, before I could look through the files. The other functions like `FZFMru`, `FZFTags`, `FZFTagFile`, `FZFLines…	vysakh0	junegunn
240	2015-06-21 14:56:46	@junegunn Just updated fzf, it works :) Thanks :+1:	vysakh0	junegunn
240	2015-06-21 15:24:16	@junegunn I've another question, hope you won't mind. In Vim, - I did `:Ag mypattern`, it returned 4 results, - I chose the first result, and fzf window (tmux split) closes, - I've to do `:Ag mypattern` again to see the other results. Question: How to close the split window(fzf results) only on pressing escape, not on any selection of results?	vysakh0	junegunn
240	2015-07-09 17:37:22	@junegunn :dancers: thank you :+1:	vysakh0	junegunn
239	2015-05-18 15:16:03	@noahfrederick @junegunn Thank you both! I just tried what @junegunn posted and it seems to work great. Yes, I'm not very good at vimscript but I agree this is more flexible :)	Linuus	junegunn
236	2015-05-20 07:09:55	@junegunn I can reproduce, `ls **<tab>` then `Ctrl + C` and it will be in column 0 with `ls **` in prompt.	pigmej	junegunn
236	2015-05-20 07:17:46	@pigmej @tiziano88 Aha, I was unable to reproduce it because I was on tmux, but I can see the prompt garbled when not on tmux. Actually the cursor is not moved to column 0, it just looks like so because `zle redisplay` is skipped. I'll fix it.	junegunn	tiziano88
234	2015-05-13 14:49:18	Thanks @junegunn for your quick reply. My feedback as follows: > Does this work on command line? I don't understand what you mean here. If I run `fzf` on terminal, it works. If I run your mentioned script, it says `zsh: command not found: xterm` > Can you check if it works when there's no other plugins and settings? It didn't work, I still suffer from the same error :disappointed: > This is not r…	babygau	junegunn
234	2015-05-13 15:15:04	> Well, that's the reason. You need to install http://xquartz.macosforge.org/landing/ Your suggestion is spot on. I can run `fzf` on `MacVim` now :+1: > The update wasn't meant to fix your problem. I just wanted to let you know of it. Yeah, I also just wanted to let you know anyway :grinning: Many thanks @junegunn, cheers :100:	babygau	junegunn
234	2015-05-13 15:28:59	@junegunn This could not be an issue, but is there anyway to change cursor background in `fzf`, currently the cursor background is `white` and it looks like a `block cursor`. I just want to turn off cursor highlight so it will look like a `vertical bar cursor`.	babygau	junegunn
234	2015-05-13 16:11:32	Thanks @junegunn, I found a way to fix it And the background disappeared though I lost the vertical bar cursor.	babygau	junegunn
230	2015-05-10 23:16:20	Thanks for all this @junegunn ! Also I think we should add support for configuring a different bound key and having no trigger at all. Specifically, the use case I'd like to support is: start writing a path name, use tab completion as usual up to a certain point, and then use a different shortcut (e.g. <kbd>CTRL</kbd>+<kbd>P</kbd>) to trigger fzf from that point on (without ever typing a specific…	tiziano88	junegunn
227	2015-05-15 10:19:51	@junegunn Hm, unexpectedly, putting `source ~/.fzf.zsh` after autosuggestions seems to have solved the problem. I'd give it a longer try, though, before concluding it works 100%.	balta2ar	junegunn
227	2015-05-15 14:28:32	@junegunn Thanks, I'll probably stick with disabling autocompletion for a while. Unfortunately, I have zero knowledge of how zsh plugins work, but I'll add problem investigation to my TODO list. Autosuggestions is a nice plugin but as it was mentioned many times in its issues, it requires someone with time and energy to fix all its problems. Also, could you please expand that Wiki page to describ…	balta2ar	junegunn
225	2015-05-14 06:31:53	@junegunn I just checked. The problem has been fixed. kudos @junegunn :tada: Now there's only one nagging #206 left that causing misbehaving `default enter` key in `fzf`. Hope you and @tarruda could fix it one day :sparkles:	babygau	junegunn
223	2015-05-19 20:39:30	@junegunn is there any easy way to have `Ctrl+K` not for "up" action but for `kill-line` (emacs function name) ?	pigmej	junegunn
223	2015-05-21 15:51:44	@junegunn cool, About your last question, it seems that I use `crtl+k` more than I even expected ;-) Usually for delete to the end of the line.	pigmej	junegunn
216	2015-11-29 01:09:51	@Tranquility Now I see the real issue: nvim does not update the terminal buffer as soon as it receives data. Here's a high-level overview of how it works: - Nvim receives data from the pty - Data is fed to libvterm, which immediately updates its internal screen - At most 10ms later, nvim updates the terminal buffer to reflect libvterm internal screen. In other words, nvim updates the buffer at mo…	tarruda	junegunn
207	2015-05-19 15:16:07	@tarruda the backtrace looked the same as [the one I posted earlier](https://github.com/junegunn/fzf/issues/207#issuecomment-94966323). @junegunn I was running the latest version of NeoVim & FZF when I posted. Let me know if there's any other debugging steps that would be helpful.	adambiggs	junegunn
207	2015-05-20 17:12:12	Sorry, this is my first experience generating a backtrace like this... I followed the [instructions](https://github.com/neovim/neovim/wiki/Development-tips#core-dumps) posted by @justinmk, but I had to modify the command slightly to get it to work... Maybe I screwed something up in the process. I found that after running `ulimit -c unlimited`, the core dump showed up at `/cores/core.1234`, so I u…	adambiggs	justinmk
207	2015-08-14 11:06:00	@jebaum can you provide the file you opened to reproduce this issue?	tarruda	jebaum
207	2015-09-10 07:37:14	@jebaum @tarruda Unfortunately, it is not yet _flawless_. I found another issue where nvim hangs forever saturating a CPU core. The problem is always reproducible. See https://github.com/junegunn/fzf.vim/issues/8	junegunn	jebaum
207	2015-09-12 09:16:24	I can still reproduce it almost 100% of the times with a debug build (with the release build usually it just doesn't open the file, in fact I suppose this issue and https://github.com/junegunn/fzf/issues/206 are the same one). Also it seems to not be related to https://github.com/neovim/neovim/issues/3150 since the latest fixes by @tarruda in the commit https://github.com/tarruda/neovim/commit/9c…	choco	jebaum
206	2015-04-21 02:03:24	@junegunn can you assign this and any other neovim-related issues to me?	tarruda	junegunn
206	2015-05-28 14:21:22	Guys, @junegunn, @tarruda This seems to be fixed properly. Now I can open every files with "Enter" key. Could anyone confirm this so that we could close this issue? Because I updated both `neovim` and `fzf` so I don't know which one fixed the bug. Here is my `fzf` config that allows me to use <C-P> to activate `fzf` window and open new buffer window with `Enter` key Here is my OSX 10.10.3 config	babygau	junegunn
205	2015-09-22 05:26:00	@junegunn The [redraw!](https://github.com/junegunn/fzf/issues/205#issuecomment-101751888) should not be needed anymore.	justinmk	junegunn
202	2015-04-21 17:22:13	@junegunn Just chiming in to say I like the new `--inline-info` UI a lot.	noahfrederick	junegunn
202	2015-04-21 17:29:49	agreed, @junegunn has an impressive history of listening to suggestions and improving them. great work as always	jebaum	junegunn
201	2016-02-05 22:31:19	Thanks for that workaround @chaoren !	alcuadrado	chaoren
201	2016-09-15 19:55:02	@chaoren Just tried the latest build (`brew reinstall tmux --HEAD`) and it works just as expected. Great job!	junegunn	chaoren
201	2016-09-16 04:04:17	@chaoren Thanks for letting us know! Then we just need a latest version of tmux :) Tmux 2.3 includes this.	wookayin	chaoren
197	2015-05-11 10:07:46	Hey @junegunn && @tarruda , after upgrading to the latest version of fzf on my second computer (which was not affected by this bug for now), I encountered the same issue again. I suspect the issue comes from fzf rather than neovim, because both had the latest version of neovim, but different versions of fzf until today. So after finding out that the version 0.9.7 worked well, I started a git bise…	edi9999	junegunn
197	2015-05-12 15:57:24	Personally, I don't think we should chekcout to use old version of fzf.vim. Also, as @junegunn said, this is not the issue in fzf but in neovim. The correctly way to solve this is waiting neovim for fixing the bug. That being said, I found there is a way to by pass this .. you can just use `<C-v>` to open a splitted window, and then close the other windows by `<C-w> o`.	lazywei	junegunn
197	2015-05-15 01:30:04	@edi9999 @lazywei Try updating the vim plugin to the latest and see if it helps. I added a `redraw!` hoping that it would help avoid some race conditions and it does seem to help. It probably [isn't a perfect solution](https://github.com/junegunn/fzf/issues/205#issuecomment-101755075) to the problem, but I haven't run into an issue yet and it feels pretty usable.	junegunn	edi9999
197	2015-09-08 16:50:47	@forbesmyester @edi9999 @lazywei Is this still happening on latest Neovim?	justinmk	edi9999
191	2015-04-16 00:57:21	@qiemem That's an interesting idea, thanks, and yeah, it's true that it'll be prohibitively slow. It should allow total customization, but at the same time, it'll be be much harder to use for ordinary users. I'm leaning towards adding `--tiebreak` option. Simpler and does the job. Also no increase in memory footprint or sorting cost.	junegunn	qiemem
179	2015-04-10 07:00:45	I found https://github.com/junegunn/fzf/issues/111 which already gave me the idea of using `export FZF_DEFAULT_OPTS='-x'` I've used it since yesterday and it seems a good solution. Out of curiosity, what other fzf related config do you use @junegunn on your machine ?	edi9999	junegunn
178	2015-04-09 14:23:47	@wellle @Ram-Z So if I understood correctly, `aa/bb/cc` effectively translates to `a[^/]*?a[^/]*?/b[^/]*?b[^/]*?/c[^/]*?c[^/]*?`, and `aaa/bbb/ccc` matches the pattern but `aaa/bbb/xxx/ccc` does not. Is it correct? Or am I missing something? If that's the case, it might be useful if the input only consists of paths, but I don't think it's ideal for command history. For example, consider input str…	junegunn	wellle
159	2015-03-27 15:55:49	@junegunn - thanks, works like a charm, although I renamed it to agv in my bashrc :) Now all it needs is to go to the next result from within vim - if it's possible :) @balta2ar thanks for the `pt` tip - It does seem slightly faster	naseer	junegunn
153	2015-03-22 05:26:49	@junegunn Makes sense! :+1: Thanks for taking the time to clarify. Awesome	unphased	junegunn
147	2016-10-22 09:20:41	@kelleyma49 Thank you for you awesome work! This is exactly what I was looking for. @junegunn How do you think of this branch? Is it seems to be able to be merged?	simnalamburt	junegunn
147	2016-10-22 20:36:03	@simnalamburt It looks promising but it isn't ready to be merged. Some features are commented out. I see it more as a proof-of-concept implementation as for now. But if you just need the basic features, this might be already usable. @kelleyma49 Cool, thanks! Did you have any issues while porting the code to termbox? I considered using termbox before I started on rewriting fzf in Go (late 2014), b…	junegunn	justinmk
147	2016-10-23 17:20:06	@junegunn - I agree, it isn't ready to be merged. It's not feature parity yet (for example, preview window doesn't work.) You've abstracted the curses enough that I don't think it would be a problem to keep ncurses and the termbox-go implementations around until you're satisfied that termbox-go (or another solution) matches the features and performance of the ncurses. Let me cleanup the code and …	kelleyma49	junegunn
147	2016-10-24 14:38:02	Thanks @junegunn . I submitted a pull request to you: https://github.com/junegunn/fzf/pull/714	kelleyma49	junegunn
142	2015-03-12 16:38:54	It works now. Thanks for your work. @junegunn	xuchunyang	junegunn
138	2015-05-26 10:27:58	thanks @junegunn !! all I needed! fzf is such a great idea! love it! slowly I migrate more and more functionality that I used unite for...it's insanely fast!	marcmo	junegunn
137	2015-03-07 17:15:50	@wellle Yeah, I'm looking forward to that, but I still wish they don't cripple `:!`.	junegunn	wellle
137	2015-03-10 04:47:44	@jebaum > If fzf adds support to its vim plugin for opening in nvim :terminal, is it also possible that it'll add some keymaps? Hmm, I don't know. Maybe `tnoremap` will allow us to do that?	junegunn	jebaum
137	2015-03-26 09:04:59	@junegunn I suggest waiting for neovim/neovim#2247(which will me merged until tomorrow) before merging this change	tarruda	junegunn
137	2015-03-28 18:34:03	@jebaum In the meanwhile, ctrlp-compatible key bindings (CTRL-T/X/V) for `:FZF` are now implemented using `--expect` option of 0.9.6.	junegunn	jebaum
137	2015-03-29 12:11:01	@jebaum > I really like that way of doing it, very unobtrusive, although wouldn't your original tnoremap idea still work as well? Neovim is not my primary editor (yet), and I'm always on tmux, so I currently have no issue running fzf on vim and now I can even have custom key bindings with `--expect` option. We can still use `tnoremap` instead on Neovim, but I don't see the point. There's no reaso…	junegunn	jebaum
137	2015-03-29 12:37:31	@jebaum note that you can add your own custom mappings for fzf with something like this:	tarruda	jebaum
137	2015-04-10 07:51:53	@junegunn Yes I will add `TermClose`. I'm just waiting a few days for the community to give more feedback on the terminal emulator before I start fixing bugs and enhancing it. But there's a temporary workaround you can use to get an exit notification: Just spawn the terminal with [`termopen`](http://neovim.org/doc/user/eval.html#termopen%28%29) which is similar to `jobstart`. Here's a little snip…	tarruda	junegunn
137	2015-04-10 08:08:30	@junegunn Actually the crash I mentioned earlier is gone, thanks to @splinterofchaos. The following should also work:	tarruda	junegunn
137	2015-04-10 16:47:31	@junegunn @tarruda awesome work guys! FZF in NeoVim is blazing fast!	adambiggs	junegunn
137	2015-04-15 11:28:50	@junegunn for what it's worth, I was reinstalling fzf using Homebrew (`brew reinstall --HEAD fzf`) and forgot that I also needed to update the vim plugin.	tamagokun	junegunn
137	2015-04-15 11:48:02	@junegunn aha! Of course. Thanks!	tamagokun	junegunn
137	2016-02-26 00:04:18	> are you still planning to add TermClose? For this to work, I need a way to either @junegunn Not sure if you still need it, but `TermClose` was added some time ago, and I noticed fzf doesn't seem to be using it.	justinmk	junegunn
137	2016-02-26 00:15:52	@justinmk No, I was just unaware of `on_exit` callback when I asked for it.	junegunn	justinmk
128	2015-11-02 19:29:11	Although I'm pretty sure it's obvious for others by now, `fzf` does [respect](https://github.com/junegunn/fzf#respecting-gitignore-hgignore-and-svnignore) `.gitignore` et. al which should solve this problem. <3 this tool btw @junegunn.	shri3k	junegunn
116	2015-01-05 03:06:41	@justinmk There are some hurdles for supporting Windows. fzf depends on ncurses which is as far as I know not available on Windows platform. Fortunately, there is a cross-platform alternative to ncurses called [termbox](https://github.com/nsf/termbox-go), but it lacks some features fzf needs, such as proper mouse support and escape key sequences (for alt-something). Those features are not really …	junegunn	justinmk
115	2015-01-02 14:37:07	@wellle Thanks :) This is my first experience in Go. I hope you can help me stabilize the new version. I decided to spend a few days in the holiday season to do this to learn the language. After years of playing with higher level languages like Ruby or Clojure, writing Go didn't feel so smooth. But it's still much better than writing some C++ code, and Go seems to be the right balance between dev…	junegunn	wellle
115	2015-01-09 03:32:12	@wellle @JackDanger You guys interested in trying/testing the Go version? I think it's getting pretty close to being stable and I wish to merge it to master soon, but I'm not yet confident enough. You can check out `go` branch and rerun the install script. I'd appreciate any feedback.	junegunn	wellle
115	2015-01-09 03:32:12	@wellle @JackDanger You guys interested in trying/testing the Go version? I think it's getting pretty close to being stable and I wish to merge it to master soon, but I'm not yet confident enough. You can check out `go` branch and rerun the install script. I'd appreciate any feedback.	junegunn	JackDanger
115	2015-01-09 04:59:44	@junegunn I've just replaced the Ruby version with the Go version on my laptop (OS X) and it's fantastic. Almost indistinguishable except it indexes extremely large directories about twice as fast as the Ruby one. Feels shippable to me.	JackDanger	junegunn
115	2015-01-09 07:03:02	@JackDanger Thanks for checking out! @jebaum Right, I experienced the same issue when running a binary that was built on ubuntu on arch linux. So I updated the build script to build the binaries on arch linux (https://github.com/junegunn/fzf/blob/go/src/Makefile#L48) and confirmed that the issue is gone. Tell your friend to update the repo, delete the binary, and rerun the install script. I'll be…	junegunn	jebaum
115	2015-01-09 07:03:02	@JackDanger Thanks for checking out! @jebaum Right, I experienced the same issue when running a binary that was built on ubuntu on arch linux. So I updated the build script to build the binaries on arch linux (https://github.com/junegunn/fzf/blob/go/src/Makefile#L48) and confirmed that the issue is gone. Tell your friend to update the repo, delete the binary, and rerun the install script. I'll be…	junegunn	JackDanger
114	2015-01-02 05:12:35	@justinmk Maybe it's a bug from older versions of git? Haven't had time to really look into. Homebrew and NeoBundle also stopped supporting shallow clones for some reasons. - https://github.com/Homebrew/homebrew/commit/8a1c2ec - https://github.com/Shougo/neobundle.vim/issues/81 EDIT: They're actually related to `git fetch` instead of `git clone`, so they could be unrelated.	junegunn	justinmk
112	2014-12-23 14:47:00	@junegunn You are right, in bash it works just like fzf. I must have compared it with zsh where it works as I described originally.	balta2ar	junegunn
111	2014-12-22 11:37:21	I second that request, I also find fuzzy search too broad sometimes. @junegunn Thanks for reminding about exact search using quote, I will give it a try. At the first glance I see weird behavior: I'm using zsh and I see different search results when 1) I press `<CTRL-R>` and search with exact match 2) when I run `history 0 | fzf -x`. Though I have added `FZF_DEFAULT_OPTS="-x"` to my `~/.zshrc`. I…	balta2ar	junegunn
111	2014-12-22 12:33:02	@junegunn oops, my bad! Now it works, thank you! Personally I was thinking about toggling three search modes: exact, regexp and fuzzy. However this extended mode can cover pretty much of my use cases (if not all of them). This is probably for another issue but I miss `<ALT-BACKSPACE>` and `<ALT-D>` shortcuts to delete previous/next word correspondingly. It would be great to support them.	balta2ar	junegunn
111	2014-12-23 09:27:18	@junegunn Thank you! Yes, `<ALT-BS>` and `<CTRL-W>` are the same. Two things I noticed, though. `<ALT-F>` behaviour is inconsistent with one in bash and zsh (readline?). The cursor should go to the first letter of the next word. In your implementation it is stopped at the word separator. `<ALT-B>` behaviour is correct. And second, which I don't really know how to make fully compliant, is what to …	balta2ar	junegunn
109	2014-12-12 04:48:08	@brettanomyces Simply reset the changes and force-push the new commit:	junegunn	brettanomyces
107	2014-12-04 15:59:12	@junegunn Thanks! Working for me now. :+1:	beaugunderson	junegunn
106	2014-12-01 01:31:57	@mhinz Since the role of the install script is to set up bash and zsh functions and extensions, there's no point of running it on the systems without those shells. In that case, we should be able to run fzf as a Ruby script by manually putting it in a `$PATH` directory, but no extra goodies. Having said that, I have to mention that I have no experience in systems other than Linux and OSX.	junegunn	mhinz
106	2014-12-01 12:59:36	@mhinz Looks like I misunderstood the point of your comment. Sorry about that.	junegunn	mhinz
101	2014-10-20 15:07:49	@wellle I see - of course, thanks!	blueyed	wellle
101	2014-10-20 15:53:37	Thanks @wellle :) @blueyed I noticed [peco](https://github.com/peco/peco) (which is not precisely a fuzzy finder though) allows remapping of keys, you might want to check it out.	junegunn	blueyed
101	2014-10-20 15:53:37	Thanks @wellle :) @blueyed I noticed [peco](https://github.com/peco/peco) (which is not precisely a fuzzy finder though) allows remapping of keys, you might want to check it out.	junegunn	wellle
92	2016-04-22 17:26:04	@junegunn sorry, I was wrong. Actually nothing happens when I `ctrl - t`. For example: If I do `rm` then `ctrl - t`. Nothing happens.	yifanchen	junegunn
88	2014-08-13 23:01:17	@junegunn : that did not change the behavior. I still see duplicates.	bnovc	junegunn
85	2015-02-14 03:25:18	@junegunn I suppose the vim plugin is the only complex thing, as you say the other snippets are fairly simple. :+1: for breaking up the wiki though.	george-b	junegunn
85	2015-02-14 03:56:54	@george-b @junegunn Sorry I totally forgot this issue ... I'm somehow against placing snippets in wiki as it's not easy to maintain them (without version control, and modification management). Either placing them into fzf repo, or using `fzf-contrib` to contain them would be better, IMHO. By the way, @george-b , if you'd like to, maybe I can add you as fzf-contrib's collaborator, and then we can …	lazywei	junegunn
81	2017-02-02 02:06:18	@junegunn I've just found this and it is super useful! However when I run it fzf always opens up in a full screen pane and the configs I've set for it don't apply. Here is my config: Any idea's how I can get it to maintain the 20% split? Unrelated question, but I might as well ask here. If I set the layout to top, left or right I get a full screen panel as well. I'd love to be able to set it to t…	bag-man	junegunn
67	2014-06-24 16:08:26	@junegunn All the outstanding issues should be fixed. I am using lots of `\` to escape quotes now, and I forgot to add `-print`(s) to `__fzf_select`.	neersighted	junegunn
65	2015-07-06 00:50:52	@junegunn I have the (apple) script named `fzf_launch` on Vim's PATH and I can see it by typing `:set runtimepath?`. Apple script works fine when I invoke it manually but I'm unable to make it work with `let g:fzf_launcher` Getting `Error running fzf_launch '/Users/cabhishek/.fzf/bin/fzf --expect ctrl-v,ctrl-x,ctrl-m,ctrl-t'` when I type `:FZF` in Vim. I'm missing something ?	cabhishek	junegunn
65	2015-07-06 15:59:30	@junegunn Thanks worked.	cabhishek	junegunn
52	2014-06-18 11:02:39	@Shougo @junegunn A better idea, can I use fzf with unite? Then, I can combine both of them, and get super power.	markwu	junegunn
52	2014-06-20 09:24:31	@junegunn Thanks. I fixed the error. > So here is the new GIF (sorry the demo is a bit silly): Thanks. I will improve unite.vim performance.	Shougo	junegunn
52	2015-10-01 11:11:05	@junegunn Okay, I should really be comparing fzf with percol. I was confused, and thought fzf was another alternative implementation of searching utility. Now, I see `fzf` is an interface for command line interactions, pick/open files, not a search engine like ag or find. Was @Shougo just looking for optimizing `unite.vim`'s caching algorithm from `fzf` from this thread?	ldong	junegunn
50	2014-06-04 07:43:15	@junegunn, almost forgot :) Is there any way to show more than just 30 last commands in Ctrl+R menu? Didn't find any way to change this behaviour.	roboslone	junegunn
45	2014-06-02 11:04:30	@cskeeters , `grep -v` ?	roboslone	cskeeters
45	2014-08-06 15:18:09	One option for filtering files would be to use Steve Losh's friendly-find (ffind) instead of find. It ignores files in .hg .git and .svn plus ignores files that match patterns in .gitignore, .hgignore, and it's own .ffignore. @junegunn do you have any experience using these two tools together?	cskeeters	junegunn
45	2014-08-06 16:58:40	@cskeeters Thanks. Yes, I discovered the tool a while ago, but unfortunately the performance was not satisfactory as it's written in Python. And its implementation of .gitignore filtering was inaccurate when I checked. (ag is also shipped with an incomplete implementation of the filtering, but it's much faster than ffind. However, ag is not really a tool for listing, and its output does not inclu…	junegunn	cskeeters
44	2014-05-20 15:03:48	@wellle Thanks man! @aboettger Don't feel pressured to make it perfect, especially if you don't have access to OSX. Just force-push the updated version, then I'll do the rest :)	junegunn	aboettger
44	2014-05-20 15:03:48	@wellle Thanks man! @aboettger Don't feel pressured to make it perfect, especially if you don't have access to OSX. Just force-push the updated version, then I'll do the rest :)	junegunn	wellle
33	2016-01-28 22:08:03	In case other Fish users read this, here is an alternative: That's good when the result is one line. For multiple selections, `fzf -m`, the best solution so far is the one @junegunn posted using a temp file.	da99	junegunn
25	2014-05-02 14:06:53	@wellle Yep, I should definitely consider moving a good part of the section to the wiki. Too bad there's no way to give people write access to it though. @grota I generally agree with your sentiment. I must admit that the install script has become quite messy and convoluted. One excuse is that you can still choose not to install key bindings and completion functions during the installation. I lik…	junegunn	wellle
25	2014-05-02 14:13:39	@junegunn Everybody already has write access. I just changed the main page: https://github.com/junegunn/fzf/wiki Edit: Removed the change again.	wellle	junegunn
25	2014-05-02 14:18:14	@wellle Whoa, I didn't know that!	junegunn	wellle
25	2014-05-02 14:35:40	@wellle Wiki indeed seems like a much better place for sharing examples: https://github.com/junegunn/fzf/wiki/examples	junegunn	wellle
25	2014-05-02 14:51:46	@wellle Updated. Thanks! @harelba, @dimonomid: I added cdf function to [the examples page](https://github.com/junegunn/fzf/wiki/examples#changing-directory) with a few fixes. - You shouldn't be able to choose multiple items so I changed `-m` to `+m` - No reason to not sort the result, so I removed `+s` - `-q ""` is equivalent to not passing the option at all, so checking `$1` is not required.	junegunn	wellle
19	2014-02-26 02:47:51	@wellle I've just realized that this change doesn't work on [oh-my-zsh](https://github.com/robbyrussell/oh-my-zsh), where `history` is an alias to `fc -l 1`. Although I'm not particularly fond of oh-my-zsh, it has such a large user base, so I've made a slight adjustment to the command.	junegunn	wellle
19	2014-06-19 02:15:52	@blueyed Thanks. There was [a recent pull request](https://github.com/sencer/fzf/commit/3827a1b09e1ae79b6ca79c5ae131f7e966226033) which applied that method.	junegunn	blueyed
18	2014-03-06 01:25:05	@justinmk Okay, I'll see what I can do. In the meantime, what is the default value of TERM on it when you don't explicitly set it? I don't think you should set TERM to screen or screen-256color unless you're using tmux or screen.	junegunn	justinmk
18	2014-03-06 03:31:55	@justinmk Currently fzf simply decides to use 256-color [when the value of $TERM includes "256"](https://github.com/junegunn/fzf/blob/master/fzf#L521). Could you try again with $TERM set to `xterm`? (And yeah, I should probably add another option to force using 16-color regardless of $TERM)	junegunn	justinmk
18	2014-03-08 01:09:13	@justinmk Yesterday I had a chance to work on fzf on Windows 7. Fixed up some issues with escape key sequences there. But other than that, it seemed to work fine on putty and Cygwin terminal with both `xterm` and `xterm-256color`.	junegunn	justinmk
18	2014-03-08 19:16:04	@justinmk Phew, the new `--black` option will fix the problem (no need for `--no-256`). See the commit message for the details.	junegunn	justinmk
16	2014-02-01 01:40:48	@junegunn updated. I'll let you know if it happens again :)	Taar	junegunn
16	2014-05-21 14:12:55	@junegunn Splendid! It's now working as expected. Thanks for the swift response and fix!	elemakil	junegunn
16	2014-05-26 06:30:21	@junegunn, works fine, thank you!	roboslone	junegunn
813	2017-01-19 15:59:07	<!-- Check all that apply [x] --> - Category - [ ] fzf binary - [ ] fzf-tmux script - [ ] Key bindings - [ ] Completion - [ ] Vim - [ ] Neovim - [x] Etc. - OS - [ ] Linux - [x] Mac OS X - [ ] Windows - [ ] Windows Subsystem for Linux - [ ] Etc. - Shell - [ ] bash - [x] zsh - [ ] fish <!-- ### Before submitting - Make sure that you have the latest version of fzf - If you use tmux, make sure $TERM …	sheldond	junegunn
809	2017-01-17 16:49:32	Hi, thanks for the report. It's a known issue of Neovim terminal. See https://github.com/neovim/neovim/issues/4151 Until the issue is fixed (or fzf finds another way to find cursor position), you'll have to disable `--height` option in Neovim terminal. I'll leave this issue open so that the other Neovim users can see. /cc @justinmk	junegunn	justinmk
792	2017-01-06 04:56:49	Hi @junegunn, This is a PR for accompanying issue #775. I've tried to make it the least invasive as possible. Basically it just adds a separate code path `s:execute_tmux_async` to run fzf-tmux asynchronously if Vim8 jobs or Neovim are available. `s:execute_tmux_async` is closely modeled after `s:execute_tmux` and `s:execute_term`. Please check the commit message for more details. Tested on both L…	toiffel	junegunn
781	2016-12-29 08:06:44	<!-- Check all that apply [x] --> - Category - [x] fzf binary - [ ] fzf-tmux script - [ ] Key bindings - [ ] Completion - [ ] Vim - [ ] Neovim - [ ] Etc. - OS - [x] Linux - [ ] Mac OS X - [ ] Windows - [ ] Windows Subsystem for Linux - [ ] Etc. - Shell - [ ] bash - [x] zsh - [ ] fish Would you @junegunn like to make the <kbd>-L</kbd> as the default option of `find` at [src/constants_unix.go#L7](h…	lvht	junegunn
718	2016-10-25 21:57:17	<!-- Check all that apply [x] --> - Category - [ ] fzf binary - [ ] fzf-tmux script - [ ] Key bindings - [ ] Completion - [ ] Vim - [ ] Neovim - [ ] Etc. - OS - [x] Linux - [ ] Mac OS X - [ ] Windows - [ ] Etc. - Shell - [ ] bash - [ ] zsh - [ ] fish @junegunn: Would you be open to my adding fzf to the [PPA](https://help.launchpad.net/Packaging/PPA/InstallingSoftware) so that I can use `apt-get i…	rmharrison	junegunn
685	2016-10-01 16:51:30	Ping @acornejo	junegunn	acornejo
669	2016-09-24 16:29:30	Suggested by @DanielFGray in the Gitter channel. I realized that it's actually easy to implement it. 1. Make the window scrollable with mouse scroll 2. Add bindable actions: `preview-up`, `preview-down`, `preview-page-up`, `preview-page-down`	junegunn	DanielFGray
635	2016-08-09 18:37:49	Hello! First of all, I've said it before and I can't help but say it again: thank you for the great piece of software! We all know that fzf is amazingly fast already. However, maybe there is still space left for optimization? Below I'm bringing your attention to two approaches that may work out well. ### 1. Suffix array This approach is algorithmic. A lot of information can be found on the Intern…	balta2ar	junegunn
615	2016-07-11 08:46:12	`pipefail` was introduced in #601, but it's fine to ignore the error. I'll update the code shortly. /cc @blueyed	junegunn	blueyed
586	2016-06-03 01:07:34	@akashin Any idea?	junegunn	akashin
586	2016-06-03 03:03:47	@akashin I'm going to have to revert the change until the issue is resolved.	junegunn	akashin
517	2016-03-02 15:07:57	### junegunn/fzf now has a Chat Room on Gitter @junegunn has just created a chat room. You can visit it here: [https://gitter.im/junegunn/fzf](https://gitter.im/junegunn/fzf?utm_source=badge&utm_medium=badge&utm_campaign=pr-badge&content=body_link). This pull-request adds this badge to your README.md: [![Gitter](https://badges.gitter.im/junegunn/fzf.svg)](https://gitter.im/junegunn/fzf?utm_source…	gitter-badger	junegunn
442	2015-12-10 02:24:23	Hi, thanks for the report. Yes, we did update the script so that fzf-tmux can still split the screen even if the pane is zoomed (see #433), but I can't seem to reproduce the problem you described. Can you check what's going on with `#!/bin/bash -x`? /cc @pokey	junegunn	pokey
403	2015-11-04 02:22:29	Thanks, but the suggested change is identical to #242. I'd like to know why you get non-zero exit status in the first place before merging it. I can't reproduce on my side. Does it always happen or just occasionally happen? Do you still have the problem if your .zshrc is minimal? Can you check which causes the problem? @lyeoh [mentioned that](https://github.com/junegunn/fzf/pull/242#issuecomment-…	junegunn	robinro
397	2015-10-28 02:17:39	> I have mapped exit from terminal to <esc><esc> You could do a buffer-local `:tnoremap` mapping for fzf, I think, which maps a single `<esc>` to quit fzf. @junegunn It might be a good idea to `setf fzf` in the Neovim terminal buffer so that users can do customization (or is there some equivalent event already?). > Neovim changes the size of buffes every time It changes them permanently, or only …	justinmk	junegunn
324	2015-08-22 10:04:28	Ha! /cc @tarruda @justinmk	junegunn	justinmk
264	2015-06-13 14:42:45	Thanks, but with the patch the name of the buffer is shown with `term://` prefix instead of simple `[FZF]` and I don't think I like it. ![2015-06-13 11 30 17](https://cloud.githubusercontent.com/assets/700826/8144665/56282526-1224-11e5-8657-9a35747c212f.png) Is there a way to fix this? > Instead of use a non-documented behaviour of :file command, with named terminal buffers, the bd! used to delet…	junegunn	justinmk
246	2015-06-01 18:38:08	Hey @junegunn, I'm a big fan of fzf, I was wondering how you recommend using brew's fzf with vim-plug?	estk	junegunn
234	2015-05-13 13:57:39	Hi @junegunn :night_with_stars: , I just run into this error today while trying to run `FZF` command on `MacVim`. Here is the error msg :dizzy_face: > Error running xterm -T [fzf] -bg "#141414" -fg "#E6E1DC" -geometry 183x25+0+0 -e bash -ic '/Users/babygau/.fzf/bin/fzf --expected=ctrl-v,ctrl-x,ctrl-m,ctrl-t > /var/folders/kh/hrlrq3cx6fg5kvb1tft8jm900000gn/T/vMy8R1Z/2 Note that, Vim Terminal has n…	babygau	junegunn
85	2014-08-02 08:44:54	As @junegunn suggests in #84, let discuss more detail about how to organize useful snippets for users. A `fzf-contrib` would be great. Any other thought?	lazywei	junegunn
67	2014-06-24 06:57:58	:shipit: @junegunn	neersighted	junegunn
36	2014-04-02 12:49:03	Okay, now we have `--select-1` and `--exit-0` option (or `-1` and `-0` respectively). I've also updated [`fe` example](https://github.com/junegunn/fzf#useful-examples) on the README page. Could you update fzf and check if it works for you? Let me know if you see any problem. (/cc @wellle)	junegunn	wellle
