# Supplementary material for: Status, identity, and language: A study of issue discussions in GitHub
Source: PLoS One. 2019 Jun 14;14(6):e0215059. doi: 10.1371/journal.pone.0215059 (PMC6568400; doi:10.1371/journal.pone.0215059)
Supplement: S2 Data — (ZIP) [file pone.0215059.s003.zip › sample_46_projs_issues/junegunn_fzf/issue_first_in.csv]

18	junegunn	2014-03-06 01:25:05
328	slonka	2015-08-31 16:42:05
153	unphased	2015-03-22 05:26:49
179	edi9999	2015-04-10 07:00:45
664	orschiro	2016-09-25 06:29:27
216	tarruda	2015-11-29 01:09:51
849	alotofnoodles	2017-02-22 23:16:44
849	hahuang65	2017-02-22 23:19:06
786	junegunn	2017-01-03 17:07:17
643	junegunn	2016-08-31 05:23:45
348	azure-satellite	2015-09-16 19:43:24
234	babygau	2015-05-13 13:57:39
791	yevhen-m	2017-01-07 13:54:43
114	junegunn	2015-01-02 05:12:35
106	junegunn	2014-12-01 01:31:57
685	junegunn	2016-10-01 16:51:30
792	toiffel	2017-01-06 04:56:49
137	tarruda	2015-03-26 09:04:59
137	tamagokun	2015-04-15 11:28:50
137	justinmk	2016-02-26 00:04:18
137	junegunn	2015-03-07 17:15:50
137	adambiggs	2015-04-10 16:47:31
33	da99	2016-01-28 22:08:03
626	junegunn	2016-08-02 06:50:23
626	balta2ar	2016-07-31 09:10:21
589	junegunn	2016-06-07 03:42:24
754	net	2016-12-14 13:36:53
430	netei	2015-12-04 07:29:11
480	EduardoRT	2016-01-31 04:13:21
587	infokiller	2016-06-07 15:56:01
587	khalidchawtany	2016-06-08 18:50:16
587	balta2ar	2016-06-14 08:20:17
570	rosshadden	2016-05-10 19:12:06
570	junegunn	2016-05-10 16:14:07
649	aliev	2016-09-04 12:00:48
319	zhangchiqing	2015-08-14 14:31:35
559	blueyed	2016-04-28 18:46:50
559	kopischke	2016-06-01 14:05:20
559	junegunn	2016-04-27 16:39:40
236	junegunn	2015-05-20 07:17:46
236	pigmej	2015-05-20 07:09:55
265	balta2ar	2015-06-17 10:02:10
308	junegunn	2015-08-05 09:04:46
308	azag0	2015-08-05 10:02:03
101	blueyed	2014-10-20 15:07:49
101	junegunn	2014-10-20 15:53:37
486	ghost	2016-02-24 02:36:05
112	balta2ar	2014-12-23 14:47:00
781	lvht	2016-12-29 08:06:44
447	sbrl	2015-12-14 06:45:00
50	roboslone	2014-06-04 07:43:15
716	ptarjan	2016-10-25 18:03:41
454	anvaka	2015-12-24 22:28:26
159	naseer	2015-03-27 15:55:49
402	KevinSjoberg	2016-02-15 09:24:58
402	junegunn	2015-11-03 17:57:50
111	balta2ar	2014-12-22 11:37:21
240	aliev	2015-05-26 08:46:35
240	vysakh0	2015-06-21 12:27:08
536	oscarmorrison	2016-04-01 03:25:29
116	junegunn	2015-01-05 03:06:41
225	babygau	2015-05-14 06:31:53
569	deathmaz	2016-05-18 07:21:43
569	junegunn	2016-05-11 04:09:11
821	yevhen-m	2017-01-26 09:24:02
622	mrbiggfoot	2016-07-14 04:18:57
85	george-b	2015-02-14 03:25:18
85	lazywei	2014-08-02 08:44:54
714	kelleyma49	2016-10-31 03:47:14
446	junegunn	2015-12-11 16:59:44
802	myitcv	2017-01-15 06:54:56
345	siadat	2015-09-15 06:31:43
16	elemakil	2014-05-21 14:12:55
16	roboslone	2014-05-26 06:30:21
16	Taar	2014-02-01 01:40:48
239	Linuus	2015-05-18 15:16:03
498	adambiggs	2016-02-22 20:07:23
191	junegunn	2015-04-16 00:57:21
25	wellle	2014-05-02 14:13:39
25	junegunn	2014-05-02 14:06:53
45	roboslone	2014-06-02 11:04:30
45	junegunn	2014-08-06 16:58:40
45	cskeeters	2014-08-06 15:18:09
653	githubfun	2016-09-22 23:13:36
882	janlazo	2017-03-26 09:15:20
882	junegunn	2017-03-28 02:47:07
882	justinmk	2017-03-26 11:07:50
262	seanwash	2015-10-07 17:16:12
81	bag-man	2017-02-02 02:06:18
250	taromero	2015-06-05 16:21:38
833	yevhen-m	2017-02-06 16:36:04
782	paulhybryant	2017-01-16 06:14:05
782	cbrwizard	2017-01-19 14:17:04
109	junegunn	2014-12-12 04:48:08
324	junegunn	2015-08-22 10:04:28
765	supermarin	2017-01-24 18:04:16
765	junegunn	2016-12-13 03:39:14
405	george-b	2015-11-05 17:53:24
405	acornejo	2016-10-16 17:43:49
405	junegunn	2016-10-16 14:36:26
383	jdsimcoe	2016-12-13 22:36:20
207	tarruda	2015-08-14 11:06:00
207	choco	2015-09-12 09:16:24
207	junegunn	2015-09-10 07:37:14
207	adambiggs	2015-05-19 15:16:07
492	aaronjensen	2016-06-11 15:57:10
147	kelleyma49	2016-10-23 17:20:06
147	simnalamburt	2016-10-22 09:20:41
147	junegunn	2016-10-22 20:36:03
88	bnovc	2014-08-13 23:01:17
52	Shougo	2014-06-20 09:24:31
52	markwu	2014-06-18 11:02:39
52	ldong	2015-10-01 11:11:05
543	dongminkim	2016-04-18 07:16:27
280	junegunn	2015-06-26 01:16:06
460	atweiden	2015-12-29 18:50:30
512	netei	2016-03-01 08:01:48
512	D630	2016-03-02 07:54:50
243	aliev	2015-07-22 11:18:34
243	rawaludin	2015-05-28 03:47:37
243	junegunn	2015-05-28 03:31:34
624	lvht	2016-07-19 21:54:56
624	tweekmonster	2016-07-19 20:18:47
624	junegunn	2016-07-20 02:08:47
525	mkpaul	2016-03-20 08:48:03
285	evverx	2015-07-04 01:35:07
306	junegunn	2015-07-29 08:37:23
19	junegunn	2014-02-26 02:47:51
813	sheldond	2017-01-19 15:59:07
230	tiziano88	2015-05-10 23:16:20
347	siadat	2015-09-15 15:01:17
712	gkapfham	2016-11-13 03:43:36
474	mattsawyer77	2016-01-21 05:18:56
470	rosstimson	2016-02-21 11:58:47
811	markwu	2017-01-23 05:44:43
811	balta2ar	2017-01-21 12:00:01
107	beaugunderson	2014-12-04 15:59:12
92	yifanchen	2016-04-22 17:26:04
556	junegunn	2016-04-25 17:07:49
556	justinmk	2016-04-25 17:22:16
197	lazywei	2015-05-12 15:57:24
197	edi9999	2015-05-11 10:07:46
197	junegunn	2015-05-15 01:30:04
197	justinmk	2015-09-08 16:50:47
600	benoittgt	2016-06-16 08:14:05
692	wayneashleyberry	2016-10-04 16:42:04
206	tarruda	2015-04-21 02:03:24
206	babygau	2015-05-28 14:21:22
442	junegunn	2015-12-10 02:24:23
577	junegunn	2016-05-23 16:59:18
630	kassio	2016-07-29 10:08:21
283	ahmedelgabri	2015-06-30 00:32:18
283	junegunn	2015-06-30 00:05:09
820	danr	2017-01-24 09:11:52
517	gitter-badger	2016-03-02 15:07:57
403	junegunn	2015-11-04 02:22:29
403	robinro	2015-11-04 06:12:12
403	JackDanger	2015-11-05 00:07:13
582	adamyonk	2016-07-06 22:20:37
582	kieran-bamforth	2016-06-10 07:58:17
264	kassio	2015-06-13 15:00:10
264	junegunn	2015-06-13 14:42:45
279	junegunn	2016-07-04 18:03:57
279	guiniol	2016-05-05 16:13:57
201	alcuadrado	2016-02-05 22:31:19
201	junegunn	2016-09-15 19:55:02
201	wookayin	2016-09-16 04:04:17
632	kassio	2016-08-02 08:27:20
142	xuchunyang	2015-03-12 16:38:54
350	jonaz	2015-09-18 09:49:38
350	kowalskey	2015-09-18 17:55:21
579	deathmaz	2016-05-25 07:12:05
205	justinmk	2015-09-22 05:26:00
67	neersighted	2014-06-24 06:57:58
288	wzyboy	2015-10-11 16:52:35
288	tonglil	2015-11-09 19:50:17
860	KibaFox	2017-02-28 14:05:45
437	rhabbachi	2015-12-08 10:20:20
542	alistaircolling	2016-04-15 14:11:48
542	junegunn	2016-04-15 13:45:45
526	svenstaro	2016-03-22 17:46:56
202	noahfrederick	2015-04-21 17:22:13
202	jebaum	2015-04-21 17:29:49
681	orschiro	2016-09-28 11:01:58
138	marcmo	2015-05-26 10:27:58
249	padde	2015-06-18 13:54:49
259	timfeirg	2015-06-09 16:17:39
615	junegunn	2016-07-11 08:46:12
817	junegunn	2017-01-20 05:22:24
547	me-and	2016-05-04 10:37:24
115	JackDanger	2015-01-09 04:59:44
115	junegunn	2015-01-02 14:37:07
453	mrleolink	2016-04-23 03:52:50
596	ahmedelgabri	2016-06-12 12:48:09
397	firedev	2015-10-28 02:21:27
397	junegunn	2015-10-28 16:07:09
397	justinmk	2015-10-28 02:17:39
809	junegunn	2017-01-17 16:49:32
488	nhooyr	2016-02-12 04:03:35
634	nimamo	2016-08-16 04:14:17
631	junegunn	2016-08-10 15:55:26
669	deathmaz	2016-09-24 18:34:21
669	junegunn	2016-09-24 16:29:30
633	yevhen-m	2016-08-11 10:10:33
534	MichaelMackus	2016-03-31 16:31:18
426	acornejo	2015-11-19 16:55:04
426	junegunn	2015-11-19 16:50:51
434	aliev	2015-12-07 18:00:52
353	saulhoward	2015-09-28 13:05:55
353	ianks	2015-09-23 14:57:25
578	caesar	2016-05-23 18:04:21
44	junegunn	2014-05-20 15:03:48
586	junegunn	2016-06-03 01:07:34
178	junegunn	2015-04-09 14:23:47
640	junegunn	2016-11-20 14:05:54
246	estk	2015-06-01 18:38:08
520	blueyed	2016-03-03 23:18:07
520	azag0	2016-05-24 20:47:09
520	junegunn	2016-03-04 06:34:38
520	justinmk	2016-03-03 23:37:07
870	S4mw1s3	2017-03-20 15:22:15
718	rmharrison	2016-10-25 21:57:17
65	cabhishek	2015-07-06 00:50:52
128	shri3k	2015-11-02 19:29:11
400	rgrinberg	2015-11-03 17:30:42
635	balta2ar	2016-08-09 18:37:49
223	pigmej	2015-05-19 20:39:30
638	khalidchawtany	2016-09-06 09:50:52
638	mjwestcott	2016-09-06 10:59:29
576	ahmedelgabri	2016-05-22 14:28:48
36	junegunn	2014-04-02 12:49:03
227	balta2ar	2015-05-15 10:19:51
758	junegunn	2016-12-05 12:52:23
