# Supplementary material for: Status, identity, and language: A study of issue discussions in GitHub
Source: PLoS One. 2019 Jun 14;14(6):e0215059. doi: 10.1371/journal.pone.0215059 (PMC6568400; doi:10.1371/journal.pone.0215059)
Supplement: S2 Data — (ZIP) [file pone.0215059.s003.zip › sample_46_projs_issues/junegunn_fzf/issue_comments_mentioned_NOCODE_FULLBODY.csv]

issue_num	datetime	body	login	mention_login
882	2017-03-26 09:15:20	@junegunn How far can I go for handling the filepaths on Windows? I need to add `fzf#fnamemodify()` and `fzf#getcwd()` for `s:shortpath()` since `shellslash` affects both the shellquoting (which depends on the slash) and the filepath slashes (forward or back). I'll need to use batch file because backslashes are shellescaped via double-quotes which breaks `:!` in Vim. I'm defaulting to `set noshel…	janlazo	junegunn
882	2017-03-26 09:15:20	@junegunn How far can I go for handling the filepaths on Windows? I need to add `fzf#fnamemodify()` and `fzf#getcwd()` for `s:shortpath()` since `shellslash` affects both the shellquoting (which depends on the slash) and the filepath slashes (forward or back). I'll need to use batch file because backslashes are shellescaped via double-quotes which breaks `:!` in Vim. I'm defaulting to `set noshel…	janlazo	justinmk
882	2017-03-26 11:07:50	@janlazo try https://github.com/neovim/neovim/pull/6359 or just wait for it to be merged.	justinmk	janlazo
882	2017-03-28 01:57:52	@junegunn This PR has a mixture of commits meant for Vim but is compatible with Neovim via powershell. I can make a separate PR for using backslashes in Windows filepaths such that, with `set noshellslash`, the finalized command passed to `:!` should use backslash for all filepaths.	janlazo	junegunn
882	2017-03-28 02:47:07	Thanks for your work @janlazo. To be honest, it's a little hard for me to follow this thread; what are the exact problems we are trying to solve? What are the steps to reproduce each problem and how do we validate the correctness of the fixes? Are we talking about Vim, Neovim, or both? Is this the right time for us to make changes for unannounced Neovim? Is it okay for us to proceed with the Neov…	junegunn	janlazo
872	2017-03-14 01:47:04	@dqgthb yes that's exactly what I meant. It is very strange to me too.	tnguyen14	dqgthb
870	2017-03-20 15:22:15	@junegunn I'm affraid I made a mistake. With this commit, I broke support for hostnames containing a hyphen (e.g. my-host-name). This is because for the grep command, in bracket expressions, the hyphen acts as a range expression, unless it's located as the last character where it's interpreted as a literal. So, for this patch to be correct, the colon should be placed in front of the hyphen. What …	S4mw1s3	junegunn
860	2017-02-28 14:05:45	This must be an issue with my system then. I'm going to go ahead and close the issue, but I'll report back if I find a solution. Thank you for trying to reproduce this, @junegunn!	KibaFox	junegunn
851	2017-02-23 06:44:30	Hi. I have same issue as @rburgst. Don't know what happed (maybe something broke after updating Fedora). [Here is some info ](https://gist.github.com/jmayday/09962fb456d415976d03e29310ee514b)about my last update. Unfortunately I can't undo this update because I didn't have _keepcache_ turned on in DNF and one of the packages is gone from repo.	jmayday	rburgst
851	2017-03-03 11:55:18	@rburgst could you pls repost on omf github? https://github.com/oh-my-fish/oh-my-fish/issues	jmayday	rburgst
851	2017-03-19 07:00:35	@cmrn this works! Thanks a lot!	rburgst	cmrn
850	2017-02-22 03:54:31	@ikariwing Whoops, my bad, thanks for the clarification :)	junegunn	ikariwing
849	2017-02-20 23:32:23	@hahuang65 I can confirm that reverting to 0.16.4 works for me.	alotofnoodles	hahuang65
849	2017-02-22 23:16:44	Thanks for troubleshooting @junegunn. I am reverting back to Go 1.7 until I figure out how to by pass the Cylance AV. Will post the update once I have the solution	alotofnoodles	junegunn
849	2017-02-22 23:19:06	Yeah, thank you @junegunn for taking the time to troubleshoot. I really appreciate your help and LOVE a TON of your projects :), Keep up the good work. @alotofnoodles Cylance blows. I have it for work too :p	hahuang65	junegunn
849	2017-02-22 23:19:06	Yeah, thank you @junegunn for taking the time to troubleshoot. I really appreciate your help and LOVE a TON of your projects :), Keep up the good work. @alotofnoodles Cylance blows. I have it for work too :p	hahuang65	alotofnoodles
849	2017-02-23 00:33:59	So I managed to solve this problem by asking the IT support (Cylance is centrally controlled) to change the Cylance policy to (MAC - BG). @hahuang65 It's time to buy coffees for the support guys ☕️	alotofnoodles	hahuang65
849	2017-03-05 17:56:33	@alotofnoodles can you provide more details what policy had to get changed? I am running into a similar issue	udangel-r7	alotofnoodles
849	2017-03-05 23:27:02	@udangel-r7, our support team changed the policy to (MAC - BG). Hope this helps. ![cylance_causes__fatal_error__runtime__bsdthread_register_error__ _issue__849_ _junegunn_fzf](https://cloud.githubusercontent.com/assets/432081/23592590/5e2a31b8-0257-11e7-80c0-f78c63288bc5.jpg)	alotofnoodles	udangel-r7
833	2017-02-06 16:36:04	@junegunn thanks a lot. Perfect as always.	yevhen-m	junegunn
821	2017-01-26 09:24:02	@junegunn thanks. Waiting for fzf 0.16.3.	yevhen-m	junegunn
820	2017-01-23 16:00:39	@danr May I ask you to record a gif or something similar to show how it looks like? I'm interested, maybe I would do the same.	balta2ar	danr
820	2017-01-24 09:11:52	@junegunn thanks for the quick fix and for your efforts in making fzf! @balta2ar I recorded a video and put it here: https://vimeo.com/200792397	danr	junegunn
820	2017-01-24 09:11:52	@junegunn thanks for the quick fix and for your efforts in making fzf! @balta2ar I recorded a video and put it here: https://vimeo.com/200792397	danr	balta2ar
820	2017-01-27 08:55:45	@danr Thanks for the interesting video. Inspired me to come up with #823.	junegunn	danr
817	2017-01-20 05:22:24	Hi, thanks for the suggestion, but I'm pretty much with @acornejo on this, for a number of reasons. 1. We'll have to implement the logic for 3 different shells (bash, zsh, and fish) and I'll have to maintain the code forever. Supporting 3 shells has been the number one pain point for me, because all I use and know well is bash. Let's delegate the role to the tools that are obviously better at it …	junegunn	acornejo
811	2017-01-21 12:00:01	@junegunn Sorry, I don't quite understand this decision. You recently hardcoded `--height` into ctrl-r, effectively forcing users who have never used it to add another option `--no-height` to cancel it. Why didn't you just add `--height` to your own FZF_DEFAULT_OPTS? Also, what's the point of `--no-height` if you can simply omit `--height`? (except when you can't where `--height` is hardcoded). T…	balta2ar	junegunn
811	2017-01-21 12:40:23	@balta2ar Your argument assumes that full screen mode is the better default, but that is subjective. There are users including myself (see the links below), who prefer this new `--height` layout over the obtrusive full screen layout or tmux layout that causes undesirable side effects such as unzooming a zoomed pane. And I'm choosing what I think is the best as the default, just like I decided to …	junegunn	balta2ar
811	2017-01-21 16:32:26	@junegunn Sorry if my previous comment sounded like a rant or a complaint. I didn't mean to. I understand that you spend a lot of your own time on this for free and you don't own anything to anybody. To be more constructive, let me ask it this way. What if instead of hard coding, you put `--height` into CTRL_R_OPTS by default (if it's not set by a user)? In this case 1. height would be default as…	balta2ar	junegunn
811	2017-01-21 20:11:27	@balta2ar > yes I can do it now using no-height, but 3. You would not need no-height option anymore No, I don't think it's a good idea. Just wanted to change the background color, `export FZF_CTRL_R_OPTS='--color "bg:#123123"'` and you have fzf running in full screen mode? It's a surprising change of behavior that you didn't ask for. > Apparently, there is a reason to have --no-height, and the re…	junegunn	balta2ar
811	2017-01-23 05:44:43	@junegunn Thanks, I try your suggestions, it works.	markwu	junegunn
802	2017-01-15 06:54:56	@junegunn apologies for not being clear on what I was asking for. Let's take the following example: which gives us the following (ignore the comment, it's just so that I can refer to steps): (with the cursor at the position shown by the caret) For me the default mapping for the action `backward-kill-word` is `alt-bs`. If we `backward-kill-word` once we are left with: If we `backward-kill-word` ag…	myitcv	junegunn
802	2017-01-15 18:09:09	@junegunn - brilliant. Working like a dream; thank you!	myitcv	junegunn
791	2017-01-07 13:54:43	@junegunn now completions are fixed, but I get this after `**<tab>`	yevhen-m	junegunn
786	2017-01-03 17:07:17	@janlazo Thanks, the code looks good to me. Please send me a pull request.	junegunn	janlazo
782	2017-01-16 06:09:08	@paulhybryant Rerun the install script to download the binary.	junegunn	paulhybryant
782	2017-01-16 06:14:05	Thanks @junegunn for the quick reply. Not sure which install script you are referring to. What I did is brew reinstall fzf and the error is still there. fzf --version shows 0.15.9	paulhybryant	junegunn
782	2017-01-19 14:17:04	Running `brew upgrade` after @junegunn's change got merged helped me with this, gj!	cbrwizard	junegunn
765	2016-12-13 03:39:14	Thanks @mhinz, but I'm still seeing errors with the patch :/	junegunn	mhinz
765	2017-01-24 18:04:16	@justinmk is right, adding a param to `on_exit` fixes things	supermarin	justinmk
762	2017-01-14 21:34:21	I deleted my definition of `fish_user_key_bindings` lol @HolyGrace	kyleholzinger	HolyGrace
760	2017-02-09 13:32:56	@fenuks I made a small example working with Docker and fzf: Basically you can completion with this commands: Those are the ones I use every day, you can add more. Hope you find it useful.	calbertts	fenuks
758	2016-12-05 12:52:23	Thanks @justinmk. You also can use `./install --all`. `./install --bin` is another useful option for those who don't want the extra stuff.	junegunn	justinmk
754	2016-12-14 13:36:53	@junegunn I'm not sure how to redefine `fzf#vim#files` as it calls `s:fzf`. I too would love to see a cleaner interface. Replacing the vim prompt with a single character (e.g. `/`) would be a great option to have. The ability to remove the red pointer and grey line on the left side, and the file count (`202/202`) would also nice. Aesthetics complaints aside though, fzf is really impressive!	net	junegunn
754	2016-12-14 14:06:26	Since the original question is answered, I'll close the issue. @net Using it, not redefining it like so: I'll think about your suggestions, but note that I've been conservative on adding more options. I'll link my previous comment on that issue here: https://github.com/junegunn/fzf/issues/692	junegunn	net
754	2016-12-15 04:32:47	@junegunn I understand your concerns, but Vim is by nature highly customizable. It should follow that its plugins be the same. My Vim, as is many other's, is set up to have a specific look. Fzf.vim is the best fuzzy finder available, but its visual complexity clashes with my Vim's style. I know that fzf is not just a Vim plugin; the same argument follows for bash/zsh. I have no doubts that more v…	net	junegunn
754	2016-12-15 05:33:06	@net you can customize the colors -- make them the same as your background color and they're essentially hidden	davidosomething	net
754	2016-12-15 05:39:00	@davidosomething I tried that with no success. I was able to hide the grey background highlight and line by enabling `--color 16`, but I have been unsuccessful in hiding the red `>`. Even so, the file list would then appear arbitrarily indented, which is not ideal.	net	davidosomething
716	2016-10-25 18:03:41	@junegunn yes, that is exactly what is broken. The latter part of my report has > If I reopen it thought... so opening a new terminal is where fzf isn't working. @mjwestcott I do have that:	ptarjan	mjwestcott
716	2016-10-25 18:03:41	@junegunn yes, that is exactly what is broken. The latter part of my report has > If I reopen it thought... so opening a new terminal is where fzf isn't working. @mjwestcott I do have that:	ptarjan	junegunn
716	2017-01-07 01:36:38	@MuschPusch I'm not sure what's going on there. It seems like the bindings from fzf are overridden. Is there any `set` command after the line that loads fzf script? Excerpt from https://github.com/junegunn/fzf#key-bindings-for-command-line > If you use vi mode on bash, you need to add `set -o vi` before `source ~/.fzf.bash` in your .bashrc, so that it correctly sets up key bindings for vi mode. D…	junegunn	MuschPusch
714	2016-10-31 03:47:14	@junegunn - regarding the issues that you mentioned: 1. I will look into this 2. can you give me a test case for this? 3. should be fixed in my latest commit 4. there's a bug in mouse scrolling in termbox-go (see mentioned issue in my latest source code commit). I disabled mouse input for now as this terminates fzf and I can't find an easy workaround. Other than that it seems to be working fine f…	kelleyma49	junegunn
714	2016-11-08 16:52:35	@kelleyma49 Released 0.15.6 and prebuilt binaries for Windows are up! https://github.com/junegunn/fzf-bin/releases Thanks again.	junegunn	kelleyma49
714	2016-11-11 17:36:55	@EdVanDance - it works for me under ConEmu. What are your ConEmu settings?	kelleyma49	EdVanDance
714	2016-11-13 20:25:36	@kelleyma49 Sorry for responding late, didn't have access to a windows box. You're right, it actually works with vanilla ConEmu, I was using [cmder](http://cmder.net/) and there it failed.	EdVanDance	kelleyma49
714	2016-11-17 16:02:52	@kelleyma49 I think I found the problem. Cmder is setting TERM=cygwin for git for windows, that's not supported by tcell. See https://github.com/cmderdev/cmder/issues/1083. **Edit:** Just running "set TERM=xterm" does not help. You would have to change the vendor/init.bat to set TERM=xterm instead of TERM=cygwin.	EdVanDance	kelleyma49
712	2016-11-13 03:43:36	Hello @junegunn! Thank you very much for developing `fzf` and `fzf.vim`! I use both the program and the Vim plugin on a very regular basis. Your work is very much appreciate by me. I know that this issue is now closed. But, I noticed that you wrote "It requires revising the syntax for color specification. Not now, but maybe in the future." and I wanted to chime in to say that I would really appre…	gkapfham	junegunn
712	2016-11-13 11:33:43	@gkapfham I'm not sure. I've expressed my reluctance to add more options for styling visual elements a few times in the past (https://github.com/junegunn/fzf/issues/692). For now, consider compiling fzf from source. The following patch will do.	junegunn	gkapfham
712	2016-11-14 21:34:07	Hello @junegunn. Again, thanks for developing fzf and thanks for sharing the patch with me. I will consider compiling from source in the future. For now, I will accept the bold font. If you ever decide to implement some of the requested styling features, then let us know. Overall, I really appreciate your effort in creating this very useful program!	gkapfham	junegunn
712	2016-11-19 14:26:31	@gkapfham `--no-bold` option is added in 0.15.8. You can add it to your `$FZF_DEFAULT_OPTS`.	junegunn	gkapfham
712	2016-12-27 21:22:41	Hello @junegunn! Please accept my apology for the delay in my reply on this issue. Again, thanks so much for all of your hard work on this plugin! I was delighted to see that you added the `--no-bold` option and I have added it to my `$FZF_DEFAULT_OPTS` so that it is the default when I am using `fzf` in Vim, NeoVim, and in my terminal. Again, your addition of this option is greatly appreciated!	gkapfham	junegunn
709	2016-10-29 10:29:24	@pixelstorm How did you "update fzf"? The error message shows that you're running an old version of fzf. Follow the instruction in https://github.com/junegunn/fzf#upgrading-fzf. If the problem still persists, check if you're looking at the right binary by `which fzf`.	junegunn	pixelstorm
692	2016-10-04 16:42:04	Fair point, I completely understand your viewpoint @junegunn - thank you for explaining and thank you for an incredible tool!	wayneashleyberry	junegunn
681	2016-09-28 11:01:58	Dear @junegunn, Please see below.	orschiro	junegunn
681	2016-10-04 06:49:42	Dear @junegunn, I am running Ubuntu Unity 16.04, Bash 4.3.46(1) and GNOME Terminal 3.18.3. -Robert	orschiro	junegunn
669	2016-09-24 18:34:21	Hi @junegunn, when i'm trying this example: `fzf --preview 'highlight -O ansi {}' --bind alt-j:preview-down,alt-k:preview-up` i'm getting this: `unknown action: preview-down` Am i doing something wrong? I'm using Linux with zsh 5.2 and tmux 2.2. Thank you for your work!	deathmaz	junegunn
668	2017-01-11 06:08:13	@j5shi The support for Cygwin was discontinued since 0.9.0 due to the portability issue of ncurses library. But I'm working on a new renderer that does not depend on ncurses (#782), and it might be possible that we can make the latest fzf work on Cygwin again (#794). I'll let you know if it works out.	junegunn	j5shi
664	2016-09-25 06:29:27	Dear @junegunn, Thanks for your resources! After having watched [this](https://www.youtube.com/watch?v=AX3u10bruOI) video I finally understood what to do. 1. I installed fzf using the Git method 2. I type in `up`, press `Ctrl+t` and search for `192` 3. I confirm with `Return` 4. The absolute path to the file containing `192` is being inserted after the `up`. This is wonderful! :-) -Robert	orschiro	junegunn
664	2016-09-25 08:12:14	@junegunn, `up ~/**<TAB>` doesn't work for me in Bash. -Robert	orschiro	junegunn
664	2016-09-25 08:35:55	@orschiro Oh you're right, fuzzy completion in bash only works with a hard-coded set of commands. `vim ~/**<TAB>` will work. See #536 for the details.	junegunn	orschiro
664	2016-09-25 09:51:17	I see, thank you @junegunn! -Robert	orschiro	junegunn
662	2016-09-28 02:56:03	@kswilster Thanks!	junegunn	kswilster
659	2016-09-14 12:44:57	Please don't forget to fill in [the form](https://github.com/junegunn/fzf/blob/master/.github/ISSUE_TEMPLATE.md) when you create an issue to avoid confusion. I thought you were talking about extending fzf binary beyond `FZF_DEFAULT_OPTS` and `FZF_DEFAULT_COMMAND`, which direction I and @laur89 don't agree with. But reading your second comment, I realized that you were actually talking about the k…	junegunn	laur89
653	2016-09-22 11:00:56	Hi @githubfun , what exactly do you mean by X windows ? Is this some kind of terminal ? I just tested on my `xterm`, and `alt-c` seems to be working well.	edi9999	githubfun
653	2016-09-22 23:13:36	Hi @edi9999 when I boot linux I get into linux console, there alt-c works. Then I run startx to get in to X windows environment, in which alt-c does not work in xterm or urxvt, however esc-c works. I use debian testing and icewm as windows manager. Thanks!	githubfun	edi9999
649	2016-09-04 12:00:48	@junegunn thank you it works!	aliev	junegunn
643	2016-08-31 05:23:45	@qiemem Hi, unfortunately the fix for this caused #648, and I had to revert the commit.	junegunn	qiemem
640	2016-08-23 15:27:04	@balta2ar Turned out that fzf can now work on Windows with its new linux subsystem. See https://github.com/junegunn/fzf.vim/issues/186 @tomfitzhenry Hi, unfortunately I have zero experience in PowerShell, so I can't really help you with this. Please let me know if you find the solution.	junegunn	balta2ar
640	2016-08-23 15:27:04	@balta2ar Turned out that fzf can now work on Windows with its new linux subsystem. See https://github.com/junegunn/fzf.vim/issues/186 @tomfitzhenry Hi, unfortunately I have zero experience in PowerShell, so I can't really help you with this. Please let me know if you find the solution.	junegunn	tomfitzhenry
640	2016-11-20 14:05:54	@prabirshrestha Thanks. I'll mention the project somewhere on the wiki.	junegunn	prabirshrestha
638	2016-08-31 16:27:02	@balta2ar Hey, thanks for the pointers. If they don't need the features and stability of fzf and prefer the result of fzy, well I guess, why not? I can't help but think that they will reconsider if they better understand the power of extended-search mode and smart-case search, but I don't really have to win the internet, so yeah. What's clear though is that it would be much easier for fzf to stea…	junegunn	balta2ar
638	2016-09-06 09:14:03	My experience is similar to the one of @TheZoq2. Basically I switched to exact mode because it gives the same results in less keystrokes. Yes, fuzzy search can give the same result, but in that case I usually have to type more.	balta2ar	TheZoq2
638	2016-09-06 09:50:52	@junegunn I have been using **FZF** for everything since its creation. I still use it for a lot. However, currently I prefer **fzy** for finding files. This is due to the fact that, when I open a file I usually (90% of the times) know where it is. Typing some of the first letters of the path to takes me to it. Knowing that you have already stated that > What's clear though is that it would be muc…	khalidchawtany	junegunn
638	2016-09-06 10:59:29	I agree with the sentiments expressed above. fzf is still my favoured tool. Its only weakness is the scoring algorithm. @junegunn is right that there's no universally acknowledged solution to the scoring problem. My own use of fuzzy finding is based largely on word prefixes. So if the file I'm looking for is: /Users/mattwestcott/repos/python/trains/models.py I'm very likely to choose a pattern li…	mjwestcott	junegunn
638	2016-09-06 10:59:29	I agree with the sentiments expressed above. fzf is still my favoured tool. Its only weakness is the scoring algorithm. @junegunn is right that there's no universally acknowledged solution to the scoring problem. My own use of fuzzy finding is based largely on word prefixes. So if the file I'm looking for is: /Users/mattwestcott/repos/python/trains/models.py I'm very likely to choose a pattern li…	mjwestcott	TheZoq2
638	2016-09-07 12:45:35	@TheZoq2 Thanks for the feedback. I just updated the binaries with some optimizations, should be noticeably faster. I believe there is more room for improvement but nevertheless the new algorithm will be slower no matter what because what we're doing here is putting more effort to get better results. i.e. go over all occurrences of the pattern instead of stopping immediately after finding the fir…	junegunn	TheZoq2
638	2016-09-07 12:58:01	Thanks @junegunn. Based on a few hours' use, the alpha version is awesome. Even before your optimisations, I found it usable on 1-2 million filenames. The results are definitely worth the cost. I'll be interested to check out your implementation. Also, highlighting only the characters that match is a big improvement.	mjwestcott	junegunn
638	2016-09-12 01:59:36	@balta2ar > I'd definitely would like fzf to keep the good old exact early-exit matching algorithm as you've just described my frequent use case: locate / and my locate has 4.1M entries. Since you use exact matcher, I suggest that you directly pass the pattern to locate command (`locate foobar`) to lighten the load of fzf. The performance overhead we're discussing here mainly applies to fuzzy mat…	junegunn	balta2ar
634	2016-08-16 04:12:05	@nimamo Have you checked the command itself (`ag --hidden --ignore .git -g ""`) works in bash?	junegunn	nimamo
634	2016-08-16 04:14:17	@junegunn Yes and it works as expected.	nimamo	junegunn
634	2016-08-16 07:49:50	@nimamo How about `ag --hidden --ignore .git -g "" | cat`? If it fails, upgrade ag.	junegunn	nimamo
634	2016-08-16 12:00:06	@junegunn This command works. I tried the same procedure ( `export FZF_DEFAULT_COMMAND='ag --hidden --ignore .git -g ""'` ) on a different Linux installation and it just worked fine. This doesn't seem to be a bug in fzf, yet seeing different results from `fzf` in bash and `:FZF` in Vim is worth noticing.	nimamo	junegunn
634	2016-08-16 12:52:40	@nimamo Please make sure you have the latest version of ag installed. Probably related: #573	junegunn	nimamo
633	2016-08-10 16:41:19	@yevhen-m You got the "bindings for git" from [this post](http://junegunn.kr/2016/07/fzf-git/), right? They are not from this repository.	junegunn	yevhen-m
633	2016-08-11 10:10:33	@junegunn that's right.	yevhen-m	junegunn
632	2016-08-02 08:27:20	@justinmk still slow on:	kassio	justinmk
632	2016-08-02 08:28:30	@junegunn the workaround seems to improve a little bit, but still way slow compared with vim.	kassio	junegunn
632	2016-08-02 16:26:46	@justinmk great TIL! Thank you for the help!	kassio	justinmk
631	2016-08-10 15:55:26	@edi9999 Thanks Edgar, I really appreciate it! @eyalev Thank you!	junegunn	eyalev
631	2016-08-10 15:55:26	@edi9999 Thanks Edgar, I really appreciate it! @eyalev Thank you!	junegunn	edi9999
630	2016-07-29 10:08:21	@junegunn You're right, I just replaced the `bufexists` for the `filter`.	kassio	junegunn
630	2016-08-01 00:51:45	@khalidchawtany That's strange. I tested with the latest nvim (v0.1.5-826-g56f1780) before merging this. Can you check if the problem is still reproducible with this minimal vimrc? https://gist.github.com/junegunn/6936bf79fedd3a079aeb1dd2f3c81ef5	junegunn	khalidchawtany
630	2016-08-01 17:26:05	@khalidchawtany Thanks for the investigation. I just pushed the fix to the problem.	junegunn	khalidchawtany
626	2016-07-31 09:10:21	@vaxXxa @junegunn @edi9999 Is this helpful http://unix.stackexchange.com/a/84838/44493? The idea is to add numbers as the first column, sort & uniq by the second column (actual history lines), sort again by the first column (original indices) and remove indices. Only standard tools are used.	balta2ar	junegunn
626	2016-07-31 09:10:21	@vaxXxa @junegunn @edi9999 Is this helpful http://unix.stackexchange.com/a/84838/44493? The idea is to add numbers as the first column, sort & uniq by the second column (actual history lines), sort again by the first column (original indices) and remove indices. Only standard tools are used.	balta2ar	edi9999
626	2016-07-31 09:10:21	@vaxXxa @junegunn @edi9999 Is this helpful http://unix.stackexchange.com/a/84838/44493? The idea is to add numbers as the first column, sort & uniq by the second column (actual history lines), sort again by the first column (original indices) and remove indices. Only standard tools are used.	balta2ar	vaxXxa
626	2016-07-31 17:26:49	@balta2ar Thanks. But since the command history can be huge depending on the configuration I'm a bit concerned about the performance. Since fzf command for ctrl-r binding uses `--tac` option, the input stream should finish very quickly. Any delay will be noticeable and hurt the usability.	junegunn	balta2ar
626	2016-08-02 06:50:23	@edi9999 @balta2ar Interesting results, thanks! With my 37K history, it takes 26ms to deduplicate using the approach. Interestingly, alternative solutions using awk or perl turned out to be slower although they can immediately start printing the lines before processing the entire list. However, this advantage does not hold in this case, as the users will most likely want the tail of the list. 26m…	junegunn	edi9999
626	2016-08-02 06:50:23	@edi9999 @balta2ar Interesting results, thanks! With my 37K history, it takes 26ms to deduplicate using the approach. Interestingly, alternative solutions using awk or perl turned out to be slower although they can immediately start printing the lines before processing the entire list. However, this advantage does not hold in this case, as the users will most likely want the tail of the list. 26m…	junegunn	balta2ar
626	2016-08-02 13:46:53	@balta2ar Good point, we don't want to pay the cost if the list already without duplicates. Anyway, I noticed an issue with the suggested approach. It prints the first occurrence of a duplicate command but what we want to see is the last occurrence of it. Using `tac` and enabling stable sort seems to solve the issue, but it adds extra overhead to the processing. On OS X, `tac` is not available by…	junegunn	balta2ar
626	2016-10-27 21:11:44	@balta2ar Have full history is really helpful, if you want to see step-by-step commands history. For example, you compiled and configured something and want to see again, how you did that.	vaxXxa	balta2ar
626	2016-10-28 08:45:09	@vaxXxa Good point, actually, that might useful. However, there has to be some substring in all of the commands that you want to find in the history. Otherwise, they fill be filtered out by fzf. But yes, I see your point.	balta2ar	vaxXxa
624	2016-07-19 20:18:47	Thanks for the plug :) While it would be nice to have the MRU built into fzf.vim, I've come to see @junegunn's perspective. fzf.vim makes use of FZF's and Vim's builtin features, but doesn't add anything beyond that. Building in MRU would require more than a few options and a separate script since opinions on what an MRU is varies. fzf-filemru is easy enough to maintain separately as long as it's…	tweekmonster	junegunn
624	2016-07-19 21:38:22	Hello @tweekmonster . There is no need to make a `$XDG_CACHE_HOME/fzf_filemru` file to store the MRU file list. The viminfo or shada is just enough.	lvht	tweekmonster
624	2016-07-19 21:54:56	@junegunn What I want to do is just make the FZF to replace the original CtrlP out of box. As @tweekmonster say, > fzf.vim makes use of FZF's and Vim's builtin features, but doesn't add anything beyond that. What fzf.vim can do is just make Vim's builtin features more easy. But it is just for @junegunn personal use. The FZF is an awesome cli tool which should deserve to be used in more and more o…	lvht	junegunn
624	2016-07-19 21:54:56	@junegunn What I want to do is just make the FZF to replace the original CtrlP out of box. As @tweekmonster say, > fzf.vim makes use of FZF's and Vim's builtin features, but doesn't add anything beyond that. What fzf.vim can do is just make Vim's builtin features more easy. But it is just for @junegunn personal use. The FZF is an awesome cli tool which should deserve to be used in more and more o…	lvht	tweekmonster
624	2016-07-19 22:33:00	Finally, I make an new repo [fzf-mru](https://github.com/lvht/fzf-mru). FYI @tweekmonster https://github.com/lvht/fzf-mru#story . If you @tweekmonster would like to accept a PR like fzf-mru, I am happy to do it. Good luck.	lvht	tweekmonster
624	2016-07-20 02:08:47	@tweekmonster > fzf-filemru is easy enough to maintain separately as long as it's possible to grab a reference to fzf.vim's s:common_sink. Do you want me to make it public? I can surely consider that. @lvht > However, I have to download all other *.go file. Homebrew package of fzf contains fzf.vim, so you can do this: I recently [updated the installation instructions](https://github.com/junegunn/…	junegunn	lvht
624	2016-07-20 02:08:47	@tweekmonster > fzf-filemru is easy enough to maintain separately as long as it's possible to grab a reference to fzf.vim's s:common_sink. Do you want me to make it public? I can surely consider that. @lvht > However, I have to download all other *.go file. Homebrew package of fzf contains fzf.vim, so you can do this: I recently [updated the installation instructions](https://github.com/junegunn/…	junegunn	junegunn
624	2016-07-20 02:08:47	@tweekmonster > fzf-filemru is easy enough to maintain separately as long as it's possible to grab a reference to fzf.vim's s:common_sink. Do you want me to make it public? I can surely consider that. @lvht > However, I have to download all other *.go file. Homebrew package of fzf contains fzf.vim, so you can do this: I recently [updated the installation instructions](https://github.com/junegunn/…	junegunn	tweekmonster
624	2017-02-26 01:53:42	@FinallyFinancialFreedom `:History` uses `v:oldfiles` and current buffers to give you a list. The order isn't exactly based on how recently you used the file. With FZF you can filter the list pretty easily to find the file you want. With an MRU, you can do it in fewer keystrokes if you have a lot of similarly named files since the results are sorted based on how recent and frequently you used the…	tweekmonster	FinallyFinancialFreedom
622	2016-07-14 04:18:57	@junegunn I understand that I can scroll down. The thing is - even if I set "down" to "~90%", nothing changes. What happens is - the window height is automatically calculated based on the number of matches. But the calculated window height does not take the "--header" line into account, so the last match gets pushed out of the window no matter what "~X%" is set in "down". The auto-calculated wind…	mrbiggfoot	junegunn
622	2016-07-14 11:11:45	Thanks @junegunn, your work is much appreciated!	mrbiggfoot	junegunn
600	2016-06-16 08:14:05	Thanks @junegunn and sorry for the duplicate	benoittgt	junegunn
596	2016-06-12 12:48:09	Thanks @junegunn	ahmedelgabri	junegunn
589	2016-06-07 03:42:24	@justinmk Because of ncurses and some other unixy stuff. #147 has been open for a while, but nobody has presented a complete solution to the problem. I'm probably not going to spend my time on Windows support (I don't even have a Windows PC) or extracting non-UI part as a library because I don't need it. He that would eat the fruit must climb the tree.	junegunn	justinmk
587	2016-06-07 15:40:00	@infokiller Thanks for the input. I tried to apply it to the shell history search as you suggested, but then I quickly ran into #590.	junegunn	infokiller
587	2016-06-07 15:56:01	Thanks @junegunn! fzf is already great, and this feature sounds awesome.	infokiller	junegunn
587	2016-06-08 12:56:17	@junegunn I'm not really familiar with ncurses, so I'm not sure I'm following. Given the line number of the selected line, wouldn't it be possible to grab +-N lines (for example using `head` and `tail`) and send it for display to the ncurses window? What is the interface to the ncurses window? is it just a string that is passed?	infokiller	junegunn
587	2016-06-08 16:17:48	@infokiller Oh, I thought you were still talking about command history. And yes, that would be possible. @khalidchawtany That's two more options, on by default or off by default, and the bindable action for toggling preview window. And soon we're going to hear from someone who wants the window to be hidden when the focus is moved, now we have three :) I'll think about it.	junegunn	khalidchawtany
587	2016-06-08 16:17:48	@infokiller Oh, I thought you were still talking about command history. And yes, that would be possible. @khalidchawtany That's two more options, on by default or off by default, and the bindable action for toggling preview window. And soon we're going to hear from someone who wants the window to be hidden when the focus is moved, now we have three :) I'll think about it.	junegunn	infokiller
587	2016-06-08 16:22:43	@junegunn Just to clarify, my intention is to show in the preview window something similar to what you would get using grep's `-C` option. For example, let's say I want to display 1 line of context. Furthermore, let's say I have these lines in my shell history: Then, if I type 4 in the fzf prompt I want the preview window to show:	infokiller	junegunn
587	2016-06-08 16:35:00	@infokiller Yeah, sure. If it's possible with shell scripting, it can be done. Anyway what I want to stress is that I'm not going to consider dynamic resizing of the preview window at this stage.	junegunn	infokiller
587	2016-06-08 16:42:38	@khalidchawtany I was able to implement toggling without too much effort, it's going in. Still we need a way to specify if we want the preview window from the beginning or not (and _optionally_ if we want to automatically hide it when you move your cursor or type in characters). Something like `up:10:hidden` comes to my mind, but I'm not sure yet.	junegunn	khalidchawtany
587	2016-06-08 18:50:16	@junegunn :+1: At least the toggle binding is so much lovely to have. Even if there is no default on/off part. I know for sure that others will request the on/off part so much, that you will not be able to resist :stuck_out_tongue_winking_eye:	khalidchawtany	junegunn
587	2016-06-13 19:08:09	@junegunn is there anyway to use a vim function for the `--preview` command?	khalidchawtany	junegunn
587	2016-06-14 08:20:17	@junegunn Can this functionality be used to display one-line hg log/git log on the left side, and corresponding changeset diff on the right side? If so, could you please demonstrate a simple example of that?	balta2ar	junegunn
587	2016-06-14 12:36:29	@khalidchawtany I can't imagine a straightforward way to do that. Let me know if you find one. @balta2ar It's not _simple_, but: `head -$LINES` part is necessary due to #598 which I'm going to fix shortly. EDIT: Fixed in 0.13.1.	junegunn	khalidchawtany
587	2016-06-14 12:36:29	@khalidchawtany I can't imagine a straightforward way to do that. Let me know if you find one. @balta2ar It's not _simple_, but: `head -$LINES` part is necessary due to #598 which I'm going to fix shortly. EDIT: Fixed in 0.13.1.	junegunn	balta2ar
587	2016-06-16 07:51:36	@junegunn Thanks! I'm using this feature and I like it! > Still we need a way to specify if we want the preview window from the beginning or not Yes, that would be awesome. I miss that. There is an issue, though. I'm using diff-so-fancy, and it probably detects terminal width upon execution to calculate the length of the horizontal bar. Unfortunately, with fzf it thinks that the horizontal space …	balta2ar	junegunn
587	2016-06-16 11:01:33	@deathmaz I think that the version used when you use --preview is not the latest.	khalidchawtany	deathmaz
587	2016-06-16 12:43:26	@balta2ar > Yes, that would be awesome. I miss that. We already have `:hidden` suffix. e.g. `--preview-window right:hidden`, `--preview-window up:30%:hidden` > Unfortunately, with fzf it thinks that the horizontal space is wider than it actually is: Overriding `$COLUMNS` seems to work: `COLUMNS=30 diff-so-fancy`	junegunn	balta2ar
587	2016-06-16 12:45:04	@deathmaz Check `which fzf`, it's probably pointing to an older binary in another location.	junegunn	deathmaz
587	2016-06-16 12:47:50	@deathmaz Yeah, that's not the place `install` script downloads fzf binary.	junegunn	deathmaz
587	2016-06-16 12:50:23	@deathmaz Your issue is not related to this issue. Please move the discussion to another issue.	infokiller	deathmaz
587	2016-06-16 13:14:11	@balta2ar Hmm, I don't want to do that. `$LINES` and `$COLUMNS` are not guaranteed to work on different shells. As far as I know, shells like fish or tcsh do not use them. And even on bash or zsh, some programs directly refer to `/dev/tty` to find the screen size instead of relying on those variables. It's an incomplete solution that can cause extra confusion. I'll just leave it up to the users.	junegunn	balta2ar
587	2016-06-16 13:34:23	@junegunn okay, fair enough. In that case I have another question. Is there a way to minimize wasted screen space? I know this is about aesthetics and is of course arguable, but I'd like to remove certain characters from the output. Look at the partial output near the preview window delimiter: Here we have: 1. Two characters `..` for ellipses 2. One character for space 3. One character for pipe 4…	balta2ar	junegunn
587	2016-11-14 12:59:52	@balta2ar, the way `diff-so-fancy` dresses up the git output also breaks when you resize your shell window. I patched `diff-so-fancy`:	suweller	balta2ar
582	2016-06-10 07:58:17	@junegunn Thanks for merging this. @akashin Now that FZF opens a new split with the "fzf" pane title, do I have to update my .tmux.conf to have a flag called $is_fzf (or similar) to conditionally send the "send-keys"/"select-pane" command? Further, what would that look like? Sorry for my inexperience with Tmux (I am trying to learn!)	kieran-bamforth	junegunn
582	2016-06-10 07:58:17	@junegunn Thanks for merging this. @akashin Now that FZF opens a new split with the "fzf" pane title, do I have to update my .tmux.conf to have a flag called $is_fzf (or similar) to conditionally send the "send-keys"/"select-pane" command? Further, what would that look like? Sorry for my inexperience with Tmux (I am trying to learn!)	kieran-bamforth	akashin
582	2016-06-10 13:59:56	@kieran-bamforth Unfortunately this was reverted due to #586.	junegunn	kieran-bamforth
582	2016-06-10 14:42:25	@kieran-bamforth yes, you're right. You can find my tmux.conf here: https://github.com/akashin/dotfiles/blob/master/tmux/tmux.conf.symlink#L72 I'm still going to investigate the problem that appeared for some other shells, hopefully on this weekend.	akashin	kieran-bamforth
582	2016-07-06 22:20:37	@akashin `#T` is showing just `localhost` for me if I open fzf from vim and run `:run-shell 'echo "#T"'`. Did you ever figure this out?	adamyonk	akashin
579	2016-05-24 20:31:49	@deathmaz could you provide the output of the following command: `echo $ZSH_VERSION` in my case it is 5.0.5. Also I've reproduced this issue both inside and outside tmux.	acornejo	deathmaz
579	2016-05-24 20:40:34	@deathmaz I am actually now very curious about what zsh version you are using, I just managed to get a very succint reproduction step: This is essentially the snippet executed by the fzf-history-widget, with the exception that I am not display your history but instead simulating a history with a single item, the `(echo hello;)` command.	acornejo	deathmaz
579	2016-05-24 20:43:53	found the problem, its the glob_subst option. @deathmaz Do this first `setopt glob_subst` Now use the fzf history widget with a command with parenthesis and you should see the same problem.	acornejo	deathmaz
579	2016-05-25 07:12:05	@acornejo my zsh version is 5.2 and yes, after `setopt glob_subst` i can reproduce the issue	deathmaz	acornejo
578	2016-05-23 18:04:21	@junegunn, interesting. I have set it to use `ag` and it does indeed seem to run faster, however, now Ctrl-T doesn't include directories anymore. Is there a solution? So far as I can see `ag` can't search for directory names, so I'm guessing not.	caesar	junegunn
578	2016-05-23 18:45:44	@junegunn, that's great! Only problem I see is that it doesn't include empty dirs. That would require a different approach. But it's really helpful nonetheless, thanks. A few thoughts: - would it make sense to include that in `fzf` by default, or as an option? - maybe it would be good to have two shortcuts, one for directories (use whatever mechanism Alt+C uses) and one for files? - maybe `fzf` c…	caesar	junegunn
577	2016-05-23 16:59:18	@edi9999 Thanks for chiming in. > If you start matching on the right, (in your example, by typing "component"), you can view more Yes that's what I would do. A large `--hscroll-off` value in `$FZF_CTRL_R_OPTS` can definitely help (the default is 10). But anyway I don't have a great answer to this. Adding support for manual horizontal scrolling is the last thing I want to do as getting it right an…	junegunn	edi9999
576	2016-05-22 14:28:48	@junegunn Thanks! I know about <kbd>CTRL+C</kbd> but it's just that my brain is programmed to use <kbd>ESC</kbd> for exit while <kbd>CTRL+C</kbd> is for killing processes :)	ahmedelgabri	junegunn
570	2016-05-10 16:14:07	@rosshadden Updated the code to use tigetnum call. Will be included in the next release. Or you can easily build the latest binary with `go get github.com/junegunn/fzf/src/fzf` if you have Go. @justinmk Thanks for chiming in. This is a new territory for me. The return value of `tigetnum("colors")` of ncurses seems to depend on the value of `$TERM` (e.g. `TERM=screen fzf` / `TERM=screen-256color f…	junegunn	rosshadden
570	2016-05-10 16:14:07	@rosshadden Updated the code to use tigetnum call. Will be included in the next release. Or you can easily build the latest binary with `go get github.com/junegunn/fzf/src/fzf` if you have Go. @justinmk Thanks for chiming in. This is a new territory for me. The return value of `tigetnum("colors")` of ncurses seems to depend on the value of `$TERM` (e.g. `TERM=screen fzf` / `TERM=screen-256color f…	junegunn	justinmk
570	2016-05-10 19:12:06	@junegunn Your change works perfectly. Thank you! @justinmk Your argument works even better against what you said. Looking in `$TERM` for the presence of `256` is exactly the same in many ways as user-agent sniffing. Looking at `tput colors` and `tigetnum('colors')` (which return numbers like 1, 8, 256, or greater) are more along the lines of feature testing, which is less hacky and more future-p…	rosshadden	junegunn
570	2016-05-10 19:12:06	@junegunn Your change works perfectly. Thank you! @justinmk Your argument works even better against what you said. Looking in `$TERM` for the presence of `256` is exactly the same in many ways as user-agent sniffing. Looking at `tput colors` and `tigetnum('colors')` (which return numbers like 1, 8, 256, or greater) are more along the lines of feature testing, which is less hacky and more future-p…	rosshadden	justinmk
570	2016-05-10 19:39:02	@rosshadden I am not advocating for or against any specific approach. Invariably a basket of heuristics is required if you really want to support most terminals, because users and distros misconfigure their terminals _and terminfo dbs_ in numerous fun ways. There's no such thing as a reliable "feature test" for all terminals in use. It's possible that ncurses `tigetnum()` is already doing the heu…	justinmk	rosshadden
569	2016-05-11 04:09:11	> And what if one did not end up? Or ended up wrong one? > Then you should backspace couple of times to correct your query. Naturally, yes. I don't see how the new feature is different in that regard except for very small input that fits in one screen. Anyway the point is that the whole process is strictly "query-driven" as @justinmk pointed out. > "No turning back" is not the problem if you're t…	junegunn	justinmk
569	2016-05-12 17:59:45	@mhrebenyuk Well, speaking of "separation of concern", I would argue that the alternative approach suggested above provides exactly that by just being another way of moving your cursor instead of being a new mode of operation that is a combination of two actions (move + accept). It blends well with the rest of the interface. - `CTRL-P` / `CTRL-K` / Mouse wheel-up - Move cursor up - `CTRL-N` / `CT…	junegunn	mhrebenyuk
569	2016-05-12 17:59:45	@mhrebenyuk Well, speaking of "separation of concern", I would argue that the alternative approach suggested above provides exactly that by just being another way of moving your cursor instead of being a new mode of operation that is a combination of two actions (move + accept). It blends well with the rest of the interface. - `CTRL-P` / `CTRL-K` / Mouse wheel-up - Move cursor up - `CTRL-N` / `CT…	junegunn	justinmk
569	2016-05-18 07:21:43	Hi @junegunn, first of all thank you very much for your work, can't imagine my life without fzf. Can you please explain how this feature can be used?	deathmaz	junegunn
569	2016-05-18 13:29:27	@deathmaz The feature will be included in the next version (0.12.2) and the man page will be updated accordingly at that point to avoid confusion. The specification is not final until then. Anyway if you build the binary from the source, you can bind a key to `jump` or `jump-accept` action. <img width="570" alt="screen shot 2016-05-19 at 12 48 01 am" src="https://cloud.githubusercontent.com/asset…	junegunn	deathmaz
559	2016-04-27 16:39:40	@justinmk Ah okay, noted. Thanks.	junegunn	justinmk
559	2016-04-28 18:46:50	@junegunn The problem with (re)storing tab/window numbers is that they are not bound to the actual tab/window. Feel free to apply your patch first though.	blueyed	junegunn
559	2016-04-29 02:46:56	@blueyed Yes, the assumption here is that it's unlikely that a user opens more than one fzf buffer at a time, which I believe is a reasonable one and it simplifies the implementation.	junegunn	blueyed
559	2016-06-01 13:47:53	@kopischke Very interesting. I think it would be useful for other plugins as well, and could therefore become a separate lib?!	blueyed	kopischke
559	2016-06-01 14:05:20	@blueyed that is the idea once I get my plugin updates out of the door.	kopischke	blueyed
556	2016-04-25 17:07:49	@justinmk Thanks for chiming in. But no, it's not reproducible on original Vim. The bang versions of the commands such as `:FZF!` do not use tmux and they are still fine. You can use this config to reproduce the problem:	junegunn	justinmk
556	2016-04-25 17:22:16	@junegunn Thanks for the repro! I just tried that vimrc with `NVIM v0.1.5-24-gef205c3` and didn't find much lag using `:FZF!` (with 57562 results) compared to Vim 7.4.52. (ubuntu 32-bit, ssh to VM from mintty, tmux 1.8) > The bang versions of the commands such as :FZF! do not use tmux and they are still fine. I didn't mean to imply that tmux is the differentiating factor--rather a blocking `syste…	justinmk	junegunn
556	2016-04-25 17:29:36	Hey @justinmk, did you run it on a git repo? It only happens when the current directory is inside a git repo.	junegunn	justinmk
547	2016-05-04 10:37:24	Hello! Cygwin maintainer here! @gene-pavlovsky pointed me at this thread over in me-and/Cygwin-fzf#2. So far, I've just been naively packaging up latest fzf release for Cygwin every so often; there've been changes that look like they're relevant to Cygwin, in things like the Tmux script, and I've not been thinking too hard about things like whether the version numbers are actually appropriate. No…	me-and	gene-pavlovsky
547	2016-05-04 17:35:30	@me-and Sounds good. I'll remove Ruby script from this repo and update the install script to point to the fork on unsupported platforms (or simply on Cygwin). I think I'll have time for that early next week. By the way, I think you can still use many test cases from `test/test_go.rb`, but how you're going to test the Ruby version is up to you.	junegunn	me-and
547	2016-05-11 00:25:46	@me-and I've submitted my PR wrt this issue as well as manpage corrections to your repo.	gene-pavlovsky	me-and
543	2016-04-18 07:16:27	@justinmk With 1. and 2., what I am trying to tell you is **how to speed up loading file list with exclude pattern**, not **how to filter out some exclude pattern within file list**. I have checked the fzf man page, but I can't find how I can set the exclude pattern. Please tell me what I have misunderstood.	dongminkim	justinmk
543	2016-04-18 13:57:09	@junegunn Thank you for your kind reply. I agree with the point that fzf binary should remain in the same scope with grep. But grep doesn't do key binding such as Ctrl-t or Ctrl-r. I thought the functionalities could be added as shell integration extensions. I have switched from bash into zsh, and I realized how handy tab completions are. I think `vi s/p/d/<Ctrl-t>` is much cooler than `vi some/p…	dongminkim	junegunn
543	2016-04-18 14:14:43	@dongminkim Yeah I see your point, but the way I see it, they are optional and not the core part of the project. They are there to give you the idea of how fzf can be used to extend the functionality of shell and to get you started with fzf, but I don't plan to add more to them.	junegunn	dongminkim
542	2016-04-15 13:45:45	@mjwestcott Thanks :)	junegunn	mjwestcott
542	2016-04-15 14:11:48	Thanks @mjwestcott @junegunn Apologies for clogging up the issues, will check the 'Usage' section.	alistaircolling	junegunn
542	2016-04-15 14:11:48	Thanks @mjwestcott @junegunn Apologies for clogging up the issues, will check the 'Usage' section.	alistaircolling	mjwestcott
536	2016-04-01 03:25:29	Thanks so much @junegunn for the excellent and timely response	oscarmorrison	junegunn
534	2016-03-31 16:31:18	@junegunn thanks... I'd just like to match the tag exactly. Unfortunately, `--nth=1,..` doesn't quite help since there's still no way to match on the full exact tag (from what I can tell at least). Makes sense you don't want to overcomplicate things, though. So far, my current approach is working better than standard vim `C-]` at least. If anybody is interested, here's my function:	MichaelMackus	junegunn
531	2016-03-29 13:05:41	Thanks for the suggestion, I'll update the code myself to keep the style consistent across the file. @netei Didn't know that. Thanks for the info.	junegunn	netei
526	2016-03-22 17:46:56	The proposed changes would be marvelous, @junegunn	svenstaro	junegunn
525	2016-03-20 05:51:26	@george-b @D630 Cool, thanks for the info.	junegunn	D630
525	2016-03-20 05:51:26	@george-b @D630 Cool, thanks for the info.	junegunn	george-b
525	2016-03-20 08:48:03	Thanks for the inputs. @george-b @junegunn @D630 I knew about Rofi and wmctrl, but i don't have root permission to install it in the system. So started looking for other options.	mkpaul	D630
525	2016-03-20 08:48:03	Thanks for the inputs. @george-b @junegunn @D630 I knew about Rofi and wmctrl, but i don't have root permission to install it in the system. So started looking for other options.	mkpaul	george-b
525	2016-03-20 08:48:03	Thanks for the inputs. @george-b @junegunn @D630 I knew about Rofi and wmctrl, but i don't have root permission to install it in the system. So started looking for other options.	mkpaul	junegunn
520	2016-03-03 23:18:07	@justinmk What are you using for `g:fzf_layout` exactly? I've found `let g:fzf_layout = {}` in your vimrc?! (makes it really not obvious then) It seems to be a good workaround for now - also providing more space.. ;)	blueyed	justinmk
520	2016-03-03 23:37:07	@blueyed `let g:fzf_layout = {}` makes fzf use a tab instead of a split (had to dig around the code; not documented). However, it opens in the next tab slot instead of the previous, so it doesn't return to the original tabpage on cancel.	justinmk	blueyed
520	2016-03-04 06:34:38	Note that `g:fzf_layout` is only used by the commands in fzf.vim project. https://github.com/junegunn/fzf.vim/blob/master/plugin/fzf.vim#L27-L31 This map is eventually passed to `fzf#run()` function, and it is supposed to contain [down/up/left/right or window attribute](https://github.com/junegunn/fzf#fzfrunoptions). `window` attribute, which only works in neovim unlike the others, holds the ex c…	junegunn	justinmk
520	2016-04-26 21:28:26	@CrashyBang You are probably hitting #559 there (`wincmd p` messes things up). Would be great if you could try #559 and provide feedback there.	blueyed	CrashyBang
520	2016-05-24 20:47:09	@edi9999 I would just note that the terminal mode of neovim and freedom from tmux is one of the main reasons for me using neovim instead of vim.	azag0	edi9999
520	2016-09-21 04:08:55	@justinmk > Derp, I just noticed that f025602 uses winrestcmd(). It's a shame that we didn't know about it when the great ctrlp has been using it for like 5 years :) Incidentally, I also have a zoom mapping. It uses `:tab split`, like Goyo.	junegunn	justinmk
512	2016-03-01 08:01:48	@DanielFGray You could do the following : Sorry this isn't what you expect, I've made a mistake.	netei	DanielFGray
512	2016-03-01 23:38:58	`apt-cache search '' | sort | fzf --bind "Ctrl-X:execute: tput smcup; apt-cache show \$(awk '{print $1}' <<< {}) | less; tput rmcup" --multi | awk '{print $1}'` doesn't seem to help much, unless I'm doing that wrong.. the other approach I had was `fzf --multi --bind "ctrl-x:execute:apt-cache show \$(awk '{print \$1}' <<< {}) | less" --bind "return:execute: sudo apt-get install \$(awk '{print \$1}…	DanielFGray	netei
512	2016-03-02 07:54:50	@DanielFGray Can you also try the following one?	D630	DanielFGray
505	2016-02-23 06:37:17	:+1: Sweet, thanks @jethrokuan	ghost	jethrokuan
498	2016-02-19 04:08:09	I just tried the "select buffer" example on `NVIM v0.1.3-130-g91254bd` (latest), with 413 buffers in `:ls`, and it works fine. @adambiggs Would you be willing to bisect to find the exact commit of Neovim that causes the issue?	justinmk	adambiggs
498	2016-02-22 20:07:23	Strange... Installing fzf.vim seems to have fixed the issue, even for the previously broken wiki examples. Not sure what caused the original issue, but I'm back in business now. Thanks for the fzf.vim link @junegunn, I didn't even know about that project!	adambiggs	junegunn
497	2016-10-17 23:16:13	@anaseto do you plan on submitting this as a port?	yunake	anaseto
492	2016-06-11 15:57:10	@netei @junegunn is there an example of how to remove duplicates for ctrl-r with fzf? I've seen a couple open issues about it and it'd be a nice thing to have.	aaronjensen	netei
492	2016-06-11 15:57:10	@netei @junegunn is there an example of how to remove duplicates for ctrl-r with fzf? I've seen a couple open issues about it and it'd be a nice thing to have.	aaronjensen	junegunn
490	2016-02-15 21:05:42	Got a reply from chat (bug maintainer). I replied: @himdel hmm, I don't see that on same version when I use unmodified fzf bindings. I get the $(**fzf_history**) line removed and stay on the same line. Was that when you just did a brand new shell and pushed enter once then ctrl-r then esc? Or would you need more to reproduce it? Cheers, Hugh	hughdavenport	himdel
490	2016-02-16 12:29:07	@hughdavenport yes, I open a brand new bash, push enter, push ctrl+r, push escape .. and I get that output. In case it's locale-dependent, I use `en_US.UTF-8`, and my terminal is `rxvt-unicode`. But trying different terminals, it seems `xterm` and `lxterm` are not affected, but `aterm` and `rxvt-unicode` are.	himdel	hughdavenport
489	2016-12-01 16:49:39	@antoniomo > By the way fzf bash keybindings have been broken on my linux box (with modern bash) since forever Do you know why?	junegunn	antoniomo
488	2016-02-12 04:03:35	@junegunn yup, you're right. never mind. I just googled the error, found some RHEL bug report about how its useless. Anyways an empty line seems to work fine but I don't know if its the proper way.	nhooyr	junegunn
486	2016-02-24 02:36:05	> **@junegunn**: Does the new code run on slightly older versions of fish? No. The new code uses the read builtin `-a` option which is only available in fish ^2.2.0. Still, you should merge as soon as tests pass since fish users are rarely locked to a particular version anyway. Source - https://fishshell.com/release_notes.html - https://github.com/kballard/fish-shell/commit/973dd6ffbdc189f22b634d…	ghost	junegunn
481	2016-02-02 19:22:35	@netei Thanks for the feedback. I just realized that we can still override `SHELL` if we want to, so no need for `FZF_SHELL`	junegunn	netei
481	2016-02-06 15:38:54	@D630 Good point. We should change that too, right?	junegunn	D630
481	2016-02-08 08:09:48	> @D630 Good point. We should change that too, right? Yes, I think it should follow it too :-). Thanks for the new release !	netei	D630
480	2016-01-31 04:13:21	Thanks for the prompt response @junegunn, I haven't done any heavy modifications to any of my configs to be honest but here they are. zshrc: http://sprunge.us/VGMf this is the file that gets sourced: http://sprunge.us/DPdG and this is my oh-my-zshrc: http://sprunge.us/DGAV > You mean, CTRL-C doesn't work? Yeah, CTRL-C does nothing, CTRL-Z doesn't send the job to the background, I have to kill my …	EduardoRT	junegunn
480	2016-01-31 15:13:30	@junegunn thank you very much! I found the culprit with your config, it seems that oh-my-zsh's [common-aliases](https://github.com/robbyrussell/oh-my-zsh/wiki/Plugins#common-aliases) breaks it, just removing that specific plugin fixes everything, I'm really sorry, I thought that I tried that correctly but it seems I removed my plugins wrong before. Thanks a lot!	EduardoRT	junegunn
474	2016-01-21 05:18:56	thanks for the info @junegunn ! I was unaware of CTRL-6 and CTRL-O -- those should come in handy. And for now CtrlP's MRU works fine. Just thought if there was a way to do everything with FZF, it might be nice.	mattsawyer77	junegunn
470	2016-02-21 11:58:47	@junegunn Awesome, that worked a treat! I'd tried a bunch of ways such as copying the `fzf/src` contents into appropriate place in GOPATH and then `go build`. Binaries would be great but I'm very pleased I now have FZF on my FreeBSD laptop.	rosstimson	junegunn
468	2017-01-07 16:54:33	@riclima In fish 2.4.0 this workaround doesn't seem to work. I can confirm the issue.	tiberiuichim	riclima
464	2016-10-15 00:53:45	@SharkIng I had the same problem and I found I define a function which is the example from the fzf project. v() { # local file # file="$(fasd -Rfl "$1" | fzf -1 -0 --no-sort +m)" && vi "${file}" || return 1 } And I also have an alias defined as alias v="fasd -e vim" which is an example from the fasd project. The problem was solved by removing either of them. I guess the same name caused some recu…	raphaelfeng	SharkIng
460	2015-12-29 18:50:30	@junegunn in tmux 2.1 (https://github.com/tmux/tmux/commit/7382ba82c5b366be84ca55c7842426bcf3d1f521) $TERM inside tmux can be `tmux` or `tmux-256color`.	atweiden	junegunn
460	2015-12-30 02:00:50	@atweiden Oh, thanks. I think I'm going to stick to `screen-256color` for a while due to compatibility issue as I frequently ssh to many old servers.	junegunn	atweiden
454	2015-12-24 22:28:26	@junegunn thanks! I didn't realize fzf.vim is a separate repository. Please feel free to resolve it here. @netei thanks for point to :Registers; Looks like it's not as capable as `yankring`/`Unite history/yank`, but could work as a simple alternative.	anvaka	netei
454	2015-12-24 22:28:26	@junegunn thanks! I didn't realize fzf.vim is a separate repository. Please feel free to resolve it here. @netei thanks for point to :Registers; Looks like it's not as capable as `yankring`/`Unite history/yank`, but could work as a simple alternative.	anvaka	junegunn
453	2016-04-22 18:20:12	@mrleolink [Works for me](https://github.com/junegunn/dotfiles/blob/5f67503bbf463dd163226e83df4026da6f5f8925/vimrc#L1673). It's probably something in your configuration; some plugin or your own autocmd. Disable everything but fzf and nertree and see if the problem persists.	junegunn	mrleolink
453	2016-04-23 03:52:50	@junegunn Ok, so I tried to disable everything but the problem still persists. I'm using neovim, this is my `init.vim` As you can see, I'm using pathogen to load nerdtree. I don't have anything else in my `bundle` folder.	mrleolink	junegunn
447	2015-12-14 06:45:00	@junegunn Nope, no luck with `-ttt`. I still get `/dev/pty/0`. Here's the output from the above commands again whilst logged in with `-ttt`: I could perhaps create you a limited temporary account on my server if you are unable to replicate a suitable testing environment. A bit more information about my server: It's virtualized using OpenVZ, and I'm using the latest RHEL kernel to my knowledge.	sbrl	junegunn
447	2016-02-07 09:04:00	@junegunn If I open `/dev/tty` on my laptop with `cat`, anything I type into it get's echoed back as expected. If I do the same on the server, I get a permission denied. If, however, I run the `tty` command, on the server it returns `/dev/pty/0`, and on my laptop it returns `/dev/pty/4`. Opening them both with `cat` on their respective machines works like a charm. Would it be possible to try open…	sbrl	junegunn
447	2016-02-08 06:59:37	@junegunn Ah I see. That _is_ a problem. I have just tried contacting OVH and pointed them towards this bug - hopefully I'll get a response in a day or two. Here's the message I sent: > Hello, > I have recently been taking a look at some software that I wanted to install on my VPS, but the software in question is unable to open /dev/tty, and the developer has advised me to contact you. > > Here's…	sbrl	junegunn
447	2017-01-19 21:25:48	@junegunn Thanks for reminding me to update this issue! I think I did, yeah, but it boiled down to the virtualisation tool they used for the 2014 range of VPSes. I'm renting a different (much better!) server now, so it should work. I'll check it out :D	sbrl	junegunn
446	2015-12-11 16:59:44	@justinmk Ha, didn't know that! :bulb:	junegunn	justinmk
446	2015-12-12 16:11:25	@chaoren Works perfectly. Thanks!	junegunn	chaoren
437	2015-12-08 10:20:20	@junegunn Yeah I will try to do that. Meanwhile if I execute only the find command in a prompt I get an error message:	rhabbachi	junegunn
437	2016-01-01 18:47:47	Thank you @junegunn. After a while I couldn't reproduce the issue. Closing.	rhabbachi	junegunn
434	2015-12-07 18:00:52	@junegunn and very usable. I think same issue https://github.com/tmux-plugins/vim-tmux-focus-events/issues/2	aliev	junegunn
430	2015-12-04 07:29:11	+1 @junegunn , it makes more sense to me that the dependencies are in other repos, so that you keep only **your** source code in the repository.	netei	junegunn
426	2015-11-19 16:50:51	@acornejo Not sure why (internal) `startinsert` doesn't work, but looks like we can workaround the issue with a `feedkeys` call. @khalidchawtany The same thing can be done in your case as well. Try changing `startinsert` to `call feedkeys('i')`.	junegunn	acornejo
426	2015-11-19 16:50:51	@acornejo Not sure why (internal) `startinsert` doesn't work, but looks like we can workaround the issue with a `feedkeys` call. @khalidchawtany The same thing can be done in your case as well. Try changing `startinsert` to `call feedkeys('i')`.	junegunn	khalidchawtany
426	2015-11-19 16:55:04	@junegunn yup, I can confirm this fixes the issue for me (makes sense, I was working around it by pressing i, so might as well have vim emualte that key press). Right now I amended my scripts by sprinkling the following in the right places: that being said, it would be wonderful if this fix was in fzf itself, so that user scripts don't have to care weather they are running in nvim or in plain old…	acornejo	junegunn
426	2015-11-19 17:43:31	https://github.com/junegunn/fzf/blob/0.11.0/plugin/fzf.vim#L359-L361 `startinsert` followed by `termopen()` is supposed to start insert mode in the term buffer. It works when `fzf#run()` is directly called, but it doesn't when we chain another `fzf#run` in the sink function as you reported. @khalidchawtany also reported a similar issue that can be concentrated as follows. `startinsert` works in v…	junegunn	khalidchawtany
415	2016-05-20 04:20:39	@felixcuello meaning that you have to install xterm. https://www.xquartz.org/ But you can use another terminal emulator instead; e.g. [iterm2](https://github.com/junegunn/fzf/wiki/On-MacVim-with-iTerm2). Having said that, I'm not sure if you'll like the experience of fzf on macvim. fzf is a command-line program that requires a terminal emulator and macvim isn't one, so we can run it inside macvim…	junegunn	felixcuello
413	2016-06-05 16:10:15	@tagwint How long? It's probably the limitation of your shell ("argument list too long").	junegunn	tagwint
406	2016-10-21 02:16:41	@jasonkuhrt This is an old issue. See https://github.com/junegunn/fzf#settings	junegunn	jasonkuhrt
405	2015-11-05 16:47:37	@george-b What's your termial? I have tested it in `st`, with no luck ... By the way: You can calculate in POSIX shell without subshells using arithmetic expansion like `$(( x + y ))`. In bash you can also use `let` or `(( x=y+z ))` ( or: `typeset -i x=y+z ; x=x+=i`)	D630	george-b
405	2015-11-05 16:54:10	@D630 Guilty confession I'm in PuTTY most of the time these days, thanks for the arithmetic tip. I'll have to spin up a VM and do some testing with `st` and other terminals.	george-b	D630
405	2015-11-05 17:53:24	@D630 have you tried with modification @junegunn suggested? In my initial testing I realized my original example does not work if `FZF_DEFAULT_OPTS` is unset. This works for me in `st` and `gnome terminal` on a Fedora 23 VM.	george-b	D630
405	2015-11-05 17:53:24	@D630 have you tried with modification @junegunn suggested? In my initial testing I realized my original example does not work if `FZF_DEFAULT_OPTS` is unset. This works for me in `st` and `gnome terminal` on a Fedora 23 VM.	george-b	junegunn
405	2015-11-05 18:58:52	@george-b Ja, works. https://gist.github.com/D630/ff2a40ca5a3288b08a7d	D630	george-b
405	2015-11-05 23:48:42	@george-b How about sending me a pull request? We can continue the discussion there. By the way, I have absolutely no idea how we should call the script ;) I think we can even consider using it in the default key bindings and fuzzy completion when not on tmux.	junegunn	george-b
405	2016-10-16 14:36:26	> AFAIK ncurses still clears the whole screen even when starting using a margin right? @acornejo Yeah, that is basically how ncurses works.	junegunn	acornejo
405	2016-10-16 17:43:49	Tks @junegunn, just closed the PR. If clearing the screen is unavoidable I don't see how starting from the current row is a desirable feature (if someone sees value on it, let me know since I had the code to add this to the fzf binary instead of doing it through shell scripts).	acornejo	junegunn
405	2016-10-16 19:10:39	Woah totally forgot about this! I'm actually not using fzf much these days, @junegunn should this be closed?	george-b	junegunn
405	2016-10-17 00:25:22	@acornejo I think the benefit is that we don't have to move our focus when fzf is started in full screen mode. But yeah, the usefulness of it is quite limited. @george-b I'll close it. Thanks.	junegunn	acornejo
405	2016-10-17 00:25:22	@acornejo I think the benefit is that we don't have to move our focus when fzf is started in full screen mode. But yeah, the usefulness of it is quite limited. @george-b I'll close it. Thanks.	junegunn	george-b
403	2015-11-04 06:12:12	@junegunn @JackDanger I spend quite some time back in #242 to look for the reason but couldn't find it. It happened only occasionally and seemed to only happen after some usage of the shell (maybe history size is important? For me this is quite large often and I also increased the limits). Nevertheless I would recommend to merge the pull request. For me it fixed the problem, apparently also for @…	robinro	JackDanger
403	2015-11-04 06:12:12	@junegunn @JackDanger I spend quite some time back in #242 to look for the reason but couldn't find it. It happened only occasionally and seemed to only happen after some usage of the shell (maybe history size is important? For me this is quite large often and I also increased the limits). Nevertheless I would recommend to merge the pull request. For me it fixed the problem, apparently also for @…	robinro	junegunn
403	2015-11-04 06:45:37	@junegunn if the problem can not be found within a certain time/effort, still the workaround should be included. Fixing the original problem would be nicer, but not fixing a bug for a long time that keeps many people from using the tool is not reasonable.	robinro	junegunn
403	2015-11-04 07:25:19	@robinro I installed oh-my-zsh (since I couldn't reproduce with vanilla zsh) and noticed that zsh occasionally fails to update the prompt even when fzf-tmux properly completes (logged exit status and observed no anomaly there, always 0). I applied the patch, but the problem still persists. I don't think this is a proper fix to the problem. @JackDanger Can you try logging the exit status? I don't …	junegunn	robinro
403	2015-11-04 07:25:19	@robinro I installed oh-my-zsh (since I couldn't reproduce with vanilla zsh) and noticed that zsh occasionally fails to update the prompt even when fzf-tmux properly completes (logged exit status and observed no anomaly there, always 0). I applied the patch, but the problem still persists. I don't think this is a proper fix to the problem. @JackDanger Can you try logging the exit status? I don't …	junegunn	JackDanger
403	2015-11-04 08:00:45	@junegunn Thanks for looking into this. For me the patch resolved the problem, but I'll also look into logging the return code and collecting more info what's going on. I will only be able to do this towards the end of next week.	robinro	junegunn
403	2015-11-05 00:07:13	> Can you try logging the exit status? @junegunn It was `128`. I didn't get any more info about it than that but, like other folks here, I've noticed that the behavior is different depending on if my current working directory is a git repo. So there's something about ZSH + my `$PS1` and the git functions that are causing fzf to exit uncleanly. I'll be damned if I could figure out what, exactly wa…	JackDanger	junegunn
403	2015-11-05 03:56:24	@JackDanger Can you share your `$PS1` and the functions used in it? I'll try to reproduce the problem from my machine with it. fzf never exits with `128`, so if that was the case, it was probably caused by some code in `fzf-tmux` script. It would be really helpful if you could put `#!/bin/bash -x` on the top of the script and check what's going on when that happens.	junegunn	JackDanger
403	2015-11-05 04:23:35	@junegunn Here's what I've got, I'll try to include as much as possible: I've changed the key binding function to include some debug output: And, with `bash -x` set as the shebang on fzf-tmux, I open a new tmux pane: The PS1 seems to work fine and the only real function call in the PS1 string has as it's last value an `echo` so nothing seems fishy to me. Now I `CTRL-R` and I get a hell of a lot o…	JackDanger	junegunn
403	2015-11-05 04:30:57	@JackDanger Thanks for looking into it. It looks like that `rm -f` in `cleanup()` failed with exit status 128. Is your `rm` an alias of something? What does `type rm` say? And can you check adding `set +e` to `cleanup()` as follows fixes the issue?	junegunn	JackDanger
403	2015-11-05 04:41:02	@JackDanger Thank you. So the whole log says that fzf-tmux correctly finished with `0` as expected. We'll have to find where that 128 comes from. Hmm. Can you check again with a very simple `$PS1`? Such as `PS1="> "`.	junegunn	JackDanger
403	2015-11-05 07:33:11	@JackDanger Found it. Changing `return` in `git_prompt_info` to `return 0` fixes the issue. So for some reason, the exit status from `PS1` is affecting the return code of command substitution. Extremely strange. Not sure if it's a bug or an expected behavior, but finally I'm willing to apply the patch.	junegunn	JackDanger
403	2015-11-05 07:51:40	@JackDanger Can you rebase your commit?	junegunn	JackDanger
403	2015-11-05 18:08:09	@junegunn Nice sleuthing! Sorry I couldn't find it myself, I got a little lost in all the moving pieces here. I've rebased and edited my comment to let the next person know why this might be necessary and what kinds of situations can cause this. Thank you!	JackDanger	junegunn
403	2015-11-12 09:45:59	thanks @junegunn @JackDanger for this fix! :+1:	robinro	JackDanger
403	2015-11-12 09:45:59	thanks @junegunn @JackDanger for this fix! :+1:	robinro	junegunn
402	2015-11-03 17:57:50	@justinmk Ah yes, thanks. It just slipped out of my mind. So is this behavior a bug or is it expected?	junegunn	justinmk
402	2016-02-15 09:24:58	I'm running fzf (0.11.3) and seeing this problem still in Neovim (0.1.2). **Neovim version:** **FZF command in Vim:** The above mapping fail to browse the selected directory. Manually calling `doautocmd BufEnter` after selection works. If I change sink to `:Explore` instead it also works. Any ideas why this still is an issue? Thought #371 would solve it? /cc @justinmk	KevinSjoberg	justinmk
402	2016-02-15 12:01:42	@justinmk I'm currently just running Neovim, but I can certainly check if I can reproduce this within Vim as well.	KevinSjoberg	justinmk
402	2016-02-15 15:05:11	@KevinSjoberg I think you're confused. I didn't fix the issue, because I can't. > Thought #371 would solve it? No, it fixes the sink function of `:FZF` command, not `fzf#run` function. `fzf#run` is not only for opening files – e.g. colorschemes, commands, word/line completion, etc – so it doesn't make sense to trigger `BufEnter` unconditionally.	junegunn	KevinSjoberg
402	2016-02-16 07:55:28	@junegunn I understand. So the current status of this issue is that it's not possible to fix?	KevinSjoberg	junegunn
402	2016-02-16 08:05:33	@KevinSjoberg It's up to each sink implementation to handle that.	junegunn	KevinSjoberg
400	2015-11-03 17:30:42	Thanks @junegunn I've been using fzf for quite a while and did not know about this :sob:	rgrinberg	junegunn
400	2015-11-03 18:01:06	@rgrinberg You'll like it :) Maybe I should rename the title of the section on the README page so that it's more prominent.	junegunn	rgrinberg
397	2015-10-28 02:21:27	Thanks @justinmk , any details on how to do the local terminal mapping? I would need some help here. Each time FZF opens it shifts horizontal splits up. so after a while if I have quickfix and whatnot my work buffer shrinks up to a single line, then I do 'Ctrl-W-o` and start over.	firedev	justinmk
397	2015-10-28 02:39:19	@firedev If the `setf fzf` suggestion is accepted the configuration would look like this: > if I have quickfix and whatnot my work buffer shrinks up to a single line, You're right, I never noticed that because I usually don't have more than 1 horizontal split (and I am not fastidious about windows staying the same size, I slap them around as needed). Looks like this is another case for providing …	justinmk	firedev
397	2015-10-28 02:46:19	@justinmk Thanks, however it looks like there is no FileType fzf. It opens a new terminal window and filetype is empty for it.	firedev	justinmk
397	2015-10-28 13:48:52	@junegunn system() cannot run interactive commands in Neovim.	justinmk	junegunn
397	2015-10-28 16:07:09	@justinmk Yeah, but fzf-tmux opens a new pane and all the interactivity will happen there.	junegunn	justinmk
397	2015-10-31 07:13:07	@firedev I verified that this works: - `<nowait>` will ignore all other `<esc>`-prefixed mappings while you are in "fzf mode" - `<c-g>` is one of way exiting fzf, another way would be `<c-c>` and maybe others.	justinmk	firedev
391	2016-10-30 02:37:59	@nevesnunes Thanks for the info. The ANSI procesor of fzf only handles sequences that start with `\E`, so `^O` and `^N` are left untouched. I'll remove them from preview output.	junegunn	nevesnunes
383	2016-12-13 22:36:20	@junegunn Regarding the `.gitignore` settings you mention above... where I do I set/run the commands you list?	jdsimcoe	junegunn
383	2016-12-14 05:54:05	@jdsimcoe Set up FZF_DEFAULT_COMMAND in your shell configuration file (e.g. .bashrc, .zshrc, etc.)	junegunn	jdsimcoe
383	2016-12-14 06:08:15	@junegunn Did that and it worked. Thanks!	jdsimcoe	junegunn
373	2015-10-25 18:38:45	@xconstruct Thanks for the tip. Do you think it makes sense for fzf installer to do it automatically on NixOS (at least for those who don't want/need to use nixpkgs) ?	junegunn	xconstruct
373	2015-11-12 04:44:03	@tupton Hmm, I wonder if there's a better way to determine the right binary than uname. Anyway I added `--32` and `--64` options to install script. So you can use it.	junegunn	tupton
368	2015-10-07 01:41:10	@khalidchawtany Thanks. Yes, check out https://github.com/junegunn/fzf.vim	junegunn	khalidchawtany
356	2015-09-24 13:12:49	@netei Thanks. @gregmuellegger Please update the repository to the latest and rerun the install script.	junegunn	netei
356	2015-09-24 13:12:49	@netei Thanks. @gregmuellegger Please update the repository to the latest and rerun the install script.	junegunn	gregmuellegger
353	2015-09-23 14:57:25	@justinmk It reports `autochdir` For some reason, everything works fine on Vim, but not Neovim.	ianks	justinmk
353	2015-09-23 16:26:10	No I am not @justinmk. It appears nowhere in my code (confirmed by grepping).	ianks	justinmk
353	2015-09-23 16:33:20	@ianks Did you also grep for `acd` (the short version of `autochdir`)?	justinmk	ianks
353	2015-09-28 13:05:55	@ianks @justinmk I see the same problem with the latest neovim-git -- it reports autochdir to be set, although it is not. I must manually run `set noautochdir` before using vim-filer every time, no matter what is in my `.nvimrc`.	saulhoward	ianks
353	2015-09-28 13:05:55	@ianks @justinmk I see the same problem with the latest neovim-git -- it reports autochdir to be set, although it is not. I must manually run `set noautochdir` before using vim-filer every time, no matter what is in my `.nvimrc`.	saulhoward	justinmk
352	2015-09-22 17:03:42	In my case it was an autocommand for `BufEnter` in my `.vimrc` which was screwing up stuff. I don't know if this would be true for @borring	azure-satellite	borring
352	2015-09-22 20:13:05	@borring if this didn't happen in vim perhaps we should investigate further and file a bug with neovim?	azure-satellite	borring
350	2015-09-18 09:48:28	@jonaz ~~Please rerun the install script and see if it helps.~~ Oops. Sorry, I'll have to look into it. Hmm.	junegunn	jonaz
350	2015-09-18 09:49:38	@junegunn i just manually compiled fzf and that binary works. I already tried removing ~/.fzf and cloing and running ./install again without success. Check my last comment above. I saw different errors when using your static and linked binary.	jonaz	junegunn
350	2015-09-18 10:04:31	@kowalskey reported that the static binary works on his machine. https://github.com/junegunn/fzf/commit/1de4cc3ba862ace3f78db395a2bd1dfa21e4798e#commitcomment-13306953 I wonder what makes the difference.	junegunn	kowalskey
350	2015-09-18 10:17:28	> Assertion `cnt < (sizeof (_nl_value_type_LC_COLLATE) / sizeof (_nl_value_type_LC_COLLATE[0]))' failed. @jonaz I'm not sure but assertion above may suggest some locale problems. please check your locale settings for reference here are my LC_*: I removed binaries and called install once again:	kowalskey	jonaz
350	2015-09-18 10:23:38	@kowalskey Thanks for the investigation! I'll see what I can do.	junegunn	kowalskey
350	2015-09-18 10:36:54	@jonaz I could also reproduce the problem: - With $LANG set, the static binary crashes - Without $LANG, it works: `LANG= fzf` I'm trying to find the right solution to the problem.	junegunn	jonaz
350	2015-09-18 17:55:21	Aaand I think I pinpointed what is the problem. both me and @jonaz use statically compiled binary which is probably compiled against older glibc version. In glibc 2.22 locale format changed a bit. So upgrading to glibc 2.22 on arch will automatically call `locale-gen` and thus update locales. And because fzf is probably compiled against older version (@junegunn can probably confirm that) it will …	kowalskey	jonaz
350	2015-09-18 17:55:21	Aaand I think I pinpointed what is the problem. both me and @jonaz use statically compiled binary which is probably compiled against older glibc version. In glibc 2.22 locale format changed a bit. So upgrading to glibc 2.22 on arch will automatically call `locale-gen` and thus update locales. And because fzf is probably compiled against older version (@junegunn can probably confirm that) it will …	kowalskey	junegunn
350	2015-09-19 01:10:18	@kowalskey Awesome, thanks for looking into it. I was unsuccessful to build static binary on Arch, so currently I'm building it on Ubuntu. (I got the impression that Arch community was against this notion of static linking in general: https://www.archlinux.org/todo/remove-static-libraries/) So we can either: 1. Find a way to build static binaries on Arch 2. or to upgrade Ubuntu and see if it helps	junegunn	kowalskey
350	2015-09-20 04:02:29	@lyeoh Yeah, that's because on Arch, libraries are not shipped with static libraries (`.a`). You'll have to manually compile and install ncurses and gpm to build with the directives. Leaving only `-lncurses` will build a binary that dynamically links to ncurses, it'll work fine on the machine but it will not run on system with ncurses 5. I decided to build the official binary on Centos 6 as noted…	junegunn	lyeoh
350	2015-09-20 06:36:54	@alerque Yeah I see the point, please send me a PR, so I can still build statically compiled binary with `make linux` and you can build dynamic binary without having to edit the source, then we'll all be happy :)	junegunn	alerque
348	2015-09-16 16:23:13	@azure-satellite can you also try the neovim/neovim#3309 branch with your current config? That PR fixes some problems with `termopen()` and could fix yours too.	tarruda	azure-satellite
348	2015-09-16 19:43:24	Sorry yeah @tarruda @junegunn it was my config	azure-satellite	junegunn
348	2015-09-16 19:43:24	Sorry yeah @tarruda @junegunn it was my config	azure-satellite	tarruda
347	2015-09-15 15:01:17	@junegunn Thanks for the clarification!	siadat	junegunn
345	2015-09-15 06:31:43	Thank you @junegunn!	siadat	junegunn
337	2015-08-31 14:41:30	@netei that works, thanks for the tip.	wavded	netei
328	2015-08-31 03:20:51	@danieljl Thanks for the hint. I'll give a look.	junegunn	danieljl
328	2015-08-31 15:51:46	@danieljl The reported error is not reproducible for me but I have a different problem when `shwordsplit` is set: `vim **<TAB>` expands to `vimREADME.md`. So I fixed it anyway. @slonka Please update and see if your problem is resolved.	junegunn	danieljl
328	2015-08-31 15:51:46	@danieljl The reported error is not reproducible for me but I have a different problem when `shwordsplit` is set: `vim **<TAB>` expands to `vimREADME.md`. So I fixed it anyway. @slonka Please update and see if your problem is resolved.	junegunn	slonka
328	2015-08-31 16:42:05	@junegunn The problem is not resolved. My config (I replaced my home path with ~):	slonka	junegunn
328	2015-08-31 17:29:22	@slonka Did you find out which line causes the problem?	junegunn	slonka
328	2015-09-01 11:52:27	@junegunn I don't know how to do that. If you post a link how to debug this I will try.	slonka	junegunn
328	2015-09-01 16:20:40	@slonka Nothing fancy, incrementally commenting out lines until it works :)	junegunn	slonka
328	2015-09-01 16:22:30	@slonka I even tried your zshrc and the problem is not reproducible.	junegunn	slonka
322	2015-08-26 18:32:48	@wimstefan Hey, can you check if this statically-linked binary works on the platform? https://github.com/junegunn/fzf-bin/releases/download/0.10.4/fzf-0.10.4-linux_amd64-static.tgz If it works, I'm going to update the install script to download it when the dynamic one fails.	junegunn	wimstefan
319	2015-08-14 14:31:35	Awesome! Thanks @junegunn	zhangchiqing	junegunn
313	2015-09-15 16:29:45	Thanks for your hard work @tarruda!	zenbro	tarruda
313	2015-09-16 14:38:09	@zenbro can you give neovim/neovim#3309 another shot?	tarruda	zenbro
313	2015-09-16 15:30:10	@tarruda Build from tarruda/neovim@c0f4b56c9f80678f4c37f658db40ffdbd61b7e76 This issue is returned: > 1. When opening a new file (pressing enter to open a new tab), the mode changes to 'TERMINAL' and waits there with the file open. > 2. When pressing any key, the newly opened tab will crash, and bring you back to the old tab. This issue is no longer present: > In rare cases this message is shown …	zenbro	tarruda
313	2015-09-16 20:55:06	@zenbro / @jgkamat can you two send me the vimrc that causes the tabedit/crash bug? I'm unable to reproduce with my current config.	tarruda	jgkamat
313	2015-09-16 20:55:06	@zenbro / @jgkamat can you two send me the vimrc that causes the tabedit/crash bug? I'm unable to reproduce with my current config.	tarruda	zenbro
313	2015-09-18 03:12:15	@zenbro / @jgkamat I still can't reproduce it with #3309 after a few tries. Does the crash happen consistently? I used this vimrc: And then followed these steps: - execute build/bin/nvim (from nvim source root) - type `:FZF<cr>` - select a file(eg: README.md) - press enter - the file opens normally in a new tab. Can you give some more detailed steps on how I can reproduce with the above vimrc? Al…	tarruda	jgkamat
313	2015-09-18 03:12:15	@zenbro / @jgkamat I still can't reproduce it with #3309 after a few tries. Does the crash happen consistently? I used this vimrc: And then followed these steps: - execute build/bin/nvim (from nvim source root) - type `:FZF<cr>` - select a file(eg: README.md) - press enter - the file opens normally in a new tab. Can you give some more detailed steps on how I can reproduce with the above vimrc? Al…	tarruda	zenbro
313	2015-09-18 05:12:36	@tarruda With this vimrc: **Note:** there is no `g:fzf_action` overriding, only default behavior. Should I create new issue for this? Steps: 1. execute nvim 2. cd into neovim source root 3. press `<space><space>`, type something, press `enter` 4. Repeat step 3 few times.	zenbro	tarruda
313	2015-09-18 16:44:22	@zenbro now I can reproduce, will investigate and push a fix #3309	tarruda	zenbro
313	2015-09-18 16:51:55	@zenbro can you try neovim/neovim#3309 again?	tarruda	zenbro
313	2015-09-18 17:14:23	@tarruda With neovim: I can no longer reproduce this problem. Thank you so much! :smiley:	zenbro	tarruda
313	2015-09-18 18:15:13	neovim/neovim#3309 is merged, @jgkamat can you confirm the problem is fixed(on neovim master) and if so close the issue?	tarruda	jgkamat
308	2015-08-05 09:04:46	@edi9999 Agreed. I wonder which part of the current implementation caused the delay @azag0 experienced.	junegunn	azag0
308	2015-08-05 09:04:46	@edi9999 Agreed. I wonder which part of the current implementation caused the delay @azag0 experienced.	junegunn	edi9999
308	2015-08-05 10:02:03	@junegunn If someone submits a similar issue, feel free to ping me, I can look into it. Until then, I'll stick to my own key bindings. I guess you can close this.	azag0	junegunn
306	2015-07-28 14:50:49	@akhilsbehl What's the value of	justinmk	akhilsbehl
306	2015-07-29 05:59:07	@Junegunn: Let me try to provide a replicable example of provide some pictures to explain the problem. @Justin: autpchdir is set. ## ASB (akhilsbehl.github.io) _'Personally, I am always ready to learn, although I do not always like being taught_...', Churchill. On Tue, Jul 28, 2015 at 8:20 PM, Justin M. Keyes notifications@github.com wrote: > @akhilsbehl https://github.com/akhilsbehl What's the v…	akhilsbehl	akhilsbehl
306	2015-07-29 08:37:23	> I have a question: does the plugin work by opening a buffer and pasting the contents of the actual file into that buffer? Because if so, I think that is the part where the problem lies. Nope. As @justinmk mentioned, I think `autochdir` can be the culprit. Can you try again with the option unset and see if the problem still persists? I actually found an issue with `autochdir` when selecting mult…	junegunn	justinmk
306	2016-07-20 16:55:56	@maple-leaf I can't reproduce the problem. Please create a new issue on fzf.vim project (not here) if you still have the issues with the latest versions of fzf and fzf.vim.	junegunn	maple-leaf
289	2015-07-23 04:51:54	@JikkuJose Yes, it's not yet released. If you use homebrew, you can pass `--HEAD` option to build fzf from the latest source.	junegunn	JikkuJose
288	2015-10-11 16:52:35	@junegunn Nice! I tried the latest commit and trailing space no longer appears! :+1:	wzyboy	junegunn
288	2015-11-09 19:50:17	Just wanted to say thank you @junegunn!	tonglil	junegunn
285	2015-07-04 01:35:07	Done. @junegunn , thanks for the useful tool!	evverx	junegunn
283	2015-06-30 00:05:09	Thanks, @justinmk!	junegunn	justinmk
283	2015-06-30 00:32:18	Thanks @justinmk	ahmedelgabri	justinmk
280	2015-06-26 01:16:06	@edi9999 I see your concern, and that's what I would usually tell the users. But we can't ignore that many of the users simply do not want to go that far and `FZF_CTRL_T_COMMAND` seems like an okay compromise to me. > not put the key bindings in the git repository You know the install script allows you to opt-out the default key bindings. So it's already an option.	junegunn	edi9999
279	2016-05-05 16:13:57	@junegunn Thanks for the link. This fixed it. Not sure why I've never seen that in any other application though ^^. Sorry for the noise.	guiniol	junegunn
279	2016-06-29 20:04:41	Quick update: the fix @junegunn gave me made `HOME` and `END` work in `fzf` but now they don't work in `neovim`. I added a comment at the end of this issue: neovim/neovim#4308 Basically, if I add to Xdefaults: then `HOME` and `END` work in fzf but not in neovim, and if I remove that, it works in neovim but not in fzf. In both cases, both neovim and fzf work in tmux. So I'm at a loss as to how to …	guiniol	junegunn
279	2016-06-29 20:37:20	@guiniol Did you also do the terminfo steps at https://wiki.archlinux.org/index.php/Home_and_End_keys_not_working#URxvt.2FRxvt ? If Xdefaults is sending sequences that don't match terminfo, neovim (and other apps that respect terminfo) won't interpret them correctly.	justinmk	guiniol
279	2016-07-04 18:03:57	@eigengrau Great, thanks for the patch! Seems to make sense. Can you post a simple configuration file or script that reproduces the problem we're discussing here? I'd like to locally reproduce the problem on my vanilla zsh and confirm that the patch fixes the issue before merging it.	junegunn	eigengrau
274	2015-06-21 12:41:59	@PonderingGrower Hmm, `fzf#run` was not written to handle `{'window': 'enew'}` correctly. I'll push a fix shortly and let you know.	junegunn	PonderingGrower
274	2015-06-21 12:51:28	@PonderingGrower I have tested `:call fzf#run({'window': 'tabe', 'sink': 'e'})` works as expected in the following cases: - `nvim` - Select file - Abort finder - Press enter with no match (empty output) - `nvim +'set nobuflisted'` - Select file - Abort finder - Press enter with no match (empty output) - `nvim SOMEFILE` - Select file - Abort finder - Press enter with no match (empty output) - `nvi…	junegunn	PonderingGrower
267	2015-06-16 14:29:59	@dimonomid Thanks, I'm glad to hear that you find fzf useful :) You're welcome to add the link to the article to the wiki page. And like @balta2ar suggested, I also recommend z. I use it all the time, it's especially awesome when integrated with fzf. Haha. @uvaes That looks pretty handy, thanks for sharing. As for the release of the new version, I'm trying to take some time to test the new featur…	junegunn	dimonomid
267	2015-06-16 14:29:59	@dimonomid Thanks, I'm glad to hear that you find fzf useful :) You're welcome to add the link to the article to the wiki page. And like @balta2ar suggested, I also recommend z. I use it all the time, it's especially awesome when integrated with fzf. Haha. @uvaes That looks pretty handy, thanks for sharing. As for the release of the new version, I'm trying to take some time to test the new featur…	junegunn	balta2ar
265	2015-06-17 09:34:07	@balta2ar Thanks for your feedback. It's ironic that you're requesting (_or simply mentioning_) another feature and at the same time expressing your concern on feature bloat :) But I also feel the same. Actually to my usual standard, fzf is already bloated. I'm thinking about hiding some exotic features from the `--help` output, having them only on man page, so that fzf feels simpler and friendli…	junegunn	balta2ar
265	2015-06-17 10:02:10	@junegunn I completely agree, this looks like the case where one can argue on the color of bike shed until the end of times. What comes into my mind is `man find`, specifically `-exec` option which supports both exec per one result and exec once with all results.	balta2ar	junegunn
264	2015-06-13 15:00:10	My bad about `:file_f` I have not found the documentation. :blush: @justinmk just explained for me about the `term://...`, thank you. :smile: About the `bd!`, the `name` thing fixes it because `:file` creates another buffer, from `:h :file_f`: > If the buffer did have a name, that name becomes the |alternate-file| name. An unlisted buffer is created to hold the old name So, with `:file [FZF]`, ac…	kassio	justinmk
264	2015-06-13 15:11:13	@kassio Thanks for the explanation. So, `term://` prefix is the convention that we are going to have to follow, whether I like it or not. Overriding `&statusline` can be an option but people using fancy statusline plugins will not appreciate it. Anyway, I'll merge the PR, thanks!.	junegunn	kassio
262	2015-10-07 17:09:12	@firedev How did you fix this? Im having the same thing happening.	seanwash	firedev
262	2015-10-07 17:13:01	@seanwash Do you have $FZF_DEFAULT_COMMAND set? Do you still get empty list on `ls | fzf`?	junegunn	seanwash
262	2015-10-07 17:16:12	@junegunn So things seem to be working fine when outside of vim, but inside vim it's an empty list. However, :Tags works just fine. I have another laptop running with fzf + fzf.vim just fine so it's probably a config issue.	seanwash	junegunn
262	2015-10-07 17:18:16	@seanwash Make sure [this command](https://github.com/seanwash/dotfiles/blob/master/vimrc#L161) works fine. On my other laptop I think I had to reinstall ag after el capitan upgrade.	junegunn	seanwash
262	2015-10-07 17:20:11	@junegunn That was it. AG wasn't installed on this machine -____- sorry to waste your time! I'm really loving FZF and spreading the word as much as I can!	seanwash	junegunn
262	2015-10-07 17:21:45	@seanwash No problem!	junegunn	seanwash
259	2015-06-09 16:17:39	thanks for the quick response, @junegunn I get the same output from terminal and within tumx looks like when in tmux, the candidates beyond 1862 were somehow truncated or hidden	timfeirg	junegunn
257	2015-06-18 23:58:37	@Fixles I haven't officially released the new version with this feature. You can download the prerelease binary or build from source if it's urgent but I'm planning to release 0.10.0 this weekend.	junegunn	Fixles
250	2015-06-05 16:21:38	@junegunn thanks, I've just made a s/fzf-tmux/fzf.	taromero	junegunn
249	2015-06-18 13:54:49	@junegunn thank you! :heart:	padde	junegunn
249	2015-10-05 14:29:59	@lompy Have you tried `--bind alt-n:next-history,alt-p:previous-history`?	junegunn	lompy
243	2015-05-28 03:31:34	ctrlp-funky [uses regular expressions for every file type](https://github.com/tacahiroy/ctrlp-funky/tree/master/autoload/ctrlp/funky/ft) it supports, I don't think I quite like the approach. I'd rather use ctags as @justinmk suggested. But for listing functions and stuff in a single file (that's what ctrlp-funky does, right?), performance hardly matters, so fzf won't give you much benefit. > But,…	junegunn	justinmk
243	2015-05-28 03:47:37	Thanks for your response @junegunn :) Yes, i just use your sample `:FZFTags` as is. I'm new to Vim. The https://github.com/xolox/vim-easytags plugin allow me to create tag on read and save a file. Here is my conf: But, FZFTags seem to show all my tag. Not limit it to current active file What I want to have is like this: ![a](https://cloud.githubusercontent.com/assets/1274849/7852392/01ba6e18-0527…	rawaludin	junegunn
243	2015-07-22 11:18:34	@junegunn I found a small solution (taken from CtrlPBufTag) without creating tagfile (works with current buffer): But go to line I can't realize. maybe you have a solution? (it would be great to display the expression type too like in ctlp). For example: JSONField | 32 | class Example usage: ![fzf-ctags](https://dl.dropboxusercontent.com/u/5837324/fzfctag.png) Thanks!	aliev	junegunn
243	2015-07-22 13:28:07	@aliev Here be dragons!	junegunn	aliev
243	2015-07-22 18:04:36	@junegunn wow! thanks!!!! :)	aliev	junegunn
243	2015-09-20 14:31:35	@liujoey I've never noticed any delay. One possibility is that you mapped it to some key chord, and there's another mapping with the same prefix and Vim is waiting until it can be sure of your intention. Anyway, check out http://github.com/junegunn/fzf.vim which has a better implementation of the command.	junegunn	liujoey
243	2016-02-09 04:30:28	@breerly Have a look at [fzf.vim project](https://github.com/junegunn/fzf.vim).	junegunn	breerly
242	2015-08-11 08:29:36	@lyeoh thanks for the suggestion I also have git_prompt_short_sha defined via oh-my-zsh, so this seems plausible. My issue is, that I'm not able to get the issue reproducibly, inside or outside of repositories. Nevertheless it appeared less often recently and if your suggestion fixes it for you it should be included in my opinion.	robinro	lyeoh
242	2015-08-28 15:54:51	This fix seems to only select the second change in the list? No matter what item I select in the list I always get the same entry unless I change to or some other number. I have a similar situation where I have a function that adds some git information to my prompt and when I remove it the tmux script works however I tried putting command in front as suggested by @lyeoh and it still seems to fail.	ajorgensen	lyeoh
240	2015-05-26 08:46:35	@junegunn thank you very much! one more question: how to implement search for tags, without the tags file as in ctlpbuftag? for example: https://coderwall.com/p/x39gbg/use-ctrlp-s-ctrlpbuftag-to-quickly-jump-to-methods	aliev	junegunn
240	2015-06-21 12:27:08	@junegunn Hey, thanks for the awesome project. I copied the https://github.com/junegunn/fzf/wiki/Examples-(vim)#narrow-ag-results-within-vim (AG results in vim) in my vimrc and I tried `:Ag my_pattern` in my directory, the tmux window quickly opens(the pattern has results) and closes down, before I could look through the files. The other functions like `FZFMru`, `FZFTags`, `FZFTagFile`, `FZFLines…	vysakh0	junegunn
240	2015-06-21 12:43:24	@vysakh0 Which version do you have? `fzf --version`	junegunn	vysakh0
240	2015-06-21 14:56:46	@junegunn Just updated fzf, it works :) Thanks :+1:	vysakh0	junegunn
240	2015-06-21 15:24:16	@junegunn I've another question, hope you won't mind. In Vim, - I did `:Ag mypattern`, it returned 4 results, - I chose the first result, and fzf window (tmux split) closes, - I've to do `:Ag mypattern` again to see the other results. Question: How to close the split window(fzf results) only on pressing escape, not on any selection of results?	vysakh0	junegunn
240	2015-06-21 15:52:56	@vysakh0 It's one of the things that bother me, but there's no good solution to it. Since fzf is not a native vim plugin, the level of integration can be suboptimal. If the repository isn't too big so that asynchronous search is not really necessary, it's better to just use `&grepprg`.	junegunn	vysakh0
240	2015-07-09 02:42:33	@vysakh0 I updated the ag example to use `--multi` and `--bind ctrl-a:select-all`, so now you can select multiple items (with tab/shift-tab and ctrl-a) and list them in quickfix window. Hope it helps. https://github.com/junegunn/fzf/wiki/Examples-(vim)#narrow-ag-results-within-vim	junegunn	vysakh0
240	2015-07-09 17:37:22	@junegunn :dancers: thank you :+1:	vysakh0	junegunn
239	2015-05-18 14:38:57	@noahfrederick Thanks. @Linuus Yes, I want you to see `:FZF` just as an example implementation using `fzf#run()`. You'll have to write your own command. I know it can be frustrating if you don't know Vimscript well, but it'll pay off in the long run and give you the ultimate flexibility. `:FZF` looks at a few global variables that we can omit here. So this will do the trick. Hmm, but I just noted…	junegunn	noahfrederick
239	2015-05-18 14:38:57	@noahfrederick Thanks. @Linuus Yes, I want you to see `:FZF` just as an example implementation using `fzf#run()`. You'll have to write your own command. I know it can be frustrating if you don't know Vimscript well, but it'll pay off in the long run and give you the ultimate flexibility. `:FZF` looks at a few global variables that we can omit here. So this will do the trick. Hmm, but I just noted…	junegunn	Linuus
239	2015-05-18 15:16:03	@noahfrederick @junegunn Thank you both! I just tried what @junegunn posted and it seems to work great. Yes, I'm not very good at vimscript but I agree this is more flexible :)	Linuus	noahfrederick
239	2015-05-18 15:16:03	@noahfrederick @junegunn Thank you both! I just tried what @junegunn posted and it seems to work great. Yes, I'm not very good at vimscript but I agree this is more flexible :)	Linuus	junegunn
236	2015-05-20 07:09:55	@junegunn I can reproduce, `ls **<tab>` then `Ctrl + C` and it will be in column 0 with `ls **` in prompt.	pigmej	junegunn
236	2015-05-20 07:17:46	@pigmej @tiziano88 Aha, I was unable to reproduce it because I was on tmux, but I can see the prompt garbled when not on tmux. Actually the cursor is not moved to column 0, it just looks like so because `zle redisplay` is skipped. I'll fix it.	junegunn	tiziano88
236	2015-05-20 07:17:46	@pigmej @tiziano88 Aha, I was unable to reproduce it because I was on tmux, but I can see the prompt garbled when not on tmux. Actually the cursor is not moved to column 0, it just looks like so because `zle redisplay` is skipped. I'll fix it.	junegunn	pigmej
234	2015-05-13 14:49:18	Thanks @junegunn for your quick reply. My feedback as follows: > Does this work on command line? I don't understand what you mean here. If I run `fzf` on terminal, it works. If I run your mentioned script, it says `zsh: command not found: xterm` > Can you check if it works when there's no other plugins and settings? It didn't work, I still suffer from the same error :disappointed: > This is not r…	babygau	junegunn
234	2015-05-13 15:15:04	> Well, that's the reason. You need to install http://xquartz.macosforge.org/landing/ Your suggestion is spot on. I can run `fzf` on `MacVim` now :+1: > The update wasn't meant to fix your problem. I just wanted to let you know of it. Yeah, I also just wanted to let you know anyway :grinning: Many thanks @junegunn, cheers :100:	babygau	junegunn
234	2015-05-13 15:28:59	@junegunn This could not be an issue, but is there anyway to change cursor background in `fzf`, currently the cursor background is `white` and it looks like a `block cursor`. I just want to turn off cursor highlight so it will look like a `vertical bar cursor`.	babygau	junegunn
234	2015-05-13 16:11:32	Thanks @junegunn, I found a way to fix it And the background disappeared though I lost the vertical bar cursor.	babygau	junegunn
230	2015-05-10 23:16:20	Thanks for all this @junegunn ! Also I think we should add support for configuring a different bound key and having no trigger at all. Specifically, the use case I'd like to support is: start writing a path name, use tab completion as usual up to a certain point, and then use a different shortcut (e.g. <kbd>CTRL</kbd>+<kbd>P</kbd>) to trigger fzf from that point on (without ever typing a specific…	tiziano88	junegunn
227	2015-05-14 13:48:01	@balta2ar I have no experience with it. Have you tried swapping the load order of the two?	junegunn	balta2ar
227	2015-05-15 10:19:51	@junegunn Hm, unexpectedly, putting `source ~/.fzf.zsh` after autosuggestions seems to have solved the problem. I'd give it a longer try, though, before concluding it works 100%.	balta2ar	junegunn
227	2015-05-15 13:43:27	@balta2ar The zsh completion of fzf binds tab key to its completion widget which falls back to the previous widget that was mapped to TAB key. Probably the autosuggest plugin was not written to be compatible with such behavior. Can you look into the issue? I'm not a zsh user and I don't feel like looking into a zsh plugin that I'll never use. Or you can just disable fzf completion (say no to the …	junegunn	balta2ar
227	2015-05-15 14:28:32	@junegunn Thanks, I'll probably stick with disabling autocompletion for a while. Unfortunately, I have zero knowledge of how zsh plugins work, but I'll add problem investigation to my TODO list. Autosuggestions is a nice plugin but as it was mentioned many times in its issues, it requires someone with time and energy to fix all its problems. Also, could you please expand that Wiki page to describ…	balta2ar	junegunn
227	2015-05-15 14:38:43	@balta2ar What it does is described on the README page. https://github.com/junegunn/fzf#fuzzy-completion-for-bash-and-zsh You can disable it if you don't find it very useful, there's nothing wrong with that and I have no intention to persuade one to use it.	junegunn	balta2ar
227	2016-01-04 02:39:33	IS this issue solved? @balta2ar ?	SharkIng	balta2ar
227	2016-04-14 14:03:13	@SharkIng I disabled autosuggestions and get used to living without them.	balta2ar	SharkIng
226	2015-05-31 14:10:39	@sandric If you're running the latest version of fzf and fish, it's probably an issue of fish. The code for fish support here is [pretty minimal](https://github.com/junegunn/fzf/blob/master/shell/key-bindings.fish), so I don't think there's something terribly wrong with it. Consider reporting the issue to fish guys.	junegunn	sandric
225	2015-05-14 06:31:53	@junegunn I just checked. The problem has been fixed. kudos @junegunn :tada: Now there's only one nagging #206 left that causing misbehaving `default enter` key in `fzf`. Hope you and @tarruda could fix it one day :sparkles:	babygau	junegunn
223	2015-05-19 20:39:30	@junegunn is there any easy way to have `Ctrl+K` not for "up" action but for `kill-line` (emacs function name) ?	pigmej	junegunn
223	2015-05-19 23:50:22	@pigmej Not currently. It will be possible when #238 is sorted out. By the way, do you frequently need `ctrl-k`? For me `ctrl-u` and `ctrl-w` almost always suffice.	junegunn	pigmej
223	2015-05-21 15:19:45	@pigmej `--bind` option is now added to 0.9.12. You can use it like follows:	junegunn	pigmej
223	2015-05-21 15:51:44	@junegunn cool, About your last question, it seems that I use `crtl+k` more than I even expected ;-) Usually for delete to the end of the line.	pigmej	junegunn
222	2016-10-08 05:34:09	@ConSeannery The problem with the approach is that you can no longer edit the command. On zsh it's possible to use `--expect` option to allow the user to dynamically decide which action to take, i.e. `enter` to edit, `ctrl-x` to directly execute (See #477). Unfortunately I couldn't find a way to do the same on bash. One workaround is to add another key binding such as `ctrl-x ctrl-r` to use your …	junegunn	ConSeannery
221	2015-05-02 13:54:52	@alerque > I think some message is being thrown or some input being waited for, but I can't see it. sorry. I see the following kind error [Program exited, press any key to close]	aliev	alerque
216	2015-11-25 13:09:40	@tarruda thanks for your reply. It does kind of work but there is a problem. I created a minimal patch to show the probem: The echo now always shows the state of the line before the ui updated not after. So the on_change is triggered after I press a button but before the interface updates.	Tranquility	tarruda
216	2015-11-29 01:09:51	@Tranquility Now I see the real issue: nvim does not update the terminal buffer as soon as it receives data. Here's a high-level overview of how it works: - Nvim receives data from the pty - Data is fed to libvterm, which immediately updates its internal screen - At most 10ms later, nvim updates the terminal buffer to reflect libvterm internal screen. In other words, nvim updates the buffer at mo…	tarruda	junegunn
216	2015-11-29 01:09:51	@Tranquility Now I see the real issue: nvim does not update the terminal buffer as soon as it receives data. Here's a high-level overview of how it works: - Nvim receives data from the pty - Data is fed to libvterm, which immediately updates its internal screen - At most 10ms later, nvim updates the terminal buffer to reflect libvterm internal screen. In other words, nvim updates the buffer at mo…	tarruda	Tranquility
207	2015-05-16 00:33:18	@adambiggs Can you provide a backtrace of the crashed program? > @tarruda I just rebuild NeoVim today and I now get the above segfault every time I invoke :FZF... Unfortunately I might have to switch back to CtrlP or Unite for now :cry: I know this is inconvenient and I'm doing my best to fix some infrastructure problems(neovim/neovim#2371) which I believe will make many parts of nvim more stable…	tarruda	adambiggs
207	2015-05-16 00:58:22	@adambiggs And you're running the latest version of the plugin? I'm curious if the `redraw!` workaround affects the symptom.	junegunn	adambiggs
207	2015-05-19 15:16:07	@tarruda the backtrace looked the same as [the one I posted earlier](https://github.com/junegunn/fzf/issues/207#issuecomment-94966323). @junegunn I was running the latest version of NeoVim & FZF when I posted. Let me know if there's any other debugging steps that would be helpful.	adambiggs	junegunn
207	2015-05-19 15:16:07	@tarruda the backtrace looked the same as [the one I posted earlier](https://github.com/junegunn/fzf/issues/207#issuecomment-94966323). @junegunn I was running the latest version of NeoVim & FZF when I posted. Let me know if there's any other debugging steps that would be helpful.	adambiggs	tarruda
207	2015-05-20 01:49:52	> @tarruda the backtrace looked the same as the one I posted earlier. That backtrace only has one frame, even when the stack is smashed there usually is some ?? entries. Can you show the full backtrace?	tarruda	tarruda
207	2015-05-20 17:12:12	Sorry, this is my first experience generating a backtrace like this... I followed the [instructions](https://github.com/neovim/neovim/wiki/Development-tips#core-dumps) posted by @justinmk, but I had to modify the command slightly to get it to work... Maybe I screwed something up in the process. I found that after running `ulimit -c unlimited`, the core dump showed up at `/cores/core.1234`, so I u…	adambiggs	justinmk
207	2015-07-22 12:22:33	@adambiggs I expirienced the same issue and I think I solved it (hasn't crashed in 30 minutes) by updating libtermkey-bzr and libvterm-bzr. Maybe this helps.	rtwo	adambiggs
207	2015-07-28 16:35:50	@rtwo how did you update those dependencies? I have NeoVim installed in OSX via Homebrew.	adambiggs	rtwo
207	2015-08-03 17:37:59	@adambiggs no Idea on how to do it with homebrew, but it also didn't really fix the issue for me anyway.	rtwo	adambiggs
207	2015-08-14 11:06:00	@jebaum can you provide the file you opened to reproduce this issue?	tarruda	jebaum
207	2015-08-14 17:00:53	@tarruda https://gist.github.com/jebaum/46abc71bb25d5f1fd444 You must be onto something, I wasn't able to reproduce with a few random other files I tried. Running `:FZFLines` from the fzf wiki and then `C-c` with the two files in the gist I can produce a segfault pretty reliably.	jebaum	tarruda
207	2015-09-10 06:21:18	@tarruda I can no longer reproduce this issue with the steps I outlined above, using the files above, with latest master (https://github.com/neovim/neovim/commit/2bc1d7d0db6bdc29976dab03624fcb6d8a90094d). Nearest I can tell, fzf in neovim terminal mode works flawlessly now.	jebaum	tarruda
207	2015-09-10 07:37:14	@jebaum @tarruda Unfortunately, it is not yet _flawless_. I found another issue where nvim hangs forever saturating a CPU core. The problem is always reproducible. See https://github.com/junegunn/fzf.vim/issues/8	junegunn	jebaum
207	2015-09-10 07:37:14	@jebaum @tarruda Unfortunately, it is not yet _flawless_. I found another issue where nvim hangs forever saturating a CPU core. The problem is always reproducible. See https://github.com/junegunn/fzf.vim/issues/8	junegunn	tarruda
207	2015-09-12 09:16:24	I can still reproduce it almost 100% of the times with a debug build (with the release build usually it just doesn't open the file, in fact I suppose this issue and https://github.com/junegunn/fzf/issues/206 are the same one). Also it seems to not be related to https://github.com/neovim/neovim/issues/3150 since the latest fixes by @tarruda in the commit https://github.com/tarruda/neovim/commit/9c…	choco	jebaum
207	2015-09-12 09:16:24	I can still reproduce it almost 100% of the times with a debug build (with the release build usually it just doesn't open the file, in fact I suppose this issue and https://github.com/junegunn/fzf/issues/206 are the same one). Also it seems to not be related to https://github.com/neovim/neovim/issues/3150 since the latest fixes by @tarruda in the commit https://github.com/tarruda/neovim/commit/9c…	choco	tarruda
207	2015-09-20 09:03:04	@tarruda sorry for not reporting back before! I just wanted to try for a couple of days and be sure that this was gone for good :) Worked flawlessly with pretty intensive use since the last fix! Thank you again for you work!	choco	tarruda
207	2015-09-24 18:16:58	Haven't seen this error for a few days now. Thanks again @tarruda!	adambiggs	tarruda
206	2015-04-21 02:03:24	@junegunn can you assign this and any other neovim-related issues to me?	tarruda	junegunn
206	2015-04-21 02:44:10	@tarruda Okay, I'll (temporarily) add you as a collaborator. Just a second.	junegunn	tarruda
206	2015-04-21 03:44:40	> @tarruda Okay, I'll (temporarily) add you as a collaborator. Just a second. Thank you, I find easier to keep track of issues if they are assigned to me. I will address them ASAP.	tarruda	tarruda
206	2015-04-21 06:10:16	Thanks once again @tarruda!	adambiggs	tarruda
206	2015-05-02 05:06:25	@tarruda I'm having issues similar to @cHoco as well. If I search for and select a file while I already have another file open in the current buffer, I get `[Program exited, press any key to close]`. However, if the current buffer is empty, :FZF works as expected.	kennethlee	tarruda
206	2015-05-02 10:04:58	Having the some issue here, but unlike @kennethlee my case isn't quite as cut and dry. It works in an empty buffer, but _sometimes_ works even if the buffer has a file open and as @adambiggs noted _sometimes_ will be fixed by requesting a split or tab, but not always. It is only consistent as long as I keep trying to open the same file, but as soon as I open it in a clean buffer and close it, I c…	alerque	adambiggs
206	2015-05-02 10:04:58	Having the some issue here, but unlike @kennethlee my case isn't quite as cut and dry. It works in an empty buffer, but _sometimes_ works even if the buffer has a file open and as @adambiggs noted _sometimes_ will be fixed by requesting a split or tab, but not always. It is only consistent as long as I keep trying to open the same file, but as soon as I open it in a clean buffer and close it, I c…	alerque	kennethlee
206	2015-05-28 14:21:22	Guys, @junegunn, @tarruda This seems to be fixed properly. Now I can open every files with "Enter" key. Could anyone confirm this so that we could close this issue? Because I updated both `neovim` and `fzf` so I don't know which one fixed the bug. Here is my `fzf` config that allows me to use <C-P> to activate `fzf` window and open new buffer window with `Enter` key Here is my OSX 10.10.3 config	babygau	junegunn
206	2015-05-28 14:21:22	Guys, @junegunn, @tarruda This seems to be fixed properly. Now I can open every files with "Enter" key. Could anyone confirm this so that we could close this issue? Because I updated both `neovim` and `fzf` so I don't know which one fixed the bug. Here is my `fzf` config that allows me to use <C-P> to activate `fzf` window and open new buffer window with `Enter` key Here is my OSX 10.10.3 config	babygau	tarruda
206	2015-05-28 20:36:19	@Tarmean what were the precise steps you took to update neovim?	justinmk	Tarmean
206	2015-05-29 07:13:12	Same as @Tarmean for me. The plugin works for the first 2/3 files, after that, the file doesn't change (but I get no error message), sometimes when I press enter twice, the error message: appears again My .nvimrc is quite empty : To update neovim, I use the `add-apt-repository ppa:neovim-ppa/unstable -y` and an `apt-get update` Here is the result of I also have the latest versions of fzf, which I…	edi9999	Tarmean
206	2015-05-31 15:18:26	So it's weird then, @Tarmean, could you try to upgrade python neovim too? by running `pip install --upgrade neovim`. I don't know what's wrong but mine is working OK.	babygau	Tarmean
206	2015-06-29 06:48:31	@jgkamat Same here. Error situation has changed a little but it's still bombing out.	alerque	jgkamat
206	2015-06-30 14:33:32	@tarruda I've been on fa13cc6 most of the day and have seen this at least 20 times. Per usual it doesn't happen every time but failure rate is over 50%. I've been doing mostly `:edit <path>` from nvim this afternoon just to avoid the pain of having it bomb.	alerque	tarruda
206	2015-06-30 16:13:55	@cHoco / @jgkamat / @alerque Do you use any python plugins? If so, does the problem still happens when you disable python?(add `let g:loaded_python_provider = 1` to the top of your vimrc)	tarruda	jgkamat
206	2015-06-30 16:13:55	@cHoco / @jgkamat / @alerque Do you use any python plugins? If so, does the problem still happens when you disable python?(add `let g:loaded_python_provider = 1` to the top of your vimrc)	tarruda	alerque
206	2015-06-30 16:27:04	@tarruda I do use python plugins. I just disabled that as you suggested and in a quick test opening a couple dozen files in hasn't failed once. `nvim`+`fzf` haven't been this nice to me in months.	alerque	tarruda
206	2015-06-30 17:05:29	Yes I did, sorry for not making that clear before. Maybe I'm seeing a different issue from @alerque and @cHoco?	jgkamat	alerque
206	2015-09-20 00:28:42	@tarruda Looks good on my end; I haven't experienced any issues thus far. Thanks! :+1:	kennethlee	tarruda
205	2015-05-08 09:26:14	@Randuin No. fzf (or any other interactive program) doesn't work correctly on Neovim without `:terminal`, so it doesn't really make sense to allow it. See #137.	junegunn	Randuin
205	2015-09-22 05:26:00	@junegunn The [redraw!](https://github.com/junegunn/fzf/issues/205#issuecomment-101751888) should not be needed anymore.	justinmk	junegunn
203	2015-04-26 00:28:29	@Tranquility Can't reproduce. So you mean that tmux split correctly appears and you can select an item there, but the selected one does not update command line, right? And how many is "a few times"? Did you try re-sourcing `~/.fzf.zsh` when that happens?	junegunn	Tranquility
203	2015-04-26 13:26:01	@Tranquility I can't reproduce no matter how many times I try. I'm a bash user and there's nothing in my .zshrc. Maybe fzf conflicts with other parts of your zsh config.	junegunn	Tranquility
202	2015-04-21 17:22:13	@junegunn Just chiming in to say I like the new `--inline-info` UI a lot.	noahfrederick	junegunn
202	2015-04-21 17:29:49	agreed, @junegunn has an impressive history of listening to suggestions and improving them. great work as always	jebaum	junegunn
201	2015-05-21 00:11:55	Also have the same issue, which when opening and closing multiple panes regularly ends up to be kind of a bummer. @wookayin Did you end up finding any workaround? Thanks.	nunoh	wookayin
201	2015-08-01 16:40:03	Hey @wookayin, did you ever find a workaround? I just started using fzf and this is a minor annoyance.	brandoniffert	wookayin
201	2016-02-05 22:31:19	Thanks for that workaround @chaoren !	alcuadrado	chaoren
201	2016-09-15 19:55:02	@chaoren Just tried the latest build (`brew reinstall tmux --HEAD`) and it works just as expected. Great job!	junegunn	chaoren
201	2016-09-16 04:04:17	@chaoren Thanks for letting us know! Then we just need a latest version of tmux :) Tmux 2.3 includes this.	wookayin	chaoren
197	2015-05-11 10:07:46	Hey @junegunn && @tarruda , after upgrading to the latest version of fzf on my second computer (which was not affected by this bug for now), I encountered the same issue again. I suspect the issue comes from fzf rather than neovim, because both had the latest version of neovim, but different versions of fzf until today. So after finding out that the version 0.9.7 worked well, I started a git bise…	edi9999	junegunn
197	2015-05-12 15:57:24	Personally, I don't think we should chekcout to use old version of fzf.vim. Also, as @junegunn said, this is not the issue in fzf but in neovim. The correctly way to solve this is waiting neovim for fixing the bug. That being said, I found there is a way to by pass this .. you can just use `<C-v>` to open a splitted window, and then close the other windows by `<C-w> o`.	lazywei	junegunn
197	2015-05-15 01:30:04	@edi9999 @lazywei Try updating the vim plugin to the latest and see if it helps. I added a `redraw!` hoping that it would help avoid some race conditions and it does seem to help. It probably [isn't a perfect solution](https://github.com/junegunn/fzf/issues/205#issuecomment-101755075) to the problem, but I haven't run into an issue yet and it feels pretty usable.	junegunn	edi9999
197	2015-05-15 01:30:04	@edi9999 @lazywei Try updating the vim plugin to the latest and see if it helps. I added a `redraw!` hoping that it would help avoid some race conditions and it does seem to help. It probably [isn't a perfect solution](https://github.com/junegunn/fzf/issues/205#issuecomment-101755075) to the problem, but I haven't run into an issue yet and it feels pretty usable.	junegunn	lazywei
197	2015-09-08 16:50:47	@forbesmyester @edi9999 @lazywei Is this still happening on latest Neovim?	justinmk	forbesmyester
197	2015-09-08 16:50:47	@forbesmyester @edi9999 @lazywei Is this still happening on latest Neovim?	justinmk	edi9999
197	2015-09-08 16:50:47	@forbesmyester @edi9999 @lazywei Is this still happening on latest Neovim?	justinmk	lazywei
191	2015-04-16 00:57:21	@qiemem That's an interesting idea, thanks, and yeah, it's true that it'll be prohibitively slow. It should allow total customization, but at the same time, it'll be be much harder to use for ordinary users. I'm leaning towards adding `--tiebreak` option. Simpler and does the job. Also no increase in memory footprint or sorting cost.	junegunn	qiemem
179	2015-04-09 16:26:04	> You can also edit the fzf-history-widget() in ~/.fzf.zsh and add -x to the fzf command. I recommend setting up `$FZF_DEFAULT_OPTS` (e.g. `export FZF_DEFAULT_OPTS='-x'`) instead of editing the source directly. @Ram-Z Please note that the latest `install` script no longer generates `~/.fzf.{zsh,bash}` with full definitions. Those files now simply load files in `~/.fzf/shell/`.	junegunn	Ram-Z
179	2015-04-10 07:00:45	I found https://github.com/junegunn/fzf/issues/111 which already gave me the idea of using `export FZF_DEFAULT_OPTS='-x'` I've used it since yesterday and it seems a good solution. Out of curiosity, what other fzf related config do you use @junegunn on your machine ?	edi9999	junegunn
178	2015-04-09 14:23:47	@wellle @Ram-Z So if I understood correctly, `aa/bb/cc` effectively translates to `a[^/]*?a[^/]*?/b[^/]*?b[^/]*?/c[^/]*?c[^/]*?`, and `aaa/bbb/ccc` matches the pattern but `aaa/bbb/xxx/ccc` does not. Is it correct? Or am I missing something? If that's the case, it might be useful if the input only consists of paths, but I don't think it's ideal for command history. For example, consider input str…	junegunn	Ram-Z
178	2015-04-09 14:23:47	@wellle @Ram-Z So if I understood correctly, `aa/bb/cc` effectively translates to `a[^/]*?a[^/]*?/b[^/]*?b[^/]*?/c[^/]*?c[^/]*?`, and `aaa/bbb/ccc` matches the pattern but `aaa/bbb/xxx/ccc` does not. Is it correct? Or am I missing something? If that's the case, it might be useful if the input only consists of paths, but I don't think it's ideal for command history. For example, consider input str…	junegunn	wellle
176	2016-02-25 17:38:37	@xcambar I use a custom term type and have run into this issue with multiple apps. A nice easy fix is to simply setup an alias in your shell to set the term to whatever that program expects... as a one off. This has been working great for me so far: I'm using zsh, but should work wherever.	adambair	xcambar
170	2015-03-30 12:45:43	@xcambar you way want to have `unsetopt NOMATCH` in your zshrc somewhere. This results as the `*` getting past to find as is rather than zsh throwing an error about it not matching a glob.	george-b	xcambar
170	2015-03-30 12:48:34	@george-b Works perfectly, thanks.	xcambar	george-b
167	2015-04-17 16:54:02	@mclearc was this report only related to vim? I just checked out fzf today (cloned the repo) and used this command; but fzf will tell me the same as you. (I use zsh) % fzf ~ unknown option: /home/heinrich	Shurakai	mclearc
167	2015-04-17 17:10:01	@Shurakai - I think this was a bug in FZF vim. With the current commit it works both in vim (nvim) and zsh for me.	mclearc	Shurakai
163	2015-03-28 19:21:42	@Tranquility Did you rerun the install script? It'll download the new binary.	junegunn	Tranquility
163	2015-03-28 19:25:52	@Tranquility What's the output of `:!fzf --version` from inside vim?	junegunn	Tranquility
159	2015-03-27 10:33:50	@naseer sorry for offtopic, but if you use ag, you might also want to try `pt` (the platinum searcher). On some inputs it's even faster than ag (however lacks few options).	balta2ar	naseer
159	2015-03-27 15:55:49	@junegunn - thanks, works like a charm, although I renamed it to agv in my bashrc :) Now all it needs is to go to the next result from within vim - if it's possible :) @balta2ar thanks for the `pt` tip - It does seem slightly faster	naseer	junegunn
159	2015-03-27 15:55:49	@junegunn - thanks, works like a charm, although I renamed it to agv in my bashrc :) Now all it needs is to go to the next result from within vim - if it's possible :) @balta2ar thanks for the `pt` tip - It does seem slightly faster	naseer	balta2ar
159	2015-03-28 18:28:38	@naseer fzf 0.9.6 is released with the fix. Now you can have properly colored output with `ag --nogroup --color "$@" | fzf --ansi`.	junegunn	naseer
153	2015-03-22 05:26:49	@junegunn Makes sense! :+1: Thanks for taking the time to clarify. Awesome	unphased	junegunn
147	2015-03-20 02:45:54	@untitaker Thanks, I'll look into it.	junegunn	untitaker
147	2016-02-27 02:56:41	@simnalamburt Unfortunately, that is how go projects are laid out. - http://golang.org/doc/code.html#Organization - https://golang.org/cmd/go/#hdr-Relative_import_paths - `To avoid ambiguity, Go programs cannot use relative import paths within a work space.` - e.g. https://github.com/docker/docker I myself am not sure which would be the best way to handle this. You might want to take a look at th…	junegunn	simnalamburt
147	2016-10-22 09:20:41	@kelleyma49 Thank you for you awesome work! This is exactly what I was looking for. @junegunn How do you think of this branch? Is it seems to be able to be merged?	simnalamburt	kelleyma49
147	2016-10-22 09:20:41	@kelleyma49 Thank you for you awesome work! This is exactly what I was looking for. @junegunn How do you think of this branch? Is it seems to be able to be merged?	simnalamburt	junegunn
147	2016-10-22 11:57:45	@kelleyma49 Awesome. This is a game changer for me on Windows, hope to see it incorporated!	gaving	kelleyma49
147	2016-10-22 13:20:03	@kelleyma49 Is curses needed on any platform, with that branch? Why not use termbox for all platforms?	justinmk	kelleyma49
147	2016-10-22 20:36:03	@simnalamburt It looks promising but it isn't ready to be merged. Some features are commented out. I see it more as a proof-of-concept implementation as for now. But if you just need the basic features, this might be already usable. @kelleyma49 Cool, thanks! Did you have any issues while porting the code to termbox? I considered using termbox before I started on rewriting fzf in Go (late 2014), b…	junegunn	kelleyma49
147	2016-10-22 20:36:03	@simnalamburt It looks promising but it isn't ready to be merged. Some features are commented out. I see it more as a proof-of-concept implementation as for now. But if you just need the basic features, this might be already usable. @kelleyma49 Cool, thanks! Did you have any issues while porting the code to termbox? I considered using termbox before I started on rewriting fzf in Go (late 2014), b…	junegunn	simnalamburt
147	2016-10-22 20:36:03	@simnalamburt It looks promising but it isn't ready to be merged. Some features are commented out. I see it more as a proof-of-concept implementation as for now. But if you just need the basic features, this might be already usable. @kelleyma49 Cool, thanks! Did you have any issues while porting the code to termbox? I considered using termbox before I started on rewriting fzf in Go (late 2014), b…	junegunn	justinmk
147	2016-10-23 17:20:06	@junegunn - I agree, it isn't ready to be merged. It's not feature parity yet (for example, preview window doesn't work.) You've abstracted the curses enough that I don't think it would be a problem to keep ncurses and the termbox-go implementations around until you're satisfied that termbox-go (or another solution) matches the features and performance of the ncurses. Let me cleanup the code and …	kelleyma49	junegunn
147	2016-10-24 00:12:57	@kelleyma49 I noticed that your branch is behind a few versions (0.15.1 vs 0.15.5) and doesn't compile on non-Windows platform, and I felt there's more code we can refactor out. So I did some base work last night to make it easier to add termbox support. I'll push it to a new branch and request that you rebase your work on it.	junegunn	kelleyma49
147	2016-10-24 01:00:19	@kelleyma49 Please take a look at: https://github.com/junegunn/fzf/commits/termbox. It will build with termbox on Windows or when `termbox` tag is provided (`TAGS=termbox make` or `go build -tags termbox`). Termbox build compiles but it doesn't draw anything on the screen yet. I believe now you'll just have to fill in empty functions in tui/termbox.go (`GOOS=windows make` also works.)	junegunn	kelleyma49
147	2016-10-24 14:38:02	Thanks @junegunn . I submitted a pull request to you: https://github.com/junegunn/fzf/pull/714	kelleyma49	junegunn
147	2016-11-08 16:57:32	Windows binaries are now available. Thanks @kelleyma49. https://github.com/junegunn/fzf-bin/releases Unfortunately fzf still doesn't run on cygwin or msys since neither termbox nor tcell supports the platform. - https://github.com/nsf/termbox-go/issues/66 - https://github.com/gdamore/tcell#windows	junegunn	kelleyma49
142	2015-03-12 16:38:54	It works now. Thanks for your work. @junegunn	xuchunyang	junegunn
138	2015-05-26 10:27:58	thanks @junegunn !! all I needed! fzf is such a great idea! love it! slowly I migrate more and more functionality that I used unite for...it's insanely fast!	marcmo	junegunn
137	2015-03-07 17:15:50	@wellle Yeah, I'm looking forward to that, but I still wish they don't cripple `:!`.	junegunn	wellle
137	2015-03-07 17:35:31	@Tranquility I'm getting the impression that they are adding `:terminal` command to compensate for not fixing `:!`. We'll see. I hope it's fixed. People have always been using `:!` for running external interactive programs in fullscreen mode, ranger, mutt, elinks, to name a few.	junegunn	Tranquility
137	2015-03-07 21:36:10	> @Tranquility I'm getting the impression that they are adding :terminal command to compensate for not fixing :!. We'll see. I hope it's fixed. People have always been using :! for running external interactive programs in fullscreen mode, ranger, mutt, elinks, to name a few. It is not just an impression. It is the way it will works. They have changed the way `:!` works because it would be incompa…	vheon	Tranquility
137	2015-03-07 22:21:05	> @Tranquility I'm getting the impression that they are adding :terminal command to compensate for not fixing :! Actually, the main goal of new terminal facility is to embed and control interactive programs using vimscript. Today I pushed a commit that puts all the logic in the `openterminal` function which returns a job id. That means you can use `jobsend` and `JobActivity` to automate interacti…	tarruda	Tranquility
137	2015-03-08 00:36:55	@tarruda fzf redirects ncurses output to stderr, and prints the list of selected items to stdout. It's using `:!` because there's no other way. In case of fzf, `:terminal` is a big plus since it's using some serious hacks to open it in on a new tmux pane (similarly to dispatch.vim by tpope) not to take up the entire screen, or on an external terminal emulator when on gvim. So there's no reason fo…	junegunn	tarruda
137	2015-03-08 00:55:28	> @tarruda fzf redirects ncurses output to stderr, and prints the list of selected items to stdout. It's using :! because there's no other way. In case of fzf, :terminal is a big plus since it's using some serious hacks to open it in on a new tmux pane (similarly to dispatch.vim by tpope) not to take up the entire screen, or on an external terminal emulator when on gvim. So there's no reason for …	tarruda	tarruda
137	2015-03-10 04:47:44	@jebaum > If fzf adds support to its vim plugin for opening in nvim :terminal, is it also possible that it'll add some keymaps? Hmm, I don't know. Maybe `tnoremap` will allow us to do that?	junegunn	jebaum
137	2015-03-26 09:04:59	@junegunn I suggest waiting for neovim/neovim#2247(which will me merged until tomorrow) before merging this change	tarruda	junegunn
137	2015-03-26 09:12:49	@tarruda Thanks for the heads up, it's nowhere near complete anyway :)	junegunn	tarruda
137	2015-03-28 18:34:03	@jebaum In the meanwhile, ctrlp-compatible key bindings (CTRL-T/X/V) for `:FZF` are now implemented using `--expect` option of 0.9.6.	junegunn	jebaum
137	2015-03-29 12:11:01	@jebaum > I really like that way of doing it, very unobtrusive, although wouldn't your original tnoremap idea still work as well? Neovim is not my primary editor (yet), and I'm always on tmux, so I currently have no issue running fzf on vim and now I can even have custom key bindings with `--expect` option. We can still use `tnoremap` instead on Neovim, but I don't see the point. There's no reaso…	junegunn	jebaum
137	2015-03-29 12:11:01	@jebaum > I really like that way of doing it, very unobtrusive, although wouldn't your original tnoremap idea still work as well? Neovim is not my primary editor (yet), and I'm always on tmux, so I currently have no issue running fzf on vim and now I can even have custom key bindings with `--expect` option. We can still use `tnoremap` instead on Neovim, but I don't see the point. There's no reaso…	junegunn	tarruda
137	2015-03-29 12:37:31	@jebaum note that you can add your own custom mappings for fzf with something like this:	tarruda	jebaum
137	2015-04-10 04:58:54	@tarruda Hi, are you still planning to add `TermClose`? For this to work, I need a way to either - synchronously and exclusively run fzf - or get notified when the process is complete so I can take the next step.	junegunn	tarruda
137	2015-04-10 07:51:53	@junegunn Yes I will add `TermClose`. I'm just waiting a few days for the community to give more feedback on the terminal emulator before I start fixing bugs and enhancing it. But there's a temporary workaround you can use to get an exit notification: Just spawn the terminal with [`termopen`](http://neovim.org/doc/user/eval.html#termopen%28%29) which is similar to `jobstart`. Here's a little snip…	tarruda	junegunn
137	2015-04-10 07:59:09	@tarruda Good to know, thanks! I think I'm going to wait for TermClose.	junegunn	tarruda
137	2015-04-10 08:08:30	@junegunn Actually the crash I mentioned earlier is gone, thanks to @splinterofchaos. The following should also work:	tarruda	junegunn
137	2015-04-10 08:12:52	@tarruda Ah, okay. Then I'll try to implement using the above approach.	junegunn	tarruda
137	2015-04-10 14:53:51	![nvim-fzf](https://cloud.githubusercontent.com/assets/700826/7089995/eceb1864-dfda-11e4-91c5-6ff5e5289bbf.gif) Pushed the update. Please test it if anyone's interested. I tried to make neovim version as close to the original as possible. A few points to mention: - Since `fzf#run()` call is asynchnous on Neovim, we can't make it return the list of the selected items as before. Instead I added `si…	junegunn	tarruda
137	2015-04-10 15:29:03	I already replaced ctrlp by fzf and couldn't be happier > Since fzf#run() call is asynchnous on Neovim, we can't make it return the list of the selected items as before. Instead I added sink\* option which is a funcref to the callback function that takes the list Currently `jobwait` is broken, but maybe it can be used to implement a synchronous version later. > When I open a file with fzf, someti…	tarruda	tarruda
137	2015-04-10 15:52:03	> Are you saying that the terminal buffer is shown instead of the file? Any hints on how to reproduce? @tarruda Yes, just `[Program exited, press any key to close]` message and nothing else. I checked the undo list of the buffer and it was clear. I ran into it only a few times, and I haven't found a reliable way to reproduce the case. I'll let you know if I figure it out.	junegunn	tarruda
137	2015-04-10 16:12:04	![exit-buffer](https://cloud.githubusercontent.com/assets/700826/7091645/36b19eae-dfe6-11e4-9349-8d3e193ffb10.png) @tarruda This is how it looks like. If I press any key in this state, the tab is immediately closed. But if I press `<C-\><C-n>` to escape the terminal, I'm left with the buffer on the tab and it's `&modified` but with no undo list. I still am not sure how to reliably reproduce it, b…	junegunn	tarruda
137	2015-04-10 16:47:31	@junegunn @tarruda awesome work guys! FZF in NeoVim is blazing fast!	adambiggs	junegunn
137	2015-04-10 16:47:31	@junegunn @tarruda awesome work guys! FZF in NeoVim is blazing fast!	adambiggs	tarruda
137	2015-04-11 01:16:09	@adambiggs Thanks! @Tranquility I also thought about that. We probably could use some autocmd to monitor the number in the buffer and resize it accordingly.	junegunn	adambiggs
137	2015-04-11 01:16:09	@adambiggs Thanks! @Tranquility I also thought about that. We probably could use some autocmd to monitor the number in the buffer and resize it accordingly.	junegunn	Tranquility
137	2015-04-11 02:19:49	@noahfrederick Fixed it, thanks for the suggestion!	junegunn	noahfrederick
137	2015-04-11 14:56:16	@mtglsk It's reproducible even without fzf plugin.	junegunn	mtglsk
137	2015-04-11 15:17:12	@mtglsk Um, it's also reproducible on Vim.	junegunn	mtglsk
137	2015-04-15 01:52:36	@tamagokun Alright, make sure to run the install script after update so that it downloads the latest Go binary for your platform. Or you can just set up a post-update hook and forget about it. --- I think it's possible that a user not having read the installation guide will try to install fzf just like any other vim plugin (e.g. `Plugin 'junegunn/fzf'`), and end up using the outdated Ruby version…	junegunn	tamagokun
137	2015-04-15 11:28:50	@junegunn for what it's worth, I was reinstalling fzf using Homebrew (`brew reinstall --HEAD fzf`) and forgot that I also needed to update the vim plugin.	tamagokun	junegunn
137	2015-04-15 11:47:07	@tarruda Thanks! @tamagokun In that case, you don't need to separately install/update vim plugin, as it's already included in Homebrew package and updated when you `reinstall`. You can remove `Plug` line from your .vimrc, add `set rtp+=/usr/local/Cellar/fzf/HEAD` and you're set.	junegunn	tamagokun
137	2015-04-15 11:47:07	@tarruda Thanks! @tamagokun In that case, you don't need to separately install/update vim plugin, as it's already included in Homebrew package and updated when you `reinstall`. You can remove `Plug` line from your .vimrc, add `set rtp+=/usr/local/Cellar/fzf/HEAD` and you're set.	junegunn	tarruda
137	2015-04-15 11:48:02	@junegunn aha! Of course. Thanks!	tamagokun	junegunn
137	2016-02-26 00:04:18	> are you still planning to add TermClose? For this to work, I need a way to either @junegunn Not sure if you still need it, but `TermClose` was added some time ago, and I noticed fzf doesn't seem to be using it.	justinmk	junegunn
137	2016-02-26 00:15:52	@justinmk No, I was just unaware of `on_exit` callback when I asked for it.	junegunn	justinmk
136	2015-03-06 23:58:53	@Tranquility Good point. I'm too used to Vim terminology. I'll update the doc.	junegunn	Tranquility
128	2015-11-02 19:29:11	Although I'm pretty sure it's obvious for others by now, `fzf` does [respect](https://github.com/junegunn/fzf#respecting-gitignore-hgignore-and-svnignore) `.gitignore` et. al which should solve this problem. <3 this tool btw @junegunn.	shri3k	junegunn
116	2015-01-05 03:06:41	@justinmk There are some hurdles for supporting Windows. fzf depends on ncurses which is as far as I know not available on Windows platform. Fortunately, there is a cross-platform alternative to ncurses called [termbox](https://github.com/nsf/termbox-go), but it lacks some features fzf needs, such as proper mouse support and escape key sequences (for alt-something). Those features are not really …	junegunn	justinmk
115	2015-01-02 14:37:07	@wellle Thanks :) This is my first experience in Go. I hope you can help me stabilize the new version. I decided to spend a few days in the holiday season to do this to learn the language. After years of playing with higher level languages like Ruby or Clojure, writing Go didn't feel so smooth. But it's still much better than writing some C++ code, and Go seems to be the right balance between dev…	junegunn	wellle
115	2015-01-09 03:32:12	@wellle @JackDanger You guys interested in trying/testing the Go version? I think it's getting pretty close to being stable and I wish to merge it to master soon, but I'm not yet confident enough. You can check out `go` branch and rerun the install script. I'd appreciate any feedback.	junegunn	wellle
115	2015-01-09 03:32:12	@wellle @JackDanger You guys interested in trying/testing the Go version? I think it's getting pretty close to being stable and I wish to merge it to master soon, but I'm not yet confident enough. You can check out `go` branch and rerun the install script. I'd appreciate any feedback.	junegunn	JackDanger
115	2015-01-09 04:59:44	@junegunn I've just replaced the Ruby version with the Go version on my laptop (OS X) and it's fantastic. Almost indistinguishable except it indexes extremely large directories about twice as fast as the Ruby one. Feels shippable to me.	JackDanger	junegunn
115	2015-01-09 07:03:02	@JackDanger Thanks for checking out! @jebaum Right, I experienced the same issue when running a binary that was built on ubuntu on arch linux. So I updated the build script to build the binaries on arch linux (https://github.com/junegunn/fzf/blob/go/src/Makefile#L48) and confirmed that the issue is gone. Tell your friend to update the repo, delete the binary, and rerun the install script. I'll be…	junegunn	jebaum
115	2015-01-09 07:03:02	@JackDanger Thanks for checking out! @jebaum Right, I experienced the same issue when running a binary that was built on ubuntu on arch linux. So I updated the build script to build the binaries on arch linux (https://github.com/junegunn/fzf/blob/go/src/Makefile#L48) and confirmed that the issue is gone. Tell your friend to update the repo, delete the binary, and rerun the install script. I'll be…	junegunn	JackDanger
114	2015-01-02 05:12:35	@justinmk Maybe it's a bug from older versions of git? Haven't had time to really look into. Homebrew and NeoBundle also stopped supporting shallow clones for some reasons. - https://github.com/Homebrew/homebrew/commit/8a1c2ec - https://github.com/Shougo/neobundle.vim/issues/81 EDIT: They're actually related to `git fetch` instead of `git clone`, so they could be unrelated.	junegunn	justinmk
112	2014-12-23 14:47:00	@junegunn You are right, in bash it works just like fzf. I must have compared it with zsh where it works as I described originally.	balta2ar	junegunn
112	2014-12-24 04:30:27	@balta2ar Fixed in ec040d8 with a test case. Let me know if you see a problem, thanks!	junegunn	balta2ar
111	2014-12-22 11:37:21	I second that request, I also find fuzzy search too broad sometimes. @junegunn Thanks for reminding about exact search using quote, I will give it a try. At the first glance I see weird behavior: I'm using zsh and I see different search results when 1) I press `<CTRL-R>` and search with exact match 2) when I run `history 0 | fzf -x`. Though I have added `FZF_DEFAULT_OPTS="-x"` to my `~/.zshrc`. I…	balta2ar	junegunn
111	2014-12-22 12:24:06	@balta2ar Yes, did you export the variable? `export FZF_DEFAULT_OPTS="-x"`	junegunn	balta2ar
111	2014-12-22 12:33:02	@junegunn oops, my bad! Now it works, thank you! Personally I was thinking about toggling three search modes: exact, regexp and fuzzy. However this extended mode can cover pretty much of my use cases (if not all of them). This is probably for another issue but I miss `<ALT-BACKSPACE>` and `<ALT-D>` shortcuts to delete previous/next word correspondingly. It would be great to support them.	balta2ar	junegunn
111	2014-12-23 01:14:42	@balta2ar Okay, I'll add those keys and let you know. Is `<ALT-BS>` equivalent to `<CTRL-W>`?	junegunn	balta2ar
111	2014-12-23 02:57:26	@majutsushi > but I wasn't sure whether it would be convenient enough if there is more than one search term Fair enough. But for me navigating between terms hasn't been a problem thanks to `<ALT-B>` and `<ALT-F>`, your mileage may vary though. Also, using quotes has the added benefit of allowing me to mix fuzzy terms and exact terms. > So would it be possible to reverse its behaviour and make it …	junegunn	majutsushi
111	2014-12-23 03:25:58	@balta2ar Updated!	junegunn	balta2ar
111	2014-12-23 09:27:18	@junegunn Thank you! Yes, `<ALT-BS>` and `<CTRL-W>` are the same. Two things I noticed, though. `<ALT-F>` behaviour is inconsistent with one in bash and zsh (readline?). The cursor should go to the first letter of the next word. In your implementation it is stopped at the word separator. `<ALT-B>` behaviour is correct. And second, which I don't really know how to make fully compliant, is what to …	balta2ar	junegunn
111	2014-12-23 09:55:17	@balta2ar Oh yes, I'm aware of the difference but haven't really felt the need to fix it. Perfect readline compatibility would be nice of course, but for fzf, where you never stay more than a few seconds, current implementation suffices. But feel free to create an issue for it, I'll look into it when I get some time.	junegunn	balta2ar
109	2014-12-12 04:48:08	@brettanomyces Simply reset the changes and force-push the new commit:	junegunn	brettanomyces
107	2014-12-04 15:59:12	@junegunn Thanks! Working for me now. :+1:	beaugunderson	junegunn
106	2014-12-01 01:31:57	@mhinz Since the role of the install script is to set up bash and zsh functions and extensions, there's no point of running it on the systems without those shells. In that case, we should be able to run fzf as a Ruby script by manually putting it in a `$PATH` directory, but no extra goodies. Having said that, I have to mention that I have no experience in systems other than Linux and OSX.	junegunn	mhinz
106	2014-12-01 12:59:36	@mhinz Looks like I misunderstood the point of your comment. Sorry about that.	junegunn	mhinz
102	2016-06-07 03:27:48	@tagwint > Perhaps there's a way to achieve that w/o implementing a new -xntht option? You can post-process the output. e.g. awk, sed.	junegunn	tagwint
102	2016-06-07 07:46:30	@tagwint Yes, and so there's no point of adding the option. It's not like `--nth` or `--with-nth` which cannot be done with pre or post processors.	junegunn	tagwint
101	2014-10-20 15:07:49	@wellle I see - of course, thanks!	blueyed	wellle
101	2014-10-20 15:53:37	Thanks @wellle :) @blueyed I noticed [peco](https://github.com/peco/peco) (which is not precisely a fuzzy finder though) allows remapping of keys, you might want to check it out.	junegunn	blueyed
101	2014-10-20 15:53:37	Thanks @wellle :) @blueyed I noticed [peco](https://github.com/peco/peco) (which is not precisely a fuzzy finder though) allows remapping of keys, you might want to check it out.	junegunn	wellle
92	2016-04-22 07:01:44	@yifanchen Okay, then please create a separate issue with the information of your environment and a minimal shell configuration that can be used to reproduce the problem. (No other shell plugins and stuff that might get in the way)	junegunn	yifanchen
92	2016-04-22 17:26:04	@junegunn sorry, I was wrong. Actually nothing happens when I `ctrl - t`. For example: If I do `rm` then `ctrl - t`. Nothing happens.	yifanchen	junegunn
92	2016-04-22 18:14:26	@yifanchen Please create a new issue and provide information about your environment.	junegunn	yifanchen
88	2014-08-13 23:01:17	@junegunn : that did not change the behavior. I still see duplicates.	bnovc	junegunn
88	2014-08-14 00:49:56	@bnovc It works for me, see:	junegunn	bnovc
88	2014-08-14 01:50:51	Ah, I didn't realize it would not collapse old commands. This is probably fine then. Thank you Sent from my iPhone > On Aug 13, 2014, at 5:49 PM, Junegunn Choi notifications@github.com wrote: > > @bnovc It works for me, see: > > jg% fc -l 1 > 1 fc -l 1 > jg% echo 'hello' > hello > jg% echo 'hello' > hello > jg% echo 'hello' > hello > jg% fc -l 1 > 1 fc -l 1 > 2 echo 'hello' > 3 echo 'hello' > 4 e…	bnovc	bnovc
85	2015-02-14 01:23:56	@george-b I'd thought about it. But felt that it would not be very useful to many, as everyone has different tastes and needs. So we would have to provide stuff that can be heavily customized, but then again, most of the stuff have only a few lines of code, so doing so can be an overkill or too much work at the same time. So, I'm currently okay with the current way of sharing examples on the wiki…	junegunn	george-b
85	2015-02-14 03:25:18	@junegunn I suppose the vim plugin is the only complex thing, as you say the other snippets are fairly simple. :+1: for breaking up the wiki though.	george-b	junegunn
85	2015-02-14 03:56:54	@george-b @junegunn Sorry I totally forgot this issue ... I'm somehow against placing snippets in wiki as it's not easy to maintain them (without version control, and modification management). Either placing them into fzf repo, or using `fzf-contrib` to contain them would be better, IMHO. By the way, @george-b , if you'd like to, maybe I can add you as fzf-contrib's collaborator, and then we can …	lazywei	george-b
85	2015-02-14 03:56:54	@george-b @junegunn Sorry I totally forgot this issue ... I'm somehow against placing snippets in wiki as it's not easy to maintain them (without version control, and modification management). Either placing them into fzf repo, or using `fzf-contrib` to contain them would be better, IMHO. By the way, @george-b , if you'd like to, maybe I can add you as fzf-contrib's collaborator, and then we can …	lazywei	junegunn
85	2015-02-14 04:32:10	@lazywei @george-b I see it differently now. For me, they are just examples to give the idea of what can be done with fzf, so I don't think strict version management is really required. I want the users of fzf to creatively come up with their own solutions to their problems on their environment after skimming through the examples, instead of just picking up random stuff without fully understandin…	junegunn	george-b
85	2015-02-14 04:32:10	@lazywei @george-b I see it differently now. For me, they are just examples to give the idea of what can be done with fzf, so I don't think strict version management is really required. I want the users of fzf to creatively come up with their own solutions to their problems on their environment after skimming through the examples, instead of just picking up random stuff without fully understandin…	junegunn	lazywei
84	2014-08-02 10:05:30	@thomasf No problem, it's clearly a bug of zsh and we found the workaround :smiley: Thanks for the contribution!	junegunn	thomasf
81	2017-02-02 02:06:18	@junegunn I've just found this and it is super useful! However when I run it fzf always opens up in a full screen pane and the configs I've set for it don't apply. Here is my config: Any idea's how I can get it to maintain the 20% split? Unrelated question, but I might as well ask here. If I set the layout to top, left or right I get a full screen panel as well. I'd love to be able to set it to t…	bag-man	junegunn
81	2017-02-02 02:11:44	@bag-man `fzf#wrap` will take care of it. See https://github.com/junegunn/fzf#fzfwrap	junegunn	bag-man
77	2015-03-22 02:34:31	@unphased Have you tried the method on the following page? https://alexpearce.me/2014/05/italics-in-iterm2-vim-tmux/	junegunn	unphased
77	2015-03-22 06:11:43	@unphased I haven't tried the solution nor italics on terminal so I don't know, but probably. It looks like you won't have to edit ~/.fzf.zsh or Vim plugin if it works. Can you try it and let me know how it goes?	junegunn	unphased
77	2015-03-22 18:01:28	@unphased > Do you know if it is something that tmux does that specifically requires the $TERM to start with screen that addresses the issue? Well, see here: http://tmux.cvs.sourceforge.net/viewvc/tmux/tmux/FAQ	junegunn	unphased
67	2014-06-24 16:08:26	@junegunn All the outstanding issues should be fixed. I am using lots of `\` to escape quotes now, and I forgot to add `-print`(s) to `__fzf_select`.	neersighted	junegunn
65	2015-07-06 00:50:52	@junegunn I have the (apple) script named `fzf_launch` on Vim's PATH and I can see it by typing `:set runtimepath?`. Apple script works fine when I invoke it manually but I'm unable to make it work with `let g:fzf_launcher` Getting `Error running fzf_launch '/Users/cabhishek/.fzf/bin/fzf --expect ctrl-v,ctrl-x,ctrl-m,ctrl-t'` when I type `:FZF` in Vim. I'm missing something ?	cabhishek	junegunn
65	2015-07-06 02:46:41	@cabhishek The script should be in your shell's `$PATH`, not Vim's `runtimepath`. Or you can just specify the full path to the script in `launcher` option.	junegunn	cabhishek
65	2015-07-06 15:59:30	@junegunn Thanks worked.	cabhishek	junegunn
64	2014-08-31 16:43:20	@terryma Any progress on this? I'd like to know if `--no-mouse` solves the issue.	junegunn	terryma
62	2016-11-16 15:44:31	@timothyylim If you use iterm2, take a look at https://www.iterm2.com/faq.html > Q: How do I make the option/alt key act like Meta or send escape codes? > > A: Go to Preferences->Profiles tab. Select your profile on the left, and then open the Keyboard tab. At the bottom is a set of buttons that lets you select the behavior of the Option key. For most users, Esc+ will be the best choice.	junegunn	timothyylim
59	2014-06-24 05:24:35	@neersighted I mapped "jk" to <Esc>.	brandonpittman	neersighted
52	2014-06-18 04:24:06	@wincent Thanks! I'm interested in both scanning performance and matcher performance (although fzf itself doesn't scan but simply delegate), and ultimately the integrated user experience as a whole. Unfortunately these concerns are not clearly separated in this thread. My conclusion so far is this: Regarding the matcher performance Command-T is the fastest, but since it blocks until the list read…	junegunn	wincent
52	2014-06-18 11:02:39	@Shougo @junegunn A better idea, can I use fzf with unite? Then, I can combine both of them, and get super power.	markwu	Shougo
52	2014-06-18 11:02:39	@Shougo @junegunn A better idea, can I use fzf with unite? Then, I can combine both of them, and get super power.	markwu	junegunn
52	2014-06-19 03:18:58	@Shougo Hey Shougo, I was trying to test again but I ran into this error, any idea? FYI `vim --version` shows:	junegunn	Shougo
52	2014-06-19 05:22:32	@wincent No, fzf doesn't scan. It simply [delegates to find command](https://github.com/junegunn/fzf/blob/master/fzf#L556).	junegunn	wincent
52	2014-06-19 05:56:39	@wincent Ah yes, that should be the reason for the difference. fzf obviously does not do it. I guess it would be much faster if you could translate `wildignore` into arguments to `find` command instead of calling Vim function every time.	junegunn	wincent
52	2014-06-20 09:24:31	@junegunn Thanks. I fixed the error. > So here is the new GIF (sorry the demo is a bit silly): Thanks. I will improve unite.vim performance.	Shougo	junegunn
52	2015-10-01 10:39:31	@Shougo Whats the latest update? Is unite.vim using fzf for best performance or staying with Ag? Thank you in advance.	ldong	Shougo
52	2015-10-01 10:55:33	@ldong I don't think you see the point. You're comparing apples and oranges.	junegunn	ldong
52	2015-10-01 11:11:05	@junegunn Okay, I should really be comparing fzf with percol. I was confused, and thought fzf was another alternative implementation of searching utility. Now, I see `fzf` is an interface for command line interactions, pick/open files, not a search engine like ag or find. Was @Shougo just looking for optimizing `unite.vim`'s caching algorithm from `fzf` from this thread?	ldong	Shougo
52	2015-10-01 11:11:05	@junegunn Okay, I should really be comparing fzf with percol. I was confused, and thought fzf was another alternative implementation of searching utility. Now, I see `fzf` is an interface for command line interactions, pick/open files, not a search engine like ag or find. Was @Shougo just looking for optimizing `unite.vim`'s caching algorithm from `fzf` from this thread?	ldong	junegunn
50	2014-06-04 07:43:15	@junegunn, almost forgot :) Is there any way to show more than just 30 last commands in Ctrl+R menu? Didn't find any way to change this behaviour.	roboslone	junegunn
49	2014-07-03 13:50:17	@jean This might answer your question: http://askubuntu.com/questions/15926/how-to-avoid-duplicate-entries-in-bash-history	junegunn	jean
45	2014-06-02 11:04:30	@cskeeters , `grep -v` ?	roboslone	cskeeters
45	2014-08-06 15:18:09	One option for filtering files would be to use Steve Losh's friendly-find (ffind) instead of find. It ignores files in .hg .git and .svn plus ignores files that match patterns in .gitignore, .hgignore, and it's own .ffignore. @junegunn do you have any experience using these two tools together?	cskeeters	junegunn
45	2014-08-06 16:58:40	@cskeeters Thanks. Yes, I discovered the tool a while ago, but unfortunately the performance was not satisfactory as it's written in Python. And its implementation of .gitignore filtering was inaccurate when I checked. (ag is also shipped with an incomplete implementation of the filtering, but it's much faster than ffind. However, ag is not really a tool for listing, and its output does not inclu…	junegunn	cskeeters
44	2014-05-20 15:03:48	@wellle Thanks man! @aboettger Don't feel pressured to make it perfect, especially if you don't have access to OSX. Just force-push the updated version, then I'll do the rest :)	junegunn	aboettger
44	2014-05-20 15:03:48	@wellle Thanks man! @aboettger Don't feel pressured to make it perfect, especially if you don't have access to OSX. Just force-push the updated version, then I'll do the rest :)	junegunn	wellle
43	2015-10-29 02:00:38	Hi @jkoz , given that `fzf` is a clear unix filter, would not it also be possible to get filter the list, rather than also introducing change to the interface? I liked the one-line interface `dmenu` provided, and am thinking maybe we could put `fzf` just after `dmenu` to further filter the results?	hyiltiz	jkoz
40	2015-06-30 04:15:56	@jez Will do, thanks.	junegunn	jez
34	2014-04-01 16:05:02	@dm Thanks! But I should've done some more testing before releasing the code. :relieved: Sorry for the confusion!	junegunn	dm
34	2015-07-27 17:20:37	@mclearc This issue is very old and probably not related to the problem you're having. Please file a new one if you think it's a bug of fzf.	junegunn	mclearc
34	2015-07-27 17:22:52	@mclearc FYI, I can't reproduce the problem with Yosemite + zsh 5.0.8 + tmux 2.0.	junegunn	mclearc
33	2014-03-31 09:31:04	@dimonomid Thanks! In fact, I've never used fish shell, so I hoped for some help in this. So, as far as I understand, the problem is that fish shell currently does not allow reading from STDIN in command substitution, right? If that's the limitation of fish shell, we're out of luck. But fortunately, I think there's still something we can do. I don't know if you have noticed but I've recently impl…	junegunn	dimonomid
33	2016-01-28 22:08:03	In case other Fish users read this, here is an alternative: That's good when the result is one line. For multiple selections, `fzf -m`, the best solution so far is the one @junegunn posted using a temp file.	da99	junegunn
31	2014-07-20 16:34:09	@nishantvarma Looks good to me too. I don't think it's a dirty hack. Since you're searching inside a git repository, you can take advantage of `git ls-files` command as follows:	junegunn	nishantvarma
25	2014-05-02 14:06:53	@wellle Yep, I should definitely consider moving a good part of the section to the wiki. Too bad there's no way to give people write access to it though. @grota I generally agree with your sentiment. I must admit that the install script has become quite messy and convoluted. One excuse is that you can still choose not to install key bindings and completion functions during the installation. I lik…	junegunn	grota
25	2014-05-02 14:06:53	@wellle Yep, I should definitely consider moving a good part of the section to the wiki. Too bad there's no way to give people write access to it though. @grota I generally agree with your sentiment. I must admit that the install script has become quite messy and convoluted. One excuse is that you can still choose not to install key bindings and completion functions during the installation. I lik…	junegunn	wellle
25	2014-05-02 14:13:39	@junegunn Everybody already has write access. I just changed the main page: https://github.com/junegunn/fzf/wiki Edit: Removed the change again.	wellle	junegunn
25	2014-05-02 14:18:14	@wellle Whoa, I didn't know that!	junegunn	wellle
25	2014-05-02 14:35:40	@wellle Wiki indeed seems like a much better place for sharing examples: https://github.com/junegunn/fzf/wiki/examples	junegunn	wellle
25	2014-05-02 14:51:46	@wellle Updated. Thanks! @harelba, @dimonomid: I added cdf function to [the examples page](https://github.com/junegunn/fzf/wiki/examples#changing-directory) with a few fixes. - You shouldn't be able to choose multiple items so I changed `-m` to `+m` - No reason to not sort the result, so I removed `+s` - `-q ""` is equivalent to not passing the option at all, so checking `$1` is not required.	junegunn	dimonomid
25	2014-05-02 14:51:46	@wellle Updated. Thanks! @harelba, @dimonomid: I added cdf function to [the examples page](https://github.com/junegunn/fzf/wiki/examples#changing-directory) with a few fixes. - You shouldn't be able to choose multiple items so I changed `-m` to `+m` - No reason to not sort the result, so I removed `+s` - `-q ""` is equivalent to not passing the option at all, so checking `$1` is not required.	junegunn	harelba
25	2014-05-02 14:51:46	@wellle Updated. Thanks! @harelba, @dimonomid: I added cdf function to [the examples page](https://github.com/junegunn/fzf/wiki/examples#changing-directory) with a few fixes. - You shouldn't be able to choose multiple items so I changed `-m` to `+m` - No reason to not sort the result, so I removed `+s` - `-q ""` is equivalent to not passing the option at all, so checking `$1` is not required.	junegunn	wellle
19	2014-02-26 02:47:51	@wellle I've just realized that this change doesn't work on [oh-my-zsh](https://github.com/robbyrussell/oh-my-zsh), where `history` is an alias to `fc -l 1`. Although I'm not particularly fond of oh-my-zsh, it has such a large user base, so I've made a slight adjustment to the command.	junegunn	wellle
19	2014-06-19 02:15:52	@blueyed Thanks. There was [a recent pull request](https://github.com/sencer/fzf/commit/3827a1b09e1ae79b6ca79c5ae131f7e966226033) which applied that method.	junegunn	blueyed
18	2014-03-04 09:50:08	@darrenli Hey, thanks for letting me know! I also run vim with tmux on iTerm2 where TERM is set to `screen-256color`, and haven't run into any problem with mouse. @athaeryn Any progress?	junegunn	athaeryn
18	2014-03-06 01:25:05	@justinmk Okay, I'll see what I can do. In the meantime, what is the default value of TERM on it when you don't explicitly set it? I don't think you should set TERM to screen or screen-256color unless you're using tmux or screen.	junegunn	justinmk
18	2014-03-06 03:31:55	@justinmk Currently fzf simply decides to use 256-color [when the value of $TERM includes "256"](https://github.com/junegunn/fzf/blob/master/fzf#L521). Could you try again with $TERM set to `xterm`? (And yeah, I should probably add another option to force using 16-color regardless of $TERM)	junegunn	justinmk
18	2014-03-08 01:09:13	@justinmk Yesterday I had a chance to work on fzf on Windows 7. Fixed up some issues with escape key sequences there. But other than that, it seemed to work fine on putty and Cygwin terminal with both `xterm` and `xterm-256color`.	junegunn	justinmk
18	2014-03-08 19:16:04	@justinmk Phew, the new `--black` option will fix the problem (no need for `--no-256`). See the commit message for the details.	junegunn	justinmk
16	2014-02-01 01:12:03	@Taar Thanks for the report. So it's not easily reproducible. :confused: Could you please update fzf to the latest revision (which adds support for mouse input) and see if the problem is reproducible? As I've mentioned in the earlier comment, the new version uses a different method for taking user input, so I'm curious if it has any effect on this problem.	junegunn	Taar
16	2014-02-01 01:40:48	@junegunn updated. I'll let you know if it happens again :)	Taar	junegunn
16	2014-05-20 04:49:12	@RoboSloNE I tested again on my coworker's new macbook, but it worked fine. So it's three macbooks. It would be really helpful if you could try on another macbook and let me know of the result. If the problem is not reproducible there, you can further investigate what's causing the issue, configuration differences, etc. @elemakil Thanks. Yes, I can reproduce the problem on a Ubuntu desktop. I'm n…	junegunn	elemakil
16	2014-05-20 17:53:05	Wow, @elemakil is totally right! Didn't notice that.	roboslone	elemakil
16	2014-05-21 01:25:55	@elemakil I have just pushed a commit that seemingly fixes the problem. Strangely, the escape sequences of arrow keys in that case are prefixed by 27-79 instead of 27-91. Please update fzf and try again. @RoboSloNE I don't know if it applies to your case, but could you check if it helps?	junegunn	elemakil
16	2014-05-21 14:12:55	@junegunn Splendid! It's now working as expected. Thanks for the swift response and fix!	elemakil	junegunn
16	2014-05-26 06:30:21	@junegunn, works fine, thank you!	roboslone	junegunn
16	2014-05-26 07:10:38	@elemakil @RoboSloNE Great. I still don't understand why we're getting different escape sequences. But I found an article and it shows that the problem is not new at least for OSX. http://www.uponmyshoulder.com/blog/2010/os-x-10-6-3-broke-ncurses/	junegunn	elemakil
8	2013-12-05 03:19:18	@PythonNut @mackal Hey guys, could you please check if it's fixed with the above commit? Works for me here.	junegunn	mackal
8	2013-12-05 03:19:18	@PythonNut @mackal Hey guys, could you please check if it's fixed with the above commit? Works for me here.	junegunn	PythonNut
847	2017-02-18 11:49:24	My bad, that should be implemented in the patch. To achieve that might involve adding `@` to every line of the commands. Better add `@echo off` to the head of the temporary file in my opinion. EDIT: forgot to check the platform.	wontoncc	echo
813	2017-01-19 15:59:07	<!-- Check all that apply [x] --> - Category - [ ] fzf binary - [ ] fzf-tmux script - [ ] Key bindings - [ ] Completion - [ ] Vim - [ ] Neovim - [x] Etc. - OS - [ ] Linux - [x] Mac OS X - [ ] Windows - [ ] Windows Subsystem for Linux - [ ] Etc. - Shell - [ ] bash - [x] zsh - [ ] fish <!-- ### Before submitting - Make sure that you have the latest version of fzf - If you use tmux, make sure $TERM …	sheldond	junegunn
809	2017-01-17 16:49:32	Hi, thanks for the report. It's a known issue of Neovim terminal. See https://github.com/neovim/neovim/issues/4151 Until the issue is fixed (or fzf finds another way to find cursor position), you'll have to disable `--height` option in Neovim terminal. I'll leave this issue open so that the other Neovim users can see. /cc @justinmk	junegunn	justinmk
792	2017-01-06 04:56:49	Hi @junegunn, This is a PR for accompanying issue #775. I've tried to make it the least invasive as possible. Basically it just adds a separate code path `s:execute_tmux_async` to run fzf-tmux asynchronously if Vim8 jobs or Neovim are available. `s:execute_tmux_async` is closely modeled after `s:execute_tmux` and `s:execute_term`. Please check the commit message for more details. Tested on both L…	toiffel	junegunn
781	2016-12-29 08:06:44	<!-- Check all that apply [x] --> - Category - [x] fzf binary - [ ] fzf-tmux script - [ ] Key bindings - [ ] Completion - [ ] Vim - [ ] Neovim - [ ] Etc. - OS - [x] Linux - [ ] Mac OS X - [ ] Windows - [ ] Windows Subsystem for Linux - [ ] Etc. - Shell - [ ] bash - [x] zsh - [ ] fish Would you @junegunn like to make the <kbd>-L</kbd> as the default option of `find` at [src/constants_unix.go#L7](h…	lvht	junegunn
734	2016-11-12 05:37:23	As far as I know, tcell library which fzf depends on does not support cygwin/msys. https://github.com/gdamore/tcell#windows You might want to consult with the author of tcell to see if there's any workaround. /cc @kelleyma49	junegunn	kelleyma49
718	2016-10-25 21:57:17	<!-- Check all that apply [x] --> - Category - [ ] fzf binary - [ ] fzf-tmux script - [ ] Key bindings - [ ] Completion - [ ] Vim - [ ] Neovim - [ ] Etc. - OS - [x] Linux - [ ] Mac OS X - [ ] Windows - [ ] Etc. - Shell - [ ] bash - [ ] zsh - [ ] fish @junegunn: Would you be open to my adding fzf to the [PPA](https://help.launchpad.net/Packaging/PPA/InstallingSoftware) so that I can use `apt-get i…	rmharrison	junegunn
685	2016-10-01 16:51:30	Ping @acornejo	junegunn	acornejo
669	2016-09-24 16:29:30	Suggested by @DanielFGray in the Gitter channel. I realized that it's actually easy to implement it. 1. Make the window scrollable with mouse scroll 2. Add bindable actions: `preview-up`, `preview-down`, `preview-page-up`, `preview-page-down`	junegunn	DanielFGray
635	2016-08-09 18:37:49	Hello! First of all, I've said it before and I can't help but say it again: thank you for the great piece of software! We all know that fzf is amazingly fast already. However, maybe there is still space left for optimization? Below I'm bringing your attention to two approaches that may work out well. ### 1. Suffix array This approach is algorithmic. A lot of information can be found on the Intern…	balta2ar	junegunn
624	2016-07-19 17:16:38	Thank you, but we don't add features to the Vim plugin in this repository. It is supposed to provide only the basic `fzf#run()` function. Instead, we add stuff to [fzf.vim](https://github.com/junegunn/fzf) project, but I'm not sure if I want to put MRU feature in there either as the required bookeeping tends to be a bit too involved for my taste. There is [fzf-filemru](https://github.com/tweekmon…	junegunn	tweekmonster
615	2016-07-11 08:46:12	`pipefail` was introduced in #601, but it's fine to ignore the error. I'll update the code shortly. /cc @blueyed	junegunn	blueyed
586	2016-06-03 01:07:34	@akashin Any idea?	junegunn	akashin
586	2016-06-03 03:03:47	@akashin I'm going to have to revert the change until the issue is resolved.	junegunn	akashin
555	2016-04-25 13:03:15	Thanks to @andjscott, the [fzf ebuild for Gentoo Linux](https://github.com/andjscott/overlays/issues/2) now builds the Go version, works on both 32-bit and 64-bit machine.	gene-pavlovsky	andjscott
547	2016-04-27 17:09:21	The Go version has diverged from its predecessor quite a lot. `-e` being orthogonal with `-x` is one thing, `-x` being the default is another. You can see the history [here](https://github.com/junegunn/fzf/blob/master/CHANGELOG.md). The version number of the Ruby script is 0.8.9 but the latest version of fzf is 0.12.1. So basically they are different versions with different promises. I don't thin…	junegunn	me-and
547	2016-04-27 17:43:39	I think your points are completely reasonable, I'll get in touch with @me-and. Actually there are many subpackages, basically every piece is a separate package. One is fzf and fzf-tmux, others are the shell completion scripts etc. Not sure about vim plugin since I don't use vim. I've read about WSL just recently, it's quite suprising move from Microsoft (but I keep thinking - where's the catch? -…	gene-pavlovsky	me-and
540	2016-04-12 21:25:49	Summary: Fix from: https://adamheins.com/blog/fzf-vi-mode-and-fixing-delays (Thanks, @adamheins!) The basic problem is that fzf presses <Esc> to enter vi-movement-mode (as opposed to insert mode) and then presses a bunch of keys to set up the buffer. But the <Esc> keypress is also the prefix for a bunch of other commands, so Bash will dutifully wait an excruciating half-second before actually exe…	wchargin	adamheins
527	2016-03-23 07:39:28	@What you're looking for is `-e` (or `--exact`) and not `+x`, right?	junegunn	What
517	2016-03-02 15:07:57	### junegunn/fzf now has a Chat Room on Gitter @junegunn has just created a chat room. You can visit it here: [https://gitter.im/junegunn/fzf](https://gitter.im/junegunn/fzf?utm_source=badge&utm_medium=badge&utm_campaign=pr-badge&content=body_link). This pull-request adds this badge to your README.md: [![Gitter](https://badges.gitter.im/junegunn/fzf.svg)](https://gitter.im/junegunn/fzf?utm_source…	gitter-badger	junegunn
512	2016-03-01 08:39:49	I think we can use alternate screen here: (I wasn't familiar with the concept, it was suggested by @D630 in #495)	junegunn	D630
502	2016-04-06 21:01:06	@rahmatawaludin I'm hitting this problem as well since recent update. It happens pretty often on random files, don't have repro yet. Have you figured out a way to workaround it? Thanks	undefinedbehavior	rahmatawaludin
442	2015-12-10 02:24:23	Hi, thanks for the report. Yes, we did update the script so that fzf-tmux can still split the screen even if the pane is zoomed (see #433), but I can't seem to reproduce the problem you described. Can you check what's going on with `#!/bin/bash -x`? /cc @pokey	junegunn	pokey
426	2015-11-19 16:59:55	> it would be wonderful if this fix was in fzf itself But I'm not sure `startinsert` not working is the expected behavior. If it turns out to be a bug and neovim fixes it, we'll then have an extraneous `i`. @tarruda Do you know why the code in the OP doesn't work as expected on neovim?	junegunn	tarruda
426	2015-11-19 17:02:21	good point, i missed that. don't know what startinsert is, but given the name i would certainly expect it to start insertion mode ;) so maybe I should file this issue in the neovim repo. i'll wait for @tarruda to reply	acornejo	tarruda
426	2015-12-05 20:39:50	> @tarruda Do you know why the code in the OP doesn't work as expected on neovim? I have an idea of what might be causing this: The `on_exit` callback is called while nvim is still in terminal mode, and due to the way `startinsert` is implemented(global flag, no way to queue `startinsert` commands) it doesn't work as expected when called outside normal mode. Unfortunately I can't think of a bette…	tarruda	tarruda
415	2015-11-09 16:59:11	I'm currently on a macbook that's still running yosemite, and xterm works just fine. I'll see if it works in el capitan later. I'm also not really familiar with applescript, the code snippet was originally provided by @gleachkr	junegunn	gleachkr
403	2015-11-04 02:22:29	Thanks, but the suggested change is identical to #242. I'd like to know why you get non-zero exit status in the first place before merging it. I can't reproduce on my side. Does it always happen or just occasionally happen? Do you still have the problem if your .zshrc is minimal? Can you check which causes the problem? @lyeoh [mentioned that](https://github.com/junegunn/fzf/pull/242#issuecomment-…	junegunn	lyeoh
403	2015-11-04 02:22:29	Thanks, but the suggested change is identical to #242. I'd like to know why you get non-zero exit status in the first place before merging it. I can't reproduce on my side. Does it always happen or just occasionally happen? Do you still have the problem if your .zshrc is minimal? Can you check which causes the problem? @lyeoh [mentioned that](https://github.com/junegunn/fzf/pull/242#issuecomment-…	junegunn	robinro
397	2015-10-28 02:17:39	> I have mapped exit from terminal to <esc><esc> You could do a buffer-local `:tnoremap` mapping for fzf, I think, which maps a single `<esc>` to quit fzf. @junegunn It might be a good idea to `setf fzf` in the Neovim terminal buffer so that users can do customization (or is there some equivalent event already?). > Neovim changes the size of buffes every time It changes them permanently, or only …	justinmk	junegunn
393	2015-10-23 08:11:44	with the following `.nvimrc` `FZF_DEFAULT_OPTS="--multi --bind 'f4:toggle-all,ctrl-o:toggle-all'" nvim` Do : `:FZF` `ctrl-o` works to toggle-all, but `f4` doesn't `f4` works correctly from withih `vim` with the same vimrc `FZF_DEFAULT_OPTS="--multi --bind 'f4:toggle-all,ctrl-o:toggle-all'" vim` I guess it is a problem in upstream @tarruda	netei	tarruda
352	2015-09-22 01:23:45	Looks like a duplicate of #348 which I couldn't reproduce. I guess @azure-satellite knows what should be done.	junegunn	azure-satellite
333	2015-08-28 12:20:23	I just installed the latest version of [Babun](http://babun.github.io/), and then installed the latest version of fzf by cloning from Git. I then re-opened the Babun terminal window. When I press `Ctrl-R`, I get: Apparently, `@tty` is never set, and fzf doesn't check that. Not sure if it's a Babun issue or fzf, but perhaps there's an easy fix.	slhck	tty
324	2015-08-22 10:04:28	Ha! /cc @tarruda @justinmk	junegunn	tarruda
324	2015-08-22 10:04:28	Ha! /cc @tarruda @justinmk	junegunn	justinmk
313	2015-08-06 23:39:55	I've mapped 'enter' when using fzf to opening in a new tab rather than opening in the current pane. This seems to cause some of the symptoms of #206. When removing this custom config, everything seems to work as intended (showing #206 seems to be getting better?). Opening tabs seems to still induce this problem, with the config off, the config seems to make it more pronounced? It all seems very f…	jgkamat	tarruda
306	2015-07-29 05:59:07	@Junegunn: Let me try to provide a replicable example of provide some pictures to explain the problem. @Justin: autpchdir is set. ## ASB (akhilsbehl.github.io) _'Personally, I am always ready to learn, although I do not always like being taught_...', Churchill. On Tue, Jul 28, 2015 at 8:20 PM, Justin M. Keyes notifications@github.com wrote: > @akhilsbehl https://github.com/akhilsbehl What's the v…	akhilsbehl	Junegunn
306	2015-07-29 05:59:07	@Junegunn: Let me try to provide a replicable example of provide some pictures to explain the problem. @Justin: autpchdir is set. ## ASB (akhilsbehl.github.io) _'Personally, I am always ready to learn, although I do not always like being taught_...', Churchill. On Tue, Jul 28, 2015 at 8:20 PM, Justin M. Keyes notifications@github.com wrote: > @akhilsbehl https://github.com/akhilsbehl What's the v…	akhilsbehl	Justin
288	2015-09-30 02:24:09	@platzhirsch > For me `git add [2 space characters here]` is reproducible, but `git add folder/[space character here]` is not. No space is attached after the trailing slash. Which problem are you having? The former (2 spaces) can be annoying but benign as it does not break the workflow, but the latter can be really problematic but I was unable to reproduce it. I'm currently not aware of any worka…	junegunn	platzhirsch
267	2015-06-16 14:29:59	@dimonomid Thanks, I'm glad to hear that you find fzf useful :) You're welcome to add the link to the article to the wiki page. And like @balta2ar suggested, I also recommend z. I use it all the time, it's especially awesome when integrated with fzf. Haha. @uvaes That looks pretty handy, thanks for sharing. As for the release of the new version, I'm trying to take some time to test the new featur…	junegunn	uvaes
264	2015-06-13 14:42:45	Thanks, but with the patch the name of the buffer is shown with `term://` prefix instead of simple `[FZF]` and I don't think I like it. ![2015-06-13 11 30 17](https://cloud.githubusercontent.com/assets/700826/8144665/56282526-1224-11e5-8657-9a35747c212f.png) Is there a way to fix this? > Instead of use a non-documented behaviour of :file command, with named terminal buffers, the bd! used to delet…	junegunn	justinmk
247	2015-06-04 17:48:10	@dnhgff > maybe fzf can write information about current selection to a standard file and external processes can simply monitor that file for changes and update their own preview ui however they would like Even if it does, a vim plugin cannot take advantage of it as vim is inherently single-threaded. But as I mentioned above, I believe it's theoretically possible for Neovim to monitor the content …	junegunn	dnhgff
246	2015-06-01 18:38:08	Hey @junegunn, I'm a big fan of fzf, I was wondering how you recommend using brew's fzf with vim-plug?	estk	junegunn
242	2015-05-26 14:57:12	Thanks, but can you explain how this slight adjustment of the code fixes the issue? I don't see anything wrong with the current code (and I can't reproduce the problem in the first place). Is this a known issue of zsh? By the way, you have to change `[ -n $selected ]` to `[ -n "$selected" ]`or it will always evaluate to true even when it's empty. /cc @Tranquility	junegunn	Tranquility
234	2015-05-13 13:57:39	Hi @junegunn :night_with_stars: , I just run into this error today while trying to run `FZF` command on `MacVim`. Here is the error msg :dizzy_face: > Error running xterm -T [fzf] -bg "#141414" -fg "#E6E1DC" -geometry 183x25+0+0 -e bash -ic '/Users/babygau/.fzf/bin/fzf --expected=ctrl-v,ctrl-x,ctrl-m,ctrl-t > /var/folders/kh/hrlrq3cx6fg5kvb1tft8jm900000gn/T/vMy8R1Z/2 Note that, Vim Terminal has n…	babygau	junegunn
225	2015-05-13 15:03:08	@cHoco, I suffered from the same issue. `fzf` default `enter` seems to act weird not only with `startify` plugin but with `fzf` itself in `neovim`. My only possibble workaround is to minimize the accident of typing `enter` out of habit by forcing `enter` to open new tab instead of new buffer windows. Hope this help	babygau	cHoco
225	2015-05-14 04:31:55	@cHoco Hmm, can you update and try it again?	junegunn	cHoco
225	2015-05-14 06:31:53	@junegunn I just checked. The problem has been fixed. kudos @junegunn :tada: Now there's only one nagging #206 left that causing misbehaving `default enter` key in `fzf`. Hope you and @tarruda could fix it one day :sparkles:	babygau	tarruda
216	2015-04-25 14:48:35	This is what I've tried: - It looks like there's no autocmd fired when the content of the terminal buffer is updated (none of TextChanged, TextChangedI, CursorMoved, CursorMovedI, InsertCharPre works), so I tried with `on_stdout` callback of `termopen()`. I noticed that no data is passed to the callback (`a:000` is an empty array). Is this normal? - The layout of fzf can differ depending on `--re…	junegunn	tarruda
216	2015-06-04 19:15:19	@tarruda could you take a look at this?	Tranquility	tarruda
216	2015-11-23 22:55:42	sorry I had missed this > @tarruda Is using on_stdout a right approach? If I understood correctly, you want the terminal window to have the same height as the number of available lines, right? If so, then yes, you need to listen for stdout events. I see that your comment is from April. Since that time, the internal architecture of how nvim handles asynchronous events changed dramatically, can you…	tarruda	tarruda
212	2015-04-23 03:43:25	Thanks, that looks pretty cool. Actually since I'm always on terminal, I haven't been able to pay enough attention to this "launcher" thing. I tried your solution on MacVim and noticed that I had to change it a little to extract the right font size as on MacVim `getfontname()` returns something like `Menlo Regular:h11`. So I had to split it with `[: ]` and strip `h` from the last part. And even w…	junegunn	gleachkr
207	2015-05-15 17:37:47	@tarruda I just rebuild NeoVim today and I now get the above segfault every time I invoke `:FZF`... Unfortunately I might have to switch back to CtrlP or Unite for now :cry:	adambiggs	tarruda
207	2015-05-16 00:33:18	@adambiggs Can you provide a backtrace of the crashed program? > @tarruda I just rebuild NeoVim today and I now get the above segfault every time I invoke :FZF... Unfortunately I might have to switch back to CtrlP or Unite for now :cry: I know this is inconvenient and I'm doing my best to fix some infrastructure problems(neovim/neovim#2371) which I believe will make many parts of nvim more stable…	tarruda	tarruda
207	2015-09-20 08:55:51	@cHoco can you verify this again on latest nvim master?	tarruda	cHoco
207	2015-09-20 09:13:36	@cHoco thanks	tarruda	cHoco
206	2015-04-21 00:09:50	Thanks. This also looks like a neovim issue. /cc @tarruda	junegunn	tarruda
206	2015-05-02 05:06:25	@tarruda I'm having issues similar to @cHoco as well. If I search for and select a file while I already have another file open in the current buffer, I get `[Program exited, press any key to close]`. However, if the current buffer is empty, :FZF works as expected.	kennethlee	cHoco
206	2015-06-30 11:28:16	I have tried to reproduce this now with no success. Opened files in empty or filled buffer, in splits, and it always worked. Is anyone experiencing this on master? (more precisely @fa13cc61c)	tarruda	fa13cc61c
206	2015-06-30 16:13:55	@cHoco / @jgkamat / @alerque Do you use any python plugins? If so, does the problem still happens when you disable python?(add `let g:loaded_python_provider = 1` to the top of your vimrc)	tarruda	cHoco
206	2015-06-30 17:05:29	Yes I did, sorry for not making that clear before. Maybe I'm seeing a different issue from @alerque and @cHoco?	jgkamat	cHoco
197	2015-05-11 10:07:46	Hey @junegunn && @tarruda , after upgrading to the latest version of fzf on my second computer (which was not affected by this bug for now), I encountered the same issue again. I suspect the issue comes from fzf rather than neovim, because both had the latest version of neovim, but different versions of fzf until today. So after finding out that the version 0.9.7 worked well, I started a git bise…	edi9999	tarruda
192	2015-04-16 00:48:33	Hi, thanks for the report. I also noticed that the problem randomly occurs, must be some kind of a race condition in Neovim. I [reported the problem](https://github.com/junegunn/fzf/issues/137#issuecomment-91604555) to @tarruda, and [he replied](https://github.com/junegunn/fzf/issues/137#issuecomment-93317025) that he'll be fixing the problem.	junegunn	tarruda
176	2015-04-03 14:53:25	Fixed $TERM to be `screen-256color-italic`, as per @alexpearce's blog post (https://alexpearce.me/2014/05/italics-in-iterm2-vim-tmux/) Works like a charm.	xcambar	alexpearce
156	2015-03-24 15:26:48	Thanks for the suggestion and I like it. But I'm not sure if I want to expand the set of default keybindings as making sure those work as expected on various platforms (and fixing them) has been a bit stressful for me. And if I'm going to add it, I want to make it available on all three shells (bash, zsh, fish) not to surprise the users. Another point to consider is that locate database is not av…	junegunn	D630
147	2016-08-23 16:39:57	https://github.com/junegunn/fzf.vim/issues/186 @jfun reported that fzf runs on linux subsystem of Windows 10. I haven't had a chance to try it, but it sounds promising.	junegunn	jfun
137	2015-03-07 17:27:12	As far as I know @tarruda just decided not to fix `:!` in the mentioned PR. I am sure he will fix it afterwards.	Tranquility	tarruda
137	2015-03-07 22:21:05	> @Tranquility I'm getting the impression that they are adding :terminal command to compensate for not fixing :! Actually, the main goal of new terminal facility is to embed and control interactive programs using vimscript. Today I pushed a commit that puts all the logic in the `openterminal` function which returns a job id. That means you can use `jobsend` and `JobActivity` to automate interacti…	tarruda	tarruda
137	2015-04-10 08:08:30	@junegunn Actually the crash I mentioned earlier is gone, thanks to @splinterofchaos. The following should also work:	tarruda	splinterofchaos
85	2014-08-02 08:44:54	As @junegunn suggests in #84, let discuss more detail about how to organize useful snippets for users. A `fzf-contrib` would be great. Any other thought?	lazywei	junegunn
85	2015-08-01 12:06:02	@D360, thanks for the initiative. I like the way ctrlp snippets do things. If you want to filter on registers you can install the plugin 'ctrlp-register' and then add it to the list of authorized ctrlp plugins. IMO the contrib folder could split the snippets into several repositores "fzf-registers.vim", "fzf-marks.vim" what do you think ?	teto	D360
84	2014-08-02 08:31:30	/cc @thomasf Actually I was doubtful that adding a function could crash zsh. So I installed z and added the function and voila! Looks like a bug of zsh, I could workaround the problem by unaliasing `z` just before the definition: I'll update the wiki page.	junegunn	thomasf
81	2017-02-02 03:01:51	Nice one thanks, Although I should add I just found this excellent article: https://medium.com/@crashybang/supercharge-vim-with-fzf-and-ripgrep-d4661fc853d2#.xgkib3w5f Which gives an even nicer solution:	bag-man	crashybang
67	2014-06-24 06:57:58	:shipit: @junegunn	neersighted	junegunn
45	2014-06-02 15:18:33	@RoboSloNE Actually it's not that simple. Ignore patterns are not known at the beginning of the traversal. They have to be discovered on the fly.	junegunn	RoboSloNE
36	2014-04-02 12:49:03	Okay, now we have `--select-1` and `--exit-0` option (or `-1` and `-0` respectively). I've also updated [`fe` example](https://github.com/junegunn/fzf#useful-examples) on the README page. Could you update fzf and check if it works for you? Let me know if you see any problem. (/cc @wellle)	junegunn	wellle
18	2014-03-04 09:50:08	@darrenli Hey, thanks for letting me know! I also run vim with tmux on iTerm2 where TERM is set to `screen-256color`, and haven't run into any problem with mouse. @athaeryn Any progress?	junegunn	darrenli
16	2014-05-20 04:49:12	@RoboSloNE I tested again on my coworker's new macbook, but it worked fine. So it's three macbooks. It would be really helpful if you could try on another macbook and let me know of the result. If the problem is not reproducible there, you can further investigate what's causing the issue, configuration differences, etc. @elemakil Thanks. Yes, I can reproduce the problem on a Ubuntu desktop. I'm n…	junegunn	RoboSloNE
16	2014-05-21 01:25:55	@elemakil I have just pushed a commit that seemingly fixes the problem. Strangely, the escape sequences of arrow keys in that case are prefixed by 27-79 instead of 27-91. Please update fzf and try again. @RoboSloNE I don't know if it applies to your case, but could you check if it helps?	junegunn	RoboSloNE
16	2014-05-26 07:10:38	@elemakil @RoboSloNE Great. I still don't understand why we're getting different escape sequences. But I found an article and it shows that the problem is not new at least for OSX. http://www.uponmyshoulder.com/blog/2010/os-x-10-6-3-broke-ncurses/	junegunn	RoboSloNE
