# Supplementary material for: Status, identity, and language: A study of issue discussions in GitHub
Source: PLoS One. 2019 Jun 14;14(6):e0215059. doi: 10.1371/journal.pone.0215059 (PMC6568400; doi:10.1371/journal.pone.0215059)
Supplement: S2 Data — (ZIP) [file pone.0215059.s003.zip › sample_46_projs_issues/minimaxir_big-list-of-naughty-strings/issue_comments_REPLACECODE.csv]

issue_num	datetime	body	login	close_date
148	2017-03-22 15:51:13	The link provided in the README is broken; it seems that the destination site has removed all traces of '.aspx', and is blaming others for having outdated links. :(	sbuller
147	2017-03-20 20:35:17	Many programs incorrectly accept filepaths or filenames and a path entered as an argument can break things. I added a path to calc.exe on windows, and python 2.7 on *nix, which exists almost everywhere	LivingInSyn
146	2017-02-20 09:58:32	Unicode has special rules about lowercasing characters http://www.unicode.org/Public/UNIDATA/SpecialCasing.txt and this can result in a string growing. When doing the reverse the strings don't appear to shrink (Java/Python). You can see python 3 growing the strings when lowercasing: >>> len("İ") 1 >>> len("İ".lower()) 2	buckett
146	2017-02-20 10:00:02	Shout out to @davbo for starting this with #127	buckett
145	2017-02-17 13:20:51	…Scunthorpe Problem words (Nwankwo Kanu, former soccer player for Arsenal, planet Uranus and Scottish village Twatt)	PaulWaltersDev
144	2017-02-15 20:00:37		Phineas
144	2017-02-16 08:42:38	Should it not be `2015-2017`?	ChipWolf
144	2017-02-16 10:34:39	@ChipWolf To be honest, we shouldn't need the copyright date in the first place since it's not bound to US law in any states if @minimaxir is American, so we could just remove it all together	Phineas
143	2017-02-09 13:29:58	Added a string which identifies a remote code execution vulnerability when the string is exported for Excel. (Opens the calculator if vulnerable)	Echo1337
142	2017-02-08 16:10:22	I was working on my report [Information Dynamics on the GitHub Network](http://pravj.github.io/blog/information-dynamics-on-github/), using this repository as a (sample) popular GitHub repository, and found that the date of its [first Hacker News submission](https://github.com/minimaxir/big-list-of-naughty-strings#social-media-discussions) is wrong. It should be [Aug. 10, 2015](http://hn.algolia.…	pravj
141	2017-02-06 17:09:42		gswalden
141	2017-02-14 17:51:24	PR should be titled "Readme.md walks into a bar"	widget-
140	2017-02-03 02:36:01	The "On Testing" link in the first paragraph of the README doesn't work, because the owner of that web page has moved it to a different URL without the file extension, without setting up a redirect. This commit fixes the URL so it goes to the page for which it is intended.	zuzak
139	2017-02-01 10:11:18	#Looks like we're getting an ever growing list of strings which are carefully crafted injections. I believe this is entirely outside of the scope of this project. Lines 195 to 434, for example, are complex strings which are designed to work in specific scenarios and would be used for fuzzing inputs. We should leave those kinds of strings to https://github.com/fuzzdb-project/fuzzdb and keep doing …	ChipWolf
139	2017-02-01 10:13:31	What we have right now, is a list of strings with a confused personality. We need to either divide them or keep to scope.	ChipWolf
139	2017-02-01 11:46:49	I think part of the problem is that a lot of people (myself included) were unaware of FuzzDB. The README should probably have a "related projects" section.	ssokolow
138	2017-02-01 09:25:26	[this attack](https://gist.github.com/balupton/3cb9a0e066ebb899d2be) on webct has two different forms, one of them is a multiline string: <S_CODE_TOKEN> With the newline break of the `javascript` word being part of it. Here is the simplified version: <S_CODE_TOKEN> However it seems `blns.txt` won't support it.	balupton
138	2017-02-01 10:05:53	Probably more suitable in https://github.com/fuzzdb-project/fuzzdb	ChipWolf
137	2017-01-29 03:10:47	https://github.com/minimaxir/big-list-of-naughty-strings/blob/8a115584931e0aef2965d8f2b6ab212a08a93a4c/blns.txt#L572 http://ruby-doc.org/core-2.4.0/Kernel.html#method-i-system	sshaw
137	2017-01-29 03:14:01	Also, not sure if this was intentional but `%x('ls -al /')` should be `%x(ls -al /)` (no quotes).	sshaw
137	2017-01-30 08:58:57	PR?	ChipWolf
136	2017-01-25 21:05:05	I'd like to test that a round-trip for my JSON library does not produce any deviation. I have a pretty printer where I can adjust the indention. The problem I have comparing the result of the round-trip with the original `blns.json` is the trailing spaces at the end of (almost) each line. I don't think they serve any purpose and it would make it easier for me and hopefully others as well if they …	d-frey
135	2017-01-25 15:35:07		Luke-Diamond
134	2017-01-25 14:30:37	- fopen Injection String - Unix Shell Shock String - SSH Escape Sequence	Luke-Diamond	2017-01-25 15:34:41
134	2017-01-25 14:42:58	Your change request includes some backup files (filenames ending with ~). Such files shouldn't be part of a git repository.	janfri	2017-01-25 15:34:41
134	2017-01-25 15:16:39	I will edit the request.	Luke-Diamond	2017-01-25 15:34:41
133	2017-01-25 09:39:21	EICAR does not harm _manual usability_ of the file; it does its job, as intended.	ChipWolf
132	2017-01-22 13:32:25	Everything	oster866
131	2017-01-22 13:02:36	Added 1.0000e+27	sanchitamishra
130	2017-01-21 23:06:16	Really liked this project, I created an NodeJS module for checking naughty strings 😄 You can see the module here: https://gautamkrishnar.github.io/naughtychecker.js Any suggestions? PS: You can close this issue. I created it just to inform you...	gautamkrishnar
129	2017-01-19 22:32:52	Added a string that crashes iOS when sent via text: https://www.youtube.com/watch?v=G0iPhSuiMpk	Plazmaz	2017-01-20 06:41:17
129	2017-01-20 04:56:59	@jude1924 what?	Plazmaz	2017-01-20 06:41:17
129	2017-01-20 05:00:28	@jude1924 why would I give you bitcoin?	Plazmaz	2017-01-20 06:41:17
128	2017-01-19 17:48:48		Luke-Diamond	2017-01-20 06:41:30
127	2017-01-19 15:10:00	These two characters change byte length when lowercased which is quite unique behavior. This can potentially cause issues where assumptions about input length == length after processing. Credit: https://twitter.com/jifa/status/625776454479970304	davbo	2017-01-20 06:43:57
127	2017-01-19 21:57:10	It may also be useful to add their lowercased versions, which one would presume (but one does not know) would shrink when uppercased?	ansell	2017-01-20 06:43:57
127	2017-01-19 23:10:11	Agreed. What if some kind of parsing code took an index into the string before lower/uppercasing it on the assumption that the length would remain unchanged? Adding a test for only one direction could avoid triggering the behaviour altogether during testing.	ssokolow	2017-01-20 06:43:57
126	2017-01-19 14:25:40	Please provide a basic usage guide on how to feed this list to Selenium and verify the results. Thank you.	niutech
126	2017-02-03 22:27:45	You might want to ask that question on either Stackoverflow or the Selenium forum/mail-list...	Potherca
125	2017-01-19 13:42:57	New strings containing * all non-whitespace C0 controls * all non-whitespace C1 controls * all whitespace that can be expressed (U+0000, U+000A, and U+000D are omitted) * all characters in Unicode category Cf * byte order marks (U+FEFF and U+FFFE). This pull request supersedes #93. Github is showing blank lines in the diff; `git log -p` should be more informative. Regeneration of the derived file…	zackw	2017-01-20 06:45:10
123	2017-01-17 17:56:01	While looking at the .txt file I found this one: # Human injection # # Strings which may cause human to reinterpret worldview If you're reading this, you've been in a coma for almost 20 years now. We're trying a new technique. We don't know where this message will end up in your dream, but we hope it works. Please wake up, we miss you. Although I found it humourous I don't think it's testing any …	GTP95	2017-01-18 04:02:06
123	2017-01-17 18:09:39	> [I'm ok with *some* 4th wall breaks (e.g. the reinterpret wordview string) but I don't want to fill it up with all the memes.](https://github.com/minimaxir/big-list-of-naughty-strings/pull/120#issuecomment-272997602)	nabijaczleweli	2017-01-18 04:02:06
123	2017-01-17 21:13:35	It also serves as a control. (Something that should present no trouble to any test and, if it does, it's not the naughtiness of the string that's causing the problem.)	ssokolow	2017-01-18 04:02:06
123	2017-01-18 04:02:06	Closing since other comments cover the issue adequately.	minimaxir	2017-01-18 04:02:06
123	2017-01-20 15:47:27	It is there because it is true. We're trying to communicate with you @GTP95	ChipWolf	2017-01-18 04:02:06
122	2017-01-17 08:12:07		dleavitt
122	2017-01-22 00:45:33	Please what do you want to fix all and track person involed	mccugh
122	2017-01-22 01:33:22	Pull now please and how do I prosecute	mccugh
121	2017-01-17 00:34:37	A very serious omission.	mgiuffrida	2017-01-17 01:18:53
121	2017-01-17 01:06:50	Do we really want to start piling exploits into the list which can only be detected as noteworthy if your system is capable of Natural Language Processing **and** evaluating the resulting higher-level meaning?	ssokolow	2017-01-17 01:18:53
121	2017-01-17 01:18:53	See comment in https://github.com/minimaxir/big-list-of-naughty-strings/pull/120	minimaxir	2017-01-17 01:18:53
120	2017-01-17 00:34:02		mgiuffrida	2017-01-17 01:18:36
120	2017-01-17 01:04:32	I'd argue that this is way outside the bounds of this list, since the "wetware exploit" aspect can't be meaningfully mitigated by careful UI/UX design.	ssokolow	2017-01-17 01:18:36
120	2017-01-17 01:18:36	I'm ok with _some_ 4th wall breaks (e.g. the reinterpret wordview string) but I don't want to fill it up with all the memes.	minimaxir	2017-01-17 01:18:36
120	2017-01-17 01:22:00	No problem, just playing off a Reddit request :-)	mgiuffrida	2017-01-17 01:18:36
119	2017-01-16 21:33:04		topaz	2017-01-16 21:35:35
118	2017-01-16 18:12:16	In the past I've encountered problems when converting the string 'NaN' coming from a backend scripting language importing into JSON, so this might be a useful addition!	dom111	2017-01-17 01:19:31
118	2017-01-16 22:51:14	Already present here, https://github.com/minimaxir/big-list-of-naughty-strings/blob/master/blns.txt#L68	noslowerdna	2017-01-17 01:19:31
118	2017-01-17 01:19:31	Closing due to redundancy.	minimaxir	2017-01-17 01:19:31
117	2017-01-16 16:34:28	Making note to add date/time strings which can trick up naive date/time parsers: * non-US date/time formats (e.g. 2017.01.16) * Illegal dates/times (e.g. 2017-01-32 26:00) * Leap Day on non-leap year (e.g. 2017-02-29) * Timezones/illegal timezones Reference: [Wikipedia](https://en.wikipedia.org/wiki/ISO_8601), [xkcd](https://xkcd.com/1179/)	minimaxir
117	2017-01-16 17:16:46	Leap seconds, like 31/12/16 23:59:60 (also another non-US date format).	Y-Less
117	2017-01-16 17:29:51	I think I've seen "0/0/1900" used as a null date, and Google says that "1/0/1900" is how Excel displays 0 as a date.	mjustin
117	2017-01-16 22:14:09	Does this make https://github.com/minimaxir/big-list-of-naughty-strings/issues/55 obsolete? Or at least the answer to it "yes?"=)	joedragons
117	2017-01-17 05:15:07	Not every divisible by 4 year is a leap year. 2100 will not be and 1900 wasn't. It might help to include corresponding dates.	designgrill
117	2017-01-17 10:50:15	sorry，i've learn java for a short time,so i don't know what's the mean about it, I think I need a teachers	ColorXJH
117	2017-02-27 08:36:32	Also: - Dates that are valid in DD/MM/YYYY format but invalid in MM/DD/YYYY format, to catch any naive programmers who assumed that the rest of the world functions just like the US. E.g., `25/12/2000`. - Dates that catch people who thought the Julian calendar system was still in effect. E.g., `1900-02-29`. And if you want to get ESPECIALLY tricky: - Dates that really WERE valid in one specific co…	rmunn
117	2017-02-27 08:43:11	thanks so much	ColorXJH
117	2017-02-27 08:44:48	thank you so much ------------------ 原始邮件 ------------------ 发件人: "Robin Munn";<notifications@github.com>; 发送时间: 2017年2月27日(星期一) 下午4:36 收件人: "minimaxir/big-list-of-naughty-strings"<big-list-of-naughty-strings@noreply.github.com>; 抄送: "夏金辉"<1204332316@qq.com>; "Comment"<comment@noreply.github.com>; 主题: Re: [minimaxir/big-list-of-naughty-strings] Date/Time Strings (#117) Also: Dates that are valid …	ColorXJH
117	2017-02-27 08:54:37	may i make friends with u? i think u are pretty good and i want learn to u. ------------------ 原始邮件 ------------------ 发件人: "Robin Munn";<notifications@github.com>; 发送时间: 2017年2月27日(星期一) 下午4:36 收件人: "minimaxir/big-list-of-naughty-strings"<big-list-of-naughty-strings@noreply.github.com>; 抄送: "夏金辉"<1204332316@qq.com>; "Comment"<comment@noreply.github.com>; 主题: Re: [minimaxir/big-list-of-naughty-str…	ColorXJH
117	2017-02-28 12:27:08	How high are you	grandpabop
117	2017-02-28 12:36:00	I'm just a vegetable...maybe even more ,but how I talk with u? I just a Chinese boy ,have u used QQ? 发自我的 iPhone > 在 2017年2月28日，20:27，grandpabop <notifications@github.com> 写道： > > How high are you > — > You are receiving this because you commented. > Reply to this email directly, view it on GitHub, or mute the thread. >	ColorXJH
117	2017-02-28 12:51:03	@ColorXJH This is not an appropriate type of conversation for this thread. In fact, attempting personal conversations and asking to move to QQ is so off-topic for a GitHub Issues thread that many projects will ban you. I suggest you explore the world of programming-related [IRC](https://en.wikipedia.org/wiki/IRC) channels instead. (And be sure to read any rules listed or linked in each channel's …	ssokolow
117	2017-02-28 13:32:01	@ssokolow thank you very much	ColorXJH
116	2017-01-16 16:09:53	Add the famous "Dick Van Dyke", https://en.wikipedia.org/wiki/Dick_Van_Dyke Since profanity filters have apparently occasionally changed his name to the definitely less rude "Penis Van Lesbian"	AnthonySteele	2017-01-16 16:19:59
115	2017-01-16 15:53:23	This causes an HTML textarea that is filled with unescaped input to break and execute a simple JavaScript.	hjkuijf	2017-01-16 15:56:24
114	2017-01-16 15:49:50	Maybe add the shell shock bash code injection string: () { :;}; echo vulnerable There might be a lot of more such strings for many different languages/environments.	panzi
113	2017-01-16 15:46:55	Passing the values `CONIN$` and `CONOUT$` to `fopen` etc. on Windows return handles to `stdin` and `stdout` respectively. Probably rarely tested against to prevent unwanted access. See: https://msdn.microsoft.com/en-us/library/windows/desktop/ms682075%28v=vs.85%29.aspx	Y-Less
112	2017-01-16 14:28:27	The .txt file comments say they are 2 byte characters. Quick checking with C's strlen would also implicate Korean hangul are 3 bytes as well. > # Two-Byte Characters > # > # Strings which contain two-byte characters: can cause rendering issues or character-length issues > 田中さんにあげて下さい > ...	Tietun
111	2017-01-16 14:04:00	https://en.wikipedia.org/wiki/EICAR_test_file standard string that is interpreted as virus by anti-virus software: X5O!P%@AP[4\PZX54(P^)7CC)7}$EICAR-STANDARD-ANTIVIRUS-TEST-FILE!$H+H*	jachymb
111	2017-01-16 16:35:48	This is explicitly called out in the README as a string that should not be included in the list: > Likewise, please do not send pull requests which compromise manual usability of the file. This includes the EICAR test string, which can cause the file to be flagged by antivirus scanners, and files which alter the encoding of blns.txt. That said, I wonder if there is a different mechanism for inclu…	mjustin
111	2017-01-24 16:51:51	It shouldn't matter keeping the string in the file, it qualifies as a 'naughty string' as far as I'm concerned. If it's flagged by A/V, then so be it; that's what it's designed to do. A separate file for strings that can be tagged as malicious only **reduces** usability as you'd have to combine the files in order to run a full test.	ChipWolf
111	2017-02-27 08:28:54	The EICAR [intended use page](http://www.eicar.org/86-0-intended-use.html) states, "Any anti-virus product that supports the EICAR test file should detect it in any file providing that the file starts with the following 68 characters, and is exactly 68 bytes long:" (and the EICAR test string follows immediately after that text). So if including the EICAR test string causes the blns.txt file to be…	rmunn
111	2017-02-27 08:37:03	Wouldn't that be like :-1:-ing a test for "UTF-8 file containing BOM in a position other than the first two bytes" because some badly-written text-processing utilities can't handle it? I don't **want** to forget to feed embedded EICAR strings through my functional tests because it might catch a case where all it takes to DoS a site is for some troll to post the EICAR string in a comment, setting …	ssokolow
111	2017-02-27 10:55:34	I am still of the opinion the EICAR test string **is** a naughty string, well within the scope of this project. We do not meet the EICAR test string's detection requirements because it is not the only string in the file, but it still remains useful for testing.	ChipWolf
111	2017-02-27 12:16:16	@ChipWolf - This is the second time you've stated that the EICAR test string is (already?) in the blns. (Once here, and once in PR #133). Where is it? I don't see it anywhere in [blns.txt](https://github.com/minimaxir/big-list-of-naughty-strings/blob/8a115584931e0aef2965d8f2b6ab212a08a93a4c/blns.txt) or [blns.json](https://github.com/minimaxir/big-list-of-naughty-strings/blob/8a115584931e0aef2965…	rmunn
111	2017-02-27 17:36:41	@rmunn I must have been mistaken. Removed those comments It's either that or someone rebased it out	ChipWolf
110	2017-01-16 13:46:21	This string can cause some modems to disconnect. Years ago, I triggered this behavior accidentally when, for an unrelated reason, my email signature contained the string. Mail sent to a mailing list caused some subscribers' modems to disconnect. Explained here, in the final paragraph under **Hayes' Solution**: https://en.wikipedia.org/wiki/Hayes_command_set	sharpjs	2017-01-16 15:41:09
109	2017-01-16 11:29:03	Great project! Thanks for this. While looking through it I noticed that you've updated the copyright year to 2017 but actually, the aim of the year in a copyright notice is to indicate when the work was originally published, in case of any dispute. So I thought I'd raise a PR. You're not in the UK but this, from the UK's copyright service is useful: http://www.copyrightservice.co.uk/copyright/p03…	annashipman	2017-01-16 15:37:37
109	2017-01-16 11:31:19	Actually, it should be a range (`2015-2017`), since each change is potentially significant enough to qualify for copyright. ...or, if it doesn't get updated within a given year, something more complex like `2015-2017, 2019`.	ssokolow	2017-01-16 15:37:37
109	2017-01-16 11:35:46	👍	annashipman	2017-01-16 15:37:37
109	2017-01-16 15:37:31	Per a [SO answer](http://softwareengineering.stackexchange.com/a/210491): > if you made changes that year, do include the year in a comma-separated list in your copyright notice. > if did not make copyrightable changes that year, do not include that year in your copyright notice. Seems fair.	minimaxir	2017-01-16 15:37:37
108	2017-01-16 09:40:58	Apparently also update blns.json	Aeolun	2017-01-16 15:36:36
107	2017-01-16 08:19:34	The below 2 strings should be removed from the list, it is normal Arabic strings that used frequently. There is no risk with them: "﷽", "ﷺ", You can check below the Arabic Unicode scripts: https://en.wikipedia.org/wiki/Arabic_script_in_Unicode	hazemsq
107	2017-01-16 08:23:59	Where in [`blns.txt`](https://github.com/minimaxir/big-list-of-naughty-strings/blob/master/blns.txt) do they appear? Each section has a header explaining the purpose and most of them contain "ordinary stuff used by people every day which tends to break sites only tested against U.S. English".	ssokolow
107	2017-01-16 08:28:32	in blns.txt: line 209 & 210 in blns.json: line 148 & 149	hazemsq
107	2017-01-16 08:32:06	Don't agree they should be removed. The header is clear on the purpose of those strings. It's for testing if you app recognizes it as an rtl string.	boyd91
107	2017-01-16 08:32:44	They're "naughty" by definition because too many applications are coded on the assumption that, if your language isn't written left-to-right, your language itself is inherently "naughty".	ssokolow
107	2017-01-16 12:48:53	I think OP's point is that those two examples are single codepoints, thus there is nothing to be ordered RTL or LTF. ﷽ = U+FDFD ﷺ = U+FDFA Therefore, I agree with the OP that these two examples should be removed. They are the QA equivalent of "security theater": while they make look impressive to casual observers, they do not actually test anything. ... OTOH, if your tests are also intended to ch…	hhas
106	2017-01-16 00:55:08	Allowed for instance in IEEE 754 floating point numbers. https://en.wikipedia.org/wiki/Signed_zero	RomainGehrig	2017-01-16 15:35:59
105	2017-01-15 23:17:22	The sequence `\n~.` will cause default-configured ssh sessions to terminate when passed as input. I realise it's horrifying but I have in fact seen this crop up in the wild where user data was transferred between machines via `tar c ... | ssh other tar x` (for anyone who finds this from google, the correct fix (besides "don't do that") is `ssh -e none`)	ekimekim
104	2017-01-15 22:10:35	Even having been keeping an eye on this repo, I was surprised at how much I didn't know to test for when a recent post in /r/rust/ linked back to Eevee's "[Dark corners of Unicode](https://eev.ee/blog/2015/09/12/dark-corners-of-unicode/)". Currently, I think the BLNS suffers from a situation similar to "100% branch coverage gives a false sense of security" because it shares the same "If you're no…	ssokolow
103	2017-01-15 21:12:12	Since the npm is hosted on GitHub we can use the shorthand syntax.	vinkla	2017-01-15 21:14:46
102	2016-12-19 14:27:32	Adding string containing three ด้้้้้็็็็็้้้้้็็็็็้้้้้้้้็็็็็้้้้้็็็็็้้้้้้้้็็็็็้้้้้็็็็็้้้้้้้้็็็็็้้้้้็็็็ characters that often causes rendering issues.	greenjoe	2017-01-15 20:49:17
101	2016-11-21 22:56:00	Since javascript becomes so popular it's not uncommon for developers to use plain object initializers in the language (i.e. `var hash = {}`). Asking objects whether key is in the hash is often done via <S_CODE_TOKEN> Which gives false-positives for words `constructor` and `__proto__`. This is a source of bugs that are hard to find. But maybe by adding these two words to your list, more people wil…	anvaka
100	2016-11-06 15:38:09	Now that we have a list of potential naughty strings, what do you do with it to protect yourself properly? What's the best way to use this list to protect your backend where user input is required? I'll be using this list in a nodejs based app with a mongo db, is it "enough" to test if the user input .contains() a line from the list? What would be a better way to protect yourself, rather than jus…	jyounus
100	2016-11-06 16:46:54	This isn't an exhaustive list of all bad strings, it's a list of examples. What you do is you test your code with each of these to try to shake out bugs and, once you identify the bugs, you write a properly comprehensive fix. (eg. If `Æ` was included in the list as an example of a unicode character and your program didn't support Unicode, Checking `.contains()` for `Æ` wouldn't solve your problem…	ssokolow
100	2016-11-07 18:01:22	Yeah, that's what I was thinking with the example you provided and looking for something more generic. I'm sure this is a huge and common thing that needs to be implemented in different systems, aren't there like well established libraries available that help you out with this sort of thing? Maybe I'm thinking of something different here (input sanitisation? input validation?)	jyounus
100	2016-11-07 20:14:54	The BLNS is for testing your input sanitization. Unfortunately, I don't code web apps in NodeJS (Python, PHP, and various other languages), so I can't suggest an input sanitization library/framework off the top of my head.	ssokolow
100	2016-11-08 02:45:02	This list is useful for automated testing, not for runtime input validation/sanitization. Here's an example: https://github.com/parshap/node-sanitize-filename/blob/ef1e8ad58e95eb90f8a01f209edf55cd4176e9c8/test.js#L259-L262	parshap
100	2016-11-08 08:00:30	One of the issues with automating this kind of thing is that it lets the number of test cases explode. Let's say you have a hundred bad strings, that's a hundred test cases, right? Well, no... the only way to make sure that your input doesn't break anything is to make sure all inputs on all parameters for a form/API call are tested. That means your number of test cases is (number of bad strings)^…	jfinkhaeuser
100	2017-01-16 09:14:13	I woner how to protect myself from the human injection	Euphe
100	2017-01-16 09:19:41	@Euphe Careful UI design. It really depends on the specific case.	ssokolow
100	2017-01-17 14:48:31	Testing frameworks such as PHPUnit can use this list as a "data provider". Here's some code for PHPUnit: <S_CODE_TOKEN> When you have a specific function that should accept user input and not break somehow, you can do this (again, in PHPUnit): <S_CODE_TOKEN> This test is called 400+ times with a different string from the naughty list, automatically. It is worth to know however, that this specific…	JC5
100	2017-01-17 15:30:13	I suggest including the type of string (reason for error) beside each value	ChipWolf
100	2017-01-17 21:17:21	@JC5 You'd be surprised. For example, Fanfiction.net's got this stupid overzealous string sanitization which silently strips all percent signs from input, so a chapter containing "I'm 100% woman" would become "I'm 100 woman" without a single warning. The punctuation used in "plaintext" emotes has its own [scunthorpe problem](https://en.wikipedia.org/wiki/Scunthorpe_problem).	ssokolow
99	2016-11-02 09:01:30	Hello. I assume double curly brackets used in AngularJS for data binding are worth adding to that list. If not escaped properly string like `{{ blablabla }}` may crash AngularJS app. More on AngularJS syntax: https://docs.angularjs.org/guide/introduction	herroffizier
99	2017-01-16 09:02:25	and maybe something like that : `{{x = {'y':''.constructor.prototype}; x['y'].charAt=[].join;$eval('x=alert(1)');}}` cf : https://finnwea.com/blog/stealing-passwords-from-mcdonalds-users	xavhan
98	2016-06-27 13:13:08	$ENV{HOME} without any 'quotes' around HOME might get interpolated by perl code. NB I've not updated the base64-encoded versions because the script seemed to update WAY more than just the one line I added.	DrHyde
97	2016-06-16 12:27:16	Reading the discussion about removing "DROP" statement from BLNS, I thought that is my be a good idea to separate potentially dangerous strings (as DROP statement, XML fork bomb, etc.) to a separate file different than blns.txt to make sure that testing will be done with no potential data-loss. This change will be particularly useful for testing in a production environment (I'm sure that some of …	NedkoHristov
97	2016-06-20 14:38:14	> This change will be particularly useful for testing in a production environment (I'm sure that some of the users using BLNS test directly in a production environment). What? No, don't do that! The whole idea of this is to have a list of dangerous strings. That's what BLNS _is_. There already is a list of problematic strings in an extracted file: `blns.txt`.	mattgrande
96	2016-06-02 18:35:06	Fixes issue #91	06b	2017-01-20 17:14:47
96	2017-01-20 17:14:47	Closing due to #128 being merged	06b	2017-01-20 17:14:47
95	2016-04-19 03:39:09	For other programming languages that use capitalized versions of the booleans	eedrah	2016-04-20 05:45:29
94	2016-02-11 09:43:08	Without this, all base64 strings will get a trailing \n in their encoded form ref #86 Does _not_ update the `blns.base64.txt` file	romuald	2016-02-11 15:04:01
94	2016-05-01 15:57:15	Hola	Luisphoenix11	2016-02-11 15:04:01
93	2016-02-10 13:42:07	This character is outside of the valid characters for XML (and rejected by some parsers) See https://www.w3.org/TR/REC-xml/#charsets	romuald	2017-01-20 06:45:10
93	2016-02-10 15:07:34	Where in the linked article does it discuss \u0007? I did a brief search (it's a long article) and did not see mention to that specific character.	minimaxir	2017-01-20 06:45:10
93	2016-02-10 17:01:16	The doc sates valid characters are `#x9 | #xA | #xD | [#x20-#xD7FF] | [#xE000-#xFFFD] | [#x10000-#x10FFFF]` So any character bellow \x09 isn't in the range	romuald	2017-01-20 06:45:10
93	2016-02-13 01:35:46	All of the C0 and C1 controls should really be represented in this file somewhere. (It's unfortunate that the file is newline-separated, because U+000A itself can be very, very naughty; for instance, it's significantly harder to make shell scripts cope with newlines in filenames than other kinds of white space.)	zackw	2017-01-20 06:45:10
93	2016-03-16 09:31:38	Definitely needs some character outside of valid XML characters. These can be met in wild, e.g. when pasting from some old word document.	severak	2017-01-20 06:45:10
93	2017-01-17 03:05:32	Note that the Bell character (^G) is already included [at the end of the file](https://github.com/minimaxir/big-list-of-naughty-strings/blob/673da19/blns.txt#L646): <S_CODE_TOKEN>	rohieb	2017-01-20 06:45:10
93	2017-01-17 03:10:47	> The doc sates valid characters are #x9 | #xA | #xD | [#x20-#xD7FF] | [#xE000-#xFFFD] | [#x10000-#x10FFFF] > > So any character bellow \x09 isn't in the range I prefer to use `#xB` (vertical tab) and `#xC` (form feed) since, not only are they outside the valid ranges, they've got C escapes (`\v` and `\f`) which most common languages copied, so it's easy to mistakenly conclude that they *should* …	ssokolow	2017-01-20 06:45:10
93	2017-01-18 14:04:05	OK.... I need to follow this up. Many thanks	micheal3466	2017-01-20 06:45:10
93	2017-01-18 14:06:52	Ok	micheal3466	2017-01-20 06:45:10
93	2017-01-19 04:27:55	It looks like someone was stupid enough to think that hooking their spambot up to a GitHub account would be useful somehow. It also posted an issue (#124), and posted this same garbage in issues #122, #98, #96, and #119 as of the time I'm typing this.	ssokolow	2017-01-20 06:45:10
93	2017-01-19 04:32:32	Issue fixed. (TIL how blocking on GitHub works)	minimaxir	2017-01-20 06:45:10
92	2016-02-10 04:58:07	It’s common in JavaScript to use input as a key in an object and check for the existence of keys using `obj.hasOwnProperty(key)` instead of `Object.prototype.hasOwnProperty.call(obj, key)`.	charmander	2016-02-10 05:19:59
91	2016-02-09 18:21:54	You have the string that crashed iOS, but not the string that crashed OS X, `File:///`. See http://thenextweb.com/shareables/2013/02/02/typing-these-eight-characters-will-crash-almost-any-application-on-your-mac/	asmeurer	2017-02-10 16:16:42
91	2017-02-10 16:16:42	https://github.com/minimaxir/big-list-of-naughty-strings/pull/128 was merged.	asmeurer	2017-02-10 16:16:42
90	2016-02-09 17:50:04	http://arresteddevelopment.wikia.com/wiki/Motherboy_XXX	denizdogan	2016-02-09 18:26:27
90	2016-02-09 18:26:27	Sorta redundant with Super Bowl XXX.	minimaxir	2016-02-09 18:26:27
89	2016-01-11 01:45:34	This made some versions of norton freak out and kill the IRC client.	Xe	2016-02-09 18:25:15
89	2016-01-12 02:23:08	+1	AppleDash	2016-02-09 18:25:15
88	2015-12-31 03:43:08	didn't notice these, but it happens when you do things like use regular expressions for search.	xenoterracide
88	2016-02-09 15:50:20	The most common input to achieve a ReDos is: <S_CODE_TOKEN> But needs to have a vulnerable or evil pattern.	kinduff
87	2015-12-31 03:16:35	I like this project, and am likely to pull it's strings into a java project I'm working on, however that means extracting and making compatible with Java. It'd be nice to have a file that's parseable by other languages.	xenoterracide	2015-12-31 03:25:35
87	2015-12-31 03:20:33	It's already offered in JSON. I'll give you the benefit of the doubt and assume that you just didn't notice, since I _know_ not even the Java ecosystem is backwards enough to not have realized the benefits of JSON over XML in situations where XML would be horrendously over-engineered.	ssokolow	2015-12-31 03:25:35
87	2015-12-31 03:22:48	I realized right after this was posted that there was that stuff in the / of the repository, I navigated in too deep.	xenoterracide	2015-12-31 03:25:35
87	2015-12-31 03:23:58	As far as JSON vs XML, not really a debate worth having. I generally pick JSON for API's and avoid XML like the plague.	xenoterracide	2015-12-31 03:25:35
87	2015-12-31 03:24:29	But JSON isn't really extensible unless you use it in a way that makes it harder to hand-edit than XML. They both have their place.	ssokolow	2015-12-31 03:25:35
87	2015-12-31 03:25:35	I'm working on a testing library that builds random garbage data, but one of the thing I wanted to be able to do with it is provide random garbage attack data. So these lists will work nicely.	xenoterracide	2015-12-31 03:25:35
87	2015-12-31 03:27:29	yes there are benefits and pitfalls of both JSON and XML. XML is nicest when it has an XSD, personally I think XSD based API's surpass the simplicity of JSON. Like all things, Java grossly abused XML to do everything. Some Java (Spring) has gotten away from that.	xenoterracide	2015-12-31 03:25:35
86	2015-12-03 22:14:51	All base64 strings¹ end with a newline character, eg.: <S_CODE_TOKEN> Is this on purpose? That newline character seems pretty useless. If not, [that line](https://github.com/minimaxir/big-list-of-naughty-strings/blob/master/scripts/texttobase64.sh#L5) should probably read `echo -n`. --- 1: all but the empty string itself, which makes it even more annoying because it makes two cases to handle.	mcarton
86	2016-02-10 13:43:27	The newline character is added by the python decode method. This is not a problem with the base64 itself <S_CODE_TOKEN>	romuald
86	2016-02-10 21:18:02	@romuald: No, it isn’t. <S_CODE_TOKEN>	charmander
86	2016-02-10 22:22:51	Oops, sorry. You're right, confounded the decode and encode behaviors …	romuald
85	2015-11-17 09:17:09		amaboura	2015-11-18 03:17:29
84	2015-11-02 20:36:06	Recently got a bug bounty based off of this, requires some user interaction but still is XSS	clickthisnick	2015-11-03 06:50:48
84	2015-11-02 21:58:16	I think that this is perfectly reasonable.	Luke-Diamond	2015-11-03 06:50:48
83	2015-10-31 07:44:13	[Regional indicators](https://en.wikipedia.org/wiki/Regional_Indicator_Symbol) seem to be very problematic for text editing programs to display and interact with. The strings I've added, respectively: - shows strange behavior when deleting the 5th regional indicator symbol in Xcode 7.1 - produces incorrect cursor movement in Xcode 7.1 - [is a valid `Character` in Swift](http://oleb.net/blog/2014/…	benpious	2015-10-31 17:09:29
83	2015-10-31 17:09:33	Works for me. :P	minimaxir	2015-10-31 17:09:29
82	2015-10-29 07:21:51		matrixik	2015-11-06 03:27:22
82	2015-11-06 11:41:23	Thank you	matrixik	2015-11-06 03:27:22
81	2015-10-26 21:10:28	The naughtystrings directory is now a Go package and can be imported by Go.	willfaught	2015-10-29 03:50:03
81	2015-10-27 19:04:18	Thanks for the feedback, @matrixik!	willfaught	2015-10-29 03:50:03
81	2015-10-27 19:22:36	Does the diff need to be fixed? I can accept the pull after that.	minimaxir	2015-10-29 03:50:03
81	2015-10-27 22:59:06	@minimaxlr I'm waiting for @matrixik to reply.	willfaught	2015-10-29 03:50:03
81	2015-10-28 23:23:20	Addressed @matrixik's feedback.	willfaught	2015-10-29 03:50:03
81	2015-10-29 03:50:25	Merging PR. Thanks!	minimaxir	2015-10-29 03:50:03
81	2015-10-29 06:00:24	@minimaxir Note that when the list changes, cd to naughtystrings and run "go generate", then commit the changes to the generated file in naughtystrings/internal. (Must have go installed to use "go generate" unfortunately; hopefully that won't be much of a burden. Or I guess Go users can periodically run it for you and send a PR; in that case, it would be good to add a note in the README about it.	willfaught	2015-10-29 03:50:03
81	2015-10-29 07:18:00	Thank you for fixes @willfaught and for creating this Go package.	matrixik	2015-10-29 03:50:03
81	2015-10-29 07:30:59	My pleasure! Thanks again for the feedback @matrixik.	willfaught	2015-10-29 03:50:03
81	2015-10-29 07:46:28	@minimaxir I should also add that the generate command at the top of naughtystrings/naughtystrings.go is this: `go-bindata -ignore \.git\S* -ignore LICENSE -ignore README\.md -ignore blns\.base64\.txt -ignore blns\.txt -ignore package\.json -o internal/resource.go -nocompress -pkg internal ..`. Note that the command has to explicitly list all the files you _don't_ want added as a resource to the …	willfaught	2015-10-29 03:50:03
81	2015-10-31 17:35:19	I'll likely be doing a full update pass for the README to note the auto-gen scripts. Thanks for the note! :)	minimaxir	2015-10-29 03:50:03
80	2015-10-26 10:07:20	> If you're reading this, you've been in a coma for almost 20 years now. We're trying a new technique. We don't know where this message will end up in your dream, but we hope it works. Please wake up, we miss you. World view changed. How can I contact outside world? How do I wake up from coma?	tianshuo	2015-11-29 03:21:42
80	2015-10-26 15:58:57	Functionality expected to be implemented before heat death of the universe.	minimaxir	2015-11-29 03:21:42
79	2015-10-19 21:54:13	Is the owner open to adding a .go file to make this repo importable as a Golang package? I can do a PR if so.	willfaught	2015-10-29 03:51:11
79	2015-10-24 23:26:24	Sure, just send a PR. (as I know nothing about Golang packages)	minimaxir	2015-10-29 03:51:11
79	2015-10-29 03:51:11	Added in https://github.com/minimaxir/big-list-of-naughty-strings/commit/066caafe87f9c1d92318f272bce6ea8643088b24	minimaxir	2015-10-29 03:51:11
78	2015-09-29 08:02:39		ThePilgrim	2015-10-24 23:26:00
78	2015-10-24 23:26:00	Rejecting, as "any string with nonalphanumeric characters" is too broad for a category. wrt the readme, I can't enforce that the .json is regenerated.	minimaxir	2015-10-24 23:26:00
77	2015-09-29 08:01:23		ThePilgrim	2015-09-29 08:01:46
76	2015-09-21 13:09:51	more about this vulnerability here: https://code.google.com/p/chromium/issues/detail?id=533361	xyclos	2015-09-21 14:25:16
76	2015-09-21 14:25:16	Dupe of #75	minimaxir	2015-09-21 14:25:16
75	2015-09-19 23:21:40	The following string without the space has been found to crash currently released Chrome Browsers http: //a/%%30%30	curlymon	2015-09-20 00:07:53
75	2015-09-19 23:38:05	Yup, [found the bug](https://code.google.com/p/chromium/issues/detail?can=2&q=533361&colspec=ID%20Pri%20M%20Stars%20ReleaseBlock%20Cr%20Status%20Owner%20Summary%20OS%20Modified&id=533361) in the Chromium issue tracker. (sounds like a pesky null character.) Will definitely add.	minimaxir	2015-09-20 00:07:53
75	2015-09-20 00:07:53	What happens is: %30 is decoded to "0" %30 is decoded to "0" The new "%00" is decoded to the lovely null character. Boom. String added in https://github.com/minimaxir/big-list-of-naughty-strings/commit/7a9b797500364dc771067dd21988ffddca21159f	minimaxir	2015-09-20 00:07:53
74	2015-09-18 10:11:39	Keep fork up to date	ThePilgrim	2015-09-18 10:13:49
73	2015-09-11 11:05:25		joshuaduffy	2015-09-11 14:09:37
72	2015-09-09 16:54:24	found on twitter [ https://twitter.com/irongeek_adc ]: Nͣͥͬͩͣ̂̂̂̂̂̂̂̂̂̂̂̂̂̂	libwtf	2015-09-18 04:24:05
72	2015-09-18 04:24:05	This is the same trick used for the Zalgo text so it may be redundant. (also overkill for readability)	minimaxir	2015-09-18 04:24:05
71	2015-09-09 15:03:58	ba**semen**t	Technoguyfication	2015-09-09 15:25:34
70	2015-09-08 17:11:50	@minimaxir I saw that there is a `package.json`, but there isn't actually a NPM package attached to it. Would you mind publishing it to NPM?	DaAwesomeP	2015-09-18 04:16:18
70	2015-09-09 15:26:21	I'm not a Node developer (at the moment) so I'm not sure how that process works. I'll look into it.	minimaxir	2015-09-18 04:16:18
70	2015-09-10 13:54:56	I came here to say the same thing. @minimaxir It's quite easy: <S_CODE_TOKEN>	eins78	2015-09-18 04:16:18
70	2015-09-18 04:16:18	Looks like I have everything working: https://www.npmjs.com/package/big-list-of-naughty-strings I'll try to keep it updated.	minimaxir	2015-09-18 04:16:18
69	2015-09-04 12:18:05	those two strings is naughty if you want to prepare javascript in jsp	adamborowski	2015-09-06 01:52:45
68	2015-08-31 02:20:26	Not sure the best way to do this. Figure it is useful to have both versions.	ejcx	2015-08-31 03:36:52
68	2015-08-31 03:37:54	Good job! :) Although, I'm not sure how enforceable the "update all files" note added in the README is, however.	minimaxir	2015-08-31 03:36:52
67	2015-08-25 12:59:27	I suggest adding the following: # Whether "Infinity" is the stringification, and whether Infinity is the the numification, # depends on the C library. INF # Win32 (Visual C, really) variants of the infinity and nan # (see http://blogs.msdn.com/b/oldnewthing/archive/2013/02/21/10395734.aspx) # Yes, the # really is part of the stringification. # The 1#IND is a type of quiet nan. 1#INF -1#IND 1#QNAN…	jhi	2015-09-20 00:11:13
67	2015-09-20 00:11:13	Added in https://github.com/minimaxir/big-list-of-naughty-strings/commit/99cb86c7f877104b8dec6387c7fe16a3f8b93eea	minimaxir	2015-09-20 00:11:13
66	2015-08-24 23:19:54	Some software filters by keyword. Check SQL keywords and phrases to make sure they are dealt with appropriately.	rogercookepiq	2015-08-30 17:35:36
66	2015-08-30 17:35:36	Closing this PR because the SQL keywords alone aren't naughty (they are dictionary words), and there's already a section for naughty SQL.	minimaxir	2015-08-30 17:35:36
65	2015-08-24 16:59:56		prschmid	2015-08-25 14:19:34
65	2015-08-24 17:13:39	Probably should put this in the docstring, but usage is just: <S_CODE_TOKEN>	prschmid	2015-08-25 14:19:34
64	2015-08-24 15:04:49		Luke-Diamond	2015-08-24 15:41:05
63	2015-08-21 16:16:00	`<plaintext>` tag is really naughty, as it is imposible to close it in any way using just HTML. [Example at codepen](http://codepen.io/kizu/pen/zGVmKb?editors=100). Actually, in most cases even just `<plaintext` string in HTML context would be enough to break stuff.	kizu	2015-08-31 04:54:32
63	2015-08-23 22:15:23	Oh my... This could be catastrophic... I support this issue.	Luke-Diamond	2015-08-31 04:54:32
63	2015-08-31 04:54:32	Added in #64	minimaxir	2015-08-31 04:54:32
62	2015-08-21 14:31:32	A Not-So-Hypothetical situation: - Your customer walks into a bar. - Your customer orders up some XML. Yum! - The customer isn't satisfied, so they edit the XML by hand. In Microsoft Word. - Suddenly, your customer's XML is filled with smart quotes. What's a poor parser to do? <S_CODE_TOKEN> --- I'm not sure how much of a problem that this actually is, so feel free to close this if it's a little …	schmod	2015-11-29 03:21:58
62	2015-08-29 06:09:18	Well it's not really a big problem, but this isn't the big list of problematic strings, just a list of naughty strings, and those stupid smart quotes are very naughty **THANK YOU VERY MUCH WORDPRESS**.	ecnepsnai	2015-11-29 03:21:58
62	2015-09-08 19:06:27	<S_CODE_TOKEN>	bbarry	2015-11-29 03:21:58
62	2015-09-08 22:55:44	foo val=`bar' looks like a LaTeX one.	0joshuaolson1	2015-11-29 03:21:58
62	2015-09-09 06:45:12	GNU command line arguments documentation, rather.	jfinkhaeuser	2015-11-29 03:21:58
61	2015-08-20 23:39:33	﷽ U+FDFD ARABIC LIGATURE BISMILLAH AR-RAHMAN AR-RAHEEM Note: This single character is incredibly wide because it’s a ligature of 19 printable characters. ﷺ U+FDFA ARABIC LIGATURE SALLALLAHOU ALAYHE WASALLAM Note: Although this character isn’t as wide as the one above, it decomposes to 18 characters using Unicode normalization form NFKD or NFKD, while the character above remains 1 character. Thank…	patch	2015-08-21 02:45:38
60	2015-08-19 19:28:07	https://en.wikipedia.org/wiki/Bush_hid_the_facts	stuartpb	2015-08-19 20:12:54
60	2015-08-19 20:12:53	Per the Wiki aritcle, these strings would not be applicable if the file is encoded in UTF-8.	minimaxir	2015-08-19 20:12:54
60	2015-08-19 20:17:43	> These strings would not be applicable if the file is encoded in UTF-8. That's assuming an implementation never internally round-trips its encoding, which happens all the time. Encoding "this app can break" as standard UTF-8 is still going to be misdetected by XP's IsTextUnicode. From the article: > UTF-8 without the byte order mark would still trigger the bug, as this sequence is represented id…	stuartpb	2015-08-19 20:12:54
59	2015-08-19 19:08:14	六四事件 法轮功 纳米比亚 威视 is from @cirosantilli's Stack Overflow profile (his GitHub profile appears to be broken again). Bernie Sanders, Democratic Socialist is from https://www.reddit.com/r/SandersForPresident/comments/3gl7uc/the_mobile_app_yikyak_automatically_downvotes/ctz5p7o?context=2 All others are from https://en.wikipedia.org/wiki/Scunthorpe_problem	stuartpb	2015-08-20 05:10:55
59	2015-08-19 22:32:12	If you want bad things for the commies, see: https://github.com/cirosantilli/china-dictatorship#words-%E4%B9%A6%E7%B1%8D My profile is broken since the Longest streak fun: http://stackoverflow.com/questions/20099235/who-is-the-user-with-the-longest-streak-on-github I think GH let is as it was because I said I'd like that as a "trophy" (they haven't confirmed this, I'm guessing). So it is unlikely…	cirosantilli	2015-08-20 05:10:55
59	2015-08-19 22:39:29	Yeah, actually no offense to @cirosantilli but, especially knowing there's [already a separate file for this](https://github.com/cirosantilli/china-dictatorship#words-%E4%B9%A6%E7%B1%8D), I'm going to take that line out - the point of the Scunthorpe problem is supposed to be the inadvertent impact of things you _didn't mean_ to censor, not the impact of being _subjected_ to censorship.	stuartpb	2015-08-20 05:10:55
59	2015-08-19 22:44:51	> My profile is broken since the Longest streak fun: http://stackoverflow.com/questions/20099235/who-is-the-user-with-the-longest-streak-on-github I think GH let is as it was because I said I'd like that as a "trophy" (they haven't confirmed this, I'm guessing). So it is unlikely related to my username :-) Yeah, I remember that thread (and the corresponding https://github.com/isaacs/github issue …	stuartpb	2015-08-20 05:10:55
59	2015-08-20 05:16:57	I removed the Bernie Sanders one because that is pretty edgy, per the discussion in the link, and doesn't represent the Scunthorpe problem.	minimaxir	2015-08-20 05:10:55
59	2015-08-20 07:26:21	@stuartpb I though it over, but I'd rather have the 502 which has greater impact because: - Google `cirosantilli` leads directly to my website page which contains all my projects - the front page is notoriously useless, with only 5 projects	cirosantilli	2015-08-20 05:10:55
58	2015-08-19 16:23:47	Example here: https://en.wikipedia.org/wiki/Billion_laughs	zach-taylor
58	2015-08-20 17:16:56	That seems more like a specific script than a set of strings.	minimaxir
58	2015-08-20 18:21:07	It's basically the XML equivalent of a forkbomb and it's part of a set of XML vulnerabilities which are very common because so many XML parsers don't include protection by default. (eg. the Python standard library is vulnerable and the docs say to use the `defusedxml` package from PyPI if you're parsing untrusted XML.) https://docs.python.org/2/library/xml.html#xml-vulnerabilities	ssokolow
58	2015-08-20 18:34:41	Indeed! Microsoft Word (at least on Mac) crashes upon pasting the above example as plaintext.	zach-taylor
58	2015-08-20 18:39:14	A Word crash makes sense since the modern versions are XML-based. Rethinking this.	minimaxir
57	2015-08-19 15:24:19		dehrgg	2015-08-19 15:31:33
56	2015-08-19 07:57:04	In SQL you only need one `=` to check equality, and I added an extra character after the `--` part, because you need a space after that to make it work, but `trim` is usually used, so it is more robust this way.	ghost	2015-08-19 14:02:57
55	2015-08-19 06:51:02	Would a section for Date/Time values be a productive idea? To my knowledge, systems don't parse raw DateTime strings unless you explicitly say if it's a DateTime parser, and DateTime parsers don't take in raw DateTime strings, opting instead to use some sort of Date/Time selector widget on the client and doing the calculation on server.	minimaxir	2017-01-18 04:02:46
55	2015-08-19 07:55:04	Invalid dates like 2015-02-30 are also common source for hickups.	StephanErb	2017-01-18 04:02:46
55	2015-08-21 21:08:34	February 29th, 1900 is still a valid date in Excel but does not really exist.	andrew-hoffman	2017-01-18 04:02:46
55	2015-12-03 19:54:48	:+1: Additional dates to consider: [end of unix time](https://en.wikipedia.org/wiki/Unix_time#Representing_the_number), very distant future (e.g. 42424242-01-01), [leap seconds](https://en.wikipedia.org/wiki/Leap_second), and basically everything else in the [Time formatting and storage bugs](https://en.wikipedia.org/wiki/Time_formatting_and_storage_bugs) wikipedia entry.	breadtk	2017-01-18 04:02:46
55	2017-01-18 04:02:46	Closing since accidentally made a dupe (https://github.com/minimaxir/big-list-of-naughty-strings/issues/117) which is cooler.	minimaxir	2017-01-18 04:02:46
54	2015-08-19 02:18:44	or other true/false checks that aren't sanitized.	pgrochowski	2015-08-19 03:36:40
53	2015-08-18 16:23:08	This is from a list of 666 XSS vectors that I collated at http://pastebin.com/48WdZR6L and some of them were relevant to this file.	sempf	2015-08-18 16:38:55
53	2015-08-18 16:39:57	Some of those XSS strings may be redundant with existing strings; although, XSS is a use case where it's better to be overkill. Also, thanks again for the blog post which helped inspire this list! :)	minimaxir	2015-08-18 16:38:55
52	2015-08-18 16:13:38	Sometimes you find python escape characters are accepted (and decoded) where they shouldn't be. E.g. something that only accepts alphanumerics goes on to accept \60 because unescaped it turns into the character '0' but after validation is passed it gets stored as "\60", thus coming back to bite you when it's read back and not unescaped.	sitsofe
51	2015-08-18 14:52:43	In reference to issue #48 Added different common decimal & thousands separators to Numeric Strings	Towerful	2015-08-18 14:58:58
51	2015-08-18 14:53:16	ps, not great at PR, so sorry if I got this wrong...	Towerful	2015-08-18 14:58:58
51	2015-08-18 14:59:07	Looks good to me. :)	minimaxir	2015-08-18 14:58:58
50	2015-08-18 14:34:43		intolerable	2015-08-18 14:43:07
50	2015-08-18 14:44:03	Note that this change will be broken the next time the JSON generating script is run. I'll add a manual change to the script.	minimaxir	2015-08-18 14:43:07
50	2015-08-18 14:47:59	ah, that makes sense in retrospect i should've checked to make sure it wasn't automated first	intolerable	2015-08-18 14:43:07
49	2015-08-18 12:46:01		radare	2015-08-18 13:40:24
48	2015-08-18 10:17:08	Many languages use the comma `,` to denote decimals, and the period `.` to denote thousands separation. https://en.wikipedia.org/wiki/Decimal_mark Is it worth, in the numeric section, having a variety of these: <S_CODE_TOKEN> whilst perhaps not naughty strings, a coder that is used to comma-denoted-decimal may be caught out.	Towerful	2015-08-18 15:01:01
48	2015-08-18 13:03:31	:+1:	Rychard	2015-08-18 15:01:01
48	2015-08-18 13:33:48	Yep, sounds good to me. LOC testing is always good. :)	minimaxir	2015-08-18 15:01:01
48	2015-08-18 13:59:09	don't forget switzerland ;) : <code>1'000.00</code> <code>1'000'000.00</code> and additional to those at the top : <code>1.000.000,00</code> <code>1,000,000.00</code>	libwtf	2015-08-18 15:01:01
48	2015-08-18 14:20:48	There's also `1 000 000,00` and `1 000 000.0`	Haroenv	2015-08-18 15:01:01
47	2015-08-18 07:56:37	|_(°͌͌͌͌͌͌͌͌͌͌͌͌͌͌͌͌͌͌͌͌͌͌͌͌͌°͌͌͌͌͌͌͌͌͌͌͌͌͌͌͌͌͌͌͌͌͌͌͌͌͌_°͌͌͌͌͌͌͌͌͌͌͌͌͌͌͌͌͌͌͌͌͌͌͌͌͌°͌͌͌͌͌͌͌͌͌͌͌͌͌͌͌͌͌͌͌͌͌͌͌͌͌)_|	A-t48	2015-08-18 13:36:46
47	2015-08-18 13:36:46	Although funny, I'm closing this one since a) it's affecting human usability and b) the excessive diacritics case is covered by the Zalgo Text	minimaxir	2015-08-18 13:36:46
47	2016-05-05 03:33:05	Hilarious X-D	aaronblenkush	2015-08-18 13:36:46
46	2015-08-18 07:51:21	I apologize if it this doesn't count but one of my favorite/least favorite bugs is having random utf-8 byte order marker(BOM) mid file. This is often caused by naively concatenating files together.	AndrewKL
46	2015-08-19 19:34:55	[The presence of a BOM _anywhere_ in UTF-8 is a bug.](https://en.wikipedia.org/wiki/Byte_order_mark#UTF-8)	stuartpb
46	2015-08-19 19:37:07	@stuartpb To quote the link you just cited (emphasis mine): > **The Unicode Standard permits the BOM in UTF-8**,[2] but does not require or recommend its use.[3] Byte order has no meaning in UTF-8,[4] so its only use in UTF-8 is to signal at the start that the text stream is encoded in UTF-8. **The BOM may also appear when UTF-8 data is converted from other encodings that use a BOM. The standard …	ssokolow
46	2015-08-19 20:08:37	@ssokolow Sure, I'm not saying it shouldn't be included in the corpus - just that it shouldn't be treated as a bug that occurs "by naively concatenating files together" (or that it shouldn't be stripped by anything that isn't expected to round-trip its exact input between encodings). Its root cause is software that adds a BOM to UTF-8, at _any_ point. See the text immediately following your excer…	stuartpb
46	2015-08-19 20:16:46	@stuartpb However, that does not apply to many web applications because they accept "plaintext" generated by Microsoft applications or Google Docs. > Even so, Microsoft compilers[9] and interpreters, and many pieces of software on Microsoft Windows such as Notepad will not correctly read UTF-8 text unless it has only ASCII characters or it starts with the BOM, and will add a BOM to the start when…	ssokolow
46	2015-08-19 20:27:52	@ssokolow Sure - we're talking about two different parts of the RFC, which apply to two different scenarios. If your data round-trips encodings without metadata, stripping the BOM is a bug; if it doesn't, _keeping_ it is a bug.	stuartpb
46	2015-08-19 20:35:15	@stuartpb My point was that, "The presence of a BOM anywhere in UTF-8 is a bug." sounded like you might have been misinterpreting the way this case should be tested and, when you clarified, it still felt like you might have been misinterpreting... just in how the standard applied to the applications in question rather than what the standard said... something I no longer think.	ssokolow
45	2015-08-18 05:07:41	Added ~ as it was absent in original file. Added INT_MIN/-1 and LONG_MIN/-1 They cause SIGFPE due to overflow	Maykeye	2015-08-18 06:30:11
44	2015-08-17 18:59:12	I am suggesting the creation of a library (JavaScript, Python, Java, C/C++, etc.) for sanitizing strings using the JSON file blns.json.	Luke-Diamond	2015-08-17 21:53:00
44	2015-08-17 19:35:36	It's not that simple. Often, problems arise after the sanitization/validation stage based on how the components of the systems interact and, if you just strip characters like that, you wind up with Fanfiction.net converting `100%` to `100` in posted chapters or various sites converting `O'Henry` to `OHenry` in form fields. Languages already have libraries for sanitizing stuff that's truly problem…	ssokolow	2015-08-17 21:53:00
44	2015-08-17 19:40:27	Good point... I may fork the repo and try some tests regarding this (In javascript), but I had an idea of a more or less customizable library, that can selectively filter out the categories stored in the BLNS files (e.g. Reserved Words, Numeric, etc.) so it can be customized for each use.	Luke-Diamond	2015-08-17 21:53:00
43	2015-08-17 14:41:41		Luke-Diamond	2015-08-17 14:42:59
42	2015-08-17 13:35:16		LYF610400210	2015-08-17 14:06:13
41	2015-08-17 11:32:03		dushmis	2015-08-17 14:05:20
40	2015-08-17 00:21:10	For the 'Reserved Strings' category, can be used in string interpretation to wreak havoc, such as invalid escape character usage. Overall dangerous.	Luke-Diamond	2015-08-17 14:43:45
40	2015-08-17 14:43:45	Merge accepted in https://github.com/minimaxir/big-list-of-naughty-strings/commit/bdbcb6c4f12950ce2caa50865c8ae2a48572fcb4	minimaxir	2015-08-17 14:43:45
39	2015-08-13 23:37:39	https://en.wikipedia.org/wiki/Zero-marking_in_English#Zero_article Yet another reason why sentiment analysis is probably nightmarishly complicated. Natural languages are the worst.	Gadal	2015-08-14 02:07:21
37	2015-08-13 07:11:02		kAworu	2015-08-13 07:16:47
36	2015-08-13 01:27:16	Some character encoding (euc-kr or ks_c_5601-1987) can't support this sentence.	hooriza	2015-08-13 02:34:08
35	2015-08-12 15:57:14		jlennox	2015-08-12 16:33:08
34	2015-08-12 08:19:20	Ref: #33	lazreg87	2015-08-12 14:03:12
33	2015-08-12 07:48:26	Add package.json so that repository can be added as dependency	lazreg87	2015-08-13 06:30:42
33	2015-08-12 14:03:34	Looks good to me. :)	minimaxir	2015-08-13 06:30:42
33	2015-08-13 06:30:42	Thank you	lazreg87	2015-08-13 06:30:42
32	2015-08-12 06:39:56	XXE attack. This particular string was written for OWASP (https://www.owasp.org/index.php/XML_External_Entity_(XXE)_Processing)	rschoultz	2015-08-12 06:41:13
31	2015-08-12 04:23:36	As pointed out by this tweet - https://twitter.com/ThiceNL/status/623147453177589760	06b	2015-08-12 04:26:51
30	2015-08-11 23:06:10	Just a couple more XSS injection strings.	ddworken	2015-08-12 04:05:27
30	2015-08-12 04:05:27	Added in https://github.com/minimaxir/big-list-of-naughty-strings/commit/409a74e2226d0162a08d3a773679014384c788fc Closing.	minimaxir	2015-08-12 04:05:27
29	2015-08-11 22:54:33		codeFi	2015-08-12 04:01:57
29	2015-08-12 04:01:57	Added in https://github.com/minimaxir/big-list-of-naughty-strings/commit/896a6faf4fe0c55d3a90e339e29ee1b36d30d7bf Note that the string shouldn't cause issues when displayed in iOS 8.3 and earlier. If there are usability issues, I will revert.	minimaxir	2015-08-12 04:01:57
29	2015-08-12 17:41:50	There are usability issues when the affected apps receive it. I believe it's helpful to test against it.	codeFi	2015-08-12 04:01:57
29	2015-08-18 09:53:00	What changed in the Hebrew? I can't spot it. Also, the bug in iOS is specifically when it's in a couple special types of text fields, IIRC those that resize for the text or something like that. Notifications being the prime example. Not just display, unlike some previous text display bugs (the older malformed Arabic thing, File:///, etc)	Michagogo	2015-08-12 04:01:57
28	2015-08-11 20:53:37	I have no idea why this keeps happening. I can't auto accept any files that show this because it might corrupt readability on the web. I can try to merge the PRs; worst case, I'll add the strings manually to my own copy and close the PRs.	minimaxir	2015-08-12 05:13:20
28	2015-08-11 20:59:04	Ah, it appears to be my fault: I broke it at https://github.com/minimaxir/big-list-of-naughty-strings/commit/b518990120a10f0555fdad23444f1ebecbbd6968 I guess those strings were naughty indeed. I'll see if I can isolate.	minimaxir	2015-08-12 05:13:20
28	2015-08-12 02:19:59	Per [Stack](http://stackoverflow.com/questions/6855712/why-does-git-treat-this-text-file-as-a-binary-file) [Overflow](http://stackoverflow.com/questions/777949/can-i-make-git-recognize-a-utf-16-file-as-text), the fix is to use a `.gitattributes` file. Commiting that now. Of note: > Git will even determine that it is binary if you have one super-long line in your text file. I made a long String sp…	minimaxir	2015-08-12 05:13:20
28	2015-08-12 02:59:51	Unfortunately this means I have to invalidate some of the pull-requests made since then.	minimaxir	2015-08-12 05:13:20
28	2015-08-12 03:46:09	So the _actual_ cause was the presence of a null character (U+0000), as noted [in this Stack Overflow answer](http://stackoverflow.com/a/28145968): > "Why is Git marking my file as binary?" The answer is because it's seeing a NUL (0) byte somewhere within the first 8000 characters of the file. This is fixed with https://github.com/minimaxir/big-list-of-naughty-strings/commit/62066882b590d6acdfa1c…	minimaxir	2015-08-12 05:13:20
27	2015-08-11 20:50:05		bhberson	2015-08-12 03:57:27
27	2015-08-12 03:57:22	Added in https://github.com/minimaxir/big-list-of-naughty-strings/commit/4f0ad734237821a1a3723d798b2ec6c61820706f Closing.	minimaxir	2015-08-12 03:57:27
26	2015-08-11 20:21:30	Covering some basics of shell, Perl and printf(3), assorted strings that might be treated specially if a receiving program passes them to the wrong level of the API.	sgtatham	2015-08-12 03:55:00
26	2015-08-12 03:55:00	Added in https://github.com/minimaxir/big-list-of-naughty-strings/commit/26585a7641f09d97a58aacf3dd4602a24b02310a No, I can't count.	minimaxir	2015-08-12 03:55:00
25	2015-08-11 18:28:49	... single blank or trailing/leading blanks are missing, especilly " ". Also "%" and "_" (SQL escapes)	ecki	2015-09-20 00:20:15
25	2015-08-19 19:38:42	Trailing blanks compromise manual usability of the file (they conflict with sensible text editor defaults). [See the "Contributions" section of the README.](https://github.com/minimaxir/big-list-of-naughty-strings#contributions)	stuartpb	2015-09-20 00:20:15
25	2015-08-19 21:53:46	No problem for the JSon file. You can even hex encode them.	ecki	2015-09-20 00:20:15
25	2015-09-20 00:20:15	Added in https://github.com/minimaxir/big-list-of-naughty-strings/commit/4fdd7318621f53e23030dd738687836ab91457f1	minimaxir	2015-09-20 00:20:15
24	2015-08-11 18:17:25	@0xabad1dea is known to break things with her name.	06b	2015-08-12 03:51:22
24	2015-08-11 18:29:37	Hmm, why is the diff file appearing as binary., like with #21 ? I may have to manually merge these PRs.	minimaxir	2015-08-12 03:51:22
24	2015-08-11 18:44:24	I don't know why github changed it to binary :/	06b	2015-08-12 03:51:22
24	2015-08-11 20:39:45	_sound of being unable to make this up_	0xabad1dea	2015-08-12 03:51:22
24	2015-08-12 03:51:22	Added in https://github.com/minimaxir/big-list-of-naughty-strings/commit/b021962ef57466cf741a35080167d9b1199cb889 Closing.	minimaxir	2015-08-12 03:51:22
23	2015-08-11 17:11:01		sartak	2015-08-11 17:29:02
22	2015-08-11 15:42:33		JuanitoFatas	2015-08-11 16:28:19
21	2015-08-11 09:13:01		rickardnorlander	2015-08-12 03:27:50
21	2015-08-11 14:02:05	GitHub is telling me that there's zero line change in the diff, yet the lines are clearly different. Does this break the file?	minimaxir	2015-08-12 03:27:50
21	2015-08-11 14:58:05	According to Github, this commit turns the file into a "binary file" that the web interface refuses to display.	Michagogo	2015-08-12 03:27:50
21	2015-08-12 03:27:50	Strings added in referenced commits.	minimaxir	2015-08-12 03:27:50
21	2015-08-12 10:55:48	I guess git auto detected the file as binary because there were too many unprintables.	rickardnorlander	2015-08-12 03:27:50
21	2015-08-12 14:13:15	It was because I added a null string in https://github.com/minimaxir/big-list-of-naughty-strings/commit/b518990120a10f0555fdad23444f1ebecbbd6968 (see #28 )	minimaxir	2015-08-12 03:27:50
20	2015-08-11 08:01:43	One of my favourite naughty strings is invalid utf-8 - for example, a bare `\xff`. It's quite common to get 500s,etc on these as no-one ever bothers to check for unicode decoding errors. However, because JSON requires all strings to be valid utf-8, this example is only able to be included in the txt file. Would this be something worth including and adding a special case in the script to omit from…	ekimekim
20	2015-08-11 14:54:10	I am open to a seperate .json file for b64 strings. I'll look into it today.	minimaxir
20	2015-08-18 17:16:51	Bear in mind that base 64 represents _bytes_, not _strings_, and that strings always have an encoding. ["It does not make sense to have a string without knowing what encoding it uses."](http://www.joelonsoftware.com/articles/Unicode.html) There is no such thing as an invalid byte sequence; however, that sequence may or may not properly conform to an encoding. If you go the route of encoding the s…	floyd-may
20	2015-08-18 17:21:01	Yes, that's my point. Many systems assume all input is in a particular encoding (commonly utf-8) and may break if that is not the case. However, JSON cannot represent arbitrary byte content without some other form of encoding such as base64. I'll leave the bytes/strings distinction aside as it is an entirely semantic argument.	ekimekim
20	2015-08-18 19:22:45	I disagree that the bytes/strings distinction is entirely semantic. Passing invalidly-encoded bytes versus pathological (but valid) cases that should be handled properly should behave differently in most systems. My vote would be to have each ~~string~~sample decorated in some way with its encoding (or null if it isn't valid). That way, invalid data (versus unusual data) can easily be identified.…	floyd-may
20	2016-01-02 16:58:39	I don't see the problem with JSON being limited to only valid text, when the text file is already only valid text... I mean, a byte equal to 0 is already forbidden, let alone nice combinations of broken UTF-8 or UTF-16 that would be interesting to have. Of course that would require to introduce some sort of escaping, which would require adjusting the file to the new format. I guess that if Max di…	suy
20	2016-01-02 17:19:30	It's always possible to have two lists with the legacy-compatible subset being merged into the machine-readable version of the full list by the build process.	ssokolow
20	2016-01-02 17:42:24	Just so that's clear, JSON does not require UTF-8 any longer, but valid unicode. The UTF-8 requirement is from an older version of JSON. Doesn't change much about this topic, but it's worth noting.	jfinkhaeuser
19	2015-08-11 07:48:53	Signed-off-by: Chris Lamb chris@chris-lamb.co.uk	lamby	2015-08-11 14:51:57
19	2015-08-11 14:51:57	For usability, we can't use the antivirus strings. I've added a note to the README reflecting this.	minimaxir	2015-08-11 14:51:57
19	2015-08-11 15:07:04	Why not? Having the strings in the middle of the file shouldn't cause detection, as far as I know. Unless I'm misremembering, the EICAR test is defined as a file with the specific contents, not just a string.	Michagogo	2015-08-11 14:51:57
19	2015-08-11 15:11:30	.. and GTUBE?	lamby	2015-08-11 14:51:57
19	2015-08-11 15:14:51	Not sure. Not very familiar with it. Also, may want to test with VirusTotal or something, since I'm not sure if it's actually implemented properly everywhere. On Tuesday, August 11, 2015, Chris Lamb notifications@github.com wrote: > .. and GTUBE? > > — > Reply to this email directly or view it on GitHub > https://github.com/minimaxir/big-list-of-naughty-strings/pull/19#issuecomment-129924199 > .	Michagogo	2015-08-11 14:51:57
19	2015-08-11 15:32:56	Since this project is so new, I am taking a more conservative approach toward potentially-breaking additions. Both EICAR and GTUBE would need multiplatform testing to make sure `blns.txt` doesn't flag antivirus software. If they pass testing, they can be added, but that'll take time.	minimaxir	2015-08-11 14:51:57
18	2015-08-11 04:17:34	Add EICAR test virus. Could set off AV scanners. https://en.m.wikipedia.org/wiki/EICAR_test_file	operator-DD3	2015-08-11 04:39:05
18	2015-08-11 04:39:05	For usability reasons, we probably shouldn't set off AV scanners. The [Hacker News Thread](https://news.ycombinator.com/item?id=10036744) implies that it sets off Windows Defender.	minimaxir	2015-08-11 04:39:05
17	2015-08-11 01:46:54	See https://docs.djangoproject.com/en/1.8/ref/utils/#django.utils.html.remove_tags	ataylor32	2015-08-11 01:52:17
16	2015-08-11 01:45:58	"DROP TABLE users" should be replaced to avoid potential data loss.	ro31337
16	2015-08-11 08:13:22	I don't get it - isn't that the whole point? User-given data should never be able to trigger a complete data loss	PhilLab
16	2015-08-11 08:56:36	I would hope that with testing using these strings, the data and environment are expected to be expendable.	carbontwelve
16	2015-08-11 14:08:00	Is there a better SQL command to indicate that something has happened server-size? UPDATE would lead to data loss as well. Maybe CREATE blns; ?	minimaxir
16	2015-08-11 18:38:45	What if you are using blns to test a project which you don't have access to the database? For example, some companies have third party QA testers that might not have access to the database - so creating a table wouldn't allow them to verify if it was successful or not due to the fact they are testing the project as if it was a black-box. However some sort of destructive action (so update or drop)…	06b
16	2015-08-11 20:01:54	Dropping a table is like checking a gun without bullets. It should not work, but just don't put it against your head while testing. ALTER TABLE users RENAME TO users_blns; should work in this case. Moreover, if you have foreign key constraints (usually you do), the table won't be dropped. If you renaming a table, you can rename it with existing foreign key constraints. We can leave drop syntax, b…	ro31337
16	2015-08-12 08:16:28	> Dropping a table is like checking a gun without bullets. It should not work, but just don't put it against your head while testing. Well that was much more eloquent than my comment. I agree with @ro31337 that there are additional SQL strings that belong in this list; due to there there being many SQL injection attack vectors.	carbontwelve
16	2015-08-19 08:34:57	There are some more sql related issues that can be tested. like the % wildcard and the -- comment and the single and double quotes. --edit found them sorry :+1:	spidfire
16	2015-08-19 19:43:45	I agree that another SQL injection should be included - not because the vulnerabilities exposed by this file should be tempered (as that would only be to assist a dangerous confusion of responsible practices), but because "DROP TABLES" is such a cliche in infosec that it's prone to be caught by extremely crude filters, naive to the degree that it's _the only class of SQL injection they know to av…	stuartpb
16	2015-12-31 15:40:15	there should be a test of DDL but also a test of mutation such as update or delete, since it's possible to deny DDL (via grant, and you should why should the app be able to do this at all?) usually but still be vulnerable to injection.	xenoterracide
16	2015-12-31 15:43:56	> ALTER TABLE users RENAME TO users_blns; I'm not sure this will actually work in all SQL engines... DDL is actually fairly proprietary and not fully standard. That said, if it blows up you've still caught the bug	xenoterracide
16	2016-02-12 06:20:00	I suggest leaving in meaningful SQL characters, but not inserting useful syntax and/or syntax that makes persistent changes. The following tests should break an application that fails to sanitize queries properly and may throw an SQL exception, which should be a good indication for any QA test without being potentially destructive. These also has the advantage of being engine and schema agnostic.…	ryanohoro
16	2016-02-12 14:33:49	side note, we should be sure to have a string with `--` I recently found a bug in our app where that's causing an exception because of lucene.	xenoterracide
16	2016-02-13 11:45:41	I +1 this. I looked forward using this for pentesting, but having a DROP TABLE statement is not acceptable. We sometimes have to test production environments and it's common practice to check for interesting but non-destructive behaviors.	arisada
16	2016-02-16 16:38:47	The strings are _supposed_ to be naughty and flush out errors. If you must run potentially dangerous strings against production systems, why not fork the project and create **big-list-of-naughty-but-basically-safe-strings**? I'm quite serious. Limiting the standard test suite everyone else can use simply because you're testing production and don't want to fully test it just doesn't make sense. (P…	rmohns
16	2016-02-16 16:45:07	Just to reiterate, my test vectors generate errors and out-of-tolerance conditions without making permanent changes.	ryanohoro
16	2016-02-16 17:10:14	I don't see why your list has to contain dangerous strings, it makes it useless for real use, plus there are dozens alternatives that will catch the same mistakes without damaging anything. And I don't feel like forking it and following the main branch changes.	arisada
16	2016-02-16 17:49:35	> I don't see why your list has to contain dangerous strings This repo is literally called "Big List of Naughty Strings." It should be expected that they are dangerous. I can't see why, under any circumstances, this would be pointed at a production environment.	mattgrande
16	2016-02-16 18:20:21	Then expect a few merge requests with "rm -fr /" and "reg delete /f SAM" for completeness, I think ls'ing directories is too gentle.	arisada
16	2016-02-16 18:22:02	@mattgrande To be fair, @arisada does have a point. Just because this shouldn't be used on production systems doesn't mean it should go out of its way to be harmful when there are more benign proof-of-concept cases available to choose from.	ssokolow
16	2016-02-16 19:44:03	> there are dozens alternatives that will catch the same mistakes without damaging anything This is key. It's win-win. The goal is to reduce damages _in case_ something does go wrong, while not compromising the class of bugs you're testing for. Simply changing the table name from `users` to something like `__BLNS__TEST__TABLE__` should suffice.	parshap
16	2016-02-16 19:47:27	CREATE TABLE pwned; would suffice	arisada
16	2016-02-16 19:59:13	Huh, this blew up unexpectedly. Yes, I am in favor of replacing the DROP with a CREATE or something along those lines, and will merge a PR that does so. I'll note that the list is intended for QA and not pentesting, although there certainly is a lot of overlap. (E.g XSS)	minimaxir
16	2016-02-18 10:33:05	This thread :+1:	mikeres0
16	2017-01-15 21:08:13	How about creating a new table with an identifier relating to the naughty string that created it, so that you notice the new table in the database and can specifically debug the issue with knowledge of which sets of characters probably caused it.	iitalics
16	2017-01-16 20:38:00	Please stop the madness, you make Little Bobby Tables cry :/	pre
15	2015-08-11 00:56:02	Browsers will ignore the ＜script＞, but if it's stored into a SQL varchar it get's converted into <	06b	2015-08-11 01:08:27
14	2015-08-10 23:21:27	I just made a connivence [module](https://github.com/hemanth/blns) and would like to add you as a maintainer on npm, if you could provide your npm ID that would be useful.	hemanth
13	2015-08-10 23:14:58	https://code.google.com/p/fuzzdb/ I'm not sure if it makes sense to effectively fork the project though.	untitaker
13	2015-08-11 02:09:06	FuzzDB appears to have a very robust selection of injection strings. It makes sense to include a few of them (with proper citation)	minimaxir
12	2015-08-10 21:32:55	- Negative number validation errors. - XSS attribute escapes without lt/gt/quote symbols.	jlennox	2015-08-10 21:37:45
11	2015-08-10 21:18:43		aesopwolf	2015-08-10 21:21:59
10	2015-08-10 21:11:40	Adds `nil` as a naughty string as well as the uppercased versions `NIL` and `NULL`.	mariusschulz	2015-08-10 21:17:39
9	2015-08-10 21:07:56		jwilkins	2015-08-12 02:58:30
9	2015-08-11 08:53:48	:+1:	carbontwelve	2015-08-12 02:58:30
8	2015-08-10 20:51:41	2 commits contain the follow additions: - Add numbers to detect poor decimal validation. - Add non-numeric Number types to detect poorly handled JavaScript validation. - Add backtick special character list because IE7 allows it as attribute quotes. - Add basic attribute escapes to XSS list. *\* I used document.title to bypass the possibility of the single-quote being escaped. If we think this is …	jlennox	2015-08-10 21:08:51
7	2015-08-10 20:49:51	Minor typo and grammar fixes to README	thebouv	2015-08-10 21:09:06
6	2015-08-10 18:31:52	These characters are 4 bytes when represented as UTF-8 and have caused me a world of hurt in a number of apps. Sampling your existing other chinese it only appears to be 3 byte.	donatj	2015-08-10 18:43:01
6	2015-08-10 18:33:33	Interestingly even editing `𠜎𠜱𠝹𠱓𠱸𠲖𠳏` in githubs editor in Chrome was giving me trouble.	donatj	2015-08-10 18:43:01
6	2015-08-10 19:45:06	A great example where this causes pain is MySQL. MySQL can't handle 4-byte characters using `utf8` charset. You need to use `utf8mb4` instead. The [documentation](https://dev.mysql.com/doc/refman/5.7/en/charset-unicode-utf8.html) is really confusing, too: > It is implemented according to RFC 3629, which describes encoding sequences that take from **one to four bytes**. > [snip] > A maximum of **t…	jomo	2015-08-10 18:43:01
6	2015-08-10 20:04:04	@jomo Yep! For example trying to store most Emoji in MySQL will be a world of hurt too which I find really interesting.	donatj	2015-08-10 18:43:01
5	2015-08-10 18:22:55		foxdan	2015-08-10 18:43:12
4	2015-08-10 17:50:02	Start with shellshock	ejcx	2015-08-10 17:54:14
3	2015-08-10 17:18:13	Boolean keywords. Numeric constants in funny formats. More kinds of XSS. Malformed URIs. Very longs strings to overflow buffers. The empty string.	jimrandomh	2015-08-12 02:51:40
3	2015-08-10 17:38:52	Please remove the 1000+ character strings and I'll merge.	minimaxir	2015-08-12 02:51:40
3	2015-08-10 18:20:21	Not having any long strings seems like a mistake; that is something that generally needs testing. What if the long strings were machine-generated from the txt_to_json.py, rather than inline in blns.txt? (The file is going to be hard to view no matter what. In fact, the first text editor I tried crashed on some of the unicode.)	jimrandomh	2015-08-12 02:51:40
3	2015-08-10 18:46:02	The intent of the list is to hit edge cases. Long text in itself is not an edge case. (For smaller forms, like email and names, long text may be more of an issue; however, 100+ characters is more than enough to hit validation issues there. )	minimaxir	2015-08-12 02:51:40
3	2015-08-10 19:30:33	> The first text editor I tried crashed on some of the unicode Apparently the author is not testing against naughty strings :)	jomo	2015-08-12 02:51:40
2	2015-08-10 17:13:21	If we were using this in some kind of automation, the last thing I want is it to blow everything away by accident. Probably should fixup the sql injection one too...	abotsis	2015-08-10 17:39:16
1	2015-08-10 16:19:54	Add some common web stuff.	ejcx	2015-08-10 16:33:19
