# Supplementary material for: Status, identity, and language: A study of issue discussions in GitHub
Source: PLoS One. 2019 Jun 14;14(6):e0215059. doi: 10.1371/journal.pone.0215059 (PMC6568400; doi:10.1371/journal.pone.0215059)
Supplement: S2 Data — (ZIP) [file pone.0215059.s003.zip › sample_46_projs_issues/minimaxir_big-list-of-naughty-strings/issue_comments_mentioned_committer_NOCODE_FULLBODY.csv]

issue_num	datetime	body	login	mention_login
86	2016-02-10 21:18:02	@romuald: No, it isn’t.	charmander	romuald
81	2015-10-29 06:00:24	@minimaxir Note that when the list changes, cd to naughtystrings and run "go generate", then commit the changes to the generated file in naughtystrings/internal. (Must have go installed to use "go generate" unfortunately; hopefully that won't be much of a burden. Or I guess Go users can periodically run it for you and send a PR; in that case, it would be good to add a note in the README about it.	willfaught	minimaxir
81	2015-10-29 07:30:59	My pleasure! Thanks again for the feedback @matrixik.	willfaught	matrixik
81	2015-10-29 07:46:28	@minimaxir I should also add that the generate command at the top of naughtystrings/naughtystrings.go is this: `go-bindata -ignore \.git\S* -ignore LICENSE -ignore README\.md -ignore blns\.base64\.txt -ignore blns\.txt -ignore package\.json -o internal/resource.go -nocompress -pkg internal ..`. Note that the command has to explicitly list all the files you _don't_ want added as a resource to the …	willfaught	minimaxir
70	2015-09-10 13:54:56	I came here to say the same thing. @minimaxir It's quite easy:	eins78	minimaxir
59	2015-08-20 07:26:21	@stuartpb I though it over, but I'd rather have the 502 which has greater impact because: - Google `cirosantilli` leads directly to my website page which contains all my projects - the front page is notoriously useless, with only 5 projects	cirosantilli	stuartpb
46	2015-08-19 19:37:07	@stuartpb To quote the link you just cited (emphasis mine): > **The Unicode Standard permits the BOM in UTF-8**,[2] but does not require or recommend its use.[3] Byte order has no meaning in UTF-8,[4] so its only use in UTF-8 is to signal at the start that the text stream is encoded in UTF-8. **The BOM may also appear when UTF-8 data is converted from other encodings that use a BOM. The standard …	ssokolow	stuartpb
46	2015-08-19 20:16:46	@stuartpb However, that does not apply to many web applications because they accept "plaintext" generated by Microsoft applications or Google Docs. > Even so, Microsoft compilers[9] and interpreters, and many pieces of software on Microsoft Windows such as Notepad will not correctly read UTF-8 text unless it has only ASCII characters or it starts with the BOM, and will add a BOM to the start when…	ssokolow	stuartpb
46	2015-08-19 20:35:15	@stuartpb My point was that, "The presence of a BOM anywhere in UTF-8 is a bug." sounded like you might have been misinterpreting the way this case should be tested and, when you clarified, it still felt like you might have been misinterpreting... just in how the standard applied to the applications in question rather than what the standard said... something I no longer think.	ssokolow	stuartpb
146	2017-02-20 10:00:02	Shout out to @davbo for starting this with #127	buckett	davbo
144	2017-02-16 10:34:39	@ChipWolf To be honest, we shouldn't need the copyright date in the first place since it's not bound to US law in any states if @minimaxir is American, so we could just remove it all together	Phineas	minimaxir
81	2015-10-27 19:04:18	Thanks for the feedback, @matrixik!	willfaught	matrixik
81	2015-10-27 22:59:06	@minimaxlr I'm waiting for @matrixik to reply.	willfaught	matrixik
81	2015-10-28 23:23:20	Addressed @matrixik's feedback.	willfaught	matrixik
70	2015-09-08 17:11:50	@minimaxir I saw that there is a `package.json`, but there isn't actually a NPM package attached to it. Would you mind publishing it to NPM?	DaAwesomeP	minimaxir
