# Supplementary material for: Status, identity, and language: A study of issue discussions in GitHub
Source: PLoS One. 2019 Jun 14;14(6):e0215059. doi: 10.1371/journal.pone.0215059 (PMC6568400; doi:10.1371/journal.pone.0215059)
Supplement: S2 Data — (ZIP) [file pone.0215059.s003.zip › sample_46_projs_issues/minimaxir_big-list-of-naughty-strings/issue_first_in.csv]

70	DaAwesomeP	2015-09-08 17:11:50
70	eins78	2015-09-10 13:54:56
86	charmander	2016-02-10 21:18:02
81	willfaught	2015-10-27 19:04:18
59	cirosantilli	2015-08-20 07:26:21
46	ssokolow	2015-08-19 19:37:07
146	buckett	2017-02-20 10:00:02
144	Phineas	2017-02-16 10:34:39
