# Supplementary material for: Status, identity, and language: A study of issue discussions in GitHub
Source: PLoS One. 2019 Jun 14;14(6):e0215059. doi: 10.1371/journal.pone.0215059 (PMC6568400; doi:10.1371/journal.pone.0215059)
Supplement: S2 Data — (ZIP) [file pone.0215059.s003.zip › sample_46_projs_issues/minimaxir_big-list-of-naughty-strings/issue_comments_mentioned_NOCODE_FULLBODY.csv]

issue_num	datetime	body	login	mention_login
144	2017-02-16 10:34:39	@ChipWolf To be honest, we shouldn't need the copyright date in the first place since it's not bound to US law in any states if @minimaxir is American, so we could just remove it all together	Phineas	ChipWolf
123	2017-01-20 15:47:27	It is there because it is true. We're trying to communicate with you @GTP95	ChipWolf	GTP95
117	2017-02-28 12:51:03	@ColorXJH This is not an appropriate type of conversation for this thread. In fact, attempting personal conversations and asking to move to QQ is so off-topic for a GitHub Issues thread that many projects will ban you. I suggest you explore the world of programming-related [IRC](https://en.wikipedia.org/wiki/IRC) channels instead. (And be sure to read any rules listed or linked in each channel's …	ssokolow	ColorXJH
117	2017-02-28 13:32:01	@ssokolow thank you very much	ColorXJH	ssokolow
111	2017-02-27 08:28:54	The EICAR [intended use page](http://www.eicar.org/86-0-intended-use.html) states, "Any anti-virus product that supports the EICAR test file should detect it in any file providing that the file starts with the following 68 characters, and is exactly 68 bytes long:" (and the EICAR test string follows immediately after that text). So if including the EICAR test string causes the blns.txt file to be…	rmunn	ChipWolf
111	2017-02-27 12:16:16	@ChipWolf - This is the second time you've stated that the EICAR test string is (already?) in the blns. (Once here, and once in PR #133). Where is it? I don't see it anywhere in [blns.txt](https://github.com/minimaxir/big-list-of-naughty-strings/blob/8a115584931e0aef2965d8f2b6ab212a08a93a4c/blns.txt) or [blns.json](https://github.com/minimaxir/big-list-of-naughty-strings/blob/8a115584931e0aef2965…	rmunn	ChipWolf
111	2017-02-27 17:36:41	@rmunn I must have been mistaken. Removed those comments It's either that or someone rebased it out	ChipWolf	rmunn
100	2017-01-16 09:19:41	@Euphe Careful UI design. It really depends on the specific case.	ssokolow	Euphe
100	2017-01-17 21:17:21	@JC5 You'd be surprised. For example, Fanfiction.net's got this stupid overzealous string sanitization which silently strips all percent signs from input, so a chapter containing "I'm 100% woman" would become "I'm 100 woman" without a single warning. The punctuation used in "plaintext" emotes has its own [scunthorpe problem](https://en.wikipedia.org/wiki/Scunthorpe_problem).	ssokolow	JC5
86	2016-02-10 21:18:02	@romuald: No, it isn’t.	charmander	romuald
81	2015-10-29 06:00:24	@minimaxir Note that when the list changes, cd to naughtystrings and run "go generate", then commit the changes to the generated file in naughtystrings/internal. (Must have go installed to use "go generate" unfortunately; hopefully that won't be much of a burden. Or I guess Go users can periodically run it for you and send a PR; in that case, it would be good to add a note in the README about it.	willfaught	minimaxir
81	2015-10-29 07:18:00	Thank you for fixes @willfaught and for creating this Go package.	matrixik	willfaught
81	2015-10-29 07:30:59	My pleasure! Thanks again for the feedback @matrixik.	willfaught	matrixik
81	2015-10-29 07:46:28	@minimaxir I should also add that the generate command at the top of naughtystrings/naughtystrings.go is this: `go-bindata -ignore \.git\S* -ignore LICENSE -ignore README\.md -ignore blns\.base64\.txt -ignore blns\.txt -ignore package\.json -o internal/resource.go -nocompress -pkg internal ..`. Note that the command has to explicitly list all the files you _don't_ want added as a resource to the …	willfaught	minimaxir
70	2015-09-10 13:54:56	I came here to say the same thing. @minimaxir It's quite easy:	eins78	minimaxir
59	2015-08-19 22:39:29	Yeah, actually no offense to @cirosantilli but, especially knowing there's [already a separate file for this](https://github.com/cirosantilli/china-dictatorship#words-%E4%B9%A6%E7%B1%8D), I'm going to take that line out - the point of the Scunthorpe problem is supposed to be the inadvertent impact of things you _didn't mean_ to censor, not the impact of being _subjected_ to censorship.	stuartpb	cirosantilli
59	2015-08-20 07:26:21	@stuartpb I though it over, but I'd rather have the 502 which has greater impact because: - Google `cirosantilli` leads directly to my website page which contains all my projects - the front page is notoriously useless, with only 5 projects	cirosantilli	stuartpb
46	2015-08-19 19:37:07	@stuartpb To quote the link you just cited (emphasis mine): > **The Unicode Standard permits the BOM in UTF-8**,[2] but does not require or recommend its use.[3] Byte order has no meaning in UTF-8,[4] so its only use in UTF-8 is to signal at the start that the text stream is encoded in UTF-8. **The BOM may also appear when UTF-8 data is converted from other encodings that use a BOM. The standard …	ssokolow	stuartpb
46	2015-08-19 20:08:37	@ssokolow Sure, I'm not saying it shouldn't be included in the corpus - just that it shouldn't be treated as a bug that occurs "by naively concatenating files together" (or that it shouldn't be stripped by anything that isn't expected to round-trip its exact input between encodings). Its root cause is software that adds a BOM to UTF-8, at _any_ point. See the text immediately following your excer…	stuartpb	ssokolow
46	2015-08-19 20:16:46	@stuartpb However, that does not apply to many web applications because they accept "plaintext" generated by Microsoft applications or Google Docs. > Even so, Microsoft compilers[9] and interpreters, and many pieces of software on Microsoft Windows such as Notepad will not correctly read UTF-8 text unless it has only ASCII characters or it starts with the BOM, and will add a BOM to the start when…	ssokolow	stuartpb
46	2015-08-19 20:27:52	@ssokolow Sure - we're talking about two different parts of the RFC, which apply to two different scenarios. If your data round-trips encodings without metadata, stripping the BOM is a bug; if it doesn't, _keeping_ it is a bug.	stuartpb	ssokolow
46	2015-08-19 20:35:15	@stuartpb My point was that, "The presence of a BOM anywhere in UTF-8 is a bug." sounded like you might have been misinterpreting the way this case should be tested and, when you clarified, it still felt like you might have been misinterpreting... just in how the standard applied to the applications in question rather than what the standard said... something I no longer think.	ssokolow	stuartpb
16	2015-08-11 18:38:45	What if you are using blns to test a project which you don't have access to the database? For example, some companies have third party QA testers that might not have access to the database - so creating a table wouldn't allow them to verify if it was successful or not due to the fact they are testing the project as if it was a black-box. However some sort of destructive action (so update or drop)…	06b	carbontwelve
16	2015-08-12 08:16:28	> Dropping a table is like checking a gun without bullets. It should not work, but just don't put it against your head while testing. Well that was much more eloquent than my comment. I agree with @ro31337 that there are additional SQL strings that belong in this list; due to there there being many SQL injection attack vectors.	carbontwelve	ro31337
16	2016-02-16 18:22:02	@mattgrande To be fair, @arisada does have a point. Just because this shouldn't be used on production systems doesn't mean it should go out of its way to be harmful when there are more benign proof-of-concept cases available to choose from.	ssokolow	arisada
16	2016-02-16 18:22:02	@mattgrande To be fair, @arisada does have a point. Just because this shouldn't be used on production systems doesn't mean it should go out of its way to be harmful when there are more benign proof-of-concept cases available to choose from.	ssokolow	mattgrande
6	2015-08-10 20:04:04	@jomo Yep! For example trying to store most Emoji in MySQL will be a world of hurt too which I find really interesting.	donatj	jomo
146	2017-02-20 10:00:02	Shout out to @davbo for starting this with #127	buckett	davbo
144	2017-02-16 10:34:39	@ChipWolf To be honest, we shouldn't need the copyright date in the first place since it's not bound to US law in any states if @minimaxir is American, so we could just remove it all together	Phineas	minimaxir
129	2017-01-20 04:56:59	@jude1924 what?	Plazmaz	jude1924
129	2017-01-20 05:00:28	@jude1924 why would I give you bitcoin?	Plazmaz	jude1924
111	2017-01-16 14:04:00	https://en.wikipedia.org/wiki/EICAR_test_file standard string that is interpreted as virus by anti-virus software: X5O!P%@AP[4\PZX54(P^)7CC)7}$EICAR-STANDARD-ANTIVIRUS-TEST-FILE!$H+H*	jachymb	AP
111	2017-02-27 08:37:03	Wouldn't that be like :-1:-ing a test for "UTF-8 file containing BOM in a position other than the first two bytes" because some badly-written text-processing utilities can't handle it? I don't **want** to forget to feed embedded EICAR strings through my functional tests because it might catch a case where all it takes to DoS a site is for some troll to post the EICAR string in a comment, setting …	ssokolow	font-face
81	2015-10-27 19:04:18	Thanks for the feedback, @matrixik!	willfaught	matrixik
81	2015-10-27 22:59:06	@minimaxlr I'm waiting for @matrixik to reply.	willfaught	minimaxlr
81	2015-10-27 22:59:06	@minimaxlr I'm waiting for @matrixik to reply.	willfaught	matrixik
81	2015-10-28 23:23:20	Addressed @matrixik's feedback.	willfaught	matrixik
70	2015-09-08 17:11:50	@minimaxir I saw that there is a `package.json`, but there isn't actually a NPM package attached to it. Would you mind publishing it to NPM?	DaAwesomeP	minimaxir
61	2015-08-20 23:39:33	﷽ U+FDFD ARABIC LIGATURE BISMILLAH AR-RAHMAN AR-RAHEEM Note: This single character is incredibly wide because it’s a ligature of 19 printable characters. ﷺ U+FDFA ARABIC LIGATURE SALLALLAHOU ALAYHE WASALLAM Note: Although this character isn’t as wide as the one above, it decomposes to 18 characters using Unicode normalization form NFKD or NFKD, while the character above remains 1 character. Thank…	patch	yipe
59	2015-08-19 19:08:14	六四事件 法轮功 纳米比亚 威视 is from @cirosantilli's Stack Overflow profile (his GitHub profile appears to be broken again). Bernie Sanders, Democratic Socialist is from https://www.reddit.com/r/SandersForPresident/comments/3gl7uc/the_mobile_app_yikyak_automatically_downvotes/ctz5p7o?context=2 All others are from https://en.wikipedia.org/wiki/Scunthorpe_problem	stuartpb	cirosantilli
