# Supplementary material for: Status, identity, and language: A study of issue discussions in GitHub
Source: PLoS One. 2019 Jun 14;14(6):e0215059. doi: 10.1371/journal.pone.0215059 (PMC6568400; doi:10.1371/journal.pone.0215059)
Supplement: S2 Data — (ZIP) [file pone.0215059.s003.zip › sample_46_projs_issues/loverajoel_jstips/issue_comments_REPLACECODE.csv]

issue_num	datetime	body	login	close_date
401	2017-03-21 10:13:25	typo: cancelTimeout => clearTimeout	patsoncy	2017-03-21 14:06:16
401	2017-03-21 14:06:20	Thanks	zenopopovici	2017-03-21 14:06:16
400	2017-03-18 16:03:25		neighborhood999	2017-03-18 16:03:35
399	2017-03-14 17:57:03	- Storing the key with JSON.stringify() allow to serialize objects sent as arguments. - Added external links for memoization. - Improved code formatting. ## Improved Tip-29: the 'key' of the memoized function is saved as JSON ## TL;DR; [Memoization](https://www.sitepoint.com/implementing-memoization-in-javascript/) is an optimization technique used primarily to speed up functions by storing the r…	jherax
398	2017-03-14 17:47:54	Fix typo	helfi92	2017-03-14 17:48:26
398	2017-03-14 17:48:31	Thanks!	zenopopovici	2017-03-14 17:48:26
397	2017-03-14 00:20:25	Fix typo in 3 Array Hacks and change my tip-username	helfi92	2017-03-14 13:02:02
397	2017-03-14 13:02:10	Thanks!	zenopopovici	2017-03-14 13:02:02
396	2017-03-13 02:50:53	## 3 Array Hacks ## TL;DR; Arrays are everywhere in JavaScript and with the new [spread operators](https://developer.mozilla.org/en/docs/Web/JavaScript/Reference/Operators/Spread_operator) introduced in ECMAScript 6, you can do awesome things with them. In this post I will show you 3 useful tricks you can use when programming. ## Username [@hassanhelfi](https://twitter.com/hassanhelfi)	helfi92	2017-03-13 15:51:13
396	2017-03-13 06:02:35	Cool! :shipit:	kurtextrem	2017-03-13 15:51:13
396	2017-03-13 10:19:06	@helfi92 I recommend to use `const` or `let` instead of `var`. 😄	neighborhood999	2017-03-13 15:51:13
396	2017-03-13 12:14:13	Nice :shipit:, but yea, use `const` or `let`	zenopopovici	2017-03-13 15:51:13
396	2017-03-13 12:50:53	@zenopopovici @neighborhood999 Good catch. Pushed my changes.	helfi92	2017-03-13 15:51:13
396	2017-03-13 15:51:09	@helfi92 wonderful tip! Thanks! 🙌	loverajoel	2017-03-13 15:51:13
395	2017-03-09 07:52:52	fix tip number	hingsir	2017-03-09 07:59:12
395	2017-03-09 07:59:06	@hingsir Thanks！	neighborhood999	2017-03-09 07:59:12
394	2017-03-06 13:06:39		loverajoel	2017-03-06 13:06:47
393	2017-02-28 13:12:43		neighborhood999	2017-02-28 13:12:55
393	2017-02-28 14:15:59	Hi @neighborhood999, please don't merge against `gh-pages`, you should modify posts on `master` then automatically they will be pushed to `gh-pages`. Thanks 😄	loverajoel	2017-02-28 13:12:55
393	2017-02-28 14:18:48	@loverajoel I'm sorry about it. Thanks for your reminder.	neighborhood999	2017-02-28 13:12:55
392	2017-01-31 20:40:42	Fixed annoying Liquid warning in all translates: Liquid Warning: Liquid syntax error (line 25): Expected end_of_string but found open_round in "{{Math.random()}}"	Krekotun	2017-01-31 21:18:36
392	2017-01-31 20:41:35	Ups, It added my translates too =/	Krekotun	2017-01-31 21:18:36
392	2017-01-31 20:44:02	Ok, it'll be fixed with release of russian translation Or you can fix it by yourself	Krekotun	2017-01-31 21:18:36
392	2017-01-31 20:52:53	The poins is to wrap code in `{% raw %} {% endraw %}` `<div key={% raw %}{{item.key}}{% endraw %}>{% raw %}{{item.name}}{% endraw %}</div>` `<MyComponent key={% raw %}{{item.key}}{% endraw %}/>` `<MyComponent key={% raw %}{{Math.random()}}{% endraw %}/>`	Krekotun	2017-01-31 21:18:36
392	2017-01-31 21:18:36	@Krekotun ok, good catch, I will take a look! thanks	loverajoel	2017-01-31 21:18:36
391	2017-01-31 08:26:08	Fixed code style and some comments	VovanR	2017-01-31 09:45:20
391	2017-01-31 09:45:31	Thank you @VovanR	zenopopovici	2017-01-31 09:45:20
390	2017-01-30 20:29:46	Bug with snippet's indentation http://d.pr/i/GMYN	Krekotun	2017-01-30 23:11:10
390	2017-01-30 23:11:07	Thanks @Krekotun	zenopopovici	2017-01-30 23:11:10
389	2017-01-19 20:19:18	Hi, I'm working on Russian translation and have finished 2 articles so far :) What is better: translate all tips and then merge or translate and merge one by one? Also there was a problem with Arvo font. It doesn't have cyrillic symbols, so I decided to change it to Roboto Slab. It looks almost the same, but let me know if there is a better alternative. **Progress:** - [x] Insert item inside an A…	Krekotun
389	2017-01-19 20:25:18	Awesome!!! 😎 Translate all tips is better. I will take a look to the new font!	loverajoel
389	2017-01-19 20:36:04	Thanks :)	Krekotun
389	2017-01-30 08:10:53	Nice work :)	zenopopovici
389	2017-01-30 12:23:02	@zenopopovici thanks, it will be a very long road :) @loverajoel I've an idea. It's a bit sad to work without a visual progress and validation from russian community, so I decided to publish translated parts to my blog (of course, I'll give a link to the original resource). Can I do this?	Krekotun
389	2017-01-30 16:46:39	@Krekotun The project is GPL. https://github.com/loverajoel/jstips/blob/gh-pages/LICENSE.md It think it should be OK.	zenopopovici
389	2017-01-30 17:42:33	@zenopopovici cool :)	Krekotun
388	2017-01-19 19:43:27		xat	2017-01-19 19:47:32
388	2017-01-19 19:47:40	Thanks!	loverajoel	2017-01-19 19:47:32
387	2016-11-24 08:22:15	As title says, I want to know the difference. Hope someone can write a post.	LiuMengzhou
387	2017-01-31 00:47:37	@LiuMengzhou, I'd write this but I've just realized there's already a [_hoisting topic_](https://github.com/loverajoel/jstips/blob/gh-pages/_posts/en/2016-01-11-hoisting.md) covering this subject. Check it out the end of the example after the comment <S_CODE_TOKEN>	lnfnunes
386	2016-11-20 16:04:36	@loverajoel Done: * Pull request for the translation of tip 60	cynosures	2016-11-24 12:03:33
386	2016-11-24 12:04:27	Thanks :+1:	sjfkai	2016-11-24 12:03:33
385	2016-11-20 16:00:32	* Pull request for the translation of tip 60	cynosures	2016-11-20 16:02:32
384	2016-11-19 10:17:36		neighborhood999	2016-11-19 10:17:43
383	2016-11-15 02:57:34	Hi I'm a blog editor, the js gif you're using is great, is it possible we can use with credit to your jstips page? Thank You!	evelyn330
382	2016-10-13 13:54:21	## Vuejs makes a copy-upate-replace inside the data binding ## TL;DR; In this tip, I will introduce an example to show you how it might conflict with other software. ## pansila [@pansila](https://github.com/pansila) ## Extra I'm not a native English speaker, so any grammar correction is welcome too.	pansila
381	2016-10-12 21:49:12	## Three useful hacks ## TL;DR; Three very useful and syntax sugar hacks to speed up your development. ## Username [@leandrosimoes](https://github.com/leandrosimoes) ## Extra	leandrosimoes	2016-10-28 17:10:04
380	2016-09-23 08:16:37	## Another solution to creating range with Array ## TL;DR; use `{ length: N }` ## Username [yjcxy12](https://github.com/yjcxy12) ## Extra Had a quick test on Chrome dev tool. Solution 4 is much quicker(12 ms on 100,000 elements) than Solution 2 and 3 (both 27ms)	yjcxy12
380	2016-09-26 02:13:32	What we want was an array like `[0, 1, ..., N-1]`. But `Array.from({ length: N })` just create a empty array with length `N`.	sjfkai
380	2016-09-26 08:37:52	@sjfkai That is exactly the same with Solution 2 and 3. You do something like <S_CODE_TOKEN>	yjcxy12
380	2016-09-27 08:05:54	@yjcxy12 I feel `Array.from({ length: N }, (_, i) => i);` should be updated in the file instead of just this `Array.from({ length: N })`	cjkumaresh
380	2016-09-27 12:39:43	If we read the whole document, Solution 3 is just a variation of Solution 2, thus in the `One More Thing` session, the creating range function is not included for Solution 3. I see Solution 4 as very similar to Solution 3 in that sense: just a variation of Solution 2, but quicker. I am willing to add `Array.from({ length: N }, (_, index) => index + 1);`, but should I add it for Solution 3 as well?	yjcxy12
380	2016-09-28 03:36:10	The result of `Solution 3` was difference from `Solution 4`. <S_CODE_TOKEN>	sjfkai
380	2016-10-04 09:17:46	Oh I missed that. Will change.	yjcxy12
379	2016-09-12 14:04:05	We set up a `DevNews` slack channel at my work and added several RSS feeds to it which seemed to work fine for a while. I was noticing that we weren't getting any new tips from JSTips recently so I went to the RSS feed and it seems empty: ![google chrome - - screen shot sep 12 2016 10 02 42 am](https://cloud.githubusercontent.com/assets/270193/18438601/1a4fa290-78d0-11e6-9ab6-4cc9c5b369ed.png) If…	benjamincharity
379	2017-01-30 08:15:18	@loverajoel can we do something about this?	zenopopovici
378	2016-08-31 06:46:34	![](http://i.imgur.com/uNIHpqd.png) Other translation can't not display.	neighborhood999	2016-09-02 20:29:43
378	2016-08-31 23:52:54	yes, there is a new version of `jekyll`. I can't resolve the bug	loverajoel	2016-09-02 20:29:43
378	2016-09-02 20:29:41	I resolved it, thanks for reporting it!	loverajoel	2016-09-02 20:29:43
378	2016-09-03 07:25:06	👍	sjfkai	2016-09-02 20:29:43
377	2016-08-31 00:04:20		neighborhood999	2016-08-31 00:04:29
377	2016-08-31 00:08:03	🤘	loverajoel	2016-08-31 00:04:29
376	2016-08-24 08:13:57	## Tilde(~) operator in JS. ## TL;DR; Tilde(~) is a unary operator that takes an expression( say N ) on its right and converts it to -(N+1). ## Username [@bhaskarmelkani](https://www.twitter.com/bhaskarmelkani) ## Extra	bhaskarmelkani	2016-10-27 18:46:00
376	2016-08-26 08:32:55	This tip is very similar to: https://github.com/loverajoel/jstips/blob/gh-pages/_posts/en/2016-01-15-even-simpler-way-of-using-indexof-as-a-contains-clause.md	kurtextrem	2016-10-27 18:46:00
376	2016-10-27 18:46:00	closed by duplicated tip 😓	loverajoel	2016-10-27 18:46:00
375	2016-08-23 07:33:01	Just a thought. Providing these superb tips on Slack channel. Any views?	rahuldhawani
375	2016-08-23 11:41:42	You mean here: https://jstipscommunity.slack.com/ ? We already have it, didn't have the time to create a registration form and link it to the API for new users to be created automatically. (Like here: https://levels.io/slack-typeform-auto-invite-sign-ups/) If you want to help... any PR to do this would be greatly appreciated.	zenopopovici
375	2016-11-30 21:25:48	@rahuldhawani if someone fixes the RSS feed (#379) you could just set up slack to send the RSS feed to a specific slack channel. I've done this at work for `dev_news` (posts anytime the feed gets a new item) and for `dev_releases` where we've subscribed to the releases feed for various open source projects we use.	benjamincharity
374	2016-08-22 00:07:06		neighborhood999	2016-08-22 00:07:11
373	2016-08-21 13:30:58		neighborhood999	2016-08-21 13:31:02
372	2016-08-21 11:34:38	## Add JSBin to Tips ## Add jsbin.com functional playgrounds to all tips. [content here] ## zenopopovici http://twitter.com/zenopopovici ## Extra N/A	zenopopovici
371	2016-08-20 03:57:06	Reverts loverajoel/jstips#370	loverajoel	2016-08-20 03:57:10
370	2016-08-19 06:50:16	## [Title here] ## TL;DR; [content here] ## Username [twitter account link or github account link ej: [@tips-js](https://twitter.com/tips_js)] ## Extra [content here]	tryer3000	2016-08-19 14:09:44
370	2016-08-19 14:09:49	thanks	loverajoel	2016-08-19 14:09:44
370	2016-08-20 03:54:36	why? Isn't it means `typeof null === 'object'` ?	sjfkai	2016-08-19 14:09:44
370	2016-08-20 03:56:27	`typeof null === 'object'` is `true` you are right	loverajoel	2016-08-19 14:09:44
369	2016-08-12 23:53:50		neighborhood999	2016-08-12 23:53:55
368	2016-08-10 19:29:10	1. Maybe we should add JSBin retroactively to all tips under a JSBin account? 2. Should we implement labels too?	zenopopovici
368	2016-08-10 19:31:37	I/m not sure it's a hard work, a lot of languages and a lot of tips. what do you think?	loverajoel
368	2016-08-10 19:34:20	I think I can do some / all of the work. Should we create an account?	zenopopovici
368	2016-08-10 19:35:26	ok I can help. Let me know how we can divide that. You can do it with your account.	loverajoel
368	2016-08-10 19:35:56	Let me start the first PR. I think I can do it in the weekend.	zenopopovici
368	2016-08-10 19:44:02	@loverajoel Should we implement labels too? See #287	zenopopovici
368	2016-08-15 17:58:51	@loverajoel Sorry will have to push back to next weekend. I'm swamped.	zenopopovici
368	2016-08-21 12:22:47	@loverajoel I've started this, but it's not as easy as it seems. Most tips must be changed in order to be run properly and display meaningful messages in the console. #372	zenopopovici
368	2016-08-21 12:33:40	@loverajoel Have a look and tell me if I'm doing something wrong...	zenopopovici
367	2016-08-10 17:56:23	Add first files to allow future translation to portuguese language	raphaelconstantino	2016-08-10 17:58:33
367	2016-08-10 18:40:22	awesome!	loverajoel	2016-08-10 17:58:33
366	2016-08-09 00:15:12		neighborhood999	2016-08-09 00:15:18
365	2016-08-03 12:53:19	## [Title here] ## TL;DR; [content here] ## Username [twitter account link or github account link ej: [@tips-js](https://twitter.com/tips_js)] ## Extra [content here]	hingsir	2016-08-04 06:22:21
365	2016-08-03 15:06:45	@sjfkai Can you take a look?	zenopopovici	2016-08-04 06:22:21
365	2016-08-04 06:22:15	@hingsir Thanks	sjfkai	2016-08-04 06:22:21
364	2016-08-01 12:38:40	Looking for a specific tip number in source has an extra step since the source is referenced by date. Maybe add tip numbers to md file names so that it's easiest to find.	philn5d	2016-08-10 19:36:30
364	2016-08-09 17:30:46	@philn5d Had that same issue. Thing is we can't change URLs but we could add the tip number. PRs are welcome. /cc @loverajoel	zenopopovici	2016-08-10 19:36:30
364	2016-08-10 19:36:30	Moved to: https://github.com/loverajoel/jstips/issues/368 Makes sense, since we're editing all tips.	zenopopovici	2016-08-10 19:36:30
363	2016-08-01 02:35:10	## Copy to Clipboard ## TL;DR; This week I had to create a common "Copy to Clipboard" button, I've never created one before and I want to share with I made it. ## Username @loverajoel ## Extra np	loverajoel	2016-08-02 16:40:59
363	2016-08-01 08:46:34	Can you add a caniuse.com link?	kurtextrem	2016-08-02 16:40:59
363	2016-08-01 14:33:21	@kurtextrem done	loverajoel	2016-08-02 16:40:59
363	2016-08-01 18:09:27	@kurtextrem done! Thanks for your grammar corrections!	loverajoel	2016-08-02 16:40:59
363	2016-08-02 06:55:17	谢谢分享	fanboke	2016-08-02 16:40:59
363	2016-08-02 09:36:33	don't work on iOS	hingsir	2016-08-02 16:40:59
363	2016-08-02 10:24:32	:shipit:	kurtextrem	2016-08-02 16:40:59
363	2016-08-02 11:45:48	:shipit:	zenopopovici	2016-08-02 16:40:59
363	2016-08-02 11:46:43	Maybe we should just :shipit: stuff and correct later. We have lots of backlog items. @hingsir It does. Check caniuse.	zenopopovici	2016-08-02 16:40:59
363	2016-08-02 16:40:57	Thanks!!!	loverajoel	2016-08-02 16:40:59
363	2016-08-03 02:28:12	@loverajoel @zenopopovici I think safari on iOS supports `execCommand` but not `copy/cut` . Check [MDN](https://developer.mozilla.org/en-US/docs/Web/API/Document/execCommand) and test that on your devices.	hingsir	2016-08-02 16:40:59
363	2016-08-03 15:06:05	@hingsir Yep, it seems the clipboard cannot be read/written programatically. Feel free to submit a PR to amend the tip.	zenopopovici	2016-08-02 16:40:59
362	2016-07-24 08:21:49	## [Title here] ## TL;DR; [content here] ## Username [twitter account link or github account link ej: [@tips-js](https://twitter.com/tips_js)] ## Extra [content here] Provides alternative way on converting a Node list to an Array using Array.prototype.slice combined with Function.prototype.call/apply	tkalfigo	2016-07-25 13:59:06
362	2016-07-25 13:59:08	Thank you!	zenopopovici	2016-07-25 13:59:06
361	2016-07-20 01:38:43	## [Title here] ## TL;DR; [content here] ## Username [twitter account link or github account link ej: [@tips-js](https://twitter.com/tips_js)] ## Extra [content here]	dosin	2016-07-20 02:25:59
361	2016-07-20 02:26:06	Thanks	sjfkai	2016-07-20 02:25:59
360	2016-07-17 21:45:04	## [Title here] ## TL;DR; [content here] ## Username [twitter account link or github account link ej: [@tips-js](https://twitter.com/tips_js)] ## Extra [content here]	dosin	2016-07-18 09:01:53
360	2016-07-18 09:01:47	Thanks	sjfkai	2016-07-18 09:01:53
359	2016-06-24 10:36:22	## Comma Operator in JS ## TL;DR; When placed in an expression, it evaluates every expression from left to right and returns the right most. ## Username [@bhaskarmelkani](https://www.twitter.com/bhaskarmelkani) ## Extra	bhaskarmelkani	2016-08-10 17:39:56
359	2016-08-02 10:50:03	Done :)	bhaskarmelkani	2016-08-10 17:39:56
359	2016-08-03 07:22:29	Sorry my bad. Corrected. Thanks :)	bhaskarmelkani	2016-08-10 17:39:56
359	2016-08-04 10:21:38	Done, thanks for the cooperation.	bhaskarmelkani	2016-08-10 17:39:56
359	2016-08-08 15:27:57	- Rename the file to `2016-08-09-comma-operaton-in-js.md`	loverajoel	2016-08-10 17:39:56
359	2016-08-09 06:36:53	Done :)	bhaskarmelkani	2016-08-10 17:39:56
359	2016-08-09 16:56:48	@bhaskarmelkani Hey, now we can embed jsbin playground, can you create some snippet like this for this tip? http://www.jstips.co/en/copy-to-clipboard/	loverajoel	2016-08-10 17:39:56
359	2016-08-09 17:13:02	@bhaskarmelkani what do you think? https://jsbin.com/vimogap/3/edit?js,console	loverajoel	2016-08-10 17:39:56
359	2016-08-10 06:06:44	Looks good to me 👍	bhaskarmelkani	2016-08-10 17:39:56
359	2016-08-10 06:14:48	Should I embed https://jsbin.com/vimogap/3/edit?js,console ?	bhaskarmelkani	2016-08-10 17:39:56
359	2016-08-10 11:31:13	@loverajoel	bhaskarmelkani	2016-08-10 17:39:56
359	2016-08-10 15:14:40	@bhaskarmelkani you should! ### Now you can be rewarded for your tips [Support the cominity](https://github.com/loverajoel/jstips#support-the-community) [How to do that?](https://github.com/loverajoel/jstips/blob/gh-pages/CONTRIBUTING.md#requirements)	loverajoel	2016-08-10 17:39:56
359	2016-08-10 17:35:54	@loverajoel check if it looks good to you, or it needs any correction	bhaskarmelkani	2016-08-10 17:39:56
359	2016-08-10 17:42:54	Thanks!	loverajoel	2016-08-10 17:39:56
358	2016-06-12 03:42:35	New range solution	asvny	2016-07-28 12:04:41
358	2016-07-25 14:01:00	@annamalai-saro Please add: https://developer.mozilla.org/en/docs/Web/JavaScript/Reference/Global_Objects/Array/from	zenopopovici	2016-07-28 12:04:41
358	2016-07-25 14:01:11	Sorry for the long delay.	zenopopovici	2016-07-28 12:04:41
358	2016-07-28 04:08:45	@zenopopovici 👍	asvny	2016-07-28 12:04:41
358	2016-07-28 12:04:46	Thank you!	zenopopovici	2016-07-28 12:04:41
357	2016-06-10 01:43:24	## [Title here] ## TL;DR; [content here] ## Username [twitter account link or github account link ej: [@tips-js](https://twitter.com/tips_js)] ## Extra [content here] Do you want to port some of the tutorials to es6 ?	ghost
357	2016-06-10 02:21:51	It would be great if someone joins and write sass **mixins**.	ghost
357	2016-07-25 14:02:59	@loverajoel This should be considered. Can you test to see if everything works?	zenopopovici
357	2016-08-01 02:46:27	@zenopopovici @wifiextender sorry, I was out, I will test this	loverajoel
357	2016-08-10 19:51:52	@wifiextender Could you please rebase?	zenopopovici
356	2016-06-09 14:38:30	First, awesome repository; I love it! Now my suggestion for another tip: In my opinion, one of the best things about JS is the lax and kind of lazy way in which the logical operators `||` (logical OR, "default operator") and `&&` (logical AND, "guard operator") work. Basically: OR will yield the left value if truthy, otherwise the right value; AND will yield the right value if both are truthy, ot…	cerlestes	2016-08-10 19:39:22
356	2016-06-10 07:47:07	@cerlestes Can you create a PR for it?	zenopopovici	2016-08-10 19:39:22
356	2016-06-10 08:12:34	I'll see if I can come up with an interesting text. No promises though :)	cerlestes	2016-08-10 19:39:22
356	2016-06-10 14:13:11	Maybe we could improve this very good tip and add that it can be useful mostly to make sure your code is by any means impossible to read. Jokes aside, there are cases where this might be useful though, let's say you are maintaining a library and you [want the code to be better gzipped by suppressing unnecessary indexed substring such as `:` and `?` for ternary operators that are not being used an…	FagnerMartinsBrack	2016-08-10 19:39:22
356	2016-06-10 14:22:54	@FagnerMartinsBrack I disagree. It's not widely used apart from the following case, but there it makes a lot of sense to use the operators in that way and even increases readability dramatically: <S_CODE_TOKEN> I agree that it can be used in wrong ways, but the tip should of course also explain that. The wrong way to use this is to execute code, just like with the ternary operator: <S_CODE_TOKEN>…	cerlestes	2016-08-10 19:39:22
356	2016-06-10 14:30:19	> It's not widely used apart from the following case, but there it makes a lot of sense to use the operators in that way and even increases readability dramatically: You got me with the logical OR. This one is widely used for default values in ES5: <S_CODE_TOKEN> Although in ES6 with default parameters the idea is that it starts to be used less often. Your second example clearly explain what I me…	FagnerMartinsBrack	2016-08-10 19:39:22
356	2016-06-16 15:45:50	@cerlestes = D Thanks for the interesting post Although I don't have much knowledge of gzipping and bad use of ternary operator mentioned in previous comments, I have a use case of ternary operator. Please bear with me if it turns out to be bad practice : ) Some really simple if statement could be saved by using ternary operator We could have `var count = i % 2 ? 6 : 7;` instead of <S_CODE_TOKEN>…	hnaoto	2016-08-10 19:39:22
356	2016-06-20 23:25:32	> Personally, logical operators are readable unless they are overly used. Furthermore, considering about the spacing issue of squeezing several really simple if statements into for loops, logical operator might be a better approach in my opinion. <S_CODE_TOKEN> <S_CODE_TOKEN> <S_CODE_TOKEN>	ghost	2016-08-10 19:39:22
356	2016-06-20 23:35:30	@wifiextender Is that unmaintainable code you posted supposed to prove something?	FagnerMartinsBrack	2016-08-10 19:39:22
356	2016-06-21 05:45:59	I can perfectly understand what's going on. Comments would be nice though (but not sure where to integrate them)	kurtextrem	2016-08-10 19:39:22
356	2016-06-21 05:51:53	> Comments would be nice though There is also the alternative of trying to write legible code instead of writing comments to workaround it.	FagnerMartinsBrack	2016-08-10 19:39:22
356	2016-06-21 06:08:01	What exactly isn't understandable? Even through my gmail app I could read the code, with syntax highlighting it's even easier.	kurtextrem	2016-08-10 19:39:22
356	2016-06-21 07:09:46	> What exactly isn't understandable? Even through my gmail app I could read the code, with syntax highlighting it's even easier. Code should be self documented. If the developer judges that a code need comments (as you proposed), then that is a strong indication that the code is not legible enough. If it was legible enough, then the need for comments explaining what the code is doing would be unn…	FagnerMartinsBrack	2016-08-10 19:39:22
356	2016-06-21 12:42:24	@FagnerMartinsBrack Your <= ES5 and **readable** alternative without using templating engine is ? <S_CODE_TOKEN> @kurtextrem Thanks for the support.	ghost	2016-08-10 19:39:22
356	2016-06-21 13:35:52	@wifiextender > @FagnerMartinsBrack Your <= ES5 and readable alternative without using templating engine is ? Using a proper view framework like React without trying to reinvent the wheel with plain JavaScript. I am not saying that isn't a smart approach for templating, it is, but there are two kinds of smart solutions: The one that want to focus in being smart and focus in irrelevant performance…	FagnerMartinsBrack	2016-08-10 19:39:22
356	2016-06-21 15:55:49	> Nobody can provide an alternative for that code because it is impossible to know what it is trying to achieve, and the code itself cannot express clearly what it is trying to do. Same could be said for your statement: > Using a proper view framework like React without trying to reinvent the wheel with plain JavaScript. When you complete porting my last and short example to ES5, you'll build the…	ghost	2016-08-10 19:39:22
356	2016-06-22 14:28:52	> When you complete porting my last and short example to ES5, you'll build the confidence that you can solve my first example. I never said anything about ES5, you did. > Upon trying it, you'll start losing track what's going on, the code will become more unreadable and you'll end up frustrated yelling at your screen. Lots of assumptions and argument against a straw man that you created about thi…	FagnerMartinsBrack	2016-08-10 19:39:22
356	2016-08-10 19:39:22	Please come back with a PR. We can debate when we review it.	zenopopovici	2016-08-10 19:39:22
355	2016-06-05 10:24:36	## code section display problem on topic 12 ## TL;DR; ![screen shot 2016-06-05 at 6 22 22 pm](https://cloud.githubusercontent.com/assets/559351/15804875/8889e2e4-2b4a-11e6-962a-107776006671.png) ## Username [@amo_wu](https://twitter.com/amo_wu)	amowu	2016-06-05 10:50:53
355	2016-06-05 10:50:49	@amowu thanks！	neighborhood999	2016-06-05 10:50:53
354	2016-06-02 12:01:18	Hey, consider using localeCompare method in the sort callback. More info: https://developer.mozilla.org/en/docs/Web/JavaScript/Reference/Global_Objects/String/localeCompare	fi0dor	2016-07-25 14:00:08
354	2016-06-02 14:20:28	Hey @fi0dor, There is no full support for Safari or IE10 for localeCompare. I suggest we leave it as it is.	zenopopovici	2016-07-25 14:00:08
354	2016-07-25 14:00:18	Closing due to no response.	zenopopovici	2016-07-25 14:00:08
353	2016-05-24 14:38:20	## [Title here] ## TL;DR; [content here] ## Username [twitter account link or github account link ej: [@tips-js](https://twitter.com/tips_js)] ## Extra [content here]	panalbish	2016-06-02 14:18:27
353	2016-06-02 14:18:32	Thanks!	zenopopovici	2016-06-02 14:18:27
352	2016-05-17 00:09:26	## New post in spanish ## Username [@ppollo07](https://twitter.com/ppollo07)	ppollo07	2016-05-17 18:05:20
351	2016-05-14 00:31:10		neighborhood999	2016-05-14 00:31:15
350	2016-05-12 07:10:15	Hey guys, I have this issue for about **5 months** or so. First of all, really great tool, but very **buggy** on my **Android** device. Having the app installed and most of the time it runs well. I can see all the tips and so on. But sometimes (maybe when I not shutdown the app and I let it in the background for some days) when I want to access the App after some days again (**WITHOUT internet**)…	kwoxer	2016-08-10 19:46:34
350	2016-05-12 09:30:09	@Satya5614 ping	sjfkai	2016-08-10 19:46:34
350	2016-05-24 18:19:01	Okay, so I still get it. And here is how to reproduce it and how to "fix" it. Maybe you get an idea how to fix it by coding. So you just start jstips fresh. So the best is to restart Android. Now make sure you are not connected to internet as if you have no connection while traveling. And now you see the white page. So why do you try to load or refresh the list if there is no connection? Absoluty…	kwoxer	2016-08-10 19:46:34
350	2016-06-12 14:25:16	Slightly modified **manifest.json** <S_CODE_TOKEN> **index.html** <S_CODE_TOKEN> The service worker which will intercept the resource requests and serve the cached one **js/sw.js** <S_CODE_TOKEN> Now both, the web page and the chrome app will work offline. The more **filesToCache** you add, the more will be accessible offline. --- 18 hours later, edited sw.js: **js/sw.js** <S_CODE_TOKEN> --- [Ouc…	ghost	2016-08-10 19:46:34
350	2016-06-12 16:22:51	When will the new Version be out so that I can test :)	kwoxer	2016-08-10 19:46:34
350	2016-06-13 06:37:38	Until the service worker caching is added to JS Tips, visit my blog to see the offline capability in action: - Visit my blog so the resources to be cached - Close the browser - Pull out your internet cable - Open up your browser - Visit my blog page The service worker will intercept the resource requests and serve the cached one (while u r offline) until you reboot your device. The chrome app and…	ghost	2016-08-10 19:46:34
350	2016-06-13 14:56:35	It turns out that the service worker has life cycle, so my tablet was sleeping for roughly 2 hours and the first time I tried to load my blog didn't went well as the service worker was terminated while the droid was sleeping. On the second and every next time the blog was loaded from the cache while being offline ofc. ![](https://wifiextender.github.io/img/file/blog-web-app/1.jpg) ![](https://wif…	ghost	2016-08-10 19:46:34
350	2016-08-10 19:46:34	This is the best we can do right now. Thanks @wifiextender .	zenopopovici	2016-08-10 19:46:34
349	2016-05-10 12:15:41	## typo fix ## TL;DR; [content here] ## Username [hingsir](https://github.com/hingsir) ## Extra [content here]	hingsir	2016-05-10 12:59:23
349	2016-05-11 02:15:36	@hingsir thanks	sjfkai	2016-05-10 12:59:23
348	2016-05-10 00:16:29		neighborhood999	2016-05-10 00:16:34
347	2016-05-09 22:39:58	## [Translate last 3 post es_ES] ## @ppollo07	ppollo07	2016-05-10 01:17:06
346	2016-04-27 07:50:42		neighborhood999	2016-04-27 07:51:23
345	2016-04-22 07:03:19	## The difference between var and let ## TL;DR; In this tip, here are we talked about - The difference between `var` and `let` - Should we replace `let` with `var`? - use `let` safely. ## Username [@richzw](https://github.com/richzw) ## Extra [content here]	richzw	2016-08-25 18:53:15
345	2016-08-23 21:12:45	@richzw can you add a playground like this https://github.com/loverajoel/jstips/blob/gh-pages/_posts/en/2016-08-10-comma-operaton-in-js.md ?	loverajoel	2016-08-25 18:53:15
345	2016-08-25 18:55:15	@richzw thanks!	loverajoel	2016-08-25 18:53:15
344	2016-04-22 02:56:58	## fix typo in the 44th tip ## TL;DR; <S_CODE_TOKEN> ## Username [@richzw](https://github.com/richzw) ## Extra	richzw	2016-04-22 02:59:03
343	2016-04-12 11:52:49	update tips and translate tip 52.	neighborhood999	2016-04-12 11:53:03
342	2016-04-12 00:54:53	## Get file extension ## TL;DR; Several solutions are posted here to get the more efficient way to get the file extension. ## [@richzw](https://github.com/richzw) ## Extra	richzw	2016-04-21 17:42:28
342	2016-04-12 07:42:03	Great tip. :shipit:	kurtextrem	2016-04-21 17:42:28
342	2016-04-12 21:09:06	nice :shipit:	loverajoel	2016-04-21 17:42:28
342	2016-04-13 05:38:43	:shipit:	sjfkai	2016-04-21 17:42:28
342	2016-04-13 09:02:00	:shipit:	neighborhood999	2016-04-21 17:42:28
342	2016-04-13 11:13:31	:shipit: . Nice work!	zenopopovici	2016-04-21 17:42:28
342	2016-04-13 14:36:09	A couple of issues: Your _How does it _work?_ section is a _word-for-word copy_ of the linked StackOverflow answer. You should probably rewrite it in your own words to avoid accusations of plagiarism. (The other reason to do so is that the original explanation actually leaves out a couple of details.) You should also make a note that `getFileExtension3()` is the only _correct_ implementation of t…	gromgit	2016-04-21 17:42:28
342	2016-04-14 04:04:38	@gromgit, thank you for your comments, I have updated this tip per your suggestion.	richzw	2016-04-21 17:42:28
342	2016-04-21 17:57:43	@richzw thanks for your tip! really good tip!	loverajoel	2016-04-21 17:42:28
341	2016-04-08 12:36:54	## How to use optional arguments in functions (with optional callback) ## TL;DR; You can make function arguments and callback optional ## alphashuro [@alphashuro](https://twitter.com/alphashuro) [alphashuro](https://github.com/alphashuro)	alphashuro	2016-05-06 15:05:06
341	2016-05-03 21:42:29	ok, I like this :shipit:	loverajoel	2016-05-06 15:05:06
341	2016-05-03 21:46:49	Nais :shipit:	zenopopovici	2016-05-06 15:05:06
341	2016-05-04 12:11:20	Please don't leak arguments: https://github.com/petkaantonov/bluebird/wiki/Optimization-killers#3-managing-arguments	kurtextrem	2016-05-06 15:05:06
341	2016-05-04 13:14:39	Thank you @kurtextrem , good catch, I did not know there were rules about leaking arguments. I will fix that tonight and update the PR	alphashuro	2016-05-06 15:05:06
341	2016-05-04 19:50:03	I've updated the code, any thoughts?	alphashuro	2016-05-06 15:05:06
341	2016-05-06 10:12:02	:shipit: :+1:	kurtextrem	2016-05-06 15:05:06
341	2016-05-06 14:25:58	:shipit: 👍	sjfkai	2016-05-06 15:05:06
341	2016-05-06 14:53:08	:shipit:	zenopopovici	2016-05-06 15:05:06
340	2016-04-08 10:25:16	## Add one solution in ES6 for 2016-02-07 tips ## TL;DR; Using spread operator in ES6 <S_CODE_TOKEN> ## Username [@zangw](https://github.com/richzw) ## Extra To recursively flattens array, one good method [`flattenDeep`](https://lodash.com/docs#flattenDeep) could do that. However, the [`flatten`](http://underscorejs.org/#flatten) in underscore only be flattened a single level.	richzw	2016-04-11 21:13:58
340	2016-04-11 21:14:02	thanks!!	loverajoel	2016-04-11 21:13:58
339	2016-04-07 20:47:46	Maybe an easier and faster way? <S_CODE_TOKEN> Does anyone know if this would have any problems?	thelambdaparty	2016-08-10 19:40:48
339	2016-04-07 23:39:11	Is `timestamp = (+new Date / 1000) | 0` intended to be the same as `timestamp = ~~(+new Date / 1000)` which is intended to be the same as `Math.floor(+new Date / 1000)`? If yes, then it is worth pointing out the benefits of each one so that one can decide the tradeoffs.	FagnerMartinsBrack	2016-08-10 19:40:48
339	2016-04-08 03:21:03	I've no cons about neither of the options, just the sintaxe verbosity... In terms of performance, _Date.now()_ looks faster than _new Date_ in my tests.	lnfnunes	2016-08-10 19:40:48
339	2016-08-10 19:40:48	Leaving as it is right now. If you have a suggestion, please make a PR with addendum to the tip.	zenopopovici	2016-08-10 19:40:48
338	2016-04-07 16:52:16	## [Breaking or continuing loop in functional programming] ## TL;DR; [content attached..] ## vamshisuram [twitter account link or github account link ej: [@vamshisuram](https://twitter.com/vamshisuram)]	vamshisuram	2016-08-17 16:53:43
338	2016-04-11 21:21:11	@vamshisuram I link this one, can you add more explanation about `some()`? maybe an oficial link and jsbin demo can help!	loverajoel	2016-08-17 16:53:43
338	2016-04-13 09:12:48	@loverajoel Added MDN links and quoted their description on **some** method.	vamshisuram	2016-08-17 16:53:43
338	2016-05-03 21:41:23	the format of the file should be .md	loverajoel	2016-08-17 16:53:43
338	2016-08-09 17:37:58	This is nice. :shipit:	zenopopovici	2016-08-17 16:53:43
338	2016-08-15 16:26:40	@vamshisuram can you add a playground like this https://github.com/loverajoel/jstips/blob/gh-pages/_posts/en/2016-08-10-comma-operaton-in-js.md ?	loverajoel	2016-08-17 16:53:43
338	2016-08-17 16:55:58	Thanks!	loverajoel	2016-08-17 16:53:43
337	2016-04-07 02:49:49	## Add performance compare between `Array.prototype.slice.call(arguments)` and `[].slice.call(arguments);` ## TL;DR; Add performance compare between `Array.prototype.slice.call(arguments)` and `[].slice.call(arguments);` ## Username [@zangw](https://github.com/richzw) ## Extra None	richzw	2016-04-07 11:01:35
337	2016-04-07 05:42:23	That applies only to Chrome. On a recent Firefox, it's actually a wash: ![arguments_firefox_perf](https://cloud.githubusercontent.com/assets/215702/14341566/63cf2b2a-fcc5-11e5-8515-282776fb4861.png) Also, I'd drop the "performance optimization" claim in the last statement; manual reconstruction of `arguments` turns out to [only be definitively faster in Firefox](https://jsperf.com/arguments-leaki…	gromgit	2016-04-07 11:01:35
337	2016-04-07 07:26:26	The performance is irrelevant here, but the non-minifiable bytes that composes `Array.prototype.slice.call` and should be downloaded are not.	FagnerMartinsBrack	2016-04-07 11:01:35
336	2016-04-05 18:22:31	that return --> that returns	da-vaibhav	2016-04-05 18:45:19
336	2016-04-05 18:45:16	thanks	loverajoel	2016-04-05 18:45:19
335	2016-03-28 08:16:27	There were several semicolons missing. Now, they're not. Yay.	tfrommen	2016-03-28 11:44:43
335	2016-03-28 11:44:49	Thanks!	zenopopovici	2016-03-28 11:44:43
334	2016-03-18 12:34:47		neighborhood999	2016-03-18 12:34:52
333	2016-03-17 05:47:25	as title	neighborhood999	2016-03-17 05:47:30
332	2016-03-15 22:17:19	On iPhone 6. V 9.2.1. None of the tips show up on the app. I check for updates and nothing happens. What else can I provide to help with this issue? Redownload the app?	tazcarper	2016-08-10 19:47:02
332	2016-03-18 13:46:49	@tazcarper Can you try to reinstall the app?	zenopopovici	2016-08-10 19:47:02
332	2016-03-18 13:57:13	@tazcarper we didn't make the iOs app, somebody with the RSS feed made that, and yes it's failing :(	loverajoel	2016-08-10 19:47:02
332	2016-03-20 02:45:34	@tazcarper there is a bug which clears all tips. Reinstalling the app can help you for now. @loverajoel I promise I will release the next version of the app this week with bugs fixed. And as you suggested I am developing it in React-Native.	Satya5614	2016-08-10 19:47:02
332	2016-08-10 19:47:02	This should be fixed at least partially by #350.	zenopopovici	2016-08-10 19:47:02
331	2016-03-15 03:20:13	## [Fix tldr] ## TL;DR; `tldr` of tip16 was same with tip1.	sjfkai	2016-03-15 14:09:08
331	2016-03-15 05:36:51	:shipit:	loverajoel	2016-03-15 14:09:08
331	2016-03-15 14:09:22	Thanks @sjfkai	zenopopovici	2016-03-15 14:09:08
330	2016-03-14 14:23:52	Fixing tip tldr. It was the same of this [tip](https://github.com/loverajoel/jstips/blob/gh-pages/_posts/en/2016-01-01-angularjs-digest-vs-apply.md)	hevertoncastro	2016-03-14 14:56:48
330	2016-03-14 14:57:02	Thanks. Merged.	zenopopovici	2016-03-14 14:56:48
329	2016-03-12 07:00:54	## Changes in tip 13 ## TL;DR; Added Note at last ## Username [SarjuHansaliya](https://github.com/SarjuHansaliya)	SarjuHansaliya	2016-03-12 16:28:32
329	2016-03-12 07:01:44	As we discussed in #323.	SarjuHansaliya	2016-03-12 16:28:32
329	2016-03-12 16:28:31	:+1:	loverajoel	2016-03-12 16:28:32
328	2016-03-11 13:07:08		neighborhood999	2016-03-11 13:07:19
327	2016-03-11 12:04:43	## Make easy loop on array ## TL;DR; Make a elegant loop on array ## Username Julien jamet: [github](https://github.com/jamet-julien)	jamet-julien	2016-05-12 17:29:00
327	2016-03-11 13:52:59	@jamet-julien: Please use english.	zenopopovici	2016-05-12 17:29:00
327	2016-03-11 14:03:35	Is it better ?	jamet-julien	2016-05-12 17:29:00
327	2016-03-11 14:26:06	@jamet-julien There is a bit of work to do maybe the others can chime in ...	zenopopovici	2016-05-12 17:29:00
327	2016-03-11 14:39:26	@zenopopovici Thanks. Is it good now?	jamet-julien	2016-05-12 17:29:00
327	2016-03-11 14:43:31	@jamet-julien Thanks Julien, we will be adding this under review soon. We still have some backlog of tips proposals. When it is under review, more people will chime in and suggest changes. We'll ping you when that happens.	zenopopovici	2016-05-12 17:29:00
327	2016-03-11 14:47:16	@zenopopovici Thanks.	jamet-julien	2016-05-12 17:29:00
327	2016-03-12 07:07:23	@jamet-julien A few general comments: - What does "the condition list would be huge" in your first sentence mean? - Since `index` is part of the looping state of `aList`, it really should be a _property_ of `aList` (i.e. `aList.index`) rather than a separate variable. - There's a bug in your example. Your `change()` function does a _pre-increment_, so the first `change()` call actually returns `a…	gromgit	2016-05-12 17:29:00
327	2016-03-12 16:28:04	@gromgit really nice feedback	loverajoel	2016-05-12 17:29:00
327	2016-03-14 09:01:27	@gromgit thank. I look this and update the code.	jamet-julien	2016-05-12 17:29:00
327	2016-03-14 10:28:44	@jamet-julien Much better now, although the first sentence is still rather vague. I suggest something like this instead: > Sometimes, we need to loop endlessly over an array of items, like a carousel of images or an audio playlist. Here's how to take an array and give it "looping powers":	gromgit	2016-05-12 17:29:00
327	2016-03-14 13:38:20	@gromgit better, isn't it ?	jamet-julien	2016-05-12 17:29:00
327	2016-03-14 14:48:23	@jamet-julien :+1:	gromgit	2016-05-12 17:29:00
327	2016-03-16 09:51:12	@loverajoel thanks, is it Ok ?	jamet-julien	2016-05-12 17:29:00
327	2016-03-22 17:14:12	@jamet-julien you have my :shipit:	loverajoel	2016-05-12 17:29:00
327	2016-03-22 17:21:52	Mine too :shipit:	zenopopovici	2016-05-12 17:29:00
327	2016-04-29 12:01:01	@loverajoel Can you tell me what is the next step please. Could I do modification ? thank.	jamet-julien	2016-05-12 17:29:00
327	2016-05-02 01:23:47	@JakeRawr we need 5 shipits to merge this, I'll try merge this week	loverajoel	2016-05-12 17:29:00
327	2016-05-06 13:50:17	:shipit: 🐔	ppollo07	2016-05-12 17:29:00
327	2016-05-06 14:03:45	:shipit: 🎱	aschelstraete	2016-05-12 17:29:00
327	2016-05-06 14:24:31	:shipit: 👍	sjfkai	2016-05-12 17:29:00
327	2016-05-11 19:54:36	:shipit:	cjkumaresh	2016-05-12 17:29:00
327	2016-05-12 01:01:51	:shipit:	pklinger	2016-05-12 17:29:00
326	2016-03-11 10:07:12	## Removes redundant JS mention ## TL;DR; Redundant JS mention ## Username @ryanoasis ## Extra - removes redundant mention of 'JS' (all of these are "in JS") - makes tip description consistent with the others - tip 46 I think is an exception to this because it helps clarify that it is not referring to the more common jQuery implementation	ryanoasis	2016-03-11 13:53:28
326	2016-03-11 13:53:36	Right! Thanks!	zenopopovici	2016-03-11 13:53:28
325	2016-03-09 16:27:48	The original tip mentions options objects, for which it's almost always necessary to handle missing properties with default values. I show how this can be done in a very neat way. Also added examples to show what happens when incorrect, incomplete or missing arguments are passed with/without default parameters. @dislick	gromgit	2016-03-10 17:53:42
325	2016-03-10 10:20:08	That's really cool, great addition! I would love to see this being merged.	dislick	2016-03-10 17:53:42
325	2016-03-10 16:16:29	Hello @gromgit ! Just one typo mistake : <S_CODE_TOKEN> Also, I'm not sure why you choose `{ name = "Anony", surname = "Moose" } = {}` instead of simply `{ name = "Anony", surname = "Moose" }` for the first argument in the `sayHelloTimes2` definition? It doesn't seems to change anything so I was wondering if there was a reason ? Also, :shipit:	adaniloff	2016-03-10 17:53:42
325	2016-03-10 16:40:56	Yes .. I too wondering about that .. First argument.. What that extra ={} will do.. ? First of all.. Is that right? If right .. What it will do.. Can you please explain?	shivarajnaidu	2016-03-10 17:53:42
325	2016-03-10 16:51:39	@adaniloff Ouch, thanks for the typo catch! @shivarajnaidu As explained in the text, `= {}` denotes the default value for the entire parameter object. It seems confusing because I forgot to include one set of examples, where the expected object parameter is completely missing. As you can see from my latest update, the results with and without `= {}` are very different, in one case potentially **f…	gromgit	2016-03-10 17:53:42
325	2016-03-10 17:53:56	Thanks @gromgit ;). Merged.	zenopopovici	2016-03-10 17:53:42
324	2016-03-09 11:37:22		neighborhood999	2016-03-09 11:37:26
323	2016-03-09 07:43:19	## Measure Operation time using `console` object ## TL;DR; Measure Operation time using `console` object ## Username [SarjuHansaliya](https://github.com/SarjuHansaliya)	SarjuHansaliya	2016-03-12 06:41:24
323	2016-03-09 08:16:06	@kurtextrem Thanks. Is it good now?	SarjuHansaliya	2016-03-12 06:41:24
323	2016-03-09 08:26:23	@kurtextrem thanks :+1:	SarjuHansaliya	2016-03-12 06:41:24
323	2016-03-09 13:35:53	@SarjuHansaliya There is one tip equal than yours, take a look [here](http://www.jstips.co/en/tip-to-measure-performance-of-a-javascript-block/). What about merge both?	loverajoel	2016-03-12 06:41:24
323	2016-03-09 16:03:29	Ohh Sure , We should merge both. Sorry I haven't seen that post earlier	SarjuHansaliya	2016-03-12 06:41:24
323	2016-03-11 17:55:05	@SarjuHansaliya Just make changes on that one and submit a new PR.	zenopopovici	2016-03-12 06:41:24
323	2016-03-12 04:37:35	Can you help me ? I don't see any "Create Pull Request" Button. ![screen shot 2016-03-12 at 10 06 35 am](https://cloud.githubusercontent.com/assets/6604146/13720853/2b59fe68-e83a-11e5-92c7-7f7fd837416c.png) Do I have to close this PR ?	SarjuHansaliya	2016-03-12 06:41:24
323	2016-03-12 05:51:46	@SarjuHansaliya I suggest you leave this PR alone for now, just start a new one on the other tip. Then when you're done submitting that PR, come back here and close this one.	gromgit	2016-03-12 06:41:24
323	2016-03-12 06:02:52	@gromgit I am new to git , so I am little bit confused. I have made changes to tip 13 in my local , then I push it to my forked repo on github. Now those commits are listed here , why so ? Even I can't see new PR button ? Can you guide me?	SarjuHansaliya	2016-03-12 06:41:24
323	2016-03-12 06:23:08	@SarjuHansaliya Ah, I didn't notice the problem earlier. GitHub tracks PR content by **branch**; since all your changes were on the main `gh-pages` branch, what you ended up doing was combine all your changes (even for other tips) into this PR instead. The cleanest and most reliable way to resolve this is to close this PR and reset your own state: 1. Copy out any changed files from your old fork …	gromgit	2016-03-12 06:41:24
323	2016-03-12 06:41:24	@gromgit Oh thanks man. Now I got the problem , It makes me clear now. So I am closing this PR. Will submit new.	SarjuHansaliya	2016-03-12 06:41:24
322	2016-03-08 11:13:47		rccoder	2016-03-09 02:58:56
322	2016-03-09 02:58:31	@rccoder Thanks!	sjfkai	2016-03-09 02:58:56
321	2016-03-08 10:02:03		neighborhood999	2016-03-08 10:02:45
320	2016-03-07 06:50:51	## [Fix some errors of tip 33] ## TL;DR; [content here] ## Username [@sjfkai](https://github.com/sjfkai) ## Extra [content here]	sjfkai	2016-03-07 09:53:22
320	2016-03-07 09:53:39	Thanks @sjfkai ;)	zenopopovici	2016-03-07 09:53:22
320	2016-03-08 02:08:38	@gromgit @loverajoel You are right. I will update this directly.	sjfkai	2016-03-07 09:53:22
319	2016-03-06 11:16:49		neighborhood999	2016-03-06 11:16:53
318	2016-03-05 09:25:20	## Update Tip #03 Improve Nested Conditionals with a refactoring example ## TL;DR; Fixes #66 with an example ## Username https://github.com/petetnt	petetnt	2016-03-05 13:37:09
318	2016-03-05 13:37:20	Cool @petetnt :) Thanks!	zenopopovici	2016-03-05 13:37:09
318	2016-03-05 13:54:44	:+1:	petetnt	2016-03-05 13:37:09
317	2016-03-05 05:46:45	## 2016-03-03-helpful-console-log-hacks.md ## TL;DR; Added Safari Debugger Link ## Username [SarjuHansaliya](https://twitter.com/SarjuHansaliya)	SarjuHansaliya	2016-03-05 13:36:10
317	2016-03-05 13:36:12	Nice. Thanks!	zenopopovici	2016-03-05 13:36:10
316	2016-03-05 05:13:06	as title	neighborhood999	2016-03-05 05:13:12
315	2016-03-04 01:18:17	## Fix contributing ## TL;DR; as title ## Username [neighborhood999](https://github.com/neighborhood999)	neighborhood999	2016-03-04 14:13:14
315	2016-03-04 14:13:19	Thanks :)	zenopopovici	2016-03-04 14:13:14
314	2016-03-03 17:41:16	Per @neighborhood999 's observation that the `tip-tldr` field is also affected by the _no starting backtick_ rule, I've updated it to be as clear as possible.	gromgit	2016-03-03 20:27:32
314	2016-03-03 20:27:38	Thanks, merged!	zenopopovici	2016-03-03 20:27:32
314	2016-03-04 23:06:02	:+1:	loverajoel	2016-03-03 20:27:32
313	2016-03-03 16:06:11	## Create array sequence `[0, 1, ..., N-1]` in one line ## TL;DR; Compact one-liners that generate ordinal sequence arrays ## Username [gromgit](https://github.com/gromgit) ## Extra - Shorter explanation that should be sufficient for intermediate-level JS developers - Original exposition now in my own repo, link in text	gromgit	2016-03-05 05:18:06
313	2016-03-03 16:10:41	Related to this, I've started the [jstips-xe](https://github.com/gromgit/jstips-xe) repo to collect any explanations I may write which are too long to fit in 2 minutes. @SarjuHansaliya , please let us know which revamp you refer, or if you have some other ideas. Thanks.	gromgit	2016-03-05 05:18:06
313	2016-03-03 18:18:04	@gromgit @loverajoel I like the way it is with this new repo. I think it could be interesting to include those directly in the jstip repo, with two distinct "room" (one accessible from the readme, the other one only accessible from each tip when an explanation is desired). What do you think guys ?	adaniloff	2016-03-05 05:18:06
313	2016-03-03 20:28:09	I prefer this too.	zenopopovici	2016-03-05 05:18:06
313	2016-03-04 06:02:18	@gromgit @loverajoel This idea looks good. If someone doesn't know some basic then one can relate it.	SarjuHansaliya	2016-03-05 05:18:06
313	2016-03-05 05:29:28	@loverajoel We can close this now ?	SarjuHansaliya	2016-03-05 05:18:06
313	2016-03-05 05:33:12	@SarjuHansaliya sorry? I merged this based in your comment ![image](https://cloud.githubusercontent.com/assets/1700100/13545915/99d93ca2-e27a-11e5-970d-559a1367314c.png)	loverajoel	2016-03-05 05:18:06
313	2016-03-05 05:34:32	yes I also mean to merge #313 only	SarjuHansaliya	2016-03-05 05:18:06
312	2016-03-03 12:52:25	#295 ![](http://imgur.com/4WAwR6t.png) if **tip-tldr** start with (`), make build failure. after fix: ![](http://imgur.com/Hx5u2WE.png) so we need add this information to **CONTRIBUTING** for user.	neighborhood999	2016-03-03 16:52:41
312	2016-03-03 16:52:40	@neighborhood999 https://github.com/loverajoel/jstips/blob/gh-pages/CONTRIBUTING.md It's already added... We as contributors must be vigilant before performing merges also.	zenopopovici	2016-03-03 16:52:41
312	2016-03-03 19:31:47	for some reason, the build is broken and don't are sending the alert email. I merged a new tip and sent another fix and the page didn't rebuild. Any ideas?	loverajoel	2016-03-03 16:52:41
312	2016-03-03 19:33:09	In local everything works as expected	loverajoel	2016-03-03 16:52:41
312	2016-03-03 19:43:32	done :p	loverajoel	2016-03-03 16:52:41
312	2016-03-03 20:31:20	What was the issue?	zenopopovici	2016-03-03 16:52:41
312	2016-03-04 00:53:35	@zenopopovici I megred before I have check, but I don't know tip-tldr let page build broken... ![](http://i.imgur.com/64mC33c.png) yesterday, I wording contributors_zh_TW but in **Use backticks..** display is not normal... I have fix and send PR #315 I know I am collaborator but I think this need @loverajoel @zenopopovici review and check, thanks :smile:	neighborhood999	2016-03-03 16:52:41
312	2016-03-04 14:16:17	@neighborhood999 Thanks ... I merged the change ... it looked fine in code, I'll be more careful. Also please feel free to fix things if you see a problem. I think it's better for a problem to be fixes as soon as possible than to wait for someone to approve an obvious fix. We can easily revert stuff if we do mistakes.	zenopopovici	2016-03-03 16:52:41
312	2016-03-04 14:59:49	I think that my problem was Github lag, now everything are working as expected!	loverajoel	2016-03-03 16:52:41
311	2016-03-03 12:28:23		neighborhood999	2016-03-03 12:28:34
310	2016-03-03 10:43:21	First of all, I like the idea of this repo :+1: just a nice read now and then. However i was wondering.. perhaps we should do this for other (programming) languages too, i.e. gather any tip in any language. Allowing us to filter on language, or perhaps a tailored page per language (PHPTips, JSTips, etc.) What do you think?	ro0NL	2016-08-10 19:45:12
310	2016-03-03 11:09:04	Right now we would have to change a lot to implement this or start separate side-projects. I don't know the availablility of @loverajoel to do that. Or maybe you could start your own project :)	zenopopovici	2016-08-10 19:45:12
310	2016-03-03 11:21:46	I understand. I'm not sure @loverajoel only fancies JS a lot or is willing to support multiple programming languages at all. If so I would like to help and think a uniform app with tips would be a huge +1 from my POV. So we have a few choices here; - Integrate multiple languages in the current app (JSTips becomes GenericTips basicly or just Tips ;-)) - A side project per language in a uniform way…	ro0NL	2016-08-10 19:45:12
310	2016-03-03 12:03:09	A "Tips" orga and for every repo one main maintainer (plus helpers) would be ideal I'd say :D Am 03.03.2016 12:21 schrieb "Roland Franssen" notifications@github.com: > I understand. I'm not sure @loverajoel https://github.com/loverajoel > only fancies JS a lot or is willing to support multiple programming > languages at all. If so I would like to help and think a uniform app with > tips would be …	kurtextrem	2016-08-10 19:45:12
310	2016-03-05 05:05:46	Yep, it's a good idea, but take a lot of time maintain one single repo (js tips) I can't imagine how many time will take administrate more tips projects. I think that we have to find people from others languages (python, php, c, ...) and try it.	loverajoel	2016-08-10 19:45:12
310	2016-08-10 19:45:12	JS Tips for now. Is there are peple who want to fork this and become maintainers, let us know.	zenopopovici	2016-08-10 19:45:12
309	2016-03-02 07:18:48	## update CONTRIBUTING_zh_TW and fix tip title ## TL;DR; as title ## Username [neighborhood999](https://github.com/neighborhood999)	neighborhood999	2016-03-02 07:19:03
308	2016-03-02 01:43:51	## How to `reduce()` arrays ## TL;DR; Some reminders about using `reduce()` ## Username [gromgit](https://github.com/gromgit) ## Extra - Slight adjustment to TL;DR too	gromgit	2016-03-02 13:37:03
308	2016-03-02 02:04:53	:+1:	loverajoel	2016-03-02 13:37:03
308	2016-03-02 13:37:14	Thanks	loverajoel	2016-03-02 13:37:03
307	2016-03-01 21:00:31	## Create array sequence [0, 1, ..., N-1] in one line ## TL;DR; Compact one-liners that generate ordinal sequence arrays ## Username [gromgit](https://github.com/gromgit) ## Extra - Substituted a proper (though long) explanation	gromgit	2016-03-05 05:18:21
307	2016-03-01 21:29:21	@SarjuHansaliya please take a look here!	loverajoel	2016-03-05 05:18:21
307	2016-03-03 09:39:14	I find this interesting, but isn't jstips about short explanation ? <S_CODE_TOKEN> Could it be added with a link that explain all that, and keep here necessary stuff only?	adaniloff	2016-03-05 05:18:21
307	2016-03-03 16:08:09	@adaniloff Fair enough. I've created #313 to address this, though I won't close this just yet.	gromgit	2016-03-05 05:18:21
307	2016-03-04 06:02:53	@gromgit Thanks for nice write up.	SarjuHansaliya	2016-03-05 05:18:21
307	2016-03-04 14:20:38	@SarjuHansaliya Can we agree to merge #313 or #307? (It's really your decision).	zenopopovici	2016-03-05 05:18:21
307	2016-03-05 05:09:33	@zenopopovici I think it would be better if we merge #313.	SarjuHansaliya	2016-03-05 05:18:21
307	2016-03-05 05:18:21	closed, we merge https://github.com/loverajoel/jstips/pull/313 Thanks	loverajoel	2016-03-05 05:18:21
306	2016-03-01 11:34:20	## DOM event listening made easy ## TL;DR; An elegant and easy way to handle DOM events ## Username [@octopitus](https://github.com/octopitus)	octopitus	2016-03-16 14:53:39
306	2016-03-01 11:57:40	​Currently this is not a tip, but rather a code snippet. Please add explanations. ​	kurtextrem	2016-03-16 14:53:39
306	2016-03-01 12:12:18	@octopitus Yes, @kurtextrem is right please comment your code.	zenopopovici	2016-03-16 14:53:39
306	2016-03-01 17:30:42	Added explanations. Changed structure.	octopitus	2016-03-16 14:53:39
306	2016-03-05 13:51:38	I think it's just fine now, it's easily understandable. :shipit:	zenopopovici	2016-03-16 14:53:39
306	2016-03-07 05:21:31	:shipit:	SarjuHansaliya	2016-03-16 14:53:39
306	2016-03-07 15:50:39	@octopitus I suggest removing the paragraph about closures entirely, as I don't think it adds anything useful to the point of your tip. Ironically, your "better approach" is also the only one of the three chunks that commits the "sin" you explicitly warned against: `handler` closes over the same `element` that `handleEvent` binds it to, thereby creating a circular ref even if `handler` doesn't ac…	gromgit	2016-03-16 14:53:39
306	2016-03-08 11:08:59	@gromgit Thank you for your feedback. > `handler` closes over the same `element` that `handleEvent` binds it to, thereby creating a circular ref even if `handler` doesn't actually use `element`! Exactly. But it's not a problem because neither `element` nor `handler` is referenced by any other object. Also, when you call `destroy` to remove event listener, the circular reference got broken. Here i…	octopitus	2016-03-16 14:53:39
306	2016-03-08 15:25:49	@octopitus You're right that the closure pattern you present doesn't create any problems as used, but that further weakens the case for your closure paragraph. It's now just a distraction from the central point of your tip (an elegant way to manage lifetimes of event listeners) and breeds confusion amongst people like me who tend to read stuff fairly carefully; I won't be the only person to go "h…	gromgit	2016-03-16 14:53:39
306	2016-03-08 16:05:18	Thank you @gromgit. You're right. I will remove it.	octopitus	2016-03-16 14:53:39
306	2016-03-14 19:14:18	:shipit: :clap:	loverajoel	2016-03-16 14:53:39
306	2016-03-15 01:42:12	:shipit:	gromgit	2016-03-16 14:53:39
306	2016-03-15 01:53:00	<S_CODE_TOKEN>	tracker1	2016-03-16 14:53:39
306	2016-03-15 14:12:00	I would also integrate @tracker1 alternative. It's very elegant.	zenopopovici	2016-03-16 14:53:39
306	2016-03-15 15:53:33	I'm in two minds about @tracker1 's suggestion. Yes, it's elegant, but it also monkeypatches a "quasi-root" in the DOM hierarchy (i.e. an object whose interface is inherited by almost the entire DOM) with a function name that's short, sharp and subject to multiple interpretations. Since it's not part of the official DOM spec, there's a non-zero probability that a third-party UI library comes alon…	gromgit	2016-03-16 14:53:39
306	2016-03-15 16:16:26	:shipit:	zenopopovici	2016-03-16 14:53:39
306	2016-03-16 08:30:15	I've written a longer exposition on the monkeypatching issues above and [posted it](https://github.com/gromgit/jstips-xe/blob/gh-pages/tips/xx.md) on my tip supplement repo. I think it's too long and dense to be a tip in itself, so I'll (as usual) make it reference this tip when it's published. If anyone feels it should appear here instead, I will consider submitting it.	gromgit	2016-03-16 14:53:39
306	2016-03-16 09:15:47	@gromgit This should be in our repo too!!!	zenopopovici	2016-03-16 14:53:39
306	2016-03-16 14:49:53	:shipit:	ppollo07	2016-03-16 14:53:39
306	2016-03-16 14:53:19	![](http://i.giphy.com/axu6dFuca4HKM.gif)	loverajoel	2016-03-16 14:53:39
305	2016-03-01 10:06:20	## Truncating the fast way ## TL;DR; `~~X == Math.trunc(X)`...in certain cases ## Username [gromgit](https://github.com/gromgit) ## Extra - Changed "round" to "trunc" (the former is quite different) - Restructed the tip into appropriate sections - Greatly expanded on the pros and cons NOTE: I've changed the tip name and TL;DR for accuracy, but I did **not** rename the file itself.	gromgit	2016-03-01 17:09:20
305	2016-03-01 10:44:33	​Perfect, :shipit:!​	kurtextrem	2016-03-01 17:09:20
305	2016-03-01 12:13:08	Nice! We'll review it.	zenopopovici	2016-03-01 17:09:20
305	2016-03-01 14:00:03	@pklinger ping here!	loverajoel	2016-03-01 17:09:20
305	2016-03-01 16:26:41	Thanks for the feedback, @pklinger . I've made further adjustments that hopefully improve the tip.	gromgit	2016-03-01 17:09:20
305	2016-03-01 16:56:42	Thanks, I appreciate your contributions :shipit:	pklinger	2016-03-01 17:09:20
305	2016-03-01 17:08:55	awesome guys :clap: @pklinger @gromgit	loverajoel	2016-03-01 17:09:20
304	2016-03-01 04:12:44	## Antipattern: ~~ ## TL;DR; Don't say `~~` when you mean `Math.floor()` ## Username https://github.com/gromgit ## Extra Inspired by a recent update PR to Tip 49	gromgit	2016-03-01 07:01:48
304	2016-03-01 05:48:15	Heads up, we have a tip about them. Options: 1. Remove the tip? 2. Ask the Express team why they use this 3. Stick with using only when (?) (you want to save bytes?)	kurtextrem	2016-03-01 07:01:48
304	2016-03-01 06:15:21	@kurtextrem Whoops, missed Tip 18 somehow. :grimacing: I dunno, it seems that tip doesn't go far enough in pointing out the really serious problems with using `~~`, even if you Know What You're Doing (and to be honest, I'm also pulling some of my own punches). Unlike `!!`, the behavior of `~~` is not obvious in so many cases that even the most experienced developers are likely to get bit sooner o…	gromgit	2016-03-01 07:01:48
304	2016-03-01 06:17:56	Or: 5. Issue an update PR on Tip 18 with a whole bunch of _d'oh_ examples, possibly doubling or tripling its length?	gromgit	2016-03-01 07:01:48
304	2016-03-01 06:45:27	Revisiting seems good, but we should mark the "update" as new tip so that people read it (practically: add the d'ohs to tip 18 and send out the new part as 18a (which is not there in reality but in 18 included?))	kurtextrem	2016-03-01 07:01:48
304	2016-03-01 07:01:42	OK, I'll work on an update PR to Tip 18 then.	gromgit	2016-03-01 07:01:48
304	2016-03-01 07:26:46	:+1: Thanks for your work.	sjfkai	2016-03-01 07:01:48
304	2016-03-01 13:54:30	:clap:	loverajoel	2016-03-01 07:01:48
303	2016-03-01 01:08:36	fix typo in tip #49(zh-CN)	zhangpenglin	2016-03-01 01:47:36
303	2016-03-01 01:47:29	Thank you :+1:	sjfkai	2016-03-01 01:47:36
302	2016-02-29 16:21:32	I interpret **Reduce builtin function usage** as "cut down on your usage of native functions", which is a downright bizarre sentiment. @darul75 I suggest a catchier and more accurate replacement: **How to `reduce()` and PROFIT!**	gromgit	2016-03-05 05:06:06
302	2016-03-01 00:11:45	@darul75 what do you think about it?	loverajoel	2016-03-05 05:06:06
302	2016-03-01 20:02:06	I think your proposed title is a bit too catchy, but I can definitely see why we should rename it. Quick fix: adding backticks?	kurtextrem	2016-03-05 05:06:06
302	2016-03-01 21:03:58	Or perhaps a simple **How to `reduce()` arrays**?	gromgit	2016-03-05 05:06:06
302	2016-03-01 23:21:30	@gromgit PR please.	zenopopovici	2016-03-05 05:06:06
302	2016-03-02 04:13:20	Hi all, Sure it was a bit confusing and I did not know how to express it well. I have to think about it too but if you have idea just put it I am on holiday now and connexion very bad here. Kindly, Julien Port: 06 24 79 14 83 2016-03-02 0:22 GMT+01:00 Zeno Popovici notifications@github.com: > @gromgit https://github.com/gromgit PR please. > > — > Reply to this email directly or view it on GitHub …	darul75	2016-03-05 05:06:06
302	2016-03-02 05:28:40	@zenopopovici Done, #308	gromgit	2016-03-05 05:06:06
302	2016-03-02 07:37:40	If @darul75 is fine with that :shipit: (#308) 2016-03-02 6:28 GMT+01:00 gromgit notifications@github.com: > @zenopopovici https://github.com/zenopopovici Done, #308 > https://github.com/loverajoel/jstips/pull/308 > > — > Reply to this email directly or view it on GitHub > https://github.com/loverajoel/jstips/issues/302#issuecomment-191068749.	kurtextrem	2016-03-05 05:06:06
302	2016-03-02 11:02:13	Sounds good :+1:	darul75	2016-03-05 05:06:06
302	2016-03-02 13:38:23	merged! Thanks all :+1:	loverajoel	2016-03-05 05:06:06
301	2016-02-29 10:55:46	## tip 27 render problem ## TL;DR; ![](http://i.imgur.com/BfV25sv.png) try to fix this render probelm ## Username [neighborhood999](https://github.com/neighborhood999)	neighborhood999	2016-02-29 10:56:00
300	2016-02-29 09:16:39	## Pygments is no longer supported ## TL;DR; Pygments is no longer supported, switching to rouge ## Username zeno.popovici ## Extra ##	zenopopovici	2016-02-29 09:16:45
300	2016-02-29 13:48:34	this fix broke some styles in the site, but don't worry I will fix it later. Thanks for this!	loverajoel	2016-02-29 09:16:45
300	2016-02-29 14:04:35	I figured there would be some issues, let me know if there is anything I can do to help.	zenopopovici	2016-02-29 09:16:45
299	2016-02-29 09:14:14	## Fix jekyll build error ## TL;DR; TW translation prevented pages from generating ## Username zeno.popovici ## Extra ##	zenopopovici	2016-02-29 09:14:25
298	2016-02-29 05:25:53	Fix typo in 2016-02-15-detect-document-ready-in-pure-js.md	xcatliu	2016-02-29 08:29:03
298	2016-02-29 08:29:14	Thanks!	zenopopovici	2016-02-29 08:29:03
297	2016-02-29 03:36:13	Fix typo in 2016-01-27-short-circuit-evaluation-in-js.md	xcatliu	2016-02-29 08:30:04
297	2016-02-29 08:30:10	Thanks!	zenopopovici	2016-02-29 08:30:04
296	2016-02-28 05:07:45	## translate tip 49 ## TL;DR; as title ## Username [neighborhood999](https://github.com/neighborhood999)	neighborhood999	2016-02-28 05:08:07
295	2016-02-27 15:32:13	Hey @loverajoel, I have a question. I already merge my #286, but I go to jstips blog found article no update. what's happen?	neighborhood999	2016-02-29 09:18:37
295	2016-02-29 06:28:17	I have the same problem at zh_CN version. I have commited the newest tip but it not appears. @loverajoel	sjfkai	2016-02-29 09:18:37
295	2016-02-29 08:33:46	We have a build failure due to Jekyll changes for GitHub pages. @loverajoel needs to look into this. <S_CODE_TOKEN>	zenopopovici	2016-02-29 09:18:37
295	2016-02-29 08:35:01	Maybe #285 is also related to this?	zenopopovici	2016-02-29 09:18:37
295	2016-02-29 09:18:37	It seems that it was unrelated to GitHub changes, but due to @neighborhood999 changes. Please make sure titles do not start with a backtick, this will break jekyll. I've fixed this.	zenopopovici	2016-02-29 09:18:37
295	2016-02-29 09:34:19	@zenopopovici Sorry, it's my bad.	neighborhood999	2016-02-29 09:18:37
294	2016-02-27 13:19:06	## Easiest way to extract Unix timestamps ## TL;DR; In Javascript you can easily get the unix timestamp ## Username @nmrony ## Extra Converting miliseconds to seconds as Unix timestamp is calculaed in seconds	nmrony	2016-03-03 15:44:08
294	2016-02-27 16:56:36	It's probably worth adding https://github.com/loverajoel/jstips/issues/293#issuecomment-189654261	kurtextrem	2016-03-03 15:44:08
294	2016-02-27 17:12:49	@kurtextrem Hmm, Will add a paragraph on it after confirmation of next comment	nmrony	2016-03-03 15:44:08
294	2016-02-29 14:07:35	:shipit:	loverajoel	2016-03-03 15:44:08
294	2016-02-29 14:35:40	:shipit:	zenopopovici	2016-03-03 15:44:08
294	2016-03-01 01:58:41	For the sake of readability, is `Math.floor()` better than `~~` ?	sjfkai	2016-03-03 15:44:08
294	2016-03-01 02:52:48	@sjfkai @nmrony For the sake of **accuracy**, `Math.floor()` should **always** be used over `~~`. Since `~` is defined to work over 32 bits, `~~` actually causes a Y2038 issue: <S_CODE_TOKEN>	gromgit	2016-03-03 15:44:08
294	2016-03-01 02:59:56	@gromgit :+1:	sjfkai	2016-03-03 15:44:08
294	2016-03-01 12:14:52	@nmrony, @gromgit has a point. I would also go for `Math.floor`. What do you think?	zenopopovici	2016-03-03 15:44:08
294	2016-03-02 04:15:53	@zenopopovici @gromgit Sure!! I will give this patch a final touch when I return home .	nmrony	2016-03-03 15:44:08
294	2016-03-02 18:42:34	@zenopopovici Updated `PR` with `Math.floor` and working date string format to grab timestamp of specific date for iOS devices	nmrony	2016-03-03 15:44:08
294	2016-03-03 02:17:26	@nmrony I think there's some confusion regarding the recent discussions in #293 . It's not that Safari on iOS devices has a brain-damaged `Date()` that requires full ISO 8601 timestamp strings; it's that **single-digit days and months** aren't reliably parsed across platforms. For instance, the venerable Firefox on _all desktop and mobile platforms_ fails to parse `2016-2-28`, but no JS implement…	gromgit	2016-03-03 15:44:08
294	2016-03-03 07:15:13	@gromgit I have already mentioned it in updated PR	nmrony	2016-03-03 15:44:08
294	2016-03-03 07:30:27	@nmrony Sorry, I wasn't clear. What I mean to say is that `YYYY-MM-DD` and `YYYY-MM-DDT00:00:00Z` are _universally understood_ `Date()` input formats. The phrase "for iOS devices" is completely unnecessary, and may in fact confuse readers into believing that some other format is required for JS on Android or other platforms.	gromgit	2016-03-03 15:44:08
294	2016-03-03 12:32:13	@gromgit Okay. Let me update the PR right away. Hopefully we can ship it after this update :smiley:	nmrony	2016-03-03 15:44:08
294	2016-03-03 12:43:47	@gromgit @kurtextrem @sjfkai @zenopopovici Please can you review? Hopefully it is okay now. If it is please add :shipit: :wink:	nmrony	2016-03-03 15:44:08
294	2016-03-03 12:59:10	:shipit:	gromgit	2016-03-03 15:44:08
294	2016-03-03 14:54:51	:clap: :clap: :clap:	loverajoel	2016-03-03 15:44:08
294	2016-03-03 15:34:26	:shipit:	kurtextrem	2016-03-03 15:44:08
294	2016-03-03 15:45:21	merged, thanks guys! ![](http://i.giphy.com/nU704Y2jeFOHm.gif)	loverajoel	2016-03-03 15:44:08
293	2016-02-26 20:50:13	A unix timestamp is based in seconds since the UNIX epoc. A JavaScript datetime value is the milliseconds.. you need to divide by 1000 to get a unix timestamp. <S_CODE_TOKEN>	tracker1	2016-03-05 05:06:30
293	2016-02-26 21:14:24	@tracker1 true @nmrony take a look here	loverajoel	2016-03-05 05:06:30
293	2016-02-27 06:50:33	Yes true, silly mistake always gives pain. @tracker1 Thanks... @loverajoel Let me send a patch for it. How can I send a patch?	nmrony	2016-03-05 05:06:30
293	2016-02-27 07:24:54	Just do another PR.	kurtextrem	2016-03-05 05:06:30
293	2016-02-27 09:21:09	It seems that RFC2822 has much compatibility than ISO8601, so we prefer `new Date('2016/01/01')` to `new Date('2016-01-01')`	hingsir	2016-03-05 05:06:30
293	2016-02-27 12:16:29	@hingsir RFC2822 dates are of the form "01 Jan 2016" rather than "2016/01/01", and RFC3339 (the official "Internet date and timestamps" RFC) is actually based on ISO8601, so I'm not sure what you mean by "compatibility".	gromgit	2016-03-05 05:06:30
293	2016-02-27 13:03:35	@hingsir JS `dateString` value is compatible with IETF-compliant RFC 2822 timestamps and also a version of ISO8601. Main difference is between time zones please check - [Date Javascript MDN](https://developer.mozilla.org/en-US/docs/Web/JavaScript/Reference/Global_Objects/Date) - [Date.parse()](https://developer.mozilla.org/en-US/docs/Web/JavaScript/Reference/Global_Objects/Date/parse)	nmrony	2016-03-05 05:06:30
293	2016-02-27 13:21:23	@loverajoel @kurtextrem Sent another PR with conversion in seconds #294	nmrony	2016-03-05 05:06:30
293	2016-02-27 14:40:43	@nmrony @gromgit You both right. The problem I met was that `new Date('2016-1-1')` returns `Invalid Date` in iOS environment while `new Date('2016/1/1')` parsed correctly	hingsir	2016-03-05 05:06:30
293	2016-02-27 18:18:47	@hingsir yes and to convert it into `ISO-8601` format you need to pass `YYYY-MM-DDT00:00:00Z` and it should works fine on iOS. I don't have iOS devices right now. Can you confirm it? Then I will add it in Tip #294. One more thing `ES5` assumes timezone is `UTC` where `ES2015` will be Local timezone	nmrony	2016-03-05 05:06:30
293	2016-02-28 04:27:16	@nmrony @hingsir Safari for iOS 9.2.1 handles ISO8601 `2016-01-01T00:00:00Z` just fine. I also tested the other formats listed in the _Date and time (current at page generation) expressed according to ISO 8601_ sidebar of [https://en.wikipedia.org/wiki/ISO_8601](the Wikipedia page), across a slew of browsers on Linux, Mac OS X, iOS and Android. I was not surprised that every browser rejects the w…	gromgit	2016-03-05 05:06:30
293	2016-02-29 15:58:45	@gromgit I will update PR adding the information soon	nmrony	2016-03-05 05:06:30
293	2016-03-05 05:06:37	fix merged	loverajoel	2016-03-05 05:06:30
292	2016-02-26 20:03:50	## Return Values with the 'new' Operator ## TL;DR; This is an example of what results in using the 'new' operator with functions that return primitive, non-primitive, or undefined values. ## Username [@BradleyStafford](https://twitter.com/bradleystafford) [Morklympious](https://github.com/morklympious) ## Extra N/A	Morklympious	2016-04-05 17:34:26
292	2016-02-26 20:16:33	You could also add, that this mechanism allows "private" variables. see: https://babeljs.io/repl/#?experimental=false&evaluate=true&loose=false&spec=false&code=function%20Test()%20%7B%0A%20%20this.test%20%3D%20%22123%22%3B%0A%20%20%0A%20%20return%20%7B%20fn1%3A%20function()%20%7B%20console.log(%22t%22%2C%20this.test)%20%7D.bind(this)%2C%20fn2%3A%20function(t)%7B%20this.test%20%3D%20t%20%7D.bind(t…	kurtextrem	2016-04-05 17:34:26
292	2016-02-26 22:30:14	Thanks for the feedback! I'll think about incorporating some of this :)	Morklympious	2016-04-05 17:34:26
292	2016-03-05 05:17:45	@Morklympious ping	loverajoel	2016-04-05 17:34:26
292	2016-03-05 17:41:30	@kurtextrem I think I'm going to omit the 'private' variables idea, It's a good thing to know, but I think the focus is less on simulating private state and more on "What actually gets returned". Someone should write about Module patterns or function scope, which is probably where the private state explanation is better suited	Morklympious	2016-04-05 17:34:26
292	2016-03-11 21:25:53	Good catch. I'll update and push later tonight! :)	Morklympious	2016-04-05 17:34:26
292	2016-03-22 17:08:36	@Morklympious ping!	loverajoel	2016-04-05 17:34:26
292	2016-03-22 18:23:02	Wow. guess who is terrible? IT'S ME. Okay okay okay, I'm at work right now but I'll update it TONIGHT. Thanks for keeping me honest. hahahaha.	Morklympious	2016-04-05 17:34:26
292	2016-03-23 05:09:54	:+1: Added!	Morklympious	2016-04-05 17:34:26
292	2016-03-23 10:16:05	@Morklympious :). I'm :shipit:	zenopopovici	2016-04-05 17:34:26
292	2016-03-23 10:33:37	:shipit: :+1:	sjfkai	2016-04-05 17:34:26
292	2016-04-05 01:39:20	:shipit: :+1:	nmrony	2016-04-05 17:34:26
292	2016-04-05 14:42:48	:shipit:	ppollo07	2016-04-05 17:34:26
292	2016-04-05 17:34:22	:shipit: 🚀	loverajoel	2016-04-05 17:34:26
292	2016-04-05 17:48:08	![](http://i.giphy.com/13qctMBrrgbwJi.gif)	loverajoel	2016-04-05 17:34:26
291	2016-02-26 19:30:14	As discussed in #289 I've added details about the titles. I'm not sure about capitalization. Let's discuss about it :) Oh and while we're at it: How useful are the dates (e.g. for file names and more)? Isn't simply counting up a better idea (like the main readme does already)?	kurtextrem	2016-03-01 14:49:18
291	2016-02-26 19:42:46	@kurtextrem Can we gat rid of the `<sup>`? Just use regular () or a comma.	zenopopovici	2016-03-01 14:49:18
291	2016-02-26 19:44:31	I would also add: After the tip is reviewed by 5 people and they gave their shippit emote vote (:shipit:), then the tip will be `ready to merge`	zenopopovici	2016-03-01 14:49:18
291	2016-02-26 20:00:36	sure.	kurtextrem	2016-03-01 14:49:18
291	2016-03-01 12:18:04	@kurtextrem Can you please add: Please note that your title cannot start with a backtick character. Then we can merge.	zenopopovici	2016-03-01 14:49:18
291	2016-03-01 13:44:37	I don't think title-style capitalization should be a formal rule, because I feel the tip names serve as _content summaries_ rather than headlines. Compare, for instance, Tip 20's current: **Return objects to enable chaining of functions** vs. the proposed: **Return Objects to Enable Chaining of Functions** I personally find the first far more readable than the second.	gromgit	2016-03-01 14:49:18
291	2016-03-01 13:48:20	That is a good point, thanks for the feedback.	kurtextrem	2016-03-01 14:49:18
291	2016-03-01 13:56:31	@zenopopovici Added. Also added how to use ``` blocks correctly for the tips :D Please also discuss "How useful are the dates (e.g. for file names and more)? Isn't simply counting up a better idea (like the main readme does already)?"	kurtextrem	2016-03-01 14:49:18
291	2016-03-01 13:56:51	:shipit: :clap: :clap: :clap:	loverajoel	2016-03-01 14:49:18
291	2016-03-01 14:18:53	I think the tip number would be better than a date as the filename prefix, unless your publication backend needs dates in filenames for some reason. This way, the initial filename would be `xx-name-of-your-tip`. Also, since the Notes section instructs submitters to: > Leave the date and the tip number with xx. I would suggest also setting the `tip_number` in `POST_TEMPLATE.md` to `xx`. This shoul…	gromgit	2016-03-01 14:49:18
291	2016-03-01 14:30:57	@gromgit Changing the file name now would involve a lot of work across all languages, breaking also Google incoming links. We're sticking to what we have now. @kurtextrem Please also remove capitalization requirement, @gromgit has a point, besides almost all others are not capitalized. We should stick to non capitalized titles (this should be a requirement).	zenopopovici	2016-03-01 14:49:18
291	2016-03-01 14:42:22	I've in-cooperated the suggested changes now.	kurtextrem	2016-03-01 14:49:18
291	2016-03-01 14:44:52	Sorry, @zenopopovici , I don't agree with mandating _any_ sort of title casing. This should instead be taken on a case-by-case basis; sometimes all-lower-case reads better, sometimes Headline-Style Casing works, and sometimes a mix is the best option, like the alternate title for my initial PR that conflicted with Tip 18: ### _Double Bitwise NOT_ Considered Harmful: A thorough analysis	gromgit	2016-03-01 14:49:18
291	2016-03-01 14:49:34	Thank you @kurtextrem.	zenopopovici	2016-03-01 14:49:18
290	2016-02-26 19:20:06	## Helpful Console Logging Tips ## TL;DR; Helpful logging techniques using coercion and conditonal breakpoints. ## Username [@zthall](https://twitter.com/zthall)] ## Extra ## Using conditional breakpoints to log data If you wanted to log to the console a value each time a function is called, you can use conditional break points to do this. Open up your dev tools, find the function where you'd lik…	zackhall	2016-03-03 19:06:52
290	2016-02-26 19:36:24	:shipit:	kurtextrem	2016-03-03 19:06:52
290	2016-02-26 19:49:14	Simple enough :shipit:	zenopopovici	2016-03-03 19:06:52
290	2016-02-26 21:33:05	Hm, > evaluates to false, so it will not pause the page thread when it's hit Maybe add additional links explaining why it is not pause page thread?	drakmail	2016-03-03 19:06:52
290	2016-02-26 21:39:48	@drakmail I'd be happy to expand on it. Can you help me understand the part you'd like to clarify so that I can make it more clear? :smile: A conditional breakpoint pauses the page thread only if the condition for the breakpoint evaluates to true. So by using a condition like `console.log('foo') && false` it's guaranteed to evaluate to false since you're putting the literal false in the AND condi…	zackhall	2016-03-03 19:06:52
290	2016-03-01 12:19:25	@zackhall Please commit the clarification you suggested :)	zenopopovici	2016-03-03 19:06:52
290	2016-03-01 22:26:29	np – I updated the pull request with the clarification. :+1:	zackhall	2016-03-03 19:06:52
290	2016-03-01 23:23:13	I'm for :shipit: .	zenopopovici	2016-03-03 19:06:52
290	2016-03-03 03:43:20	:shipit:	gromgit	2016-03-03 19:06:52
290	2016-03-03 06:38:37	What about adding [this link](https://developer.chrome.com/devtools/docs/javascript-debugging#breakpoints) to explain what is or how to set a `conditional breakpoint`?	sjfkai	2016-03-03 19:06:52
290	2016-03-03 06:45:25	@sjfkai Good point. The equivalent Firefox page is [here](https://developer.mozilla.org/en-US/docs/Tools/Debugger/How_to/Set_a_conditional_breakpoint).	gromgit	2016-03-03 19:06:52
290	2016-03-03 16:37:02	@sjfkai @gromgit great suggestion. I'll do that shortly. And here's the equivalent [Edge page](https://dev.windows.com/en-us/microsoft-edge/platform/documentation/f12-devtools-guide/debugger/#setting-and-managing-breakpoints) as well. @loverajoel that's awesome, I didn't know that was an option. Will add that as well.	zackhall	2016-03-03 19:06:52
290	2016-03-03 17:55:04	Out of curiosity, why would you do `console.log(funcVariable + '');` instead of `console.log(funcVariable.toString())`?	homer0	2016-03-03 19:06:52
290	2016-03-03 18:11:17	Shorter. Plus this is known and common practice in a lot of languages.	kurtextrem	2016-03-03 19:06:52
290	2016-03-03 18:21:10	:shipit:	adaniloff	2016-03-03 19:06:52
290	2016-03-03 19:00:23	@sjfkai @gromgit Done! Thank you for the suggestions!	zackhall	2016-03-03 19:06:52
290	2016-03-03 19:01:00	@kurtextrem I don't like mixing data types :P, but I get your point. :shipit:	homer0	2016-03-03 19:06:52
290	2016-03-03 19:06:50	![](http://i.giphy.com/aLdiZJmmx4OVW.gif)	loverajoel	2016-03-03 19:06:52
290	2016-03-03 19:09:33	![yay](https://media.giphy.com/media/26tPo1I4XyWzIBjFe/giphy.gif)	zackhall	2016-03-03 19:06:52
290	2016-03-03 20:30:06	I like your gifs guys ... here's mine :shipit: ![citizen kane - clapping](https://cloud.githubusercontent.com/assets/767998/13508378/667e7b38-e18f-11e5-8058-1d48af1d07aa.gif)	zenopopovici	2016-03-03 19:06:52
290	2016-03-04 05:54:48	I guess that is what we call "Tips after-launch party" :P	kurtextrem	2016-03-03 19:06:52
289	2016-02-26 16:14:58	I've made a couple of changes in the main README.md. First: The under title of JS tips should explain what "JS" means. Second: I think the "no matter if it is a weekend or a holiday" was a relic from "every day", so I've removed that and changed the wording (as we have more channels than Twitter and GitHub). Also I've removed "JavaScript" from the titles, as our tips are obviously about JS. No ne…	kurtextrem	2016-02-26 16:45:15
289	2016-02-26 16:45:18	Awesome, thanks. Can you make a PR with the suggested changes? We can talk on them right there.	zenopopovici	2016-02-26 16:45:15
289	2016-02-26 17:08:44	@kurtextrem yes, we should add this in the contribution rules	loverajoel	2016-02-26 16:45:15
288	2016-02-26 05:31:11	## Translate to Spanish [@ppollo07](https://twitter.com/ppollo07)	ppollo07	2016-05-04 02:36:35
288	2016-02-26 05:41:05	:clap: :clap: :clap:	loverajoel	2016-05-04 02:36:35
288	2016-02-26 14:24:03	Wow. Awesome work!	zenopopovici	2016-05-04 02:36:35
288	2016-02-26 18:08:28	Thanks! @zenopopovici	ppollo07	2016-05-04 02:36:35
288	2016-03-22 17:09:48	@ppollo07 ping	loverajoel	2016-05-04 02:36:35
288	2016-04-02 23:25:50	@loverajoel i need your check for my new commits.. It's all ready!!	ppollo07	2016-05-04 02:36:35
288	2016-05-04 02:42:39	Thanks @ppollo07	loverajoel	2016-05-04 02:36:35
287	2016-02-25 22:54:37	Overall thought about the selection criterion for JSTips: I think a priority should be given to the tips useful for practical development problems that JS developers are facing that are not well addressed in the existing resources. Just to give a few examples: Lately, I have been coding using MEAN stack. There are a very few resources addressing issues associated with NPM Mongoose (MongoDB module…	pastrop	2016-08-10 19:43:03
287	2016-02-25 23:04:19	L El jue, feb 25, 2016 06:24 PM, pastrop notifications@github.com escribió: > Overall thought about the selection criterion for JSTips: I think a > priority should be given to the tips useful for practical development > problems that JS developers are facing that are not well addressed in the > existing resources. Just to give a few examples: Lately, I have been coding > using MEAN stack. There a…	calderaro	2016-08-10 19:43:03
287	2016-02-25 23:29:12	@pastrop Everybody is more than welcome to contribute with a PR. We're not refusing anything that is of interest.	zenopopovici	2016-08-10 19:43:03
287	2016-02-26 06:01:25	Your last few sentences clearly show the reason for JSTips: "All over the place". So who has time to go over every answer on StackOverflow? How do you Google things you don't even know (e.g. as beginner: "wtf is prototype?". If you don't know it, you can't find it). Our tips aren't for pros only, but target beginners as well. If they want to get better, they can find multiple good tips in one pla…	kurtextrem	2016-08-10 19:43:03
287	2016-03-03 10:36:20	Perhaps each tip should be indicated with some sort of level? i.e. `beginner`, `medior`, `pro`?	ro0NL	2016-08-10 19:43:03
287	2016-03-03 11:09:51	@ro0NL Not a bad suggestion ... //cc @loverajoel	zenopopovici	2016-08-10 19:43:03
287	2016-03-05 05:07:45	@ro0NL @zenopopovici yep, we can create labels or tags and I jekyll support this	loverajoel	2016-08-10 19:43:03
287	2016-08-10 19:43:03	Merged with: https://github.com/loverajoel/jstips/issues/368	zenopopovici	2016-08-10 19:43:03
286	2016-02-25 17:29:24	## Wording and follow recently updated ## TL;DR; as title ## Username [neighborhood999](https://github.com/neighborhood999)	neighborhood999	2016-02-27 15:06:14
286	2016-02-25 17:31:01	@neighborhood999 you are admin and you can merge your fixes for this language	loverajoel	2016-02-27 15:06:14
286	2016-02-25 17:35:06	@loverajoel I know :smile: but I not finish, I will as soon as possible.	neighborhood999	2016-02-27 15:06:14
286	2016-02-25 17:36:00	@neighborhood999 haha sorry	loverajoel	2016-02-27 15:06:14
286	2016-02-25 17:37:46	@loverajoel It's OK. I just want this translate will be better. I want go to sleep. Good Night :smile:	neighborhood999	2016-02-27 15:06:14
286	2016-02-26 03:12:05	:+1: awesome work!	sjfkai	2016-02-27 15:06:14
286	2016-02-26 14:22:14	Really cool! :+1:	zenopopovici	2016-02-27 15:06:14
285	2016-02-25 13:55:11	Hi, Just a minor issue.. but i noticed the paginator at http://www.jstips.co sometimes show 3 results per page and sometimes 4 results per page.. As we speak: - http://www.jstips.co/3/ shows 4 results - http://www.jstips.co/4/ shows 3 results - http://www.jstips.co/5/ shows 3 results - http://www.jstips.co/6/ shows 4 results - http://www.jstips.co/7/ shows 3 results Also noticed that page #1 in t…	ro0NL	2016-08-10 19:41:55
285	2016-02-25 13:57:37	Perhaps also start at index 1 rather than index 0 for the tip count.. Tip #0 feels a bit weird to me (http://www.jstips.co/15/)	ro0NL	2016-08-10 19:41:55
285	2016-02-25 14:21:17	We'll look into that. Thanks.	zenopopovici	2016-08-10 19:41:55
285	2016-02-25 14:29:50	@ro0NL yes, so weird, I will check. thanks	loverajoel	2016-08-10 19:41:55
285	2016-03-05 05:08:34	I fixed that, now we are showing 10 per page, but still is strange	loverajoel	2016-08-10 19:41:55
285	2016-03-07 07:58:23	@loverajoel the 1st page link is still wrong... http://www.jstips.co/3/ Both page 1 & 2 are linking to page 2.	ro0NL	2016-08-10 19:41:55
285	2016-03-07 15:20:42	@ro0NL true, I will check, thanks	loverajoel	2016-08-10 19:41:55
285	2016-05-06 15:04:18	Merged this issue here: https://github.com/loverajoel/jstips/issues/223	zenopopovici	2016-08-10 19:41:55
285	2016-08-10 19:41:55	This si fixed.	zenopopovici	2016-08-10 19:41:55
284	2016-02-25 11:15:51	Why have there not been any new tips since 48?	woverton	2016-02-25 14:20:23
284	2016-02-25 12:05:18	See #260. @loverajoel, need to update the project description: > This is about one JS tip every day!	FagnerMartinsBrack	2016-02-25 14:20:23
284	2016-02-25 14:20:23	@woverton there are tips in review, you can contribute by giving your :shipit: (OK) vote to them or suggest improvements. Take a look at the open PRs.	zenopopovici	2016-02-25 14:20:23
284	2016-02-25 14:32:29	@woverton how @zenopopovici said, rules changed, we are waiting for review for merge, for example this https://github.com/loverajoel/jstips/pull/248	loverajoel	2016-02-25 14:20:23
283	2016-02-25 06:19:54	## [WIP] Translate to Spanish_ES Translate to Spanish ## Twitter [@ppollo07](https://twitter.com/ppollo07)	ppollo07	2016-02-26 05:08:45
283	2016-02-25 06:23:23	You have files for CH in your PR, please make a rebase and only send Spanish lang. Also, good work!	loverajoel	2016-02-26 05:08:45
283	2016-02-25 23:24:34	Toote magic!! haha Ready to merge	ppollo07	2016-02-26 05:08:45
283	2016-02-25 23:30:18	@ppollo07 Thank you for your work, we'll lot over it asap.	zenopopovici	2016-02-26 05:08:45
283	2016-02-25 23:57:55	@ppollo07 you still have conflicts, there are files from EN language	loverajoel	2016-02-26 05:08:45
282	2016-02-25 04:22:19	## fix code snippet mismatching text description ## TL;DR; In the existing code snippet, all 5 timeouts are triggered at the same time (1000ms later). In order to print out 1 number every second, I modified the timeout delay so the ith number is printed after i seconds.	henrysun918	2016-02-25 14:13:40
282	2016-02-25 14:14:17	Thanks, merged. You're right the text said "every second".	zenopopovici	2016-02-25 14:13:40
281	2016-02-25 03:58:15	## jsPerf instead of jsPref ## TL;DR; changed the link name from jsPref to jsPerf	henrysun918	2016-02-25 14:07:51
281	2016-02-25 14:07:58	Thanks!	zenopopovici	2016-02-25 14:07:51
280	2016-02-24 16:39:37		madtaras	2016-02-24 17:12:16
280	2016-02-24 17:12:32	Thank you for your contribution @madtaras	zenopopovici	2016-02-24 17:12:16
279	2016-02-23 21:53:11	Modified tip and a bit of explanation to avoid throwing a `TypeError`. As written, it can throw an exception if called without a parameter: <S_CODE_TOKEN> _Note that this does not avoid the exception thrown when `words` is neither a `string` nor an `Array` of `string`s._	boneskull	2016-03-01 12:20:49
279	2016-02-25 14:22:12	@boneskull nice catch! @mattfxyz can you take a look here?	loverajoel	2016-03-01 12:20:49
279	2016-02-25 14:36:20	Not sure how safe `|| []` is ... but in this case ...	zenopopovici	2016-03-01 12:20:49
279	2016-02-26 15:35:33	This was mostly a theoretical example. It's not really code you would ever really use in production because it's such silly function. You can merge it, but I think it takes away from what the example is about.	mattfaluotico	2016-03-01 12:20:49
279	2016-02-26 15:56:07	It makes the tip more complete. However, I would refrain from explaining that little part. A separate tip would be better I'd say (quick, but useful!) (Example title "Logical Operators don't only compare" or so - probably something for me? :D)	kurtextrem	2016-03-01 12:20:49
279	2016-03-01 12:21:07	I've merged it. Thanks!	zenopopovici	2016-03-01 12:20:49
279	2016-03-01 18:31:03	ty	boneskull	2016-03-01 12:20:49
278	2016-02-23 16:14:02	## fix _config.yml ## TL;DR; fix _config.yml ## Username [neighborhood999](https://github.com/neighborhood999) ## Extra sorry, my bad. :(	neighborhood999	2016-02-23 16:14:20
277	2016-02-23 16:04:53	## fix zh_TW permalink ## TL;DR; fix permalink ## Username [@neighborhood999](https://github.com/neighborhood999)	neighborhood999	2016-02-23 16:05:23
276	2016-02-23 15:17:51	## Minor grammar fixes ## TL;DR; Minor grammar fixes mostly related to plural and singular forms ## Username @ryanoasis ## Extra - mostly concerning plural and singular uses - 'Tip to...' not consistent with the other list items	ryanoasis	2016-02-23 21:25:27
276	2016-02-23 21:25:28	Thanks	loverajoel	2016-02-23 21:25:27
276	2016-02-23 22:28:55	no problem! Thank _you_ for the good repo!	ryanoasis	2016-02-23 21:25:27
275	2016-02-23 11:46:02	tip aka test in production, it should be useful it should not be too fancy	zzz6519003	2016-03-05 13:39:43
275	2016-03-05 13:39:43	I think we covered this. If you have a suggestion regarding contributing rules, just add a PR and we can discuss it.	zenopopovici	2016-03-05 13:39:43
274	2016-02-23 03:47:09	follow recently update. fix some translated, use original character.	neighborhood999	2016-02-23 03:47:30
273	2016-02-23 03:41:11	## [Fix typo in 11 Chinese version ]	plrthink	2016-02-23 06:01:54
273	2016-02-23 06:01:22	@plrthink Thank you very much! Expect more :+1:	sjfkai	2016-02-23 06:01:54
272	2016-02-23 03:23:05	Array.apply(null,{length:10}).map(Number.call,**Number**); in tip33, if function map's second param is 'Array',the result will be nine arrays;if the second param is 'Object',the result will be something like '[number:0]'...I wonder **how the param influences the result**? and what is the reference of 'this' in Number.call? thank you	SudoKillMe	2016-03-05 05:09:09
272	2016-02-23 07:44:14	Map's second param is used as `this` when executing callback,so `Array.apply(null,{length:10}).map(Number.call,Number)` will execute `Number.call.call(Number,undefined, n)` in each loop.`Number.call.call(Number,undefined, n)` is the same as `Number.call(undefined, n)`. You can also use `Array.apply(null,{length:10}).map(Function.prototype.call,[Number|Array|Object])` instead.	kubrick1991	2016-03-05 05:09:09
272	2016-02-23 08:17:53	@kubrick1991 Thank you very much. I benefited a lot from your answer. however,I still have a question,as you said: `Array.apply(null,{length:10}).map(Function.prototype.call,Number)` will execute `Function.prototype.call.call(Number,undefined,0,[undefined,...])` for the first element,in this code,'this' refers to 'Number'(am i right?),and this is the same as `Function.prototype.call(undefined,0,[…	SudoKillMe	2016-03-05 05:09:09
272	2016-02-23 10:07:09	@SudoKillMe `Function.prototype.call.call([Number|Array|Object],undefined,n)` is the same as `[Number|Array|Object].call(undefined,n)`,not `Function.prototype.call(undefined,n)`.The second param is the function to finally execute, and the first param is just a `call` function.	kubrick1991	2016-03-05 05:09:09
272	2016-02-23 10:57:20	@SudoKillMe `Function.prototype.call(undefined,0)` is not the same as `Function(0)`. The former calls function `Function.prototype` with `undefined` as its context and `0, [undefined, ...]` as its arguments. This will return `undefined` (function `Function.prototype` always returns `undefined`). The latter calls constructor `Function` with only argument `0`. The result of such call is a newly cre…	schyzoo	2016-03-05 05:09:09
272	2016-02-23 11:18:22	@kubrick1991 thanks a lot! I never thought the detail of these functions,you helped me a lot thanks again	SudoKillMe	2016-03-05 05:09:09
272	2016-02-23 11:19:31	@schyzoo thanks,your answer made me understand something that I didn't know	SudoKillMe	2016-03-05 05:09:09
271	2016-02-23 02:58:32	update PR template link	neighborhood999	2016-02-23 03:01:22
270	2016-02-22 13:00:17	## Fix tip 00 with more data Following issue #257 and the comments I made a PR to add more data about the tips. It's purely about performance on Mobile or desktop. ## dexterneo [dexterneo](https://github.com/dexterneo)	jeremyfourna	2016-02-25 14:15:35
270	2016-02-22 13:29:42	Nice, real data to compare performance, easy to understand. I've gone trough it and I can't find any issues. :shipit:	zenopopovici	2016-02-25 14:15:35
270	2016-02-22 23:28:25	@dexterneo awesome work, can you add the link to jsperf? (for curious people) or add the browser version, this measures will change in the time	loverajoel	2016-02-25 14:15:35
270	2016-02-23 18:48:43	Regarding the stats it's the average of browser by family (Chrome = all versions of Chrome currently on the market, etc...) The link is already there at the beginning of all the big parts... Do you want to see it for each stats (by browser) ? I can add the date for each stats, this way when we'll look at it we'll know that is was in february 2016 ? Tell me what do you prefer ?	jeremyfourna	2016-02-25 14:15:35
270	2016-02-24 17:30:16	@dexterneo Just add the browser version for each stats item. (e.g. IE 11, Chrome 44) You can add also the date if you wish.	zenopopovici	2016-02-25 14:15:35
270	2016-02-24 21:44:13	+1	loverajoel	2016-02-25 14:15:35
270	2016-02-25 00:16:26	OK I'll push another version.	jeremyfourna	2016-02-25 14:15:35
270	2016-02-25 12:39:06	I just commited another version with browser version but I think we have a problem with **jsperf** On Google Chrome blog, they talk about the next version of Chrome mobile v47 & v48 but on **jsperf** there is only v33 for Chrome mobile, so this page with benchmark with all the browser might be already deprecated lol I don't know how **jsperf** works to add new browser support etc...	jeremyfourna	2016-02-25 14:15:35
270	2016-02-25 14:15:18	I think it's good enough right now.	zenopopovici	2016-02-25 14:15:35
270	2016-02-25 14:15:43	Thanks for your work!	zenopopovici	2016-02-25 14:15:35
270	2016-02-25 16:51:39	your welcome	jeremyfourna	2016-02-25 14:15:35
269	2016-02-22 03:15:40	> P.S.: If variable1 is a number, then first check if it is 0. `number` should translate to `数字`	zhangpenglin	2016-02-22 07:03:21
269	2016-02-22 03:41:54	@neighborhood999 ping	loverajoel	2016-02-22 07:03:21
269	2016-02-22 03:46:10	I think this PR need @sjfkai review beacause this version is **zh_CN** what do you think @loverajoel ?	neighborhood999	2016-02-22 07:03:21
269	2016-02-22 03:49:32	@neighborhood999 sorry, my bad	loverajoel	2016-02-22 07:03:21
269	2016-02-22 07:01:28	@zhangpenglin Thank you. Except more PR to help me improve the zh_CN version.	sjfkai	2016-02-22 07:03:21
268	2016-02-20 19:50:11	## Describe `++` operator ## TL;DR; Explain how `a++` works ## Username [@megapctr](https://github.com/megapctr) ## Extra As requested by @zenopopovici	megapctr	2016-02-22 08:45:09
268	2016-02-20 23:50:17	@megapctr: I would prefer a short phrase on -- rather than the "excercise" ... what do you think?	zenopopovici	2016-02-22 08:45:09
268	2016-02-21 10:33:40	Done. Is everything okay now?	megapctr	2016-02-22 08:45:09
268	2016-02-21 16:54:02	:shipit:	loverajoel	2016-02-22 08:45:09
268	2016-02-21 17:32:33	:shipit:	zenopopovici	2016-02-22 08:45:09
268	2016-02-21 17:34:02	@megapctr Thank your work! We'll merge it in the coming week.	zenopopovici	2016-02-22 08:45:09
268	2016-02-22 08:45:14	This is simple enough, merging.	zenopopovici	2016-02-22 08:45:09
267	2016-02-20 16:40:08	## Easy forEach operation ## TL;DR; Make an easy `forEach` operation by using a simple regular expression. ## sekaiamber [[@sekaiamber](https://github.com/sekaiamber)] ## Extra Close the PR #124 , using the new PR rules.	sekaiamber	2016-05-06 14:59:17
267	2016-02-20 16:40:20	Related #124, using the new PR rules.	sekaiamber	2016-05-06 14:59:17
267	2016-02-20 16:49:44	Thank you @sekaiamber, we'll put it under review next week when the new rules go into effect.	zenopopovici	2016-05-06 14:59:17
267	2016-02-24 17:23:36	Not sure this tip will pass review. It needs to be a JS tip and be grammatically correct.	zenopopovici	2016-05-06 14:59:17
267	2016-02-25 14:17:00	@sekaiamber We discussed this, unless it points out a jQuery specific issue, we can't accept jQuery, either convert to vanilla JS or close PR.	zenopopovici	2016-05-06 14:59:17
267	2016-02-25 16:37:11	@zenopopovici You've misunderstood. jQuery is used as example and is pretty common. Their technique is clever and in this case shows the point. The "real" code in this tip is vanilla JS. However, I think the title is not fitting.	kurtextrem	2016-05-06 14:59:17
267	2016-02-25 17:13:21	I get what the tip does, but it revolves around how jQuery does stuff. Actual code should be given first, techniques described, and then maybe show alternatives. Not the other way around. It's too crude and a bit hard to understand.	zenopopovici	2016-05-06 14:59:17
267	2016-02-25 17:20:48	Actually I think the order is fine, it just needs other text. Such as: "When taking a deep look into jQuery, we find a clever trick to define multiple functions with a lot less manual writing. For example you won't find `appendTo` and `prependTo`'s method body. Why is that? ...jQuery code... We can easily use this technique like so: ...the code... " Also, jQuery is only named "jQuery" (so it coul…	kurtextrem	2016-05-06 14:59:17
267	2016-02-25 18:18:59	@loverajoel Maybe you can have a look, i might be wrong... but i'm still not convinced it's a good one.	zenopopovici	2016-05-06 14:59:17
267	2016-03-03 04:59:28	I have two issues with this tip: 1. The title is very confusing. How could applying a function over an array be any easier than `forEach`? It took a while to understand that a more accurate title would be **Easy `forEach` on delimited string lists**. 2. The content documents a slightly shorter, but less clear and more fragile alternative to: <S_CODE_TOKEN> For the tip to work, you need to remembe…	gromgit	2016-05-06 14:59:17
267	2016-03-05 05:19:31	ping	loverajoel	2016-05-06 14:59:17
267	2016-05-06 14:59:17	Closed due to inactivity.	zenopopovici	2016-05-06 14:59:17
266	2016-02-20 14:37:26	This changes the wording around security: https://github.com/loverajoel/jstips/pull/265	jonathanKingston	2016-02-20 16:45:12
266	2016-02-20 15:06:06	Changes accepted. Makes perfect sense.	zenopopovici	2016-02-20 16:45:12
266	2016-02-20 15:17:12	Forgot about Chinese. We'll need a process to do this.	zenopopovici	2016-02-20 16:45:12
266	2016-02-20 16:45:12	Update: Chinese language will be updated by the language responsible.	zenopopovici	2016-02-20 16:45:12
266	2016-02-20 17:43:13	Thank you! On Sat, 20 Feb 2016 16:45 Zeno Popovici notifications@github.com wrote: > Closed #266 https://github.com/loverajoel/jstips/issues/266. > > — > Reply to this email directly or view it on GitHub > https://github.com/loverajoel/jstips/issues/266#event-557653242.	jonathanKingston	2016-02-20 16:45:12
265	2016-02-20 14:36:36	The language of this tip is very strong in suggesting that it would prevent an attacker. If an attacker has script execution rights in your code using tricks like this can make an attackers life harder but very unlikely would stop the issue. Closures were not really designed for security as data comes back out of them and bound to prototypes and DOM etc. Real ES6 modules would create a whole new …	jonathanKingston	2016-02-20 15:05:13
264	2016-02-20 14:19:15	## Cached fibonacci ## TL;DR; Better cached version of fibonacci ## Username @tommot348 ## Extra	sylvaindethier	2016-02-22 02:54:37
264	2016-02-21 17:05:36	@hingsir ping! @sylvaindethier translation isn't necessary for fixes, but @sjfkai will thank you :p	loverajoel	2016-02-22 02:54:37
264	2016-02-22 01:50:32	@sylvaindethier :+1:	hingsir	2016-02-22 02:54:37
263	2016-02-20 12:56:06	## Spelling mistake ## TL;DR; Spelling mistake, for tip 27 ## Username http://twitter.com/zenopopovici ## Extra Fixes #185	zenopopovici	2016-02-20 12:56:36
262	2016-02-19 10:01:41	Re: https://github.com/loverajoel/jstips/blob/gh-pages/_posts/en/2016-02-15-detect-document-ready-in-pure-js.md Why not just use the `DOMContentLoaded` event for those use cases?	mathiasbynens	2016-03-05 05:09:49
262	2016-02-19 13:08:18	I think it's more about (browsers') compatibilities, as explained [here](https://developer.mozilla.org/en-US/docs/Web/Events/readystatechange). Not really sure about it though. <S_CODE_TOKEN> It may be helpful to add it in the tip @loverajoel :)	adaniloff	2016-03-05 05:09:49
262	2016-02-19 13:11:29	For old IE support you need something like https://github.com/dperini/ContentLoaded/blob/master/src/contentloaded.js anyway.	mathiasbynens	2016-03-05 05:09:49
262	2016-02-19 13:20:04	About [compatibilities](https://developer.mozilla.org/en-US/docs/Web/Events/DOMContentLoaded#Cross-browser_fallback) : <S_CODE_TOKEN> So I guess it wont work for older versions than IE8, in which case `contentLoaded` would be required.	adaniloff	2016-03-05 05:09:49
262	2016-02-19 13:27:21	To summarize: 1. `DOMContentLoaded` is IE9+. 2. If you need to support IE8 and older (in 2016 I hope you don’t have to) you should use something like https://github.com/dperini/ContentLoaded/blob/master/src/contentloaded.js that implements the scrolling trick (which the code samples in this post don’t do). IMHO the post should be simplified to use `DOMContentLoaded` for the last two examples. If …	mathiasbynens	2016-03-05 05:09:49
262	2016-02-19 13:45:36	Seems legit :) :shipit: !	adaniloff	2016-03-05 05:09:49
262	2016-02-19 17:02:29	@madmantalking I can add one more case using this `DOMContentLoaded`, what do you think Thanks for your suggestion	loverajoel	2016-03-05 05:09:49
262	2016-02-19 21:51:22	I think IE9+ support is OK. Older browsers are simply edge cases which we shouldn't cover anymore.	zenopopovici	2016-03-05 05:09:49
262	2016-02-23 00:18:23	This one is probably should be closed. I also think that we shouldn't worry about IE8 and earlier browsers. In all fairness none of the newer JS capabilities are supported in older browsers and fewer and fewer people working on new systems care about those. Sure, there are older systems that need to be maintained but if you are in the maintenance mode, you probably already know what to watch for …	pastrop	2016-03-05 05:09:49
261	2016-02-19 08:32:57	Hi, thanks again for sharing it, I have just made a small code refactoring :)	darul75	2016-02-25 14:22:49
261	2016-02-19 17:08:14	@darul75 ping!	loverajoel	2016-02-25 14:22:49
261	2016-02-25 14:22:58	thanks @darul75	loverajoel	2016-02-25 14:22:49
260	2016-02-19 00:48:47	## Update project guidelines Based on comments in this [issue](https://github.com/loverajoel/jstips/issues/251) I rewrite the rules. Please feel free to add suggestions!	loverajoel	2016-02-22 23:17:51
260	2016-02-19 08:30:02	:+1: By the way, now we can add issue and PR templates. Is that something we want?	kurtextrem	2016-02-22 23:17:51
260	2016-02-19 16:58:01	@kurtextrem I added yesterday the PR template	loverajoel	2016-02-22 23:17:51
260	2016-02-19 17:09:55	Aah sorry :) Am 19.02.2016 17:58 schrieb "Joel Lovera" notifications@github.com: > @kurtextrem https://github.com/kurtextrem I added yesterday the PR > template > > — > Reply to this email directly or view it on GitHub > https://github.com/loverajoel/jstips/pull/260#issuecomment-186302586.	kurtextrem	2016-02-22 23:17:51
260	2016-02-19 21:51:01	@zenopopovici haha 5 is better to me, we can try with 5 and if we see that it is much we can return to 3	loverajoel	2016-02-22 23:17:51
260	2016-02-20 13:37:58	@loverajoel There are still some spelling mistakes suggested by @drakmail. Take a look when you have the time.	zenopopovici	2016-02-22 23:17:51
260	2016-02-21 17:17:19	@drakmail fiexed, thanks!	loverajoel	2016-02-22 23:17:51
260	2016-02-21 17:18:10	:shipit:	drakmail	2016-02-22 23:17:51
260	2016-02-21 17:40:45	:shipit:	zenopopovici	2016-02-22 23:17:51
260	2016-02-21 18:21:43	5 is good, :shipit:	bmkmanoj	2016-02-22 23:17:51
260	2016-02-22 23:17:48	Thanks guys!	loverajoel	2016-02-22 23:17:51
260	2016-02-23 05:44:13	:tada: this is awesome :)	kurtextrem	2016-02-22 23:17:51
259	2016-02-18 18:52:06	Addresses #251 - License.	zenopopovici	2016-02-18 18:53:46
259	2016-02-18 18:53:44	Awesome, thanks!	loverajoel	2016-02-18 18:53:46
258	2016-02-17 20:18:28	Fixed a typo on line 17	souljacker	2016-02-17 21:29:45
258	2016-02-17 21:29:49	@souljacker thanks	loverajoel	2016-02-17 21:29:45
258	2016-02-17 22:10:01	@loverajoel :bowtie:	souljacker	2016-02-17 21:29:45
257	2016-02-17 17:35:47	Via url of the tip : http://jsperf.com/push-item-inside-an-array <S_CODE_TOKEN> It's false ! arr.push(6); does 26 457 551 operations per second ! in Chrome 47.0.2526.106 arr[arr.length] = 6; does 5 223 471 operations per second ! in Chrome 47.0.2526.106 READ : operations per second (higher is better) at the bottom of the chart ! So in fact arr.push(6); is 5.06 times faster !!! in Chrome 47.0.2526…	jeremyfourna	2016-03-05 05:10:10
257	2016-02-18 18:13:43	@loverajoel :shipit:	adaniloff	2016-03-05 05:10:10
257	2016-02-18 23:31:19	@dexterneo you are right, can you send a PR? if not, let me know and I will made the fix	loverajoel	2016-03-05 05:10:10
257	2016-02-19 20:55:30	OK I'll send a PR during the WE	jeremyfourna	2016-03-05 05:10:10
257	2016-02-19 21:03:52	Also, in safari `arr[arr.length] = 6;` is almost 2% faster that push :-)	drakmail	2016-03-05 05:10:10
257	2016-02-19 21:06:23	And maybe benchmark doesn't correct because there is could be some browser engine optimizations caused by same data in all tests (arr always have same set of elements)	drakmail	2016-03-05 05:10:10
257	2016-02-22 13:01:38	Hope the PR will be of use.	jeremyfourna	2016-03-05 05:10:10
257	2016-02-22 13:02:02	I'll let you close the issue if the PR is OK with you.	jeremyfourna	2016-03-05 05:10:10
257	2016-02-22 13:27:17	Cool stuff! Thanks @dexterneo, we'll add it under review this week.	zenopopovici	2016-03-05 05:10:10
257	2016-02-26 08:52:01	`var arr1 = []; var arr2 = []; var arr3 = []; var arr4 = [];` `console.time(11);` `for(var i=0; i<10; i++){` `arr1.push(i);` `}` `console.timeEnd(11);//output: **0.437**ms` `console.time(22);` `for(var i=0; i<10; i++){` `arr2[arr2.length] = i;` `}` `console.timeEnd(22); //output: **0.062**ms` `console.time(33);` `for(var i=0; i<100000000; i++){` `arr3.push(i);` `}` `console.timeEnd(33); //output:…	SudoKillMe	2016-03-05 05:10:10
256	2016-02-17 15:35:45	I'm contributing to the Portuguese translation, and I think I might have found a misspelling in tip 35, English version. At like 17 it reads: > This is the **similiar** use of Is "similiar" a misspelling of "similar" or is it a technical term I'm not aware of?	souljacker	2016-02-18 10:00:59
256	2016-02-17 16:47:04	It's a misspelling.	polshgiant	2016-02-18 10:00:59
256	2016-02-18 10:01:28	fixed by #258	sjfkai	2016-02-18 10:00:59
255	2016-02-17 13:00:33		radarhere	2016-02-17 13:15:28
254	2016-02-17 11:23:56		bsitruk	2016-02-18 16:03:44
254	2016-02-17 13:52:58	@adaniloff ping	loverajoel	2016-02-18 16:03:44
254	2016-02-18 16:03:07	Thanks @bsitruk ! Can i accept the PR from Github UI or should I do it in CLI ? EDIT : I'm quite new here :)	adaniloff	2016-02-18 16:03:44
254	2016-02-18 16:03:49	@ahmedelgabri merged	loverajoel	2016-02-18 16:03:44
254	2016-02-18 16:06:05	@loverajoel I think you meant @adaniloff :)	ahmedelgabri	2016-02-18 16:03:44
254	2016-02-18 17:14:24	I think too :P @loverajoel , so you are the one that validate PR and just wait for the author to confirm it, right :)? Just wanna be sure about the process here.	adaniloff	2016-02-18 16:03:44
253	2016-02-17 10:57:02	## [reminders about reduce function usage] ## TL;DR; Some examples of using reduce() builtin function. ## Username [@darul75](https://github.com/darul75) ## Extra	darul75	2016-02-17 20:11:15
253	2016-02-17 20:10:15	nice tip	loverajoel	2016-02-17 20:11:15
252	2016-02-16 22:43:16	Minor syntax correction.	mmurkidjanian	2016-02-16 23:07:54
252	2016-02-16 23:08:01	Thanks!	loverajoel	2016-02-16 23:07:54
251	2016-02-16 17:51:58	One month and a half were born Js Tips with the concept of "One tip per day", 46 tips after these are my thoughts... One tip day was an ambitious goal, even more, when the objective was a good quality and a useful tip. We had really good tips for these days, excellent tips, but for the received feedback (and you can see that in the issues) show me that by follow the goal of one tip per day, I mer…	loverajoel	2016-02-22 23:19:33
251	2016-02-16 18:30:28	I think that's a natural evolution of the idea. Inevitably one day no good idea will come up and, in that case, it would be better to leave it be instead of filling it with a not so good tip or something too obvious. Sure, we all would love one amazing new tip each day, but that won't be always possible. In that case, I think quality should be considered over frequency.	souljacker	2016-02-22 23:19:33
251	2016-02-16 18:40:22	What about that one: - For now we switch to "one tip a week". This leaves us empty room for reviewing tips and discussing (click "Watch", get notified about PRs and issues, join the discussion!) - If (too) many new tips are coming in, we can switch back to daily (as the previous measure gives us enough time to review the new ones, so we publish the older ones first)	kurtextrem	2016-02-22 23:19:33
251	2016-02-16 20:02:16	@kurtextrem I agree with your first point. If we're handing out one a week, we'll have quite a bit of time to revamp the quality of individual tips. Quality should always be before quantity.	Pixeluh	2016-02-22 23:19:33
251	2016-02-16 20:10:09	Totally agree with the stated opinions by @souljacker and @kurtextrem. Definitely it's really hard to keep high quality on the reviews for all purposed tips on a daily basis. I believe it's a good idea to switch to a different time frame, though I'm not sure if this should be once per week. Maybe at least twice per week or on a scheduled basis excluding the weekends like every Monday, Wednesday a…	radibit	2016-02-22 23:19:33
251	2016-02-16 20:20:10	Why do one need to bind a frequency to this publication of a tip? I think it should be like "one tip after another" more than "one tip a day/week/month/whatever". If two tips are good enough to be published the same day, that's great! But if they are not ready to be released, better waiting for more quality than publish some wrong / unclear tips. I think too, maybe categorizing tips (by difficult…	adaniloff	2016-02-22 23:19:33
251	2016-02-16 20:22:10	+1 to @adaniloff, I think that is better don't set a frequency	loverajoel	2016-02-22 23:19:33
251	2016-02-16 20:35:11	### I think a way forward it to set a bunch of rules: 1. Tips should enter an "under review" phase where everyone contributing can vote on a tip (OK/NAK) in an Issue or PR. 2. If you want to "localize" tips, you will get a lot of requests that are basically just translating text. I don't see why tips should be translated. It's not a software for users where you need that kind of localization. You…	zenopopovici	2016-02-22 23:19:33
251	2016-02-16 20:43:32	@jucrouzet 1. :+1: 2. Translated tips are merged without code review because it's only a translation 3. :+1: 4. :+1: 5. I don't understand what are you trying to say, now jstips is open and free for reuse	loverajoel	2016-02-22 23:19:33
251	2016-02-16 20:43:50	I kinda agree with the comment above by @zenopopovici. Especially the 1., 3. and 4 :) EDIT : @loverajoel ahah that's fun, same reaction :) EDIT2 : for the 3., I personnaly like [those rules](https://github.com/feross/standard/blob/master/RULES.md)!	adaniloff	2016-02-22 23:19:33
251	2016-02-16 23:15:25	@loverajoel 5. I'm thinking ahead, I would want to publish these in an ebook format free for use at a time in the future. Anyway, there is no LICENSE file in the repo itself and one should be present (it's pretty standard). The readme has a link to a license not a license itself. Maybe I'm bickering about a non-issue but that's just me. I've just downloaded the iOS app, it's gonna be my main free…	zenopopovici	2016-02-22 23:19:33
251	2016-02-16 23:16:48	@adaniloff - Those rules look pretty cool. :+1:	zenopopovici	2016-02-22 23:19:33
251	2016-02-16 23:18:35	Guys, I'm not sure how did I came up in the discussion, but I'm pretty sure it's a bug :) However, interesting exchanges :)	jucrouzet	2016-02-22 23:19:33
251	2016-02-16 23:58:32	It's my bug :) Sorry.	zenopopovici	2016-02-22 23:19:33
251	2016-02-17 00:59:36	Maybe tips should start in `_posts/stage0/` wrt initial submission, in this way others can arrange for PRs and once it's been curated can move forward. - `stage0` - Initial Submittion for review (by PR) - `stage1` - Initial Review, accepted as a potential tip topic, edits should happen here pre-release - `stage2` - Content edited, ready for release, prioritization stage With each `git mv` through…	tracker1	2016-02-22 23:19:33
251	2016-02-17 05:11:10	@zenopopovici I don't know much about licenses, I like a licence that is free use but for open source projects :smile:	loverajoel	2016-02-22 23:19:33
251	2016-02-17 08:57:44	I think we should also define rules such as: - At least 3 (or 2?) people have to give their "LGTM" - when there is one 'complaint' resolve first before moving on I also like standard a lot (@adaniloff suggested it).	kurtextrem	2016-02-22 23:19:33
251	2016-02-17 09:07:41	Yes, +1 for Standard JS	gihrig	2016-02-22 23:19:33
251	2016-02-17 09:56:04	@zenopopovici :+1: I think it is great idea not bounding to a time constant. Another variant – publish only prepared tips once a week. It could provide some regularity without reducing quality.	drakmail	2016-02-22 23:19:33
251	2016-02-17 10:16:35	I'm on a meeting today so I won't be able to read / participate, I'll do it later! Happy to see people who are concerned about jstip :)!	adaniloff	2016-02-22 23:19:33
251	2016-02-17 10:23:15	Agree with other people's opinions. It's more important to focus on tips' quality rather than must obey "One tip per day".	sjfkai	2016-02-22 23:19:33
251	2016-02-17 15:52:24	@loverajoel - Here is another view to improve the quality of tips. If we can get some of most renowned guys in the JS community to contribute to this project by providing their tips, including the library/framework creators and committers/contributors, the people who drive the EcmaScript and web standards, we can expect the tips to be of high quality. And if we are not able to get them to contrib…	bmkmanoj	2016-02-22 23:19:33
251	2016-02-17 15:58:59	I think quality is always more important than quantity. The value comes from the output itself and not necessarily from the frequency of its arrival. Also if you you feel like you don't have enough JS in your life, check this one out https://www.codewars.com. It may give you ideas for good tips!	pastrop	2016-02-22 23:19:33
251	2016-02-17 16:25:06	@bmkmanoj I tried to contact JS rockstars to contribute but without success yet.	loverajoel	2016-02-22 23:19:33
251	2016-02-17 16:38:46	I will shoot a message to NYC JS group I am member of http://www.meetup.com/NY-JavaScript/ <S_CODE_TOKEN> To: loverajoel/jstips jstips@noreply.github.com Cc: pastrop pas_trop2003@yahoo.com Sent: Wednesday, February 17, 2016 11:25 AM Subject: Re: [jstips] Rethinking JsTips goal (#251) @bmkmanoj I tried to contact JS rockstars to contribute but without success yet.— Reply to this email directly or …	pastrop	2016-02-22 23:19:33
251	2016-02-17 16:41:09	It may not be relevant with the main subject of this topic, but I also think one of the greatest thing in a quality > quantity approach is the community which will participate. Lemme explain my point of view. Publishing quality means people code to be extremely analysed / reviewed. So people who are going to contribute will share the eager to learn / debate about things they may be not sure about…	adaniloff	2016-02-22 23:19:33
251	2016-02-17 16:45:22	@loverajoel That is kinda sad :worried:. I really like this project and I would like to take some responsibility towards keeping it going and grow stronger, by translating some of good stuff from the JS rockstars that I have been collating from blogs/ sites and publish here. If you feel, making me a collaborator will help in this direction - you may do so, but it is fine otherwise also.	bmkmanoj	2016-02-22 23:19:33
251	2016-02-17 20:08:29	Simple things are always the best, keep on.	ramitayba	2016-02-22 23:19:33
251	2016-02-17 21:21:33	All of us are on the same page, **quality > quantity**. So, I'm going to create a couple labels to tag each tip. All tips will have (same now) a label `tip-proposal` to identify tips PR's. Also will be two more labels to identify the status of the tip: `under review` and `ready to merge`. A tip will be `ready to merge` when at least 5 people give his :shipit: => `:shipit:` Also, I need help for s…	loverajoel	2016-02-22 23:19:33
251	2016-02-18 07:53:47	@loverajoel Are you talking about tips license or about code in tips license? For tips best choice is one of Creative Commons licenses, for code – GPL v3. These licenses best fits for free usage in open source projects.	drakmail	2016-02-22 23:19:33
251	2016-02-18 15:42:15	@drakmail awesome! thanks for that!	loverajoel	2016-02-22 23:19:33
251	2016-02-18 18:52:35	@loverajoel I've added the license.	zenopopovici	2016-02-22 23:19:33
251	2016-02-18 22:01:53	Quality of quantity for sure.	johnstew	2016-02-22 23:19:33
251	2016-02-18 23:46:11	So, following up on the idea of peer-reviewing tips before publishing is there going the be some holding area for people to go in and review the pending tips. How it all is going to work? Are we going to somehow leverage github workflow with people submitting pull requests? Also here is yet another pretty amorphous thought. I am writing scaffolding for ecommerce platofrm using MEAN stack. While d…	pastrop	2016-02-22 23:19:33
251	2016-02-19 00:52:05	PR with proposed changes about new rules https://github.com/loverajoel/jstips/pull/260 I need review	loverajoel	2016-02-22 23:19:33
251	2016-02-19 03:24:33	@loverajoel If we're talking about licensing tips code, the GPL is absolutely the wrong license, due to this line at the end of the license file. > "The GNU General Public License does not permit incorporating your program into proprietary programs." The GPL will ensure that businesses or anyone developing commercial software will not acknowledge using JS Tips (if they're paying attention). Look …	gihrig	2016-02-22 23:19:33
251	2016-02-19 07:31:03	@gihrig GPL best fits for requirements of @loverajoel > I think that it should contemplate free usage under open source projects, right? @gihrig you are right, MIT is better as license for tips that allows usage in proprietary projects.	drakmail	2016-02-22 23:19:33
251	2016-02-19 08:28:25	Personally I vote for https://en.wikipedia.org/wiki/WTFPL.	kurtextrem	2016-02-22 23:19:33
251	2016-02-19 09:02:56	I think GPL should be used. All contributors are volunteers, reviews are done by the same volunteers, it should be open source. It should be up to @loverajoel though. We can change the license now, but it will be very hard to do that later. PS: The license in the repo applies to everything unless we split the repo into 2 different repos (one for tips, the other for the site) and apply a different…	zenopopovici	2016-02-22 23:19:33
251	2016-02-19 09:26:28	@loverajoel I think there should be a issue with vote for most suitable license for the tips.	drakmail	2016-02-22 23:19:33
251	2016-02-19 17:07:16	I have not problems about licence type, we can choose the fittest for the project. The only case that I think that we have to prevent is for example if somebody uses the Tips for creating a platform for tech js and it isn't free. cc @drakmail @kurtextrem @zenopopovici	loverajoel	2016-02-22 23:19:33
251	2016-02-19 17:40:26	Oh yes, totally right. So we need a license which prevents commercial use, and requires crediting when using or modifying the genuine content of the tip (don't confuse the genuine content with actual code - I don't think it makes sense to "license" code in tips, as that would bring confusion whether you have to credit the author when using the code. It's also likely someone else wrote about the s…	kurtextrem	2016-02-22 23:19:33
251	2016-02-19 17:59:26	@kurtextrem +1	loverajoel	2016-02-22 23:19:33
251	2016-02-19 18:50:42	@kurtextrem +1	zenopopovici	2016-02-22 23:19:33
251	2016-02-19 20:50:07	some idea about what kind of license is?	loverajoel	2016-02-22 23:19:33
251	2016-02-19 20:57:31	@loverajoel I think best is MIT license for code in tips and one of of Creative Commons licenses for tips text. It allow to use tips code in free and proprietary projects and restrict tips text usage (for example, allowing usage only with link to jstips repo)	drakmail	2016-02-22 23:19:33
251	2016-02-19 21:40:08	I want to merge the new rules, but I need :shipit:'s :p https://github.com/loverajoel/jstips/pull/260	loverajoel	2016-02-22 23:19:33
251	2016-02-19 21:59:02	Suggestion: Can we also set a limit of 2 weeks for an issue to be answered? We would close it if 2 weeks pass and the creator didn't answer. Would help to keep the issue list lean.	zenopopovici	2016-02-22 23:19:33
251	2016-02-19 22:01:37	Suggestion2: Can we ask people with that have a better implementation of some tip to make a PR? There are some answers in issues that would require a PR, but are left as comments.	zenopopovici	2016-02-22 23:19:33
251	2016-02-20 12:46:07	Suggestion from #186: We should add JSBin links to tips. I second that!	zenopopovici	2016-02-22 23:19:33
251	2016-02-20 16:05:15	I agree w/ @zenopopovici [point 2](https://github.com/loverajoel/jstips/issues/251#issuecomment-184865110). Why should the tips be translated ? IMO any (JS) developer should be able to read technical english. Is GitHub translated ? No ! Is MDN translated ? ... Oh wait, yes ! But personally I always read their `en_US` docs.	sylvaindethier	2016-02-22 23:19:33
251	2016-02-20 16:06:33	I think voluntary translations are fine, however they shouldn't block publishing.	kurtextrem	2016-02-22 23:19:33
251	2016-02-20 16:47:32	As it stands now, every language will have a responsible that will follow each commit that changes the en version, so translations will not block publishing. So everyone is happy :8ball:	zenopopovici	2016-02-22 23:19:33
251	2016-02-21 17:48:00	Guys you might want to look over the PR and give your :shipit: or :no_good: vote for the new rules. We can still improve rules along the way. Anyone can come up with a PR. We want to implement the new rules next week and we have a few tips waiting to be reviewed in the pipeline. //cc @souljacker, @kurtextrem, @Pixeluh, @radibit, @adaniloff, @jucrouzet, @tracker1, @gihrig, @sjfkai, @bmkmanoj, @pas…	zenopopovici	2016-02-22 23:19:33
251	2016-02-22 03:38:03	I might've somehow missed it yet could you guys tell me how the voting works? I go to GitHub and don't see where I am supposed to vote <S_CODE_TOKEN> To: loverajoel/jstips jstips@noreply.github.com Cc: pastrop pas_trop2003@yahoo.com Sent: Sunday, February 21, 2016 12:48 PM Subject: Re: [jstips] [Discussion] Rethinking JsTips goal (#251) Guys you might want to look over the PR and give your or vot…	pastrop	2016-02-22 23:19:33
251	2016-02-22 08:44:31	@pastrop Just enter the `:shipit:` or `:no_good:` emoticon in the comments section of the PR/Issue. Or just say "I'm OK with this".	zenopopovici	2016-02-22 23:19:33
251	2016-02-22 21:34:39	It look like we are overthinking it....So :shipit: It'll always can be amended later, also I wouldn't spend to much time focusing on localization & translation. The way things are now, CS is done in English. If people feel strongly about translating tips into other languages, more power to them....	pastrop	2016-02-22 23:19:33
251	2016-02-22 22:42:26	Agree ... let's merge the new rules @loverajoel	zenopopovici	2016-02-22 23:19:33
251	2016-02-22 23:19:31	New rules merged! Thanks for your comments and your support!	loverajoel	2016-02-22 23:19:33
250	2016-02-16 13:16:37	Now it consistent	drakmail	2016-02-20 13:30:35
250	2016-02-18 17:36:45	@drakmail I made a PR (for you) about two things : - 2 spaces instead of 4 - spaces instead of tabs Tell me if anything	adaniloff	2016-02-20 13:30:35
250	2016-02-18 23:30:47	+1 to 2 spaces	loverajoel	2016-02-20 13:30:35
250	2016-02-19 07:32:47	+1 to 2 spaces :-)	drakmail	2016-02-20 13:30:35
249	2016-02-16 08:39:52	The code and instructions given in #46 are a gross oversimplification. Have a look at the hoops jQuery needs to jump through to arrive at a reliable cross-browser 'dom ready'. (Perhaps it's time to start vetting tips before publishing them, because this is the umpteenth time that you're spreading wrong information and potentially harming other unknowing people's codebases with it.)	rjgotten	2016-02-20 13:20:37
249	2016-02-16 09:53:02	:+1: totally correct!	kurtextrem	2016-02-20 13:20:37
249	2016-02-16 14:11:35	@rjgotten I agree with you, even these days I have in mind rethink the "one js tip per day", following this directive, force us merge tips fast and without review enough.	loverajoel	2016-02-20 13:20:37
249	2016-02-16 17:52:43	@radibit @kurtextrem https://github.com/loverajoel/jstips/issues/251	loverajoel	2016-02-20 13:20:37
249	2016-02-20 13:20:37	We're adding new rules in the coming days. #46 has been closed for now.	zenopopovici	2016-02-20 13:20:37
248	2016-02-15 14:36:35	## Extract Unix timestamp in Javascript ## TL;DR; Easiest way to extract Unix Timestamp in Javascript ## Username [@nmrony](https://github.com/nmrony) ## Extra	nmrony	2016-02-26 14:40:21
248	2016-02-15 15:24:31	I think .getTime() is better than +new Date()	gogainda	2016-02-26 14:40:21
248	2016-02-15 17:01:12	@gogainda perf? Else +new Date wins, less characters. (for current timestamp Date.now() can be used and is shorter)	kurtextrem	2016-02-26 14:40:21
248	2016-02-15 18:18:15	@kurtextrem At least is easier to understand for newcomers. `+new Date` seems like magic	gogainda	2016-02-26 14:40:21
248	2016-02-15 18:21:32	@gogainda Feel free to dive into the mechanics behind that. More knowledge for everyone! :muscle:	kurtextrem	2016-02-26 14:40:21
248	2016-02-16 06:11:24	@kurtextrem @gogainda Agreed and `getTime()` , `.now()` is performant than the magic trick. Let me add those also and send another PR with these functions. BTW- What is the Patch Template?	nmrony	2016-02-26 14:40:21
248	2016-02-20 13:32:57	@nmrony Just update the current PR. We'll add it under review in the coming days, where it can be voted by everyone. See #251	zenopopovici	2016-02-26 14:40:21
248	2016-02-20 16:44:24	@zenopopovici I have updated my PR.. Found that `date.now()` is performant than `getTime` [now vs getTime](http://jsperf.com/gettime-vs-now-0). Please have a look on PR if it is all ok or not. Thanks	nmrony	2016-02-26 14:40:21
248	2016-02-20 16:54:09	Can you clarify "magic"? :) I like the wording but + should be explained. Otherwise, it looks great to me. We'll open an issue so that the community can review this next week.	zenopopovici	2016-02-26 14:40:21
248	2016-02-20 17:29:07	@zenopopovici Under the hood the runtime calls `valueOf` method of the Date object. Then the unary `+` operator calls `toNumber()` with that returned value. More information can be found in the links below [Date.prototype.valueOf](http://es5.github.io/#x15.9.5.8) [Unary + operator](http://es5.github.io/#x11.4.6) [toNumber()](http://es5.github.io/#x9.3) Should I add these links in this tips? or be…	nmrony	2016-02-26 14:40:21
248	2016-02-20 18:20:25	@nmrony I know what it does :), but some of the people reading might not. Just add it to the explanation. A short sentence and link should be fine :)	zenopopovici	2016-02-26 14:40:21
248	2016-02-20 19:30:24	@zenopopovici I have added a short explanation and those links also. Please check the PR now. Hope it is fine :). Thanks	nmrony	2016-02-26 14:40:21
248	2016-02-22 12:02:57	:shipit:	drakmail	2016-02-26 14:40:21
248	2016-02-22 13:24:51	:shipit:	zenopopovici	2016-02-26 14:40:21
248	2016-02-22 23:29:02	:shipit: :clap:	loverajoel	2016-02-26 14:40:21
248	2016-02-24 03:59:06	@gogainda @kurtextrem :shipit: ?	loverajoel	2016-02-26 14:40:21
248	2016-02-25 15:11:15	Can I give a :shipit: ? :smile:	nmrony	2016-02-26 14:40:21
248	2016-02-25 15:14:46	@loverajoel: Let's ship this :)	zenopopovici	2016-02-26 14:40:21
248	2016-02-25 15:21:38	@nmrony hahah that's the reason why I proposed 3 shipits in the rules, but now is 5 :p	loverajoel	2016-02-26 14:40:21
248	2016-02-25 16:28:38	:shipit: :D	kurtextrem	2016-02-26 14:40:21
248	2016-02-26 03:21:05	:shipit: :+1:	sjfkai	2016-02-26 14:40:21
248	2016-02-26 14:48:06	thanks guys!	loverajoel	2016-02-26 14:40:21
247	2016-02-15 14:13:57	Hello. Sorry for english mistakes if any, it's not my native language. Feel free to comment and tell me what's wrong, if anything :). First pull request on github by the way, please be gentle with me :D.	adaniloff	2016-02-16 15:38:18
247	2016-02-15 16:59:32	Please take a look at it again. I've commented inline. Also I'm not sure what tip you're trying to get over. Can you please explain? Thank you, Jacob	kurtextrem	2016-02-16 15:38:18
247	2016-02-15 17:09:54	First, Thank you for replying to me. I'm trying to explain which differences there are with theses different variable declarations. EDIT : the idea is to see how x and y change with those different declarations Could you explain to me what's wrong please? (I don't see any problem... ?) Again, excuse me for my poor english. You can test the script and see console.log results by clicking on the fol…	adaniloff	2016-02-16 15:38:18
247	2016-02-15 17:34:40	Ah, I see. It is one context and they live in the same environment. Now I see what you're trying to get over. Could you please add more comments to the tip? E.g. after the 2nd output: "As you can see, the code has only changed the global `y`, as we haven't declared the variable in the closure." After the 3rd: "Now we declare both variables through `var`. Meaning they only live in the context of t…	kurtextrem	2016-02-16 15:38:18
247	2016-02-15 18:19:45	Ahh, thanks for the L.28; I hadn't noticed until I read your last comment! Also, good idea too add explanations, I thought what I was trying to do was obvious but I see now it is not, thanks to you. I'm doing all that, thanks man!	adaniloff	2016-02-16 15:38:18
247	2016-02-15 18:37:30	Should / could I mention you ? For your help :) ? Thanks again !	adaniloff	2016-02-16 15:38:18
247	2016-02-15 18:49:36	You decide, It's all your tip. I'm just trying to help :) I've added one last comment - and I think it would be better to add ` to the x, y and var in the explanations (to understand that we're talking about code)	kurtextrem	2016-02-16 15:38:18
247	2016-02-15 19:16:57	Damn. I changed my setup env and can't figure how to make thoses ` work now. I'm on it! EDIT : ok, that's good now !	adaniloff	2016-02-16 15:38:18
247	2016-02-16 09:53:25	Seems good to me! :+1:	kurtextrem	2016-02-16 15:38:18
247	2016-02-16 10:44:17	Yeah! Thanks for your help :) Btw the last commit I did remove the special thanks I'd written. Gonna do it again. Should I do something else for the pull request? Like redo a pull request or so ...? First time doing it so I don't really know :).	adaniloff	2016-02-16 15:38:18
247	2016-02-16 11:20:23	I guess you have to change the file name, as today is the 02-16. Apart from that, @loverajoel ping	kurtextrem	2016-02-16 15:38:18
247	2016-02-16 11:31:11	Damn, you're right, thanks again (what would I do without you ahah). Doing this @ + nickname ping, will trigger an alert for him ? Just to know :)	adaniloff	2016-02-16 15:38:18
247	2016-02-16 12:40:49	He will get a notification that he was mentioned :)	kurtextrem	2016-02-16 15:38:18
247	2016-02-16 13:06:52	Got it :)	adaniloff	2016-02-16 15:38:18
247	2016-02-16 15:38:15	good tip! thanks for your tip @adaniloff and for your review @kurtextrem !	loverajoel	2016-02-16 15:38:18
246	2016-02-15 06:35:05		hingsir	2016-02-15 14:14:41
245	2016-02-15 01:40:41	I felt that while the JavaScript of this tip is solid, the English could use some work. I know that "grammar nazi" PRs can sometimes come under fire, but I thought that I'd try anyways. No offense meant by my corrections.	AgentEpsilon	2016-02-15 02:07:11
245	2016-02-15 02:07:09	@AgentEpsilon thanks man!	loverajoel	2016-02-15 02:07:11
244	2016-02-14 19:30:06	## [Spread operator and array switch] ## TL;DR; The Spread operator examples had the numbers array and the Spread operator switched. ## Username https://github.com/nickooms/ ## Extra Math.max(...numbers) and Math.min(...numbers) do work, while Math.max(numbers...) and Math.min(numbers...) both produce a SyntaxError: missing ) after argument list	nickooms	2016-02-14 19:36:51
244	2016-02-14 19:36:40	🙈🙈 Thanks	loverajoel	2016-02-14 19:36:51
243	2016-02-14 16:50:54	`effectvely` → `effectively`	pra85	2016-02-14 17:03:49
243	2016-02-14 17:03:44	thanks	loverajoel	2016-02-14 17:03:49
243	2016-02-14 17:05:46	No problems :+1:	pra85	2016-02-14 17:03:49
242	2016-02-13 17:49:22	Know and understand the JavaScript passing mechanism.	bmkmanoj	2016-02-13 21:23:10
242	2016-02-13 21:24:22	Awesome! thanks for your tip	loverajoel	2016-02-13 21:23:10
241	2016-02-13 15:07:47	Hi @loverajoel： I very like jstips！That's simple and useful！ So I want to translate to Chinese Translation for my friends and other peoples for learning. I will complete other config and something.	neighborhood999	2016-02-21 23:49:24
241	2016-02-13 21:00:18	Hey @neighborhood999 what is the difference with this Chinese version? https://github.com/loverajoel/jstips/tree/gh-pages/_posts/zh_CN	loverajoel	2016-02-21 23:49:24
241	2016-02-13 21:00:46	@sjfkai ping!	loverajoel	2016-02-21 23:49:24
241	2016-02-14 01:33:34	@loverajoel yep, different Chinese version is on diction and Chinese Translation is use by Taiwanese.	neighborhood999	2016-02-21 23:49:24
241	2016-02-14 03:00:53	yes, we need this version, and it should be called `zh_TW`. Some differences from `zh_CN`	sjfkai	2016-02-21 23:49:24
241	2016-02-15 13:22:18	Hey @loverajoel, I already setting config, please check. thank you :)	neighborhood999	2016-02-21 23:49:24
241	2016-02-15 13:36:14	@neighborhood999 sure, I will check it today, thanks!	loverajoel	2016-02-21 23:49:24
241	2016-02-16 03:19:38	:+1:	sjfkai	2016-02-21 23:49:24
241	2016-02-16 03:29:40	@loverajoel thank you！	neighborhood999	2016-02-21 23:49:24
241	2016-02-16 03:32:44	:+1:	chentsulin	2016-02-21 23:49:24
241	2016-02-20 12:03:45	@sjfkai Please merge this if all looks ok.	zenopopovici	2016-02-21 23:49:24
241	2016-02-20 12:54:01	@zenopopovici thank you！	neighborhood999	2016-02-21 23:49:24
241	2016-02-20 14:41:53	@zenopopovici Please keep up with the newest tip. And after finish that @loverajoel maybe you should merge this	sjfkai	2016-02-21 23:49:24
241	2016-02-20 15:08:02	@sjfkai: will be more careful	zenopopovici	2016-02-21 23:49:24
241	2016-02-21 03:40:22	@sjfkai I already update to newest tips.	neighborhood999	2016-02-21 23:49:24
241	2016-02-21 16:54:45	@neighborhood999 I will merge this weekend!	loverajoel	2016-02-21 23:49:24
241	2016-02-21 23:56:50	@neighborhood999 I merged your PR, thanks for this huge work! I will add you administrator and you will in charge to translate tips and update tips after improvements. Please let me know if you have any question	loverajoel	2016-02-21 23:49:24
241	2016-02-22 01:00:46	@loverajoel thank you for merge！ OK, It's no problem, I will update tips and improvements.	neighborhood999	2016-02-21 23:49:24
241	2016-02-23 15:18:50	![image](https://cloud.githubusercontent.com/assets/1700100/13255989/84cc2744-da27-11e5-895b-d026e60697da.png) Impressive visitors yesterday	loverajoel	2016-02-21 23:49:24
241	2016-02-23 16:14:42	Cool :)	zenopopovici	2016-02-21 23:49:24
241	2016-02-23 16:18:16	I post and share this website in my facebook group. They are so happy have zh-TW lang version! I'm really thanks @loverajoel let me merged my translate version.	neighborhood999	2016-02-21 23:49:24
240	2016-02-12 11:10:00	https://github.com/loverajoel/jstips/issues/216#issuecomment-180286182	adaniloff	2016-02-18 23:30:05
240	2016-02-13 21:01:31	@madmantalking ping!	loverajoel	2016-02-18 23:30:05
240	2016-02-18 18:06:43	@loverajoel it seems fine now, should I close the PR?	adaniloff	2016-02-18 23:30:05
239	2016-02-11 11:00:58	## Use of ~~ (Double Tilde) ## TL;DR; Simple Use of ~~. ## Username [@SarjuHansaliya](https://twitter.com/SarjuHansaliya) [@Sarju](https://github.com/SarjuHansaliya)	SarjuHansaliya	2016-02-11 13:20:47
239	2016-02-11 12:18:49	We've got this one already. https://github.com/loverajoel/jstips/blob/gh-pages/_posts/en/2016-01-18-rounding-the-fast-way.md	kurtextrem	2016-02-11 13:20:47
239	2016-02-11 13:20:45	Ok Thanks I haven't checked that post. Closing....	SarjuHansaliya	2016-02-11 13:20:47
239	2016-02-12 16:50:15	@SarjuHansaliya sorry, but we have a tip about it. Thanks	loverajoel	2016-02-11 13:20:47
238	2016-02-11 07:45:56		soyuka	2016-02-12 16:49:24
238	2016-02-12 10:00:26	ping @loverajoel @lewisje	soyuka	2016-02-12 16:49:24
237	2016-02-11 00:44:04	Fixes #132	emars	2016-02-11 14:50:00
237	2016-02-11 14:50:50	@emars awesome! thanks	loverajoel	2016-02-11 14:50:00
236	2016-02-10 23:03:25	In the [example about getting the median of an array](https://github.com/loverajoel/jstips/blob/gh-pages/_posts/en/2016-02-10-array-average-and-median.md) you appear to get the higher of the two middle values, when sorting an array with an even number of values; usually, however, the median is defined as the arithmetic mean of the two middle values, and the following change will follow that defin…	lewisje	2016-02-12 16:49:26
236	2016-02-10 23:45:17	@soyuka ping!	loverajoel	2016-02-12 16:49:26
236	2016-02-11 07:46:01	Yes you're right, my mistake thanks!	soyuka	2016-02-12 16:49:26
235	2016-02-10 16:26:29	## Array average and median ## Username https://github.com/soyuka	soyuka	2016-02-10 21:32:33
235	2016-02-10 21:33:56	Thanks man, I have to fix a couple of things!	loverajoel	2016-02-10 21:32:33
234	2016-02-09 05:13:13	In regards to the es15 examples - It mentions, "We can't use the same approach when the elements are Objects, because Objects are stored by reference and primitives are stored by value." but the approach using set works fine with non primitives... let's take a look <S_CODE_TOKEN>	ghost	2016-02-10 08:39:35
233	2016-02-08 20:58:43	While, confusingly, the `writable` prop of `Object.defineProperty` defaults to false, setting it to true actually enables standard behavior, in that it _allows_ writing to the property instead of disallowing it. Source: [MDN](https://developer.mozilla.org/en-US/docs/Web/JavaScript/Reference/Global_Objects/Object/defineProperty)	AgentEpsilon	2016-02-09 00:12:29
233	2016-02-09 00:12:29	Closed by duplicated https://github.com/loverajoel/jstips/pull/232 @AgentEpsilon thanks	loverajoel	2016-02-09 00:12:29
232	2016-02-08 18:20:48		jucrouzet	2016-02-09 00:12:59
232	2016-02-09 00:11:32	@mallowigi ping!	loverajoel	2016-02-09 00:12:59
232	2016-02-09 00:12:56	@mallowigi that's right. Thanks @jucrouzet	loverajoel	2016-02-09 00:12:59
231	2016-02-08 14:03:35	@loverajoel @SarjuHansaliya	asvny	2016-02-09 15:31:43
231	2016-02-08 14:14:52	Advantages of that syntax?	kurtextrem	2016-02-09 15:31:43
231	2016-02-08 16:38:55	@kurtextrem It is more clean and uses ES2015 !	asvny	2016-02-09 15:31:43
231	2016-02-09 07:46:51	@annamalai-saro yea good point.	SarjuHansaliya	2016-02-09 15:31:43
230	2016-02-07 21:45:10	Hey guys :smiley: I created a [jstips slackbot](https://github.com/radibit/js-tips-slack-bot) implementation for receiving the latest great tips you're curating in a selected Slack group or channel. This PR includes a change of the readme file with a reference link to the repo of this project. Cheers!	radibit	2016-02-07 22:15:38
230	2016-02-07 22:15:37	Awesome!! thanks for amazing work!	loverajoel	2016-02-07 22:15:38
229	2016-02-07 11:50:36		vamshisuram	2016-02-10 00:16:26
229	2016-02-10 00:21:30	Thanks!	loverajoel	2016-02-10 00:16:26
229	2016-02-10 02:32:45	:)	vamshisuram	2016-02-10 00:16:26
228	2016-02-06 23:10:28		mallowigi	2016-02-08 17:59:53
228	2016-02-07 16:28:59	@mallowigi can you add some link to official documentation?	loverajoel	2016-02-08 17:59:53
228	2016-02-08 07:26:06	Here	mallowigi	2016-02-08 17:59:53
227	2016-02-06 22:28:48		nktssh	2016-02-06 22:32:49
227	2016-02-06 22:32:52	:+1:	loverajoel	2016-02-06 22:32:49
226	2016-02-05 14:47:15	The link with / at the end cause a page not found (404). Fixed. @loverajoel	hevertoncastro	2016-02-05 17:40:48
226	2016-02-05 17:40:45	Thanks	loverajoel	2016-02-05 17:40:48
225	2016-02-05 13:24:51	@loverajoel Files added: `_posts/pt_BR/` `images/flags/pt_BR.png` `pt_BR/about.md` `pt_BR/index.html` `CONTRIBUTING_pt_BR.md` Edit edited: `_config.yml` I already translate three tips, soon I will do the others. Best	hevertoncastro
225	2016-02-05 14:41:31	Overall good translation, waiting to see merged :clap:	FagnerMartinsBrack
225	2016-02-05 16:24:31	@FagnerMartinsBrack Thanks for the suggestions, it was a great help! Feel free to help with the other tips. :smile:	hevertoncastro
225	2016-02-13 04:06:37	I'd like to help translating the rest, but I have no idea where to start :P Should I wait for this pull to be merged or should I just fork the repository and start translating the other files and then submit my own pull request?	souljacker
225	2016-02-15 20:46:46	@souljacker, your help would be great! You can help me in this pull request. I've created a repository ["dicas-js"](https://github.com/hevertoncastro/dicas-js) on my Github account, just fork it and send a pull request there with the translation. Start from newer tips to older, I'm translating from older to newer. Send me a email if you have doubt: heverton@hotmail.com.br	hevertoncastro
225	2016-02-20 13:39:16	@hevertoncastro @souljacker Thank you for your work, let us know when you're done.	zenopopovici
224	2016-02-05 06:16:26		pakastin	2016-02-05 06:18:01
224	2016-02-05 06:18:01	Sorry, duplicate with #219 and that solution is better..	pakastin	2016-02-05 06:18:01
223	2016-02-04 19:16:01	Sorry to bash on this tip like that, but I think we could provide more details on ++ and -- operators. Maybe add a new section about them? For example, what's the difference between `var b = --a;` and `var b = a--;`?	megapctr	2016-05-06 15:04:28
223	2016-02-04 20:05:50	Seeing that post I immediately thought that, too. Knowing the difference between `a--` and `--a` is quite useful – especially in combination with ternary operators.	timomeh	2016-05-06 15:04:28
223	2016-02-07 07:00:14	Yeah. `a--` and `--a` or `a++` and `++a` are quite interesting. <S_CODE_TOKEN> And <S_CODE_TOKEN>	hsleonis	2016-05-06 15:04:28
223	2016-02-20 12:30:27	@megapctr Could you create a new PR with the proposed changes? We'll merge once we review it. Thanks.	zenopopovici	2016-05-06 15:04:28
223	2016-02-20 19:51:03	You're welcome :wink:	megapctr	2016-05-06 15:04:28
223	2016-02-22 09:02:17	I noticed that [jstips.co](http://www.jstips.co/en/assignment-shorthands/) doesn't render my ordered list properly (compare to [github](https://github.com/loverajoel/jstips/blob/gh-pages/_posts/en/2016-02-04-assignment-shorthands.md)). Should I open an issue for this?	megapctr	2016-05-06 15:04:28
223	2016-02-22 13:23:48	@loverajoel It seems that Jekyll is doing something fishy with the GitHub pages. Is this related to the warning we receive on each merge?	zenopopovici	2016-05-06 15:04:28
223	2016-02-22 23:30:29	@zenopopovici @mebjas so strange, I think that maybe it's related with the Jekyll update in the last time for Github, I will back with more info. Thanks	loverajoel	2016-05-06 15:04:28
222	2016-02-04 19:11:54	Tip says > Instead of using: > > <S_CODE_TOKEN> > > We can use: > > <S_CODE_TOKEN> Why go the long way? This is not cleaner OR simpler.	megapctr	2016-02-04 19:15:18
222	2016-02-04 19:15:18	I agree with you, and I remove it, thanks for your advice!	loverajoel	2016-02-04 19:15:18
221	2016-02-04 13:39:01	Fix #215	SarjuHansaliya	2016-02-04 13:46:59
221	2016-02-04 13:40:07	@loverajoel Now we can merge right ?	SarjuHansaliya	2016-02-04 13:46:59
221	2016-02-04 13:47:03	thanks!	loverajoel	2016-02-04 13:46:59
220	2016-02-04 13:21:09		SarjuHansaliya	2016-02-04 13:21:44
219	2016-02-04 07:27:10	In proposed approach variable "temp" is declared with "var" in global scope, thefore temp is shared between all iteration of console.log. It's not necessary to use "temp", since let in for loop declares independent variable "i" on each step.	ezubarev	2016-02-13 21:02:16
219	2016-02-04 12:45:36	@madmantalking ping!	loverajoel	2016-02-13 21:02:16
218	2016-02-04 05:45:58	#215 fix	SarjuHansaliya	2016-02-04 13:01:13
218	2016-02-04 12:46:49	@SarjuHansaliya mergeback!	loverajoel	2016-02-04 13:01:13
218	2016-02-04 12:48:42	Sorry , I am new to github. So can u help me to understand meaning of mergeback ?	SarjuHansaliya	2016-02-04 13:01:13
218	2016-02-04 12:53:44	sure! try made a `git pull`, maybe you will have conflicts to resolve	loverajoel	2016-02-04 13:01:13
217	2016-02-04 03:25:38	edited i to temp and also added another solution using let	shrynx	2016-02-04 03:26:39
217	2016-02-04 03:26:37	awesome!	loverajoel	2016-02-04 03:26:39
217	2016-02-04 03:27:07	@loverajoel Thanks for updating and pointing out the mistakes.	shrynx	2016-02-04 03:26:39
216	2016-02-03 20:22:22	It would probably be good to note that with ES6 the `let` keyword is useful since it's block scoped unlike `var`. In fact the following would work as expected, and a transpiler like Babel can transform the code to something similar to the tip solution. <S_CODE_TOKEN>	jupl	2016-02-20 12:33:57
216	2016-02-03 20:25:51	@madmantalking ping!	loverajoel	2016-02-20 12:33:57
216	2016-02-04 02:01:41	@jupl Nice, I was just about to write what you just wrote. Also, @madmantalking for the second and third examples. I think you meant to `console.log(temp)` instead of `console.log(i)` and the result would be `4 4 4 4 4`	JakeRawr	2016-02-20 12:33:57
216	2016-02-04 02:55:19	@loverajoel @JakeRawr oh yes , damn, i did that mistake , i'll make the necessary changes for logging temp. and also i'll incorporate solution using let as an alternative solution	shrynx	2016-02-20 12:33:57
216	2016-02-05 10:26:07	Hi there, The last part of this tip is wrong : <S_CODE_TOKEN> It should be either : <S_CODE_TOKEN> Or : <S_CODE_TOKEN>	adaniloff	2016-02-20 12:33:57
216	2016-02-19 21:55:12	@loverajoel: This should be closed as the PR for it is closed. We should add "Fixes #bugnumber" to our commit message so that when the PR is closed, also the afferent bug is closed.	zenopopovici	2016-02-20 12:33:57
215	2016-02-03 17:19:35	The text should clearly state that original range will yield an array from 0... **N-1**, and the second version will yield an array from 1...N. For instance: <S_CODE_TOKEN> By the way, the second version is probably not quite as useful as a start and end version: <S_CODE_TOKEN>	StevenACoffman	2016-02-04 13:46:59
215	2016-02-03 17:39:47	@SarjuHansaliya ping!	loverajoel	2016-02-04 13:46:59
215	2016-02-04 04:58:06	@StevenACoffman Thanks for pointing out. @loverajoel Should I update a post and create pull request ?	SarjuHansaliya	2016-02-04 13:46:59
214	2016-02-03 17:03:11	According to [this article](http://www.2ality.com/2015/10/property-traversal-order-es6.html), it looks like the browsers traverse the keys through the same order. I just let it here to complete the tip #32.	bsitruk	2016-05-06 15:01:56
214	2016-02-19 21:56:17	@bsitruk if you have a suggestion can you please make a PR?	zenopopovici	2016-05-06 15:01:56
214	2016-05-06 15:01:56	Closed due to inactivity.	zenopopovici	2016-05-06 15:01:56
213	2016-02-03 16:27:50		bsitruk	2016-02-03 17:38:35
213	2016-02-03 17:38:32	Awesome! thanks	loverajoel	2016-02-03 17:38:35
212	2016-02-03 16:22:55		simeg	2016-02-03 17:38:10
212	2016-02-03 17:38:14	Thanks	loverajoel	2016-02-03 17:38:10
211	2016-02-03 03:38:56	I will add repository for the apps soon after a bit of code refactoring.	Satya5614	2016-02-03 04:19:37
211	2016-02-03 04:19:33	OMG	loverajoel	2016-02-03 04:19:37
211	2016-02-03 04:19:45	Awesome work man!	loverajoel	2016-02-03 04:19:37
210	2016-02-03 00:57:06	Hi, Adding URL's for IOS and Android Apps built for the project . Please check - http://getjs.tips/ Apps made by - @satya5614 @loverajoel	rishantagarwal	2016-02-03 04:23:14
210	2016-02-03 02:00:37	awesome! :+1:	sjfkai	2016-02-03 04:23:14
210	2016-02-03 04:22:08	I merge this one https://github.com/loverajoel/jstips/pull/211 with the link for each app	loverajoel	2016-02-03 04:23:14
209	2016-02-02 19:55:12	Based on the (now closed) issue [#193](https://github.com/loverajoel/jstips/issues/193)	RafaelTaranto	2016-02-05 00:44:59
209	2016-02-02 21:10:32	@hingsir ping	loverajoel	2016-02-05 00:44:59
209	2016-02-04 23:46:44	@RafaelTaranto thanks	hingsir	2016-02-05 00:44:59
208	2016-02-02 12:05:23	I checked out master some weeks ago, pulled every now and then. Now I forked a branch and wanted to add some changes I did with my earlier checked out branch and see that the (new) branch is completely different from master. And there are more, so one branch has 32 tips, the other 30, the master "only" 23. Is there a reason that these branches are all having there own life? To which branch should…	AlphaHasi	2016-02-02 12:10:52
208	2016-02-02 12:10:52	Ach, ok, now I see: gh-pages is "default". Still confused, but I will take this one from now on.	AlphaHasi	2016-02-02 12:10:52
208	2016-02-03 04:24:19	:+1:	loverajoel	2016-02-02 12:10:52
207	2016-02-02 08:03:38	支持一下 博主写的不错~ 免费SSH群里有的，欢迎博主也来 QQ群536768091	mmk2000	2016-02-02 08:15:28
207	2016-02-02 08:15:28	@mmk2000 No AD! (禁止广告！)	sjfkai	2016-02-02 08:15:28
206	2016-02-01 22:46:25	I believe this code example has a mistake in it?	codeclown	2016-02-02 13:17:32
206	2016-02-02 13:17:38	Thanks man!	loverajoel	2016-02-02 13:17:32
205	2016-02-01 13:38:48		tisohjung
205	2016-02-20 13:40:11	@tisohjung Thank you for your work. Let us know when we can merge.	zenopopovici
205	2016-03-05 05:21:05	@tisohjung ping	loverajoel
204	2016-02-01 10:04:58	## Create Range 0...N easily using one line ## TL;DR; Below is the line with which we can create 0...N range. <S_CODE_TOKEN> Lets break down this line into parts.We know how "call" function works in javascript.So in "call" first argument will be context and from second arguments , it will be list of arguments of function on which we are calling "call" function. <S_CODE_TOKEN> This will retun sun …	SarjuHansaliya	2016-02-02 16:28:45
204	2016-02-01 22:55:21	love it :+1: nice tip	pklinger	2016-02-02 16:28:45
204	2016-02-02 04:41:40	Thanks @pklinger .	SarjuHansaliya	2016-02-02 16:28:45
203	2016-01-31 19:52:42	Hey, observe-dom-changes in new format!	beyondns	2016-02-05 18:24:01
203	2016-02-05 00:46:18	@beyondns can you add little more of explanation?	loverajoel	2016-02-05 18:24:01
203	2016-02-05 08:44:05	Yes, added.	beyondns	2016-02-05 18:24:01
203	2016-02-05 18:25:45	Thanks man	loverajoel	2016-02-05 18:24:01
202	2016-01-31 18:37:32		shidhincr	2016-01-31 18:41:59
202	2016-01-31 18:41:57	thanks	loverajoel	2016-01-31 18:41:59
201	2016-01-31 18:21:10	- We need have a index for this language - Translate contribution rules	loverajoel	2016-02-20 13:26:30
201	2016-02-01 10:31:49	Is the `index` what you said was tips title list? And , witch directory should I push these files ? In `zh_CN/` like `/zh_CN/CONTRIBUTING.md`? I will translate soon.	sjfkai	2016-02-20 13:26:30
201	2016-02-01 13:27:00	I think that is better create a `CONTRIBUTING_zh_CN.md` file in the root	loverajoel	2016-02-20 13:26:30
201	2016-02-03 05:22:05	@sjfkai I have to make a hot fix https://github.com/loverajoel/jstips/commit/e357531a0ea914d77f7d5acd460173e571f7299c Seems be a bug in the update of jekyll by github: https://github.com/jekyll/jekyll/issues/4433 https://github.com/jekyll/jekyll/issues/4442 I will revert this when find another solution	loverajoel	2016-02-20 13:26:30
201	2016-02-20 13:26:30	This is fixed for now.	zenopopovici	2016-02-20 13:26:30
200	2016-01-31 17:58:37		loverajoel	2016-01-31 17:58:41
199	2016-01-31 07:57:00	Would it be worth it to add Disqus for being able to comment on the tips? I had some issues with the Fibonnaci examples, and if there was a way to comment for feedback, that would be great.	pertrai1	2016-01-31 16:26:13
199	2016-01-31 08:02:06	:+1: very good idea :)	kurtextrem	2016-01-31 16:26:13
199	2016-01-31 08:04:04	@kurtextrem :-). I would be willing to implement if it it ok to do so	pertrai1	2016-01-31 16:26:13
199	2016-01-31 15:25:33	@pertrai1 there are Disqus comments in the site. ![image](https://cloud.githubusercontent.com/assets/1700100/12702969/b00ad852-c815-11e5-8b6b-0a1375a9c33e.png) let me know if not work for you	loverajoel	2016-01-31 16:26:13
199	2016-01-31 16:26:13	ah be done gone. Did not even see that. Thanks @loverajoel	pertrai1	2016-01-31 16:26:13
198	2016-01-31 04:28:16	Changes based on the tip comments and the @nikshulipa suggestions. #192	davegomez	2016-02-06 17:57:02
198	2016-02-01 17:05:43	ping!	davegomez	2016-02-06 17:57:02
198	2016-02-06 07:08:01	@loverajoel ping	davegomez	2016-02-06 17:57:02
198	2016-02-06 17:57:08	@davecan sorry	loverajoel	2016-02-06 17:57:02
197	2016-01-31 04:00:13	`!!value` converts `value` to a `Boolean`. This much is true. It's also arguably "too clever" and a source of confusion to inexperienced JS programmers--it's in the same category as using `~` with `Array.prototype.indexOf()`. An alternative which I have found to be much more obvious (though perhaps too verbose for some) is instead using `Boolean(value)`, which does the same. Just wanted to start …	boneskull	2016-02-20 12:37:59
197	2016-01-31 15:23:11	@hakhag ping! @boneskull maybe you can move this conversation to http://www.jstips.co/en/converting-truthy-falsy-values-to-boolean/ , there are Disqus comments and more people can see this	loverajoel	2016-02-20 12:37:59
197	2016-02-19 21:22:04	@boneskull seems @hakhag didn't see this	loverajoel	2016-02-20 12:37:59
197	2016-02-20 12:37:59	Closing, as conversation was moved. If you have suggestions on improvements for a specific tip, please make a PR.	zenopopovici	2016-02-20 12:37:59
197	2016-02-20 23:54:12	Moved where? On Sat, Feb 20, 2016 at 04:38 Zeno Popovici notifications@github.com wrote: > Closed #197 https://github.com/loverajoel/jstips/issues/197. > > — > Reply to this email directly or view it on GitHub > https://github.com/loverajoel/jstips/issues/197#event-557526223. > > ## > > Christopher Hiller > https://boneskull.com | https://github.com/boneskull	boneskull	2016-02-20 12:37:59
197	2016-02-21 00:34:55	@boneskull here: http://www.jstips.co/en/converting-truthy-falsy-values-to-boolean/	zenopopovici	2016-02-20 12:37:59
197	2016-02-23 21:44:06	Well, I commented on there (and other are in agreement with me), but nothing has changed. How do we get a tip changed? Or in this case, probably removed?	boneskull	2016-02-20 12:37:59
196	2016-01-30 21:29:01	As pointed in the comments http://www.jstips.co/en/speed-up-recursive-functions-with-memoization @hingsir	mistic100	2016-01-31 15:18:13
196	2016-01-31 05:57:45	+1	hingsir	2016-01-31 15:18:13
196	2016-01-31 15:18:24	thanks @mistic100	loverajoel	2016-01-31 15:18:13
196	2016-01-31 21:08:29	The version @mistic proposed only fills the cache, but never reads from it. It has to be something along the lines of: (cache[n]=cache[n-1]||self(n-1)+cache[n-2]||self(n-2))	tommot348	2016-01-31 15:18:13
195	2016-01-30 11:37:09	the (cache[n]=cache[n-1]+cache[n-2]) part can't work, because the values arent't computed first if you don't call the function for every number smaller than the one you want. this works: var fibonacci = (function(){ var cache = { 0: 0, 1: 1 }; return function(n){ return n <= 1 ? cache[n] : (cache[n] = (cache[n-1] || fibonacci(n-1) + cache[n-2] || fibonacci(n-2))); } })();	tommot348	2016-03-05 05:15:09
195	2016-01-30 15:28:51	@hingsir ping	loverajoel	2016-03-05 05:15:09
195	2016-01-31 05:55:37	thanks, see [pr196](https://github.com/loverajoel/jstips/pull/196/files)	hingsir	2016-03-05 05:15:09
195	2016-02-04 05:23:13	Are you sure of that implementation ? I've benchmarked this tips, but it seems memoized functions takes longer to run, if it can run ! Check out the bencmarks: - jsPerf: https://jsperf.com/js-tips-29 - jsBin: https://jsbin.com/silobu/edit?js,console I propose a better cached version for fibonacci, which can be simply implemented for any other recursive function: <S_CODE_TOKEN>	sylvaindethier	2016-03-05 05:15:09
195	2016-02-04 10:18:41	I added some stuff - [jsperf](http://jsperf.com/js-tips-29/2) - [jsbin](https://jsbin.com/qobelopaje/edit?js,console) The iterative version is to show that tail recursive functions can (always) be written in an iterative way and that's almost always faster.	tommot348	2016-03-05 05:15:09
195	2016-02-20 12:44:24	@sylvaindethier Please make a PR and then we can review it.	zenopopovici	2016-03-05 05:15:09
195	2016-02-20 13:30:46	@zenopopovici sure, should have done it first. Question: Do I have to update both [_posts/en](tree/gh-pages/_posts/en) & [_posts/zh_CN](tree/gh-pages/_posts/zh_CN) corresponding files ? If I'm totally wrong, what should I have to do ?	sylvaindethier	2016-03-05 05:15:09
195	2016-02-20 13:36:29	@sylvaindethier Yes, please update both posts if you can, if not, we have to involve @sjfkai for the chinese version. In the coming days we'll add new rules and submit every update / new tip to a review by the community if it's approved, it will get merged. See #251	zenopopovici	2016-03-05 05:15:09
195	2016-02-20 13:37:48	@tommot348 Nice perf for your iterfib algo dude :+1: . I'm working on a PR and will include your algos w/ your permission. @zenopopovici But the initial point is that the `memoized` functions (fibonnacci and others) are very poor in performance compared w/ standard algo. The point was: are you sure of the implementation, or the point that memoized funcs are more efficient ?	sylvaindethier	2016-03-05 05:15:09
195	2016-02-20 13:48:52	@zenopopovici I'm working on that PR. But the changes are from @tommot348, code has better [perf](https://jsperf.com/js-tips-29/2) than mine.	sylvaindethier	2016-03-05 05:15:09
195	2016-02-20 13:57:17	@sylvaindethier I see now, maybe the tip is not really OK and we have to change it completely. That's why we're implementing tips review. @loverajoel weigh in on this?	zenopopovici	2016-03-05 05:15:09
195	2016-02-20 14:24:54	PR is #264	zenopopovici	2016-03-05 05:15:09
195	2016-02-20 14:49:46	Usually, Before I translate the new tip, I will review new commits to update every changes in `en` tips. But if you can update both language I would really appreciate	sjfkai	2016-03-05 05:15:09
195	2016-02-20 14:55:01	@sjfkai done! If the text has no explanation about the code the PR #264 should be OK	sylvaindethier	2016-03-05 05:15:09
195	2016-02-20 15:39:03	@sylvaindethier you can use my code. Thanks for looking at it again	tommot348	2016-03-05 05:15:09
195	2016-02-23 01:45:53	As we all know this is a pretty classic problem. Below is Douglas Crockford code for that (Chapter 4 from the JS the Good Parts): <S_CODE_TOKEN> So here is a thought: Except the author submitting the tip truly believes that submitted solution is significantly better than whatever else has been done before, I don't think such a tip has a merit. Again, I am talking about well researched problems. O…	pastrop	2016-03-05 05:15:09
194	2016-01-30 10:16:34	All links on the github pages site are broken, this should fix that.	samadivk	2016-02-20 12:12:29
194	2016-02-20 12:12:29	We can't do that, we're using: http://www.jstips.co	zenopopovici	2016-02-20 12:12:29
193	2016-01-29 17:29:46	@loverajoel Either I'm entirely missing something or this first example doesn't do anything: https://github.com/loverajoel/jstips/blob/gh-pages/_posts/en/2016-01-29-speed-up-recursive-functions-with-memoization.md <S_CODE_TOKEN> I think what this might be going for is something like this? <S_CODE_TOKEN>	danieluhl	2016-01-31 21:27:36
193	2016-01-29 17:33:12	@hingsir ping	loverajoel	2016-01-31 21:27:36
193	2016-01-29 18:00:55	@danieluhl true	mrosata	2016-01-31 21:27:36
193	2016-01-29 18:18:52	Yep, the first example only works if you go sequentially starting at 2.	RafaelTaranto	2016-01-31 21:27:36
193	2016-01-29 19:44:46	This will be fixed in es9. jk, thanks for pointing this out :+1:	megapctr	2016-01-31 21:27:36
193	2016-01-31 05:56:33	my bad, [pr196](https://github.com/loverajoel/jstips/pull/196/files) may fix that	hingsir	2016-01-31 21:27:36
193	2016-01-31 15:18:59	@danieluhl PR merged, can I close this?	loverajoel	2016-01-31 21:27:36
193	2016-02-01 12:30:33	Still not getting result from cache, can't submit pr right now but the return should be : `return (n in cache) ? cache[n] : (cache[n] = self(n-1) + self(n-2));`	RafaelTaranto	2016-01-31 21:27:36
192	2016-01-29 15:06:16	- Use lastIndexOf instead of IndexOf - use third parameter in .filter function. It will avoid search in closure and make this function more independent - optimize sort function: use ternary operator instead of if-s. In any case, 'esle' statement is redundant there.	nktssh	2016-02-20 13:42:36
192	2016-01-29 15:08:17	@davegomez ping!	loverajoel	2016-02-20 13:42:36
192	2016-01-29 20:45:44	I'll change it this Saturday, I'm kind of busy right now. And thanks for the suggestions, they are great.	davegomez	2016-02-20 13:42:36
192	2016-01-29 20:50:32	@davegomez I can merge this if you give me the 'ok'	loverajoel	2016-02-20 13:42:36
192	2016-01-29 21:43:26	Of course @loverajoel, no problem at all	davegomez	2016-02-20 13:42:36
192	2016-01-31 04:03:50	Well, I just checked the suggested changes and I have some objections. 1. There's no clear gain in using `lastIndexOf()` instead of `indexOf()` but maybe a 3% performance improvement. I can't see any problem on using it either. 2. I can't see the point of the third param suggestion, maybe I didn't understand what you are trying to suggest about the closures and the use of the self keyword is misl…	davegomez	2016-02-20 13:42:36
192	2016-02-20 13:42:36	This has been merged.	zenopopovici	2016-02-20 13:42:36
191	2016-01-29 11:02:56		hevertoncastro	2016-02-05 13:26:26
190	2016-01-28 19:37:14	## Tip proposal: remove dupl. prim. values from Array ## TL;DR; Tip illustrates how to remove duplicate primitive values from an Array. ## Username [@danillouz](https://twitter.com/danillouz)	danillouz	2016-02-06 18:46:04
190	2016-01-30 15:49:07	@danillouz hey take a look [here](http://stackoverflow.com/a/9229821/2313726) Can you add some of this? I like this tip	loverajoel	2016-02-06 18:46:04
190	2016-01-30 16:38:22	@loverajoel good stuff! learned some new things myself :) How about I expand the tip to also include deduplicating primitives and link to the SO answer as a reference. Maybe you can review it when you have the time and we can iterate on it if necessary. What do you think?	danillouz	2016-02-06 18:46:04
190	2016-01-31 15:29:40	@danillouz yes sure!	loverajoel	2016-02-06 18:46:04
190	2016-02-03 15:19:22	@danillouz ping!	loverajoel	2016-02-06 18:46:04
190	2016-02-03 16:22:54	@loverajoel sorry, am swamped with work! I'll do my best to send a pull request tomorrow!	danillouz	2016-02-06 18:46:04
190	2016-02-06 18:27:48	@loverajoel hi, I updated the tip and included a way to deduplicate Objects. Added some references, among of them, the SO answer you provided. I also added the way to dedup using a `Set` which is really cool I think! I did leave out anything about performance though. First of all I couldn't reproduce the statements made about performance in the SO answer. Even though it's true that in theory a se…	danillouz	2016-02-06 18:46:04
190	2016-02-06 18:46:05	So beautiful tip! clear and useful! I agree with you about performance hover this tip, don't worry! Thanks @danillouz !	loverajoel	2016-02-06 18:46:04
190	2016-02-06 18:58:49	@loverajoel Thanks! Glad you like it! Was really cool to contribute to your awesome project!	danillouz	2016-02-06 18:46:04
189	2016-01-28 12:21:22	Hi, @loverajoel This patch moved the detailed jstips to the `readme` file. The reason is that I think some of people, maybe, prefer to overview all the tips in one pages and just click the anchor of a specific tip to jump to that tip directly instead of jumping into a markdown file following the Jekyll format. I also add the `to the top` link so the people can jump to the top of the page convenie…	lockys	2016-01-29 15:51:37
189	2016-01-29 15:12:55	@loverajoel What is your thought about this? If you think it's not a good idea, I will close this PR. :)	lockys	2016-01-29 15:51:37
189	2016-01-29 15:44:11	@lockys this was the first idea but the `readme.md` grew up a lot and it's hard to read it, that's the reason why we decide divide in different files. Thanks for you suggestion!	loverajoel	2016-01-29 15:51:37
189	2016-01-29 15:51:37	That is true. Thanks for your reply @loverajoel. and your awesome work :)	lockys	2016-01-29 15:51:37
188	2016-01-28 09:30:52	Translated all tips.	sjfkai	2016-01-31 16:09:04
188	2016-01-28 21:51:59	@sjfkai awesome! I need your help and you have to follow [this](https://github.com/loverajoel/jstips/pull/173) "instructions" to adapt the defaults vars of the site to Chinese, after that, we can merge this! Example https://github.com/loverajoel/jstips/pull/178	loverajoel	2016-01-31 16:09:04
188	2016-01-29 02:17:57	where can I see the Chinese version?	icescut	2016-01-31 16:09:04
188	2016-01-29 02:48:20	@icescut It have not merged Chinese version into the offical blog. You can temporarily look at [this](https://cnodejs.org/topic/56a050ac8392272262331d62#56aa02f971204e03637a36a0).	sjfkai	2016-01-31 16:09:04
188	2016-01-29 03:39:19	@sjfkai thx :+1:	icescut	2016-01-31 16:09:04
188	2016-01-29 14:04:09	@sjfkai what is the translation of 'Chinese" word in Chinese?	loverajoel	2016-01-31 16:09:04
188	2016-01-29 14:40:35	`中文` is the translation of Chinese in Chinese.	li-xinyang	2016-01-31 16:09:04
188	2016-01-29 15:08:36	@li-xinyang thanks!	loverajoel	2016-01-31 16:09:04
188	2016-01-31 18:05:40	Guys, I merged this branch to master! Congrats for huge work! http://www.jstips.co/zh_CN/ @sjfkai I added you how collaborator of the repository and now you are in charge of the Chinese version. Hope this help to grow the community! Please let me know any question. Thanks for your efforts!!	loverajoel	2016-01-31 16:09:04
188	2016-01-31 18:07:07	Also I crate a new label to tag pr and issues related to this language	loverajoel	2016-01-31 16:09:04
187	2016-01-28 08:16:12	## JavaScript tips in Spanish Translation and localization of the content in the repo and the tips. ## frikinside [frikinside](https://github.com/frikinside) ## Extra It would be progress slowly but constant, hope anyone find it useful! Please feel free to critic the translation if you think I do it something wrong or if it could be done better :D	frikinside
186	2016-01-28 07:44:07	Would be nice to play with tip's code to grasp the topic better, wouldn't it?	qaraluch	2016-08-10 19:35:23
186	2016-02-17 13:17:28	I agree, this sounds pretty cool.	JetLaggedEgg	2016-08-10 19:35:23
186	2016-02-17 13:20:52	:+1:	drakmail	2016-08-10 19:35:23
186	2016-02-17 13:21:58	I think Babel (online) is better (ES6, console.log output)	kurtextrem	2016-08-10 19:35:23
186	2016-02-17 13:22:33	hey add you idea [here](https://github.com/loverajoel/jstips/issues/251)	loverajoel	2016-08-10 19:35:23
186	2016-02-17 15:37:45	I second that :+1:	souljacker	2016-08-10 19:35:23
186	2016-02-20 12:44:56	:+1: Great idea	zenopopovici	2016-08-10 19:35:23
186	2016-08-10 19:35:22	Moved to https://github.com/loverajoel/jstips/issues/368. If you guys want to help let me know.	zenopopovici	2016-08-10 19:35:23
185	2016-01-28 02:59:13	mistake?	turitcha	2016-02-20 12:56:36
185	2016-02-19 22:07:25	@turitcha Could you please elaborate? If you spot a mistake, a PR is the best way to go.	zenopopovici	2016-02-20 12:56:36
184	2016-01-27 16:20:31		bhaskarmelkani	2016-01-27 16:21:19
183	2016-01-27 15:02:48	## Square brackets notation instead of eval ## TL;DR; Eval is possibly the most misused function in JavaScript, we use it to execute code in a string dynamically but most of the times we just don't need it. Square brackets notation as property accesors could be a proper alternative. ## frikinside [frikinside](https://github.com/frikinside) ## Extra I made the branch after start with the translate…	frikinside	2016-05-06 14:57:28
183	2016-01-27 23:36:26	Brackets mean.. What brackets ??	shivarajnaidu	2016-05-06 14:57:28
183	2016-01-28 08:02:58	**Square** brackets! I didn't think it would be necesary to say it explicitly. I can update it with no problems!	frikinside	2016-05-06 14:57:28
183	2016-02-22 11:58:28	Maybe better way is define functions not in global scope, but in isolated scope, like this: <S_CODE_TOKEN>	drakmail	2016-05-06 14:57:28
183	2016-02-25 14:23:47	+1 to @drakmail	loverajoel	2016-05-06 14:57:28
183	2016-03-01 12:27:10	@frikinside Ping.	zenopopovici	2016-05-06 14:57:28
183	2016-05-06 14:57:28	Closed due to inactivity.	zenopopovici	2016-05-06 14:57:28
182	2016-01-27 09:39:03	:+1:	zzz6519003	2016-03-05 05:12:57
182	2016-02-20 12:59:52	Hey @zzz6519003, Please make a PR with an example in so we can consider / merge your suggestion. Thanks!	zenopopovici	2016-03-05 05:12:57
181	2016-01-27 08:35:04	## Implementing asynchronous loops ## TL;DR; You may run into problems while implementing asynchronous loops. ## Username https://github.com/madmantalking	shrynx	2016-02-03 18:02:21
181	2016-01-27 08:58:19	I've added some inline comments. Apart from that :+1:	kurtextrem	2016-02-03 18:02:21
181	2016-01-27 09:49:09	oh great thanks . i made too many grammar mistakes , oh but one thing , i don't think it will be "above's" rather it will "above" only. On Wed, Jan 27, 2016 at 5:58 PM, Jacob Groß notifications@github.com wrote: > I've added some inline comments. > > Apart from that [image: :+1:] > > — > Reply to this email directly or view it on GitHub > https://github.com/loverajoel/jstips/pull/181#issuecomment…	shrynx	2016-02-03 18:02:21
181	2016-01-27 10:32:23	@kurtextrem I think i have made all the necessary changes by now. have a look.	shrynx	2016-02-03 18:02:21
181	2016-01-27 10:54:00	Commented :) Apart from that :+1: (Although you could reduce the for loop to e.g. 3, which gives a slightly tinier tip)	kurtextrem	2016-02-03 18:02:21
181	2016-01-27 14:46:28	@kurtextrem even i was thinking about but for the sake of better explanation, i considered to keep it.	shrynx	2016-02-03 18:02:21
181	2016-01-28 16:36:53	:+1: @gogainda	shivarajnaidu	2016-02-03 18:02:21
181	2016-01-28 16:40:00	But small problem with your code .. Actually not small big problem :smile: .. Your code wouldn't work dear @gogainda	shivarajnaidu	2016-02-03 18:02:21
181	2016-01-28 16:45:29	Your set time out function will called out after 1000ms but `for` loop will not wait for that function.. It will continue and completes the looping.. While setTimeout function waiting to reach 1000ms...	shivarajnaidu	2016-02-03 18:02:21
181	2016-01-28 16:50:09	Sorry if my above guess is wrong.. But I am thinking of this way.. So I just my thought.. @gogainda	shivarajnaidu	2016-02-03 18:02:21
181	2016-01-28 17:51:20	@shivarajnaidu have you run it?	gogainda	2016-02-03 18:02:21
181	2016-01-28 19:31:43	You could add a solution using 'let'; it's similar to the original loop. <S_CODE_TOKEN>	ghost	2016-02-03 18:02:21
181	2016-01-29 02:04:54	@noncentz Thanks for pointing it out , but i believe `let` can be used only with strict.	shrynx	2016-02-03 18:02:21
181	2016-01-29 15:54:35	`let` is no more strictmode only keyword.. It's now working on Firefox 44 above and chrome (without strictmode)	shivarajnaidu	2016-02-03 18:02:21
181	2016-01-29 15:59:01	:+1: tnx @noncentz @gogainda Look at @noncentz 's code .. I think , That correct way to do ..	shivarajnaidu	2016-02-03 18:02:21
181	2016-01-31 00:13:16	@shivarajnaidu Hmm... Seems wierd , let is not working without strict ![capture](https://cloud.githubusercontent.com/assets/4706261/12699329/d3ed7f4c-c7fa-11e5-86ed-ea2863a92d74.PNG)	shrynx	2016-02-03 18:02:21
181	2016-01-31 15:41:46	@madmantalking @shivarajnaidu works for me! `Chrome 48` ![image](https://cloud.githubusercontent.com/assets/1700100/12703066/0f12648a-c818-11e5-8288-8cf4120a9f30.png)	loverajoel	2016-02-03 18:02:21
181	2016-02-02 03:36:46	:+1: @loverajoel :smile:	shivarajnaidu	2016-02-03 18:02:21
181	2016-02-03 18:35:26	thanks for your tip!	loverajoel	2016-02-03 18:02:21
180	2016-01-27 07:13:54		hingsir	2016-01-27 13:21:44
180	2016-01-27 13:21:42	+1	loverajoel	2016-01-27 13:21:44
179	2016-01-27 01:39:50	~~偶尔从论坛上发现了这个项目，每天早晨上班之前看一看，今天怎么没有更新？~~ I found this project from the forum by accident and always look through it before going to work every morning，but why doesn't it update as usual today？	cococe	2016-01-28 21:31:18
179	2016-01-27 02:10:51	You should <s>replied</s>reply in English.	hueitan	2016-01-28 21:31:18
179	2016-01-27 04:32:02	@huei90 ok。 You should `reply` in English	cococe	2016-01-28 21:31:18
179	2016-01-27 04:33:19	thank you @cococe	hueitan	2016-01-28 21:31:18
179	2016-01-27 07:59:02	The title should be updated as well. Maybe you should consider the place where the owner lives. He is in Spain (UTC + 1) I think, I guess the time in Spain is about 1/27 9:00 a.m now You filed this issue at 1/27 3:00 a.m in Spain. It's time for sleep. :grin:	lockys	2016-01-28 21:31:18
179	2016-01-27 08:06:12	@lockys thank you.	cococe	2016-01-28 21:31:18
178	2016-01-26 19:43:21	Translated config and about files	LorenzoRogai	2016-02-20 11:57:24
178	2016-01-27 02:17:37	@LorenzoRogai awesome work! let me know when you finish to translate all post so we can merge this! Thanks for this man!	loverajoel	2016-02-20 11:57:24
178	2016-02-20 11:50:49	@LorenzoRogai The structure of jstips has changed to better support multi-language, can you please update your PR / tell us if you're willing to translate all remaining tips? Thanks!	zenopopovici	2016-02-20 11:57:24
178	2016-02-20 11:57:24	Just saw that you have another PR #170 for this. I will close this. Please keep the translations in one PR, that will help us keep track of things. Thank you for your work!	zenopopovici	2016-02-20 11:57:24
177	2016-01-26 14:14:23	The second code excerpt, above "Check this example" wasn't being highlighted. Fixing it.	teles	2016-01-26 14:15:14
177	2016-01-26 14:15:12	+1 thanks!	loverajoel	2016-01-26 14:15:14
176	2016-01-26 14:04:53		hartca	2016-01-26 14:11:15
176	2016-01-26 14:11:18	thanks	loverajoel	2016-01-26 14:11:15
175	2016-01-26 13:15:30	- add compress.html - fix wrong markdown semantic This will save some bytes over bandwidth	marcobiedermann
175	2016-01-27 07:48:01	What is this {{}}	shivarajnaidu
175	2016-01-27 07:54:01	This Layout will remove compress your HTML. It will: - removes unnecessary whitespace - removes optional end tags - removes optional start tags - removes comments - preserves whitespace within `<pre>` You will find more information about this [here](http://jch.penibelst.de/)	marcobiedermann
175	2016-01-27 09:44:02	Oh.. You are telling this to use in this website..??	shivarajnaidu
175	2016-01-27 10:08:11	Yes. Minifying content is always recommended.	marcobiedermann
175	2016-01-27 23:32:44	What library is it yar ??	shivarajnaidu
175	2016-01-28 06:45:04	The layout is hosted on this repo: https://github.com/penibelst/jekyll-compress-html	marcobiedermann
175	2016-01-28 07:00:13	:+1:	shivarajnaidu
175	2016-02-20 12:19:30	@marcobiedermann Please pull changes and rebase your work on top of it. We only want your changes in the PR. Thanks.!	zenopopovici
175	2016-08-10 19:49:00	@loverajoel We should at least test this.	zenopopovici
174	2016-01-26 09:35:33	<S_CODE_TOKEN> Why not use concat here as well? <S_CODE_TOKEN>	joargp	2016-01-28 21:31:11
173	2016-01-26 03:00:38	#### What does this PR do? Add a new language support	loverajoel	2016-01-31 17:58:42
173	2016-01-26 03:03:21	@LorenzoRogai I need your help here, you can checkout in this branch and work on it.	loverajoel	2016-01-31 17:58:42
173	2016-01-26 03:07:59	When this changes will be done and [this](https://github.com/loverajoel/jstips/pull/170) PR done, first I will merge this and then your pr. After that I will add you how collaborator of the repo and you will be in charge of the italian version. Let me know if you need help!	loverajoel	2016-01-31 17:58:42
172	2016-01-25 22:57:41	… array When describing the effect of setting array.length = 0, it is stated that copies of the array will also be affected and loose their content. This is only true for references (listNoCopy = listA), but not for copies (listCopy = [...listA]).	janriemer	2016-02-20 13:45:13
172	2016-01-25 23:23:23	I've seen that there is currently a very [similar open PR](https://github.com/loverajoel/jstips/pull/168) by @johanna-bodnyk. Nevertheless, I think both PR's describe two distinct aspects, namely reference values and copy values. So maybe we can merge both?! :yum: Thanks for your effort.	janriemer	2016-02-20 13:45:13
172	2016-02-20 13:45:13	This has been merged in another PR.	zenopopovici	2016-02-20 13:45:13
171	2016-01-25 22:25:16	Fix typo in word 'official'.	janriemer	2016-01-26 04:22:57
171	2016-01-26 04:23:02	thanks	loverajoel	2016-01-26 04:22:57
170	2016-01-25 22:17:10	Pull request for the translation of the tips Done: - 2015-12-29-inserire-un-elemento-in-un-array.md - 2016-01-01-angularjs-digest-vs-apply.md - 2016-01-05-differenze-tra-undefined-e-null.md - 2016-01-13-consiglio-per-misurare-le-prestazioni-di-un-blocco-di-codice-javascript.md - 2016-01-19-concatenazione-stringhe-sicura.md - 2016-01-20-restituire-oggetti-per-permettere-il-concatenamento-di-funzio…	LorenzoRogai
170	2016-01-26 03:05:10	@LorenzoRogai awesome! 1 - Please add a nice description to this PR :dancer: 2 - I will need your help [here](https://github.com/loverajoel/jstips/pull/173/files) (I mentioned you)	loverajoel
169	2016-01-25 17:08:00		hingsir	2016-01-25 17:40:45
168	2016-01-25 16:23:38	The use of the word "copy" was confusing to me, since we're really talking about another pointer to the same array, not a copy of the array. I think this might clarify it.	johanna-bodnyk	2016-01-26 01:40:10
168	2016-01-25 16:26:06	@microlv ping!	loverajoel	2016-01-26 01:40:10
168	2016-01-25 16:33:47	:+1: @johanna-bodnyk's rewording helped me understand it better	chriskwan	2016-01-26 01:40:10
168	2016-01-26 01:30:49	@johanna-bodnyk seems great!	microlv	2016-01-26 01:40:10
167	2016-01-25 16:01:20	## Currying vs partial application. ## TL;DR; Currying and partial application are two ways of transforming a function into another function with a generally smaller arity. The differences between the two is: - Currying always produces nested unary (1-ary) functions. The transformed function is still largely the same as the original. - Partial application produces functions of arbitrary arity. Th…	bhaskarmelkani	2016-01-28 17:55:02
167	2016-01-28 17:59:09	Thanks man!	loverajoel	2016-01-28 17:55:02
167	2016-01-28 19:11:20	Your welcome :)	bhaskarmelkani	2016-01-28 17:55:02
166	2016-01-25 07:54:31	Using immediately invoked function expression TL;DR; IIFE - immediately invoked function expression) is an anonymous function expression that is immediately invoked and has some important uses in Javascript. Username @rishantagarwal	rishantagarwal	2016-01-25 23:52:06
166	2016-01-25 08:53:11	:+1: If you want to add further information to your tip: - Try to explain the difference between !function(){}() (or +function(){}()) and (fn())() (or better: add this link https://blog.mariusschulz.com/2016/01/13/disassembling-javascripts-iife-syntax) - Add a jsperf which IIFE is the fastest (! is you want to save bytes, (fn()()) if you don't)	kurtextrem	2016-01-25 23:52:06
166	2016-01-25 13:11:31	@rishantagarwal hey use the PR template -> https://github.com/loverajoel/jstips/blob/gh-pages/GIT_TEMPLATE.md	loverajoel	2016-01-25 23:52:06
166	2016-01-25 15:01:05	@loverajoel - Updating PR Template. Thanks @kurtextrem - Adding external URL's and JsPerf. Thanks guys !!	rishantagarwal	2016-01-25 23:52:06
166	2016-01-25 15:28:52	update the file name with today date	loverajoel	2016-01-25 23:52:06
166	2016-01-25 17:58:50	@rishantagarwal I will wait for your, I wanna publish this tip today	loverajoel	2016-01-25 23:52:06
166	2016-01-25 18:15:11	@rishantagarwal You can add link to [this](http://benalman.com/news/2010/11/immediately-invoked- function-expression/) article. It explains IIFE in a very good way :) http://benalman.com/news/2010/11/immediately-invoked-function-expression/	bhaskarmelkani	2016-01-25 23:52:06
166	2016-01-25 23:05:08	@loverajoel - Please check	rishantagarwal	2016-01-25 23:52:06
165	2016-01-25 07:28:02	## Assignment Shorthands ## Simple shorthands to make code cleaner and simpler. #### Assignment Operators Assigning is very common. Sometimes typing becomes time consuming for us 'Lazy programmers'. So, we can use some tricks to help us and make our code cleaner and simpler. Instead of using: <S_CODE_TOKEN> We can use: <S_CODE_TOKEN> This is the similiar use of <S_CODE_TOKEN> #### If-else (Using …	hsleonis	2016-02-04 18:45:32
165	2016-01-25 13:11:37	@hsleonis hey use the PR template -> https://github.com/loverajoel/jstips/blob/gh-pages/GIT_TEMPLATE.md	loverajoel	2016-02-04 18:45:32
165	2016-01-26 04:50:33	@loverajoel please check the update. I have made the changes.	hsleonis	2016-02-04 18:45:32
165	2016-01-30 15:59:15	@hsleonis you have to use [this](https://github.com/loverajoel/jstips/blob/gh-pages/POST_TEMPLATE.md) template for you tip and [this](https://github.com/loverajoel/jstips/blob/gh-pages/GIT_TEMPLATE.md) for you pull request message. BTW, I like this tip	loverajoel	2016-02-04 18:45:32
165	2016-02-04 19:04:23	Thanks!	loverajoel	2016-02-04 18:45:32
165	2016-02-07 05:34:51	:+1: good idea, useful tips	shivarajnaidu	2016-02-04 18:45:32
165	2016-02-07 06:55:16	Thanks :)	hsleonis	2016-02-04 18:45:32
164	2016-01-25 05:44:35	test	chakravarthysm	2016-01-25 05:45:49
163	2016-01-25 02:46:14	## Speed up recursive functions with memoization ## TL;DR; Recursive functions are used in many situations e.g. fibonacci, GCD or factorial. If improperly used, they would perform badly. This tip will tell you how to improve the performance. ## Username [@hingsir](https://github.com/hingsir)	hingsir	2016-01-29 15:55:38
163	2016-01-25 15:17:07	@hingsir hey use the PR template -> https://github.com/loverajoel/jstips/blob/gh-pages/GIT_TEMPLATE.md	loverajoel	2016-01-29 15:55:38
163	2016-01-26 02:13:35	@loverajoel Is that ok?	hingsir	2016-01-29 15:55:38
163	2016-01-26 03:08:36	@hingsir :+1:	loverajoel	2016-01-29 15:55:38
163	2016-01-29 15:57:25	thanks man!	loverajoel	2016-01-29 15:55:38
162	2016-01-25 01:48:27	## $scope.on() and $rootScope.on() in angularjs ## TL;DR; If we use $state.reload() by angular-ui's UI-Router,we will find that,$rootScope.on() will trigger many times;That's because when we call $state.reload(),$scope.on() will unbind,but $rootScope.on() will not. we can resolve it by two way. ## Username [xiaoyu5256](https://github.com/xiaoyu5256) ## Extra	xiaoyu5256	2016-05-06 14:58:15
162	2016-01-25 15:17:24	@xiaoyu5256 hey use the PR template -> https://github.com/loverajoel/jstips/blob/gh-pages/GIT_TEMPLATE.md	loverajoel	2016-05-06 14:58:15
162	2016-01-26 00:16:07	@loverajoel It's ok?	xiaoyu5256	2016-05-06 14:58:15
162	2016-05-06 14:58:15	Closed due to inactivity.	zenopopovici	2016-05-06 14:58:15
161	2016-01-25 00:53:20		hingsir	2016-01-25 00:55:17
161	2016-01-25 00:55:15	:+1:	loverajoel	2016-01-25 00:55:17
160	2016-01-24 21:22:58	## Filtering And Sorting a List of Strings ## TL;DR; You may have a big list of names you need to filter in order to remove duplicates and sort them alphabetically. ## davegomez [@davegomez](https://twitter.com/davegomez)	davegomez	2016-01-26 19:33:49
160	2016-01-26 04:25:58	update the file name to today	loverajoel	2016-01-26 19:33:49
160	2016-01-26 15:30:52	@davegomez ping!	loverajoel	2016-01-26 19:33:49
160	2016-01-26 19:42:26	Thanks man	loverajoel	2016-01-26 19:33:49
160	2016-01-27 00:13:01	I'm sorry @loverajoel, I just saw the email. Too much work!	davegomez	2016-01-26 19:33:49
159	2016-01-24 20:34:46	## ES6 Destructuring ## TL;DR; ES6 destructuring is a syntax modernization that improves readability and reduces the amount of code necessary for expressive declarations. ## Username [@webb04](https://github.com/webb04) ## Extra ES6 destructuring is a syntax modernization that improves readability and reduces the amount of code necessary for expressive declarations. ### Array destructuring <S_COD…	webb04	2016-05-06 14:57:53
159	2016-01-25 15:17:45	@hsleonis hey use the PR template -> https://github.com/loverajoel/jstips/blob/gh-pages/GIT_TEMPLATE.md	loverajoel	2016-05-06 14:57:53
159	2016-01-25 17:38:01	@loverajoel Hey hope that's ok now	webb04	2016-05-06 14:57:53
159	2016-01-25 17:40:23	@webb04 the PR template is for the PR message ![image](https://cloud.githubusercontent.com/assets/1700100/12559041/8e725c0e-c371-11e5-8e43-c166430b95ab.png) , and the Post template is for the post.	loverajoel	2016-05-06 14:57:53
159	2016-05-06 14:57:53	Closed due to inactivity.	zenopopovici	2016-05-06 14:57:53
158	2016-01-24 19:16:38	Converting to number fast way TL;DR; Converting strings to numbers is extremely common. The easiest and fastest way to achieve that would be using the + operator. Username @[bhaskarmelkani](https://twitter.com/bhaskarmelkani) Extra Added comment for browser specific behaviour or +, parseInt and other similar functions.	bhaskarmelkani	2016-03-05 05:25:08
158	2016-01-25 18:19:49	@sonnyt	bhaskarmelkani	2016-03-05 05:25:08
158	2016-02-20 14:00:48	@bhaskarmelkani: Please link to jsperf.com not to Dropbox. Those files may go away.	zenopopovici	2016-03-05 05:25:08
158	2016-02-25 14:25:02	rebase	loverajoel	2016-03-05 05:25:08
157	2016-01-24 19:01:19	## Public, private, static and prototype properties in JS. ## TL;DR; - Private properties are defined by using 'var' keyword inside the object,its not directly accessible to instances. - Public properties are defined by using `this.propertyName`, it is accessible to instances. - Prototype properties are defined by `Classname.prototype.propertyName`, its public and is shared by instances. - Static…	bhaskarmelkani	2016-03-11 18:19:20
157	2016-01-24 19:03:42	hey use the PR template -> https://github.com/loverajoel/jstips/blob/gh-pages/GIT_TEMPLATE.md	loverajoel	2016-03-11 18:19:20
157	2016-01-24 19:08:19	Done.	bhaskarmelkani	2016-03-11 18:19:20
157	2016-01-27 08:40:29	Done, check if LGTY	bhaskarmelkani	2016-03-11 18:19:20
157	2016-03-01 12:24:35	@loverajoel We should try to review all old tips before accepting new ones...	zenopopovici	2016-03-11 18:19:20
157	2016-03-01 21:29:54	@zenopopovici sure, under review :dancer:	loverajoel	2016-03-11 18:19:20
157	2016-03-11 14:48:25	@neighborhood999 @gromgit @kurtextrem @loverajoel @adaniloff @drakmail @sjfkai @pastrop Can you guys look over this? We have also other 3 tips under review. If you've got the time, give us some feedback and :shipit: or not vote.	zenopopovici	2016-03-11 18:19:20
157	2016-03-11 17:39:58	@zenopopovici I was making a big post with big explanations, but I think "shorter is better" ahahah :sunglasses:. So, I think this tips need some big changes : - some text error (for ex. : in the description which is almost the same as the one from the source it is from, "example of a person" should be changed). - I also think it could be easier to read if we alternate one block of text with one …	adaniloff	2016-03-11 18:19:20
157	2016-03-11 17:50:18	I'll have to give a :-1:, for several reasons: 1. Only the example code is original, as far as I can tell. The tip's text was plagiarized from the URL referenced at the end, right down to the grammatical errors in the latter. (Immediate "red flags" for me: the `tip-tldr` and the text looked like they were written by two different people, and the text refers to a "person" that's only defined in th…	gromgit	2016-03-11 18:19:20
157	2016-03-11 18:13:44	I agree with the pretty much all the comments by @adaniloff and @gromgit . I don't find this tip particularly useful. ES6 brings pretty significant changes to the way classes are represented. I would guess that those who are interested in classical inheritance patterns will be well advised to move to ES6 classes. So it is :-1: for me. Also, I would recommend this book to anyone interested in deep…	pastrop	2016-03-11 18:19:20
157	2016-03-11 18:19:20	Thanks guys, was really my sentiment but I wanted to make sure. Closing. @bhaskarmelkani Please take into account the comments. Sorry we have to refuse this.	zenopopovici	2016-03-11 18:19:20
157	2016-03-12 03:18:10	I got a quick question on submitting tips. I have the repo forked. So, when I am submitting am I supposed to use Commit directly option or Create a new branch and start a pull request? Thanks! <S_CODE_TOKEN> To: loverajoel/jstips jstips@noreply.github.com Cc: pastrop pas_trop2003@yahoo.com Sent: Friday, March 11, 2016 9:49 AM Subject: Re: [jstips] Using public, private, static, prototype properti…	pastrop	2016-03-11 18:19:20
157	2016-03-12 05:47:32	@pastrop You can't commit directly to the main repo unless you're a collaborator, so you'd have to create pull requests. Creating a separate branch for each pull request helps keeps things in order when you're juggling changes to multiple tips, so I generally do the following: 1. [Update local fork from the main repo](https://help.github.com/articles/syncing-a-fork/) 2. Create and checkout a new …	gromgit	2016-03-11 18:19:20
157	2016-03-12 15:45:02	@gromgit, thanks! I think I figured it out, just didn't read the instruction attentively enough for the first time. I did it all yesterday night, hopefully correctly, will check it again later today <S_CODE_TOKEN> To: loverajoel/jstips jstips@noreply.github.com Cc: pastrop pas_trop2003@yahoo.com Sent: Saturday, March 12, 2016 12:48 AM Subject: Re: [jstips] Using public, private, static, prototype…	pastrop	2016-03-11 18:19:20
156	2016-01-24 18:51:03	## Short circuit evaluation in JS. ## TL;DR; Use logical AND (&&), OR (||) for conditions. ## Username @[bhaskarmelkani](https://www.twitter.com/bhaskarmelkani) Extra	bhaskarmelkani	2016-01-27 16:02:30
156	2016-01-24 18:54:57	@bhaskarmelkani hey use the PR template -> https://github.com/loverajoel/jstips/blob/gh-pages/GIT_TEMPLATE.md	loverajoel	2016-01-27 16:02:30
156	2016-01-24 19:05:35	@loverajoel : Updated check if needs any modification .	bhaskarmelkani	2016-01-27 16:02:30
156	2016-01-25 10:33:35	**Interesting.** after using coffeescript, i always want to write code in pure javascript like <S_CODE_TOKEN> Your tip answer this question in a way. **But**, it'll be better if, it's not a must that isTrue() comes along with &&, isFalse() comes along with ||. I don't want to have a second though for using `&&`/`||` whenever i test a variable is true or false (Though it may be natural after sever…	xianxingg	2016-01-27 16:02:30
156	2016-01-25 15:07:37	@loverajoel Can I add a use-case for &&. The logical AND could be used to avoid exceptions when using properties of undefined. Example:- <S_CODE_TOKEN>	bhaskarmelkani	2016-01-27 16:02:30
156	2016-01-25 15:10:39	`dog && dog.bark && dog.bark();`	xianxingg	2016-01-27 16:02:30
156	2016-01-25 15:59:40	Nice tip :+1: @bhaskarmelkan	shivarajnaidu	2016-01-27 16:02:30
156	2016-01-25 16:02:09	We can even add this && use for best security practices of JavaScript .. How about this ya @bhaskarmelkan	shivarajnaidu	2016-01-27 16:02:30
156	2016-01-27 16:14:06	@bhaskarmelkani thanks for your tip!	loverajoel	2016-01-27 16:02:30
156	2016-01-27 16:14:37	@loverajoel your welcome :)	bhaskarmelkani	2016-01-27 16:02:30
155	2016-01-24 18:32:59		bhaskarmelkani	2016-01-24 18:39:30
155	2016-01-24 18:35:01	@loverajoel This is ready to merge branch. Let me know if any issues.	bhaskarmelkani	2016-01-24 18:39:30
155	2016-01-24 18:39:28	@bhaskarmelkani awesome! thanks!	loverajoel	2016-01-24 18:39:30
154	2016-01-24 17:16:54	Updated directory structure.	bhaskarmelkani	2016-01-24 18:33:58
154	2016-01-24 17:18:40	Original PR #152	bhaskarmelkani	2016-01-24 18:33:58
154	2016-01-24 17:21:55	update the fila name with today date	loverajoel	2016-01-24 18:33:58
154	2016-01-24 17:23:09	if you can, please squash your commits	loverajoel	2016-01-24 18:33:58
154	2016-01-24 17:23:29	Okay	bhaskarmelkani	2016-01-24 18:33:58
154	2016-01-24 18:33:56	Since this was forked from master, so squashing was creating conflicts and history was breaking. Created ready to merge PR #155	bhaskarmelkani	2016-01-24 18:33:58
153	2016-01-24 15:15:20		bhaskarmelkani	2016-01-24 18:52:07
153	2016-01-24 15:59:37	We can simply use default parameter initialization ( new in es6). Now we can initialize functions like this <S_CODE_TOKEN> Instead of <S_CODE_TOKEN> @bhaskarmelkani	shivarajnaidu	2016-01-24 18:52:07
153	2016-01-24 17:25:05	Hi, how you can see the jstips repository changed his format and the `master` branch now is `gh-pages`, now are based in _jekyll blog format_. You can see live here => [jstips.com](http://www.jstips.co/) For that reason you should update your tip with this [instructions](https://github.com/loverajoel/jstips/blob/gh-pages/CONTRIBUTING.md). Let me know if you need some help or have suggestion. All …	loverajoel	2016-01-24 18:52:07
153	2016-01-24 18:52:03	Closing this with an updated PR #156	bhaskarmelkani	2016-01-24 18:52:07
152	2016-01-24 14:25:38		bhaskarmelkani	2016-01-24 17:18:05
152	2016-01-24 14:30:25	Link to a jsperf would be great :+1:	kurtextrem	2016-01-24 17:18:05
152	2016-01-24 15:26:24	@kurtextrem : Adding Jspref :)	bhaskarmelkani	2016-01-24 17:18:05
152	2016-01-24 15:53:18	Hi, how you can see the jstips repository changed his format and the `master` branch now is `gh-pages`, now are based in _jekyll blog format_. You can see live here => [jstips.com](http://www.jstips.co/) For that reason you should update your tip with this [instructions](https://github.com/loverajoel/jstips/blob/gh-pages/CONTRIBUTING.md). Let me know if you need some help or have suggestion. All …	loverajoel	2016-01-24 17:18:05
152	2016-01-24 17:13:30	Hey, I have updated the branch as suggested. Should I close this PR and raise a new against gh-pages ?	bhaskarmelkani	2016-01-24 17:18:05
152	2016-01-24 17:17:43	Closing this for #154	bhaskarmelkani	2016-01-24 17:18:05
151	2016-01-24 09:25:26	The statement holds for Chrome but for Safari,Firefox + is not fastest. <img width="672" alt="firefox" src="https://cloud.githubusercontent.com/assets/8968871/12535469/78231366-c2aa-11e5-9828-effe89dc878f.png"> <img width="683" alt="safari" src="https://cloud.githubusercontent.com/assets/8968871/12535471/78d453ec-c2aa-11e5-9f9a-b9a0e1d61edb.png"> <img width="770" alt="chrome" src="https://cloud.g…	bhaskarmelkani	2016-01-24 19:17:04
151	2016-01-24 13:27:55	#127	bhaskarmelkani	2016-01-24 19:17:04
151	2016-01-24 19:17:04	Closing this for #158	bhaskarmelkani	2016-01-24 19:17:04
150	2016-01-23 21:14:59		danillouz	2016-01-28 18:29:39
150	2016-01-27 02:32:44	Hi, how you can see the jstips repository changed his format and the `master` branch now is `gh-pages`, now are based in _jekyll blog format_. You can see live here => [jstips.com](http://www.jstips.co/) For that reason you should update your tip with this [instructions](https://github.com/loverajoel/jstips/blob/gh-pages/CONTRIBUTING.md). Let me know if you need some help or have suggestion. All …	loverajoel	2016-01-28 18:29:39
150	2016-01-27 21:53:18	Hi there, cool stuff! Is it best to open a new pull request or to update this one according to the instructions?	danillouz	2016-01-28 18:29:39
150	2016-01-27 22:47:10	@danillouz it's more easy close this pr and create a new one	loverajoel	2016-01-28 18:29:39
149	2016-01-23 16:41:39	Firefox 43.0.4 on Mac http://i.imgur.com/1W51hsJ.png	windows1087	2016-01-28 21:30:56
149	2016-01-23 16:45:33	![bildschirmfoto 2016-01-23 um 17 44 10](https://cloud.githubusercontent.com/assets/1036749/12531370/f7a5c6f4-c1f8-11e5-8c0b-e50996fa264d.jpg) It's also one of the slowest in Safari Version 9.0.3 (11601.4.4) on Mac OS X El Capitan _(edit) All 3 major browsers (Chrome, Safari, Firefox at latest versions) on my MacBook 13' retina late 2013 on Mac OS X El Capitan compared, the fastest ways are Bitwi…	marklabenski	2016-01-28 21:30:56
149	2016-01-25 08:13:45	The `parseInt` function shouldn't even be on that list. It doesn't perform proper value conversion to the number type; it parses strings - and only strings! - into numbers. E.g. <S_CODE_TOKEN> On top of that, it parses _partially accepted_ strings, which is generally **not** what you want when you're performing type conversion. E.g. <S_CODE_TOKEN>	rjgotten	2016-01-28 21:30:56
149	2016-01-25 10:58:56	@rjgotten 👍🏼	Kerndog73	2016-01-28 21:30:56
149	2016-01-29 15:20:38	Thank you @rjgotten But the point was, that it strongly depends on the browser/system wether the suggested method is the fastest. So it shouldn't be called "the fastest way" in general (Even if I wish it was)	marklabenski	2016-01-28 21:30:56
148	2016-01-22 21:09:19		bhaskarmelkani	2016-01-24 19:10:45
148	2016-01-22 22:14:29	ES6?	Kerndog73	2016-01-24 19:10:45
148	2016-01-23 07:50:55	No, this is without ES6.	bhaskarmelkani	2016-01-24 19:10:45
148	2016-01-23 08:45:26	private???	shivarajnaidu	2016-01-24 19:10:45
148	2016-01-23 08:46:59	Private keyword in JavaScript is just reserved for future use .. Now it doesn't have any use in js ...	shivarajnaidu	2016-01-24 19:10:45
148	2016-01-23 08:48:31	And also I don't sure about other key words mentioned in this topic heading .. Except static and prototype	shivarajnaidu	2016-01-24 19:10:45
148	2016-01-23 09:32:14	Check this out : http://phrogz.net/JS/classes/OOPinJS.html	bhaskarmelkani	2016-01-24 19:10:45
148	2016-01-24 17:25:25	Hi, how you can see the jstips repository changed his format and the `master` branch now is `gh-pages`, now are based in _jekyll blog format_. You can see live here => [jstips.com](http://www.jstips.co/) For that reason you should update your tip with this [instructions](https://github.com/loverajoel/jstips/blob/gh-pages/CONTRIBUTING.md). Let me know if you need some help or have suggestion. All …	loverajoel	2016-01-24 19:10:45
148	2016-01-24 17:53:16	@bhaskarmelkani ,please check out our repositories issues for issue named with best way to write classes in js. I seen the link you mentioned in your comment.. It's nice but old.. Now we have native classes in java script (new in es6) .. Please refer that issue... And here ,the issue is about private and public key words .. These are not related to classes in JavaScript.. They are only in java :)	shivarajnaidu	2016-01-24 19:10:45
148	2016-01-24 18:40:34	@loverajoel I will update it. @shivarajnaidu : Hey classes in ES6 are not supported by browsers yet. This just to tell how one can you variables/properties that have a private scope to a function(often called as class in prototypal inheritance). We should start using ES6 concepts but also should have idea about old techniques. :)	bhaskarmelkani	2016-01-24 19:10:45
148	2016-01-24 19:10:45	Closing this with updated PR #157	bhaskarmelkani	2016-01-24 19:10:45
147	2016-01-22 17:46:38		0xmtn	2016-03-05 05:25:42
147	2016-01-22 18:00:52	mergeback	loverajoel	2016-03-05 05:25:42
147	2016-01-23 10:21:39	Mergeback where? Sorry, couldn't understand.	0xmtn	2016-03-05 05:25:42
147	2016-01-23 15:07:57	I can merge this fix, you should make a mergeback or rebaase	loverajoel	2016-03-05 05:25:42
147	2016-01-23 19:39:57	Sorry for misunderstanding @loverajoel, long days, no sleep, forgot that you already published two more tips.	0xmtn	2016-03-05 05:25:42
147	2016-02-20 14:02:01	@0xmtn Your merge is not OK, you have still GIT merge markers in place. E.g.: `<<<<<<< d5840b8e0bbd664aa60726ae506cd0f2d26bf9e1` Please fix so we can merge.	zenopopovici	2016-03-05 05:25:42
146	2016-01-22 16:00:22	[https://hingsir.github.io/jstips-site/dist/tips/](https://hingsir.github.io/jstips-site/dist/tips/)	hingsir	2016-01-24 16:03:07
146	2016-01-22 17:06:50	@hingsir I'm working in a jekyll-now theme and I think that this weekend will be ready	loverajoel	2016-01-24 16:03:07
146	2016-01-22 23:50:03	@loverajoel looking forward to !	hingsir	2016-01-24 16:03:07
146	2016-01-23 09:24:31	I build a site called `awesome search` providing simple functionality to search in awesome list recently with a friend. As `jstips` is listed in awesome list, so `jstips` is in `awesome search` automatically. https://awesomelists.top/#/repos/loverajoel/jstips :) Just let users overview the tips by the category dropdown. I think it will be better to see the official static site of `jstips` by @lov…	lockys	2016-01-24 16:03:07
146	2016-01-23 10:06:58	@lockys +1	hingsir	2016-01-24 16:03:07
146	2016-01-24 16:03:07	@hingsir @lockys hey I added those [here](https://github.com/loverajoel/jstips#lets-keep-in-touch) and you can see the blog live in jstips.co Thanks	loverajoel	2016-01-24 16:03:07
146	2016-01-26 12:36:39	@loverajoel that's fantastic! :100:	lockys	2016-01-24 16:03:07
145	2016-01-22 15:40:39		dggriffin	2016-01-24 15:59:59
145	2016-01-24 15:59:57	Hey @dggriffin close this because I added this [here](https://github.com/loverajoel/jstips#lets-keep-in-touch) Thanks for your contribution	loverajoel	2016-01-24 15:59:59
144	2016-01-22 15:32:05		hakhag	2016-01-31 15:33:08
144	2016-01-24 17:25:39	Hi, how you can see the jstips repository changed his format and the `master` branch now is `gh-pages`, now are based in _jekyll blog format_. You can see live here => [jstips.com](http://www.jstips.co/) For that reason you should update your tip with this [instructions](https://github.com/loverajoel/jstips/blob/gh-pages/CONTRIBUTING.md). Let me know if you need some help or have suggestion. All …	loverajoel	2016-01-31 15:33:08
143	2016-01-22 10:56:47	Thank for the tips. We can also use this trick to do a safe string concatenation : <S_CODE_TOKEN> it's less verbose and faster ! http://jsperf.com/string-concatenate-concat-vs-join/4	FlorianBELLAZOUZ	2016-01-28 21:30:41
143	2016-01-22 12:28:56	@FlorianBELLAZOUZ nice trick	gogainda	2016-01-28 21:30:41
143	2016-01-22 12:38:26	I'd say this one should probably replace the `.concat` function in #19.	kurtextrem	2016-01-28 21:30:41
143	2016-01-22 13:04:07	Nice tip @FlorianBELLAZOUZ :thumbsup: **we can also make use of [`template strings`](https://developer.mozilla.org/en-US/docs/Web/JavaScript/Reference/template_strings) to acomplish the same..** <S_CODE_TOKEN> _See_ [Template Strings at Mozilla Developer Network](https://developer.mozilla.org/en-US/docs/Web/JavaScript/Reference/template_strings)	shivarajnaidu	2016-01-28 21:30:41
142	2016-01-22 07:37:18	I could not find proper minify compliers for JS minify? Can any one suggest?	jknaresh	2016-03-05 05:13:06
142	2016-01-22 09:06:06	gulp or bower is not enough?	infacq	2016-03-05 05:13:06
142	2016-01-22 23:02:24	> gulp or bower is not enough? Gulp is a task-runner and bower is a package manager. Neither is a minifier. You want a decent minifier, you use something like UglifyJS.	rjgotten	2016-03-05 05:13:06
142	2016-01-23 00:59:31	[**UglifyJS2**](https://github.com/mishoo/UglifyJS2) is a good choice > It’s almost a full rewrite (except for the parser which is heavily modified, everything else starts from scratch).	xovel	2016-03-05 05:13:06
142	2016-01-23 02:41:51	Yeah UglifyJS is what I use. 👍🏼	Kerndog73	2016-03-05 05:13:06
141	2016-01-21 20:21:15		alawatthe	2016-01-21 21:43:29
141	2016-01-21 21:43:27	thanks @alawatthe	loverajoel	2016-01-21 21:43:29
140	2016-01-21 20:19:27	I am talking about the algorithm about the following algorithm by @mvedie: <S_CODE_TOKEN> Information why this algorithm does not work (and shouldn't be used) can be found for example in [this awesome blog post](http://bost.ocks.org/mike/algorithms/#shuffling) and by googling a bit. I'm therefore proposing to remove the corresponding section from the tip.	alawatthe	2016-01-21 21:43:31
140	2016-01-21 21:42:33	Ok, my bad, thank you for this link which opened my eyes.	mvedie	2016-01-21 21:43:31
140	2016-01-21 22:12:17	No worries @mvedie, I'm here to help :-D	alawatthe	2016-01-21 21:43:31
140	2016-01-21 22:21:14	@alawatthe hahah :+1:	loverajoel	2016-01-21 21:43:31
140	2016-01-22 06:39:28	And i'm here to learn :) > Le 21 janv. 2016 à 23:21, Joel Lovera notifications@github.com a écrit : > > @alawatthe hahah > > — > Reply to this email directly or view it on GitHub.	mvedie	2016-01-21 21:43:31
139	2016-01-21 19:47:03	Fix error when peopole make a bad copy / paste . Slice make a clone of the array, so shuffled returned array must be pushed in a var.	mvedie	2016-02-20 14:04:53
139	2016-01-22 15:26:03	@0xmtn ping!	loverajoel	2016-02-20 14:04:53
139	2016-01-22 17:49:52	https://github.com/loverajoel/jstips/pull/147 - Changed. It was not actually a bad copy/paste. It was tested, and the output was from browser inspector. I thought it'd be decision of the user whether to push it to a var or not, when I noticed it ;)	0xmtn	2016-02-20 14:04:53
139	2016-01-22 21:30:21	This is not a problem because tips have been removed , but : https://jsfiddle.net/8thfq94p/	mvedie	2016-02-20 14:04:53
139	2016-01-22 21:32:43	But if you copy/paste the code directly in chrome console , the standard comportement of the console is to display the returned result of the last call. It's not a good method to test ;)	mvedie	2016-02-20 14:04:53
139	2016-01-23 09:52:36	:thumbsup:	0xmtn	2016-02-20 14:04:53
139	2016-02-20 14:04:53	This is handled in another PR	zenopopovici	2016-02-20 14:04:53
138	2016-01-21 19:23:35		chentsulin	2016-01-21 19:26:49
138	2016-01-21 19:26:47	:+1:	loverajoel	2016-01-21 19:26:49
137	2016-01-21 18:08:17		0xmtn	2016-01-21 18:10:32
136	2016-01-21 17:52:51	In tip https://github.com/loverajoel/jstips/blob/master/README.md#21---shuffle-an-array, the alternate shuffle function by @mvedie ( which I really like, btw) appears to assume that `shuffle` is defined on the `Array.prototype` as it contains a `slice()` method on `this`, rather than on an `array` parameter ~ but that throws an error: <S_CODE_TOKEN> Fix that by specifying `array` as a parameter, …	dfkaye	2016-01-21 18:10:37
136	2016-01-21 17:54:08	@0xmtn ping	loverajoel	2016-01-21 18:10:37
136	2016-01-21 18:08:35	Fixed - https://github.com/loverajoel/jstips/pull/137	0xmtn	2016-01-21 18:10:37
135	2016-01-21 14:39:53		hingsir	2016-01-30 15:52:40
135	2016-01-24 17:25:48	Hi, how you can see the jstips repository changed his format and the `master` branch now is `gh-pages`, now are based in _jekyll blog format_. You can see live here => [jstips.com](http://www.jstips.co/) For that reason you should update your tip with this [instructions](https://github.com/loverajoel/jstips/blob/gh-pages/CONTRIBUTING.md). Let me know if you need some help or have suggestion. All …	loverajoel	2016-01-30 15:52:40
134	2016-01-21 09:13:21	I have translated this repo to simplified Chinese.	sjfkai	2016-01-28 21:49:11
134	2016-01-21 09:27:29	:+1: !	drakmail	2016-01-28 21:49:11
134	2016-01-21 12:45:13	Amazing job man!!!!! I will need your help to translate statics words for the blog, I will back to you	loverajoel	2016-01-28 21:49:11
134	2016-01-21 17:23:08	When you finish the tip 01 and 02 I will merge this! :clap: :clap: :clap: :clap:	loverajoel	2016-01-28 21:49:11
134	2016-01-22 07:14:35	Great!!!	microlv	2016-01-28 21:49:11
134	2016-01-22 18:24:03	nice work!	mrvicadai	2016-01-28 21:49:11
134	2016-01-27 02:20:03	Hi @sjfkai, the structure of the repo changed and now we support multi language for the site. Please let me know when you finish to move all files to the new structure so we can merge this. Thanks for awesome work!	loverajoel	2016-01-28 21:49:11
133	2016-01-20 21:37:54	Made small spelling and grammar changes to entire document (up to tip 20).	schindld	2016-01-22 13:35:20
133	2016-01-21 04:41:27	Besides those two small comments: :skull: like it!	homer0	2016-01-22 13:35:20
133	2016-01-22 10:26:58	:100:	gogainda	2016-01-22 13:35:20
133	2016-01-22 13:35:24	Thanks!	loverajoel	2016-01-22 13:35:20
132	2016-01-20 20:49:55		emars	2016-02-11 14:50:00
132	2016-01-21 04:48:40	This is another case of quoting the docs, but the **Unapply attacks** part was pretty interesting; I think you should make your tip about it, instead of `Creating immutable objects`, `How to prevent unapply attacks` :). @loverajoel	homer0	2016-02-11 14:50:00
132	2016-01-21 09:56:13	You should mention that freeze is not recursive, e.g. if my object have nested objects in it, these are not frozen.	mallowigi	2016-02-11 14:50:00
132	2016-01-24 17:25:59	Hi, how you can see the jstips repository changed his format and the `master` branch now is `gh-pages`, now are based in _jekyll blog format_. You can see live here => [jstips.com](http://www.jstips.co/) For that reason you should update your tip with this [instructions](https://github.com/loverajoel/jstips/blob/gh-pages/CONTRIBUTING.md). Let me know if you need some help or have suggestion. All …	loverajoel	2016-02-11 14:50:00
132	2016-01-30 15:55:29	Hey @emars I like this tip but yes i'm agree with @homer0 if you can change the focus of the tip to _unapply attacks_ will be useful.	loverajoel	2016-02-11 14:50:00
132	2016-02-03 17:47:47	@emars ping!	loverajoel	2016-02-11 14:50:00
132	2016-02-03 17:56:01	Sounds good! I'll update it today.	emars	2016-02-11 14:50:00
132	2016-02-09 21:13:06	@emars ping!	loverajoel	2016-02-11 14:50:00
132	2016-02-09 23:00:31	hey my bad, I set aside some time to update it tomorrow morning. for real this time.	emars	2016-02-11 14:50:00
132	2016-02-10 13:47:33	Since it's now being applied to the `gh-pages` , would I need to create a new PR for the updated tip?	emars	2016-02-11 14:50:00
132	2016-02-10 13:58:24	@emars yes, you have to create a new pr, sorry	loverajoel	2016-02-11 14:50:00
132	2016-02-10 14:33:03	sure no worries.	emars	2016-02-11 14:50:00
131	2016-01-20 20:10:28	Most correct and semantic way: <S_CODE_TOKEN>	3y3	2016-01-28 21:29:47
130	2016-01-20 18:59:35		dggriffin	2016-01-20 19:06:39
130	2016-01-20 19:06:44	thanks	loverajoel	2016-01-20 19:06:39
129	2016-01-20 18:19:14	Tip how to observe cascading DOM changes	beyondns	2016-02-03 04:24:46
129	2016-01-20 18:32:56	Some points for improvements: - Add example usage (real function call) - Add explanations for the parameters and or link to the MDN article	kurtextrem	2016-02-03 04:24:46
129	2016-01-21 05:00:40	Besides @kurtextrem comments, - `extensions to existent sites`, are you talking about injecting/embedding content on a website?. - [ ] whant?. - [ ] Add more description, don't leave it just to the code to explain the tip. - [ ] [squash your commits](http://gitready.com/advanced/2009/02/10/squashing-commits-with-rebase.html).	homer0	2016-02-03 04:24:46
129	2016-01-21 08:52:52	Yes, I used this tip to build extension with injecting/adding functionality and content.	beyondns	2016-02-03 04:24:46
129	2016-01-21 09:49:56	Also useful for Chrome extensions (probably Firefox, Safari, Opera etc as well)	kurtextrem	2016-02-03 04:24:46
129	2016-01-24 17:04:35	FYI the link to MDN `MutationObserver` documentation has the incorrect domain `mozillaa.org`.	sdgluck	2016-02-03 04:24:46
129	2016-01-24 17:26:07	Hi, how you can see the jstips repository changed his format and the `master` branch now is `gh-pages`, now are based in _jekyll blog format_. You can see live here => [jstips.com](http://www.jstips.co/) For that reason you should update your tip with this [instructions](https://github.com/loverajoel/jstips/blob/gh-pages/CONTRIBUTING.md). Let me know if you need some help or have suggestion. All …	loverajoel	2016-02-03 04:24:46
129	2016-01-25 12:26:41	plain README.md was cool :)	beyondns	2016-02-03 04:24:46
129	2016-01-25 12:32:48	I refactor my tip (working example now), do I need something more? Thanks	beyondns	2016-02-03 04:24:46
129	2016-01-25 13:11:22	@beyondns hey use the PR template -> https://github.com/loverajoel/jstips/blob/gh-pages/GIT_TEMPLATE.md	loverajoel	2016-02-03 04:24:46
129	2016-01-26 09:04:33	Should I do new pull request to use new format?	beyondns	2016-02-03 04:24:46
129	2016-01-26 09:11:40	Yes, you can fork a branch from `gh-pages` and after adding your changes you can create a PR with specified PR format. Then once the PR is created, you can close this PR mentioning the PR id of the new one. :)	bhaskarmelkani	2016-02-03 04:24:46
129	2016-01-31 15:34:16	@beyondns ping!	loverajoel	2016-02-03 04:24:46
129	2016-02-02 12:07:35	pong https://github.com/loverajoel/jstips/pull/203	beyondns	2016-02-03 04:24:46
128	2016-01-20 18:13:37		ankon	2016-01-20 18:16:10
128	2016-01-20 18:16:15	:+1:	loverajoel	2016-01-20 18:16:10
127	2016-01-20 16:17:18		sonnyt	2016-01-23 15:11:57
127	2016-01-21 05:07:43	Honest question, lets say `var n = '-1'`, why would I use `+/-a` instead of `Number(a)`?. Also, [squash](http://gitready.com/advanced/2009/02/10/squashing-commits-with-rebase.html) your commits. :skull: Like it!	homer0	2016-01-23 15:11:57
127	2016-01-21 08:30:46	@homer0 because of perf and less bytes used: https://jsperf.com/number-vs-parseint-vs-plus/29	kurtextrem	2016-01-23 15:11:57
127	2016-01-21 15:04:27	What @kurtextrem said :smile:	sonnyt	2016-01-23 15:11:57
127	2016-01-21 15:22:58	@kurtextrem thanks :)	homer0	2016-01-23 15:11:57
127	2016-01-22 15:29:50	@sonnyp can you add a jsperf link? also mergeback and squash your commits	loverajoel	2016-01-23 15:11:57
127	2016-01-22 15:35:19	I think you meant @sonnyt :smiley:	sonnyp	2016-01-23 15:11:57
127	2016-01-22 15:53:15	@loverajoel I merged and added jsPref. Rebasing is causing bunch of problems... ugh :sob:	sonnyt	2016-01-23 15:11:57
127	2016-01-22 15:54:12	@sonnyp :laughing: :wave:	sonnyt	2016-01-23 15:11:57
127	2016-01-23 15:15:15	@sonnyt thanks for your tip man!	loverajoel	2016-01-23 15:11:57
126	2016-01-20 14:30:15	Just started translation to Russian :)	drakmail	2016-02-20 12:29:12
126	2016-01-20 16:42:42	Woww!!! awesome!	loverajoel	2016-02-20 12:29:12
126	2016-01-27 02:20:36	Hi @drakmail , the structure of the repo changed and now we support multi language for the site. Please let me know when you finish to move all files to the new structure so we can merge this. Thanks for awesome work!	loverajoel	2016-02-20 12:29:12
126	2016-02-20 12:22:47	@drakmail Please let us know if you're still willing to translate jstips into Russian. Thanks!	zenopopovici	2016-02-20 12:29:12
126	2016-02-20 12:29:10	@zenopopovici after communication with local JS group I decided doesn't translate tips by reason that most of JS programmers know English enough to understand the tips.	drakmail	2016-02-20 12:29:12
125	2016-01-20 11:15:38	Hi, This pull request clarifies example comments, fixes grammar, and adds formatting to the tip 15.	loonies	2016-01-20 17:25:53
125	2016-01-20 13:53:31	@jhogoforbroke ping	loverajoel	2016-01-20 17:25:53
125	2016-01-20 17:19:58	@loonies @loverajoel ok, that's fair :+1:	jhogoforbroke	2016-01-20 17:25:53
125	2016-01-20 20:06:15	![](http://i.giphy.com/3o8doPqqOI7DADOb96.gif)	loonies	2016-01-20 17:25:53
124	2016-01-20 10:31:38	using a simple regular expression to make an easy `forEach` operation. :)	sekaiamber	2016-02-20 16:41:22
124	2016-01-20 10:55:22	Very interesting tip! Does it just another approach to `.split(",").forEach`? Does it perform better? Readability is not better part of this method of iteration :)	drakmail	2016-02-20 16:41:22
124	2016-01-20 11:58:34	@darkmail it seems that `Array.prototype.forEach` is not supported in IE8 :(. Speaking about performance, I use following test case in my Chrome console: <S_CODE_TOKEN> It seems that using regular expression is a little bit faster then using `split`, and `split` will create a new array in memory but regular expression not. And `/[^, ]+/g` can deal with string like `"p1, p2 ,p3, p4"`, it will igno…	sekaiamber	2016-02-20 16:41:22
124	2016-01-21 05:42:29	Pretty nice!!! I didn't know this. Now, I did a [jsperf test](http://jsperf.com/regexp-loop-vs-split-loop/2) and, except for Opera, it looks like the `split` _loop_ it's faster... but anyway, it's a nice trick/tip to know :). :skull:	homer0	2016-02-20 16:41:22
124	2016-01-21 06:27:00	@homer0 Thank you for the test :), and I test again and found if the length of the array is small, `split` will win, I think it is because when splitting a big string, make a new big array will cast a long time. In most instances, the string is short, and the performance between these 2 way is extremely close, we can almost ignore it.	sekaiamber	2016-02-20 16:41:22
124	2016-01-21 06:31:50	@sekaiamber agree :+1:	homer0	2016-02-20 16:41:22
124	2016-01-21 09:28:11	Why is it better than ["foo","bar"].forEach ?	mallowigi	2016-02-20 16:41:22
124	2016-01-21 09:50:58	cool tip! :stars:	r-obert	2016-02-20 16:41:22
124	2016-01-21 09:55:24	is replace not more like map than forEach? it definitely seems like it, if you used an explicit return, so perhaps you should allude to that in the documentation.	r-obert	2016-02-20 16:41:22
124	2016-01-21 09:56:27	@mallowigi thats a good point, i think the forEach pull request has much better value. this probably confuses people more than anything.	r-obert	2016-02-20 16:41:22
124	2016-01-21 10:24:52	@mallowigi @strcmp Yes, you are right:). I think `forEach` is more readable. This tip more like a promise of code style in a project:) It may reduce the code size, and use the regular expression to do other things. See [this](https://github.com/RubyLouvre/avalon/blob/master/avalon.js#L3340), and [this](https://github.com/RubyLouvre/avalon/blob/master/avalon.js#L1113) is use to instead of `.split(…	sekaiamber	2016-02-20 16:41:22
124	2016-02-20 14:07:41	@sekaiamber Can you please rebase your work on top of the latest commit? We're changing rules (see: #251), and we want to submit your tip for review.	zenopopovici	2016-02-20 16:41:22
124	2016-02-20 16:41:18	@zenopopovici Please see #267 ,and I'll close this PR :)	sekaiamber	2016-02-20 16:41:22
124	2016-02-20 16:41:38	Thank you!	zenopopovici	2016-02-20 16:41:22
123	2016-01-20 10:09:48	Any Security Issue and Solution?	jknaresh	2016-03-05 13:44:24
123	2016-01-20 13:52:41	This would be great! +1	loverajoel	2016-03-05 13:44:24
123	2016-01-21 19:41:59	Happy to contribute a few: - [ ] [Web crypto](https://developer.mozilla.org/en-US/docs/Web/API/Window/crypto) - [ ] [Secure contexts](https://developer.mozilla.org/en-US/docs/Web/Security/Secure_Contexts) - [ ] [CSP](https://developer.mozilla.org/en-US/docs/Web/HTTP/Headers/Content-Security-Policy) - [ ] [SRI](https://developer.mozilla.org/en-US/docs/Web/Security/Subresource_Integrity) All of the…	jonathanKingston	2016-03-05 13:44:24
123	2016-01-22 07:35:13	Is any way, can we secure AJAX request?	jknaresh	2016-03-05 13:44:24
123	2016-02-06 11:43:13	@jknaresh well AJAX is 'secure' out of the box but it depends on what you are referring to. For example you can't just make an AJAX request to another server without both parties opting into using a **[CORS](https://en.wikipedia.org/wiki/Cross-origin_resource_sharing)** request, this means that hacker sites can't steal your GeoCities session just by making an AJAX request. Now the security mentio…	jonathanKingston	2016-03-05 13:44:24
123	2016-02-20 13:04:21	Hey guys, Maybe we can muster a few examples, and good case practices in a PR :see_no_evil: from some of you who have a bit of experience with this?	zenopopovici	2016-03-05 13:44:24
123	2016-02-20 17:45:44	Yeah will get some commits up soon. Can't guarantee timeline at the moment. Is there any preference in the order of the work for the comments I left above? Are there other topics or things that might be out of scope? On Sat, 20 Feb 2016 13:04 Zeno Popovici notifications@github.com wrote: > Hey guys, > > Maybe we can muster a few examples, and good case practices in a PR [image: > :see_no_evil:] f…	jonathanKingston	2016-03-05 13:44:24
123	2016-02-20 18:24:10	There are no restrictions, and we don't know where to start so I guess anything that is useful would do. I would start with best practices and small but smart stuff that helps in securing a JS proiect. E.g.: Crypto is pretty advanced stuff, so I would not prioritize this.	zenopopovici	2016-03-05 13:44:24
123	2016-02-21 18:14:53	@zenopopovici sure crypto doesn't really make sense as a tip despite perhaps hashing examples which are far less technical. The other topics I mentioned are not really simple tips that could be copy and pasted etc. SRI probably is the only simple suitable for a tip where a few lines of code can demo how to prevent against hijacked servers.	jonathanKingston	2016-03-05 13:44:24
123	2016-03-05 13:44:24	Well we shouldn't do it just for the sake of it. If we can come up with short tips on Security, then please submit a pr, if not, then maybe it doesn't fit the purpose of jstips.	zenopopovici	2016-03-05 13:44:24
122	2016-01-20 09:55:53	Hey guys, Great repo you've created. I would like to add a new tip, what do you think?	dislick	2016-02-12 17:03:26
122	2016-01-24 17:26:22	Hi, how you can see the jstips repository changed his format and the `master` branch now is `gh-pages`, now are based in _jekyll blog format_. You can see live here => [jstips.com](http://www.jstips.co/) For that reason you should update your tip with this [instructions](https://github.com/loverajoel/jstips/blob/gh-pages/CONTRIBUTING.md). Let me know if you need some help or have suggestion. All …	loverajoel	2016-02-12 17:03:26
122	2016-01-31 15:35:33	Hey @dislick I like this tips, can you update the format?	loverajoel	2016-02-12 17:03:26
122	2016-02-12 17:03:25	@dislick I made the work for you and published your tip! https://github.com/loverajoel/jstips/blob/gh-pages/_posts/en/2016-02-12-use-destructuring-in-function-parameters.md Thanks	loverajoel	2016-02-12 17:03:26
121	2016-01-20 09:41:40	Since the README.md starts getting longer it would be nice to split the tips into several files, and has only a list of titles on the README.md with links to the tip's md file. It will make the reading easier and also people will have less conflicts since the will work in different files and not on the README.	AvraamMavridis	2016-01-20 13:51:28
121	2016-01-20 09:43:48	Duplicates #13 :)	drakmail	2016-01-20 13:51:28
121	2016-01-20 13:51:38	closed by duplicate	loverajoel	2016-01-20 13:51:28
121	2016-01-20 13:53:42	:+1:	AvraamMavridis	2016-01-20 13:51:28
120	2016-01-20 07:22:15	Please excuse me for changing this line. As i wanted to give a demo to this class. Apologies for any inconvenience.	Viqar	2016-01-20 07:23:04
120	2016-01-20 07:23:04	Please excuse me for changing this line. As i wanted to give a demo to this class. Apologies for any inconvenience.	Viqar	2016-01-20 07:23:04
119	2016-01-20 06:58:20	FYI <!-- Reviewable:start --> [<img src="https://reviewable.io/review_button.png" height=40 alt="Review on Reviewable"/>](https://reviewable.io/reviews/loverajoel/jstips/119) <!-- Reviewable:end -->	microlv	2016-01-22 15:13:17
119	2016-01-21 01:43:49	Make Array empty/clear more performance	microlv	2016-01-22 15:13:17
119	2016-01-21 05:51:35	Nice and a simple :). I like it :skull:	homer0	2016-01-22 15:13:17
119	2016-01-21 12:50:12	nice tip!	loverajoel	2016-01-22 15:13:17
119	2016-01-22 02:39:28	@mallowigi Thanks for correct my language error. ;)	microlv	2016-01-22 15:13:17
119	2016-01-22 15:24:07	@microlv thanks for your tip!	loverajoel	2016-01-22 15:13:17
119	2016-01-22 18:25:10	@loverajoel the title `#(number)` is still there (should be #22)	mrvicadai	2016-01-22 15:13:17
119	2016-01-22 18:29:45	@mrvicadai I changed it in master, don't worry	loverajoel	2016-01-22 15:13:17
118	2016-01-19 22:35:35		Kerndog73	2016-01-31 15:37:14
118	2016-01-20 13:54:20	@gogainda ping	loverajoel	2016-01-31 15:37:14
118	2016-01-21 05:53:25	_Template strings are only available in ES6_	homer0	2016-01-31 15:37:14
118	2016-01-21 07:20:36	The latest versions of all major browsers have ES6 (except for IE obviously)	Kerndog73	2016-01-31 15:37:14
118	2016-01-21 07:24:43	@Kerndog73 my bad :disappointed: , I should've checked the support, sorry!! To be fair, I said it was from ES6, not that it wasn't supported hahaha :P. You can ignore my comment!	homer0	2016-01-31 15:37:14
118	2016-01-21 07:31:16	@homer0 Haha that's alright	Kerndog73	2016-01-31 15:37:14
118	2016-01-21 14:07:39	LGTM	gogainda	2016-01-31 15:37:14
118	2016-01-27 02:33:43	@Kerndog73 hey can you move this fix to the correct file?	loverajoel	2016-01-31 15:37:14
118	2016-01-27 03:23:05	:+1: dudes .. template strings are very useful thing. Worth to know..	shivarajnaidu	2016-01-31 15:37:14
117	2016-01-19 18:26:28	On `Chrome 48.0.2540.0 32-bit on Windows NT 10.0 64-bit`, [`concat` looks much faster than `join`](http://jsperf.com/string-concatenate-concat-vs-join/2).	jczimm	2016-01-28 21:29:28
117	2016-01-19 19:26:48	:+1: concat is 51% faster on Safari, 38% faster on Firefox	dincho	2016-01-28 21:29:28
117	2016-01-19 19:35:19	@gogainda ping	loverajoel	2016-01-28 21:29:28
117	2016-01-19 20:12:09	Hi all! @jczimm in your example you were joining only numbers, but my tip is about strings as well, so I modified you example, so at least one variable is string. Check the results here http://jsperf.com/join-and-concat	gogainda	2016-01-28 21:29:28
117	2016-01-19 20:58:58	:+1:	jczimm	2016-01-28 21:29:28
117	2016-01-19 22:10:10	> Hi all! @jczimm in your example you were joining only numbers, but my tip is about strings as well, so I modified you example, so at least one variable is string. Check the results here http://jsperf.com/join-and-concat Now concat is 53% faster in Safari and 46% faster in Firefox	dincho	2016-01-28 21:29:28
117	2016-01-20 07:54:23	On [MDN concat page](https://developer.mozilla.org/en-US/docs/Web/JavaScript/Reference/Global_Objects/String/concat) there is a comment about performance > It is strongly recommended that assignment operators (+, +=) are used instead of the concat() method. I think this should be mentioned. Not in terms of recommendation but performance.	caisah	2016-01-28 21:29:28
117	2016-01-22 15:24:09	> concat is 51% faster on Safari, 38% faster on Firefox And straight-up `+` operators are 100+ times than both in Firefox. > Not in terms of recommendation but performance. No; **also** in terms of recommendation. The whole problem with accidentally performing math operations is easily avoided when you actually _know_ how the language works and exploit the fact that the `+` operator is left-assoc…	rjgotten	2016-01-28 21:29:28
117	2016-01-22 22:25:46	@rjgotten 👍🏼	Kerndog73	2016-01-28 21:29:28
116	2016-01-19 16:10:26	Simple typo fix.	timbuckley	2016-01-19 17:14:46
116	2016-01-19 16:13:20	Closing, given earlier (by 4 minutes!) PR https://github.com/loverajoel/jstips/pull/115 does the same thing.	timbuckley	2016-01-19 17:14:46
116	2016-01-19 16:34:11	https://github.com/loverajoel/jstips/pull/115 is closed, so I'll reopen this one.	timbuckley	2016-01-19 17:14:46
116	2016-01-19 17:14:44	Thanks	loverajoel	2016-01-19 17:14:46
115	2016-01-19 16:06:28		dggriffin	2016-01-19 16:24:14
114	2016-01-19 15:38:22	For example, this line: <S_CODE_TOKEN> Rounding 1.999 should give 2, not 1. 1 is either flooring or truncating. And as the example shows that negative values are like `Math.ceil`, it means `~~` is only truncating. Also, on another note, truncating could be done using `parseInt`, which is the cleaner way I think.	malexandre	2016-01-28 21:29:17
114	2016-01-19 15:56:39	@pklinger ping	loverajoel	2016-01-28 21:29:17
114	2016-01-19 16:37:44	> Also, on another note, truncating could be done using parseInt, which is the cleaner way I think. No it's not. You run afoul of number vs. string representations, radix handling, etc. The cleanest way to truncate a number is to [use the standard Math.trunc function](https://developer.mozilla.org/en-US/docs/Web/JavaScript/Reference/Global_Objects/Math/trunc), or polyfill it with the suggested im…	rjgotten	2016-01-28 21:29:17
114	2016-01-19 16:43:16	My bad, I forgot to check the Math functions, and just used my C habits (casting to int).	malexandre	2016-01-28 21:29:17
114	2016-01-19 17:25:05	@malexandre Ok, "rounding" is definitively wrong in the mathematical sense. What it really does is truncating and mimicing as explained in the text: > making it a great tool to round towards 0. For numeric input, it therefore mimics the Math.ceil() for negative and Math.floor() for positive input In the end, I guess people want to see some unknown, (more or less) useful tricks here. Not being 100…	pklinger	2016-01-28 21:29:17
113	2016-01-19 12:28:40	I think the `in` operator increases readability. https://developer.mozilla.org/en/docs/Web/JavaScript/Reference/Operators/in	dislick	2016-01-19 18:30:19
113	2016-01-19 12:35:50	Personally I'd switch it to `if (colorObj[color])`.	kurtextrem	2016-01-19 18:30:19
113	2016-01-19 17:43:53	@AlbertoFuente ping	loverajoel	2016-01-19 18:30:19
113	2016-01-19 18:28:19	@dislick is a good improvement, also the one proposed by @kurtextrem, @loverajoel if you want to add it to the tip for me it's ok, thanks for improvements :+1:	AlbertoFuente	2016-01-19 18:30:19
113	2016-01-19 18:30:17	@dislick @kurtextrem @AlbertoFuente thanks!	loverajoel	2016-01-19 18:30:19
113	2016-01-20 12:28:36	Relevant jsperf: http://jsperf.com/in-vs-array-syntax1/2	kurtextrem	2016-01-19 18:30:19
112	2016-01-19 11:01:27	"mentatory" -> "mandatory"	PLNech	2016-01-19 17:43:15
112	2016-01-19 17:43:13	Thanks	loverajoel	2016-01-19 17:43:15
111	2016-01-19 10:33:16		codeurge	2016-01-19 17:43:03
111	2016-01-19 17:43:01	Thanks	loverajoel	2016-01-19 17:43:03
110	2016-01-19 01:56:16	…exception of the explanation on the differences of `=>` and `->`. Minor spelling fixes.	yird	2016-01-31 15:37:32
110	2016-01-19 17:42:39	@pklinger ping	loverajoel	2016-01-31 15:37:32
110	2016-01-19 17:56:57	@Yird I'd say leave the title as it is (catchy) to draw attention and to keep the tip in memory, but change the rest of the article as you did. Thanks for the PR.	pklinger	2016-01-31 15:37:32
110	2016-01-27 02:34:11	@Yird hey can you move this fix to the new file?	loverajoel	2016-01-31 15:37:32
110	2016-01-27 04:19:12	@pklinger @loverajoel Sorry it took a while to respond. Well the official name for it is just Arrow Function. Fat might be more catchy but I think these tips should be more accurate to the standard.	yird	2016-01-31 15:37:32
109	2016-01-19 00:27:50	Is Pseudomentatory even a word? What does this mean? I think the author meant pseudo-mandatory parameters?	gihrig	2016-01-28 21:29:08
109	2016-01-19 00:32:04	@gihrig It stems from the word `mentation`, meaning `mental activity; the result of`.	module17	2016-01-28 21:29:08
109	2016-01-19 02:36:19	That doesn't fit the usage in the tip, making function parameters required, does it?	gihrig	2016-01-28 21:29:08
108	2016-01-18 20:48:04	@loverajoel @drakmail I know there was some discussion of Jekyll (or another static site generator), so I've parsed the individual tips into files with front matter than can be used with a site generator. They are produced directly from the `README.md`, so the markdown is GFM, but I know that jekyll's native GFM support is not exactly one-to-one with the GFM that gets rendered through Github dire…	rwoll	2016-01-24 15:57:47
108	2016-01-18 21:09:08	Awesome!	loverajoel	2016-01-24 15:57:47
108	2016-01-24 15:57:47	hey @rwoll thanks for your work, I have to create [each file](https://github.com/loverajoel/jstips/tree/gh-pages/_posts/en) again because in the last time a lot of changes was applied hover the main readme. Now we support front-mattered js tips. I will close this pr, but thanks again!	loverajoel	2016-01-24 15:57:47
107	2016-01-18 20:41:09	:sunglasses:	davisonio	2016-01-18 21:09:42
107	2016-01-18 20:45:03	Awesome :sunglasses: !	drakmail	2016-01-18 21:09:42
107	2016-01-18 21:09:40	woww!! thanks	loverajoel	2016-01-18 21:09:42
107	2016-01-21 08:37:59	awesome	zzz6519003	2016-01-18 21:09:42
106	2016-01-18 20:10:08		davegomez	2016-01-24 21:07:11
106	2016-01-19 01:54:04	I like :skull:	homer0	2016-01-24 21:07:11
106	2016-01-24 17:26:29	Hi, how you can see the jstips repository changed his format and the `master` branch now is `gh-pages`, now are based in _jekyll blog format_. You can see live here => [jstips.com](http://www.jstips.co/) For that reason you should update your tip with this [instructions](https://github.com/loverajoel/jstips/blob/gh-pages/CONTRIBUTING.md). Let me know if you need some help or have suggestion. All …	loverajoel	2016-01-24 21:07:11
106	2016-01-24 21:23:45	👍Done!	davegomez	2016-01-24 21:07:11
105	2016-01-18 18:24:27	If a tip is about performance it should really have numbers to back up its claim.	timjrobinson	2016-03-05 05:26:08
105	2016-01-18 18:26:14	@pklinger ping!	loverajoel	2016-03-05 05:26:08
105	2016-01-18 19:34:04	Hi, we've come across this previously @timjrobinson. Have a look at [this](http://rocha.la/JavaScript-bitwise-operators-in-practice) and #85 . But I appreciate your PR for improvements.	pklinger	2016-03-05 05:26:08
105	2016-01-18 20:18:33	Sure any link is fine, just needs some benchmarks.	timjrobinson	2016-03-05 05:26:08
105	2016-01-18 20:29:15	@timjrobinson also be aware of #104 latest results seem to differ from past tests	pklinger	2016-03-05 05:26:08
105	2016-01-19 01:50:53	I like this, even if you think you should always use `Math.floor` for better readability it's always nice to see the numbers: http://jmp.sh/4aUhv8H (Chrome, Firefox, Opera, Safari and iOS). Also, the post on [rocha.la](http://rocha.la/JavaScript-bitwise-operators-in-practice) it's 4 years old, and being the discussion about performance, I don't think it's relevant.	homer0	2016-03-05 05:26:08
105	2016-02-20 14:20:48	@timjrobinson Can you please rebase your work? We can review and merge it then.	zenopopovici	2016-03-05 05:26:08
104	2016-01-18 18:20:32	made a quick [jsperf](http://jsperf.com/flooring-numbers-comparison)... In this test, it looks like Math.floor is faster.	jczimm	2016-01-28 21:28:53
104	2016-01-18 18:23:22	@pklinger ping	loverajoel	2016-01-28 21:28:53
104	2016-01-18 18:27:10	Interesting – in safari 9 performance of `Math.floor()` is really ugly, but in Chrome it is fasted method :)	drakmail	2016-01-28 21:28:53
104	2016-01-18 18:29:22	Added firefox tests – performance of all this methods is same in it	drakmail	2016-01-28 21:28:53
104	2016-01-18 20:11:55	huh interesting. have a look at #85 and the [link with past performances](https://github.com/loverajoel/jstips/pull/85#issuecomment-172122884). I only tested it with Chrome	pklinger	2016-01-28 21:28:53
104	2016-01-19 15:57:34	@jczimm @pklinger > made a quick jsperf... FYI: That test is no good. Engines may memoize the results of a function when static code analysis shows that it is side-effect free and has deterministic output and when the same input is repeatedly fed into the function. That is exactly the case here: the test uses a single constant, picked before the clocked test loops, and the function under test pro…	rjgotten	2016-01-28 21:28:53
104	2016-01-19 18:09:40	[updated jsperf with @rjgotten 's suggestion](http://jsperf.com/flooring-numbers-comparison/2) Alright, looks about the same for all three methods.	jczimm	2016-01-28 21:28:53
103	2016-01-18 17:42:15		WMeldon	2016-01-18 17:43:08
103	2016-01-18 17:43:05	:+1:	loverajoel	2016-01-18 17:43:08
102	2016-01-18 15:59:36	Return the object in the function to chain functions!	WakeskaterX	2016-01-20 15:42:57
102	2016-01-19 01:58:02	One small note; I know why you do the `self` but I don't think you need it for this snippet. :skull: :)	homer0	2016-01-20 15:42:57
102	2016-01-19 15:58:59	Good point, force of habit. I almost always do self to avoid any gotchas, but it simplifies the idea removing it :)	WakeskaterX	2016-01-20 15:42:57
102	2016-01-20 15:49:14	Thanks man!	loverajoel	2016-01-20 15:42:57
101	2016-01-18 14:17:44	I have issued a PR #100 that will help to start the formation of a repo that can continue to increase as the tips come in overt the year. My proposal has it where there is a 2016 directory with a README that has a link to each month for the year, and then a directory for each month inside of that directory that has a README for the tips of that month. This will help to keep the README to a minimu…	pertrai1	2016-01-28 21:28:34
101	2016-01-18 18:30:31	Seems very good! I think there a slightly better approach – keep one file per tip in month directory	drakmail	2016-01-28 21:28:34
101	2016-01-18 18:36:38	@drakmail So you are thinking of having something that would be like so: <S_CODE_TOKEN>	pertrai1	2016-01-28 21:28:34
101	2016-01-18 18:39:07	@pertrai1 as mentioned in #13 it will be nice to have title in filename – it could be easily converted to readable URL format in static site generators like Jekyll	drakmail	2016-01-28 21:28:34
101	2016-01-18 18:40:42	@drakmail yes I like that method much more.	pertrai1	2016-01-28 21:28:34
101	2016-01-18 18:43:12	Hey guys, we are talking about it in this issue #13. Now I'm working in a jelly blog and the file organization will be like this ![image](https://cloud.githubusercontent.com/assets/1700100/12399663/270b5c36-bdfa-11e5-8251-cbbd057b2d54.png) https://github.com/barryclark/jekyll-now/tree/master/_posts	loverajoel	2016-01-28 21:28:34
101	2016-01-18 18:46:41	@loverajoel keeping eye on #13, but @pertrai1 suggested nice idea – doesn't keep all posts in just flat `_posts` directory, but keep it in structured sub-directories by months and years. Maybe, then move it in #13 and close this issue as duplicate?	drakmail	2016-01-28 21:28:34
101	2016-01-18 18:49:07	@drakmail yes, it's a good idea but I'm not sure if jelly allow me this organisation, I have to check it	loverajoel	2016-01-28 21:28:34
101	2016-01-18 19:01:47	If you are talking about [jekyll](https://jekyllrb.com) then yes, it allow usage of nested directory structure	drakmail	2016-01-28 21:28:34
101	2016-01-18 19:10:13	@drakmail yes, sorry! Awesome it's a deal!	loverajoel	2016-01-28 21:28:34
101	2016-01-18 20:51:40	I've made PR #108 which includes a `_posts` directory whose files are ready to be used with a static site generator like jekyll. There is also a template file in `_drafts` of the PR that shows the file I used to generate the posts.	rwoll	2016-01-28 21:28:34
101	2016-01-18 20:54:05	@rwoll awesome!!! I think that this week I can end the theme and create the blog, thanks	loverajoel	2016-01-28 21:28:34
101	2016-01-18 21:05:02	@loverajoel when you done you could use js2016.tips domain if you will use gh-pages branch, just let me know	drakmail	2016-01-28 21:28:34
101	2016-01-19 01:19:56	@loverajoel @drakmail @rwoll This is great. Let me know if there is any help needed with getting Jekyll up and running with gh-pages.	pertrai1	2016-01-28 21:28:34
101	2016-01-24 16:04:09	Hey finally the repo change the format, now the `master` branch is `gh-page` and it's live in jstips.co. Feedback and suggestion are welcome	loverajoel	2016-01-28 21:28:34
100	2016-01-18 14:11:12	With more and more tips that come in, the README file will become very long. Breaking it up by year - month will allow for at max 31 tips to take up a README file.	pertrai1	2016-01-18 21:11:53
100	2016-01-18 21:11:53	@pertrai1 thanks for your suggestion, [this](https://github.com/loverajoel/jstips/pull/108) will be the final organisation	loverajoel	2016-01-18 21:11:53
99	2016-01-18 13:02:55	Scales better, as we don't have to start adding more zeros once the tips will be over 100 or 1000..	lipis	2016-01-24 16:00:46
99	2016-01-19 01:58:29	:+1:	homer0	2016-01-24 16:00:46
99	2016-01-24 16:00:44	Hey @lipis the repo change the format, so I will close this pr, if you consider reopen again. Thanks	loverajoel	2016-01-24 16:00:46
98	2016-01-18 09:24:24		yjcxy12	2016-01-18 13:35:47
98	2016-01-18 13:35:45	thanks	loverajoel	2016-01-18 13:35:47
97	2016-01-18 04:09:50		elrrrrrrr	2016-01-19 05:41:24
97	2016-01-18 13:35:31	@elrrrrrrr ping	loverajoel	2016-01-19 05:41:24
97	2016-01-19 02:02:02	Just to be annoying :P, would you mind adding an example where you would want to detect the module before requiring it?	homer0	2016-01-19 05:41:24
97	2016-01-19 03:57:21	@0xmtn added function definition.	elrrrrrrr	2016-01-19 05:41:24
97	2016-01-19 04:08:59	@homer0 such as loading the "~/config.js" .	elrrrrrrr	2016-01-19 05:41:24
97	2016-01-19 04:54:02	@elrrrrrrr ohh, sorry, I didn't understand it at first, by "detect", I thought you were saying that it knows if the module was loaded or not (yeah, the shame... I didn't went to the docs :P). Please consider changing the _"you can detect a module before actually requiring it"_ to something like _"you can check if a module can be required or not"_; just a suggestion :P. Other than the suggestion, …	homer0	2016-01-19 05:41:24
96	2016-01-18 03:11:50	There are many JS developers in China, and I, a tech discussion/sharing community host, want to help translate this great series of tips to a Chinese version. Do we have any official guidelines for this?	kalasoo	2016-03-05 05:13:23
96	2016-01-18 03:12:31	https://github.com/loverajoel/jstips/pull/78	hueitan	2016-03-05 05:13:23
96	2016-01-18 03:13:21	@huei90 Thx	kalasoo	2016-03-05 05:13:23
96	2016-01-18 03:17:36	@huei90 it seems he hasn't started the work. We'll work on it asap	kalasoo	2016-03-05 05:13:23
96	2016-01-18 09:28:19	@kalasoo I have started with this. See https://github.com/fundon/jstips/blob/zh_CN/README-zh_CN.md. You can join this repo https://github.com/fundon/jstips. :)	fundon	2016-03-05 05:13:23
96	2016-01-18 10:56:50	@fundon Awesome, I will register a domain name to host a simple static website for this daily tip in two languages.	kalasoo	2016-03-05 05:13:23
96	2016-01-18 12:38:54	@kalasoo Cool! I added you to collaborators.	fundon	2016-03-05 05:13:23
96	2016-01-19 02:29:09	@fundon let's do it. Do you have a wechat account? u can add me: **kalasoo**	kalasoo	2016-03-05 05:13:23
96	2016-01-19 02:32:30	@kalasoo I'm working in a jekyllrb blog and I think that it will be done for this week	loverajoel	2016-03-05 05:13:23
96	2016-01-19 02:36:20	@loverajoel cool, we'll keep it simple and tidy to different language versions.	kalasoo	2016-03-05 05:13:23
96	2016-01-19 02:50:28	@kalasoo @fundon I have in mind host all languages in the same site, just looking how to make jekyllrb multi-language. Maybe I can add how collaborator one person by idiom in order to help me administer the project	loverajoel	2016-03-05 05:13:23
96	2016-01-19 02:53:05	@loverajoel There's no problem hosting it in the same site. As I have registered jstips.cn already, we can host it separately but mutually linked.	kalasoo	2016-03-05 05:13:23
96	2016-01-19 02:54:27	@loverajoel Of course, the content should synced with the main site.	kalasoo	2016-03-05 05:13:23
96	2016-01-19 02:57:55	@kalasoo Do you have in mind how to organice the repo in two languages or more? These are options: https://github.com/octopress/multilingual https://github.com/drallgood/jekyll-multilingual	loverajoel	2016-03-05 05:13:23
96	2016-01-19 02:59:53	This one is good https://www.sylvaindurand.org/making-jekyll-multilingual/	loverajoel	2016-03-05 05:13:23
96	2016-01-19 03:11:04	@loverajoel I haven't used Jekyll before (#GhostLover), so I may need to learn it as well.	kalasoo	2016-03-05 05:13:23
96	2016-01-19 06:30:27	Now that you mentioned it, I am willing to translate these tips to portuguese from Brazil in case nobody have done it yet. Just document the patterns on how to do it :)	FagnerMartinsBrack	2016-03-05 05:13:23
96	2016-01-19 07:52:05	@kalasoo It shouldn't be an issue as long as someone is willing to do it. However I assume the English is relatively simple here.	LiYongSheldon	2016-03-05 05:13:23
96	2016-01-19 13:23:07	@FagnerMartinsBrack good idea, at the end of the week I will have the theme and basic structure that support multi-language done, I will back here with more info	loverajoel	2016-03-05 05:13:23
96	2016-01-19 13:32:15	@LiYongSheldon agree. Basically, it's more important to publish the content with a website & newsletter to help people approach it easily. Also, keep the credit to the contributors.	kalasoo	2016-03-05 05:13:23
96	2016-01-19 14:23:40	@loverajoel Looking forward to it :)	FagnerMartinsBrack	2016-03-05 05:13:23
96	2016-01-20 08:07:53	I really love this repo and it would be awesome to world spread it in most of the common idioms! Maybe I can give you a hand with Spanish translate?	frikinside	2016-03-05 05:13:23
96	2016-01-20 08:19:26	I could help to translate it to Russian :)	drakmail	2016-03-05 05:13:23
96	2016-01-20 13:50:58	@frikinside @drakmail +1	loverajoel	2016-03-05 05:13:23
96	2016-01-24 21:37:03	I can help with the Italian translation. Let me know when you have a structure to do so :+1:	LorenzoRogai	2016-03-05 05:13:23
96	2016-01-25 13:14:00	@loonies in order to start, create a folder for you language (`en`, `es`, `cn`, `it`) and start to translate every tip, meanwhile I will adapt the theme	loverajoel	2016-03-05 05:13:23
96	2016-01-25 14:26:19	@LorenzoRogai, @loverajoel is probably replying to you	loonies	2016-03-05 05:13:23
96	2016-01-25 18:30:53	@loverajoel @loonies I'm working on it	LorenzoRogai	2016-03-05 05:13:23
95	2016-01-18 02:41:40	I tried (and failed) to set up an index/toc. I couldn't get the link from my toc to link to the id of the tip. This would be a good feature.	joshbivens	2016-01-24 16:04:45
95	2016-01-18 19:34:13	@joshbivens I agree and have suggested a structure for how the tips are help inside of the repo to then be used with the likes of Jekyll. #101	pertrai1	2016-01-24 16:04:45
95	2016-01-20 17:05:29	Yes! That would be cool. Much better than one _long_ document.	joshbivens	2016-01-24 16:04:45
95	2016-01-24 16:04:44	@joshbivens hey now we have this [here](https://github.com/loverajoel/jstips#tips-list) Thanks	loverajoel	2016-01-24 16:04:45
94	2016-01-18 01:37:15		wujichao	2016-01-18 21:15:10
94	2016-01-18 21:15:08	thanks	loverajoel	2016-01-18 21:15:10
93	2016-01-18 00:44:10	fixed minor spelling errors. Changed "fat arrow functions" to just "Arrow functions" with the exception of the explanation on the differences of `=>` and `->`.	yird	2016-01-24 16:01:37
93	2016-01-18 21:15:46	can you make a mergeback and squash your commits?	loverajoel	2016-01-24 16:01:37
93	2016-01-24 16:01:37	Close by inactivity and the repo changed format	loverajoel	2016-01-24 16:01:37
92	2016-01-17 18:06:03		Cretezy	2016-01-18 20:51:22
92	2016-01-17 18:07:05	See https://github.com/loverajoel/jstips/pull/87 :)	drakmail	2016-01-18 20:51:22
91	2016-01-17 07:54:40		mallowigi	2016-02-06 23:09:43
91	2016-01-17 09:10:24	I'd say keep the text general and not personal (so: "Many don't know that, but it is " -> "It is"). "It is not even a feature of ES6 (ES2015) since it was defined in ES5.1." sounds like it was defined in 5.1 but removed again in ES6. Better would be: "The feature is available since ES5.1" (or maybe just leave this out) Apart from that, nice tip! :+1:	kurtextrem	2016-02-06 23:09:43
91	2016-01-22 13:38:57	@mallowigi hey can you add link to official documentation?	loverajoel	2016-02-06 23:09:43
91	2016-01-24 17:24:49	Hi, how you can see the jstips repository changed his format and the `master` branch now is `gh-pages`, now are based in _jekyll blog format_. You can see live here => [jstips.com](http://www.jstips.co/) For that reason you should update your tip with this [instructions](https://github.com/loverajoel/jstips/blob/gh-pages/CONTRIBUTING.md). Let me know if you need some help or have suggestion. All …	loverajoel	2016-02-06 23:09:43
91	2016-01-31 15:36:07	@mallowigi I like this tips, can you update the format?	loverajoel	2016-02-06 23:09:43
90	2016-01-17 07:29:16	Added link in tip #54 , as why `typeof null === 'object'`.	bhaskarmelkani	2016-01-18 01:05:25
90	2016-01-18 01:05:23	Thanks!	loverajoel	2016-01-18 01:05:25
89	2016-01-16 21:26:33		bhaskarmelkani	2016-01-25 16:02:10
89	2016-01-16 21:36:40	I'm not sure if this is a "tip". It doesn't give any concrete example how this improves your code. If you find some fancy function where jQuery applies that (or some other framework) and add that to your tip it would be more helpful. My comment is not meant to offend.	kurtextrem	2016-01-25 16:02:10
89	2016-01-17 06:59:57	Great, will check if I can make it helpful in some way. Also, will take care of this for my next contributions. Thanks a lot for a prompt response :).	bhaskarmelkani	2016-01-25 16:02:10
89	2016-01-17 22:55:41	Just out of curiosity. Recently I was developing an object oriented response for a unit-test module where I ended up using currying as a setter for changing a specific object property. I had this response that were used in several parts of my test and I wanted to keep it DRY due to the huge ammount of repetitive calls: <S_CODE_TOKEN> Detailed fiddle: https://jsfiddle.net/bheqfbhf/2/ Just ignore t…	FagnerMartinsBrack	2016-01-25 16:02:10
89	2016-01-24 17:24:30	Hi, how you can see the jstips repository changed his format and the `master` branch now is `gh-pages`, now are based in _jekyll blog format_. You can see live here => [jstips.com](http://www.jstips.co/) For that reason you should update your tip with this [instructions](https://github.com/loverajoel/jstips/blob/gh-pages/CONTRIBUTING.md). Let me know if you need some help or have suggestion. All …	loverajoel	2016-01-25 16:02:10
89	2016-01-25 16:02:10	Closing this in favor #167	bhaskarmelkani	2016-01-25 16:02:10
88	2016-01-16 21:15:29		drakmail	2016-01-24 15:58:32
88	2016-01-18 00:14:24	:+1:	pklinger	2016-01-24 15:58:32
88	2016-01-24 15:58:32	@pklinger hey I close this pr, I added this [here](https://github.com/loverajoel/jstips#lets-keep-in-touch) Thanks	loverajoel	2016-01-24 15:58:32
87	2016-01-16 17:37:41	A little numeration fix for the latest tip, it has to be the 16th	x87	2016-01-18 01:04:13
87	2016-01-17 07:48:34	:+1:	ceoaliongroo	2016-01-18 01:04:13
87	2016-01-18 01:04:08	😱thanks	loverajoel	2016-01-18 01:04:13
86	2016-01-16 04:21:12		jhogoforbroke	2016-01-16 04:23:28
86	2016-01-16 04:23:25	awesome!	loverajoel	2016-01-16 04:23:28
86	2016-01-16 04:25:48	:thumbsup:	jhogoforbroke	2016-01-16 04:23:28
85	2016-01-15 20:09:39		pklinger	2016-01-18 16:48:16
85	2016-01-15 20:39:55	Wow, nice tip	drakmail	2016-01-18 16:48:16
85	2016-01-15 22:51:11	Wow, do you know something about don't use `~~` in chrome?	loverajoel	2016-01-18 16:48:16
85	2016-01-15 22:56:22	Awesome! Maybe it doesn't improve code readability, but it could be useful sometimes.	parro-it	2016-01-18 16:48:16
85	2016-01-15 23:11:09	Yes @loverajoel i've found this here: http://rocha.la/JavaScript-bitwise-operators-in-practice There are quite some differences amongst the browsers according to the source. Newer browser performance tests even out pretty much... The tip should in fact just save you from one of those "what the fuck does '~~' do??!" moments. I would never ever use this in shared code/projects as ~~ is just not as …	pklinger	2016-01-18 16:48:16
85	2016-01-16 10:53:44	It should be noted that operation is clipped to 32 bits integers. So largest number that can be converted that way is 2147483647. <S_CODE_TOKEN>	gmarketer	2016-01-18 16:48:16
85	2016-01-18 00:17:09	I should elaborate more on that in another sentence, thanks for the tip. @gmarketer	pklinger	2016-01-18 16:48:16
85	2016-01-18 15:30:28	make a merge back, and if you can, please squash your commits at the end	loverajoel	2016-01-18 16:48:16
85	2016-01-18 16:24:45	merged. squashing fails constantly :disappointed:	pklinger	2016-01-18 16:48:16
85	2016-01-18 16:42:46	@pklinger awesome! don't worry about it	loverajoel	2016-01-18 16:48:16
85	2016-01-18 16:49:07	@pklinger hey do you have twitter account?	loverajoel	2016-01-18 16:48:16
85	2016-01-18 16:59:58	@loverajoel yes, I do. But I'm more on the 'consumer side' ... https://twitter.com/codebusiness	pklinger	2016-01-18 16:48:16
85	2016-01-18 17:01:56	@pklinger perfect! Thanks for you awesome tips man!	loverajoel	2016-01-18 16:48:16
85	2016-01-18 17:08:41	Everybody just gives a bit and everybody may profit. Thank you for your time you put in here managing it all @loverajoel :clap:	pklinger	2016-01-18 16:48:16
85	2016-01-20 09:46:02	AFAIK, asm.js use `x|0` for that which also cast to a 32 bits integer and consist of only one operation instead of two.	julien-f	2016-01-18 16:48:16
84	2016-01-15 17:03:14		drakmail	2016-01-15 17:24:19
84	2016-01-15 17:24:18	Thanks	loverajoel	2016-01-15 17:24:19
83	2016-01-15 12:09:50	sources - https://en.wikipedia.org/wiki/JavaScript - http://dictionary.reference.com/browse/javascript	sonnyp	2016-01-15 21:34:20
83	2016-01-15 21:34:17	:+1:	loverajoel	2016-01-15 21:34:20
82	2016-01-15 06:37:56	add new tip about angularjs $scope.on() and $rootScope.on()	xiaoyu5256	2016-03-05 05:26:25
82	2016-01-15 07:03:30	But angular 2 going to all angular 1 stuff like scope and all... So I think planning for angular 2 will be useful than angular 1.. And let know what other people thinks about this...	shivarajnaidu	2016-03-05 05:26:25
82	2016-01-24 17:24:22	Hi, how you can see the jstips repository changed his format and the `master` branch now is `gh-pages`, now are based in _jekyll blog format_. You can see live here => [jstips.com](http://www.jstips.co/) For that reason you should update your tip with this [instructions](https://github.com/loverajoel/jstips/blob/gh-pages/CONTRIBUTING.md). Let me know if you need some help or have suggestion. All …	loverajoel	2016-03-05 05:26:25
82	2016-01-25 00:10:34	@loverajoel ok,I will update it.	xiaoyu5256	2016-03-05 05:26:25
81	2016-01-15 02:58:10		toplan	2016-01-15 03:05:49
81	2016-01-15 03:05:47	Thanks	loverajoel	2016-01-15 03:05:49
81	2016-01-15 16:13:00	@toplan thx. that slipped through	pklinger	2016-01-15 03:05:49
80	2016-01-14 16:58:54	Safe replacement with VIM <S_CODE_TOKEN>	wizawu	2016-01-14 17:02:05
79	2016-01-14 16:58:31	> The stakes at risk if you inaccurately explain the => behavior for this are that you end up thinking things like, “arrow functions are just syntax sugar for function…” They clearly are not. Nor are they sugar for var self = this or .bind(this). http://blog.getify.com/arrow-this/	gmarketer	2016-01-28 21:28:20
79	2016-01-14 17:43:59	@pklinger ping	loverajoel	2016-01-28 21:28:20
79	2016-01-14 22:15:33	@gmarketer Thank you for the interesting hint. Could you please give concrete improvement tips? Or add another example that clarifies the issue better?	pklinger	2016-01-28 21:28:20
79	2016-01-15 06:26:14	Very good tip, That's just tip, not PhD paper, after all. Some nuances always will be, I guess. Add link to a further reading.	qaraluch	2016-01-28 21:28:20
78	2016-01-14 03:45:37		fundon	2016-02-25 14:24:39
78	2016-01-14 03:50:54	Wowww!!!	loverajoel	2016-02-25 14:24:39
78	2016-01-21 12:45:51	Hey you should be in sync https://github.com/loverajoel/jstips/pull/134	loverajoel	2016-02-25 14:24:39
78	2016-01-24 11:48:07	Ok, i will.	fundon	2016-02-25 14:24:39
78	2016-02-25 14:24:39	closed by duplicate	loverajoel	2016-02-25 14:24:39
77	2016-01-13 16:02:08		soyuka	2016-01-15 21:35:32
77	2016-01-15 21:35:31	thanks	loverajoel	2016-01-15 21:35:32
76	2016-01-13 11:08:02	Signed off by Minhaz A V minhazav@gmail.com	mebjas	2016-01-16 16:07:27
76	2016-01-13 19:38:51	:+1:	tevko	2016-01-16 16:07:27
76	2016-01-13 22:01:49	@mebjas good tip, but I think that closures deserves a tip itself, what do you think about split this tip in arguments and closures and add more context to them?	loverajoel	2016-01-16 16:07:27
76	2016-01-14 07:53:40	Yeah, that sounds good. We should first have a tip about `closures` then `arguments` using them.	mebjas	2016-01-16 16:07:27
76	2016-01-14 07:59:30	What do you think should be done? - change this pull to closure one? or both closure and arguments in one tip? @loverajoel	mebjas	2016-01-16 16:07:27
76	2016-01-14 16:08:34	Please use 2 spaces tabulations	soyuka	2016-01-16 16:07:27
76	2016-01-16 15:46:42	@mebjas hey can you make merge back? I cant merge this	loverajoel	2016-01-16 16:07:27
76	2016-01-16 16:04:58	Done @loverajoel	mebjas	2016-01-16 16:07:27
76	2016-01-16 16:07:17	@mebjas thanks	loverajoel	2016-01-16 16:07:27
76	2016-01-16 16:08:45	What about tip no - 16?	mebjas	2016-01-16 16:07:27
75	2016-01-13 08:01:00		syaning	2016-01-24 15:59:16
75	2016-01-24 15:59:16	Hey @syaning I added this [here](https://github.com/loverajoel/jstips#tips-list) Thanks for your help!	loverajoel	2016-01-24 15:59:16
74	2016-01-13 02:42:15	Fix extra spaces in tip 12	xcatliu	2016-01-13 22:03:05
74	2016-01-13 22:03:03	thanks	loverajoel	2016-01-13 22:03:05
73	2016-01-13 00:52:45	Added tip on ES6 destructuring.	webb04	2016-02-20 16:40:19
73	2016-01-13 02:22:58	@webb04 nice tip and so clear	loverajoel	2016-02-20 16:40:19
73	2016-01-13 07:04:04	Is basic ES6 functionality really a good idea for tips?	Havvy	2016-02-20 16:40:19
73	2016-01-15 01:50:01	@webb04 ping!	loverajoel	2016-02-20 16:40:19
73	2016-01-18 08:36:12	This functionality only available in chrome 49 (dev channel). I think this tip is a little early	Kerndog73	2016-02-20 16:40:19
73	2016-01-24 17:24:13	Hi, how you can see the jstips repository changed his format and the `master` branch now is `gh-pages`, now are based in _jekyll blog format_. You can see live here => [jstips.com](http://www.jstips.co/) For that reason you should update your tip with this [instructions](https://github.com/loverajoel/jstips/blob/gh-pages/CONTRIBUTING.md). Let me know if you need some help or have suggestion. All …	loverajoel	2016-02-20 16:40:19
73	2016-02-20 14:22:29	@webb04 Please update the PR.	zenopopovici	2016-02-20 16:40:19
73	2016-02-20 15:44:17	@zenopopovici Hi, this has been replaced by #159	webb04	2016-02-20 16:40:19
73	2016-02-20 16:40:19	Thank you @webb04!	zenopopovici	2016-02-20 16:40:19
72	2016-01-12 20:24:25	accidentially closed the last PR #71	pklinger	2016-01-14 15:40:02
72	2016-01-12 20:30:11	:cry: I just leaved some comments there...	parro-it	2016-01-14 15:40:02
72	2016-01-12 20:37:23	Thanks for the input in #71 , i'll also follow those comments.	pklinger	2016-01-14 15:40:02
72	2016-01-12 20:43:46	You're welcome!	parro-it	2016-01-14 15:40:02
72	2016-01-13 07:04:34	Is it a good idea to make tips based on basic ES6 syntax?	Havvy	2016-01-14 15:40:02
72	2016-01-13 11:57:40	I would say yes, i think the most people who're listening to jstips have already heard of ES6.. and if we make a note "This tip is ES6 Only" it should be clear - also the guys they're not using ES6 can learn step by step the advantages of the new standard.	michaelzoidl	2016-01-14 15:40:02
72	2016-01-13 12:03:06	I'd rather see ways that arrow functions can be used to do something cool, like that required argument default value thing (which honestly made me shudder, but it was still cool) - not something I can find out by going to MDN and reading the article on arrow functions, or destructuring, or anything else similar.	Havvy	2016-01-14 15:40:02
72	2016-01-13 12:05:26	@Havvy I agree with you	parro-it	2016-01-14 15:40:02
72	2016-01-13 13:08:23	Yes , es6 will be great thing to know	shivarajnaidu	2016-01-14 15:40:02
72	2016-01-13 16:58:41	@Havvy I agree with you, this one and #73 are basic ES6 syntax that you will have to learn.	homer0	2016-01-14 15:40:02
72	2016-01-13 19:47:20	I guess there is a a broad audience and not everybody is on the same level here. Compared to other already published submissions like tip 9 or 11, this is also one of the 'basic' tips. Count yourselves amongst the lucky ones if you are already familiar with ES6 - but I guess there are plenty of readers that are not aware of the new standard and common pitfalls coming alongside like scoping issues…	pklinger	2016-01-14 15:40:02
72	2016-01-13 23:04:31	@pklinger after changes please, squash your commits	loverajoel	2016-01-14 15:40:02
72	2016-01-14 00:53:49	@loverajoel done	pklinger	2016-01-14 15:40:02
72	2016-01-14 00:59:52	@pklinger hey you have to do a merge back or rebase	loverajoel	2016-01-14 15:40:02
72	2016-01-14 01:23:30	@loverajoel thanks for notifying, missed the latest updates. should be resolved now	pklinger	2016-01-14 15:40:02
72	2016-01-14 15:49:29	@pklinger super cool tip, thanks for your contribution!	loverajoel	2016-01-14 15:40:02
71	2016-01-12 20:07:20	Please review and give some tips for improvements, thanks!	pklinger	2016-01-12 20:17:43
70	2016-01-12 15:02:48	In addition to Twitter, it would be nice to receive a tip in a daily email.	mnort9	2016-01-13 23:10:37
70	2016-01-12 15:26:46	+1	michaelzoidl	2016-01-13 23:10:37
70	2016-01-12 15:35:47	:+1:	drakmail	2016-01-13 23:10:37
70	2016-01-12 15:44:44	@mnort9 What is the twitter handle?	rocketinventor	2016-01-13 23:10:37
70	2016-01-12 16:49:47	@tips_js	mnort9	2016-01-13 23:10:37
70	2016-01-12 16:50:52	Might be able to use something simple like IFTTT: https://ifttt.com/recipes/234075-new-tweet-by-specific-user-send-me-an-email	mnort9	2016-01-13 23:10:37
70	2016-01-13 04:38:06	I think a mailer should have the full tip text _plus_ a link to github, not just a link to github and a title.	rocketinventor	2016-01-13 23:10:37
70	2016-01-13 12:46:37	+1	qaraluch	2016-01-13 23:10:37
70	2016-01-13 13:06:14	+1	barryceelen	2016-01-13 23:10:37
70	2016-01-13 13:56:18	+1	FoxxMD	2016-01-13 23:10:37
70	2016-01-13 15:08:42	I'm created a Mailchimp campaign for anyone who want to receive latest js tip every day. You can sign up here: http://js2016.tips	drakmail	2016-01-13 23:10:37
70	2016-01-13 15:15:31	@drakmail Wowww that's awesome and the domain too	loverajoel	2016-01-13 23:10:37
70	2016-01-13 15:26:52	Nice, that is exactly what I was hoping for!	rocketinventor	2016-01-13 23:10:37
70	2016-01-13 17:59:46	Also it would be incredible if there was an RSS feed :)	habfast	2016-01-13 23:10:37
70	2016-01-13 18:01:40	@habfast I'm working on this :+1:	loverajoel	2016-01-13 23:10:37
70	2016-01-13 18:28:16	Thank you all for feedback, send first Daily JS Tip to 16 subscribers :)	drakmail	2016-01-13 23:10:37
70	2016-01-13 18:30:47	@habfast Mailchimp automatically creates RSS feed: http://us12.campaign-archive1.com/feed?u=91c81a54b7387a056b046a2ca&id=9551be788c , you could use it :)	drakmail	2016-01-13 23:10:37
70	2016-01-13 22:00:30	Oh that's great, thanks! However the layout is quite broken in the feedbin webapp (but fine in reeder).	habfast	2016-01-13 23:10:37
70	2016-03-04 02:20:12	@drakmail Mysteriously, I suddenly stopped receiving tip emails after February 18. An ideas why?	rocketinventor	2016-01-13 23:10:37
70	2016-03-04 05:50:18	We've switched from daily to "higher quality through reviews first" meaning there won't be daily tips, but instead from time to time. Am 04.03.2016 03:20 schrieb "Elliot Gerchak" notifications@github.com: > @drakmail https://github.com/drakmail Mysteriously, I suddenly stopped > receiving tip emails after February 18. An ideas why? > > — > Reply to this email directly or view it on GitHub > https…	kurtextrem	2016-01-13 23:10:37
70	2016-03-08 17:46:51	@rocketinventor after switching from not a daily tips I got a small vacation :relaxed: Starting tomorrow I'll continue sending tips. But it will be sent according to new js tips policy, as @kurtextrem mentioned before.	drakmail	2016-01-13 23:10:37
69	2016-01-12 05:37:21	I know of several different ways to show loading images during Ajax calls, but would like to know the method most preferred for maintainability and performance.	Awakens	2016-05-06 15:01:23
69	2016-01-13 21:14:50	Personaly I would with pleasure <3	alexanderisora	2016-05-06 15:01:23
69	2016-03-05 05:14:10	@Awakens ping!	loverajoel	2016-05-06 15:01:23
69	2016-05-06 15:01:23	Closed due to inactivity.	zenopopovici	2016-05-06 15:01:23
68	2016-01-12 03:24:16	var debug = function(){console.log(arguments);}; <S_CODE_TOKEN> Please update if you feel any other format? Make sure, If you prefer using prototype Why? thnx.	jknaresh	2016-03-05 05:14:17
68	2016-01-12 03:47:59	@jknaresh it's hard to read :) you can format your snippet with markdown.	hingsir	2016-03-05 05:14:17
68	2016-01-13 07:12:41	This is ultimately bikeshedding. If you have ES6 and like the `class` keyword, use that. I prefer calling Object.create() in the "constructor" function instead of dealing with `new` and `this`. They don't buy me anything but they do confuse newbies (and people who don't want to figure out how `this` works), but Object.create() is mostly obvious.	Havvy	2016-03-05 05:14:17
68	2016-01-13 16:35:27	@Havvy Can you give an reference URL?	jknaresh	2016-03-05 05:14:17
68	2016-01-13 18:31:39	Es6 classes. https://developer.mozilla.org/en-US/docs/Web/JavaScript/Reference/Classes <S_CODE_TOKEN>	shivarajnaidu	2016-03-05 05:14:17
68	2016-01-18 08:39:38	Use ES6 syntax. It's the standard. The old syntax is kind of confusing to new comers anyway.	Kerndog73	2016-03-05 05:14:17
68	2016-01-18 09:11:38	Please add es6 classes to first option.. Because they are new ,easy to use and clear	shivarajnaidu	2016-03-05 05:14:17
68	2016-01-18 09:15:02	Above models seems varients of same thing .. Not fair to use. Confusing thing to newbies	shivarajnaidu	2016-03-05 05:14:17
68	2016-01-18 09:30:53	@shivarajnaidu 👍	Kerndog73	2016-03-05 05:14:17
68	2016-01-18 12:28:04	Like @shivarajnaidu, this is what I use (ES6): <S_CODE_TOKEN> <S_CODE_TOKEN> And later on... <S_CODE_TOKEN> https://github.com/lukehoban/es6features#classes	baptistebriel	2016-03-05 05:14:17
68	2016-01-19 20:09:08	The best way to write "classes" in javascript is avoid `class` keyword and constructors, instead you should prefer factory functions for that.	joseluisq	2016-03-05 05:14:17
68	2016-01-19 21:40:05	@joseluisq the class keyword is syntactical sugar over the existing prototype system. So when you use the clear and easy to understand class syntax you are still using the same prototype stuff. There is absolutely no advantage to using prototype syntax	Kerndog73	2016-03-05 05:14:17
68	2016-01-19 21:43:01	Tell em @shivarajnaidu and @baptistebriel	Kerndog73	2016-03-05 05:14:17
68	2016-01-19 21:49:17	@Kerndog73 yep, sorry it was corrected now. Also It should prefer Composition instead "Inheritance".	joseluisq	2016-03-05 05:14:17
68	2016-01-20 06:25:30	Thanks for your support @Kerndog73 and @baptistebriel , we can make use of `Default parameters` feature to avoid `this.options = opt || {};` in above code @baptistebriel **we can initialize function parameters using `default parameters` feature in es6** <S_CODE_TOKEN> _**This is small enhancement**_ @baptistebriel [**See Default parameters in Mozilla Developer Network**](https://developer.mozilla…	shivarajnaidu	2016-03-05 05:14:17
68	2016-01-20 07:50:34	_**Below article gives a great explanation about classes and the reason to use them instead of using old es5 hacks**_ **see here** <br/> [_**`Object-Oriented JavaScript — A Deep Dive into ES6 Classes`**_](http://www.sitepoint.com/object-oriented-javascript-deep-dive-es6-classes/) and [_**`ES6 Classes in MDN`**_](https://developer.mozilla.org/en-US/docs/Web/JavaScript/Reference/Classes)	shivarajnaidu	2016-03-05 05:14:17
68	2016-01-20 08:39:43	Nice one, @shivarajnaidu :) Thanks for the links!	baptistebriel	2016-03-05 05:14:17
68	2016-01-28 21:28:01	Hey [this](https://medium.com/@dan_abramov/how-to-use-classes-and-sleep-at-night-9af8de78ccb4#.wqb6sannb) a good article about this	loverajoel	2016-03-05 05:14:17
67	2016-01-11 17:58:36		alawatthe	2016-01-11 18:32:46
67	2016-01-11 18:32:45	true, thanks	loverajoel	2016-01-11 18:32:46
66	2016-01-11 12:31:44	The question of the tip is formatted as follows: > How can we improve and make more efficient nested if statement in javascript. > > <S_CODE_TOKEN> With the given information (the if-clause and the function names), the most obvious choice would be _just to refactor the functions itself_ <S_CODE_TOKEN> which is a good tip in itself, but maybe not in the same vain the original #03 is. Obviously thi…	petetnt	2016-03-05 05:14:26
66	2016-01-28 21:26:57	@AlbertoFuente ping!	loverajoel	2016-03-05 05:14:26
66	2016-01-29 16:16:54	Can we make use of functions ,for loop and if combination.. For if we provided with too much number of choices ? How about this dears ? :smile:	shivarajnaidu	2016-03-05 05:14:26
66	2016-01-29 16:17:44	Or can we use switch case ??	shivarajnaidu	2016-03-05 05:14:26
66	2016-02-19 22:11:14	A function would be the most obvious choice here. Switch can work too, but in this case it should be a function. @petetnt Can you add a PR that completes the example with a function as you suggested?	zenopopovici	2016-03-05 05:14:26
66	2016-03-05 09:15:38	Whoops @zenopopovici missed that @-mention and did see it until this was closed. I can scratch up a PR though now quickly :+1:	petetnt	2016-03-05 05:14:26
65	2016-01-11 07:09:58	Array.from()	PWAckerman	2016-01-28 21:26:26
64	2016-01-11 05:22:47	Tip #9 mentions tagged template strings and links to the MDN page for template strings. I made the link point specifically to the Tagged Template Strings section on that page.	dar5hak	2016-01-11 21:08:00
64	2016-01-11 13:06:42	@JakeRawr ping	loverajoel	2016-01-11 21:08:00
64	2016-01-11 17:31:13	That's better. Thanks	JakeRawr	2016-01-11 21:08:00
63	2016-01-11 04:38:44	Add a new method to convert a Node List to an Array	chen844033231	2016-01-12 05:51:35
63	2016-01-11 21:07:30	@tevko ping	loverajoel	2016-01-12 05:51:35
62	2016-01-11 03:59:39	In example you have this object <S_CODE_TOKEN> and this check <S_CODE_TOKEN> and then these words saying that that kind of check is ok. > Thats ok, but you have to know that there are two native methods for this kind of thing Actually it is not ok, consider this example: <S_CODE_TOKEN> Which clearly shows that `typeof myObject['name'] === 'undefined'` is not checking existence of property, but ch…	ihorskyi	2016-03-05 05:14:37
62	2016-01-11 06:15:08	@igor-galchevsky In practice, a variable (or property) that exists should not be set to undefined so what difference does it make? ![undefined_js](https://cloud.githubusercontent.com/assets/6473114/12227852/4081b1aa-b801-11e5-955d-a831985f0408.png) If it is set as undefined, it was probably suppose to not exist anyways, right?	rocketinventor	2016-03-05 05:14:37
62	2016-01-11 06:38:01	@rocketinventor, in practice I saw lot of people with more than 3 years JS experience setting undefined to property meaning it is empty. And also tons of other mistakes that should not be done. So if you want to say it is a right way to assign **null** to param when you want to say it is empty - that's correct, if you want to say it is a good practice - also correct, but saying: 1. You shall **ne…	ihorskyi	2016-03-05 05:14:37
62	2016-01-12 07:38:27	@igor-galchevsky: you have a valid point, but the problem you've raised also applies to the other mentioned methods. E.g. <S_CODE_TOKEN> If you look at the ECMAScript source code, the hasOwnProperty method is ultimately checking for undefined. I will add to this point though, that it is often agreed that native JavaScript methods are slower than doing the check yourself. There's quite a lot of ex…	mynamesleon	2016-03-05 05:14:37
62	2016-01-12 15:30:46	Why don't we write up a tip for this, then? Obviously, this is something people need to know. Also, @igor-galchevsky When is this a problem?	rocketinventor	2016-03-05 05:14:37
62	2016-01-12 17:52:53	@rocketinventor, what do you mean "when" ? :)	ihorskyi	2016-03-05 05:14:37
62	2016-01-12 22:38:51	my two cents => https://gist.github.com/dfkaye/c4da8da17b03f5fad4ff	dfkaye	2016-03-05 05:14:37
62	2016-01-13 01:36:33	I think that the discussion here is if people define empty vars as `null` or `undefined`. The mistake is set `undefined` an empty `var`, if you don't do it, the expression will work. Maybe we can fix the tip and add a message indicating that common mistake or you can send another tip talking about how to set empty vars :hand: What do you think? Thanks for this rich discussion :smile:	loverajoel	2016-03-05 05:14:37
62	2016-01-13 02:23:29	It is definitely not ok to use `typeof myObject['name'] !== 'undefined'` to check if a property is present in an object. Regarding setting empty references: - `typeof` is broken. - JavaScript uses `null` for functions that should return a single element contract but returns nothing instead (`document.getElementById('')`). - JavaScript uses `undefined` for values or properties that are not defined…	FagnerMartinsBrack	2016-03-05 05:14:37
62	2016-01-13 02:33:53	@FagnerMartinsBrack I'm not agree with your last point and why do you says that `typeof` is broken for empty references? I will make a pr and remove this check and add a link to this discussion.	loverajoel	2016-03-05 05:14:37
62	2016-01-13 05:01:01	If I understand the complaint, it's that `typeof o['name'] !== 'undefined'` is not a proper _existence_ check, but a _value_ check disguised as a _type_ check. If you define something as `null`, its type will be `'object'` <S_CODE_TOKEN>	dfkaye	2016-03-05 05:14:37
62	2016-01-13 05:32:50	fixed https://github.com/loverajoel/jstips/commit/d8859672e97458f2f566b096caba22a26fdccbfc	loverajoel	2016-03-05 05:14:37
62	2016-01-13 05:33:27	@dfkaye that's right. My point is that it is just unsafe to check property existence using `typeof myObject['name'] !== 'undefined'`.	ihorskyi	2016-03-05 05:14:37
62	2016-01-13 05:38:16	@loverajoel @igor-galchevsky Ah I see now ~ the tip text is really about checking _whether an object property is non-null/undefined_ That check should be <S_CODE_TOKEN>	dfkaye	2016-03-05 05:14:37
62	2016-01-13 21:06:19	@loverajoel > I'm not agree with your last point The previous bullet point make it clear that if you care for bytes you can use `undefined` for not defined values semantic, but if you don't care then you don't need to and you can use `null`. Again, it depends upon the context of what you are doing. > typeof is broken for empty references? It depends on what you consider "empty references". "If so…	FagnerMartinsBrack	2016-03-05 05:14:37
62	2016-01-13 21:10:29	@loverajoel > fixed d885967 If `myObject` has a property with value `0` it will return falsey and not enter the condition, therefore it is also not ok to check if a property is present with the `if (myObject['name'])` code.	FagnerMartinsBrack	2016-03-05 05:14:37
62	2016-01-14 14:47:52	Is it not easier to just do `if(test.key){ console.log(test.key); }`	z-vr	2016-03-05 05:14:37
62	2016-01-16 09:24:52	Why don't you use hasOwnProperty like @FagnerMartinsBrack said! It's simplest and most obvious solution. Using typeof to check existence is silly	Kerndog73	2016-03-05 05:14:37
62	2016-02-20 13:13:10	Hey @Kerndog73, @FagnerMartinsBrack, can you guys submit a PR with the required changes then we can review it and merge it.	zenopopovici	2016-03-05 05:14:37
61	2016-01-11 02:23:01		infacq	2016-01-18 20:51:56
61	2016-01-18 19:31:00	This can be solved if there is a directory structure of sorts put on place for the tips being discussed #101	pertrai1	2016-01-18 20:51:56
60	2016-01-10 19:57:31		AvraamMavridis	2016-01-12 20:50:04
60	2016-01-12 16:44:09	nice tip!	parro-it	2016-01-12 20:50:04
60	2016-01-12 16:49:49	:+1:	afc163	2016-01-12 20:50:04
60	2016-01-12 17:56:45	thx!	AvraamMavridis	2016-01-12 20:50:04
60	2016-01-12 19:22:23	@AvraamMavridis can you add a link to official documentation about es6?	loverajoel	2016-01-12 20:50:04
60	2016-01-12 20:04:36	@loverajoel you mean about default parameters? sure.	AvraamMavridis	2016-01-12 20:50:04
60	2016-01-12 20:06:52	@AvraamMavridis yes please, after your changes I will merge and publish this tip :rocket:	loverajoel	2016-01-12 20:50:04
60	2016-01-12 20:09:52	Wow. That's really cool. It's a side effect of the default parameter expression not being evaluated until the value is actually required. Once we get good support for [proxies](https://developer.mozilla.org/en-US/docs/Web/JavaScript/Reference/Global_Objects/Proxy) we could have a thrower object that automatically throws any property accessed on it. <S_CODE_TOKEN> I believe that should work. I don…	knpwrs	2016-01-12 20:50:04
60	2016-01-12 20:26:53	@loverajoel done :boom:	AvraamMavridis	2016-01-12 20:50:04
60	2016-01-12 20:31:14	@davecan I can't merge you have to do a mergeback or rebase. Will be better if you can squash your commits	loverajoel	2016-01-12 20:50:04
60	2016-01-12 20:44:15	@loverajoel I guess wrong @? Commits squashed.	AvraamMavridis	2016-01-12 20:50:04
60	2016-01-12 20:50:03	@AvraamMavridis thanks for your contribution!	loverajoel	2016-01-12 20:50:04
60	2016-01-12 20:50:51	@loverajoel thx!	AvraamMavridis	2016-01-12 20:50:04
60	2016-01-12 20:55:13	@knpwrs sweet. thx for that.	AvraamMavridis	2016-01-12 20:50:04
59	2016-01-10 12:18:34	Hi. This project is going to be really big. So, I've been thinking about categories. What if tips will be divided by categories like: Plain JS ES2015 Angular JS React JS etc.. It will be easier to find tips for your needs. @loverajoel What do you think?	denar90	2016-01-28 21:25:52
59	2016-01-10 12:23:30	https://github.com/loverajoel/jstips/issues/18 regarding framework tips I guess another solution would be creating own repositories for these frameworks (and linking to them from here). Here and then some tips in the main repo (e.g. if no other tip has been found)	kurtextrem	2016-01-28 21:25:52
59	2016-01-10 12:40:45	Will it be some organization like jstips and repos in there?	denar90	2016-01-28 21:25:52
59	2016-01-10 18:19:49	@denar90 in this issue https://github.com/loverajoel/jstips/issues/18 we talked about it. We decide that the daily js tips will be only vanilla js and tips about frameworks, toolis and more will be like a bonus. Now we are working in a beautiful template for [jekyll-now](https://github.com/barryclark/jekyll-now) and will be more easy to read and follow tips.	loverajoel	2016-01-28 21:25:52
59	2016-01-11 06:09:07	Cool. Got it. Do you need some help?	denar90	2016-01-28 21:25:52
58	2016-01-10 06:37:23		kohei-takata	2016-01-10 18:11:21
58	2016-01-10 18:11:19	Thanks	loverajoel	2016-01-10 18:11:21
57	2016-01-09 13:57:09		gogainda	2016-01-19 15:23:54
57	2016-01-12 21:21:27	Hey @gogainda take a look [here](https://developers.google.com/speed/articles/optimizing-javascript?csw=1&utm_campaign=Front%2BEnd%2BNewsletter&utm_medium=web&utm_source=Front_End_Newsletter_1)	loverajoel	2016-01-19 15:23:54
57	2016-01-13 20:13:10	@loverajoel According to this benchmark 'concat' variant is faster than 'join' http://jsperf.com/string-concatenation-join-concat-plus	gogainda	2016-01-19 15:23:54
57	2016-01-15 21:39:21	@gogainda awesome, can you add some about performance related? I think that will be more useful the tip. Also squash your commits, please	loverajoel	2016-01-19 15:23:54
56	2016-01-09 13:51:57		ahmedelgabri	2016-01-11 21:27:19
56	2016-01-09 13:52:55	Is there any way to test performance?	kurtextrem	2016-01-11 21:27:19
56	2016-01-09 14:01:04	I'm sure there is but perf tests in the wild doesn't make sense to me to be honest	ahmedelgabri	2016-01-11 21:27:19
56	2016-01-11 21:10:12	@tevko ping	loverajoel	2016-01-11 21:27:19
56	2016-01-11 21:11:21	:+1:	tevko	2016-01-11 21:27:19
56	2016-01-11 21:27:21	thanks	loverajoel	2016-01-11 21:27:19
55	2016-01-08 22:57:42	I was thinking that it would be cool to add a section about the upcoming/transpiled stuff that can be used with the new es6/7 drafts. For example http://blog.jeremyfairbank.com/javascript/javascript-es7-function-bind-syntax/ has some stuff that would be nice for the very first tip <S_CODE_TOKEN>	0xF013	2016-03-05 05:14:58
55	2016-01-08 23:09:05	+1	duzun	2016-03-05 05:14:58
54	2016-01-08 20:10:25	"undefined means a variable has not been declared" A variable that has not been declared doesn't exists, so this statement is contradictory. Hence, if you reference a variable that is not declared, it's value is not undefined as a reference error is thrown instead. (If you talk about referencing a non existing property of an object, that shouldn't be called a variable).	oagarcia	2016-01-28 21:25:33
54	2016-01-18 21:08:51	@bhaskarmelkani ping	loverajoel	2016-01-28 21:25:33
53	2016-01-08 17:21:50	For the sake of clarity, I'd recommend to the verbose semantic: <S_CODE_TOKEN>	Roland1975	2016-02-20 13:09:30
53	2016-01-08 17:31:00	@Roland1975 I'm not sure what advantage `Array.prototype.slice.call(nodelist)` has over `Array.apply(null, nodelist)` In fact, I'd argue that the apply method is cleaner, faster, and easier to understand than the slice method. Also, the slice method is more of a hack / trick, whereas apply is literally built to accept an Array-like value	tevko	2016-02-20 13:09:30
53	2016-01-08 22:41:17	`Array.apply` and `[].slice` are not equivalent and here are two most important differences: 1. `Array.apply` would make all cells own properties. As a proof, run this: `(new Array(100)).map(function(i){console.log(i)})` - no output `Array.apply(null, new Array(100)).map(function(i){console.log(i)})` - outputs "undefined" 100 times 2. `[].slice` is much faster, and the bigger array, the slower fi…	duzun	2016-02-20 13:09:30
53	2016-01-09 00:48:33	Furthermore, if you had an array-like of a single element that is a number, Array.apply will give you an array with .length of that number. You don't have to worry about that with NodeList fortunately. Also, if you are targeting ES6, then Array.of() is exactly what you're looking for.	Havvy	2016-02-20 13:09:30
53	2016-01-09 16:33:32	If you targeting ES6, there are more methods available: - `for...of` can iterate over `NodeList`: <S_CODE_TOKEN> - if you want forced conversion to array, you can use more beautiful `spread operator`: <S_CODE_TOKEN>	gmarketer	2016-02-20 13:09:30
53	2016-01-09 19:44:18	For ES5 `concat` is the best choice: <S_CODE_TOKEN> It is faster then `[].slice`, but has equivalent effect.	duzun	2016-02-20 13:09:30
53	2016-01-09 20:37:13	@duzun my results for tests on your previous proof link are quite similar between `slice` and `concat`. How do you compare the two more accurately?	davidbgk	2016-02-20 13:09:30
53	2016-01-09 20:49:38	@davidbgk I just run the test several times and write down the execution times, then make an average. I know this is not the best method to benchmark, but gives a quick idea of what works better. I think a jsPerf would be more accurate.	duzun	2016-02-20 13:09:30
53	2016-01-28 21:25:21	Hey can we close this?	loverajoel	2016-02-20 13:09:30
53	2016-02-20 13:09:30	Please re-open and submit changes if this is still not OK.	zenopopovici	2016-02-20 13:09:30
52	2016-01-08 17:18:26		JakeRawr	2016-01-09 20:55:08
52	2016-01-08 22:36:37	I like this one!	taiga418	2016-01-09 20:55:08
52	2016-01-09 19:14:04	Please at the final squash your commits. thanks	loverajoel	2016-01-09 20:55:08
52	2016-01-09 19:35:00	I've made the changes. Thanks	JakeRawr	2016-01-09 20:55:08
52	2016-01-09 20:55:05	ok, thanks for your contribution!	loverajoel	2016-01-09 20:55:08
51	2016-01-08 12:19:56	Worth noting that Strict Mode is always on on ES6/ES2015 modules. We don't need to add "use strict" for ES6/2015 modules.	hnordt	2016-01-28 21:26:16
51	2016-01-11 23:29:09	[unins000.dat.txt](https://github.com/loverajoel/jstips/files/86533/unins000.dat.txt) [unins000.dat.txt](https://github.com/loverajoel/jstips/files/86535/unins000.dat.txt)	bojidar80	2016-01-28 21:26:16
51	2016-01-28 21:24:31	Hey can we close this?	loverajoel	2016-01-28 21:26:16
51	2016-01-28 21:26:16	Of course.	hnordt	2016-01-28 21:26:16
50	2016-01-08 11:34:00		thearunster	2016-01-08 14:42:01
50	2016-01-08 14:41:59	Thanks for your contribution!	loverajoel	2016-01-08 14:42:01
49	2016-01-08 11:28:32		thearunster	2016-01-08 14:41:41
49	2016-01-08 14:41:35	Thanks :+1:	loverajoel	2016-01-08 14:41:41
48	2016-01-08 09:54:45		da-vaibhav	2016-01-08 14:41:21
48	2016-01-08 14:41:19	Thanks	loverajoel	2016-01-08 14:41:21
47	2016-01-08 08:05:29		0xmtn	2016-01-21 17:12:57
47	2016-01-11 13:58:39	ping	0xmtn	2016-01-21 17:12:57
47	2016-01-21 17:19:23	Thanks @0xmtn !	loverajoel	2016-01-21 17:12:57
47	2016-01-21 17:33:16	my pleasure :thumbsup:	0xmtn	2016-01-21 17:12:57
46	2016-01-08 08:05:15		0xmtn	2016-02-20 13:19:11
46	2016-01-11 13:58:45	ping	0xmtn	2016-02-20 13:19:11
46	2016-02-20 13:19:11	@0xmtn we can't accept this right now. Please submit a new PR. In the coming days, rules will be updated and PRs will be voted by the community before becoming tips. See #251	zenopopovici	2016-02-20 13:19:11
45	2016-01-08 06:57:25	- using console.time and console.timeEnd	manmadareddy	2016-01-13 15:17:14
45	2016-01-10 18:36:02	Can you add a jsfiddle demo?	loverajoel	2016-01-13 15:17:14
45	2016-01-10 18:36:42	after changes, squash your commits. Thanks	loverajoel	2016-01-13 15:17:14
45	2016-01-10 18:37:23	sure I will add	manmadareddy	2016-01-13 15:17:14
45	2016-01-11 04:17:17	Updated my pull request with the resolved comments.	manmadareddy	2016-01-13 15:17:14
45	2016-01-11 07:53:34	Some people don't think console.time{End} is a reliable method and there are [better ways](https://mathiasbynens.be/notes/javascript-benchmarking) of measuring performance. That being said I still use console.time{End} myself but it might be worth adding that link to it as well!	jillesme	2016-01-13 15:17:14
45	2016-01-12 14:05:47	@manmadareddy ping	loverajoel	2016-01-13 15:17:14
45	2016-01-13 04:03:13	sorry I missed your ping..	manmadareddy	2016-01-13 15:17:14
45	2016-01-13 04:55:45	@loverajoel Made the required changes.	manmadareddy	2016-01-13 15:17:14
45	2016-01-13 04:58:25	@manmadareddy excellent! thanks	loverajoel	2016-01-13 15:17:14
44	2016-01-08 06:02:49		hingsir	2016-01-10 18:21:52
44	2016-01-08 13:32:19	That was my fault and now we can't update this beacouse the tweet link will lost :(	loverajoel	2016-01-10 18:21:52
43	2016-01-08 03:43:24	This should be its here :)	akkatracker	2016-01-08 03:44:47
43	2016-01-08 03:44:45	Thanks!	loverajoel	2016-01-08 03:44:47
42	2016-01-08 02:12:52	Maybe better to `value = [].concat(value || [])`	boneskull	2016-03-01 12:20:51
42	2016-01-08 02:13:37	Otherwise you get `[undefined]`	boneskull	2016-03-01 12:20:51
42	2016-01-08 07:13:13	Also, usually you do not execute functions to log values to the console, but rather to process data and return values. If I pass a string to a function, I expect a string as return value, or at least not an array. It usually messes up the workflow in which the function is executed. I liked to add something like: <S_CODE_TOKEN>	Amberlamps	2016-03-01 12:20:51
42	2016-01-08 07:41:17	@Amberlamps: About the return value: I prefer to get the same type of return value each time I call a function - not a string once and an array the next time. Seems to be personal preference, but I'd say most functions always have a constant return type.	BlaM	2016-03-01 12:20:51
42	2016-01-08 09:38:15	@BlaM: I agree. But when I use a third party library that converts strings to upper case, I find it weird to get an array when passing a string. <S_CODE_TOKEN>	Amberlamps	2016-03-01 12:20:51
42	2016-01-08 09:56:27	@Amberlamps: Usually you wouldn't rely on a third party lib to uppercase strings - you would use String.toUpperCase() :yum:. But in the end it all comes down to the definition of the function. There is no right or wrong here - and returning uppercase is just an example.	BlaM	2016-03-01 12:20:51
42	2016-01-28 21:24:23	Hey can we close this?	loverajoel	2016-03-01 12:20:51
42	2016-01-29 00:01:18	My original comment was not addressed. You guys went off on a tangent. :smile:	boneskull	2016-03-01 12:20:51
42	2016-02-19 22:07:34	@boneskull if you have any improvements can you submit a new PR? Or let us know if this can be closed.	zenopopovici	2016-03-01 12:20:51
41	2016-01-08 02:07:50		jhogoforbroke	2016-01-15 15:41:13
41	2016-01-08 02:12:02	Ow sorry, too late. I think that would be 8 now	jhogoforbroke	2016-01-15 15:41:13
41	2016-01-08 07:05:06	awesome, but dot not think it's better readable for beginners.	hingsir	2016-01-15 15:41:13
41	2016-01-09 02:39:22	hi @hingsir! but it's so simple to understand and use. can you suggest me another title maybe?	jhogoforbroke	2016-01-15 15:41:13
41	2016-01-13 23:02:39	I like this one, maybe you can update the title and we can merge this	loverajoel	2016-01-15 15:41:13
41	2016-01-14 01:02:51	@loverajoel update title for even simpler way of use indexOf as a contains clause	jhogoforbroke	2016-01-15 15:41:13
41	2016-01-14 12:58:30	Why would you use indexOf when you can use includes. It's as readable as you can get	Kerndog73	2016-01-15 15:41:13
41	2016-01-14 15:05:04	includes are amazing, but for arrays is part of the ECMAScript 2016 (ES7) proposal, syntax and behavior is subject to change. Even in string is not fully supported in browser compatibility, the recomended [Polyfill](https://developer.mozilla.org/en-US/docs/Web/JavaScript/Reference/Global_Objects/String/includes) uses indexOf behind: <S_CODE_TOKEN> It is very useful know indexOf	jhogoforbroke	2016-01-15 15:41:13
41	2016-01-15 01:53:23	@jhogoforbroke can you make a rebase or mergeback?	loverajoel	2016-01-15 15:41:13
41	2016-01-15 13:41:22	@loverajoel done!	jhogoforbroke	2016-01-15 15:41:13
41	2016-01-15 15:41:11	@jhogoforbroke thanks men!	loverajoel	2016-01-15 15:41:13
40	2016-01-08 00:55:29	Might need a more detailed description?	Pingid	2016-03-05 05:26:42
40	2016-01-08 02:40:13	The problem with classical inheritance is more about inheriting mandatory capabilities of the superclass than just using `new` or a constructor. Prototypal inheritance can have a constructor and use the `new` operator, the difference is that the capabilities are not dictated by the superclass and you can build an entire new object only using the parent properties as a base for the new one (just a…	FagnerMartinsBrack	2016-03-05 05:26:42
40	2016-01-08 12:59:25	I see that does make sense!	Pingid	2016-03-05 05:26:42
40	2016-01-24 17:26:41	Hi, how you can see the jstips repository changed his format and the `master` branch now is `gh-pages`, now are based in _jekyll blog format_. You can see live here => [jstips.com](http://www.jstips.co/) For that reason you should update your tip with this [instructions](https://github.com/loverajoel/jstips/blob/gh-pages/CONTRIBUTING.md). Let me know if you need some help or have suggestion. All …	loverajoel	2016-03-05 05:26:42
39	2016-01-07 23:01:32	To confirm that 'use strict' is old and highly compliant	mvedie	2016-01-07 23:30:02
39	2016-01-07 23:04:22	To reassure people on the use of this command and compatibility	mvedie	2016-01-07 23:30:02
39	2016-01-07 23:29:59	ok thanks!	loverajoel	2016-01-07 23:30:02
38	2016-01-07 18:23:57	With a helpful link to MDN!	emilyhorsman	2016-01-07 21:44:44
38	2016-01-07 21:44:42	good catch! thanks	loverajoel	2016-01-07 21:44:44
37	2016-01-07 18:12:32	A safe, easy, and functional way to convert a node list into an array	tevko	2016-01-08 16:38:35
37	2016-01-07 18:50:28	+1	johnstew	2016-01-08 16:38:35
37	2016-01-07 19:48:49	:+1:	manmadareddy	2016-01-08 16:38:35
37	2016-01-07 21:44:01	@tevko nice tip! This will be the tip for tomorrow, please make a rebase and update the number post and the date! Thanks for your tip!	loverajoel	2016-01-08 16:38:35
37	2016-01-08 02:01:28	@loverajoel ok I think I did this correctly	tevko	2016-01-08 16:38:35
37	2016-01-08 08:03:59	@tevko `Array.apply` has higher performance than `[].slice.apply` or `Array.prototype.slice.apply`. Is that right?	hingsir	2016-01-08 16:38:35
37	2016-01-08 15:23:20	@loverajoel fixed	tevko	2016-01-08 16:38:35
37	2016-01-08 15:56:11	@hingsir I'm not sure, How we can confirm or test that?	loverajoel	2016-01-08 16:38:35
37	2016-01-08 16:38:46	@tevko thanks for your tip!	loverajoel	2016-01-08 16:38:35
37	2016-01-08 16:54:33	Why not just `Array.from(NodeList)`?	sergiodxa	2016-01-08 16:38:35
37	2016-01-08 16:55:31	@sergiodxa browser support	tevko	2016-01-08 16:38:35
37	2016-01-08 17:23:16	@tevko https://github.com/loverajoel/jstips/issues/53	loverajoel	2016-01-08 16:38:35
36	2016-01-07 17:16:01		seanpat09	2016-01-11 16:50:31
36	2016-01-07 17:22:36	:+1:	manmadareddy	2016-01-11 16:50:31
36	2016-01-07 23:07:50	:+1:	mvedie	2016-01-11 16:50:31
36	2016-01-10 18:32:39	please, squash your commits	loverajoel	2016-01-11 16:50:31
36	2016-01-11 15:15:37	hey @seanpat09 can you make the changes today, so I can merge and publish this tip today?	loverajoel	2016-01-11 16:50:31
36	2016-01-11 16:27:33	@loverajoel Sorry about that, just got back today. I made the change you suggested, though my git is pretty weak so I'm not sure if I made this pull request properly. If you'd like, I can just make a new pull request so that everything is in one commit.	seanpat09	2016-01-11 16:50:31
36	2016-01-11 16:42:29	@seanpat09 don't worry about commits, I can do the squash for you after the merge!	loverajoel	2016-01-11 16:50:31
36	2016-01-11 16:50:21	@seanpat09 perfect, thanks!	loverajoel	2016-01-11 16:50:31
35	2016-01-07 16:25:09	This closes #27. @volcodc was right, I had the commented output wrong. "cactus".uppercase should return "CACTUS"	mattfaluotico	2016-01-07 21:47:20
35	2016-01-07 21:47:20	Hey @mattfxyz, @syaning did it for you!	loverajoel	2016-01-07 21:47:20
34	2016-01-07 15:57:04	Strict-mode has been around for a good long time, but I still see tons of non-strict code out there. Maybe this tip will help spread the word.	nainslie	2016-01-07 18:30:02
34	2016-01-07 17:11:37	@nainslie we can merge and publish this tip today, please add the number #7 and the today date.	loverajoel	2016-01-07 18:30:02
34	2016-01-07 17:31:10	Please add the link for more documentation https://developer.mozilla.org/en-US/docs/Web/JavaScript/Reference/Strict_mode	loverajoel	2016-01-07 18:30:02
34	2016-01-07 18:01:02	It should be updated now with wording changes/clarifications and today's date. :-) Thanks!	nainslie	2016-01-07 18:30:02
34	2016-01-07 18:30:12	Thanks @nainslie !!	loverajoel	2016-01-07 18:30:02
34	2016-01-08 17:23:56	@nainslie https://github.com/loverajoel/jstips/issues/51	loverajoel	2016-01-07 18:30:02
33	2016-01-07 15:51:50		pbrandt1	2016-01-18 01:16:05
33	2016-01-13 22:56:57	hey @pbrandt1 I wanna merge this Tip the 1/16 can you please update the date and the number tip. Also squash your commits please	loverajoel	2016-01-18 01:16:05
33	2016-01-16 20:56:04	i guess there was a problem? did i eff something up? i'm definitely not a pro at git	pbrandt1	2016-01-18 01:16:05
32	2016-01-07 14:47:09	‘in javascript’ instead of ‘on javascript’	da-vaibhav	2016-01-07 17:09:50
32	2016-01-07 17:09:47	thanks man!	loverajoel	2016-01-07 17:09:50
31	2016-01-07 11:47:47		0xmtn	2016-01-08 13:35:21
31	2016-01-07 13:56:09	Woww!! nice tips! can you split in two separate pull requests?	loverajoel	2016-01-08 13:35:21
31	2016-01-07 15:12:15	@loverajoel Oh thanks! Actually, I put them in separate commits but I didn't think they'll be merged as the same pull request. Any ideas on how to achieve this? Edit: I can create different branches for them and then PR separately. Can you merge them into the master?	0xmtn	2016-01-08 13:35:21
31	2016-01-07 23:14:50	The problem with your abbreviation function is that it is not compatible with languages such as Arabic, Chinese, Japanese or other complex language. And i think it's a feature or use case more than a tip	mvedie	2016-01-08 13:35:21
31	2016-01-07 23:38:50	@0xmtn yes please create two new pull request, one per tip, so we can discuss about them. thanks	loverajoel	2016-01-08 13:35:21
31	2016-01-08 08:10:55	@loverajoel Created two new branches and two PRs. https://github.com/loverajoel/jstips/pull/46 https://github.com/loverajoel/jstips/pull/47 @mvedie Thanks for your version. Added your tip to JS Shuffle part. Separated this part into two, both knuth shuffling and purejs versions are there. Check that out.	0xmtn	2016-01-08 13:35:21
31	2016-01-08 08:16:35	@mvedie About abbreviation function. Yes it doesn't have language compatibility. But since we are putting tips here, I thought that this can show how to use ternary comparison and JS built-in functions to achieve something simple, without writing spaghetti code of ifs and elses and loops. More languages can be added later of course. Or even language-specific snippets can be created, but I don't t…	0xmtn	2016-01-08 13:35:21
31	2016-01-08 13:35:20	Close this PR and we can follow the discussion in the others pr's	loverajoel	2016-01-08 13:35:21
30	2016-01-07 10:31:45	fix the reuslt of printUpperCase	syaning	2016-01-07 13:54:35
30	2016-01-07 13:54:33	Yay!! thanks!	loverajoel	2016-01-07 13:54:35
29	2016-01-07 10:05:10		matjaz	2016-01-07 13:55:31
29	2016-01-07 12:29:36	there is no both ways. `typeof` is a keyword and thus not requiring parentheses.	matjaz	2016-01-07 13:55:31
29	2016-01-07 12:42:30	@matjaz Yah, you are right. Good catch!	rocketinventor	2016-01-07 13:55:31
29	2016-01-07 13:55:28	sorry guys my bad, thanks!	loverajoel	2016-01-07 13:55:31
29	2016-01-07 14:29:37	@loverajoel Next to this tip you can also add if (Object.hasOwnProperty('key')) To check 'key' is defined for a object or not.	manmadareddy	2016-01-07 13:55:31
29	2016-01-08 03:47:30	@manmadareddy Can you provide an example for that?	rocketinventor	2016-01-07 13:55:31
29	2016-01-08 05:26:38	@rocketinventor <S_CODE_TOKEN> Tip#3 uses the same. https://github.com/loverajoel/jstips#03---improve-nested-conditionals	manmadareddy	2016-01-07 13:55:31
29	2016-01-08 08:36:07	`new Object()` is anti-pattern. use `{}`.	matjaz	2016-01-07 13:55:31
29	2016-01-08 08:42:50	@matjaz @rocketinventor hello guys `new Object()` use to be an anti pattern with es6/7 that is changing quickly	aaron-goshine	2016-01-07 13:55:31
29	2016-01-08 09:54:23	can you elaborate? any links?	matjaz	2016-01-07 13:55:31
28	2016-01-07 04:28:35	It started as a minor grammar fix for a few words, and ended up being more detailed instructions. :) I tried to keep the English simple so more people can follow it easily. Hopefully it aligns with your intent, if not let me know.	davecan	2016-01-07 05:15:44
28	2016-01-07 05:15:41	Woww!! so clear, @mvedie thanks for help me with my bad english!	loverajoel	2016-01-07 05:15:44
28	2016-01-07 06:55:06	Not my contribution ;)	mvedie	2016-01-07 05:15:44
28	2016-01-07 13:50:43	haha sorry! :p	loverajoel	2016-01-07 05:15:44
27	2016-01-07 04:08:51	Tip #06 suggests that it's code returns the first letter capital rather than the whole word. _printUpperCase("cactus"); // => Cactus_ Ideally, if the end result wanted to look like that, the code should reflect something like this: <S_CODE_TOKEN> Just wanted to assist! Thanks! -Chris	volcodc	2016-02-20 13:10:19
27	2016-01-07 13:53:21	@mattfxyz ping here!	loverajoel	2016-02-20 13:10:19
27	2016-01-07 15:32:04	You're right Chris. This was the print every word in all uppercase.m. I incorrectly wrote the sample output.	mattfaluotico	2016-02-20 13:10:19
27	2016-01-07 18:35:35	Consider `map`'ing a function over an array instead of changing each function to contain a `for`-loop <S_CODE_TOKEN> It is an ES5 feature: http://caniuse.com/#search=map	grav	2016-02-20 13:10:19
27	2016-01-08 17:15:01	I'd rather avoid passing an array of items. Let the function proceed the arguments as an array using the native 'slice': <S_CODE_TOKEN> <S_CODE_TOKEN> An array is an object; if you keep it local inside the function, the browser will garbage it as soon as the function exits.	Roland1975	2016-02-20 13:10:19
27	2016-01-08 18:29:47	That only works with use strict, else we leak arguments. Roland notifications@github.com schrieb am Fr., 8. Jan. 2016 18:15: > I'd rather avoid passing an array of items. Let the function proceed the > arguments as an array using the native 'slice': > > function printUpperCase(/\* item1, item2, item n */) { > var elements = Array.prototype.slice.call(arguments); > //... > } > > printUpperCase('it…	kurtextrem	2016-02-20 13:10:19
27	2016-01-28 21:24:09	Hey can we close this?	loverajoel	2016-02-20 13:10:19
27	2016-02-20 13:10:19	Please submit changes in a PR and re-open this if you believe the tip is still not OK.	zenopopovici	2016-02-20 13:10:19
26	2016-01-07 00:05:21	Fixing some syntactic and grammatical errors.	kostasx	2016-01-07 00:59:23
26	2016-01-07 00:59:20	Thanks @kostasx for this contribution, very useful!	loverajoel	2016-01-07 00:59:23
25	2016-01-06 23:30:07	Simple tip about using Array `forEach`, `filter`, `map` instead of classic for loops.	chtefi	2016-02-23 20:12:52
25	2016-01-07 07:54:13	While we're on the topic it may be a good idea to also show an example of how they can be composed, too	bbultman	2016-02-23 20:12:52
25	2016-01-07 15:34:39	Please include a link to jsperf. These functions aren't faster and currently the tips makes it look like those functions are the better "code style".	kurtextrem	2016-02-23 20:12:52
25	2016-01-07 16:00:30	I don't think talking about performance here is relevant. Using those functions are not about that at all, but just about the sake of clarity, simplicity, and good practice. (and it opens perspective to more concepts such as composition for instance as said previously, and more generally FP). I think if you need performance, you will know it and know what to do.	chtefi	2016-02-23 20:12:52
25	2016-01-07 16:10:58	Honestly, that is just wrong. For loops have been part of Javascript since ever and EVERY single javascript out there knows how to read it. Ask a newbie about for loop, what do they do? Ask a newbie about the "map" function. Where is it from? What does it do? What parameters does it accept? Is there a need to return a value?	kurtextrem	2016-02-23 20:12:52
25	2016-01-08 04:25:09	I agree with @kurtextrem These are good functions to know but, saying not to use for loops when possible makes them sound bad when the reality is that they are just not always necessary.	rocketinventor	2016-02-23 20:12:52
25	2016-01-08 04:32:51	+1	manmadareddy	2016-02-23 20:12:52
25	2016-01-08 08:51:31	All right. I rephrased the content to talk about "alternatives" to classic `for` loops, and not say "avoid them".	chtefi	2016-02-23 20:12:52
25	2016-01-15 20:46:45	PR updated. Now using anonymous functions and added a note about the full functions signature. Thanks.	chtefi	2016-02-23 20:12:52
25	2016-01-15 21:05:14	`for` loops are imperative, `forEach` is functional. One could argue that imperative programming is better, if one is doing stand-up comedy of course. Clarity and maintainability should be always over early and micro optimizations.	FagnerMartinsBrack	2016-02-23 20:12:52
25	2016-01-19 00:27:08	- I don't think this is a good tip; these functions have been around for a while, and they are well known to a lot of developers. I think a tip should be something _that you probably didn't know_ (like the first tip or the one about wrapping `use strict`). We should differentiate between tip and tutorial, tutorial being something that explains the standard way to do something. - You didn't mentio…	homer0	2016-02-23 20:12:52
25	2016-01-19 00:32:48	maybe it would be useful to add this example as a reason why you might use forEach instead of for? <S_CODE_TOKEN> that's something i ran into a while ago, i found it useful to know. sorry if its covered somewhere else, i found this repo only lately.	r-obert	2016-02-23 20:12:52
25	2016-01-19 08:59:42	@homer0 in my entourage, several didn't used them, for no reason, just because "for i" was doing the job. And you're right about the second arg, indeed ! Thanks. And yes, maybe this is not a "tip" as what is expected on this repo. I'll let @loverajoel decide. (you can close my PR without merging it, I don't mind) @strcmp Yes indeed, I think everybody ran into this issue. Maybe this is a tip on it…	chtefi	2016-02-23 20:12:52
25	2016-01-19 10:57:48	yeah i think so if it isn't already. maybe it could be written to be more general, i'm most familiar with the `for()` variant but i think it could at least apply to `while` as well.	r-obert	2016-02-23 20:12:52
25	2016-01-19 11:04:57	> I don't think this is a good tip; these functions have been around for a while, and they are well known to a lot of developers. i don't think this is factual, could you provide evidence of that? that seems to be your impression, not a reality.	r-obert	2016-02-23 20:12:52
25	2016-01-19 12:58:54	@strcmp personal experience working with another devs, the fact that they have been around since ECMA 5.1, and, I think the most important, if you go to the tips list, a couple of them make use `.map` and `.forEach` without explaining what they do. I'm with @chtefi , @loverajoel you have the final word!	homer0	2016-02-23 20:12:52
25	2016-01-19 13:07:33	right but personal experience isn't universal, @chtefi described an experience at odds with yours, and my experience is at odds with yours too.	r-obert	2016-02-23 20:12:52
25	2016-01-19 13:11:38	i just feel this way because i feel like javascript is often taught "the wrong way" or people who haven't written any javascript in 10 years, might be unaware that there's an alternative to just using for(), and i think the sighted closure example is a common stumbling block.	r-obert	2016-02-23 20:12:52
25	2016-01-19 14:35:40	I find interesting a tip that assumes any level of knowledge, but it should never assume a higher level, because those who are not aware will not understand it, while the ones who are aware of it, will just remember it again and maybe help to improve. This is a win win state, any small piece of information increases awareness, it doesn't matter who is reading it. I believe it should be documented…	FagnerMartinsBrack	2016-02-23 20:12:52
25	2016-01-21 04:09:01	@strcmp @FagnerMartinsBrack It's unclear from this tip and its thread if you can use the index value "`i`" at all with these methods (`.forEach`, `.map`, etc). For example, how would you write the following code block using these methods? <S_CODE_TOKEN> Also, is it possible to multiply each row in one array with the equivalently keyed row in another array in another array or such with these metho…	rocketinventor	2016-02-23 20:12:52
25	2016-01-21 04:21:20	> people who haven't written any javascript in 10 years Come on xD!! @loverajoel you need to clear this up, what kind of developers are the tips intended for? noobies, stackoverflowers, advanced, out for 10 years?	homer0	2016-02-23 20:12:52
25	2016-01-21 06:06:59	@homer0 i find it strange how you choose to reply a fragment of everything i said, and ignore everything else. it says a lot. it seems like you are trying hard to make sure people **don't** learn, how bizarre. i am here to teach and help, i have no idea what your purpose is so far. i'll answer your question though, **JSTips are for everyone**, the fact you label people as "noobies", "stackoverflo…	r-obert	2016-02-23 20:12:52
25	2016-01-21 06:30:35	@strcmp **I'm not trying to offend you nor everyone else**; I quoted that because it was really something weird to say; and I was honestly asking @loverajoel ; and complaining about the labels? I was referencing in part to [this joke](https://www.reddit.com/r/ProgrammerHumor/comments/3dxkka/computer_programming_to_be_officially_renamed/) and, you were never a noobie?, or you never needed stackove…	homer0	2016-02-23 20:12:52
25	2016-01-21 08:58:24	Well, I think this "tip" has gone too far and is too wide, too tutorialish yes (too many details to cover, look at all those comments, for one "tip"). It should be more focused on a particular feature, such as the other tips. @homer0 "just google forEach javascript" : I think this repo is useful to make you learned/realized something you would not look for explicitely.	chtefi	2016-02-23 20:12:52
25	2016-01-21 09:07:52	@homer0 :laughing: okay, no problem i guess it was funny. i don't really look at stuff that way (noobie, etc), you're homer0 and your words are what i pay attention to. thats it really. with the 10 year reference i'm trying to say 10 years ago javascript was a lot different and people might have learnt it then and come away with the wrong impression. maybe tips like this would help people redisco…	r-obert	2016-02-23 20:12:52
25	2016-01-21 09:16:14	@rocketinventor "For example, how would you write the following code block using these methods?" <S_CODE_TOKEN> @rocketinventor "Also, is it possible to multiply each row in one array with the equivalently keyed row in another array in another array or such with these methods (simultaneous forEach with two arrays)?" <S_CODE_TOKEN> i didnt test it, meant to give you a general idea.	r-obert	2016-02-23 20:12:52
25	2016-01-21 09:58:19	@chtefi > It should be more focused on a particular feature, such as the other tips. He has a point. What about documenting that a tip is valid while it doesn't take `x` minutes to read the content and links, being `x` a value previously defined? Does it makes sense creating an issue about it?	FagnerMartinsBrack	2016-02-23 20:12:52
25	2016-01-21 13:16:51	![](http://i.giphy.com/Z6gwIJr7CPoqI.gif) What a nice conversation! I don't know what kind of developers are the tips intended for, it's the same conversation if ES6 simple functionality is a tip or not, for people that never read about it is a tip, same here. I'm pretty sure that there are lot people that are starting with js and don't know about `map()` or `filter()`. I haven't the final word, …	loverajoel	2016-02-23 20:12:52
25	2016-01-24 17:27:07	Hi, how you can see the jstips repository changed his format and the `master` branch now is `gh-pages`, now are based in _jekyll blog format_. You can see live here => [jstips.com](http://www.jstips.co/) For that reason you should update your tip with this [instructions](https://github.com/loverajoel/jstips/blob/gh-pages/CONTRIBUTING.md). Let me know if you need some help or have suggestion. All …	loverajoel	2016-02-23 20:12:52
24	2016-01-06 23:28:13		ollicle	2016-01-06 23:35:09
24	2016-01-06 23:35:10	Thanks for you contribution!	loverajoel	2016-01-06 23:35:09
23	2016-01-06 23:11:23	Change date format to ISO 8601 Date Standardization ( Issue #17 )	mvedie	2016-01-06 23:12:36
22	2016-01-06 22:57:45	Change date format to ISO 8601 Date Standardization ( Issue #17 )	mvedie	2016-01-06 23:12:27
22	2016-01-06 23:02:57	Awesome, can you too fix [here](https://github.com/loverajoel/jstips/blob/master/CONTRIBUTING.md) please?	loverajoel	2016-01-06 23:12:27
22	2016-01-06 23:12:05	Done in Commit #23	mvedie	2016-01-06 23:12:27
22	2016-01-06 23:12:25	Thanks!!!	loverajoel	2016-01-06 23:12:27
21	2016-01-06 22:41:58		DannyBrown	2016-01-06 22:43:35
21	2016-01-06 22:43:33	Thanks for you contribution!	loverajoel	2016-01-06 22:43:35
20	2016-01-06 20:03:59	Extend null vs undefined with their behavior in JSON	PeterAronZentai	2016-01-06 20:04:59
20	2016-01-06 20:04:53	nice catch! Thanks :dancer:	loverajoel	2016-01-06 20:04:59
19	2016-01-06 16:57:00	small typo	yjcxy12	2016-01-06 17:01:11
19	2016-01-06 17:01:07	thanks	loverajoel	2016-01-06 17:01:11
18	2016-01-06 15:54:29	Hey, thanks for making this awesome project! I'm wondering if framework specific tips should be included? Including these might make more difficult for beginners to understand, not to mention harder to maintain, since frameworks update, get rewritten, and become anti-patterns rather quickly. Alternatively, allowing only vanilla javascript content will better serve beginners looking to understand …	tevko	2016-01-28 21:23:43
18	2016-01-06 16:45:14	:+1: totally agree with @tevko	aglipanci	2016-01-28 21:23:43
18	2016-01-06 17:26:09	Hey @tevko thanks for your suggestion! I'm not sure about what you proposed, these are my thoughts: - Today frameworks are an important part of JS and it's a way to learn the language and best practices. - JS Tips is not focused on beginners only. - Share knowledges about famous frameworks will let that beginners know the frameworks/libraries and avoid common mistakes. - It's hard write 365 tips …	loverajoel	2016-01-28 21:23:43
18	2016-01-06 18:08:34	Hi @loverajoel, thanks for taking the time to start a project like this. These are my opinions but maybe this will contribute to the discussion a bit. There is merit to both approaches. However, I'll add that it is jarring to come to a project named "Javascript Tips" and see the first tip is about manipulating plain JS arrays followed by a tip about a deep (to me) aspect of Angular, a framework w…	davecan	2016-01-28 21:23:43
18	2016-01-06 18:09:46	@davecan said it better than I could :+1:	tevko	2016-01-28 21:23:43
18	2016-01-06 18:22:14	:+1:	vishaltelangre	2016-01-28 21:23:43
18	2016-01-06 20:49:08	+1	shadowsyntax	2016-01-28 21:23:43
18	2016-01-06 22:15:29	:+1:	phil-r	2016-01-28 21:23:43
18	2016-01-07 03:25:14	I like the purely Javascript tips because they are useful to all frameworks and all levels. However, occasional (1 - 2 / week) framework tips are okay if they contribute to better JS mastery. I like the idea of making the framework tips "bonus", and I also like the daily reading style. Good work so far!	rocketinventor	2016-01-28 21:23:43
18	2016-01-07 08:53:40	I found all the tips _except_ for the Angular and React ones interesting. That's not to say that they're not, it's just that I, too, would prefer to only see vanilla JavaScript tips. I full well appreciate that writing about vanilla JavaScript only is limiting, but given the immediate success of this repository, I think it's likely that people will submit ideas and, if you're open to it, full-blo…	bookercodes	2016-01-28 21:23:43
18	2016-01-07 17:18:07	ok you convince me, I like the idea about only vanilla JS and how a bonus extra tips(frameworks, devtools, ...) What about this kind of tips https://github.com/loverajoel/jstips/pull/33? it's node I will rewrite the rules, thanks all for your suggestions, so helpful! I'll wait for your proposals tips :smiley_cat:	loverajoel	2016-01-28 21:23:43
18	2016-01-08 03:26:52	I think a few node tips here and there are okay. Code for node _is_ javascript.	rocketinventor	2016-01-28 21:23:43
18	2016-01-18 08:13:53	@loverajoel You are doing a great job with jstips, but you should encourage separations of concern anytime there is a need for it, jstips for pure Js pursuers and framework/library tips for frameworkers/librarians; if not then this repo will blow up into a puff of mushroom cloud. In the mean time talking about 365 days of the the year... Is there any one who would like to recommend music tracks o…	aaron-goshine	2016-01-28 21:23:43
17	2016-01-06 14:53:47	I propose use of the ISO 8601 Date format (_e.g. 2016-01-03 for January 3rd, 2016_) https://en.wikipedia.org/wiki/ISO_8601 **Relevant XKCD** ![Relevant XKCD](https://imgs.xkcd.com/comics/iso_8601.png) **Exhibit A**, https://github.com/loverajoel/jstips/blob/cc8584a7f5812ac7d34f483c9269f846dad35169/README.md <S_CODE_TOKEN> **Exhibit B**, https://github.com/loverajoel/jstips/blob/cc8584a7f5812ac7d3…	jnovack	2016-01-07 01:00:20
17	2016-01-06 17:07:54	I agree with you! Do you wanna make a PR for solve this? thanks for your suggestion!	loverajoel	2016-01-07 01:00:20
17	2016-01-06 23:14:49	This issue can be closed ;)	mvedie	2016-01-07 01:00:20
16	2016-01-05 22:47:11	You can easily make a single methods work for an array of inputs or a single input by concatting the parameter into an array.	mattfaluotico	2016-01-06 17:02:24
16	2016-01-06 00:09:22	Awesome, tomorrow will be merged! Please squash your commits. Thanks for your contribution!	loverajoel	2016-01-06 17:02:24
16	2016-01-06 01:33:54	Squashed :+1:	mattfaluotico	2016-01-06 17:02:24
16	2016-01-06 17:02:32	Thanks!	loverajoel	2016-01-06 17:02:24
16	2016-01-06 17:15:58	This strikes me as unnecessary and undesirable. If one wants to provide one value to a function which accepts an array, simply provide a one-element array! <S_CODE_TOKEN>	davidchambers	2016-01-06 17:02:24
16	2016-01-08 17:25:40	@mattfxyz https://github.com/loverajoel/jstips/issues/42 and https://github.com/loverajoel/jstips/issues/27	loverajoel	2016-01-06 17:02:24
16	2016-01-09 02:28:23	+1 to @davidchambers It seems beneficial to aim for inputs and outputs into a function that do not change data type. Introducing logic to handle a change in an argument's data type because the argument value isn't type-safe makes functions unnecessarily complex and prone to runtime errors. ESLint has a consistent return type rule for [this reason](http://eslint.org/docs/rules/consistent-return.ht…	anselmbradford	2016-01-06 17:02:24
15	2016-01-04 19:30:05	I am watching the repo, which means I get all issues, comments, and PRs. I'd like to just follow the tips themselves, is there any way (without Twitter)?	rschindlauer	2016-01-24 18:03:59
15	2016-01-04 21:06:59	Seconded!	bbultman	2016-01-24 18:03:59
15	2016-01-05 16:16:24	@rschindlauer not by the moment, in this issue https://github.com/loverajoel/jstips/issues/13 we are talking about to migrate this repo to jekyll blog and by this way you can follow the rss feed	loverajoel	2016-01-24 18:03:59
15	2016-01-07 03:36:00	@loverajoel By "migrate" do you mean adding a branch?	rocketinventor	2016-01-24 18:03:59
15	2016-01-10 12:23:57	Most tips come in via pull request, so simply "Watch" and turn on e-mail notifications :D	kurtextrem	2016-01-24 18:03:59
15	2016-01-10 19:18:45	Not sure if this would be of any help, but I created a repo that uses Jekyll and GitHub to generate just an XML feed: https://github.com/mhulse/bookmark-utils The feed is updated via the yaml file in the _data folder. My plan was to keep the feed updated via [Prose](http://prose.io).	mhulse	2016-01-24 18:03:59
15	2016-01-15 07:01:17	You could get tips [by email](http://js2016.tips)	drakmail	2016-01-24 18:03:59
15	2016-01-23 21:50:17	> You could get tips by email Loving the newsletter. Thanks!	mhulse	2016-01-24 18:03:59
15	2016-01-24 16:17:21	Hey good news, now you can follow this [official rss](http://www.jstips.co/feed.xml)	loverajoel	2016-01-24 18:03:59
15	2016-01-24 18:03:59	Cool, thanks! Closing this as resolved.	rschindlauer	2016-01-24 18:03:59
15	2016-01-25 07:57:54	You might soon see an IOS App for it .	rishantagarwal	2016-01-24 18:03:59
15	2016-01-25 08:03:48	Quick question, what site is official? jstips.co or js2016.tips?	mhulse	2016-01-24 18:03:59
15	2016-01-25 08:07:00	jstips.co is based on gh-pages branch of this repo, js2016.tips – mostly is just a email subscription form maintained by me :)	drakmail	2016-01-24 18:03:59
15	2016-01-25 08:10:44	> jstips.co is based on gh-pages branch of this repo, js2016.tips – mostly is just a email subscription form maintained by me :) Ah, cool! Thanks for setting up the email sub! It's a perfect read in my inbox every day. Formatted very well and quick to grok. :+1:	mhulse	2016-01-24 18:03:59
15	2016-01-25 08:12:31	Thank you!	drakmail	2016-01-24 18:03:59
14	2016-01-04 06:45:32		mohebifar	2016-01-04 13:04:27
14	2016-01-04 13:04:15	good catch, thanks	loverajoel	2016-01-04 13:04:27
13	2016-01-02 21:35:23	How about keep one tip per file instead one page for all ? In the future can do view tips like tldr ? can generate the one page tips with each tip .	eggcaker	2016-01-28 21:22:21
13	2016-01-02 21:47:56	Hey @eggcaker, yes, this is a good idea, I know that when the list of tips will grow up will be difficult to read. I like the idea of all tips in the same file, because it's easy to read, but yes maybe the `readme` can be a index and each tip in separate files. I think that the files should be named `#N - title` -> `01 - AngularJs: $digest vs $apply`	loverajoel	2016-01-28 21:22:21
13	2016-01-02 21:55:14	kind of， like a blog entry `#date #N #tags title` more for seach and read in the future.	eggcaker	2016-01-28 21:22:21
13	2016-01-03 09:01:57	Maybe post on a static site with rss.	primozs	2016-01-28 21:22:21
13	2016-01-03 09:51:28	@primozs +1	macx	2016-01-28 21:22:21
13	2016-01-03 15:18:53	I'm thinking use [jekyll-now](https://github.com/barryclark/jekyll-now) when the amount of tips grow	loverajoel	2016-01-28 21:22:21
13	2016-01-04 11:29:16	Can I suggest using Wintersmith? https://github.com/jnordberg/wintersmith If you've used jekyll it'll be very familiar. We can have a script that auto populates the author, contributors and have the build files on the gh-pages branch.	eknowles	2016-01-28 21:22:21
13	2016-01-05 16:14:55	@eknowles sure I will try it, thanks	loverajoel	2016-01-28 21:22:21
13	2016-01-05 16:20:16	Since on the topic of static generators, a good leaderboard of the top open-source projects to choose from (can filter by JS) https://www.staticgen.com/	cgmartin	2016-01-28 21:22:21
13	2016-01-06 10:13:53	+1	mallowigi	2016-01-28 21:22:21
13	2016-01-08 10:56:07	You could use `doxie`, like what [git-tips](https://github.com/git-tips/tips) does.	hemanth	2016-01-28 21:22:21
13	2016-01-12 06:56:35	I also want to throw in, that using resources like images could be nice for some tips. Therefore, a nested folder structure could be useful for the future. At the moment, the project structure would be messed up pretty quickly if somebody wants to use image assets. Also, the loading speed of the single-page readme approach does not scale too well ...	pklinger	2016-01-28 21:22:21
13	2016-01-15 06:27:28	jstips(current/free way) can give more details on the section. doxie is given only predefined structure.	hueitan	2016-01-28 21:22:21
13	2016-01-15 06:53:11	:+1: for one tip per file	drakmail	2016-01-28 21:22:21
13	2016-01-15 16:00:09	:+1: Really like the RSS idea. So that one can subscribe to the feed and get a new tip delivered every day!	pmuens	2016-01-28 21:22:21
13	2016-01-15 17:09:05	@pmuens also, you can subscribe to [email subscription](http://js2016.tips) or [use auto generated RSS feed](http://us12.campaign-archive2.com/feed?u=91c81a54b7387a056b046a2ca&id=9551be788c) (can be rendered with issues in some RSS clients)	drakmail	2016-01-28 21:22:21
13	2016-01-18 10:29:14	+1 The sooner this gets implemented, the better!	tylerdmace	2016-01-28 21:22:21
13	2016-01-18 13:04:45	I liked how I could read through them, for the repo 1/file makes sense but then a website or something where they get bundled would be needed	AdriVanHoudt	2016-01-28 21:22:21
13	2016-01-18 13:06:52	It not so hard just use something like Jekyll to convert it to nice blog format :) Btw I'm planning to setup jekyll on js2016.tips website	drakmail	2016-01-28 21:22:21
13	2016-01-19 19:16:01	@drakmail thanks for the links!	pmuens	2016-01-28 21:22:21
13	2016-01-20 15:25:05	I like the 1 tip idea. What about using https://readthedocs.org/ - I love how people write on Github, and I think it's smart because it allows comments and easy updating. With "read the docs" the files could still be hosted here but as the text grows it would also be organized, navigable and I don't know too much about "read the docs" but I know they use make to build the documentation so maybe t…	mrosata	2016-01-28 21:22:21
13	2016-01-24 15:06:40	Hi guys, I'm working in the theme for jekyll in this [branch](https://github.com/loverajoel/jstips/tree/gh-pages) and the beta is live in [tipsjs.co](http://www.jstips.co/). After debug and review the site I have in mind change the branch `gh-page` how `master` of this repo. Now there are one tip per file and a TOP in the readme. Feedback are welcome!	loverajoel	2016-01-28 21:22:21
12	2016-01-02 21:22:55	This repository is not really suited for pull requests: there is only one file to edit and we don't exactly know how. Why not use forms to let people post their tips, then select one every day?	mallowigi	2016-01-07 01:00:46
12	2016-01-02 21:41:18	hey @mallowigi, I thought create a form or even a blog, but developers likes use github and write markdown, that's the reason why I chose this. In order to add a new tip is easily. Just add your tip with [this format](https://github.com/loverajoel/jstips/blob/master/CONTRIBUTING.md#tip-format) at the top of the [tips list](https://github.com/loverajoel/jstips#tips-list). Why do you think that isn…	loverajoel	2016-01-07 01:00:46
12	2016-01-07 01:00:46	close by inactivity	loverajoel	2016-01-07 01:00:46
11	2016-01-02 07:20:55	<S_CODE_TOKEN> Otherwise, we may have to scroll to the end of the page in order to find the latest tip.	li-xinyang	2016-01-02 20:35:13
11	2016-01-02 14:13:26	:+1:	FlorianBELLAZOUZ	2016-01-02 20:35:13
11	2016-01-02 16:42:55	:+1:	CodeBrauer	2016-01-02 20:35:13
11	2016-01-02 20:14:35	@li-xinyang yes this is a good catch, I will change the order! Thanks for the suggestion.	loverajoel	2016-01-02 20:35:13
11	2016-01-02 20:35:13	Done https://github.com/loverajoel/jstips/commit/7b6229b985340ad9619be2fc7c1cd3bc4f35f4e6	loverajoel	2016-01-02 20:35:13
10	2016-01-01 15:33:42	Hey, I highly suggest you read these: http://mrale.ph/blog/2014/02/23/the-black-cat-of-microbenchmarks.html http://mrale.ph/blog/2012/12/15/microbenchmarks-fairy-tale.html http://jsperf.com/string-concat-fast/9#comment-1 Most of those microbenchmarks are illusions, I suggest you shift from those performance tips killing code readability to some actually useful tips, I really like the idea of repo…	mdibaiee	2016-03-05 05:15:05
10	2016-01-01 15:39:17	Hey, Well, I agree with @mdibaiee too. I like readable code more than some weird fast code. I think these parts of performance stuff and optimizations should be done inside the JS engines. :+1:	mamal72	2016-03-05 05:15:05
10	2016-01-01 18:19:00	ALSO: Tips like this do not account for future. Even if you were 100% right (and agreed the VM means you're not with a mircotest), versions + environment changes means that you're adding a death sentence to your JS tip. It's better to create tips that will stand the whole year and enrich your repo as it grows.	GantMan	2016-03-05 05:15:05
10	2016-01-01 23:21:33	> JavaScript engines are too smart to require us to use such tricks in order to make them run fast This. Sometimes, hacks may be faster. But engines strive to make the _correct_ way faster--that's what they're optimizing for. In the long run, as engines improve, hacks will inevitably end up being slower while reducing the readability/maintainability of your code.	connor4312	2016-03-05 05:15:05
10	2016-01-02 20:28:29	Hey guys, I understand what you are saying and yes, maybe was a bad tip to start. The tips will not be always about performance, but thanks for your suggestion I will take care for the future. @mdibaiee good articles, you are 100% right. This kind of comments are very usefull and I'm thinking of link this issue with the tip. I invite you to send some tip and help the community write better code! …	loverajoel	2016-03-05 05:15:05
10	2016-01-04 14:51:08	> Why? because `[0].concat(arr)` is generating a new array which is not used, so the VM doesn't run it at all! That's why it's 98 percent faster, because it's not running anything. Most probably if you are using this in some real-life example, they run at the same speed. It may have a small impact, but the real issue is: the [two benchmark cases](http://jsperf.com/unshift-item-inside-an-array) ar…	BenoitZugmeyer	2016-03-05 05:15:05
10	2016-01-04 15:06:17	@loverajoel Thank you! ✌️ I will add tips as soon as I find some time.	mdibaiee	2016-03-05 05:15:05
10	2016-01-08 00:21:22	I don't know precisly how jsperf works, but i think it's better if the test method is the following : http://jsperf.com/unshift-item-inside-an-array/11 Each function use a reserved array and the first function doesn't affect the array for the second function. Tell me if my comment is stupid because i don't know if jsperf run setup in both case ?	mvedie	2016-03-05 05:15:05
10	2016-01-11 01:20:38	Also that test is kinda wrong as it is dependant of the size of the array. If you have a large array then `push` is faster: http://jsperf.com/push-item-inside-an-array/7	Petah	2016-03-05 05:15:05
10	2016-01-21 19:51:36	@loverajoel - [Rounding the fast way](https://github.com/loverajoel/jstips#18---rounding-the-fast-way) is like microseconds in difference at best which is complete microperf and also creates two subtle differences in that it operates on a 32bit address space and also is `Math.ceil(-1.5)` for negative numbers. (**I would completely swap out this tip**)	jonathanKingston	2016-03-05 05:15:05
10	2016-02-05 14:19:50	This tip is strongly misleading and should be updated according to the comments above (and @BenoitZugmeyer's edit of the jsperf).	gunar	2016-03-05 05:15:05
10	2016-02-05 14:44:17	Microbenchmarks are useless unless you are working developing a new language or framework. If that is the case, then you definitely don't need jstips. This should be about legibility and real life usage, not things that 99% of the JavaScripters will not be using in the wild.	FagnerMartinsBrack	2016-03-05 05:15:05
10	2016-02-06 08:24:52	imho I find the tip fitting. JSTips is about stuff that most of us do not know. Who knew, that `~`was doing something useful? Who knew what `~~` does? I see how other methods are faster and more readable, but as long as there are popular projects out there which use this syntax, it is great to know what it means.	kurtextrem	2016-03-05 05:15:05
10	2016-02-06 10:59:09	@kurtextrem I don't really disagree with that statement, it would be nicer to clarify to beginners that it isn't a good format for these x reasons. Cool drills you didn't know about come with warning labels too.	jonathanKingston	2016-03-05 05:15:05
10	2016-02-06 11:03:48	@jonathanKingston > Although ~~ may perform better, for the sake of readability please use Math.floor(). I think that is enough as warning label - or how would you re-paraphrase it?	kurtextrem	2016-03-05 05:15:05
10	2016-02-06 11:30:41	<sub>(For the sake of readability I would say that `Math.floor` could be a one-line module called `round-down`, just saying)</sub>	FagnerMartinsBrack	2016-03-05 05:15:05
10	2016-02-06 12:04:02	@kurtextrem hmm sure that line wasn't in when it was on the single pager. It is however missing the issue about it not being equivalent either which is the bigger issue.	jonathanKingston	2016-03-05 05:15:05
10	2016-02-19 22:05:30	Guys can you make the required changes for the affected tips in a PR?	zenopopovici	2016-03-05 05:15:05
9	2015-12-31 09:32:48	it's not declarative, but still curious about the performance <S_CODE_TOKEN>	s850042002	2016-01-07 09:27:59
9	2015-12-31 11:04:30	I do a test for you : https://jsperf.com/push-item-inside-an-array/6 <S_CODE_TOKEN>	FlorianBELLAZOUZ	2016-01-07 09:27:59
9	2016-01-07 09:28:51	Thanks :+1:	s850042002	2016-01-07 09:27:59
8	2015-12-31 04:26:34		anselmbradford	2016-01-04 15:11:51
8	2016-01-02 20:30:44	Hey can you make a rebase?	loverajoel	2016-01-04 15:11:51
8	2016-01-04 15:11:51	Looks like it's been fixed.	anselmbradford	2016-01-04 15:11:51
7	2015-12-30 15:36:57	- Added list with links to tips (as a table of content) - Some typo and grammar fixing (probably still buggy)	fjcero	2015-12-30 16:52:10
7	2015-12-30 16:52:04	thanks @fjcero	loverajoel	2015-12-30 16:52:10
6	2015-12-30 10:25:04		kerwitz	2016-01-07 01:00:06
6	2015-12-30 14:22:36	Hey @kerwitz thanks for your help with my bad english! Make a rebase and we can merge this PR. Thank you very match!	loverajoel	2016-01-07 01:00:06
6	2016-01-07 01:00:06	closed by inactivity	loverajoel	2016-01-07 01:00:06
5	2015-12-30 08:12:15	The new tip is in a file called arguments-tip.md and is formatted according to your guidelines. The tip is about how to avoid a common optimization-killing practice when converting `arguments` into an array.	Berkana	2016-01-31 21:39:40
5	2015-12-30 23:20:27	Hey @Berkana I really like this tip, I will merge it and publish the January 2. Please add your tip at the end of the list of tips in the README.md and update the date. Please squash your commits. Thanks	loverajoel	2016-01-31 21:39:40
5	2016-01-02 20:31:11	@Berkana ping	loverajoel	2016-01-31 21:39:40
5	2016-01-04 07:23:28	Hello. I was busy over the weekend. I'll make the changes on Monday. (I'm not super fluent in GitHub; give me a wee bit of time to figure out how to squash commits. Unless it's something easy and straight-forward that you can point me to.)	Berkana	2016-01-31 21:39:40
5	2016-01-04 13:06:34	Please change your Tip date to 01/05/2016 and number 4. In this [article](https://ariejan.net/2011/07/05/git-squash-your-latests-commits-into-one/) is explain very easy	loverajoel	2016-01-31 21:39:40
5	2016-01-06 07:48:26	Sorry about the delay; I've been extremely busy. I'll make the update on Wednesday evening.	Berkana	2016-01-31 21:39:40
5	2016-01-13 22:58:04	@Berkana can you to revive this tip? it's good	loverajoel	2016-01-31 21:39:40
5	2016-01-14 08:37:27	Sure. I'll have some friends of mine who have Git skills help me out some time this weekend. Sorry about the many delays.	Berkana	2016-01-31 21:39:40
5	2016-01-15 12:44:54	I can do it for you, just let me know	loverajoel	2016-01-31 21:39:40
5	2016-01-18 07:36:44	My friend wasn't able to help me, and I'm going to be busy for a while; I tried using the instructions in the article you linked, but it wasn't working or I I was misunderstanding something. Could you handle this for me? I'll have to catch up on refreshing my Git knowledge another time.	Berkana	2016-01-31 21:39:40
5	2016-01-24 17:24:02	Hi, how you can see the jstips repository changed his format and the `master` branch now is `gh-pages`, now are based in _jekyll blog format_. You can see live here => [jstips.com](http://www.jstips.co/) For that reason you should update your tip with this [instructions](https://github.com/loverajoel/jstips/blob/gh-pages/CONTRIBUTING.md). Let me know if you need some help or have suggestion. All …	loverajoel	2016-01-31 21:39:40
5	2016-01-31 21:39:40	Hey @Berkana I move your tip and publish it! thanks for you contribution!	loverajoel	2016-01-31 21:39:40
4	2015-12-30 06:55:29	A little improvement :) Thanks for good initiative!	Gedmantas	2015-12-30 14:16:54
4	2015-12-30 14:16:52	I like it, thanks	loverajoel	2015-12-30 14:16:54
3	2015-12-29 23:17:05		AlbertoFuente	2016-01-03 17:10:21
3	2015-12-30 11:30:12	Using `switch` in Javascript is not a good pattern. https://toddmotto.com/deprecating-the-switch-statement-for-object-literals/	padsbanger	2016-01-03 17:10:21
3	2015-12-30 11:52:33	Thanks you for your point padsbanger, I know it's not appropriate to use switch on javascript and the problems associated with its use, I'm trying to convey the steps to improve nested if and nested if with several checks in each statement. Maybe I should add the problems associated with the use of switch.	AlbertoFuente	2016-01-03 17:10:21
3	2015-12-30 12:02:12	In line with this, I remember that Eric Elliot retracted his advice about not using switch statements https://twitter.com/_ericelliott/status/673011325568610305	AlbertoFuente	2016-01-03 17:10:21
3	2015-12-30 23:26:51	@AlbertoFuente hey nice tip, it's true the switch is not a good pattern but you can explain it. I like the tip, if you edit your tip I will merge this the January 3, please add your tip at the end of the [Tip List](https://github.com/loverajoel/jstips#tips-list) and update the date. Thanks for your help.	loverajoel	2016-01-03 17:10:21
3	2015-12-31 09:11:32	@loverajoel Ok, I will improve it, and thank you for this great initiative. :+1: @manmadareddy Thank you for your contribution, I will add to the example. :+1:	AlbertoFuente	2016-01-03 17:10:21
3	2015-12-31 23:35:13	<S_CODE_TOKEN>	ghost	2016-01-03 17:10:21
3	2016-01-01 11:29:49	we want more jstips!!! one jstip a day keps bugs away!	kotAPI	2016-01-03 17:10:21
3	2016-01-01 12:15:37	Thanks for improvement @noncentz.	AlbertoFuente	2016-01-03 17:10:21
3	2016-01-03 01:30:21	@AlbertoFuente the contributions guidelines changed, and the new tips will be at the top of the list. Please can you move your tip to the top and squash your commits? Thanks	loverajoel	2016-01-03 17:10:21
3	2016-01-03 08:41:46	I've already put the tip above the others, I have a question, I see different types of numbering for tips: # 0 - Insert ... # 1 - angularjs ... # 02 - ReactJs ... It would be nice to specify a standard for numbering the tips.	AlbertoFuente	2016-01-03 17:10:21
3	2016-01-03 14:32:53	@AlbertoFuente awesome! the tips numbering should be 00, 01, 02, 03... I made a mistake with the previous two and now I can't fix because the tweets are going to lost the link(works with the title). Please add the 03 and don't forget squash your commits. After that I'll merge the PR. Thanks man	loverajoel	2016-01-03 17:10:21
3	2016-01-03 16:56:12	I'm having troubles with the squash	AlbertoFuente	2016-01-03 17:10:21
3	2016-01-03 17:07:12	@AlbertoFuente this is a good article about [squash commits](https://ariejan.net/2011/07/05/git-squash-your-latests-commits-into-one/). Don't worry I can do the squash for you after merger the PR	loverajoel	2016-01-03 17:10:21
3	2016-01-03 17:09:40	Thank you very much, there's something I'm not doing well.	AlbertoFuente	2016-01-03 17:10:21
3	2016-01-03 17:10:09	@AlbertoFuente don't worry, thanks for your tip!	loverajoel	2016-01-03 17:10:21
2	2015-12-29 17:21:06		madhur	2016-01-18 21:17:33
2	2016-01-02 14:17:37	Is this pull request going to be accepted? Let me know if any changes are required.	madhur	2016-01-18 21:17:33
2	2016-01-07 23:34:48	@madhur sure, please make a rebase and move your tip to top of the tips. This tip will be merged the 2016-01-09. Adapt you tip to the [rules](https://github.com/loverajoel/jstips/blob/master/CONTRIBUTING.md)	loverajoel	2016-01-18 21:17:33
[truncated: 4 more rows]
