# Supplementary material for: Status, identity, and language: A study of issue discussions in GitHub
Source: PLoS One. 2019 Jun 14;14(6):e0215059. doi: 10.1371/journal.pone.0215059 (PMC6568400; doi:10.1371/journal.pone.0215059)
Supplement: S2 Data — (ZIP) [file pone.0215059.s003.zip › sample_46_projs_issues/loverajoel_jstips/issue_comments_mentioned_committer_NOCODE_FULLBODY.csv]

issue_num	datetime	body	login	mention_login
396	2017-03-13 10:19:06	@helfi92 I recommend to use `const` or `let` instead of `var`. 😄	neighborhood999	helfi92
396	2017-03-13 12:50:53	@zenopopovici @neighborhood999 Good catch. Pushed my changes.	helfi92	zenopopovici
396	2017-03-13 12:50:53	@zenopopovici @neighborhood999 Good catch. Pushed my changes.	helfi92	neighborhood999
396	2017-03-13 15:51:09	@helfi92 wonderful tip! Thanks! 🙌	loverajoel	helfi92
395	2017-03-09 07:59:06	@hingsir Thanks！	neighborhood999	hingsir
393	2017-02-28 14:15:59	Hi @neighborhood999, please don't merge against `gh-pages`, you should modify posts on `master` then automatically they will be pushed to `gh-pages`. Thanks 😄	loverajoel	neighborhood999
393	2017-02-28 14:18:48	@loverajoel I'm sorry about it. Thanks for your reminder.	neighborhood999	loverajoel
389	2017-01-30 12:23:02	@zenopopovici thanks, it will be a very long road :) @loverajoel I've an idea. It's a bit sad to work without a visual progress and validation from russian community, so I decided to publish translated parts to my blog (of course, I'll give a link to the original resource). Can I do this?	Krekotun	zenopopovici
389	2017-01-30 12:23:02	@zenopopovici thanks, it will be a very long road :) @loverajoel I've an idea. It's a bit sad to work without a visual progress and validation from russian community, so I decided to publish translated parts to my blog (of course, I'll give a link to the original resource). Can I do this?	Krekotun	loverajoel
389	2017-01-30 17:42:33	@zenopopovici cool :)	Krekotun	zenopopovici
380	2016-09-26 08:37:52	@sjfkai That is exactly the same with Solution 2 and 3. You do something like	yjcxy12	sjfkai
380	2016-09-27 08:05:54	@yjcxy12 I feel `Array.from({ length: N }, (_, i) => i);` should be updated in the file instead of just this `Array.from({ length: N })`	cjkumaresh	yjcxy12
368	2016-08-10 19:44:02	@loverajoel Should we implement labels too? See #287	zenopopovici	loverajoel
368	2016-08-15 17:58:51	@loverajoel Sorry will have to push back to next weekend. I'm swamped.	zenopopovici	loverajoel
368	2016-08-21 12:22:47	@loverajoel I've started this, but it's not as easy as it seems. Most tips must be changed in order to be run properly and display meaningful messages in the console. #372	zenopopovici	loverajoel
368	2016-08-21 12:33:40	@loverajoel Have a look and tell me if I'm doing something wrong...	zenopopovici	loverajoel
365	2016-08-04 06:22:15	@hingsir Thanks	sjfkai	hingsir
363	2016-08-02 11:46:43	Maybe we should just :shipit: stuff and correct later. We have lots of backlog items. @hingsir It does. Check caniuse.	zenopopovici	hingsir
363	2016-08-03 02:28:12	@loverajoel @zenopopovici I think safari on iOS supports `execCommand` but not `copy/cut` . Check [MDN](https://developer.mozilla.org/en-US/docs/Web/API/Document/execCommand) and test that on your devices.	hingsir	zenopopovici
363	2016-08-03 02:28:12	@loverajoel @zenopopovici I think safari on iOS supports `execCommand` but not `copy/cut` . Check [MDN](https://developer.mozilla.org/en-US/docs/Web/API/Document/execCommand) and test that on your devices.	hingsir	loverajoel
363	2016-08-03 15:06:05	@hingsir Yep, it seems the clipboard cannot be read/written programatically. Feel free to submit a PR to amend the tip.	zenopopovici	hingsir
359	2016-08-10 11:31:13	@loverajoel	bhaskarmelkani	loverajoel
359	2016-08-10 17:35:54	@loverajoel check if it looks good to you, or it needs any correction	bhaskarmelkani	loverajoel
358	2016-07-28 04:08:45	@zenopopovici 👍	asvny	zenopopovici
349	2016-05-11 02:15:36	@hingsir thanks	sjfkai	hingsir
338	2016-04-13 09:12:48	@loverajoel Added MDN links and quoted their description on **some** method.	vamshisuram	loverajoel
332	2016-03-20 02:45:34	@tazcarper there is a bug which clears all tips. Reinstalling the app can help you for now. @loverajoel I promise I will release the next version of the app this week with bugs fixed. And as you suggested I am developing it in React-Native.	Satya5614	loverajoel
331	2016-03-15 14:09:22	Thanks @sjfkai	zenopopovici	sjfkai
327	2016-03-11 14:39:26	@zenopopovici Thanks. Is it good now?	jamet-julien	zenopopovici
327	2016-03-11 14:47:16	@zenopopovici Thanks.	jamet-julien	zenopopovici
327	2016-03-16 09:51:12	@loverajoel thanks, is it Ok ?	jamet-julien	loverajoel
327	2016-04-29 12:01:01	@loverajoel Can you tell me what is the next step please. Could I do modification ? thank.	jamet-julien	loverajoel
320	2016-03-07 09:53:39	Thanks @sjfkai ;)	zenopopovici	sjfkai
312	2016-03-03 16:52:40	@neighborhood999 https://github.com/loverajoel/jstips/blob/gh-pages/CONTRIBUTING.md It's already added... We as contributors must be vigilant before performing merges also.	zenopopovici	neighborhood999
312	2016-03-04 00:53:35	@zenopopovici I megred before I have check, but I don't know tip-tldr let page build broken... ![](http://i.imgur.com/64mC33c.png) yesterday, I wording contributors_zh_TW but in **Use backticks..** display is not normal... I have fix and send PR #315 I know I am collaborator but I think this need @loverajoel @zenopopovici review and check, thanks :smile:	neighborhood999	zenopopovici
312	2016-03-04 00:53:35	@zenopopovici I megred before I have check, but I don't know tip-tldr let page build broken... ![](http://i.imgur.com/64mC33c.png) yesterday, I wording contributors_zh_TW but in **Use backticks..** display is not normal... I have fix and send PR #315 I know I am collaborator but I think this need @loverajoel @zenopopovici review and check, thanks :smile:	neighborhood999	loverajoel
312	2016-03-04 14:16:17	@neighborhood999 Thanks ... I merged the change ... it looked fine in code, I'll be more careful. Also please feel free to fix things if you see a problem. I think it's better for a problem to be fixes as soon as possible than to wait for someone to approve an obvious fix. We can easily revert stuff if we do mistakes.	zenopopovici	neighborhood999
307	2016-03-05 05:09:33	@zenopopovici I think it would be better if we merge #313.	SarjuHansaliya	zenopopovici
305	2016-03-01 17:08:55	awesome guys :clap: @pklinger @gromgit	loverajoel	pklinger
302	2016-03-02 05:28:40	@zenopopovici Done, #308	gromgit	zenopopovici
302	2016-03-02 07:37:40	If @darul75 is fine with that :shipit: (#308) 2016-03-02 6:28 GMT+01:00 gromgit notifications@github.com: > @zenopopovici https://github.com/zenopopovici Done, #308 > https://github.com/loverajoel/jstips/pull/308 > > — > Reply to this email directly or view it on GitHub > https://github.com/loverajoel/jstips/issues/302#issuecomment-191068749.	kurtextrem	zenopopovici
295	2016-02-29 09:18:37	It seems that it was unrelated to GitHub changes, but due to @neighborhood999 changes. Please make sure titles do not start with a backtick, this will break jekyll. I've fixed this.	zenopopovici	neighborhood999
295	2016-02-29 09:34:19	@zenopopovici Sorry, it's my bad.	neighborhood999	zenopopovici
294	2016-03-01 02:52:48	@sjfkai @nmrony For the sake of **accuracy**, `Math.floor()` should **always** be used over `~~`. Since `~` is defined to work over 32 bits, `~~` actually causes a Y2038 issue:	gromgit	sjfkai
294	2016-03-02 04:15:53	@zenopopovici @gromgit Sure!! I will give this patch a final touch when I return home .	nmrony	zenopopovici
294	2016-03-02 18:42:34	@zenopopovici Updated `PR` with `Math.floor` and working date string format to grab timestamp of specific date for iOS devices	nmrony	zenopopovici
294	2016-03-03 12:43:47	@gromgit @kurtextrem @sjfkai @zenopopovici Please can you review? Hopefully it is okay now. If it is please add :shipit: :wink:	nmrony	zenopopovici
294	2016-03-03 12:43:47	@gromgit @kurtextrem @sjfkai @zenopopovici Please can you review? Hopefully it is okay now. If it is please add :shipit: :wink:	nmrony	sjfkai
293	2016-02-27 06:50:33	Yes true, silly mistake always gives pain. @tracker1 Thanks... @loverajoel Let me send a patch for it. How can I send a patch?	nmrony	loverajoel
293	2016-02-27 12:16:29	@hingsir RFC2822 dates are of the form "01 Jan 2016" rather than "2016/01/01", and RFC3339 (the official "Internet date and timestamps" RFC) is actually based on ISO8601, so I'm not sure what you mean by "compatibility".	gromgit	hingsir
293	2016-02-27 13:03:35	@hingsir JS `dateString` value is compatible with IETF-compliant RFC 2822 timestamps and also a version of ISO8601. Main difference is between time zones please check - [Date Javascript MDN](https://developer.mozilla.org/en-US/docs/Web/JavaScript/Reference/Global_Objects/Date) - [Date.parse()](https://developer.mozilla.org/en-US/docs/Web/JavaScript/Reference/Global_Objects/Date/parse)	nmrony	hingsir
293	2016-02-27 13:21:23	@loverajoel @kurtextrem Sent another PR with conversion in seconds #294	nmrony	loverajoel
293	2016-02-27 18:18:47	@hingsir yes and to convert it into `ISO-8601` format you need to pass `YYYY-MM-DDT00:00:00Z` and it should works fine on iOS. I don't have iOS devices right now. Can you confirm it? Then I will add it in Tip #294. One more thing `ES5` assumes timezone is `UTC` where `ES2015` will be Local timezone	nmrony	hingsir
293	2016-02-28 04:27:16	@nmrony @hingsir Safari for iOS 9.2.1 handles ISO8601 `2016-01-01T00:00:00Z` just fine. I also tested the other formats listed in the _Date and time (current at page generation) expressed according to ISO 8601_ sidebar of [https://en.wikipedia.org/wiki/ISO_8601](the Wikipedia page), across a slew of browsers on Linux, Mac OS X, iOS and Android. I was not surprised that every browser rejects the w…	gromgit	hingsir
291	2016-03-01 13:56:31	@zenopopovici Added. Also added how to use ``` blocks correctly for the tips :D Please also discuss "How useful are the dates (e.g. for file names and more)? Isn't simply counting up a better idea (like the main readme does already)?"	kurtextrem	zenopopovici
291	2016-03-01 14:44:52	Sorry, @zenopopovici , I don't agree with mandating _any_ sort of title casing. This should instead be taken on a case-by-case basis; sometimes all-lower-case reads better, sometimes Headline-Style Casing works, and sometimes a mix is the best option, like the alternate title for my initial PR that conflicted with Tip 18: ### _Double Bitwise NOT_ Considered Harmful: A thorough analysis	gromgit	zenopopovici
290	2016-02-26 21:39:48	@drakmail I'd be happy to expand on it. Can you help me understand the part you'd like to clarify so that I can make it more clear? :smile: A conditional breakpoint pauses the page thread only if the condition for the breakpoint evaluates to true. So by using a condition like `console.log('foo') && false` it's guaranteed to evaluate to false since you're putting the literal false in the AND condi…	zackhall	drakmail
290	2016-03-03 06:45:25	@sjfkai Good point. The equivalent Firefox page is [here](https://developer.mozilla.org/en-US/docs/Tools/Debugger/How_to/Set_a_conditional_breakpoint).	gromgit	sjfkai
290	2016-03-03 16:37:02	@sjfkai @gromgit great suggestion. I'll do that shortly. And here's the equivalent [Edge page](https://dev.windows.com/en-us/microsoft-edge/platform/documentation/f12-devtools-guide/debugger/#setting-and-managing-breakpoints) as well. @loverajoel that's awesome, I didn't know that was an option. Will add that as well.	zackhall	sjfkai
290	2016-03-03 19:00:23	@sjfkai @gromgit Done! Thank you for the suggestions!	zackhall	sjfkai
288	2016-02-26 18:08:28	Thanks! @zenopopovici	ppollo07	zenopopovici
288	2016-04-02 23:25:50	@loverajoel i need your check for my new commits.. It's all ready!!	ppollo07	loverajoel
287	2016-03-05 05:07:45	@ro0NL @zenopopovici yep, we can create labels or tags and I jekyll support this	loverajoel	zenopopovici
286	2016-02-25 17:31:01	@neighborhood999 you are admin and you can merge your fixes for this language	loverajoel	neighborhood999
286	2016-02-25 17:35:06	@loverajoel I know :smile: but I not finish, I will as soon as possible.	neighborhood999	loverajoel
286	2016-02-25 17:36:00	@neighborhood999 haha sorry	loverajoel	neighborhood999
286	2016-02-25 17:37:46	@loverajoel It's OK. I just want this translate will be better. I want go to sleep. Good Night :smile:	neighborhood999	loverajoel
285	2016-03-07 07:58:23	@loverajoel the 1st page link is still wrong... http://www.jstips.co/3/ Both page 1 & 2 are linking to page 2.	ro0NL	loverajoel
284	2016-02-25 14:32:29	@woverton how @zenopopovici said, rules changed, we are waiting for review for merge, for example this https://github.com/loverajoel/jstips/pull/248	loverajoel	zenopopovici
269	2016-02-22 03:46:10	I think this PR need @sjfkai review beacause this version is **zh_CN** what do you think @loverajoel ?	neighborhood999	loverajoel
269	2016-02-22 03:49:32	@neighborhood999 sorry, my bad	loverajoel	neighborhood999
267	2016-02-25 16:37:11	@zenopopovici You've misunderstood. jQuery is used as example and is pretty common. Their technique is clever and in this case shows the point. The "real" code in this tip is vanilla JS. However, I think the title is not fitting.	kurtextrem	zenopopovici
260	2016-02-20 13:37:58	@loverajoel There are still some spelling mistakes suggested by @drakmail. Take a look when you have the time.	zenopopovici	loverajoel
258	2016-02-17 22:10:01	@loverajoel :bowtie:	souljacker	loverajoel
254	2016-02-18 16:06:05	@loverajoel I think you meant @adaniloff :)	ahmedelgabri	loverajoel
254	2016-02-18 17:14:24	I think too :P @loverajoel , so you are the one that validate PR and just wait for the author to confirm it, right :)? Just wanna be sure about the process here.	adaniloff	loverajoel
251	2016-02-16 20:43:50	I kinda agree with the comment above by @zenopopovici. Especially the 1., 3. and 4 :) EDIT : @loverajoel ahah that's fun, same reaction :) EDIT2 : for the 3., I personnaly like [those rules](https://github.com/feross/standard/blob/master/RULES.md)!	adaniloff	zenopopovici
251	2016-02-16 20:43:50	I kinda agree with the comment above by @zenopopovici. Especially the 1., 3. and 4 :) EDIT : @loverajoel ahah that's fun, same reaction :) EDIT2 : for the 3., I personnaly like [those rules](https://github.com/feross/standard/blob/master/RULES.md)!	adaniloff	loverajoel
251	2016-02-16 23:15:25	@loverajoel 5. I'm thinking ahead, I would want to publish these in an ebook format free for use at a time in the future. Anyway, there is no LICENSE file in the repo itself and one should be present (it's pretty standard). The readme has a link to a license not a license itself. Maybe I'm bickering about a non-issue but that's just me. I've just downloaded the iOS app, it's gonna be my main free…	zenopopovici	loverajoel
251	2016-02-17 05:11:10	@zenopopovici I don't know much about licenses, I like a licence that is free use but for open source projects :smile:	loverajoel	zenopopovici
251	2016-02-17 09:56:04	@zenopopovici :+1: I think it is great idea not bounding to a time constant. Another variant – publish only prepared tips once a week. It could provide some regularity without reducing quality.	drakmail	zenopopovici
251	2016-02-17 15:52:24	@loverajoel - Here is another view to improve the quality of tips. If we can get some of most renowned guys in the JS community to contribute to this project by providing their tips, including the library/framework creators and committers/contributors, the people who drive the EcmaScript and web standards, we can expect the tips to be of high quality. And if we are not able to get them to contrib…	bmkmanoj	loverajoel
251	2016-02-17 16:45:22	@loverajoel That is kinda sad :worried:. I really like this project and I would like to take some responsibility towards keeping it going and grow stronger, by translating some of good stuff from the JS rockstars that I have been collating from blogs/ sites and publish here. If you feel, making me a collaborator will help in this direction - you may do so, but it is fine otherwise also.	bmkmanoj	loverajoel
251	2016-02-17 21:21:33	All of us are on the same page, **quality > quantity**. So, I'm going to create a couple labels to tag each tip. All tips will have (same now) a label `tip-proposal` to identify tips PR's. Also will be two more labels to identify the status of the tip: `under review` and `ready to merge`. A tip will be `ready to merge` when at least 5 people give his :shipit: => `:shipit:` Also, I need help for s…	loverajoel	zenopopovici
251	2016-02-18 07:53:47	@loverajoel Are you talking about tips license or about code in tips license? For tips best choice is one of Creative Commons licenses, for code – GPL v3. These licenses best fits for free usage in open source projects.	drakmail	loverajoel
251	2016-02-18 15:42:15	@drakmail awesome! thanks for that!	loverajoel	drakmail
251	2016-02-18 18:52:35	@loverajoel I've added the license.	zenopopovici	loverajoel
251	2016-02-18 23:46:11	So, following up on the idea of peer-reviewing tips before publishing is there going the be some holding area for people to go in and review the pending tips. How it all is going to work? Are we going to somehow leverage github workflow with people submitting pull requests? Also here is yet another pretty amorphous thought. I am writing scaffolding for ecommerce platofrm using MEAN stack. While d…	pastrop	zenopopovici
251	2016-02-19 03:24:33	@loverajoel If we're talking about licensing tips code, the GPL is absolutely the wrong license, due to this line at the end of the license file. > "The GNU General Public License does not permit incorporating your program into proprietary programs." The GPL will ensure that businesses or anyone developing commercial software will not acknowledge using JS Tips (if they're paying attention). Look …	gihrig	loverajoel
251	2016-02-19 07:31:03	@gihrig GPL best fits for requirements of @loverajoel > I think that it should contemplate free usage under open source projects, right? @gihrig you are right, MIT is better as license for tips that allows usage in proprietary projects.	drakmail	loverajoel
251	2016-02-19 09:02:56	I think GPL should be used. All contributors are volunteers, reviews are done by the same volunteers, it should be open source. It should be up to @loverajoel though. We can change the license now, but it will be very hard to do that later. PS: The license in the repo applies to everything unless we split the repo into 2 different repos (one for tips, the other for the site) and apply a different…	zenopopovici	loverajoel
251	2016-02-19 09:26:28	@loverajoel I think there should be a issue with vote for most suitable license for the tips.	drakmail	loverajoel
251	2016-02-19 17:07:16	I have not problems about licence type, we can choose the fittest for the project. The only case that I think that we have to prevent is for example if somebody uses the Tips for creating a platform for tech js and it isn't free. cc @drakmail @kurtextrem @zenopopovici	loverajoel	zenopopovici
251	2016-02-19 17:07:16	I have not problems about licence type, we can choose the fittest for the project. The only case that I think that we have to prevent is for example if somebody uses the Tips for creating a platform for tech js and it isn't free. cc @drakmail @kurtextrem @zenopopovici	loverajoel	drakmail
251	2016-02-19 17:40:26	Oh yes, totally right. So we need a license which prevents commercial use, and requires crediting when using or modifying the genuine content of the tip (don't confuse the genuine content with actual code - I don't think it makes sense to "license" code in tips, as that would bring confusion whether you have to credit the author when using the code. It's also likely someone else wrote about the s…	kurtextrem	zenopopovici
251	2016-02-19 17:40:26	Oh yes, totally right. So we need a license which prevents commercial use, and requires crediting when using or modifying the genuine content of the tip (don't confuse the genuine content with actual code - I don't think it makes sense to "license" code in tips, as that would bring confusion whether you have to credit the author when using the code. It's also likely someone else wrote about the s…	kurtextrem	drakmail
251	2016-02-19 20:57:31	@loverajoel I think best is MIT license for code in tips and one of of Creative Commons licenses for tips text. It allow to use tips code in free and proprietary projects and restrict tips text usage (for example, allowing usage only with link to jstips repo)	drakmail	loverajoel
251	2016-02-20 16:05:15	I agree w/ @zenopopovici [point 2](https://github.com/loverajoel/jstips/issues/251#issuecomment-184865110). Why should the tips be translated ? IMO any (JS) developer should be able to read technical english. Is GitHub translated ? No ! Is MDN translated ? ... Oh wait, yes ! But personally I always read their `en_US` docs.	sylvaindethier	zenopopovici
251	2016-02-21 17:48:00	Guys you might want to look over the PR and give your :shipit: or :no_good: vote for the new rules. We can still improve rules along the way. Anyone can come up with a PR. We want to implement the new rules next week and we have a few tips waiting to be reviewed in the pipeline. //cc @souljacker, @kurtextrem, @Pixeluh, @radibit, @adaniloff, @jucrouzet, @tracker1, @gihrig, @sjfkai, @bmkmanoj, @pas…	zenopopovici	sjfkai
251	2016-02-22 03:38:03	I might've somehow missed it yet could you guys tell me how the voting works? I go to GitHub and don't see where I am supposed to vote To: loverajoel/jstips jstips@noreply.github.com Cc: pastrop pas_trop2003@yahoo.com Sent: Sunday, February 21, 2016 12:48 PM Subject: Re: [jstips] [Discussion] Rethinking JsTips goal (#251) Guys you might want to look over the PR and give your or vote for the new r…	pastrop	sjfkai
251	2016-02-22 22:42:26	Agree ... let's merge the new rules @loverajoel	zenopopovici	loverajoel
250	2016-02-18 17:36:45	@drakmail I made a PR (for you) about two things : - 2 spaces instead of 4 - spaces instead of tabs Tell me if anything	adaniloff	drakmail
248	2016-02-15 17:01:12	@gogainda perf? Else +new Date wins, less characters. (for current timestamp Date.now() can be used and is shorter)	kurtextrem	gogainda
248	2016-02-15 18:21:32	@gogainda Feel free to dive into the mechanics behind that. More knowledge for everyone! :muscle:	kurtextrem	gogainda
248	2016-02-16 06:11:24	@kurtextrem @gogainda Agreed and `getTime()` , `.now()` is performant than the magic trick. Let me add those also and send another PR with these functions. BTW- What is the Patch Template?	nmrony	gogainda
248	2016-02-20 16:44:24	@zenopopovici I have updated my PR.. Found that `date.now()` is performant than `getTime` [now vs getTime](http://jsperf.com/gettime-vs-now-0). Please have a look on PR if it is all ok or not. Thanks	nmrony	zenopopovici
248	2016-02-20 17:29:07	@zenopopovici Under the hood the runtime calls `valueOf` method of the Date object. Then the unary `+` operator calls `toNumber()` with that returned value. More information can be found in the links below [Date.prototype.valueOf](http://es5.github.io/#x15.9.5.8) [Unary + operator](http://es5.github.io/#x11.4.6) [toNumber()](http://es5.github.io/#x9.3) Should I add these links in this tips? or be…	nmrony	zenopopovici
248	2016-02-20 19:30:24	@zenopopovici I have added a short explanation and those links also. Please check the PR now. Hope it is fine :). Thanks	nmrony	zenopopovici
248	2016-02-24 03:59:06	@gogainda @kurtextrem :shipit: ?	loverajoel	gogainda
248	2016-02-25 15:14:46	@loverajoel: Let's ship this :)	zenopopovici	loverajoel
241	2016-02-13 21:00:18	Hey @neighborhood999 what is the difference with this Chinese version? https://github.com/loverajoel/jstips/tree/gh-pages/_posts/zh_CN	loverajoel	neighborhood999
241	2016-02-14 01:33:34	@loverajoel yep, different Chinese version is on diction and Chinese Translation is use by Taiwanese.	neighborhood999	loverajoel
241	2016-02-15 13:22:18	Hey @loverajoel, I already setting config, please check. thank you :)	neighborhood999	loverajoel
241	2016-02-15 13:36:14	@neighborhood999 sure, I will check it today, thanks!	loverajoel	neighborhood999
241	2016-02-16 03:29:40	@loverajoel thank you！	neighborhood999	loverajoel
241	2016-02-20 12:03:45	@sjfkai Please merge this if all looks ok.	zenopopovici	sjfkai
241	2016-02-20 12:54:01	@zenopopovici thank you！	neighborhood999	zenopopovici
241	2016-02-20 14:41:53	@zenopopovici Please keep up with the newest tip. And after finish that @loverajoel maybe you should merge this	sjfkai	zenopopovici
241	2016-02-20 14:41:53	@zenopopovici Please keep up with the newest tip. And after finish that @loverajoel maybe you should merge this	sjfkai	loverajoel
241	2016-02-20 15:08:02	@sjfkai: will be more careful	zenopopovici	sjfkai
241	2016-02-21 03:40:22	@sjfkai I already update to newest tips.	neighborhood999	sjfkai
241	2016-02-21 16:54:45	@neighborhood999 I will merge this weekend!	loverajoel	neighborhood999
241	2016-02-21 23:56:50	@neighborhood999 I merged your PR, thanks for this huge work! I will add you administrator and you will in charge to translate tips and update tips after improvements. Please let me know if you have any question	loverajoel	neighborhood999
241	2016-02-22 01:00:46	@loverajoel thank you for merge！ OK, It's no problem, I will update tips and improvements.	neighborhood999	loverajoel
241	2016-02-23 16:18:16	I post and share this website in my facebook group. They are so happy have zh-TW lang version! I'm really thanks @loverajoel let me merged my translate version.	neighborhood999	loverajoel
240	2016-02-18 18:06:43	@loverajoel it seems fine now, should I close the PR?	adaniloff	loverajoel
223	2016-02-22 23:30:29	@zenopopovici @mebjas so strange, I think that maybe it's related with the Jekyll update in the last time for Github, I will back with more info. Thanks	loverajoel	zenopopovici
217	2016-02-04 03:27:07	@loverajoel Thanks for updating and pointing out the mistakes.	shrynx	loverajoel
216	2016-02-04 02:55:19	@loverajoel @JakeRawr oh yes , damn, i did that mistake , i'll make the necessary changes for logging temp. and also i'll incorporate solution using let as an alternative solution	shrynx	JakeRawr
216	2016-02-04 02:55:19	@loverajoel @JakeRawr oh yes , damn, i did that mistake , i'll make the necessary changes for logging temp. and also i'll incorporate solution using let as an alternative solution	shrynx	loverajoel
216	2016-02-19 21:55:12	@loverajoel: This should be closed as the PR for it is closed. We should add "Fixes #bugnumber" to our commit message so that when the PR is closed, also the afferent bug is closed.	zenopopovici	loverajoel
215	2016-02-04 04:58:06	@StevenACoffman Thanks for pointing out. @loverajoel Should I update a post and create pull request ?	SarjuHansaliya	loverajoel
204	2016-02-02 04:41:40	Thanks @pklinger .	SarjuHansaliya	pklinger
201	2016-02-03 05:22:05	@sjfkai I have to make a hot fix https://github.com/loverajoel/jstips/commit/e357531a0ea914d77f7d5acd460173e571f7299c Seems be a bug in the update of jekyll by github: https://github.com/jekyll/jekyll/issues/4433 https://github.com/jekyll/jekyll/issues/4442 I will revert this when find another solution	loverajoel	sjfkai
199	2016-01-31 16:26:13	ah be done gone. Did not even see that. Thanks @loverajoel	pertrai1	loverajoel
195	2016-02-20 13:30:46	@zenopopovici sure, should have done it first. Question: Do I have to update both [_posts/en](tree/gh-pages/_posts/en) & [_posts/zh_CN](tree/gh-pages/_posts/zh_CN) corresponding files ? If I'm totally wrong, what should I have to do ?	sylvaindethier	zenopopovici
195	2016-02-20 13:37:48	@tommot348 Nice perf for your iterfib algo dude :+1: . I'm working on a PR and will include your algos w/ your permission. @zenopopovici But the initial point is that the `memoized` functions (fibonnacci and others) are very poor in performance compared w/ standard algo. The point was: are you sure of the implementation, or the point that memoized funcs are more efficient ?	sylvaindethier	zenopopovici
195	2016-02-20 13:48:52	@zenopopovici I'm working on that PR. But the changes are from @tommot348, code has better [perf](https://jsperf.com/js-tips-29/2) than mine.	sylvaindethier	zenopopovici
195	2016-02-20 13:57:17	@sylvaindethier I see now, maybe the tip is not really OK and we have to change it completely. That's why we're implementing tips review. @loverajoel weigh in on this?	zenopopovici	loverajoel
195	2016-02-20 14:55:01	@sjfkai done! If the text has no explanation about the code the PR #264 should be OK	sylvaindethier	sjfkai
192	2016-01-29 21:43:26	Of course @loverajoel, no problem at all	davegomez	loverajoel
192	2016-01-31 04:03:50	Well, I just checked the suggested changes and I have some objections. 1. There's no clear gain in using `lastIndexOf()` instead of `indexOf()` but maybe a 3% performance improvement. I can't see any problem on using it either. 2. I can't see the point of the third param suggestion, maybe I didn't understand what you are trying to suggest about the closures and the use of the self keyword is misl…	davegomez	loverajoel
190	2016-01-30 16:38:22	@loverajoel good stuff! learned some new things myself :) How about I expand the tip to also include deduplicating primitives and link to the SO answer as a reference. Maybe you can review it when you have the time and we can iterate on it if necessary. What do you think?	danillouz	loverajoel
190	2016-02-03 16:22:54	@loverajoel sorry, am swamped with work! I'll do my best to send a pull request tomorrow!	danillouz	loverajoel
190	2016-02-06 18:27:48	@loverajoel hi, I updated the tip and included a way to deduplicate Objects. Added some references, among of them, the SO answer you provided. I also added the way to dedup using a `Set` which is really cool I think! I did leave out anything about performance though. First of all I couldn't reproduce the statements made about performance in the SO answer. Even though it's true that in theory a se…	danillouz	loverajoel
190	2016-02-06 18:58:49	@loverajoel Thanks! Glad you like it! Was really cool to contribute to your awesome project!	danillouz	loverajoel
189	2016-01-29 15:51:37	That is true. Thanks for your reply @loverajoel. and your awesome work :)	lockys	loverajoel
188	2016-01-28 21:51:59	@sjfkai awesome! I need your help and you have to follow [this](https://github.com/loverajoel/jstips/pull/173) "instructions" to adapt the defaults vars of the site to Chinese, after that, we can merge this! Example https://github.com/loverajoel/jstips/pull/178	loverajoel	sjfkai
188	2016-01-29 03:39:19	@sjfkai thx :+1:	icescut	sjfkai
188	2016-01-29 14:04:09	@sjfkai what is the translation of 'Chinese" word in Chinese?	loverajoel	sjfkai
188	2016-01-31 18:05:40	Guys, I merged this branch to master! Congrats for huge work! http://www.jstips.co/zh_CN/ @sjfkai I added you how collaborator of the repository and now you are in charge of the Chinese version. Hope this help to grow the community! Please let me know any question. Thanks for your efforts!!	loverajoel	sjfkai
183	2016-02-25 14:23:47	+1 to @drakmail	loverajoel	drakmail
166	2016-01-25 15:01:05	@loverajoel - Updating PR Template. Thanks @kurtextrem - Adding external URL's and JsPerf. Thanks guys !!	rishantagarwal	loverajoel
166	2016-01-25 23:05:08	@loverajoel - Please check	rishantagarwal	loverajoel
165	2016-01-26 04:50:33	@loverajoel please check the update. I have made the changes.	hsleonis	loverajoel
163	2016-01-25 15:17:07	@hingsir hey use the PR template -> https://github.com/loverajoel/jstips/blob/gh-pages/GIT_TEMPLATE.md	loverajoel	hingsir
163	2016-01-26 02:13:35	@loverajoel Is that ok?	hingsir	loverajoel
163	2016-01-26 03:08:36	@hingsir :+1:	loverajoel	hingsir
162	2016-01-26 00:16:07	@loverajoel It's ok?	xiaoyu5256	loverajoel
160	2016-01-27 00:13:01	I'm sorry @loverajoel, I just saw the email. Too much work!	davegomez	loverajoel
159	2016-01-25 17:38:01	@loverajoel Hey hope that's ok now	webb04	loverajoel
157	2016-03-01 12:24:35	@loverajoel We should try to review all old tips before accepting new ones...	zenopopovici	loverajoel
157	2016-03-01 21:29:54	@zenopopovici sure, under review :dancer:	loverajoel	zenopopovici
157	2016-03-11 14:48:25	@neighborhood999 @gromgit @kurtextrem @loverajoel @adaniloff @drakmail @sjfkai @pastrop Can you guys look over this? We have also other 3 tips under review. If you've got the time, give us some feedback and :shipit: or not vote.	zenopopovici	loverajoel
157	2016-03-11 17:39:58	@zenopopovici I was making a big post with big explanations, but I think "shorter is better" ahahah :sunglasses:. So, I think this tips need some big changes : - some text error (for ex. : in the description which is almost the same as the one from the source it is from, "example of a person" should be changed). - I also think it could be easier to read if we alternate one block of text with one …	adaniloff	zenopopovici
157	2016-03-12 03:18:10	I got a quick question on submitting tips. I have the repo forked. So, when I am submitting am I supposed to use Commit directly option or Create a new branch and start a pull request? Thanks! To: loverajoel/jstips jstips@noreply.github.com Cc: pastrop pas_trop2003@yahoo.com Sent: Friday, March 11, 2016 9:49 AM Subject: Re: [jstips] Using public, private, static, prototype properties in JS (#157)…	pastrop	loverajoel
156	2016-01-24 19:05:35	@loverajoel : Updated check if needs any modification .	bhaskarmelkani	loverajoel
156	2016-01-25 15:07:37	@loverajoel Can I add a use-case for &&. The logical AND could be used to avoid exceptions when using properties of undefined. Example:-	bhaskarmelkani	loverajoel
156	2016-01-27 16:14:37	@loverajoel your welcome :)	bhaskarmelkani	loverajoel
148	2016-01-24 18:40:34	@loverajoel I will update it. @shivarajnaidu : Hey classes in ES6 are not supported by browsers yet. This just to tell how one can you variables/properties that have a private scope to a function(often called as class in prototypal inheritance). We should start using ES6 concepts but also should have idea about old techniques. :)	bhaskarmelkani	loverajoel
147	2016-01-23 19:39:57	Sorry for misunderstanding @loverajoel, long days, no sleep, forgot that you already published two more tips.	0xmtn	loverajoel
146	2016-01-22 17:06:50	@hingsir I'm working in a jekyll-now theme and I think that this weekend will be ready	loverajoel	hingsir
146	2016-01-22 23:50:03	@loverajoel looking forward to !	hingsir	loverajoel
146	2016-01-23 09:24:31	I build a site called `awesome search` providing simple functionality to search in awesome list recently with a friend. As `jstips` is listed in awesome list, so `jstips` is in `awesome search` automatically. https://awesomelists.top/#/repos/loverajoel/jstips :) Just let users overview the tips by the category dropdown. I think it will be better to see the official static site of `jstips` by @lov…	lockys	loverajoel
146	2016-01-24 16:03:07	@hingsir @lockys hey I added those [here](https://github.com/loverajoel/jstips#lets-keep-in-touch) and you can see the blog live in jstips.co Thanks	loverajoel	hingsir
146	2016-01-26 12:36:39	@loverajoel that's fantastic! :100:	lockys	loverajoel
145	2016-01-24 15:59:57	Hey @dggriffin close this because I added this [here](https://github.com/loverajoel/jstips#lets-keep-in-touch) Thanks for your contribution	loverajoel	dggriffin
141	2016-01-21 21:43:27	thanks @alawatthe	loverajoel	alawatthe
140	2016-01-21 22:12:17	No worries @mvedie, I'm here to help :-D	alawatthe	mvedie
140	2016-01-21 22:21:14	@alawatthe hahah :+1:	loverajoel	alawatthe
140	2016-01-22 06:39:28	And i'm here to learn :) > Le 21 janv. 2016 à 23:21, Joel Lovera notifications@github.com a écrit : > > @alawatthe hahah > > — > Reply to this email directly or view it on GitHub.	mvedie	alawatthe
134	2016-01-27 02:20:03	Hi @sjfkai, the structure of the repo changed and now we support multi language for the site. Please let me know when you finish to move all files to the new structure so we can merge this. Thanks for awesome work!	loverajoel	sjfkai
127	2016-01-22 15:35:19	I think you meant @sonnyt :smiley:	sonnyp	sonnyt
127	2016-01-22 15:53:15	@loverajoel I merged and added jsPref. Rebasing is causing bunch of problems... ugh :sob:	sonnyt	loverajoel
127	2016-01-22 15:54:12	@sonnyp :laughing: :wave:	sonnyt	sonnyp
127	2016-01-23 15:15:15	@sonnyt thanks for your tip man!	loverajoel	sonnyt
126	2016-01-27 02:20:36	Hi @drakmail , the structure of the repo changed and now we support multi language for the site. Please let me know when you finish to move all files to the new structure so we can merge this. Thanks for awesome work!	loverajoel	drakmail
126	2016-02-20 12:22:47	@drakmail Please let us know if you're still willing to translate jstips into Russian. Thanks!	zenopopovici	drakmail
126	2016-02-20 12:29:10	@zenopopovici after communication with local JS group I decided doesn't translate tips by reason that most of JS programmers know English enough to understand the tips.	drakmail	zenopopovici
125	2016-01-20 17:19:58	@loonies @loverajoel ok, that's fair :+1:	jhogoforbroke	loonies
125	2016-01-20 17:19:58	@loonies @loverajoel ok, that's fair :+1:	jhogoforbroke	loverajoel
124	2016-02-20 16:41:18	@zenopopovici Please see #267 ,and I'll close this PR :)	sekaiamber	zenopopovici
123	2016-02-21 18:14:53	@zenopopovici sure crypto doesn't really make sense as a tip despite perhaps hashing examples which are far less technical. The other topics I mentioned are not really simple tips that could be copy and pasted etc. SRI probably is the only simple suitable for a tip where a few lines of code can demo how to prevent against hijacked servers.	jonathanKingston	zenopopovici
122	2016-01-31 15:35:33	Hey @dislick I like this tips, can you update the format?	loverajoel	dislick
122	2016-02-12 17:03:25	@dislick I made the work for you and published your tip! https://github.com/loverajoel/jstips/blob/gh-pages/_posts/en/2016-02-12-use-destructuring-in-function-parameters.md Thanks	loverajoel	dislick
119	2016-01-22 15:24:07	@microlv thanks for your tip!	loverajoel	microlv
119	2016-01-22 18:25:10	@loverajoel the title `#(number)` is still there (should be #22)	mrvicadai	loverajoel
113	2016-01-19 18:28:19	@dislick is a good improvement, also the one proposed by @kurtextrem, @loverajoel if you want to add it to the tip for me it's ok, thanks for improvements :+1:	AlbertoFuente	loverajoel
113	2016-01-19 18:28:19	@dislick is a good improvement, also the one proposed by @kurtextrem, @loverajoel if you want to add it to the tip for me it's ok, thanks for improvements :+1:	AlbertoFuente	dislick
113	2016-01-19 18:30:17	@dislick @kurtextrem @AlbertoFuente thanks!	loverajoel	AlbertoFuente
113	2016-01-19 18:30:17	@dislick @kurtextrem @AlbertoFuente thanks!	loverajoel	dislick
110	2016-01-27 04:19:12	@pklinger @loverajoel Sorry it took a while to respond. Well the official name for it is just Arrow Function. Fat might be more catchy but I think these tips should be more accurate to the standard.	yird	pklinger
110	2016-01-27 04:19:12	@pklinger @loverajoel Sorry it took a while to respond. Well the official name for it is just Arrow Function. Fat might be more catchy but I think these tips should be more accurate to the standard.	yird	loverajoel
104	2016-01-19 15:57:34	@jczimm @pklinger > made a quick jsperf... FYI: That test is no good. Engines may memoize the results of a function when static code analysis shows that it is side-effect free and has deterministic output and when the same input is repeatedly fed into the function. That is exactly the case here: the test uses a single constant, picked before the clocked test loops, and the function under test pro…	rjgotten	pklinger
101	2016-01-18 18:36:38	@drakmail So you are thinking of having something that would be like so:	pertrai1	drakmail
101	2016-01-18 18:40:42	@drakmail yes I like that method much more.	pertrai1	drakmail
101	2016-01-18 18:46:41	@loverajoel keeping eye on #13, but @pertrai1 suggested nice idea – doesn't keep all posts in just flat `_posts` directory, but keep it in structured sub-directories by months and years. Maybe, then move it in #13 and close this issue as duplicate?	drakmail	loverajoel
101	2016-01-18 18:49:07	@drakmail yes, it's a good idea but I'm not sure if jelly allow me this organisation, I have to check it	loverajoel	drakmail
101	2016-01-18 19:10:13	@drakmail yes, sorry! Awesome it's a deal!	loverajoel	drakmail
101	2016-01-18 21:05:02	@loverajoel when you done you could use js2016.tips domain if you will use gh-pages branch, just let me know	drakmail	loverajoel
101	2016-01-19 01:19:56	@loverajoel @drakmail @rwoll This is great. Let me know if there is any help needed with getting Jekyll up and running with gh-pages.	pertrai1	drakmail
101	2016-01-19 01:19:56	@loverajoel @drakmail @rwoll This is great. Let me know if there is any help needed with getting Jekyll up and running with gh-pages.	pertrai1	loverajoel
96	2016-01-18 10:56:50	@fundon Awesome, I will register a domain name to host a simple static website for this daily tip in two languages.	kalasoo	fundon
96	2016-01-19 02:29:09	@fundon let's do it. Do you have a wechat account? u can add me: **kalasoo**	kalasoo	fundon
96	2016-01-19 02:36:20	@loverajoel cool, we'll keep it simple and tidy to different language versions.	kalasoo	loverajoel
96	2016-01-19 02:50:28	@kalasoo @fundon I have in mind host all languages in the same site, just looking how to make jekyllrb multi-language. Maybe I can add how collaborator one person by idiom in order to help me administer the project	loverajoel	fundon
96	2016-01-19 02:53:05	@loverajoel There's no problem hosting it in the same site. As I have registered jstips.cn already, we can host it separately but mutually linked.	kalasoo	loverajoel
96	2016-01-19 02:54:27	@loverajoel Of course, the content should synced with the main site.	kalasoo	loverajoel
96	2016-01-19 03:11:04	@loverajoel I haven't used Jekyll before (#GhostLover), so I may need to learn it as well.	kalasoo	loverajoel
96	2016-01-19 14:23:40	@loverajoel Looking forward to it :)	FagnerMartinsBrack	loverajoel
96	2016-01-20 13:50:58	@frikinside @drakmail +1	loverajoel	drakmail
96	2016-01-25 14:26:19	@LorenzoRogai, @loverajoel is probably replying to you	loonies	loverajoel
96	2016-01-25 18:30:53	@loverajoel @loonies I'm working on it	LorenzoRogai	loonies
96	2016-01-25 18:30:53	@loverajoel @loonies I'm working on it	LorenzoRogai	loverajoel
88	2016-01-24 15:58:32	@pklinger hey I close this pr, I added this [here](https://github.com/loverajoel/jstips#lets-keep-in-touch) Thanks	loverajoel	pklinger
85	2016-01-15 23:11:09	Yes @loverajoel i've found this here: http://rocha.la/JavaScript-bitwise-operators-in-practice There are quite some differences amongst the browsers according to the source. Newer browser performance tests even out pretty much... The tip should in fact just save you from one of those "what the fuck does '~~' do??!" moments. I would never ever use this in shared code/projects as ~~ is just not as …	pklinger	loverajoel
85	2016-01-18 16:42:46	@pklinger awesome! don't worry about it	loverajoel	pklinger
85	2016-01-18 16:49:07	@pklinger hey do you have twitter account?	loverajoel	pklinger
85	2016-01-18 16:59:58	@loverajoel yes, I do. But I'm more on the 'consumer side' ... https://twitter.com/codebusiness	pklinger	loverajoel
85	2016-01-18 17:01:56	@pklinger perfect! Thanks for you awesome tips man!	loverajoel	pklinger
85	2016-01-18 17:08:41	Everybody just gives a bit and everybody may profit. Thank you for your time you put in here managing it all @loverajoel :clap:	pklinger	loverajoel
82	2016-01-25 00:10:34	@loverajoel ok,I will update it.	xiaoyu5256	loverajoel
81	2016-01-15 16:13:00	@toplan thx. that slipped through	pklinger	toplan
76	2016-01-13 22:01:49	@mebjas good tip, but I think that closures deserves a tip itself, what do you think about split this tip in arguments and closures and add more context to them?	loverajoel	mebjas
76	2016-01-14 07:59:30	What do you think should be done? - change this pull to closure one? or both closure and arguments in one tip? @loverajoel	mebjas	loverajoel
76	2016-01-16 15:46:42	@mebjas hey can you make merge back? I cant merge this	loverajoel	mebjas
76	2016-01-16 16:04:58	Done @loverajoel	mebjas	loverajoel
76	2016-01-16 16:07:17	@mebjas thanks	loverajoel	mebjas
75	2016-01-24 15:59:16	Hey @syaning I added this [here](https://github.com/loverajoel/jstips#tips-list) Thanks for your help!	loverajoel	syaning
73	2016-02-20 15:44:17	@zenopopovici Hi, this has been replaced by #159	webb04	zenopopovici
72	2016-01-13 23:04:31	@pklinger after changes please, squash your commits	loverajoel	pklinger
72	2016-01-14 00:53:49	@loverajoel done	pklinger	loverajoel
72	2016-01-14 00:59:52	@pklinger hey you have to do a merge back or rebase	loverajoel	pklinger
72	2016-01-14 01:23:30	@loverajoel thanks for notifying, missed the latest updates. should be resolved now	pklinger	loverajoel
72	2016-01-14 15:49:29	@pklinger super cool tip, thanks for your contribution!	loverajoel	pklinger
70	2016-01-13 15:15:31	@drakmail Wowww that's awesome and the domain too	loverajoel	drakmail
70	2016-03-04 02:20:12	@drakmail Mysteriously, I suddenly stopped receiving tip emails after February 18. An ideas why?	rocketinventor	drakmail
70	2016-03-04 05:50:18	We've switched from daily to "higher quality through reviews first" meaning there won't be daily tips, but instead from time to time. Am 04.03.2016 03:20 schrieb "Elliot Gerchak" notifications@github.com: > @drakmail https://github.com/drakmail Mysteriously, I suddenly stopped > receiving tip emails after February 18. An ideas why? > > — > Reply to this email directly or view it on GitHub > https…	kurtextrem	drakmail
66	2016-03-05 09:15:38	Whoops @zenopopovici missed that @-mention and did see it until this was closed. I can scratch up a PR though now quickly :+1:	petetnt	zenopopovici
62	2016-01-13 05:38:16	@loverajoel @igor-galchevsky Ah I see now ~ the tip text is really about checking _whether an object property is non-null/undefined_ That check should be	dfkaye	loverajoel
62	2016-01-13 21:06:19	@loverajoel > I'm not agree with your last point The previous bullet point make it clear that if you care for bytes you can use `undefined` for not defined values semantic, but if you don't care then you don't need to and you can use `null`. Again, it depends upon the context of what you are doing. > typeof is broken for empty references? It depends on what you consider "empty references". "If so…	FagnerMartinsBrack	loverajoel
62	2016-01-13 21:10:29	@loverajoel > fixed d885967 If `myObject` has a property with value `0` it will return falsey and not enter the condition, therefore it is also not ok to check if a property is present with the `if (myObject['name'])` code.	FagnerMartinsBrack	loverajoel
60	2016-01-12 19:22:23	@AvraamMavridis can you add a link to official documentation about es6?	loverajoel	AvraamMavridis
60	2016-01-12 20:04:36	@loverajoel you mean about default parameters? sure.	AvraamMavridis	loverajoel
60	2016-01-12 20:06:52	@AvraamMavridis yes please, after your changes I will merge and publish this tip :rocket:	loverajoel	AvraamMavridis
60	2016-01-12 20:26:53	@loverajoel done :boom:	AvraamMavridis	loverajoel
60	2016-01-12 20:44:15	@loverajoel I guess wrong @? Commits squashed.	AvraamMavridis	loverajoel
60	2016-01-12 20:50:03	@AvraamMavridis thanks for your contribution!	loverajoel	AvraamMavridis
60	2016-01-12 20:50:51	@loverajoel thx!	AvraamMavridis	loverajoel
57	2016-01-12 21:21:27	Hey @gogainda take a look [here](https://developers.google.com/speed/articles/optimizing-javascript?csw=1&utm_campaign=Front%2BEnd%2BNewsletter&utm_medium=web&utm_source=Front_End_Newsletter_1)	loverajoel	gogainda
57	2016-01-13 20:13:10	@loverajoel According to this benchmark 'concat' variant is faster than 'join' http://jsperf.com/string-concatenation-join-concat-plus	gogainda	loverajoel
57	2016-01-15 21:39:21	@gogainda awesome, can you add some about performance related? I think that will be more useful the tip. Also squash your commits, please	loverajoel	gogainda
45	2016-01-12 14:05:47	@manmadareddy ping	loverajoel	manmadareddy
45	2016-01-13 04:55:45	@loverajoel Made the required changes.	manmadareddy	loverajoel
45	2016-01-13 04:58:25	@manmadareddy excellent! thanks	loverajoel	manmadareddy
41	2016-01-09 02:39:22	hi @hingsir! but it's so simple to understand and use. can you suggest me another title maybe?	jhogoforbroke	hingsir
41	2016-01-14 01:02:51	@loverajoel update title for even simpler way of use indexOf as a contains clause	jhogoforbroke	loverajoel
41	2016-01-15 01:53:23	@jhogoforbroke can you make a rebase or mergeback?	loverajoel	jhogoforbroke
41	2016-01-15 13:41:22	@loverajoel done!	jhogoforbroke	loverajoel
41	2016-01-15 15:41:11	@jhogoforbroke thanks men!	loverajoel	jhogoforbroke
37	2016-01-07 21:44:01	@tevko nice tip! This will be the tip for tomorrow, please make a rebase and update the number post and the date! Thanks for your tip!	loverajoel	tevko
37	2016-01-08 02:01:28	@loverajoel ok I think I did this correctly	tevko	loverajoel
37	2016-01-08 08:03:59	@tevko `Array.apply` has higher performance than `[].slice.apply` or `Array.prototype.slice.apply`. Is that right?	hingsir	tevko
37	2016-01-08 15:23:20	@loverajoel fixed	tevko	loverajoel
37	2016-01-08 15:56:11	@hingsir I'm not sure, How we can confirm or test that?	loverajoel	hingsir
37	2016-01-08 16:38:46	@tevko thanks for your tip!	loverajoel	tevko
37	2016-01-08 17:23:16	@tevko https://github.com/loverajoel/jstips/issues/53	loverajoel	tevko
36	2016-01-11 15:15:37	hey @seanpat09 can you make the changes today, so I can merge and publish this tip today?	loverajoel	seanpat09
36	2016-01-11 16:27:33	@loverajoel Sorry about that, just got back today. I made the change you suggested, though my git is pretty weak so I'm not sure if I made this pull request properly. If you'd like, I can just make a new pull request so that everything is in one commit.	seanpat09	loverajoel
36	2016-01-11 16:42:29	@seanpat09 don't worry about commits, I can do the squash for you after the merge!	loverajoel	seanpat09
36	2016-01-11 16:50:21	@seanpat09 perfect, thanks!	loverajoel	seanpat09
34	2016-01-07 17:11:37	@nainslie we can merge and publish this tip today, please add the number #7 and the today date.	loverajoel	nainslie
34	2016-01-07 18:30:12	Thanks @nainslie !!	loverajoel	nainslie
34	2016-01-08 17:23:56	@nainslie https://github.com/loverajoel/jstips/issues/51	loverajoel	nainslie
33	2016-01-13 22:56:57	hey @pbrandt1 I wanna merge this Tip the 1/16 can you please update the date and the number tip. Also squash your commits please	loverajoel	pbrandt1
31	2016-01-07 15:12:15	@loverajoel Oh thanks! Actually, I put them in separate commits but I didn't think they'll be merged as the same pull request. Any ideas on how to achieve this? Edit: I can create different branches for them and then PR separately. Can you merge them into the master?	0xmtn	loverajoel
31	2016-01-08 08:10:55	@loverajoel Created two new branches and two PRs. https://github.com/loverajoel/jstips/pull/46 https://github.com/loverajoel/jstips/pull/47 @mvedie Thanks for your version. Added your tip to JS Shuffle part. Separated this part into two, both knuth shuffling and purejs versions are there. Check that out.	0xmtn	loverajoel
31	2016-01-08 08:10:55	@loverajoel Created two new branches and two PRs. https://github.com/loverajoel/jstips/pull/46 https://github.com/loverajoel/jstips/pull/47 @mvedie Thanks for your version. Added your tip to JS Shuffle part. Separated this part into two, both knuth shuffling and purejs versions are there. Check that out.	0xmtn	mvedie
31	2016-01-08 08:16:35	@mvedie About abbreviation function. Yes it doesn't have language compatibility. But since we are putting tips here, I thought that this can show how to use ternary comparison and JS built-in functions to achieve something simple, without writing spaghetti code of ifs and elses and loops. More languages can be added later of course. Or even language-specific snippets can be created, but I don't t…	0xmtn	mvedie
29	2016-01-07 12:42:30	@matjaz Yah, you are right. Good catch!	rocketinventor	matjaz
29	2016-01-07 14:29:37	@loverajoel Next to this tip you can also add if (Object.hasOwnProperty('key')) To check 'key' is defined for a object or not.	manmadareddy	loverajoel
29	2016-01-08 03:47:30	@manmadareddy Can you provide an example for that?	rocketinventor	manmadareddy
29	2016-01-08 08:42:50	@matjaz @rocketinventor hello guys `new Object()` use to be an anti pattern with es6/7 that is changing quickly	aaron-goshine	matjaz
26	2016-01-07 00:59:20	Thanks @kostasx for this contribution, very useful!	loverajoel	kostasx
18	2016-01-06 16:45:14	:+1: totally agree with @tevko	aglipanci	tevko
18	2016-01-06 17:26:09	Hey @tevko thanks for your suggestion! I'm not sure about what you proposed, these are my thoughts: - Today frameworks are an important part of JS and it's a way to learn the language and best practices. - JS Tips is not focused on beginners only. - Share knowledges about famous frameworks will let that beginners know the frameworks/libraries and avoid common mistakes. - It's hard write 365 tips …	loverajoel	tevko
18	2016-01-06 18:08:34	Hi @loverajoel, thanks for taking the time to start a project like this. These are my opinions but maybe this will contribute to the discussion a bit. There is merit to both approaches. However, I'll add that it is jarring to come to a project named "Javascript Tips" and see the first tip is about manipulating plain JS arrays followed by a tip about a deep (to me) aspect of Angular, a framework w…	davecan	loverajoel
18	2016-01-06 18:09:46	@davecan said it better than I could :+1:	tevko	davecan
18	2016-01-18 08:13:53	@loverajoel You are doing a great job with jstips, but you should encourage separations of concern anytime there is a need for it, jstips for pure Js pursuers and framework/library tips for frameworkers/librarians; if not then this repo will blow up into a puff of mushroom cloud. In the mean time talking about 365 days of the the year... Is there any one who would like to recommend music tracks o…	aaron-goshine	loverajoel
15	2016-01-07 03:36:00	@loverajoel By "migrate" do you mean adding a branch?	rocketinventor	loverajoel
13	2016-01-19 19:16:01	@drakmail thanks for the links!	pmuens	drakmail
10	2016-01-04 15:06:17	@loverajoel Thank you! ✌️ I will add tips as soon as I find some time.	mdibaiee	loverajoel
10	2016-01-21 19:51:36	@loverajoel - [Rounding the fast way](https://github.com/loverajoel/jstips#18---rounding-the-fast-way) is like microseconds in difference at best which is complete microperf and also creates two subtle differences in that it operates on a 32bit address space and also is `Math.ceil(-1.5)` for negative numbers. (**I would completely swap out this tip**)	jonathanKingston	loverajoel
7	2015-12-30 16:52:04	thanks @fjcero	loverajoel	fjcero
3	2015-12-30 23:26:51	@AlbertoFuente hey nice tip, it's true the switch is not a good pattern but you can explain it. I like the tip, if you edit your tip I will merge this the January 3, please add your tip at the end of the [Tip List](https://github.com/loverajoel/jstips#tips-list) and update the date. Thanks for your help.	loverajoel	AlbertoFuente
3	2015-12-31 09:11:32	@loverajoel Ok, I will improve it, and thank you for this great initiative. :+1: @manmadareddy Thank you for your contribution, I will add to the example. :+1:	AlbertoFuente	loverajoel
386	2016-11-20 16:04:36	@loverajoel Done: * Pull request for the translation of tip 60	cynosures	loverajoel
379	2017-01-30 08:15:18	@loverajoel can we do something about this?	zenopopovici	loverajoel
365	2016-08-03 15:06:45	@sjfkai Can you take a look?	zenopopovici	sjfkai
364	2016-08-09 17:30:46	@philn5d Had that same issue. Thing is we can't change URLs but we could add the tip number. PRs are welcome. /cc @loverajoel	zenopopovici	loverajoel
363	2016-08-01 02:35:10	## Copy to Clipboard ## TL;DR; This week I had to create a common "Copy to Clipboard" button, I've never created one before and I want to share with I made it. ## Username @loverajoel ## Extra np	loverajoel	loverajoel
327	2016-05-02 01:23:47	@JakeRawr we need 5 shipits to merge this, I'll try merge this week	loverajoel	JakeRawr
325	2016-03-09 16:27:48	The original tip mentions options objects, for which it's almost always necessary to handle missing properties with default values. I show how this can be done in a very neat way. Also added examples to show what happens when incorrect, incomplete or missing arguments are passed with/without default parameters. @dislick	gromgit	dislick
320	2016-03-07 06:50:51	## [Fix some errors of tip 33] ## TL;DR; [content here] ## Username [@sjfkai](https://github.com/sjfkai) ## Extra [content here]	sjfkai	sjfkai
320	2016-03-08 02:08:38	@gromgit @loverajoel You are right. I will update this directly.	sjfkai	loverajoel
314	2016-03-03 17:41:16	Per @neighborhood999 's observation that the `tip-tldr` field is also affected by the _no starting backtick_ rule, I've updated it to be as clear as possible.	gromgit	neighborhood999
313	2016-03-03 18:18:04	@gromgit @loverajoel I like the way it is with this new repo. I think it could be interesting to include those directly in the jstip repo, with two distinct "room" (one accessible from the readme, the other one only accessible from each tip when an explanation is desired). What do you think guys ?	adaniloff	loverajoel
313	2016-03-04 06:02:18	@gromgit @loverajoel This idea looks good. If someone doesn't know some basic then one can relate it.	SarjuHansaliya	loverajoel
313	2016-03-05 05:29:28	@loverajoel We can close this now ?	SarjuHansaliya	loverajoel
310	2016-03-03 11:09:04	Right now we would have to change a lot to implement this or start separate side-projects. I don't know the availablility of @loverajoel to do that. Or maybe you could start your own project :)	zenopopovici	loverajoel
310	2016-03-03 11:21:46	I understand. I'm not sure @loverajoel only fancies JS a lot or is willing to support multiple programming languages at all. If so I would like to help and think a uniform app with tips would be a huge +1 from my POV. So we have a few choices here; - Integrate multiple languages in the current app (JSTips becomes GenericTips basicly or just Tips ;-)) - A side project per language in a uniform way…	ro0NL	loverajoel
310	2016-03-03 12:03:09	A "Tips" orga and for every repo one main maintainer (plus helpers) would be ideal I'd say :D Am 03.03.2016 12:21 schrieb "Roland Franssen" notifications@github.com: > I understand. I'm not sure @loverajoel https://github.com/loverajoel > only fancies JS a lot or is willing to support multiple programming > languages at all. If so I would like to help and think a uniform app with > tips would be …	kurtextrem	loverajoel
305	2016-03-01 14:00:03	@pklinger ping here!	loverajoel	pklinger
305	2016-03-01 16:26:41	Thanks for the feedback, @pklinger . I've made further adjustments that hopefully improve the tip.	gromgit	pklinger
295	2016-02-27 15:32:13	Hey @loverajoel, I have a question. I already merge my #286, but I go to jstips blog found article no update. what's happen?	neighborhood999	loverajoel
295	2016-02-29 06:28:17	I have the same problem at zh_CN version. I have commited the newest tip but it not appears. @loverajoel	sjfkai	loverajoel
295	2016-02-29 08:33:46	We have a build failure due to Jekyll changes for GitHub pages. @loverajoel needs to look into this.	zenopopovici	loverajoel
290	2016-03-03 16:37:02	@sjfkai @gromgit great suggestion. I'll do that shortly. And here's the equivalent [Edge page](https://dev.windows.com/en-us/microsoft-edge/platform/documentation/f12-devtools-guide/debugger/#setting-and-managing-breakpoints) as well. @loverajoel that's awesome, I didn't know that was an option. Will add that as well.	zackhall	loverajoel
289	2016-02-26 16:14:58	I've made a couple of changes in the main README.md. First: The under title of JS tips should explain what "JS" means. Second: I think the "no matter if it is a weekend or a holiday" was a relic from "every day", so I've removed that and changed the wording (as we have more channels than Twitter and GitHub). Also I've removed "JavaScript" from the titles, as our tips are obviously about JS. No ne…	kurtextrem	loverajoel
287	2016-03-03 11:09:51	@ro0NL Not a bad suggestion ... //cc @loverajoel	zenopopovici	loverajoel
284	2016-02-25 12:05:18	See #260. @loverajoel, need to update the project description: > This is about one JS tip every day!	FagnerMartinsBrack	loverajoel
277	2016-02-23 16:04:53	## fix zh_TW permalink ## TL;DR; fix permalink ## Username [@neighborhood999](https://github.com/neighborhood999)	neighborhood999	neighborhood999
269	2016-02-22 03:41:54	@neighborhood999 ping	loverajoel	neighborhood999
269	2016-02-22 03:46:10	I think this PR need @sjfkai review beacause this version is **zh_CN** what do you think @loverajoel ?	neighborhood999	sjfkai
268	2016-02-20 19:50:11	## Describe `++` operator ## TL;DR; Explain how `a++` works ## Username [@megapctr](https://github.com/megapctr) ## Extra As requested by @zenopopovici	megapctr	zenopopovici
267	2016-02-25 18:18:59	@loverajoel Maybe you can have a look, i might be wrong... but i'm still not convinced it's a good one.	zenopopovici	loverajoel
264	2016-02-21 17:05:36	@hingsir ping! @sylvaindethier translation isn't necessary for fixes, but @sjfkai will thank you :p	loverajoel	sjfkai
264	2016-02-21 17:05:36	@hingsir ping! @sylvaindethier translation isn't necessary for fixes, but @sjfkai will thank you :p	loverajoel	hingsir
262	2016-02-19 13:08:18	I think it's more about (browsers') compatibilities, as explained [here](https://developer.mozilla.org/en-US/docs/Web/Events/readystatechange). Not really sure about it though. It may be helpful to add it in the tip @loverajoel :)	adaniloff	loverajoel
260	2016-02-19 21:51:01	@zenopopovici haha 5 is better to me, we can try with 5 and if we see that it is much we can return to 3	loverajoel	zenopopovici
260	2016-02-20 13:37:58	@loverajoel There are still some spelling mistakes suggested by @drakmail. Take a look when you have the time.	zenopopovici	drakmail
260	2016-02-21 17:17:19	@drakmail fiexed, thanks!	loverajoel	drakmail
257	2016-02-18 18:13:43	@loverajoel :shipit:	adaniloff	loverajoel
254	2016-02-18 16:03:49	@ahmedelgabri merged	loverajoel	ahmedelgabri
247	2016-02-16 11:20:23	I guess you have to change the file name, as today is the 02-16. Apart from that, @loverajoel ping	kurtextrem	loverajoel
241	2016-02-13 15:07:47	Hi @loverajoel： I very like jstips！That's simple and useful！ So I want to translate to Chinese Translation for my friends and other peoples for learning. I will complete other config and something.	neighborhood999	loverajoel
241	2016-02-13 21:00:46	@sjfkai ping!	loverajoel	sjfkai
238	2016-02-12 10:00:26	ping @loverajoel @lewisje	soyuka	loverajoel
236	2016-02-10 23:45:17	@soyuka ping!	loverajoel	soyuka
231	2016-02-08 14:03:35	@loverajoel @SarjuHansaliya	asvny	loverajoel
226	2016-02-05 14:47:15	The link with / at the end cause a page not found (404). Fixed. @loverajoel	hevertoncastro	loverajoel
225	2016-02-05 13:24:51	@loverajoel Files added: `_posts/pt_BR/` `images/flags/pt_BR.png` `pt_BR/about.md` `pt_BR/index.html` `CONTRIBUTING_pt_BR.md` Edit edited: `_config.yml` I already translate three tips, soon I will do the others. Best	hevertoncastro	loverajoel
223	2016-02-22 13:23:48	@loverajoel It seems that Jekyll is doing something fishy with the GitHub pages. Is this related to the warning we receive on each merge?	zenopopovici	loverajoel
223	2016-02-22 23:30:29	@zenopopovici @mebjas so strange, I think that maybe it's related with the Jekyll update in the last time for Github, I will back with more info. Thanks	loverajoel	mebjas
221	2016-02-04 13:40:07	@loverajoel Now we can merge right ?	SarjuHansaliya	loverajoel
210	2016-02-03 00:57:06	Hi, Adding URL's for IOS and Android Apps built for the project . Please check - http://getjs.tips/ Apps made by - @satya5614 @loverajoel	rishantagarwal	loverajoel
209	2016-02-02 21:10:32	@hingsir ping	loverajoel	hingsir
198	2016-02-06 07:08:01	@loverajoel ping	davegomez	loverajoel
198	2016-02-06 17:57:08	@davecan sorry	loverajoel	davecan
196	2016-01-30 21:29:01	As pointed in the comments http://www.jstips.co/en/speed-up-recursive-functions-with-memoization @hingsir	mistic100	hingsir
195	2016-01-30 15:28:51	@hingsir ping	loverajoel	hingsir
195	2016-02-20 13:36:29	@sylvaindethier Yes, please update both posts if you can, if not, we have to involve @sjfkai for the chinese version. In the coming days we'll add new rules and submit every update / new tip to a review by the community if it's approved, it will get merged. See #251	zenopopovici	sjfkai
193	2016-01-29 17:29:46	@loverajoel Either I'm entirely missing something or this first example doesn't do anything: https://github.com/loverajoel/jstips/blob/gh-pages/_posts/en/2016-01-29-speed-up-recursive-functions-with-memoization.md I think what this might be going for is something like this?	danieluhl	loverajoel
193	2016-01-29 17:33:12	@hingsir ping	loverajoel	hingsir
189	2016-01-28 12:21:22	Hi, @loverajoel This patch moved the detailed jstips to the `readme` file. The reason is that I think some of people, maybe, prefer to overview all the tips in one pages and just click the anchor of a specific tip to jump to that tip directly instead of jumping into a markdown file following the Jekyll format. I also add the `to the top` link so the people can jump to the top of the page convenie…	lockys	loverajoel
189	2016-01-29 15:12:55	@loverajoel What is your thought about this? If you think it's not a good idea, I will close this PR. :)	lockys	loverajoel
181	2016-01-28 16:36:53	:+1: @gogainda	shivarajnaidu	gogainda
181	2016-01-28 16:40:00	But small problem with your code .. Actually not small big problem :smile: .. Your code wouldn't work dear @gogainda	shivarajnaidu	gogainda
181	2016-01-28 16:50:09	Sorry if my above guess is wrong.. But I am thinking of this way.. So I just my thought.. @gogainda	shivarajnaidu	gogainda
175	2016-08-10 19:49:00	@loverajoel We should at least test this.	zenopopovici	loverajoel
168	2016-01-25 16:26:06	@microlv ping!	loverajoel	microlv
163	2016-01-25 02:46:14	## Speed up recursive functions with memoization ## TL;DR; Recursive functions are used in many situations e.g. fibonacci, GCD or factorial. If improperly used, they would perform badly. This tip will tell you how to improve the performance. ## Username [@hingsir](https://github.com/hingsir)	hingsir	hingsir
158	2016-01-25 18:19:49	@sonnyt	bhaskarmelkani	sonnyt
157	2016-03-11 14:48:25	@neighborhood999 @gromgit @kurtextrem @loverajoel @adaniloff @drakmail @sjfkai @pastrop Can you guys look over this? We have also other 3 tips under review. If you've got the time, give us some feedback and :shipit: or not vote.	zenopopovici	drakmail
157	2016-03-11 14:48:25	@neighborhood999 @gromgit @kurtextrem @loverajoel @adaniloff @drakmail @sjfkai @pastrop Can you guys look over this? We have also other 3 tips under review. If you've got the time, give us some feedback and :shipit: or not vote.	zenopopovici	neighborhood999
157	2016-03-11 14:48:25	@neighborhood999 @gromgit @kurtextrem @loverajoel @adaniloff @drakmail @sjfkai @pastrop Can you guys look over this? We have also other 3 tips under review. If you've got the time, give us some feedback and :shipit: or not vote.	zenopopovici	sjfkai
157	2016-03-12 03:18:10	I got a quick question on submitting tips. I have the repo forked. So, when I am submitting am I supposed to use Commit directly option or Create a new branch and start a pull request? Thanks! To: loverajoel/jstips jstips@noreply.github.com Cc: pastrop pas_trop2003@yahoo.com Sent: Friday, March 11, 2016 9:49 AM Subject: Re: [jstips] Using public, private, static, prototype properties in JS (#157)…	pastrop	drakmail
157	2016-03-12 03:18:10	I got a quick question on submitting tips. I have the repo forked. So, when I am submitting am I supposed to use Commit directly option or Create a new branch and start a pull request? Thanks! To: loverajoel/jstips jstips@noreply.github.com Cc: pastrop pas_trop2003@yahoo.com Sent: Friday, March 11, 2016 9:49 AM Subject: Re: [jstips] Using public, private, static, prototype properties in JS (#157)…	pastrop	sjfkai
155	2016-01-24 18:35:01	@loverajoel This is ready to merge branch. Let me know if any issues.	bhaskarmelkani	loverajoel
140	2016-01-21 20:19:27	I am talking about the algorithm about the following algorithm by @mvedie: Information why this algorithm does not work (and shouldn't be used) can be found for example in [this awesome blog post](http://bost.ocks.org/mike/algorithms/#shuffling) and by googling a bit. I'm therefore proposing to remove the corresponding section from the tip.	alawatthe	mvedie
136	2016-01-21 17:52:51	In tip https://github.com/loverajoel/jstips/blob/master/README.md#21---shuffle-an-array, the alternate shuffle function by @mvedie ( which I really like, btw) appears to assume that `shuffle` is defined on the `Array.prototype` as it contains a `slice()` method on `this`, rather than on an `array` parameter ~ but that throws an error: Fix that by specifying `array` as a parameter, and calling `sl…	dfkaye	mvedie
132	2016-01-21 04:48:40	This is another case of quoting the docs, but the **Unapply attacks** part was pretty interesting; I think you should make your tip about it, instead of `Creating immutable objects`, `How to prevent unapply attacks` :). @loverajoel	homer0	loverajoel
127	2016-01-22 15:29:50	@sonnyp can you add a jsperf link? also mergeback and squash your commits	loverajoel	sonnyp
125	2016-01-20 13:53:31	@jhogoforbroke ping	loverajoel	jhogoforbroke
118	2016-01-20 13:54:20	@gogainda ping	loverajoel	gogainda
117	2016-01-19 19:35:19	@gogainda ping	loverajoel	gogainda
114	2016-01-19 15:56:39	@pklinger ping	loverajoel	pklinger
113	2016-01-19 17:43:53	@AlbertoFuente ping	loverajoel	AlbertoFuente
110	2016-01-19 17:42:39	@pklinger ping	loverajoel	pklinger
108	2016-01-18 20:48:04	@loverajoel @drakmail I know there was some discussion of Jekyll (or another static site generator), so I've parsed the individual tips into files with front matter than can be used with a site generator. They are produced directly from the `README.md`, so the markdown is GFM, but I know that jekyll's native GFM support is not exactly one-to-one with the GFM that gets rendered through Github dire…	rwoll	drakmail
108	2016-01-18 20:48:04	@loverajoel @drakmail I know there was some discussion of Jekyll (or another static site generator), so I've parsed the individual tips into files with front matter than can be used with a site generator. They are produced directly from the `README.md`, so the markdown is GFM, but I know that jekyll's native GFM support is not exactly one-to-one with the GFM that gets rendered through Github dire…	rwoll	loverajoel
105	2016-01-18 18:26:14	@pklinger ping!	loverajoel	pklinger
104	2016-01-18 18:23:22	@pklinger ping	loverajoel	pklinger
96	2016-01-25 13:14:00	@loonies in order to start, create a folder for you language (`en`, `es`, `cn`, `it`) and start to translate every tip, meanwhile I will adapt the theme	loverajoel	loonies
79	2016-01-14 17:43:59	@pklinger ping	loverajoel	pklinger
66	2016-01-28 21:26:57	@AlbertoFuente ping!	loverajoel	AlbertoFuente
64	2016-01-11 13:06:42	@JakeRawr ping	loverajoel	JakeRawr
63	2016-01-11 21:07:30	@tevko ping	loverajoel	tevko
62	2016-01-12 07:38:27	@igor-galchevsky: you have a valid point, but the problem you've raised also applies to the other mentioned methods. E.g. If you look at the ECMAScript source code, the hasOwnProperty method is ultimately checking for undefined. I will add to this point though, that it is often agreed that native JavaScript methods are slower than doing the check yourself. There's quite a lot of extra handling th…	mynamesleon	loverajoel
60	2016-01-12 20:31:14	@davecan I can't merge you have to do a mergeback or rebase. Will be better if you can squash your commits	loverajoel	davecan
59	2016-01-10 12:18:34	Hi. This project is going to be really big. So, I've been thinking about categories. What if tips will be divided by categories like: Plain JS ES2015 Angular JS React JS etc.. It will be easier to find tips for your needs. @loverajoel What do you think?	denar90	loverajoel
56	2016-01-11 21:10:12	@tevko ping	loverajoel	tevko
35	2016-01-07 21:47:20	Hey @mattfxyz, @syaning did it for you!	loverajoel	syaning
28	2016-01-07 05:15:41	Woww!! so clear, @mvedie thanks for help me with my bad english!	loverajoel	mvedie
25	2016-01-19 08:59:42	@homer0 in my entourage, several didn't used them, for no reason, just because "for i" was doing the job. And you're right about the second arg, indeed ! Thanks. And yes, maybe this is not a "tip" as what is expected on this repo. I'll let @loverajoel decide. (you can close my PR without merging it, I don't mind) @strcmp Yes indeed, I think everybody ran into this issue. Maybe this is a tip on it…	chtefi	loverajoel
25	2016-01-19 12:58:54	@strcmp personal experience working with another devs, the fact that they have been around since ECMA 5.1, and, I think the most important, if you go to the tips list, a couple of them make use `.map` and `.forEach` without explaining what they do. I'm with @chtefi , @loverajoel you have the final word!	homer0	loverajoel
25	2016-01-21 04:21:20	> people who haven't written any javascript in 10 years Come on xD!! @loverajoel you need to clear this up, what kind of developers are the tips intended for? noobies, stackoverflowers, advanced, out for 10 years?	homer0	loverajoel
25	2016-01-21 06:30:35	@strcmp **I'm not trying to offend you nor everyone else**; I quoted that because it was really something weird to say; and I was honestly asking @loverajoel ; and complaining about the labels? I was referencing in part to [this joke](https://www.reddit.com/r/ProgrammerHumor/comments/3dxkka/computer_programming_to_be_officially_renamed/) and, you were never a noobie?, or you never needed stackove…	homer0	loverajoel
3	2015-12-31 09:11:32	@loverajoel Ok, I will improve it, and thank you for this great initiative. :+1: @manmadareddy Thank you for your contribution, I will add to the example. :+1:	AlbertoFuente	manmadareddy
