# Supplementary material for: Status, identity, and language: A study of issue discussions in GitHub
Source: PLoS One. 2019 Jun 14;14(6):e0215059. doi: 10.1371/journal.pone.0215059 (PMC6568400; doi:10.1371/journal.pone.0215059)
Supplement: S2 Data — (ZIP) [file pone.0215059.s003.zip › sample_46_projs_issues/loverajoel_jstips/issue_first_in.csv]

163	hingsir	2016-01-25 02:46:14
163	loverajoel	2016-01-25 15:17:07
313	SarjuHansaliya	2016-03-04 06:02:18
313	adaniloff	2016-03-03 18:18:04
241	zenopopovici	2016-02-20 12:03:45
241	sjfkai	2016-02-20 14:41:53
241	neighborhood999	2016-02-13 15:07:47
241	loverajoel	2016-02-13 21:00:18
289	kurtextrem	2016-02-26 16:14:58
216	zenopopovici	2016-02-19 21:55:12
216	shrynx	2016-02-04 02:55:19
268	megapctr	2016-02-20 19:50:11
320	zenopopovici	2016-03-07 09:53:39
320	sjfkai	2016-03-07 06:50:51
35	loverajoel	2016-01-07 21:47:20
159	webb04	2016-01-25 17:38:01
113	AlbertoFuente	2016-01-19 18:28:19
113	loverajoel	2016-01-19 17:43:53
302	kurtextrem	2016-03-02 07:37:40
302	gromgit	2016-03-02 05:28:40
359	bhaskarmelkani	2016-08-10 11:31:13
166	rishantagarwal	2016-01-25 15:01:05
165	hsleonis	2016-01-26 04:50:33
10	jonathanKingston	2016-01-21 19:51:36
10	mdibaiee	2016-01-04 15:06:17
204	SarjuHansaliya	2016-02-02 04:41:40
269	neighborhood999	2016-02-22 03:46:10
269	loverajoel	2016-02-22 03:41:54
396	neighborhood999	2017-03-13 10:19:06
396	helfi92	2017-03-13 12:50:53
396	loverajoel	2017-03-13 15:51:09
254	ahmedelgabri	2016-02-18 16:06:05
254	adaniloff	2016-02-18 17:14:24
254	loverajoel	2016-02-18 16:03:49
193	loverajoel	2016-01-29 17:33:12
193	danieluhl	2016-01-29 17:29:46
240	adaniloff	2016-02-18 18:06:43
314	gromgit	2016-03-03 17:41:16
363	zenopopovici	2016-08-02 11:46:43
363	hingsir	2016-08-03 02:28:12
363	loverajoel	2016-08-01 02:35:10
36	loverajoel	2016-01-11 15:15:37
36	seanpat09	2016-01-11 16:27:33
126	zenopopovici	2016-02-20 12:22:47
126	drakmail	2016-02-20 12:29:10
126	loverajoel	2016-01-27 02:20:36
312	zenopopovici	2016-03-03 16:52:40
312	neighborhood999	2016-03-04 00:53:35
226	hevertoncastro	2016-02-05 14:47:15
132	homer0	2016-01-21 04:48:40
145	loverajoel	2016-01-24 15:59:57
60	AvraamMavridis	2016-01-12 20:04:36
60	loverajoel	2016-01-12 19:22:23
101	drakmail	2016-01-18 18:46:41
101	pertrai1	2016-01-18 18:36:38
101	loverajoel	2016-01-18 18:49:07
13	pmuens	2016-01-19 19:16:01
188	icescut	2016-01-29 03:39:19
188	loverajoel	2016-01-28 21:51:59
285	ro0NL	2016-03-07 07:58:23
158	bhaskarmelkani	2016-01-25 18:19:49
162	xiaoyu5256	2016-01-26 00:16:07
157	zenopopovici	2016-03-01 12:24:35
157	pastrop	2016-03-12 03:18:10
157	adaniloff	2016-03-11 17:39:58
157	loverajoel	2016-03-01 21:29:54
225	hevertoncastro	2016-02-05 13:24:51
175	zenopopovici	2016-08-10 19:49:00
123	jonathanKingston	2016-02-21 18:14:53
291	gromgit	2016-03-01 14:44:52
291	kurtextrem	2016-03-01 13:56:31
85	pklinger	2016-01-15 23:11:09
85	loverajoel	2016-01-18 16:42:46
217	shrynx	2016-02-04 03:27:07
349	sjfkai	2016-05-11 02:15:36
29	manmadareddy	2016-01-07 14:29:37
29	aaron-goshine	2016-01-08 08:42:50
29	rocketinventor	2016-01-07 12:42:30
34	loverajoel	2016-01-07 17:11:37
155	bhaskarmelkani	2016-01-24 18:35:01
288	ppollo07	2016-02-26 18:08:28
295	zenopopovici	2016-02-29 08:33:46
295	sjfkai	2016-02-29 06:28:17
295	neighborhood999	2016-02-27 15:32:13
221	SarjuHansaliya	2016-02-04 13:40:07
124	sekaiamber	2016-02-20 16:41:18
110	loverajoel	2016-01-19 17:42:39
110	yird	2016-01-27 04:19:12
160	davegomez	2016-01-27 00:13:01
45	manmadareddy	2016-01-13 04:55:45
45	loverajoel	2016-01-12 14:05:47
73	webb04	2016-02-20 15:44:17
380	cjkumaresh	2016-09-27 08:05:54
380	yjcxy12	2016-09-26 08:37:52
141	loverajoel	2016-01-21 21:43:27
250	adaniloff	2016-02-18 17:36:45
262	adaniloff	2016-02-19 13:08:18
81	pklinger	2016-01-15 16:13:00
327	jamet-julien	2016-03-11 14:39:26
327	loverajoel	2016-05-02 01:23:47
140	mvedie	2016-01-22 06:39:28
140	alawatthe	2016-01-21 20:19:27
140	loverajoel	2016-01-21 22:21:14
393	neighborhood999	2017-02-28 14:18:48
393	loverajoel	2017-02-28 14:15:59
305	gromgit	2016-03-01 16:26:41
305	loverajoel	2016-03-01 14:00:03
7	loverajoel	2015-12-30 16:52:04
75	loverajoel	2016-01-24 15:59:16
251	zenopopovici	2016-02-16 23:15:25
251	pastrop	2016-02-18 23:46:11
251	adaniloff	2016-02-16 20:43:50
251	loverajoel	2016-02-17 05:11:10
251	kurtextrem	2016-02-19 17:40:26
251	drakmail	2016-02-17 09:56:04
251	sylvaindethier	2016-02-20 16:05:15
251	gihrig	2016-02-19 03:24:33
251	bmkmanoj	2016-02-17 15:52:24
147	0xmtn	2016-01-23 19:39:57
88	loverajoel	2016-01-24 15:58:32
59	denar90	2016-01-10 12:18:34
379	zenopopovici	2017-01-30 08:15:18
96	LorenzoRogai	2016-01-25 18:30:53
96	FagnerMartinsBrack	2016-01-19 14:23:40
96	kalasoo	2016-01-18 10:56:50
96	loverajoel	2016-01-19 02:50:28
96	loonies	2016-01-25 14:26:19
196	mistic100	2016-01-30 21:29:01
294	gromgit	2016-03-01 02:52:48
294	nmrony	2016-03-02 04:15:53
287	zenopopovici	2016-03-03 11:09:51
287	loverajoel	2016-03-05 05:07:45
293	gromgit	2016-02-27 12:16:29
293	nmrony	2016-02-27 06:50:33
389	Krekotun	2017-01-30 12:23:02
195	zenopopovici	2016-02-20 13:36:29
195	sylvaindethier	2016-02-20 13:30:46
195	loverajoel	2016-01-30 15:28:51
183	loverajoel	2016-02-25 14:23:47
325	gromgit	2016-03-09 16:27:48
209	loverajoel	2016-02-02 21:10:32
122	loverajoel	2016-01-31 15:35:33
368	zenopopovici	2016-08-10 19:44:02
134	loverajoel	2016-01-27 02:20:03
72	pklinger	2016-01-14 00:53:49
72	loverajoel	2016-01-13 23:04:31
215	SarjuHansaliya	2016-02-04 04:58:06
198	davegomez	2016-02-06 07:08:01
198	loverajoel	2016-02-06 17:57:08
358	asvny	2016-07-28 04:08:45
28	loverajoel	2016-01-07 05:15:41
148	bhaskarmelkani	2016-01-24 18:40:34
332	Satya5614	2016-03-20 02:45:34
189	lockys	2016-01-28 12:21:22
284	FagnerMartinsBrack	2016-02-25 12:05:18
284	loverajoel	2016-02-25 14:32:29
286	neighborhood999	2016-02-25 17:35:06
286	loverajoel	2016-02-25 17:31:01
365	sjfkai	2016-08-04 06:22:15
365	zenopopovici	2016-08-03 15:06:45
118	loverajoel	2016-01-20 13:54:20
66	petetnt	2016-03-05 09:15:38
66	loverajoel	2016-01-28 21:26:57
146	lockys	2016-01-23 09:24:31
146	hingsir	2016-01-22 23:50:03
146	loverajoel	2016-01-22 17:06:50
41	loverajoel	2016-01-15 01:53:23
41	jhogoforbroke	2016-01-09 02:39:22
125	loverajoel	2016-01-20 13:53:31
125	jhogoforbroke	2016-01-20 17:19:58
3	AlbertoFuente	2015-12-31 09:11:32
3	loverajoel	2015-12-30 23:26:51
264	loverajoel	2016-02-21 17:05:36
127	sonnyp	2016-01-22 15:35:19
127	sonnyt	2016-01-22 15:53:15
127	loverajoel	2016-01-22 15:29:50
201	loverajoel	2016-02-03 05:22:05
82	xiaoyu5256	2016-01-25 00:10:34
63	loverajoel	2016-01-11 21:07:30
108	rwoll	2016-01-18 20:48:04
168	loverajoel	2016-01-25 16:26:06
338	vamshisuram	2016-04-13 09:12:48
76	mebjas	2016-01-14 07:59:30
76	loverajoel	2016-01-13 22:01:49
119	mrvicadai	2016-01-22 18:25:10
119	loverajoel	2016-01-22 15:24:07
79	loverajoel	2016-01-14 17:43:59
231	asvny	2016-02-08 14:03:35
105	loverajoel	2016-01-18 18:26:14
386	cynosures	2016-11-20 16:04:36
210	rishantagarwal	2016-02-03 00:57:06
331	zenopopovici	2016-03-15 14:09:22
57	gogainda	2016-01-13 20:13:10
57	loverajoel	2016-01-12 21:21:27
248	zenopopovici	2016-02-25 15:14:46
248	kurtextrem	2016-02-15 17:01:12
248	loverajoel	2016-02-24 03:59:06
248	nmrony	2016-02-16 06:11:24
18	davecan	2016-01-06 18:08:34
18	aaron-goshine	2016-01-18 08:13:53
18	tevko	2016-01-06 18:09:46
18	aglipanci	2016-01-06 16:45:14
18	loverajoel	2016-01-06 17:26:09
62	mynamesleon	2016-01-12 07:38:27
62	dfkaye	2016-01-13 05:38:16
62	FagnerMartinsBrack	2016-01-13 21:06:19
64	loverajoel	2016-01-11 13:06:42
395	neighborhood999	2017-03-09 07:59:06
104	rjgotten	2016-01-19 15:57:34
104	loverajoel	2016-01-18 18:23:22
70	kurtextrem	2016-03-04 05:50:18
70	loverajoel	2016-01-13 15:15:31
70	rocketinventor	2016-03-04 02:20:12
181	shivarajnaidu	2016-01-28 16:36:53
290	gromgit	2016-03-03 06:45:25
290	zackhall	2016-02-26 21:39:48
260	zenopopovici	2016-02-20 13:37:58
260	loverajoel	2016-02-19 21:51:01
114	loverajoel	2016-01-19 15:56:39
33	loverajoel	2016-01-13 22:56:57
364	zenopopovici	2016-08-09 17:30:46
199	pertrai1	2016-01-31 16:26:13
37	hingsir	2016-01-08 08:03:59
37	tevko	2016-01-08 02:01:28
37	loverajoel	2016-01-07 21:44:01
258	souljacker	2016-02-17 22:10:01
136	dfkaye	2016-01-21 17:52:51
267	zenopopovici	2016-02-25 18:18:59
267	kurtextrem	2016-02-25 16:37:11
156	bhaskarmelkani	2016-01-24 19:05:35
190	danillouz	2016-01-30 16:38:22
238	soyuka	2016-02-12 10:00:26
257	adaniloff	2016-02-18 18:13:43
26	loverajoel	2016-01-07 00:59:20
277	neighborhood999	2016-02-23 16:04:53
15	rocketinventor	2016-01-07 03:36:00
117	loverajoel	2016-01-19 19:35:19
236	loverajoel	2016-02-10 23:45:17
307	SarjuHansaliya	2016-03-05 05:09:33
247	kurtextrem	2016-02-16 11:20:23
310	zenopopovici	2016-03-03 11:09:04
310	ro0NL	2016-03-03 11:21:46
310	kurtextrem	2016-03-03 12:03:09
56	loverajoel	2016-01-11 21:10:12
223	zenopopovici	2016-02-22 13:23:48
223	loverajoel	2016-02-22 23:30:29
25	chtefi	2016-01-19 08:59:42
25	homer0	2016-01-19 12:58:54
192	davegomez	2016-01-29 21:43:26
31	0xmtn	2016-01-07 15:12:15
