# Supplementary material for: Status, identity, and language: A study of issue discussions in GitHub
Source: PLoS One. 2019 Jun 14;14(6):e0215059. doi: 10.1371/journal.pone.0215059 (PMC6568400; doi:10.1371/journal.pone.0215059)
Supplement: S2 Data — (ZIP) [file pone.0215059.s003.zip › sample_46_projs_issues/loverajoel_jstips/issue_comments_mentioned_NOCODE_FULLBODY.csv]

issue_num	datetime	body	login	mention_login
396	2017-03-13 10:19:06	@helfi92 I recommend to use `const` or `let` instead of `var`. 😄	neighborhood999	helfi92
396	2017-03-13 12:50:53	@zenopopovici @neighborhood999 Good catch. Pushed my changes.	helfi92	zenopopovici
396	2017-03-13 12:50:53	@zenopopovici @neighborhood999 Good catch. Pushed my changes.	helfi92	neighborhood999
396	2017-03-13 15:51:09	@helfi92 wonderful tip! Thanks! 🙌	loverajoel	helfi92
395	2017-03-09 07:59:06	@hingsir Thanks！	neighborhood999	hingsir
393	2017-02-28 14:15:59	Hi @neighborhood999, please don't merge against `gh-pages`, you should modify posts on `master` then automatically they will be pushed to `gh-pages`. Thanks 😄	loverajoel	neighborhood999
393	2017-02-28 14:18:48	@loverajoel I'm sorry about it. Thanks for your reminder.	neighborhood999	loverajoel
392	2017-01-31 21:18:36	@Krekotun ok, good catch, I will take a look! thanks	loverajoel	Krekotun
391	2017-01-31 09:45:31	Thank you @VovanR	zenopopovici	VovanR
390	2017-01-30 23:11:07	Thanks @Krekotun	zenopopovici	Krekotun
389	2017-01-30 12:23:02	@zenopopovici thanks, it will be a very long road :) @loverajoel I've an idea. It's a bit sad to work without a visual progress and validation from russian community, so I decided to publish translated parts to my blog (of course, I'll give a link to the original resource). Can I do this?	Krekotun	zenopopovici
389	2017-01-30 12:23:02	@zenopopovici thanks, it will be a very long road :) @loverajoel I've an idea. It's a bit sad to work without a visual progress and validation from russian community, so I decided to publish translated parts to my blog (of course, I'll give a link to the original resource). Can I do this?	Krekotun	loverajoel
389	2017-01-30 16:46:39	@Krekotun The project is GPL. https://github.com/loverajoel/jstips/blob/gh-pages/LICENSE.md It think it should be OK.	zenopopovici	Krekotun
389	2017-01-30 17:42:33	@zenopopovici cool :)	Krekotun	zenopopovici
387	2017-01-31 00:47:37	@LiuMengzhou, I'd write this but I've just realized there's already a [_hoisting topic_](https://github.com/loverajoel/jstips/blob/gh-pages/_posts/en/2016-01-11-hoisting.md) covering this subject. Check it out the end of the example after the comment	lnfnunes	LiuMengzhou
380	2016-09-26 08:37:52	@sjfkai That is exactly the same with Solution 2 and 3. You do something like	yjcxy12	sjfkai
380	2016-09-27 08:05:54	@yjcxy12 I feel `Array.from({ length: N }, (_, i) => i);` should be updated in the file instead of just this `Array.from({ length: N })`	cjkumaresh	yjcxy12
375	2016-11-30 21:25:48	@rahuldhawani if someone fixes the RSS feed (#379) you could just set up slack to send the RSS feed to a specific slack channel. I've done this at work for `dev_news` (posts anytime the feed gets a new item) and for `dev_releases` where we've subscribed to the releases feed for various open source projects we use.	benjamincharity	rahuldhawani
368	2016-08-10 19:44:02	@loverajoel Should we implement labels too? See #287	zenopopovici	loverajoel
368	2016-08-15 17:58:51	@loverajoel Sorry will have to push back to next weekend. I'm swamped.	zenopopovici	loverajoel
368	2016-08-21 12:22:47	@loverajoel I've started this, but it's not as easy as it seems. Most tips must be changed in order to be run properly and display meaningful messages in the console. #372	zenopopovici	loverajoel
368	2016-08-21 12:33:40	@loverajoel Have a look and tell me if I'm doing something wrong...	zenopopovici	loverajoel
365	2016-08-04 06:22:15	@hingsir Thanks	sjfkai	hingsir
364	2016-08-09 17:30:46	@philn5d Had that same issue. Thing is we can't change URLs but we could add the tip number. PRs are welcome. /cc @loverajoel	zenopopovici	philn5d
363	2016-08-01 14:33:21	@kurtextrem done	loverajoel	kurtextrem
363	2016-08-01 18:09:27	@kurtextrem done! Thanks for your grammar corrections!	loverajoel	kurtextrem
363	2016-08-02 11:46:43	Maybe we should just :shipit: stuff and correct later. We have lots of backlog items. @hingsir It does. Check caniuse.	zenopopovici	hingsir
363	2016-08-03 02:28:12	@loverajoel @zenopopovici I think safari on iOS supports `execCommand` but not `copy/cut` . Check [MDN](https://developer.mozilla.org/en-US/docs/Web/API/Document/execCommand) and test that on your devices.	hingsir	zenopopovici
363	2016-08-03 02:28:12	@loverajoel @zenopopovici I think safari on iOS supports `execCommand` but not `copy/cut` . Check [MDN](https://developer.mozilla.org/en-US/docs/Web/API/Document/execCommand) and test that on your devices.	hingsir	loverajoel
363	2016-08-03 15:06:05	@hingsir Yep, it seems the clipboard cannot be read/written programatically. Feel free to submit a PR to amend the tip.	zenopopovici	hingsir
359	2016-08-09 16:56:48	@bhaskarmelkani Hey, now we can embed jsbin playground, can you create some snippet like this for this tip? http://www.jstips.co/en/copy-to-clipboard/	loverajoel	bhaskarmelkani
359	2016-08-09 17:13:02	@bhaskarmelkani what do you think? https://jsbin.com/vimogap/3/edit?js,console	loverajoel	bhaskarmelkani
359	2016-08-10 11:31:13	@loverajoel	bhaskarmelkani	loverajoel
359	2016-08-10 15:14:40	@bhaskarmelkani you should! ### Now you can be rewarded for your tips [Support the cominity](https://github.com/loverajoel/jstips#support-the-community) [How to do that?](https://github.com/loverajoel/jstips/blob/gh-pages/CONTRIBUTING.md#requirements)	loverajoel	bhaskarmelkani
359	2016-08-10 17:35:54	@loverajoel check if it looks good to you, or it needs any correction	bhaskarmelkani	loverajoel
358	2016-07-28 04:08:45	@zenopopovici 👍	asvny	zenopopovici
356	2016-06-10 07:47:07	@cerlestes Can you create a PR for it?	zenopopovici	cerlestes
356	2016-06-10 14:22:54	@FagnerMartinsBrack I disagree. It's not widely used apart from the following case, but there it makes a lot of sense to use the operators in that way and even increases readability dramatically: I agree that it can be used in wrong ways, but the tip should of course also explain that. The wrong way to use this is to execute code, just like with the ternary operator: Please note that I didn't wan…	cerlestes	FagnerMartinsBrack
356	2016-06-16 15:45:50	@cerlestes = D Thanks for the interesting post Although I don't have much knowledge of gzipping and bad use of ternary operator mentioned in previous comments, I have a use case of ternary operator. Please bear with me if it turns out to be bad practice : ) Some really simple if statement could be saved by using ternary operator We could have `var count = i % 2 ? 6 : 7;` instead of In this case, …	hnaoto	cerlestes
355	2016-06-05 10:50:49	@amowu thanks！	neighborhood999	amowu
354	2016-06-02 14:20:28	Hey @fi0dor, There is no full support for Safari or IE10 for localeCompare. I suggest we leave it as it is.	zenopopovici	fi0dor
349	2016-05-11 02:15:36	@hingsir thanks	sjfkai	hingsir
345	2016-08-23 21:12:45	@richzw can you add a playground like this https://github.com/loverajoel/jstips/blob/gh-pages/_posts/en/2016-08-10-comma-operaton-in-js.md ?	loverajoel	richzw
345	2016-08-25 18:55:15	@richzw thanks!	loverajoel	richzw
342	2016-04-14 04:04:38	@gromgit, thank you for your comments, I have updated this tip per your suggestion.	richzw	gromgit
342	2016-04-21 17:57:43	@richzw thanks for your tip! really good tip!	loverajoel	richzw
341	2016-05-04 13:14:39	Thank you @kurtextrem , good catch, I did not know there were rules about leaking arguments. I will fix that tonight and update the PR	alphashuro	kurtextrem
338	2016-04-11 21:21:11	@vamshisuram I link this one, can you add more explanation about `some()`? maybe an oficial link and jsbin demo can help!	loverajoel	vamshisuram
338	2016-04-13 09:12:48	@loverajoel Added MDN links and quoted their description on **some** method.	vamshisuram	loverajoel
338	2016-08-15 16:26:40	@vamshisuram can you add a playground like this https://github.com/loverajoel/jstips/blob/gh-pages/_posts/en/2016-08-10-comma-operaton-in-js.md ?	loverajoel	vamshisuram
332	2016-03-18 13:46:49	@tazcarper Can you try to reinstall the app?	zenopopovici	tazcarper
332	2016-03-18 13:57:13	@tazcarper we didn't make the iOs app, somebody with the RSS feed made that, and yes it's failing :(	loverajoel	tazcarper
332	2016-03-20 02:45:34	@tazcarper there is a bug which clears all tips. Reinstalling the app can help you for now. @loverajoel I promise I will release the next version of the app this week with bugs fixed. And as you suggested I am developing it in React-Native.	Satya5614	loverajoel
332	2016-03-20 02:45:34	@tazcarper there is a bug which clears all tips. Reinstalling the app can help you for now. @loverajoel I promise I will release the next version of the app this week with bugs fixed. And as you suggested I am developing it in React-Native.	Satya5614	tazcarper
331	2016-03-15 14:09:22	Thanks @sjfkai	zenopopovici	sjfkai
327	2016-03-11 13:52:59	@jamet-julien: Please use english.	zenopopovici	jamet-julien
327	2016-03-11 14:26:06	@jamet-julien There is a bit of work to do maybe the others can chime in ...	zenopopovici	jamet-julien
327	2016-03-11 14:39:26	@zenopopovici Thanks. Is it good now?	jamet-julien	zenopopovici
327	2016-03-11 14:43:31	@jamet-julien Thanks Julien, we will be adding this under review soon. We still have some backlog of tips proposals. When it is under review, more people will chime in and suggest changes. We'll ping you when that happens.	zenopopovici	jamet-julien
327	2016-03-11 14:47:16	@zenopopovici Thanks.	jamet-julien	zenopopovici
327	2016-03-12 07:07:23	@jamet-julien A few general comments: - What does "the condition list would be huge" in your first sentence mean? - Since `index` is part of the looping state of `aList`, it really should be a _property_ of `aList` (i.e. `aList.index`) rather than a separate variable. - There's a bug in your example. Your `change()` function does a _pre-increment_, so the first `change()` call actually returns `a…	gromgit	jamet-julien
327	2016-03-12 16:28:04	@gromgit really nice feedback	loverajoel	gromgit
327	2016-03-14 09:01:27	@gromgit thank. I look this and update the code.	jamet-julien	gromgit
327	2016-03-14 10:28:44	@jamet-julien Much better now, although the first sentence is still rather vague. I suggest something like this instead: > Sometimes, we need to loop endlessly over an array of items, like a carousel of images or an audio playlist. Here's how to take an array and give it "looping powers":	gromgit	jamet-julien
327	2016-03-14 13:38:20	@gromgit better, isn't it ?	jamet-julien	gromgit
327	2016-03-14 14:48:23	@jamet-julien :+1:	gromgit	jamet-julien
327	2016-03-16 09:51:12	@loverajoel thanks, is it Ok ?	jamet-julien	loverajoel
327	2016-03-22 17:14:12	@jamet-julien you have my :shipit:	loverajoel	jamet-julien
327	2016-04-29 12:01:01	@loverajoel Can you tell me what is the next step please. Could I do modification ? thank.	jamet-julien	loverajoel
325	2016-03-10 16:16:29	Hello @gromgit ! Just one typo mistake : Also, I'm not sure why you choose `{ name = "Anony", surname = "Moose" } = {}` instead of simply `{ name = "Anony", surname = "Moose" }` for the first argument in the `sayHelloTimes2` definition? It doesn't seems to change anything so I was wondering if there was a reason ? Also, :shipit:	adaniloff	gromgit
325	2016-03-10 16:51:39	@adaniloff Ouch, thanks for the typo catch! @shivarajnaidu As explained in the text, `= {}` denotes the default value for the entire parameter object. It seems confusing because I forgot to include one set of examples, where the expected object parameter is completely missing. As you can see from my latest update, the results with and without `= {}` are very different, in one case potentially **f…	gromgit	adaniloff
325	2016-03-10 16:51:39	@adaniloff Ouch, thanks for the typo catch! @shivarajnaidu As explained in the text, `= {}` denotes the default value for the entire parameter object. It seems confusing because I forgot to include one set of examples, where the expected object parameter is completely missing. As you can see from my latest update, the results with and without `= {}` are very different, in one case potentially **f…	gromgit	shivarajnaidu
325	2016-03-10 17:53:56	Thanks @gromgit ;). Merged.	zenopopovici	gromgit
323	2016-03-09 13:35:53	@SarjuHansaliya There is one tip equal than yours, take a look [here](http://www.jstips.co/en/tip-to-measure-performance-of-a-javascript-block/). What about merge both?	loverajoel	SarjuHansaliya
323	2016-03-11 17:55:05	@SarjuHansaliya Just make changes on that one and submit a new PR.	zenopopovici	SarjuHansaliya
323	2016-03-12 05:51:46	@SarjuHansaliya I suggest you leave this PR alone for now, just start a new one on the other tip. Then when you're done submitting that PR, come back here and close this one.	gromgit	SarjuHansaliya
323	2016-03-12 06:02:52	@gromgit I am new to git , so I am little bit confused. I have made changes to tip 13 in my local , then I push it to my forked repo on github. Now those commits are listed here , why so ? Even I can't see new PR button ? Can you guide me?	SarjuHansaliya	gromgit
323	2016-03-12 06:23:08	@SarjuHansaliya Ah, I didn't notice the problem earlier. GitHub tracks PR content by **branch**; since all your changes were on the main `gh-pages` branch, what you ended up doing was combine all your changes (even for other tips) into this PR instead. The cleanest and most reliable way to resolve this is to close this PR and reset your own state: 1. Copy out any changed files from your old fork …	gromgit	SarjuHansaliya
323	2016-03-12 06:41:24	@gromgit Oh thanks man. Now I got the problem , It makes me clear now. So I am closing this PR. Will submit new.	SarjuHansaliya	gromgit
322	2016-03-09 02:58:31	@rccoder Thanks!	sjfkai	rccoder
320	2016-03-07 09:53:39	Thanks @sjfkai ;)	zenopopovici	sjfkai
318	2016-03-05 13:37:20	Cool @petetnt :) Thanks!	zenopopovici	petetnt
313	2016-03-03 18:18:04	@gromgit @loverajoel I like the way it is with this new repo. I think it could be interesting to include those directly in the jstip repo, with two distinct "room" (one accessible from the readme, the other one only accessible from each tip when an explanation is desired). What do you think guys ?	adaniloff	gromgit
313	2016-03-04 06:02:18	@gromgit @loverajoel This idea looks good. If someone doesn't know some basic then one can relate it.	SarjuHansaliya	gromgit
313	2016-03-05 05:33:12	@SarjuHansaliya sorry? I merged this based in your comment ![image](https://cloud.githubusercontent.com/assets/1700100/13545915/99d93ca2-e27a-11e5-970d-559a1367314c.png)	loverajoel	SarjuHansaliya
312	2016-03-03 16:52:40	@neighborhood999 https://github.com/loverajoel/jstips/blob/gh-pages/CONTRIBUTING.md It's already added... We as contributors must be vigilant before performing merges also.	zenopopovici	neighborhood999
312	2016-03-04 00:53:35	@zenopopovici I megred before I have check, but I don't know tip-tldr let page build broken... ![](http://i.imgur.com/64mC33c.png) yesterday, I wording contributors_zh_TW but in **Use backticks..** display is not normal... I have fix and send PR #315 I know I am collaborator but I think this need @loverajoel @zenopopovici review and check, thanks :smile:	neighborhood999	zenopopovici
312	2016-03-04 00:53:35	@zenopopovici I megred before I have check, but I don't know tip-tldr let page build broken... ![](http://i.imgur.com/64mC33c.png) yesterday, I wording contributors_zh_TW but in **Use backticks..** display is not normal... I have fix and send PR #315 I know I am collaborator but I think this need @loverajoel @zenopopovici review and check, thanks :smile:	neighborhood999	loverajoel
312	2016-03-04 14:16:17	@neighborhood999 Thanks ... I merged the change ... it looked fine in code, I'll be more careful. Also please feel free to fix things if you see a problem. I think it's better for a problem to be fixes as soon as possible than to wait for someone to approve an obvious fix. We can easily revert stuff if we do mistakes.	zenopopovici	neighborhood999
307	2016-03-03 16:08:09	@adaniloff Fair enough. I've created #313 to address this, though I won't close this just yet.	gromgit	adaniloff
307	2016-03-04 06:02:53	@gromgit Thanks for nice write up.	SarjuHansaliya	gromgit
307	2016-03-04 14:20:38	@SarjuHansaliya Can we agree to merge #313 or #307? (It's really your decision).	zenopopovici	SarjuHansaliya
307	2016-03-05 05:09:33	@zenopopovici I think it would be better if we merge #313.	SarjuHansaliya	zenopopovici
306	2016-03-01 12:12:18	@octopitus Yes, @kurtextrem is right please comment your code.	zenopopovici	kurtextrem
306	2016-03-01 12:12:18	@octopitus Yes, @kurtextrem is right please comment your code.	zenopopovici	octopitus
306	2016-03-07 15:50:39	@octopitus I suggest removing the paragraph about closures entirely, as I don't think it adds anything useful to the point of your tip. Ironically, your "better approach" is also the only one of the three chunks that commits the "sin" you explicitly warned against: `handler` closes over the same `element` that `handleEvent` binds it to, thereby creating a circular ref even if `handler` doesn't ac…	gromgit	octopitus
306	2016-03-08 11:08:59	@gromgit Thank you for your feedback. > `handler` closes over the same `element` that `handleEvent` binds it to, thereby creating a circular ref even if `handler` doesn't actually use `element`! Exactly. But it's not a problem because neither `element` nor `handler` is referenced by any other object. Also, when you call `destroy` to remove event listener, the circular reference got broken. Here i…	octopitus	gromgit
306	2016-03-08 15:25:49	@octopitus You're right that the closure pattern you present doesn't create any problems as used, but that further weakens the case for your closure paragraph. It's now just a distraction from the central point of your tip (an elegant way to manage lifetimes of event listeners) and breeds confusion amongst people like me who tend to read stuff fairly carefully; I won't be the only person to go "h…	gromgit	octopitus
306	2016-03-08 16:05:18	Thank you @gromgit. You're right. I will remove it.	octopitus	gromgit
306	2016-03-15 14:12:00	I would also integrate @tracker1 alternative. It's very elegant.	zenopopovici	tracker1
306	2016-03-15 15:53:33	I'm in two minds about @tracker1 's suggestion. Yes, it's elegant, but it also monkeypatches a "quasi-root" in the DOM hierarchy (i.e. an object whose interface is inherited by almost the entire DOM) with a function name that's short, sharp and subject to multiple interpretations. Since it's not part of the official DOM spec, there's a non-zero probability that a third-party UI library comes alon…	gromgit	tracker1
306	2016-03-16 09:15:47	@gromgit This should be in our repo too!!!	zenopopovici	gromgit
305	2016-03-01 17:08:55	awesome guys :clap: @pklinger @gromgit	loverajoel	pklinger
305	2016-03-01 17:08:55	awesome guys :clap: @pklinger @gromgit	loverajoel	gromgit
304	2016-03-01 06:15:21	@kurtextrem Whoops, missed Tip 18 somehow. :grimacing: I dunno, it seems that tip doesn't go far enough in pointing out the really serious problems with using `~~`, even if you Know What You're Doing (and to be honest, I'm also pulling some of my own punches). Unlike `!!`, the behavior of `~~` is not obvious in so many cases that even the most experienced developers are likely to get bit sooner o…	gromgit	kurtextrem
302	2016-03-01 23:21:30	@gromgit PR please.	zenopopovici	gromgit
302	2016-03-02 04:13:20	Hi all, Sure it was a bit confusing and I did not know how to express it well. I have to think about it too but if you have idea just put it I am on holiday now and connexion very bad here. Kindly, Julien Port: 06 24 79 14 83 2016-03-02 0:22 GMT+01:00 Zeno Popovici notifications@github.com: > @gromgit https://github.com/gromgit PR please. > > — > Reply to this email directly or view it on GitHub …	darul75	gromgit
302	2016-03-02 05:28:40	@zenopopovici Done, #308	gromgit	zenopopovici
302	2016-03-02 07:37:40	If @darul75 is fine with that :shipit: (#308) 2016-03-02 6:28 GMT+01:00 gromgit notifications@github.com: > @zenopopovici https://github.com/zenopopovici Done, #308 > https://github.com/loverajoel/jstips/pull/308 > > — > Reply to this email directly or view it on GitHub > https://github.com/loverajoel/jstips/issues/302#issuecomment-191068749.	kurtextrem	zenopopovici
302	2016-03-02 07:37:40	If @darul75 is fine with that :shipit: (#308) 2016-03-02 6:28 GMT+01:00 gromgit notifications@github.com: > @zenopopovici https://github.com/zenopopovici Done, #308 > https://github.com/loverajoel/jstips/pull/308 > > — > Reply to this email directly or view it on GitHub > https://github.com/loverajoel/jstips/issues/302#issuecomment-191068749.	kurtextrem	darul75
295	2016-02-29 09:18:37	It seems that it was unrelated to GitHub changes, but due to @neighborhood999 changes. Please make sure titles do not start with a backtick, this will break jekyll. I've fixed this.	zenopopovici	neighborhood999
295	2016-02-29 09:34:19	@zenopopovici Sorry, it's my bad.	neighborhood999	zenopopovici
294	2016-02-27 17:12:49	@kurtextrem Hmm, Will add a paragraph on it after confirmation of next comment	nmrony	kurtextrem
294	2016-03-01 02:52:48	@sjfkai @nmrony For the sake of **accuracy**, `Math.floor()` should **always** be used over `~~`. Since `~` is defined to work over 32 bits, `~~` actually causes a Y2038 issue:	gromgit	nmrony
294	2016-03-01 02:52:48	@sjfkai @nmrony For the sake of **accuracy**, `Math.floor()` should **always** be used over `~~`. Since `~` is defined to work over 32 bits, `~~` actually causes a Y2038 issue:	gromgit	sjfkai
294	2016-03-01 02:59:56	@gromgit :+1:	sjfkai	gromgit
294	2016-03-01 12:14:52	@nmrony, @gromgit has a point. I would also go for `Math.floor`. What do you think?	zenopopovici	nmrony
294	2016-03-01 12:14:52	@nmrony, @gromgit has a point. I would also go for `Math.floor`. What do you think?	zenopopovici	gromgit
294	2016-03-02 04:15:53	@zenopopovici @gromgit Sure!! I will give this patch a final touch when I return home .	nmrony	zenopopovici
294	2016-03-02 04:15:53	@zenopopovici @gromgit Sure!! I will give this patch a final touch when I return home .	nmrony	gromgit
294	2016-03-02 18:42:34	@zenopopovici Updated `PR` with `Math.floor` and working date string format to grab timestamp of specific date for iOS devices	nmrony	zenopopovici
294	2016-03-03 02:17:26	@nmrony I think there's some confusion regarding the recent discussions in #293 . It's not that Safari on iOS devices has a brain-damaged `Date()` that requires full ISO 8601 timestamp strings; it's that **single-digit days and months** aren't reliably parsed across platforms. For instance, the venerable Firefox on _all desktop and mobile platforms_ fails to parse `2016-2-28`, but no JS implement…	gromgit	nmrony
294	2016-03-03 07:15:13	@gromgit I have already mentioned it in updated PR	nmrony	gromgit
294	2016-03-03 07:30:27	@nmrony Sorry, I wasn't clear. What I mean to say is that `YYYY-MM-DD` and `YYYY-MM-DDT00:00:00Z` are _universally understood_ `Date()` input formats. The phrase "for iOS devices" is completely unnecessary, and may in fact confuse readers into believing that some other format is required for JS on Android or other platforms.	gromgit	nmrony
294	2016-03-03 12:32:13	@gromgit Okay. Let me update the PR right away. Hopefully we can ship it after this update :smiley:	nmrony	gromgit
294	2016-03-03 12:43:47	@gromgit @kurtextrem @sjfkai @zenopopovici Please can you review? Hopefully it is okay now. If it is please add :shipit: :wink:	nmrony	zenopopovici
294	2016-03-03 12:43:47	@gromgit @kurtextrem @sjfkai @zenopopovici Please can you review? Hopefully it is okay now. If it is please add :shipit: :wink:	nmrony	sjfkai
294	2016-03-03 12:43:47	@gromgit @kurtextrem @sjfkai @zenopopovici Please can you review? Hopefully it is okay now. If it is please add :shipit: :wink:	nmrony	kurtextrem
294	2016-03-03 12:43:47	@gromgit @kurtextrem @sjfkai @zenopopovici Please can you review? Hopefully it is okay now. If it is please add :shipit: :wink:	nmrony	gromgit
293	2016-02-26 21:14:24	@tracker1 true @nmrony take a look here	loverajoel	tracker1
293	2016-02-27 06:50:33	Yes true, silly mistake always gives pain. @tracker1 Thanks... @loverajoel Let me send a patch for it. How can I send a patch?	nmrony	loverajoel
293	2016-02-27 06:50:33	Yes true, silly mistake always gives pain. @tracker1 Thanks... @loverajoel Let me send a patch for it. How can I send a patch?	nmrony	tracker1
293	2016-02-27 12:16:29	@hingsir RFC2822 dates are of the form "01 Jan 2016" rather than "2016/01/01", and RFC3339 (the official "Internet date and timestamps" RFC) is actually based on ISO8601, so I'm not sure what you mean by "compatibility".	gromgit	hingsir
293	2016-02-27 13:03:35	@hingsir JS `dateString` value is compatible with IETF-compliant RFC 2822 timestamps and also a version of ISO8601. Main difference is between time zones please check - [Date Javascript MDN](https://developer.mozilla.org/en-US/docs/Web/JavaScript/Reference/Global_Objects/Date) - [Date.parse()](https://developer.mozilla.org/en-US/docs/Web/JavaScript/Reference/Global_Objects/Date/parse)	nmrony	hingsir
293	2016-02-27 13:21:23	@loverajoel @kurtextrem Sent another PR with conversion in seconds #294	nmrony	loverajoel
293	2016-02-27 13:21:23	@loverajoel @kurtextrem Sent another PR with conversion in seconds #294	nmrony	kurtextrem
293	2016-02-27 14:40:43	@nmrony @gromgit You both right. The problem I met was that `new Date('2016-1-1')` returns `Invalid Date` in iOS environment while `new Date('2016/1/1')` parsed correctly	hingsir	nmrony
293	2016-02-27 14:40:43	@nmrony @gromgit You both right. The problem I met was that `new Date('2016-1-1')` returns `Invalid Date` in iOS environment while `new Date('2016/1/1')` parsed correctly	hingsir	gromgit
293	2016-02-27 18:18:47	@hingsir yes and to convert it into `ISO-8601` format you need to pass `YYYY-MM-DDT00:00:00Z` and it should works fine on iOS. I don't have iOS devices right now. Can you confirm it? Then I will add it in Tip #294. One more thing `ES5` assumes timezone is `UTC` where `ES2015` will be Local timezone	nmrony	hingsir
293	2016-02-28 04:27:16	@nmrony @hingsir Safari for iOS 9.2.1 handles ISO8601 `2016-01-01T00:00:00Z` just fine. I also tested the other formats listed in the _Date and time (current at page generation) expressed according to ISO 8601_ sidebar of [https://en.wikipedia.org/wiki/ISO_8601](the Wikipedia page), across a slew of browsers on Linux, Mac OS X, iOS and Android. I was not surprised that every browser rejects the w…	gromgit	nmrony
293	2016-02-28 04:27:16	@nmrony @hingsir Safari for iOS 9.2.1 handles ISO8601 `2016-01-01T00:00:00Z` just fine. I also tested the other formats listed in the _Date and time (current at page generation) expressed according to ISO 8601_ sidebar of [https://en.wikipedia.org/wiki/ISO_8601](the Wikipedia page), across a slew of browsers on Linux, Mac OS X, iOS and Android. I was not surprised that every browser rejects the w…	gromgit	hingsir
293	2016-02-29 15:58:45	@gromgit I will update PR adding the information soon	nmrony	gromgit
292	2016-03-05 05:17:45	@Morklympious ping	loverajoel	Morklympious
292	2016-03-05 17:41:30	@kurtextrem I think I'm going to omit the 'private' variables idea, It's a good thing to know, but I think the focus is less on simulating private state and more on "What actually gets returned". Someone should write about Module patterns or function scope, which is probably where the private state explanation is better suited	Morklympious	kurtextrem
292	2016-03-22 17:08:36	@Morklympious ping!	loverajoel	Morklympious
292	2016-03-23 10:16:05	@Morklympious :). I'm :shipit:	zenopopovici	Morklympious
291	2016-02-26 19:42:46	@kurtextrem Can we gat rid of the `<sup>`? Just use regular () or a comma.	zenopopovici	kurtextrem
291	2016-03-01 12:18:04	@kurtextrem Can you please add: Please note that your title cannot start with a backtick character. Then we can merge.	zenopopovici	kurtextrem
291	2016-03-01 13:56:31	@zenopopovici Added. Also added how to use ``` blocks correctly for the tips :D Please also discuss "How useful are the dates (e.g. for file names and more)? Isn't simply counting up a better idea (like the main readme does already)?"	kurtextrem	zenopopovici
291	2016-03-01 14:30:57	@gromgit Changing the file name now would involve a lot of work across all languages, breaking also Google incoming links. We're sticking to what we have now. @kurtextrem Please also remove capitalization requirement, @gromgit has a point, besides almost all others are not capitalized. We should stick to non capitalized titles (this should be a requirement).	zenopopovici	kurtextrem
291	2016-03-01 14:30:57	@gromgit Changing the file name now would involve a lot of work across all languages, breaking also Google incoming links. We're sticking to what we have now. @kurtextrem Please also remove capitalization requirement, @gromgit has a point, besides almost all others are not capitalized. We should stick to non capitalized titles (this should be a requirement).	zenopopovici	gromgit
291	2016-03-01 14:44:52	Sorry, @zenopopovici , I don't agree with mandating _any_ sort of title casing. This should instead be taken on a case-by-case basis; sometimes all-lower-case reads better, sometimes Headline-Style Casing works, and sometimes a mix is the best option, like the alternate title for my initial PR that conflicted with Tip 18: ### _Double Bitwise NOT_ Considered Harmful: A thorough analysis	gromgit	zenopopovici
291	2016-03-01 14:49:34	Thank you @kurtextrem.	zenopopovici	kurtextrem
290	2016-02-26 21:39:48	@drakmail I'd be happy to expand on it. Can you help me understand the part you'd like to clarify so that I can make it more clear? :smile: A conditional breakpoint pauses the page thread only if the condition for the breakpoint evaluates to true. So by using a condition like `console.log('foo') && false` it's guaranteed to evaluate to false since you're putting the literal false in the AND condi…	zackhall	drakmail
290	2016-03-01 12:19:25	@zackhall Please commit the clarification you suggested :)	zenopopovici	zackhall
290	2016-03-03 06:45:25	@sjfkai Good point. The equivalent Firefox page is [here](https://developer.mozilla.org/en-US/docs/Tools/Debugger/How_to/Set_a_conditional_breakpoint).	gromgit	sjfkai
290	2016-03-03 16:37:02	@sjfkai @gromgit great suggestion. I'll do that shortly. And here's the equivalent [Edge page](https://dev.windows.com/en-us/microsoft-edge/platform/documentation/f12-devtools-guide/debugger/#setting-and-managing-breakpoints) as well. @loverajoel that's awesome, I didn't know that was an option. Will add that as well.	zackhall	sjfkai
290	2016-03-03 16:37:02	@sjfkai @gromgit great suggestion. I'll do that shortly. And here's the equivalent [Edge page](https://dev.windows.com/en-us/microsoft-edge/platform/documentation/f12-devtools-guide/debugger/#setting-and-managing-breakpoints) as well. @loverajoel that's awesome, I didn't know that was an option. Will add that as well.	zackhall	gromgit
290	2016-03-03 19:00:23	@sjfkai @gromgit Done! Thank you for the suggestions!	zackhall	sjfkai
290	2016-03-03 19:00:23	@sjfkai @gromgit Done! Thank you for the suggestions!	zackhall	gromgit
290	2016-03-03 19:01:00	@kurtextrem I don't like mixing data types :P, but I get your point. :shipit:	homer0	kurtextrem
289	2016-02-26 17:08:44	@kurtextrem yes, we should add this in the contribution rules	loverajoel	kurtextrem
288	2016-02-26 18:08:28	Thanks! @zenopopovici	ppollo07	zenopopovici
288	2016-03-22 17:09:48	@ppollo07 ping	loverajoel	ppollo07
288	2016-04-02 23:25:50	@loverajoel i need your check for my new commits.. It's all ready!!	ppollo07	loverajoel
288	2016-05-04 02:42:39	Thanks @ppollo07	loverajoel	ppollo07
287	2016-02-25 23:29:12	@pastrop Everybody is more than welcome to contribute with a PR. We're not refusing anything that is of interest.	zenopopovici	pastrop
287	2016-03-03 11:09:51	@ro0NL Not a bad suggestion ... //cc @loverajoel	zenopopovici	ro0NL
287	2016-03-05 05:07:45	@ro0NL @zenopopovici yep, we can create labels or tags and I jekyll support this	loverajoel	zenopopovici
287	2016-03-05 05:07:45	@ro0NL @zenopopovici yep, we can create labels or tags and I jekyll support this	loverajoel	ro0NL
286	2016-02-25 17:31:01	@neighborhood999 you are admin and you can merge your fixes for this language	loverajoel	neighborhood999
286	2016-02-25 17:35:06	@loverajoel I know :smile: but I not finish, I will as soon as possible.	neighborhood999	loverajoel
286	2016-02-25 17:36:00	@neighborhood999 haha sorry	loverajoel	neighborhood999
286	2016-02-25 17:37:46	@loverajoel It's OK. I just want this translate will be better. I want go to sleep. Good Night :smile:	neighborhood999	loverajoel
285	2016-02-25 14:29:50	@ro0NL yes, so weird, I will check. thanks	loverajoel	ro0NL
285	2016-03-07 07:58:23	@loverajoel the 1st page link is still wrong... http://www.jstips.co/3/ Both page 1 & 2 are linking to page 2.	ro0NL	loverajoel
285	2016-03-07 15:20:42	@ro0NL true, I will check, thanks	loverajoel	ro0NL
284	2016-02-25 14:20:23	@woverton there are tips in review, you can contribute by giving your :shipit: (OK) vote to them or suggest improvements. Take a look at the open PRs.	zenopopovici	woverton
284	2016-02-25 14:32:29	@woverton how @zenopopovici said, rules changed, we are waiting for review for merge, for example this https://github.com/loverajoel/jstips/pull/248	loverajoel	woverton
284	2016-02-25 14:32:29	@woverton how @zenopopovici said, rules changed, we are waiting for review for merge, for example this https://github.com/loverajoel/jstips/pull/248	loverajoel	zenopopovici
283	2016-02-25 23:30:18	@ppollo07 Thank you for your work, we'll lot over it asap.	zenopopovici	ppollo07
283	2016-02-25 23:57:55	@ppollo07 you still have conflicts, there are files from EN language	loverajoel	ppollo07
280	2016-02-24 17:12:32	Thank you for your contribution @madtaras	zenopopovici	madtaras
279	2016-02-25 14:22:12	@boneskull nice catch! @mattfxyz can you take a look here?	loverajoel	boneskull
273	2016-02-23 06:01:22	@plrthink Thank you very much! Expect more :+1:	sjfkai	plrthink
272	2016-02-23 08:17:53	@kubrick1991 Thank you very much. I benefited a lot from your answer. however,I still have a question,as you said: `Array.apply(null,{length:10}).map(Function.prototype.call,Number)` will execute `Function.prototype.call.call(Number,undefined,0,[undefined,...])` for the first element,in this code,'this' refers to 'Number'(am i right?),and this is the same as `Function.prototype.call(undefined,0,[…	SudoKillMe	kubrick1991
272	2016-02-23 10:07:09	@SudoKillMe `Function.prototype.call.call([Number|Array|Object],undefined,n)` is the same as `[Number|Array|Object].call(undefined,n)`,not `Function.prototype.call(undefined,n)`.The second param is the function to finally execute, and the first param is just a `call` function.	kubrick1991	SudoKillMe
272	2016-02-23 10:57:20	@SudoKillMe `Function.prototype.call(undefined,0)` is not the same as `Function(0)`. The former calls function `Function.prototype` with `undefined` as its context and `0, [undefined, ...]` as its arguments. This will return `undefined` (function `Function.prototype` always returns `undefined`). The latter calls constructor `Function` with only argument `0`. The result of such call is a newly cre…	schyzoo	SudoKillMe
272	2016-02-23 11:18:22	@kubrick1991 thanks a lot! I never thought the detail of these functions,you helped me a lot thanks again	SudoKillMe	kubrick1991
272	2016-02-23 11:19:31	@schyzoo thanks,your answer made me understand something that I didn't know	SudoKillMe	schyzoo
269	2016-02-22 03:46:10	I think this PR need @sjfkai review beacause this version is **zh_CN** what do you think @loverajoel ?	neighborhood999	loverajoel
269	2016-02-22 03:49:32	@neighborhood999 sorry, my bad	loverajoel	neighborhood999
269	2016-02-22 07:01:28	@zhangpenglin Thank you. Except more PR to help me improve the zh_CN version.	sjfkai	zhangpenglin
268	2016-02-20 23:50:17	@megapctr: I would prefer a short phrase on -- rather than the "excercise" ... what do you think?	zenopopovici	megapctr
268	2016-02-21 17:34:02	@megapctr Thank your work! We'll merge it in the coming week.	zenopopovici	megapctr
267	2016-02-20 16:49:44	Thank you @sekaiamber, we'll put it under review next week when the new rules go into effect.	zenopopovici	sekaiamber
267	2016-02-25 14:17:00	@sekaiamber We discussed this, unless it points out a jQuery specific issue, we can't accept jQuery, either convert to vanilla JS or close PR.	zenopopovici	sekaiamber
267	2016-02-25 16:37:11	@zenopopovici You've misunderstood. jQuery is used as example and is pretty common. Their technique is clever and in this case shows the point. The "real" code in this tip is vanilla JS. However, I think the title is not fitting.	kurtextrem	zenopopovici
264	2016-02-21 17:05:36	@hingsir ping! @sylvaindethier translation isn't necessary for fixes, but @sjfkai will thank you :p	loverajoel	sylvaindethier
264	2016-02-22 01:50:32	@sylvaindethier :+1:	hingsir	sylvaindethier
261	2016-02-19 17:08:14	@darul75 ping!	loverajoel	darul75
261	2016-02-25 14:22:58	thanks @darul75	loverajoel	darul75
260	2016-02-19 16:58:01	@kurtextrem I added yesterday the PR template	loverajoel	kurtextrem
260	2016-02-19 17:09:55	Aah sorry :) Am 19.02.2016 17:58 schrieb "Joel Lovera" notifications@github.com: > @kurtextrem https://github.com/kurtextrem I added yesterday the PR > template > > — > Reply to this email directly or view it on GitHub > https://github.com/loverajoel/jstips/pull/260#issuecomment-186302586.	kurtextrem	kurtextrem
260	2016-02-20 13:37:58	@loverajoel There are still some spelling mistakes suggested by @drakmail. Take a look when you have the time.	zenopopovici	loverajoel
258	2016-02-17 21:29:49	@souljacker thanks	loverajoel	souljacker
258	2016-02-17 22:10:01	@loverajoel :bowtie:	souljacker	loverajoel
254	2016-02-18 16:03:07	Thanks @bsitruk ! Can i accept the PR from Github UI or should I do it in CLI ? EDIT : I'm quite new here :)	adaniloff	bsitruk
254	2016-02-18 16:06:05	@loverajoel I think you meant @adaniloff :)	ahmedelgabri	loverajoel
254	2016-02-18 16:06:05	@loverajoel I think you meant @adaniloff :)	ahmedelgabri	adaniloff
254	2016-02-18 17:14:24	I think too :P @loverajoel , so you are the one that validate PR and just wait for the author to confirm it, right :)? Just wanna be sure about the process here.	adaniloff	loverajoel
251	2016-02-16 20:02:16	@kurtextrem I agree with your first point. If we're handing out one a week, we'll have quite a bit of time to revamp the quality of individual tips. Quality should always be before quantity.	Pixeluh	kurtextrem
251	2016-02-16 20:10:09	Totally agree with the stated opinions by @souljacker and @kurtextrem. Definitely it's really hard to keep high quality on the reviews for all purposed tips on a daily basis. I believe it's a good idea to switch to a different time frame, though I'm not sure if this should be once per week. Maybe at least twice per week or on a scheduled basis excluding the weekends like every Monday, Wednesday a…	radibit	souljacker
251	2016-02-16 20:10:09	Totally agree with the stated opinions by @souljacker and @kurtextrem. Definitely it's really hard to keep high quality on the reviews for all purposed tips on a daily basis. I believe it's a good idea to switch to a different time frame, though I'm not sure if this should be once per week. Maybe at least twice per week or on a scheduled basis excluding the weekends like every Monday, Wednesday a…	radibit	kurtextrem
251	2016-02-16 20:22:10	+1 to @adaniloff, I think that is better don't set a frequency	loverajoel	adaniloff
251	2016-02-16 20:43:50	I kinda agree with the comment above by @zenopopovici. Especially the 1., 3. and 4 :) EDIT : @loverajoel ahah that's fun, same reaction :) EDIT2 : for the 3., I personnaly like [those rules](https://github.com/feross/standard/blob/master/RULES.md)!	adaniloff	zenopopovici
251	2016-02-16 20:43:50	I kinda agree with the comment above by @zenopopovici. Especially the 1., 3. and 4 :) EDIT : @loverajoel ahah that's fun, same reaction :) EDIT2 : for the 3., I personnaly like [those rules](https://github.com/feross/standard/blob/master/RULES.md)!	adaniloff	loverajoel
251	2016-02-16 23:15:25	@loverajoel 5. I'm thinking ahead, I would want to publish these in an ebook format free for use at a time in the future. Anyway, there is no LICENSE file in the repo itself and one should be present (it's pretty standard). The readme has a link to a license not a license itself. Maybe I'm bickering about a non-issue but that's just me. I've just downloaded the iOS app, it's gonna be my main free…	zenopopovici	loverajoel
251	2016-02-16 23:16:48	@adaniloff - Those rules look pretty cool. :+1:	zenopopovici	adaniloff
251	2016-02-17 05:11:10	@zenopopovici I don't know much about licenses, I like a licence that is free use but for open source projects :smile:	loverajoel	zenopopovici
251	2016-02-17 08:57:44	I think we should also define rules such as: - At least 3 (or 2?) people have to give their "LGTM" - when there is one 'complaint' resolve first before moving on I also like standard a lot (@adaniloff suggested it).	kurtextrem	adaniloff
251	2016-02-17 09:56:04	@zenopopovici :+1: I think it is great idea not bounding to a time constant. Another variant – publish only prepared tips once a week. It could provide some regularity without reducing quality.	drakmail	zenopopovici
251	2016-02-17 15:52:24	@loverajoel - Here is another view to improve the quality of tips. If we can get some of most renowned guys in the JS community to contribute to this project by providing their tips, including the library/framework creators and committers/contributors, the people who drive the EcmaScript and web standards, we can expect the tips to be of high quality. And if we are not able to get them to contrib…	bmkmanoj	loverajoel
251	2016-02-17 16:25:06	@bmkmanoj I tried to contact JS rockstars to contribute but without success yet.	loverajoel	bmkmanoj
251	2016-02-17 16:38:46	I will shoot a message to NYC JS group I am member of http://www.meetup.com/NY-JavaScript/ To: loverajoel/jstips jstips@noreply.github.com Cc: pastrop pas_trop2003@yahoo.com Sent: Wednesday, February 17, 2016 11:25 AM Subject: Re: [jstips] Rethinking JsTips goal (#251) @bmkmanoj I tried to contact JS rockstars to contribute but without success yet.— Reply to this email directly or view it on GitH…	pastrop	bmkmanoj
251	2016-02-17 16:45:22	@loverajoel That is kinda sad :worried:. I really like this project and I would like to take some responsibility towards keeping it going and grow stronger, by translating some of good stuff from the JS rockstars that I have been collating from blogs/ sites and publish here. If you feel, making me a collaborator will help in this direction - you may do so, but it is fine otherwise also.	bmkmanoj	loverajoel
251	2016-02-17 21:21:33	All of us are on the same page, **quality > quantity**. So, I'm going to create a couple labels to tag each tip. All tips will have (same now) a label `tip-proposal` to identify tips PR's. Also will be two more labels to identify the status of the tip: `under review` and `ready to merge`. A tip will be `ready to merge` when at least 5 people give his :shipit: => `:shipit:` Also, I need help for s…	loverajoel	zenopopovici
251	2016-02-18 07:53:47	@loverajoel Are you talking about tips license or about code in tips license? For tips best choice is one of Creative Commons licenses, for code – GPL v3. These licenses best fits for free usage in open source projects.	drakmail	loverajoel
251	2016-02-18 15:42:15	@drakmail awesome! thanks for that!	loverajoel	drakmail
251	2016-02-18 18:52:35	@loverajoel I've added the license.	zenopopovici	loverajoel
251	2016-02-18 23:46:11	So, following up on the idea of peer-reviewing tips before publishing is there going the be some holding area for people to go in and review the pending tips. How it all is going to work? Are we going to somehow leverage github workflow with people submitting pull requests? Also here is yet another pretty amorphous thought. I am writing scaffolding for ecommerce platofrm using MEAN stack. While d…	pastrop	zenopopovici
251	2016-02-19 03:24:33	@loverajoel If we're talking about licensing tips code, the GPL is absolutely the wrong license, due to this line at the end of the license file. > "The GNU General Public License does not permit incorporating your program into proprietary programs." The GPL will ensure that businesses or anyone developing commercial software will not acknowledge using JS Tips (if they're paying attention). Look …	gihrig	loverajoel
251	2016-02-19 07:31:03	@gihrig GPL best fits for requirements of @loverajoel > I think that it should contemplate free usage under open source projects, right? @gihrig you are right, MIT is better as license for tips that allows usage in proprietary projects.	drakmail	gihrig
251	2016-02-19 07:31:03	@gihrig GPL best fits for requirements of @loverajoel > I think that it should contemplate free usage under open source projects, right? @gihrig you are right, MIT is better as license for tips that allows usage in proprietary projects.	drakmail	loverajoel
251	2016-02-19 09:02:56	I think GPL should be used. All contributors are volunteers, reviews are done by the same volunteers, it should be open source. It should be up to @loverajoel though. We can change the license now, but it will be very hard to do that later. PS: The license in the repo applies to everything unless we split the repo into 2 different repos (one for tips, the other for the site) and apply a different…	zenopopovici	loverajoel
251	2016-02-19 09:26:28	@loverajoel I think there should be a issue with vote for most suitable license for the tips.	drakmail	loverajoel
251	2016-02-19 17:07:16	I have not problems about licence type, we can choose the fittest for the project. The only case that I think that we have to prevent is for example if somebody uses the Tips for creating a platform for tech js and it isn't free. cc @drakmail @kurtextrem @zenopopovici	loverajoel	zenopopovici
251	2016-02-19 17:07:16	I have not problems about licence type, we can choose the fittest for the project. The only case that I think that we have to prevent is for example if somebody uses the Tips for creating a platform for tech js and it isn't free. cc @drakmail @kurtextrem @zenopopovici	loverajoel	drakmail
251	2016-02-19 17:07:16	I have not problems about licence type, we can choose the fittest for the project. The only case that I think that we have to prevent is for example if somebody uses the Tips for creating a platform for tech js and it isn't free. cc @drakmail @kurtextrem @zenopopovici	loverajoel	kurtextrem
251	2016-02-19 17:40:26	Oh yes, totally right. So we need a license which prevents commercial use, and requires crediting when using or modifying the genuine content of the tip (don't confuse the genuine content with actual code - I don't think it makes sense to "license" code in tips, as that would bring confusion whether you have to credit the author when using the code. It's also likely someone else wrote about the s…	kurtextrem	zenopopovici
251	2016-02-19 17:40:26	Oh yes, totally right. So we need a license which prevents commercial use, and requires crediting when using or modifying the genuine content of the tip (don't confuse the genuine content with actual code - I don't think it makes sense to "license" code in tips, as that would bring confusion whether you have to credit the author when using the code. It's also likely someone else wrote about the s…	kurtextrem	drakmail
251	2016-02-19 17:40:26	Oh yes, totally right. So we need a license which prevents commercial use, and requires crediting when using or modifying the genuine content of the tip (don't confuse the genuine content with actual code - I don't think it makes sense to "license" code in tips, as that would bring confusion whether you have to credit the author when using the code. It's also likely someone else wrote about the s…	kurtextrem	kurtextrem
251	2016-02-19 17:59:26	@kurtextrem +1	loverajoel	kurtextrem
251	2016-02-19 18:50:42	@kurtextrem +1	zenopopovici	kurtextrem
251	2016-02-19 20:57:31	@loverajoel I think best is MIT license for code in tips and one of of Creative Commons licenses for tips text. It allow to use tips code in free and proprietary projects and restrict tips text usage (for example, allowing usage only with link to jstips repo)	drakmail	loverajoel
251	2016-02-20 16:05:15	I agree w/ @zenopopovici [point 2](https://github.com/loverajoel/jstips/issues/251#issuecomment-184865110). Why should the tips be translated ? IMO any (JS) developer should be able to read technical english. Is GitHub translated ? No ! Is MDN translated ? ... Oh wait, yes ! But personally I always read their `en_US` docs.	sylvaindethier	zenopopovici
251	2016-02-21 17:48:00	Guys you might want to look over the PR and give your :shipit: or :no_good: vote for the new rules. We can still improve rules along the way. Anyone can come up with a PR. We want to implement the new rules next week and we have a few tips waiting to be reviewed in the pipeline. //cc @souljacker, @kurtextrem, @Pixeluh, @radibit, @adaniloff, @jucrouzet, @tracker1, @gihrig, @sjfkai, @bmkmanoj, @pas…	zenopopovici	radibit
251	2016-02-21 17:48:00	Guys you might want to look over the PR and give your :shipit: or :no_good: vote for the new rules. We can still improve rules along the way. Anyone can come up with a PR. We want to implement the new rules next week and we have a few tips waiting to be reviewed in the pipeline. //cc @souljacker, @kurtextrem, @Pixeluh, @radibit, @adaniloff, @jucrouzet, @tracker1, @gihrig, @sjfkai, @bmkmanoj, @pas…	zenopopovici	johnstew
251	2016-02-21 17:48:00	Guys you might want to look over the PR and give your :shipit: or :no_good: vote for the new rules. We can still improve rules along the way. Anyone can come up with a PR. We want to implement the new rules next week and we have a few tips waiting to be reviewed in the pipeline. //cc @souljacker, @kurtextrem, @Pixeluh, @radibit, @adaniloff, @jucrouzet, @tracker1, @gihrig, @sjfkai, @bmkmanoj, @pas…	zenopopovici	tracker1
251	2016-02-21 17:48:00	Guys you might want to look over the PR and give your :shipit: or :no_good: vote for the new rules. We can still improve rules along the way. Anyone can come up with a PR. We want to implement the new rules next week and we have a few tips waiting to be reviewed in the pipeline. //cc @souljacker, @kurtextrem, @Pixeluh, @radibit, @adaniloff, @jucrouzet, @tracker1, @gihrig, @sjfkai, @bmkmanoj, @pas…	zenopopovici	bmkmanoj
251	2016-02-21 17:48:00	Guys you might want to look over the PR and give your :shipit: or :no_good: vote for the new rules. We can still improve rules along the way. Anyone can come up with a PR. We want to implement the new rules next week and we have a few tips waiting to be reviewed in the pipeline. //cc @souljacker, @kurtextrem, @Pixeluh, @radibit, @adaniloff, @jucrouzet, @tracker1, @gihrig, @sjfkai, @bmkmanoj, @pas…	zenopopovici	Pixeluh
251	2016-02-21 17:48:00	Guys you might want to look over the PR and give your :shipit: or :no_good: vote for the new rules. We can still improve rules along the way. Anyone can come up with a PR. We want to implement the new rules next week and we have a few tips waiting to be reviewed in the pipeline. //cc @souljacker, @kurtextrem, @Pixeluh, @radibit, @adaniloff, @jucrouzet, @tracker1, @gihrig, @sjfkai, @bmkmanoj, @pas…	zenopopovici	jucrouzet
251	2016-02-21 17:48:00	Guys you might want to look over the PR and give your :shipit: or :no_good: vote for the new rules. We can still improve rules along the way. Anyone can come up with a PR. We want to implement the new rules next week and we have a few tips waiting to be reviewed in the pipeline. //cc @souljacker, @kurtextrem, @Pixeluh, @radibit, @adaniloff, @jucrouzet, @tracker1, @gihrig, @sjfkai, @bmkmanoj, @pas…	zenopopovici	gihrig
251	2016-02-21 17:48:00	Guys you might want to look over the PR and give your :shipit: or :no_good: vote for the new rules. We can still improve rules along the way. Anyone can come up with a PR. We want to implement the new rules next week and we have a few tips waiting to be reviewed in the pipeline. //cc @souljacker, @kurtextrem, @Pixeluh, @radibit, @adaniloff, @jucrouzet, @tracker1, @gihrig, @sjfkai, @bmkmanoj, @pas…	zenopopovici	ramitayba
251	2016-02-21 17:48:00	Guys you might want to look over the PR and give your :shipit: or :no_good: vote for the new rules. We can still improve rules along the way. Anyone can come up with a PR. We want to implement the new rules next week and we have a few tips waiting to be reviewed in the pipeline. //cc @souljacker, @kurtextrem, @Pixeluh, @radibit, @adaniloff, @jucrouzet, @tracker1, @gihrig, @sjfkai, @bmkmanoj, @pas…	zenopopovici	kurtextrem
251	2016-02-21 17:48:00	Guys you might want to look over the PR and give your :shipit: or :no_good: vote for the new rules. We can still improve rules along the way. Anyone can come up with a PR. We want to implement the new rules next week and we have a few tips waiting to be reviewed in the pipeline. //cc @souljacker, @kurtextrem, @Pixeluh, @radibit, @adaniloff, @jucrouzet, @tracker1, @gihrig, @sjfkai, @bmkmanoj, @pas…	zenopopovici	adaniloff
251	2016-02-21 17:48:00	Guys you might want to look over the PR and give your :shipit: or :no_good: vote for the new rules. We can still improve rules along the way. Anyone can come up with a PR. We want to implement the new rules next week and we have a few tips waiting to be reviewed in the pipeline. //cc @souljacker, @kurtextrem, @Pixeluh, @radibit, @adaniloff, @jucrouzet, @tracker1, @gihrig, @sjfkai, @bmkmanoj, @pas…	zenopopovici	souljacker
251	2016-02-21 17:48:00	Guys you might want to look over the PR and give your :shipit: or :no_good: vote for the new rules. We can still improve rules along the way. Anyone can come up with a PR. We want to implement the new rules next week and we have a few tips waiting to be reviewed in the pipeline. //cc @souljacker, @kurtextrem, @Pixeluh, @radibit, @adaniloff, @jucrouzet, @tracker1, @gihrig, @sjfkai, @bmkmanoj, @pas…	zenopopovici	pastrop
251	2016-02-21 17:48:00	Guys you might want to look over the PR and give your :shipit: or :no_good: vote for the new rules. We can still improve rules along the way. Anyone can come up with a PR. We want to implement the new rules next week and we have a few tips waiting to be reviewed in the pipeline. //cc @souljacker, @kurtextrem, @Pixeluh, @radibit, @adaniloff, @jucrouzet, @tracker1, @gihrig, @sjfkai, @bmkmanoj, @pas…	zenopopovici	sjfkai
251	2016-02-22 03:38:03	I might've somehow missed it yet could you guys tell me how the voting works? I go to GitHub and don't see where I am supposed to vote To: loverajoel/jstips jstips@noreply.github.com Cc: pastrop pas_trop2003@yahoo.com Sent: Sunday, February 21, 2016 12:48 PM Subject: Re: [jstips] [Discussion] Rethinking JsTips goal (#251) Guys you might want to look over the PR and give your or vote for the new r…	pastrop	radibit
251	2016-02-22 03:38:03	I might've somehow missed it yet could you guys tell me how the voting works? I go to GitHub and don't see where I am supposed to vote To: loverajoel/jstips jstips@noreply.github.com Cc: pastrop pas_trop2003@yahoo.com Sent: Sunday, February 21, 2016 12:48 PM Subject: Re: [jstips] [Discussion] Rethinking JsTips goal (#251) Guys you might want to look over the PR and give your or vote for the new r…	pastrop	johnstew
251	2016-02-22 03:38:03	I might've somehow missed it yet could you guys tell me how the voting works? I go to GitHub and don't see where I am supposed to vote To: loverajoel/jstips jstips@noreply.github.com Cc: pastrop pas_trop2003@yahoo.com Sent: Sunday, February 21, 2016 12:48 PM Subject: Re: [jstips] [Discussion] Rethinking JsTips goal (#251) Guys you might want to look over the PR and give your or vote for the new r…	pastrop	tracker1
251	2016-02-22 03:38:03	I might've somehow missed it yet could you guys tell me how the voting works? I go to GitHub and don't see where I am supposed to vote To: loverajoel/jstips jstips@noreply.github.com Cc: pastrop pas_trop2003@yahoo.com Sent: Sunday, February 21, 2016 12:48 PM Subject: Re: [jstips] [Discussion] Rethinking JsTips goal (#251) Guys you might want to look over the PR and give your or vote for the new r…	pastrop	bmkmanoj
251	2016-02-22 03:38:03	I might've somehow missed it yet could you guys tell me how the voting works? I go to GitHub and don't see where I am supposed to vote To: loverajoel/jstips jstips@noreply.github.com Cc: pastrop pas_trop2003@yahoo.com Sent: Sunday, February 21, 2016 12:48 PM Subject: Re: [jstips] [Discussion] Rethinking JsTips goal (#251) Guys you might want to look over the PR and give your or vote for the new r…	pastrop	Pixeluh
251	2016-02-22 03:38:03	I might've somehow missed it yet could you guys tell me how the voting works? I go to GitHub and don't see where I am supposed to vote To: loverajoel/jstips jstips@noreply.github.com Cc: pastrop pas_trop2003@yahoo.com Sent: Sunday, February 21, 2016 12:48 PM Subject: Re: [jstips] [Discussion] Rethinking JsTips goal (#251) Guys you might want to look over the PR and give your or vote for the new r…	pastrop	jucrouzet
251	2016-02-22 03:38:03	I might've somehow missed it yet could you guys tell me how the voting works? I go to GitHub and don't see where I am supposed to vote To: loverajoel/jstips jstips@noreply.github.com Cc: pastrop pas_trop2003@yahoo.com Sent: Sunday, February 21, 2016 12:48 PM Subject: Re: [jstips] [Discussion] Rethinking JsTips goal (#251) Guys you might want to look over the PR and give your or vote for the new r…	pastrop	gihrig
251	2016-02-22 03:38:03	I might've somehow missed it yet could you guys tell me how the voting works? I go to GitHub and don't see where I am supposed to vote To: loverajoel/jstips jstips@noreply.github.com Cc: pastrop pas_trop2003@yahoo.com Sent: Sunday, February 21, 2016 12:48 PM Subject: Re: [jstips] [Discussion] Rethinking JsTips goal (#251) Guys you might want to look over the PR and give your or vote for the new r…	pastrop	ramitayba
251	2016-02-22 03:38:03	I might've somehow missed it yet could you guys tell me how the voting works? I go to GitHub and don't see where I am supposed to vote To: loverajoel/jstips jstips@noreply.github.com Cc: pastrop pas_trop2003@yahoo.com Sent: Sunday, February 21, 2016 12:48 PM Subject: Re: [jstips] [Discussion] Rethinking JsTips goal (#251) Guys you might want to look over the PR and give your or vote for the new r…	pastrop	kurtextrem
251	2016-02-22 03:38:03	I might've somehow missed it yet could you guys tell me how the voting works? I go to GitHub and don't see where I am supposed to vote To: loverajoel/jstips jstips@noreply.github.com Cc: pastrop pas_trop2003@yahoo.com Sent: Sunday, February 21, 2016 12:48 PM Subject: Re: [jstips] [Discussion] Rethinking JsTips goal (#251) Guys you might want to look over the PR and give your or vote for the new r…	pastrop	adaniloff
251	2016-02-22 03:38:03	I might've somehow missed it yet could you guys tell me how the voting works? I go to GitHub and don't see where I am supposed to vote To: loverajoel/jstips jstips@noreply.github.com Cc: pastrop pas_trop2003@yahoo.com Sent: Sunday, February 21, 2016 12:48 PM Subject: Re: [jstips] [Discussion] Rethinking JsTips goal (#251) Guys you might want to look over the PR and give your or vote for the new r…	pastrop	souljacker
251	2016-02-22 03:38:03	I might've somehow missed it yet could you guys tell me how the voting works? I go to GitHub and don't see where I am supposed to vote To: loverajoel/jstips jstips@noreply.github.com Cc: pastrop pas_trop2003@yahoo.com Sent: Sunday, February 21, 2016 12:48 PM Subject: Re: [jstips] [Discussion] Rethinking JsTips goal (#251) Guys you might want to look over the PR and give your or vote for the new r…	pastrop	pastrop
251	2016-02-22 03:38:03	I might've somehow missed it yet could you guys tell me how the voting works? I go to GitHub and don't see where I am supposed to vote To: loverajoel/jstips jstips@noreply.github.com Cc: pastrop pas_trop2003@yahoo.com Sent: Sunday, February 21, 2016 12:48 PM Subject: Re: [jstips] [Discussion] Rethinking JsTips goal (#251) Guys you might want to look over the PR and give your or vote for the new r…	pastrop	sjfkai
251	2016-02-22 08:44:31	@pastrop Just enter the `:shipit:` or `:no_good:` emoticon in the comments section of the PR/Issue. Or just say "I'm OK with this".	zenopopovici	pastrop
251	2016-02-22 22:42:26	Agree ... let's merge the new rules @loverajoel	zenopopovici	loverajoel
250	2016-02-18 17:36:45	@drakmail I made a PR (for you) about two things : - 2 spaces instead of 4 - spaces instead of tabs Tell me if anything	adaniloff	drakmail
249	2016-02-16 14:11:35	@rjgotten I agree with you, even these days I have in mind rethink the "one js tip per day", following this directive, force us merge tips fast and without review enough.	loverajoel	rjgotten
249	2016-02-16 17:52:43	@radibit @kurtextrem https://github.com/loverajoel/jstips/issues/251	loverajoel	kurtextrem
248	2016-02-15 17:01:12	@gogainda perf? Else +new Date wins, less characters. (for current timestamp Date.now() can be used and is shorter)	kurtextrem	gogainda
248	2016-02-15 18:18:15	@kurtextrem At least is easier to understand for newcomers. `+new Date` seems like magic	gogainda	kurtextrem
248	2016-02-15 18:21:32	@gogainda Feel free to dive into the mechanics behind that. More knowledge for everyone! :muscle:	kurtextrem	gogainda
248	2016-02-16 06:11:24	@kurtextrem @gogainda Agreed and `getTime()` , `.now()` is performant than the magic trick. Let me add those also and send another PR with these functions. BTW- What is the Patch Template?	nmrony	gogainda
248	2016-02-16 06:11:24	@kurtextrem @gogainda Agreed and `getTime()` , `.now()` is performant than the magic trick. Let me add those also and send another PR with these functions. BTW- What is the Patch Template?	nmrony	kurtextrem
248	2016-02-20 13:32:57	@nmrony Just update the current PR. We'll add it under review in the coming days, where it can be voted by everyone. See #251	zenopopovici	nmrony
248	2016-02-20 16:44:24	@zenopopovici I have updated my PR.. Found that `date.now()` is performant than `getTime` [now vs getTime](http://jsperf.com/gettime-vs-now-0). Please have a look on PR if it is all ok or not. Thanks	nmrony	zenopopovici
248	2016-02-20 17:29:07	@zenopopovici Under the hood the runtime calls `valueOf` method of the Date object. Then the unary `+` operator calls `toNumber()` with that returned value. More information can be found in the links below [Date.prototype.valueOf](http://es5.github.io/#x15.9.5.8) [Unary + operator](http://es5.github.io/#x11.4.6) [toNumber()](http://es5.github.io/#x9.3) Should I add these links in this tips? or be…	nmrony	zenopopovici
248	2016-02-20 18:20:25	@nmrony I know what it does :), but some of the people reading might not. Just add it to the explanation. A short sentence and link should be fine :)	zenopopovici	nmrony
248	2016-02-20 19:30:24	@zenopopovici I have added a short explanation and those links also. Please check the PR now. Hope it is fine :). Thanks	nmrony	zenopopovici
248	2016-02-24 03:59:06	@gogainda @kurtextrem :shipit: ?	loverajoel	gogainda
248	2016-02-24 03:59:06	@gogainda @kurtextrem :shipit: ?	loverajoel	kurtextrem
248	2016-02-25 15:14:46	@loverajoel: Let's ship this :)	zenopopovici	loverajoel
248	2016-02-25 15:21:38	@nmrony hahah that's the reason why I proposed 3 shipits in the rules, but now is 5 :p	loverajoel	nmrony
247	2016-02-16 15:38:15	good tip! thanks for your tip @adaniloff and for your review @kurtextrem !	loverajoel	kurtextrem
247	2016-02-16 15:38:15	good tip! thanks for your tip @adaniloff and for your review @kurtextrem !	loverajoel	adaniloff
245	2016-02-15 02:07:09	@AgentEpsilon thanks man!	loverajoel	AgentEpsilon
241	2016-02-13 21:00:18	Hey @neighborhood999 what is the difference with this Chinese version? https://github.com/loverajoel/jstips/tree/gh-pages/_posts/zh_CN	loverajoel	neighborhood999
241	2016-02-14 01:33:34	@loverajoel yep, different Chinese version is on diction and Chinese Translation is use by Taiwanese.	neighborhood999	loverajoel
241	2016-02-15 13:22:18	Hey @loverajoel, I already setting config, please check. thank you :)	neighborhood999	loverajoel
241	2016-02-15 13:36:14	@neighborhood999 sure, I will check it today, thanks!	loverajoel	neighborhood999
241	2016-02-16 03:29:40	@loverajoel thank you！	neighborhood999	loverajoel
241	2016-02-20 12:03:45	@sjfkai Please merge this if all looks ok.	zenopopovici	sjfkai
241	2016-02-20 12:54:01	@zenopopovici thank you！	neighborhood999	zenopopovici
241	2016-02-20 14:41:53	@zenopopovici Please keep up with the newest tip. And after finish that @loverajoel maybe you should merge this	sjfkai	zenopopovici
241	2016-02-20 14:41:53	@zenopopovici Please keep up with the newest tip. And after finish that @loverajoel maybe you should merge this	sjfkai	loverajoel
241	2016-02-20 15:08:02	@sjfkai: will be more careful	zenopopovici	sjfkai
241	2016-02-21 03:40:22	@sjfkai I already update to newest tips.	neighborhood999	sjfkai
241	2016-02-21 16:54:45	@neighborhood999 I will merge this weekend!	loverajoel	neighborhood999
241	2016-02-21 23:56:50	@neighborhood999 I merged your PR, thanks for this huge work! I will add you administrator and you will in charge to translate tips and update tips after improvements. Please let me know if you have any question	loverajoel	neighborhood999
241	2016-02-22 01:00:46	@loverajoel thank you for merge！ OK, It's no problem, I will update tips and improvements.	neighborhood999	loverajoel
241	2016-02-23 16:18:16	I post and share this website in my facebook group. They are so happy have zh-TW lang version! I'm really thanks @loverajoel let me merged my translate version.	neighborhood999	loverajoel
240	2016-02-18 18:06:43	@loverajoel it seems fine now, should I close the PR?	adaniloff	loverajoel
239	2016-02-12 16:50:15	@SarjuHansaliya sorry, but we have a tip about it. Thanks	loverajoel	SarjuHansaliya
237	2016-02-11 14:50:50	@emars awesome! thanks	loverajoel	emars
233	2016-02-09 00:12:29	Closed by duplicated https://github.com/loverajoel/jstips/pull/232 @AgentEpsilon thanks	loverajoel	AgentEpsilon
232	2016-02-09 00:12:56	@mallowigi that's right. Thanks @jucrouzet	loverajoel	jucrouzet
231	2016-02-08 16:38:55	@kurtextrem It is more clean and uses ES2015 !	asvny	kurtextrem
228	2016-02-07 16:28:59	@mallowigi can you add some link to official documentation?	loverajoel	mallowigi
225	2016-02-05 16:24:31	@FagnerMartinsBrack Thanks for the suggestions, it was a great help! Feel free to help with the other tips. :smile:	hevertoncastro	FagnerMartinsBrack
225	2016-02-15 20:46:46	@souljacker, your help would be great! You can help me in this pull request. I've created a repository ["dicas-js"](https://github.com/hevertoncastro/dicas-js) on my Github account, just fork it and send a pull request there with the translation. Start from newer tips to older, I'm translating from older to newer. Send me a email if you have doubt: heverton@hotmail.com.br	hevertoncastro	souljacker
225	2016-02-20 13:39:16	@hevertoncastro @souljacker Thank you for your work, let us know when you're done.	zenopopovici	souljacker
225	2016-02-20 13:39:16	@hevertoncastro @souljacker Thank you for your work, let us know when you're done.	zenopopovici	hevertoncastro
223	2016-02-20 12:30:27	@megapctr Could you create a new PR with the proposed changes? We'll merge once we review it. Thanks.	zenopopovici	megapctr
223	2016-02-22 23:30:29	@zenopopovici @mebjas so strange, I think that maybe it's related with the Jekyll update in the last time for Github, I will back with more info. Thanks	loverajoel	zenopopovici
218	2016-02-04 12:46:49	@SarjuHansaliya mergeback!	loverajoel	SarjuHansaliya
217	2016-02-04 03:27:07	@loverajoel Thanks for updating and pointing out the mistakes.	shrynx	loverajoel
216	2016-02-04 02:01:41	@jupl Nice, I was just about to write what you just wrote. Also, @madmantalking for the second and third examples. I think you meant to `console.log(temp)` instead of `console.log(i)` and the result would be `4 4 4 4 4`	JakeRawr	jupl
216	2016-02-04 02:55:19	@loverajoel @JakeRawr oh yes , damn, i did that mistake , i'll make the necessary changes for logging temp. and also i'll incorporate solution using let as an alternative solution	shrynx	JakeRawr
216	2016-02-04 02:55:19	@loverajoel @JakeRawr oh yes , damn, i did that mistake , i'll make the necessary changes for logging temp. and also i'll incorporate solution using let as an alternative solution	shrynx	loverajoel
216	2016-02-19 21:55:12	@loverajoel: This should be closed as the PR for it is closed. We should add "Fixes #bugnumber" to our commit message so that when the PR is closed, also the afferent bug is closed.	zenopopovici	loverajoel
215	2016-02-04 04:58:06	@StevenACoffman Thanks for pointing out. @loverajoel Should I update a post and create pull request ?	SarjuHansaliya	StevenACoffman
215	2016-02-04 04:58:06	@StevenACoffman Thanks for pointing out. @loverajoel Should I update a post and create pull request ?	SarjuHansaliya	loverajoel
214	2016-02-19 21:56:17	@bsitruk if you have a suggestion can you please make a PR?	zenopopovici	bsitruk
209	2016-02-04 23:46:44	@RafaelTaranto thanks	hingsir	RafaelTaranto
207	2016-02-02 08:15:28	@mmk2000 No AD! (禁止广告！)	sjfkai	mmk2000
205	2016-02-20 13:40:11	@tisohjung Thank you for your work. Let us know when we can merge.	zenopopovici	tisohjung
205	2016-03-05 05:21:05	@tisohjung ping	loverajoel	tisohjung
204	2016-02-02 04:41:40	Thanks @pklinger .	SarjuHansaliya	pklinger
203	2016-02-05 00:46:18	@beyondns can you add little more of explanation?	loverajoel	beyondns
201	2016-02-03 05:22:05	@sjfkai I have to make a hot fix https://github.com/loverajoel/jstips/commit/e357531a0ea914d77f7d5acd460173e571f7299c Seems be a bug in the update of jekyll by github: https://github.com/jekyll/jekyll/issues/4433 https://github.com/jekyll/jekyll/issues/4442 I will revert this when find another solution	loverajoel	sjfkai
199	2016-01-31 08:04:04	@kurtextrem :-). I would be willing to implement if it it ok to do so	pertrai1	kurtextrem
199	2016-01-31 15:25:33	@pertrai1 there are Disqus comments in the site. ![image](https://cloud.githubusercontent.com/assets/1700100/12702969/b00ad852-c815-11e5-8b6b-0a1375a9c33e.png) let me know if not work for you	loverajoel	pertrai1
199	2016-01-31 16:26:13	ah be done gone. Did not even see that. Thanks @loverajoel	pertrai1	loverajoel
197	2016-01-31 15:23:11	@hakhag ping! @boneskull maybe you can move this conversation to http://www.jstips.co/en/converting-truthy-falsy-values-to-boolean/ , there are Disqus comments and more people can see this	loverajoel	boneskull
197	2016-02-19 21:22:04	@boneskull seems @hakhag didn't see this	loverajoel	boneskull
197	2016-02-21 00:34:55	@boneskull here: http://www.jstips.co/en/converting-truthy-falsy-values-to-boolean/	zenopopovici	boneskull
196	2016-01-31 15:18:24	thanks @mistic100	loverajoel	mistic100
195	2016-02-20 12:44:24	@sylvaindethier Please make a PR and then we can review it.	zenopopovici	sylvaindethier
195	2016-02-20 13:30:46	@zenopopovici sure, should have done it first. Question: Do I have to update both [_posts/en](tree/gh-pages/_posts/en) & [_posts/zh_CN](tree/gh-pages/_posts/zh_CN) corresponding files ? If I'm totally wrong, what should I have to do ?	sylvaindethier	zenopopovici
195	2016-02-20 13:36:29	@sylvaindethier Yes, please update both posts if you can, if not, we have to involve @sjfkai for the chinese version. In the coming days we'll add new rules and submit every update / new tip to a review by the community if it's approved, it will get merged. See #251	zenopopovici	sylvaindethier
195	2016-02-20 13:37:48	@tommot348 Nice perf for your iterfib algo dude :+1: . I'm working on a PR and will include your algos w/ your permission. @zenopopovici But the initial point is that the `memoized` functions (fibonnacci and others) are very poor in performance compared w/ standard algo. The point was: are you sure of the implementation, or the point that memoized funcs are more efficient ?	sylvaindethier	zenopopovici
195	2016-02-20 13:37:48	@tommot348 Nice perf for your iterfib algo dude :+1: . I'm working on a PR and will include your algos w/ your permission. @zenopopovici But the initial point is that the `memoized` functions (fibonnacci and others) are very poor in performance compared w/ standard algo. The point was: are you sure of the implementation, or the point that memoized funcs are more efficient ?	sylvaindethier	tommot348
195	2016-02-20 13:48:52	@zenopopovici I'm working on that PR. But the changes are from @tommot348, code has better [perf](https://jsperf.com/js-tips-29/2) than mine.	sylvaindethier	zenopopovici
195	2016-02-20 13:48:52	@zenopopovici I'm working on that PR. But the changes are from @tommot348, code has better [perf](https://jsperf.com/js-tips-29/2) than mine.	sylvaindethier	tommot348
195	2016-02-20 13:57:17	@sylvaindethier I see now, maybe the tip is not really OK and we have to change it completely. That's why we're implementing tips review. @loverajoel weigh in on this?	zenopopovici	sylvaindethier
195	2016-02-20 13:57:17	@sylvaindethier I see now, maybe the tip is not really OK and we have to change it completely. That's why we're implementing tips review. @loverajoel weigh in on this?	zenopopovici	loverajoel
195	2016-02-20 14:55:01	@sjfkai done! If the text has no explanation about the code the PR #264 should be OK	sylvaindethier	sjfkai
195	2016-02-20 15:39:03	@sylvaindethier you can use my code. Thanks for looking at it again	tommot348	sylvaindethier
193	2016-01-29 18:00:55	@danieluhl true	mrosata	danieluhl
193	2016-01-31 15:18:59	@danieluhl PR merged, can I close this?	loverajoel	danieluhl
192	2016-01-29 20:50:32	@davegomez I can merge this if you give me the 'ok'	loverajoel	davegomez
192	2016-01-29 21:43:26	Of course @loverajoel, no problem at all	davegomez	loverajoel
192	2016-01-31 04:03:50	Well, I just checked the suggested changes and I have some objections. 1. There's no clear gain in using `lastIndexOf()` instead of `indexOf()` but maybe a 3% performance improvement. I can't see any problem on using it either. 2. I can't see the point of the third param suggestion, maybe I didn't understand what you are trying to suggest about the closures and the use of the self keyword is misl…	davegomez	loverajoel
190	2016-01-30 15:49:07	@danillouz hey take a look [here](http://stackoverflow.com/a/9229821/2313726) Can you add some of this? I like this tip	loverajoel	danillouz
190	2016-01-30 16:38:22	@loverajoel good stuff! learned some new things myself :) How about I expand the tip to also include deduplicating primitives and link to the SO answer as a reference. Maybe you can review it when you have the time and we can iterate on it if necessary. What do you think?	danillouz	loverajoel
190	2016-01-31 15:29:40	@danillouz yes sure!	loverajoel	danillouz
190	2016-02-03 15:19:22	@danillouz ping!	loverajoel	danillouz
190	2016-02-03 16:22:54	@loverajoel sorry, am swamped with work! I'll do my best to send a pull request tomorrow!	danillouz	loverajoel
190	2016-02-06 18:27:48	@loverajoel hi, I updated the tip and included a way to deduplicate Objects. Added some references, among of them, the SO answer you provided. I also added the way to dedup using a `Set` which is really cool I think! I did leave out anything about performance though. First of all I couldn't reproduce the statements made about performance in the SO answer. Even though it's true that in theory a se…	danillouz	loverajoel
190	2016-02-06 18:46:05	So beautiful tip! clear and useful! I agree with you about performance hover this tip, don't worry! Thanks @danillouz !	loverajoel	danillouz
190	2016-02-06 18:58:49	@loverajoel Thanks! Glad you like it! Was really cool to contribute to your awesome project!	danillouz	loverajoel
189	2016-01-29 15:44:11	@lockys this was the first idea but the `readme.md` grew up a lot and it's hard to read it, that's the reason why we decide divide in different files. Thanks for you suggestion!	loverajoel	lockys
189	2016-01-29 15:51:37	That is true. Thanks for your reply @loverajoel. and your awesome work :)	lockys	loverajoel
188	2016-01-28 21:51:59	@sjfkai awesome! I need your help and you have to follow [this](https://github.com/loverajoel/jstips/pull/173) "instructions" to adapt the defaults vars of the site to Chinese, after that, we can merge this! Example https://github.com/loverajoel/jstips/pull/178	loverajoel	sjfkai
188	2016-01-29 02:48:20	@icescut It have not merged Chinese version into the offical blog. You can temporarily look at [this](https://cnodejs.org/topic/56a050ac8392272262331d62#56aa02f971204e03637a36a0).	sjfkai	icescut
188	2016-01-29 03:39:19	@sjfkai thx :+1:	icescut	sjfkai
188	2016-01-29 14:04:09	@sjfkai what is the translation of 'Chinese" word in Chinese?	loverajoel	sjfkai
188	2016-01-29 15:08:36	@li-xinyang thanks!	loverajoel	li-xinyang
188	2016-01-31 18:05:40	Guys, I merged this branch to master! Congrats for huge work! http://www.jstips.co/zh_CN/ @sjfkai I added you how collaborator of the repository and now you are in charge of the Chinese version. Hope this help to grow the community! Please let me know any question. Thanks for your efforts!!	loverajoel	sjfkai
185	2016-02-19 22:07:25	@turitcha Could you please elaborate? If you spot a mistake, a PR is the best way to go.	zenopopovici	turitcha
183	2016-02-25 14:23:47	+1 to @drakmail	loverajoel	drakmail
183	2016-03-01 12:27:10	@frikinside Ping.	zenopopovici	frikinside
182	2016-02-20 12:59:52	Hey @zzz6519003, Please make a PR with an example in so we can consider / merge your suggestion. Thanks!	zenopopovici	zzz6519003
181	2016-01-27 10:32:23	@kurtextrem I think i have made all the necessary changes by now. have a look.	shrynx	kurtextrem
181	2016-01-27 14:46:28	@kurtextrem even i was thinking about but for the sake of better explanation, i considered to keep it.	shrynx	kurtextrem
181	2016-01-28 17:51:20	@shivarajnaidu have you run it?	gogainda	shivarajnaidu
179	2016-01-27 04:33:19	thank you @cococe	hueitan	cococe
179	2016-01-27 08:06:12	@lockys thank you.	cococe	lockys
178	2016-01-27 02:17:37	@LorenzoRogai awesome work! let me know when you finish to translate all post so we can merge this! Thanks for this man!	loverajoel	LorenzoRogai
178	2016-02-20 11:50:49	@LorenzoRogai The structure of jstips has changed to better support multi-language, can you please update your PR / tell us if you're willing to translate all remaining tips? Thanks!	zenopopovici	LorenzoRogai
175	2016-02-20 12:19:30	@marcobiedermann Please pull changes and rebase your work on top of it. We only want your changes in the PR. Thanks.!	zenopopovici	marcobiedermann
170	2016-01-26 03:05:10	@LorenzoRogai awesome! 1 - Please add a nice description to this PR :dancer: 2 - I will need your help [here](https://github.com/loverajoel/jstips/pull/173/files) (I mentioned you)	loverajoel	LorenzoRogai
168	2016-01-25 16:33:47	:+1: @johanna-bodnyk's rewording helped me understand it better	chriskwan	johanna-bodnyk
168	2016-01-26 01:30:49	@johanna-bodnyk seems great!	microlv	johanna-bodnyk
166	2016-01-25 13:11:31	@rishantagarwal hey use the PR template -> https://github.com/loverajoel/jstips/blob/gh-pages/GIT_TEMPLATE.md	loverajoel	rishantagarwal
166	2016-01-25 15:01:05	@loverajoel - Updating PR Template. Thanks @kurtextrem - Adding external URL's and JsPerf. Thanks guys !!	rishantagarwal	loverajoel
166	2016-01-25 15:01:05	@loverajoel - Updating PR Template. Thanks @kurtextrem - Adding external URL's and JsPerf. Thanks guys !!	rishantagarwal	kurtextrem
166	2016-01-25 17:58:50	@rishantagarwal I will wait for your, I wanna publish this tip today	loverajoel	rishantagarwal
166	2016-01-25 18:15:11	@rishantagarwal You can add link to [this](http://benalman.com/news/2010/11/immediately-invoked- function-expression/) article. It explains IIFE in a very good way :) http://benalman.com/news/2010/11/immediately-invoked-function-expression/	bhaskarmelkani	rishantagarwal
166	2016-01-25 23:05:08	@loverajoel - Please check	rishantagarwal	loverajoel
165	2016-01-25 13:11:37	@hsleonis hey use the PR template -> https://github.com/loverajoel/jstips/blob/gh-pages/GIT_TEMPLATE.md	loverajoel	hsleonis
165	2016-01-26 04:50:33	@loverajoel please check the update. I have made the changes.	hsleonis	loverajoel
165	2016-01-30 15:59:15	@hsleonis you have to use [this](https://github.com/loverajoel/jstips/blob/gh-pages/POST_TEMPLATE.md) template for you tip and [this](https://github.com/loverajoel/jstips/blob/gh-pages/GIT_TEMPLATE.md) for you pull request message. BTW, I like this tip	loverajoel	hsleonis
163	2016-01-25 15:17:07	@hingsir hey use the PR template -> https://github.com/loverajoel/jstips/blob/gh-pages/GIT_TEMPLATE.md	loverajoel	hingsir
163	2016-01-26 02:13:35	@loverajoel Is that ok?	hingsir	loverajoel
163	2016-01-26 03:08:36	@hingsir :+1:	loverajoel	hingsir
162	2016-01-25 15:17:24	@xiaoyu5256 hey use the PR template -> https://github.com/loverajoel/jstips/blob/gh-pages/GIT_TEMPLATE.md	loverajoel	xiaoyu5256
162	2016-01-26 00:16:07	@loverajoel It's ok?	xiaoyu5256	loverajoel
160	2016-01-26 15:30:52	@davegomez ping!	loverajoel	davegomez
160	2016-01-27 00:13:01	I'm sorry @loverajoel, I just saw the email. Too much work!	davegomez	loverajoel
159	2016-01-25 17:38:01	@loverajoel Hey hope that's ok now	webb04	loverajoel
159	2016-01-25 17:40:23	@webb04 the PR template is for the PR message ![image](https://cloud.githubusercontent.com/assets/1700100/12559041/8e725c0e-c371-11e5-8e43-c166430b95ab.png) , and the Post template is for the post.	loverajoel	webb04
158	2016-02-20 14:00:48	@bhaskarmelkani: Please link to jsperf.com not to Dropbox. Those files may go away.	zenopopovici	bhaskarmelkani
157	2016-03-01 12:24:35	@loverajoel We should try to review all old tips before accepting new ones...	zenopopovici	loverajoel
157	2016-03-01 21:29:54	@zenopopovici sure, under review :dancer:	loverajoel	zenopopovici
157	2016-03-11 14:48:25	@neighborhood999 @gromgit @kurtextrem @loverajoel @adaniloff @drakmail @sjfkai @pastrop Can you guys look over this? We have also other 3 tips under review. If you've got the time, give us some feedback and :shipit: or not vote.	zenopopovici	loverajoel
157	2016-03-11 17:39:58	@zenopopovici I was making a big post with big explanations, but I think "shorter is better" ahahah :sunglasses:. So, I think this tips need some big changes : - some text error (for ex. : in the description which is almost the same as the one from the source it is from, "example of a person" should be changed). - I also think it could be easier to read if we alternate one block of text with one …	adaniloff	zenopopovici
157	2016-03-11 18:13:44	I agree with the pretty much all the comments by @adaniloff and @gromgit . I don't find this tip particularly useful. ES6 brings pretty significant changes to the way classes are represented. I would guess that those who are interested in classical inheritance patterns will be well advised to move to ES6 classes. So it is :-1: for me. Also, I would recommend this book to anyone interested in deep…	pastrop	gromgit
157	2016-03-11 18:13:44	I agree with the pretty much all the comments by @adaniloff and @gromgit . I don't find this tip particularly useful. ES6 brings pretty significant changes to the way classes are represented. I would guess that those who are interested in classical inheritance patterns will be well advised to move to ES6 classes. So it is :-1: for me. Also, I would recommend this book to anyone interested in deep…	pastrop	adaniloff
157	2016-03-11 18:19:20	Thanks guys, was really my sentiment but I wanted to make sure. Closing. @bhaskarmelkani Please take into account the comments. Sorry we have to refuse this.	zenopopovici	bhaskarmelkani
157	2016-03-12 03:18:10	I got a quick question on submitting tips. I have the repo forked. So, when I am submitting am I supposed to use Commit directly option or Create a new branch and start a pull request? Thanks! To: loverajoel/jstips jstips@noreply.github.com Cc: pastrop pas_trop2003@yahoo.com Sent: Friday, March 11, 2016 9:49 AM Subject: Re: [jstips] Using public, private, static, prototype properties in JS (#157)…	pastrop	loverajoel
157	2016-03-12 03:18:10	I got a quick question on submitting tips. I have the repo forked. So, when I am submitting am I supposed to use Commit directly option or Create a new branch and start a pull request? Thanks! To: loverajoel/jstips jstips@noreply.github.com Cc: pastrop pas_trop2003@yahoo.com Sent: Friday, March 11, 2016 9:49 AM Subject: Re: [jstips] Using public, private, static, prototype properties in JS (#157)…	pastrop	gromgit
157	2016-03-12 03:18:10	I got a quick question on submitting tips. I have the repo forked. So, when I am submitting am I supposed to use Commit directly option or Create a new branch and start a pull request? Thanks! To: loverajoel/jstips jstips@noreply.github.com Cc: pastrop pas_trop2003@yahoo.com Sent: Friday, March 11, 2016 9:49 AM Subject: Re: [jstips] Using public, private, static, prototype properties in JS (#157)…	pastrop	adaniloff
157	2016-03-12 03:18:10	I got a quick question on submitting tips. I have the repo forked. So, when I am submitting am I supposed to use Commit directly option or Create a new branch and start a pull request? Thanks! To: loverajoel/jstips jstips@noreply.github.com Cc: pastrop pas_trop2003@yahoo.com Sent: Friday, March 11, 2016 9:49 AM Subject: Re: [jstips] Using public, private, static, prototype properties in JS (#157)…	pastrop	pastrop
157	2016-03-12 05:47:32	@pastrop You can't commit directly to the main repo unless you're a collaborator, so you'd have to create pull requests. Creating a separate branch for each pull request helps keeps things in order when you're juggling changes to multiple tips, so I generally do the following: 1. [Update local fork from the main repo](https://help.github.com/articles/syncing-a-fork/) 2. Create and checkout a new …	gromgit	pastrop
157	2016-03-12 15:45:02	@gromgit, thanks! I think I figured it out, just didn't read the instruction attentively enough for the first time. I did it all yesterday night, hopefully correctly, will check it again later today To: loverajoel/jstips jstips@noreply.github.com Cc: pastrop pas_trop2003@yahoo.com Sent: Saturday, March 12, 2016 12:48 AM Subject: Re: [jstips] Using public, private, static, prototype properties in …	pastrop	pastrop
157	2016-03-12 15:45:02	@gromgit, thanks! I think I figured it out, just didn't read the instruction attentively enough for the first time. I did it all yesterday night, hopefully correctly, will check it again later today To: loverajoel/jstips jstips@noreply.github.com Cc: pastrop pas_trop2003@yahoo.com Sent: Saturday, March 12, 2016 12:48 AM Subject: Re: [jstips] Using public, private, static, prototype properties in …	pastrop	gromgit
156	2016-01-24 18:54:57	@bhaskarmelkani hey use the PR template -> https://github.com/loverajoel/jstips/blob/gh-pages/GIT_TEMPLATE.md	loverajoel	bhaskarmelkani
156	2016-01-24 19:05:35	@loverajoel : Updated check if needs any modification .	bhaskarmelkani	loverajoel
156	2016-01-25 15:07:37	@loverajoel Can I add a use-case for &&. The logical AND could be used to avoid exceptions when using properties of undefined. Example:-	bhaskarmelkani	loverajoel
156	2016-01-27 16:14:06	@bhaskarmelkani thanks for your tip!	loverajoel	bhaskarmelkani
156	2016-01-27 16:14:37	@loverajoel your welcome :)	bhaskarmelkani	loverajoel
155	2016-01-24 18:39:28	@bhaskarmelkani awesome! thanks!	loverajoel	bhaskarmelkani
153	2016-01-24 15:59:37	We can simply use default parameter initialization ( new in es6). Now we can initialize functions like this Instead of @bhaskarmelkani	shivarajnaidu	bhaskarmelkani
152	2016-01-24 15:26:24	@kurtextrem : Adding Jspref :)	bhaskarmelkani	kurtextrem
150	2016-01-27 22:47:10	@danillouz it's more easy close this pr and create a new one	loverajoel	danillouz
149	2016-01-25 10:58:56	@rjgotten 👍🏼	Kerndog73	rjgotten
149	2016-01-29 15:20:38	Thank you @rjgotten But the point was, that it strongly depends on the browser/system wether the suggested method is the fastest. So it shouldn't be called "the fastest way" in general (Even if I wish it was)	marklabenski	rjgotten
148	2016-01-24 17:53:16	@bhaskarmelkani ,please check out our repositories issues for issue named with best way to write classes in js. I seen the link you mentioned in your comment.. It's nice but old.. Now we have native classes in java script (new in es6) .. Please refer that issue... And here ,the issue is about private and public key words .. These are not related to classes in JavaScript.. They are only in java :)	shivarajnaidu	bhaskarmelkani
148	2016-01-24 18:40:34	@loverajoel I will update it. @shivarajnaidu : Hey classes in ES6 are not supported by browsers yet. This just to tell how one can you variables/properties that have a private scope to a function(often called as class in prototypal inheritance). We should start using ES6 concepts but also should have idea about old techniques. :)	bhaskarmelkani	loverajoel
148	2016-01-24 18:40:34	@loverajoel I will update it. @shivarajnaidu : Hey classes in ES6 are not supported by browsers yet. This just to tell how one can you variables/properties that have a private scope to a function(often called as class in prototypal inheritance). We should start using ES6 concepts but also should have idea about old techniques. :)	bhaskarmelkani	shivarajnaidu
147	2016-01-23 19:39:57	Sorry for misunderstanding @loverajoel, long days, no sleep, forgot that you already published two more tips.	0xmtn	loverajoel
146	2016-01-22 17:06:50	@hingsir I'm working in a jekyll-now theme and I think that this weekend will be ready	loverajoel	hingsir
146	2016-01-22 23:50:03	@loverajoel looking forward to !	hingsir	loverajoel
146	2016-01-23 09:24:31	I build a site called `awesome search` providing simple functionality to search in awesome list recently with a friend. As `jstips` is listed in awesome list, so `jstips` is in `awesome search` automatically. https://awesomelists.top/#/repos/loverajoel/jstips :) Just let users overview the tips by the category dropdown. I think it will be better to see the official static site of `jstips` by @lov…	lockys	loverajoel
146	2016-01-23 10:06:58	@lockys +1	hingsir	lockys
146	2016-01-24 16:03:07	@hingsir @lockys hey I added those [here](https://github.com/loverajoel/jstips#lets-keep-in-touch) and you can see the blog live in jstips.co Thanks	loverajoel	hingsir
146	2016-01-24 16:03:07	@hingsir @lockys hey I added those [here](https://github.com/loverajoel/jstips#lets-keep-in-touch) and you can see the blog live in jstips.co Thanks	loverajoel	lockys
146	2016-01-26 12:36:39	@loverajoel that's fantastic! :100:	lockys	loverajoel
145	2016-01-24 15:59:57	Hey @dggriffin close this because I added this [here](https://github.com/loverajoel/jstips#lets-keep-in-touch) Thanks for your contribution	loverajoel	dggriffin
143	2016-01-22 12:28:56	@FlorianBELLAZOUZ nice trick	gogainda	FlorianBELLAZOUZ
143	2016-01-22 13:04:07	Nice tip @FlorianBELLAZOUZ :thumbsup: **we can also make use of [`template strings`](https://developer.mozilla.org/en-US/docs/Web/JavaScript/Reference/template_strings) to acomplish the same..** _See_ [Template Strings at Mozilla Developer Network](https://developer.mozilla.org/en-US/docs/Web/JavaScript/Reference/template_strings)	shivarajnaidu	FlorianBELLAZOUZ
141	2016-01-21 21:43:27	thanks @alawatthe	loverajoel	alawatthe
140	2016-01-21 22:12:17	No worries @mvedie, I'm here to help :-D	alawatthe	mvedie
140	2016-01-21 22:21:14	@alawatthe hahah :+1:	loverajoel	alawatthe
140	2016-01-22 06:39:28	And i'm here to learn :) > Le 21 janv. 2016 à 23:21, Joel Lovera notifications@github.com a écrit : > > @alawatthe hahah > > — > Reply to this email directly or view it on GitHub.	mvedie	alawatthe
134	2016-01-27 02:20:03	Hi @sjfkai, the structure of the repo changed and now we support multi language for the site. Please let me know when you finish to move all files to the new structure so we can merge this. Thanks for awesome work!	loverajoel	sjfkai
132	2016-01-30 15:55:29	Hey @emars I like this tip but yes i'm agree with @homer0 if you can change the focus of the tip to _unapply attacks_ will be useful.	loverajoel	emars
132	2016-01-30 15:55:29	Hey @emars I like this tip but yes i'm agree with @homer0 if you can change the focus of the tip to _unapply attacks_ will be useful.	loverajoel	homer0
132	2016-02-03 17:47:47	@emars ping!	loverajoel	emars
132	2016-02-09 21:13:06	@emars ping!	loverajoel	emars
132	2016-02-10 13:58:24	@emars yes, you have to create a new pr, sorry	loverajoel	emars
129	2016-01-21 05:00:40	Besides @kurtextrem comments, - `extensions to existent sites`, are you talking about injecting/embedding content on a website?. - [ ] whant?. - [ ] Add more description, don't leave it just to the code to explain the tip. - [ ] [squash your commits](http://gitready.com/advanced/2009/02/10/squashing-commits-with-rebase.html).	homer0	kurtextrem
129	2016-01-25 13:11:22	@beyondns hey use the PR template -> https://github.com/loverajoel/jstips/blob/gh-pages/GIT_TEMPLATE.md	loverajoel	beyondns
129	2016-01-31 15:34:16	@beyondns ping!	loverajoel	beyondns
127	2016-01-21 08:30:46	@homer0 because of perf and less bytes used: https://jsperf.com/number-vs-parseint-vs-plus/29	kurtextrem	homer0
127	2016-01-21 15:04:27	What @kurtextrem said :smile:	sonnyt	kurtextrem
127	2016-01-21 15:22:58	@kurtextrem thanks :)	homer0	kurtextrem
127	2016-01-22 15:35:19	I think you meant @sonnyt :smiley:	sonnyp	sonnyt
127	2016-01-22 15:53:15	@loverajoel I merged and added jsPref. Rebasing is causing bunch of problems... ugh :sob:	sonnyt	loverajoel
127	2016-01-22 15:54:12	@sonnyp :laughing: :wave:	sonnyt	sonnyp
127	2016-01-23 15:15:15	@sonnyt thanks for your tip man!	loverajoel	sonnyt
126	2016-01-27 02:20:36	Hi @drakmail , the structure of the repo changed and now we support multi language for the site. Please let me know when you finish to move all files to the new structure so we can merge this. Thanks for awesome work!	loverajoel	drakmail
126	2016-02-20 12:22:47	@drakmail Please let us know if you're still willing to translate jstips into Russian. Thanks!	zenopopovici	drakmail
126	2016-02-20 12:29:10	@zenopopovici after communication with local JS group I decided doesn't translate tips by reason that most of JS programmers know English enough to understand the tips.	drakmail	zenopopovici
125	2016-01-20 17:19:58	@loonies @loverajoel ok, that's fair :+1:	jhogoforbroke	loonies
125	2016-01-20 17:19:58	@loonies @loverajoel ok, that's fair :+1:	jhogoforbroke	loverajoel
124	2016-01-21 06:27:00	@homer0 Thank you for the test :), and I test again and found if the length of the array is small, `split` will win, I think it is because when splitting a big string, make a new big array will cast a long time. In most instances, the string is short, and the performance between these 2 way is extremely close, we can almost ignore it.	sekaiamber	homer0
124	2016-01-21 06:31:50	@sekaiamber agree :+1:	homer0	sekaiamber
124	2016-01-21 09:56:27	@mallowigi thats a good point, i think the forEach pull request has much better value. this probably confuses people more than anything.	r-obert	mallowigi
124	2016-01-21 10:24:52	@mallowigi @strcmp Yes, you are right:). I think `forEach` is more readable. This tip more like a promise of code style in a project:) It may reduce the code size, and use the regular expression to do other things. See [this](https://github.com/RubyLouvre/avalon/blob/master/avalon.js#L3340), and [this](https://github.com/RubyLouvre/avalon/blob/master/avalon.js#L1113) is use to instead of `.split(…	sekaiamber	mallowigi
124	2016-02-20 14:07:41	@sekaiamber Can you please rebase your work on top of the latest commit? We're changing rules (see: #251), and we want to submit your tip for review.	zenopopovici	sekaiamber
124	2016-02-20 16:41:18	@zenopopovici Please see #267 ,and I'll close this PR :)	sekaiamber	zenopopovici
123	2016-02-06 11:43:13	@jknaresh well AJAX is 'secure' out of the box but it depends on what you are referring to. For example you can't just make an AJAX request to another server without both parties opting into using a **[CORS](https://en.wikipedia.org/wiki/Cross-origin_resource_sharing)** request, this means that hacker sites can't steal your GeoCities session just by making an AJAX request. Now the security mentio…	jonathanKingston	jknaresh
123	2016-02-21 18:14:53	@zenopopovici sure crypto doesn't really make sense as a tip despite perhaps hashing examples which are far less technical. The other topics I mentioned are not really simple tips that could be copy and pasted etc. SRI probably is the only simple suitable for a tip where a few lines of code can demo how to prevent against hijacked servers.	jonathanKingston	zenopopovici
122	2016-01-31 15:35:33	Hey @dislick I like this tips, can you update the format?	loverajoel	dislick
122	2016-02-12 17:03:25	@dislick I made the work for you and published your tip! https://github.com/loverajoel/jstips/blob/gh-pages/_posts/en/2016-02-12-use-destructuring-in-function-parameters.md Thanks	loverajoel	dislick
119	2016-01-22 15:24:07	@microlv thanks for your tip!	loverajoel	microlv
119	2016-01-22 18:25:10	@loverajoel the title `#(number)` is still there (should be #22)	mrvicadai	loverajoel
119	2016-01-22 18:29:45	@mrvicadai I changed it in master, don't worry	loverajoel	mrvicadai
118	2016-01-21 07:24:43	@Kerndog73 my bad :disappointed: , I should've checked the support, sorry!! To be fair, I said it was from ES6, not that it wasn't supported hahaha :P. You can ignore my comment!	homer0	Kerndog73
118	2016-01-21 07:31:16	@homer0 Haha that's alright	Kerndog73	homer0
118	2016-01-27 02:33:43	@Kerndog73 hey can you move this fix to the correct file?	loverajoel	Kerndog73
117	2016-01-19 20:12:09	Hi all! @jczimm in your example you were joining only numbers, but my tip is about strings as well, so I modified you example, so at least one variable is string. Check the results here http://jsperf.com/join-and-concat	gogainda	jczimm
117	2016-01-19 22:10:10	> Hi all! @jczimm in your example you were joining only numbers, but my tip is about strings as well, so I modified you example, so at least one variable is string. Check the results here http://jsperf.com/join-and-concat Now concat is 53% faster in Safari and 46% faster in Firefox	dincho	jczimm
117	2016-01-22 22:25:46	@rjgotten 👍🏼	Kerndog73	rjgotten
114	2016-01-19 17:25:05	@malexandre Ok, "rounding" is definitively wrong in the mathematical sense. What it really does is truncating and mimicing as explained in the text: > making it a great tool to round towards 0. For numeric input, it therefore mimics the Math.ceil() for negative and Math.floor() for positive input In the end, I guess people want to see some unknown, (more or less) useful tricks here. Not being 100…	pklinger	malexandre
113	2016-01-19 18:28:19	@dislick is a good improvement, also the one proposed by @kurtextrem, @loverajoel if you want to add it to the tip for me it's ok, thanks for improvements :+1:	AlbertoFuente	loverajoel
113	2016-01-19 18:28:19	@dislick is a good improvement, also the one proposed by @kurtextrem, @loverajoel if you want to add it to the tip for me it's ok, thanks for improvements :+1:	AlbertoFuente	dislick
113	2016-01-19 18:28:19	@dislick is a good improvement, also the one proposed by @kurtextrem, @loverajoel if you want to add it to the tip for me it's ok, thanks for improvements :+1:	AlbertoFuente	kurtextrem
113	2016-01-19 18:30:17	@dislick @kurtextrem @AlbertoFuente thanks!	loverajoel	AlbertoFuente
113	2016-01-19 18:30:17	@dislick @kurtextrem @AlbertoFuente thanks!	loverajoel	dislick
113	2016-01-19 18:30:17	@dislick @kurtextrem @AlbertoFuente thanks!	loverajoel	kurtextrem
110	2016-01-27 04:19:12	@pklinger @loverajoel Sorry it took a while to respond. Well the official name for it is just Arrow Function. Fat might be more catchy but I think these tips should be more accurate to the standard.	yird	pklinger
110	2016-01-27 04:19:12	@pklinger @loverajoel Sorry it took a while to respond. Well the official name for it is just Arrow Function. Fat might be more catchy but I think these tips should be more accurate to the standard.	yird	loverajoel
109	2016-01-19 00:32:04	@gihrig It stems from the word `mentation`, meaning `mental activity; the result of`.	module17	gihrig
108	2016-01-24 15:57:47	hey @rwoll thanks for your work, I have to create [each file](https://github.com/loverajoel/jstips/tree/gh-pages/_posts/en) again because in the last time a lot of changes was applied hover the main readme. Now we support front-mattered js tips. I will close this pr, but thanks again!	loverajoel	rwoll
105	2016-01-18 19:34:04	Hi, we've come across this previously @timjrobinson. Have a look at [this](http://rocha.la/JavaScript-bitwise-operators-in-practice) and #85 . But I appreciate your PR for improvements.	pklinger	timjrobinson
105	2016-01-18 20:29:15	@timjrobinson also be aware of #104 latest results seem to differ from past tests	pklinger	timjrobinson
105	2016-02-20 14:20:48	@timjrobinson Can you please rebase your work? We can review and merge it then.	zenopopovici	timjrobinson
104	2016-01-19 15:57:34	@jczimm @pklinger > made a quick jsperf... FYI: That test is no good. Engines may memoize the results of a function when static code analysis shows that it is side-effect free and has deterministic output and when the same input is repeatedly fed into the function. That is exactly the case here: the test uses a single constant, picked before the clocked test loops, and the function under test pro…	rjgotten	jczimm
104	2016-01-19 15:57:34	@jczimm @pklinger > made a quick jsperf... FYI: That test is no good. Engines may memoize the results of a function when static code analysis shows that it is side-effect free and has deterministic output and when the same input is repeatedly fed into the function. That is exactly the case here: the test uses a single constant, picked before the clocked test loops, and the function under test pro…	rjgotten	pklinger
104	2016-01-19 18:09:40	[updated jsperf with @rjgotten 's suggestion](http://jsperf.com/flooring-numbers-comparison/2) Alright, looks about the same for all three methods.	jczimm	rjgotten
101	2016-01-18 18:36:38	@drakmail So you are thinking of having something that would be like so:	pertrai1	drakmail
101	2016-01-18 18:39:07	@pertrai1 as mentioned in #13 it will be nice to have title in filename – it could be easily converted to readable URL format in static site generators like Jekyll	drakmail	pertrai1
101	2016-01-18 18:40:42	@drakmail yes I like that method much more.	pertrai1	drakmail
101	2016-01-18 18:46:41	@loverajoel keeping eye on #13, but @pertrai1 suggested nice idea – doesn't keep all posts in just flat `_posts` directory, but keep it in structured sub-directories by months and years. Maybe, then move it in #13 and close this issue as duplicate?	drakmail	loverajoel
101	2016-01-18 18:46:41	@loverajoel keeping eye on #13, but @pertrai1 suggested nice idea – doesn't keep all posts in just flat `_posts` directory, but keep it in structured sub-directories by months and years. Maybe, then move it in #13 and close this issue as duplicate?	drakmail	pertrai1
101	2016-01-18 18:49:07	@drakmail yes, it's a good idea but I'm not sure if jelly allow me this organisation, I have to check it	loverajoel	drakmail
101	2016-01-18 19:10:13	@drakmail yes, sorry! Awesome it's a deal!	loverajoel	drakmail
101	2016-01-18 20:54:05	@rwoll awesome!!! I think that this week I can end the theme and create the blog, thanks	loverajoel	rwoll
101	2016-01-18 21:05:02	@loverajoel when you done you could use js2016.tips domain if you will use gh-pages branch, just let me know	drakmail	loverajoel
101	2016-01-19 01:19:56	@loverajoel @drakmail @rwoll This is great. Let me know if there is any help needed with getting Jekyll up and running with gh-pages.	pertrai1	drakmail
101	2016-01-19 01:19:56	@loverajoel @drakmail @rwoll This is great. Let me know if there is any help needed with getting Jekyll up and running with gh-pages.	pertrai1	loverajoel
101	2016-01-19 01:19:56	@loverajoel @drakmail @rwoll This is great. Let me know if there is any help needed with getting Jekyll up and running with gh-pages.	pertrai1	rwoll
100	2016-01-18 21:11:53	@pertrai1 thanks for your suggestion, [this](https://github.com/loverajoel/jstips/pull/108) will be the final organisation	loverajoel	pertrai1
99	2016-01-24 16:00:44	Hey @lipis the repo change the format, so I will close this pr, if you consider reopen again. Thanks	loverajoel	lipis
97	2016-01-18 13:35:31	@elrrrrrrr ping	loverajoel	elrrrrrrr
97	2016-01-19 04:08:59	@homer0 such as loading the "~/config.js" .	elrrrrrrr	homer0
97	2016-01-19 04:54:02	@elrrrrrrr ohh, sorry, I didn't understand it at first, by "detect", I thought you were saying that it knows if the module was loaded or not (yeah, the shame... I didn't went to the docs :P). Please consider changing the _"you can detect a module before actually requiring it"_ to something like _"you can check if a module can be required or not"_; just a suggestion :P. Other than the suggestion, …	homer0	elrrrrrrr
96	2016-01-18 09:28:19	@kalasoo I have started with this. See https://github.com/fundon/jstips/blob/zh_CN/README-zh_CN.md. You can join this repo https://github.com/fundon/jstips. :)	fundon	kalasoo
96	2016-01-18 10:56:50	@fundon Awesome, I will register a domain name to host a simple static website for this daily tip in two languages.	kalasoo	fundon
96	2016-01-18 12:38:54	@kalasoo Cool! I added you to collaborators.	fundon	kalasoo
96	2016-01-19 02:29:09	@fundon let's do it. Do you have a wechat account? u can add me: **kalasoo**	kalasoo	fundon
96	2016-01-19 02:32:30	@kalasoo I'm working in a jekyllrb blog and I think that it will be done for this week	loverajoel	kalasoo
96	2016-01-19 02:36:20	@loverajoel cool, we'll keep it simple and tidy to different language versions.	kalasoo	loverajoel
96	2016-01-19 02:50:28	@kalasoo @fundon I have in mind host all languages in the same site, just looking how to make jekyllrb multi-language. Maybe I can add how collaborator one person by idiom in order to help me administer the project	loverajoel	kalasoo
96	2016-01-19 02:50:28	@kalasoo @fundon I have in mind host all languages in the same site, just looking how to make jekyllrb multi-language. Maybe I can add how collaborator one person by idiom in order to help me administer the project	loverajoel	fundon
96	2016-01-19 02:53:05	@loverajoel There's no problem hosting it in the same site. As I have registered jstips.cn already, we can host it separately but mutually linked.	kalasoo	loverajoel
96	2016-01-19 02:54:27	@loverajoel Of course, the content should synced with the main site.	kalasoo	loverajoel
96	2016-01-19 02:57:55	@kalasoo Do you have in mind how to organice the repo in two languages or more? These are options: https://github.com/octopress/multilingual https://github.com/drallgood/jekyll-multilingual	loverajoel	kalasoo
96	2016-01-19 03:11:04	@loverajoel I haven't used Jekyll before (#GhostLover), so I may need to learn it as well.	kalasoo	loverajoel
96	2016-01-19 07:52:05	@kalasoo It shouldn't be an issue as long as someone is willing to do it. However I assume the English is relatively simple here.	LiYongSheldon	kalasoo
96	2016-01-19 13:23:07	@FagnerMartinsBrack good idea, at the end of the week I will have the theme and basic structure that support multi-language done, I will back here with more info	loverajoel	FagnerMartinsBrack
96	2016-01-19 13:32:15	@LiYongSheldon agree. Basically, it's more important to publish the content with a website & newsletter to help people approach it easily. Also, keep the credit to the contributors.	kalasoo	LiYongSheldon
96	2016-01-19 14:23:40	@loverajoel Looking forward to it :)	FagnerMartinsBrack	loverajoel
96	2016-01-20 13:50:58	@frikinside @drakmail +1	loverajoel	drakmail
96	2016-01-20 13:50:58	@frikinside @drakmail +1	loverajoel	frikinside
96	2016-01-25 14:26:19	@LorenzoRogai, @loverajoel is probably replying to you	loonies	loverajoel
96	2016-01-25 14:26:19	@LorenzoRogai, @loverajoel is probably replying to you	loonies	LorenzoRogai
96	2016-01-25 18:30:53	@loverajoel @loonies I'm working on it	LorenzoRogai	loonies
96	2016-01-25 18:30:53	@loverajoel @loonies I'm working on it	LorenzoRogai	loverajoel
95	2016-01-18 19:34:13	@joshbivens I agree and have suggested a structure for how the tips are help inside of the repo to then be used with the likes of Jekyll. #101	pertrai1	joshbivens
95	2016-01-24 16:04:44	@joshbivens hey now we have this [here](https://github.com/loverajoel/jstips#tips-list) Thanks	loverajoel	joshbivens
91	2016-01-22 13:38:57	@mallowigi hey can you add link to official documentation?	loverajoel	mallowigi
91	2016-01-31 15:36:07	@mallowigi I like this tips, can you update the format?	loverajoel	mallowigi
88	2016-01-24 15:58:32	@pklinger hey I close this pr, I added this [here](https://github.com/loverajoel/jstips#lets-keep-in-touch) Thanks	loverajoel	pklinger
85	2016-01-15 23:11:09	Yes @loverajoel i've found this here: http://rocha.la/JavaScript-bitwise-operators-in-practice There are quite some differences amongst the browsers according to the source. Newer browser performance tests even out pretty much... The tip should in fact just save you from one of those "what the fuck does '~~' do??!" moments. I would never ever use this in shared code/projects as ~~ is just not as …	pklinger	loverajoel
85	2016-01-18 00:17:09	I should elaborate more on that in another sentence, thanks for the tip. @gmarketer	pklinger	gmarketer
85	2016-01-18 16:42:46	@pklinger awesome! don't worry about it	loverajoel	pklinger
85	2016-01-18 16:49:07	@pklinger hey do you have twitter account?	loverajoel	pklinger
85	2016-01-18 16:59:58	@loverajoel yes, I do. But I'm more on the 'consumer side' ... https://twitter.com/codebusiness	pklinger	loverajoel
85	2016-01-18 17:01:56	@pklinger perfect! Thanks for you awesome tips man!	loverajoel	pklinger
85	2016-01-18 17:08:41	Everybody just gives a bit and everybody may profit. Thank you for your time you put in here managing it all @loverajoel :clap:	pklinger	loverajoel
82	2016-01-25 00:10:34	@loverajoel ok,I will update it.	xiaoyu5256	loverajoel
81	2016-01-15 16:13:00	@toplan thx. that slipped through	pklinger	toplan
79	2016-01-14 22:15:33	@gmarketer Thank you for the interesting hint. Could you please give concrete improvement tips? Or add another example that clarifies the issue better?	pklinger	gmarketer
76	2016-01-13 22:01:49	@mebjas good tip, but I think that closures deserves a tip itself, what do you think about split this tip in arguments and closures and add more context to them?	loverajoel	mebjas
76	2016-01-14 07:59:30	What do you think should be done? - change this pull to closure one? or both closure and arguments in one tip? @loverajoel	mebjas	loverajoel
76	2016-01-16 15:46:42	@mebjas hey can you make merge back? I cant merge this	loverajoel	mebjas
76	2016-01-16 16:04:58	Done @loverajoel	mebjas	loverajoel
76	2016-01-16 16:07:17	@mebjas thanks	loverajoel	mebjas
75	2016-01-24 15:59:16	Hey @syaning I added this [here](https://github.com/loverajoel/jstips#tips-list) Thanks for your help!	loverajoel	syaning
73	2016-01-13 02:22:58	@webb04 nice tip and so clear	loverajoel	webb04
73	2016-01-15 01:50:01	@webb04 ping!	loverajoel	webb04
73	2016-02-20 14:22:29	@webb04 Please update the PR.	zenopopovici	webb04
73	2016-02-20 15:44:17	@zenopopovici Hi, this has been replaced by #159	webb04	zenopopovici
73	2016-02-20 16:40:19	Thank you @webb04!	zenopopovici	webb04
72	2016-01-13 12:05:26	@Havvy I agree with you	parro-it	Havvy
72	2016-01-13 16:58:41	@Havvy I agree with you, this one and #73 are basic ES6 syntax that you will have to learn.	homer0	Havvy
72	2016-01-13 23:04:31	@pklinger after changes please, squash your commits	loverajoel	pklinger
72	2016-01-14 00:53:49	@loverajoel done	pklinger	loverajoel
72	2016-01-14 00:59:52	@pklinger hey you have to do a merge back or rebase	loverajoel	pklinger
72	2016-01-14 01:23:30	@loverajoel thanks for notifying, missed the latest updates. should be resolved now	pklinger	loverajoel
72	2016-01-14 15:49:29	@pklinger super cool tip, thanks for your contribution!	loverajoel	pklinger
70	2016-01-12 15:44:44	@mnort9 What is the twitter handle?	rocketinventor	mnort9
70	2016-01-13 15:15:31	@drakmail Wowww that's awesome and the domain too	loverajoel	drakmail
70	2016-01-13 18:01:40	@habfast I'm working on this :+1:	loverajoel	habfast
70	2016-01-13 18:30:47	@habfast Mailchimp automatically creates RSS feed: http://us12.campaign-archive1.com/feed?u=91c81a54b7387a056b046a2ca&id=9551be788c , you could use it :)	drakmail	habfast
70	2016-03-04 02:20:12	@drakmail Mysteriously, I suddenly stopped receiving tip emails after February 18. An ideas why?	rocketinventor	drakmail
70	2016-03-04 05:50:18	We've switched from daily to "higher quality through reviews first" meaning there won't be daily tips, but instead from time to time. Am 04.03.2016 03:20 schrieb "Elliot Gerchak" notifications@github.com: > @drakmail https://github.com/drakmail Mysteriously, I suddenly stopped > receiving tip emails after February 18. An ideas why? > > — > Reply to this email directly or view it on GitHub > https…	kurtextrem	drakmail
70	2016-03-08 17:46:51	@rocketinventor after switching from not a daily tips I got a small vacation :relaxed: Starting tomorrow I'll continue sending tips. But it will be sent according to new js tips policy, as @kurtextrem mentioned before.	drakmail	kurtextrem
70	2016-03-08 17:46:51	@rocketinventor after switching from not a daily tips I got a small vacation :relaxed: Starting tomorrow I'll continue sending tips. But it will be sent according to new js tips policy, as @kurtextrem mentioned before.	drakmail	rocketinventor
69	2016-03-05 05:14:10	@Awakens ping!	loverajoel	Awakens
68	2016-01-12 03:47:59	@jknaresh it's hard to read :) you can format your snippet with markdown.	hingsir	jknaresh
68	2016-01-13 16:35:27	@Havvy Can you give an reference URL?	jknaresh	Havvy
68	2016-01-18 09:30:53	@shivarajnaidu 👍	Kerndog73	shivarajnaidu
68	2016-01-18 12:28:04	Like @shivarajnaidu, this is what I use (ES6): And later on... https://github.com/lukehoban/es6features#classes	baptistebriel	shivarajnaidu
68	2016-01-19 21:40:05	@joseluisq the class keyword is syntactical sugar over the existing prototype system. So when you use the clear and easy to understand class syntax you are still using the same prototype stuff. There is absolutely no advantage to using prototype syntax	Kerndog73	joseluisq
68	2016-01-19 21:43:01	Tell em @shivarajnaidu and @baptistebriel	Kerndog73	baptistebriel
68	2016-01-19 21:43:01	Tell em @shivarajnaidu and @baptistebriel	Kerndog73	shivarajnaidu
68	2016-01-19 21:49:17	@Kerndog73 yep, sorry it was corrected now. Also It should prefer Composition instead "Inheritance".	joseluisq	Kerndog73
68	2016-01-20 06:25:30	Thanks for your support @Kerndog73 and @baptistebriel , we can make use of `Default parameters` feature to avoid `this.options = opt || {};` in above code @baptistebriel **we can initialize function parameters using `default parameters` feature in es6** _**This is small enhancement**_ @baptistebriel [**See Default parameters in Mozilla Developer Network**](https://developer.mozilla.org/en-US/docs…	shivarajnaidu	baptistebriel
68	2016-01-20 06:25:30	Thanks for your support @Kerndog73 and @baptistebriel , we can make use of `Default parameters` feature to avoid `this.options = opt || {};` in above code @baptistebriel **we can initialize function parameters using `default parameters` feature in es6** _**This is small enhancement**_ @baptistebriel [**See Default parameters in Mozilla Developer Network**](https://developer.mozilla.org/en-US/docs…	shivarajnaidu	Kerndog73
68	2016-01-20 08:39:43	Nice one, @shivarajnaidu :) Thanks for the links!	baptistebriel	shivarajnaidu
66	2016-02-19 22:11:14	A function would be the most obvious choice here. Switch can work too, but in this case it should be a function. @petetnt Can you add a PR that completes the example with a function as you suggested?	zenopopovici	petetnt
66	2016-03-05 09:15:38	Whoops @zenopopovici missed that @-mention and did see it until this was closed. I can scratch up a PR though now quickly :+1:	petetnt	zenopopovici
62	2016-01-11 06:38:01	@rocketinventor, in practice I saw lot of people with more than 3 years JS experience setting undefined to property meaning it is empty. And also tons of other mistakes that should not be done. So if you want to say it is a right way to assign **null** to param when you want to say it is empty - that's correct, if you want to say it is a good practice - also correct, but saying: 1. You shall **ne…	ihorskyi	rocketinventor
62	2016-01-12 17:52:53	@rocketinventor, what do you mean "when" ? :)	ihorskyi	rocketinventor
62	2016-01-13 02:33:53	@FagnerMartinsBrack I'm not agree with your last point and why do you says that `typeof` is broken for empty references? I will make a pr and remove this check and add a link to this discussion.	loverajoel	FagnerMartinsBrack
62	2016-01-13 05:33:27	@dfkaye that's right. My point is that it is just unsafe to check property existence using `typeof myObject['name'] !== 'undefined'`.	ihorskyi	dfkaye
62	2016-01-13 05:38:16	@loverajoel @igor-galchevsky Ah I see now ~ the tip text is really about checking _whether an object property is non-null/undefined_ That check should be	dfkaye	loverajoel
62	2016-01-13 21:06:19	@loverajoel > I'm not agree with your last point The previous bullet point make it clear that if you care for bytes you can use `undefined` for not defined values semantic, but if you don't care then you don't need to and you can use `null`. Again, it depends upon the context of what you are doing. > typeof is broken for empty references? It depends on what you consider "empty references". "If so…	FagnerMartinsBrack	loverajoel
62	2016-01-13 21:10:29	@loverajoel > fixed d885967 If `myObject` has a property with value `0` it will return falsey and not enter the condition, therefore it is also not ok to check if a property is present with the `if (myObject['name'])` code.	FagnerMartinsBrack	loverajoel
62	2016-01-16 09:24:52	Why don't you use hasOwnProperty like @FagnerMartinsBrack said! It's simplest and most obvious solution. Using typeof to check existence is silly	Kerndog73	FagnerMartinsBrack
62	2016-02-20 13:13:10	Hey @Kerndog73, @FagnerMartinsBrack, can you guys submit a PR with the required changes then we can review it and merge it.	zenopopovici	FagnerMartinsBrack
62	2016-02-20 13:13:10	Hey @Kerndog73, @FagnerMartinsBrack, can you guys submit a PR with the required changes then we can review it and merge it.	zenopopovici	Kerndog73
60	2016-01-12 19:22:23	@AvraamMavridis can you add a link to official documentation about es6?	loverajoel	AvraamMavridis
60	2016-01-12 20:04:36	@loverajoel you mean about default parameters? sure.	AvraamMavridis	loverajoel
60	2016-01-12 20:06:52	@AvraamMavridis yes please, after your changes I will merge and publish this tip :rocket:	loverajoel	AvraamMavridis
60	2016-01-12 20:26:53	@loverajoel done :boom:	AvraamMavridis	loverajoel
60	2016-01-12 20:44:15	@loverajoel I guess wrong @? Commits squashed.	AvraamMavridis	loverajoel
60	2016-01-12 20:50:03	@AvraamMavridis thanks for your contribution!	loverajoel	AvraamMavridis
60	2016-01-12 20:50:51	@loverajoel thx!	AvraamMavridis	loverajoel
60	2016-01-12 20:55:13	@knpwrs sweet. thx for that.	AvraamMavridis	knpwrs
59	2016-01-10 18:19:49	@denar90 in this issue https://github.com/loverajoel/jstips/issues/18 we talked about it. We decide that the daily js tips will be only vanilla js and tips about frameworks, toolis and more will be like a bonus. Now we are working in a beautiful template for [jekyll-now](https://github.com/barryclark/jekyll-now) and will be more easy to read and follow tips.	loverajoel	denar90
57	2016-01-12 21:21:27	Hey @gogainda take a look [here](https://developers.google.com/speed/articles/optimizing-javascript?csw=1&utm_campaign=Front%2BEnd%2BNewsletter&utm_medium=web&utm_source=Front_End_Newsletter_1)	loverajoel	gogainda
57	2016-01-13 20:13:10	@loverajoel According to this benchmark 'concat' variant is faster than 'join' http://jsperf.com/string-concatenation-join-concat-plus	gogainda	loverajoel
57	2016-01-15 21:39:21	@gogainda awesome, can you add some about performance related? I think that will be more useful the tip. Also squash your commits, please	loverajoel	gogainda
53	2016-01-08 17:31:00	@Roland1975 I'm not sure what advantage `Array.prototype.slice.call(nodelist)` has over `Array.apply(null, nodelist)` In fact, I'd argue that the apply method is cleaner, faster, and easier to understand than the slice method. Also, the slice method is more of a hack / trick, whereas apply is literally built to accept an Array-like value	tevko	Roland1975
53	2016-01-09 20:37:13	@duzun my results for tests on your previous proof link are quite similar between `slice` and `concat`. How do you compare the two more accurately?	davidbgk	duzun
53	2016-01-09 20:49:38	@davidbgk I just run the test several times and write down the execution times, then make an average. I know this is not the best method to benchmark, but gives a quick idea of what works better. I think a jsPerf would be more accurate.	duzun	davidbgk
45	2016-01-12 14:05:47	@manmadareddy ping	loverajoel	manmadareddy
45	2016-01-13 04:55:45	@loverajoel Made the required changes.	manmadareddy	loverajoel
45	2016-01-13 04:58:25	@manmadareddy excellent! thanks	loverajoel	manmadareddy
42	2016-01-08 07:41:17	@Amberlamps: About the return value: I prefer to get the same type of return value each time I call a function - not a string once and an array the next time. Seems to be personal preference, but I'd say most functions always have a constant return type.	BlaM	Amberlamps
42	2016-01-08 09:38:15	@BlaM: I agree. But when I use a third party library that converts strings to upper case, I find it weird to get an array when passing a string.	Amberlamps	BlaM
42	2016-01-08 09:56:27	@Amberlamps: Usually you wouldn't rely on a third party lib to uppercase strings - you would use String.toUpperCase() :yum:. But in the end it all comes down to the definition of the function. There is no right or wrong here - and returning uppercase is just an example.	BlaM	Amberlamps
42	2016-02-19 22:07:34	@boneskull if you have any improvements can you submit a new PR? Or let us know if this can be closed.	zenopopovici	boneskull
41	2016-01-09 02:39:22	hi @hingsir! but it's so simple to understand and use. can you suggest me another title maybe?	jhogoforbroke	hingsir
41	2016-01-14 01:02:51	@loverajoel update title for even simpler way of use indexOf as a contains clause	jhogoforbroke	loverajoel
41	2016-01-15 01:53:23	@jhogoforbroke can you make a rebase or mergeback?	loverajoel	jhogoforbroke
41	2016-01-15 13:41:22	@loverajoel done!	jhogoforbroke	loverajoel
41	2016-01-15 15:41:11	@jhogoforbroke thanks men!	loverajoel	jhogoforbroke
37	2016-01-07 21:44:01	@tevko nice tip! This will be the tip for tomorrow, please make a rebase and update the number post and the date! Thanks for your tip!	loverajoel	tevko
37	2016-01-08 02:01:28	@loverajoel ok I think I did this correctly	tevko	loverajoel
37	2016-01-08 08:03:59	@tevko `Array.apply` has higher performance than `[].slice.apply` or `Array.prototype.slice.apply`. Is that right?	hingsir	tevko
37	2016-01-08 15:23:20	@loverajoel fixed	tevko	loverajoel
37	2016-01-08 15:56:11	@hingsir I'm not sure, How we can confirm or test that?	loverajoel	hingsir
37	2016-01-08 16:38:46	@tevko thanks for your tip!	loverajoel	tevko
37	2016-01-08 16:55:31	@sergiodxa browser support	tevko	sergiodxa
37	2016-01-08 17:23:16	@tevko https://github.com/loverajoel/jstips/issues/53	loverajoel	tevko
36	2016-01-11 15:15:37	hey @seanpat09 can you make the changes today, so I can merge and publish this tip today?	loverajoel	seanpat09
36	2016-01-11 16:27:33	@loverajoel Sorry about that, just got back today. I made the change you suggested, though my git is pretty weak so I'm not sure if I made this pull request properly. If you'd like, I can just make a new pull request so that everything is in one commit.	seanpat09	loverajoel
36	2016-01-11 16:42:29	@seanpat09 don't worry about commits, I can do the squash for you after the merge!	loverajoel	seanpat09
36	2016-01-11 16:50:21	@seanpat09 perfect, thanks!	loverajoel	seanpat09
34	2016-01-07 17:11:37	@nainslie we can merge and publish this tip today, please add the number #7 and the today date.	loverajoel	nainslie
34	2016-01-07 18:30:12	Thanks @nainslie !!	loverajoel	nainslie
34	2016-01-08 17:23:56	@nainslie https://github.com/loverajoel/jstips/issues/51	loverajoel	nainslie
33	2016-01-13 22:56:57	hey @pbrandt1 I wanna merge this Tip the 1/16 can you please update the date and the number tip. Also squash your commits please	loverajoel	pbrandt1
31	2016-01-07 15:12:15	@loverajoel Oh thanks! Actually, I put them in separate commits but I didn't think they'll be merged as the same pull request. Any ideas on how to achieve this? Edit: I can create different branches for them and then PR separately. Can you merge them into the master?	0xmtn	loverajoel
31	2016-01-08 08:10:55	@loverajoel Created two new branches and two PRs. https://github.com/loverajoel/jstips/pull/46 https://github.com/loverajoel/jstips/pull/47 @mvedie Thanks for your version. Added your tip to JS Shuffle part. Separated this part into two, both knuth shuffling and purejs versions are there. Check that out.	0xmtn	loverajoel
31	2016-01-08 08:10:55	@loverajoel Created two new branches and two PRs. https://github.com/loverajoel/jstips/pull/46 https://github.com/loverajoel/jstips/pull/47 @mvedie Thanks for your version. Added your tip to JS Shuffle part. Separated this part into two, both knuth shuffling and purejs versions are there. Check that out.	0xmtn	mvedie
31	2016-01-08 08:16:35	@mvedie About abbreviation function. Yes it doesn't have language compatibility. But since we are putting tips here, I thought that this can show how to use ternary comparison and JS built-in functions to achieve something simple, without writing spaghetti code of ifs and elses and loops. More languages can be added later of course. Or even language-specific snippets can be created, but I don't t…	0xmtn	mvedie
29	2016-01-07 12:42:30	@matjaz Yah, you are right. Good catch!	rocketinventor	matjaz
29	2016-01-07 14:29:37	@loverajoel Next to this tip you can also add if (Object.hasOwnProperty('key')) To check 'key' is defined for a object or not.	manmadareddy	loverajoel
29	2016-01-08 03:47:30	@manmadareddy Can you provide an example for that?	rocketinventor	manmadareddy
29	2016-01-08 05:26:38	@rocketinventor Tip#3 uses the same. https://github.com/loverajoel/jstips#03---improve-nested-conditionals	manmadareddy	rocketinventor
29	2016-01-08 08:42:50	@matjaz @rocketinventor hello guys `new Object()` use to be an anti pattern with es6/7 that is changing quickly	aaron-goshine	matjaz
29	2016-01-08 08:42:50	@matjaz @rocketinventor hello guys `new Object()` use to be an anti pattern with es6/7 that is changing quickly	aaron-goshine	rocketinventor
26	2016-01-07 00:59:20	Thanks @kostasx for this contribution, very useful!	loverajoel	kostasx
25	2016-01-08 04:25:09	I agree with @kurtextrem These are good functions to know but, saying not to use for loops when possible makes them sound bad when the reality is that they are just not always necessary.	rocketinventor	kurtextrem
25	2016-01-19 08:59:42	@homer0 in my entourage, several didn't used them, for no reason, just because "for i" was doing the job. And you're right about the second arg, indeed ! Thanks. And yes, maybe this is not a "tip" as what is expected on this repo. I'll let @loverajoel decide. (you can close my PR without merging it, I don't mind) @strcmp Yes indeed, I think everybody ran into this issue. Maybe this is a tip on it…	chtefi	homer0
25	2016-01-19 12:58:54	@strcmp personal experience working with another devs, the fact that they have been around since ECMA 5.1, and, I think the most important, if you go to the tips list, a couple of them make use `.map` and `.forEach` without explaining what they do. I'm with @chtefi , @loverajoel you have the final word!	homer0	chtefi
25	2016-01-19 13:07:33	right but personal experience isn't universal, @chtefi described an experience at odds with yours, and my experience is at odds with yours too.	r-obert	chtefi
25	2016-01-21 04:09:01	@strcmp @FagnerMartinsBrack It's unclear from this tip and its thread if you can use the index value "`i`" at all with these methods (`.forEach`, `.map`, etc). For example, how would you write the following code block using these methods? Also, is it possible to multiply each row in one array with the equivalently keyed row in another array in another array or such with these methods (simultaneou…	rocketinventor	FagnerMartinsBrack
25	2016-01-21 06:06:59	@homer0 i find it strange how you choose to reply a fragment of everything i said, and ignore everything else. it says a lot. it seems like you are trying hard to make sure people **don't** learn, how bizarre. i am here to teach and help, i have no idea what your purpose is so far. i'll answer your question though, **JSTips are for everyone**, the fact you label people as "noobies", "stackoverflo…	r-obert	homer0
25	2016-01-21 06:06:59	@homer0 i find it strange how you choose to reply a fragment of everything i said, and ignore everything else. it says a lot. it seems like you are trying hard to make sure people **don't** learn, how bizarre. i am here to teach and help, i have no idea what your purpose is so far. i'll answer your question though, **JSTips are for everyone**, the fact you label people as "noobies", "stackoverflo…	r-obert	rocketinventor
25	2016-01-21 06:30:35	@strcmp **I'm not trying to offend you nor everyone else**; I quoted that because it was really something weird to say; and I was honestly asking @loverajoel ; and complaining about the labels? I was referencing in part to [this joke](https://www.reddit.com/r/ProgrammerHumor/comments/3dxkka/computer_programming_to_be_officially_renamed/) and, you were never a noobie?, or you never needed stackove…	homer0	chtefi
25	2016-01-21 08:58:24	Well, I think this "tip" has gone too far and is too wide, too tutorialish yes (too many details to cover, look at all those comments, for one "tip"). It should be more focused on a particular feature, such as the other tips. @homer0 "just google forEach javascript" : I think this repo is useful to make you learned/realized something you would not look for explicitely.	chtefi	homer0
25	2016-01-21 09:07:52	@homer0 :laughing: okay, no problem i guess it was funny. i don't really look at stuff that way (noobie, etc), you're homer0 and your words are what i pay attention to. thats it really. with the 10 year reference i'm trying to say 10 years ago javascript was a lot different and people might have learnt it then and come away with the wrong impression. maybe tips like this would help people redisco…	r-obert	homer0
25	2016-01-21 09:16:14	@rocketinventor "For example, how would you write the following code block using these methods?" @rocketinventor "Also, is it possible to multiply each row in one array with the equivalently keyed row in another array in another array or such with these methods (simultaneous forEach with two arrays)?" i didnt test it, meant to give you a general idea.	r-obert	rocketinventor
25	2016-01-21 09:58:19	@chtefi > It should be more focused on a particular feature, such as the other tips. He has a point. What about documenting that a tip is valid while it doesn't take `x` minutes to read the content and links, being `x` a value previously defined? Does it makes sense creating an issue about it?	FagnerMartinsBrack	chtefi
18	2016-01-06 16:45:14	:+1: totally agree with @tevko	aglipanci	tevko
18	2016-01-06 17:26:09	Hey @tevko thanks for your suggestion! I'm not sure about what you proposed, these are my thoughts: - Today frameworks are an important part of JS and it's a way to learn the language and best practices. - JS Tips is not focused on beginners only. - Share knowledges about famous frameworks will let that beginners know the frameworks/libraries and avoid common mistakes. - It's hard write 365 tips …	loverajoel	tevko
18	2016-01-06 18:08:34	Hi @loverajoel, thanks for taking the time to start a project like this. These are my opinions but maybe this will contribute to the discussion a bit. There is merit to both approaches. However, I'll add that it is jarring to come to a project named "Javascript Tips" and see the first tip is about manipulating plain JS arrays followed by a tip about a deep (to me) aspect of Angular, a framework w…	davecan	loverajoel
18	2016-01-06 18:09:46	@davecan said it better than I could :+1:	tevko	davecan
18	2016-01-18 08:13:53	@loverajoel You are doing a great job with jstips, but you should encourage separations of concern anytime there is a need for it, jstips for pure Js pursuers and framework/library tips for frameworkers/librarians; if not then this repo will blow up into a puff of mushroom cloud. In the mean time talking about 365 days of the the year... Is there any one who would like to recommend music tracks o…	aaron-goshine	loverajoel
16	2016-01-09 02:28:23	+1 to @davidchambers It seems beneficial to aim for inputs and outputs into a function that do not change data type. Introducing logic to handle a change in an argument's data type because the argument value isn't type-safe makes functions unnecessarily complex and prone to runtime errors. ESLint has a consistent return type rule for [this reason](http://eslint.org/docs/rules/consistent-return.ht…	anselmbradford	davidchambers
15	2016-01-05 16:16:24	@rschindlauer not by the moment, in this issue https://github.com/loverajoel/jstips/issues/13 we are talking about to migrate this repo to jekyll blog and by this way you can follow the rss feed	loverajoel	rschindlauer
15	2016-01-07 03:36:00	@loverajoel By "migrate" do you mean adding a branch?	rocketinventor	loverajoel
13	2016-01-02 21:47:56	Hey @eggcaker, yes, this is a good idea, I know that when the list of tips will grow up will be difficult to read. I like the idea of all tips in the same file, because it's easy to read, but yes maybe the `readme` can be a index and each tip in separate files. I think that the files should be named `#N - title` -> `01 - AngularJs: $digest vs $apply`	loverajoel	eggcaker
13	2016-01-03 09:51:28	@primozs +1	macx	primozs
13	2016-01-05 16:14:55	@eknowles sure I will try it, thanks	loverajoel	eknowles
13	2016-01-15 17:09:05	@pmuens also, you can subscribe to [email subscription](http://js2016.tips) or [use auto generated RSS feed](http://us12.campaign-archive2.com/feed?u=91c81a54b7387a056b046a2ca&id=9551be788c) (can be rendered with issues in some RSS clients)	drakmail	pmuens
13	2016-01-19 19:16:01	@drakmail thanks for the links!	pmuens	drakmail
12	2016-01-02 21:41:18	hey @mallowigi, I thought create a form or even a blog, but developers likes use github and write markdown, that's the reason why I chose this. In order to add a new tip is easily. Just add your tip with [this format](https://github.com/loverajoel/jstips/blob/master/CONTRIBUTING.md#tip-format) at the top of the [tips list](https://github.com/loverajoel/jstips#tips-list). Why do you think that isn…	loverajoel	mallowigi
11	2016-01-02 20:14:35	@li-xinyang yes this is a good catch, I will change the order! Thanks for the suggestion.	loverajoel	li-xinyang
10	2016-01-01 15:39:17	Hey, Well, I agree with @mdibaiee too. I like readable code more than some weird fast code. I think these parts of performance stuff and optimizations should be done inside the JS engines. :+1:	mamal72	mdibaiee
10	2016-01-02 20:28:29	Hey guys, I understand what you are saying and yes, maybe was a bad tip to start. The tips will not be always about performance, but thanks for your suggestion I will take care for the future. @mdibaiee good articles, you are 100% right. This kind of comments are very usefull and I'm thinking of link this issue with the tip. I invite you to send some tip and help the community write better code! …	loverajoel	mdibaiee
10	2016-01-04 15:06:17	@loverajoel Thank you! ✌️ I will add tips as soon as I find some time.	mdibaiee	loverajoel
10	2016-01-21 19:51:36	@loverajoel - [Rounding the fast way](https://github.com/loverajoel/jstips#18---rounding-the-fast-way) is like microseconds in difference at best which is complete microperf and also creates two subtle differences in that it operates on a 32bit address space and also is `Math.ceil(-1.5)` for negative numbers. (**I would completely swap out this tip**)	jonathanKingston	loverajoel
10	2016-02-05 14:19:50	This tip is strongly misleading and should be updated according to the comments above (and @BenoitZugmeyer's edit of the jsperf).	gunar	BenoitZugmeyer
10	2016-02-06 10:59:09	@kurtextrem I don't really disagree with that statement, it would be nicer to clarify to beginners that it isn't a good format for these x reasons. Cool drills you didn't know about come with warning labels too.	jonathanKingston	kurtextrem
10	2016-02-06 11:03:48	@jonathanKingston > Although ~~ may perform better, for the sake of readability please use Math.floor(). I think that is enough as warning label - or how would you re-paraphrase it?	kurtextrem	jonathanKingston
10	2016-02-06 12:04:02	@kurtextrem hmm sure that line wasn't in when it was on the single pager. It is however missing the issue about it not being equivalent either which is the bigger issue.	jonathanKingston	kurtextrem
7	2015-12-30 16:52:04	thanks @fjcero	loverajoel	fjcero
6	2015-12-30 14:22:36	Hey @kerwitz thanks for your help with my bad english! Make a rebase and we can merge this PR. Thank you very match!	loverajoel	kerwitz
5	2015-12-30 23:20:27	Hey @Berkana I really like this tip, I will merge it and publish the January 2. Please add your tip at the end of the list of tips in the README.md and update the date. Please squash your commits. Thanks	loverajoel	Berkana
5	2016-01-02 20:31:11	@Berkana ping	loverajoel	Berkana
5	2016-01-13 22:58:04	@Berkana can you to revive this tip? it's good	loverajoel	Berkana
5	2016-01-31 21:39:40	Hey @Berkana I move your tip and publish it! thanks for you contribution!	loverajoel	Berkana
3	2015-12-30 23:26:51	@AlbertoFuente hey nice tip, it's true the switch is not a good pattern but you can explain it. I like the tip, if you edit your tip I will merge this the January 3, please add your tip at the end of the [Tip List](https://github.com/loverajoel/jstips#tips-list) and update the date. Thanks for your help.	loverajoel	AlbertoFuente
3	2015-12-31 09:11:32	@loverajoel Ok, I will improve it, and thank you for this great initiative. :+1: @manmadareddy Thank you for your contribution, I will add to the example. :+1:	AlbertoFuente	loverajoel
2	2016-01-07 23:34:48	@madhur sure, please make a rebase and move your tip to top of the tips. This tip will be merged the 2016-01-09. Adapt you tip to the [rules](https://github.com/loverajoel/jstips/blob/master/CONTRIBUTING.md)	loverajoel	madhur
1	2015-12-29 17:34:51	Hey @mscdex thanks, yes you are right I will take care about it for the next tips. Thanks for your tip :smile:	loverajoel	mscdex
396	2017-03-13 02:50:53	## 3 Array Hacks ## TL;DR; Arrays are everywhere in JavaScript and with the new [spread operators](https://developer.mozilla.org/en/docs/Web/JavaScript/Reference/Operators/Spread_operator) introduced in ECMAScript 6, you can do awesome things with them. In this post I will show you 3 useful tricks you can use when programming. ## Username [@hassanhelfi](https://twitter.com/hassanhelfi)	helfi92	hassanhelfi
386	2016-11-20 16:04:36	@loverajoel Done: * Pull request for the translation of tip 60	cynosures	loverajoel
382	2016-10-13 13:54:21	## Vuejs makes a copy-upate-replace inside the data binding ## TL;DR; In this tip, I will introduce an example to show you how it might conflict with other software. ## pansila [@pansila](https://github.com/pansila) ## Extra I'm not a native English speaker, so any grammar correction is welcome too.	pansila	pansila
381	2016-10-12 21:49:12	## Three useful hacks ## TL;DR; Three very useful and syntax sugar hacks to speed up your development. ## Username [@leandrosimoes](https://github.com/leandrosimoes) ## Extra	leandrosimoes	leandrosimoes
379	2017-01-30 08:15:18	@loverajoel can we do something about this?	zenopopovici	loverajoel
376	2016-08-24 08:13:57	## Tilde(~) operator in JS. ## TL;DR; Tilde(~) is a unary operator that takes an expression( say N ) on its right and converts it to -(N+1). ## Username [@bhaskarmelkani](https://www.twitter.com/bhaskarmelkani) ## Extra	bhaskarmelkani	bhaskarmelkani
370	2016-08-19 06:50:16	## [Title here] ## TL;DR; [content here] ## Username [twitter account link or github account link ej: [@tips-js](https://twitter.com/tips_js)] ## Extra [content here]	tryer3000	tips-js
365	2016-08-03 12:53:19	## [Title here] ## TL;DR; [content here] ## Username [twitter account link or github account link ej: [@tips-js](https://twitter.com/tips_js)] ## Extra [content here]	hingsir	tips-js
365	2016-08-03 15:06:45	@sjfkai Can you take a look?	zenopopovici	sjfkai
364	2016-08-09 17:30:46	@philn5d Had that same issue. Thing is we can't change URLs but we could add the tip number. PRs are welcome. /cc @loverajoel	zenopopovici	loverajoel
363	2016-08-01 02:35:10	## Copy to Clipboard ## TL;DR; This week I had to create a common "Copy to Clipboard" button, I've never created one before and I want to share with I made it. ## Username @loverajoel ## Extra np	loverajoel	loverajoel
362	2016-07-24 08:21:49	## [Title here] ## TL;DR; [content here] ## Username [twitter account link or github account link ej: [@tips-js](https://twitter.com/tips_js)] ## Extra [content here] Provides alternative way on converting a Node list to an Array using Array.prototype.slice combined with Function.prototype.call/apply	tkalfigo	tips-js
361	2016-07-20 01:38:43	## [Title here] ## TL;DR; [content here] ## Username [twitter account link or github account link ej: [@tips-js](https://twitter.com/tips_js)] ## Extra [content here]	dosin	tips-js
360	2016-07-17 21:45:04	## [Title here] ## TL;DR; [content here] ## Username [twitter account link or github account link ej: [@tips-js](https://twitter.com/tips_js)] ## Extra [content here]	dosin	tips-js
359	2016-06-24 10:36:22	## Comma Operator in JS ## TL;DR; When placed in an expression, it evaluates every expression from left to right and returns the right most. ## Username [@bhaskarmelkani](https://www.twitter.com/bhaskarmelkani) ## Extra	bhaskarmelkani	bhaskarmelkani
358	2016-07-25 14:01:00	@annamalai-saro Please add: https://developer.mozilla.org/en/docs/Web/JavaScript/Reference/Global_Objects/Array/from	zenopopovici	annamalai-saro
357	2016-06-10 01:43:24	## [Title here] ## TL;DR; [content here] ## Username [twitter account link or github account link ej: [@tips-js](https://twitter.com/tips_js)] ## Extra [content here] Do you want to port some of the tutorials to es6 ?	ghost	tips-js
355	2016-06-05 10:24:36	## code section display problem on topic 12 ## TL;DR; ![screen shot 2016-06-05 at 6 22 22 pm](https://cloud.githubusercontent.com/assets/559351/15804875/8889e2e4-2b4a-11e6-962a-107776006671.png) ## Username [@amo_wu](https://twitter.com/amo_wu)	amowu	amo
353	2016-05-24 14:38:20	## [Title here] ## TL;DR; [content here] ## Username [twitter account link or github account link ej: [@tips-js](https://twitter.com/tips_js)] ## Extra [content here]	panalbish	tips-js
352	2016-05-17 00:09:26	## New post in spanish ## Username [@ppollo07](https://twitter.com/ppollo07)	ppollo07	ppollo07
350	2016-05-12 09:30:09	@Satya5614 ping	sjfkai	Satya5614
347	2016-05-09 22:39:58	## [Translate last 3 post es_ES] ## @ppollo07	ppollo07	ppollo07
345	2016-04-22 07:03:19	## The difference between var and let ## TL;DR; In this tip, here are we talked about - The difference between `var` and `let` - Should we replace `let` with `var`? - use `let` safely. ## Username [@richzw](https://github.com/richzw) ## Extra [content here]	richzw	richzw
344	2016-04-22 02:56:58	## fix typo in the 44th tip ## TL;DR; ## Username [@richzw](https://github.com/richzw) ## Extra	richzw	richzw
342	2016-04-12 00:54:53	## Get file extension ## TL;DR; Several solutions are posted here to get the more efficient way to get the file extension. ## [@richzw](https://github.com/richzw) ## Extra	richzw	richzw
341	2016-04-08 12:36:54	## How to use optional arguments in functions (with optional callback) ## TL;DR; You can make function arguments and callback optional ## alphashuro [@alphashuro](https://twitter.com/alphashuro) [alphashuro](https://github.com/alphashuro)	alphashuro	alphashuro
340	2016-04-08 10:25:16	## Add one solution in ES6 for 2016-02-07 tips ## TL;DR; Using spread operator in ES6 ## Username [@zangw](https://github.com/richzw) ## Extra To recursively flattens array, one good method [`flattenDeep`](https://lodash.com/docs#flattenDeep) could do that. However, the [`flatten`](http://underscorejs.org/#flatten) in underscore only be flattened a single level.	richzw	zangw
338	2016-04-07 16:52:16	## [Breaking or continuing loop in functional programming] ## TL;DR; [content attached..] ## vamshisuram [twitter account link or github account link ej: [@vamshisuram](https://twitter.com/vamshisuram)]	vamshisuram	vamshisuram
337	2016-04-07 02:49:49	## Add performance compare between `Array.prototype.slice.call(arguments)` and `[].slice.call(arguments);` ## TL;DR; Add performance compare between `Array.prototype.slice.call(arguments)` and `[].slice.call(arguments);` ## Username [@zangw](https://github.com/richzw) ## Extra None	richzw	zangw
327	2016-05-02 01:23:47	@JakeRawr we need 5 shipits to merge this, I'll try merge this week	loverajoel	JakeRawr
326	2016-03-11 10:07:12	## Removes redundant JS mention ## TL;DR; Redundant JS mention ## Username @ryanoasis ## Extra - removes redundant mention of 'JS' (all of these are "in JS") - makes tip description consistent with the others - tip 46 I think is an exception to this because it helps clarify that it is not referring to the more common jQuery implementation	ryanoasis	ryanoasis
325	2016-03-09 16:27:48	The original tip mentions options objects, for which it's almost always necessary to handle missing properties with default values. I show how this can be done in a very neat way. Also added examples to show what happens when incorrect, incomplete or missing arguments are passed with/without default parameters. @dislick	gromgit	dislick
323	2016-03-09 08:16:06	@kurtextrem Thanks. Is it good now?	SarjuHansaliya	kurtextrem
323	2016-03-09 08:26:23	@kurtextrem thanks :+1:	SarjuHansaliya	kurtextrem
320	2016-03-07 06:50:51	## [Fix some errors of tip 33] ## TL;DR; [content here] ## Username [@sjfkai](https://github.com/sjfkai) ## Extra [content here]	sjfkai	sjfkai
320	2016-03-08 02:08:38	@gromgit @loverajoel You are right. I will update this directly.	sjfkai	loverajoel
320	2016-03-08 02:08:38	@gromgit @loverajoel You are right. I will update this directly.	sjfkai	gromgit
314	2016-03-03 17:41:16	Per @neighborhood999 's observation that the `tip-tldr` field is also affected by the _no starting backtick_ rule, I've updated it to be as clear as possible.	gromgit	neighborhood999
313	2016-03-03 16:10:41	Related to this, I've started the [jstips-xe](https://github.com/gromgit/jstips-xe) repo to collect any explanations I may write which are too long to fit in 2 minutes. @SarjuHansaliya , please let us know which revamp you refer, or if you have some other ideas. Thanks.	gromgit	SarjuHansaliya
313	2016-03-03 18:18:04	@gromgit @loverajoel I like the way it is with this new repo. I think it could be interesting to include those directly in the jstip repo, with two distinct "room" (one accessible from the readme, the other one only accessible from each tip when an explanation is desired). What do you think guys ?	adaniloff	loverajoel
313	2016-03-04 06:02:18	@gromgit @loverajoel This idea looks good. If someone doesn't know some basic then one can relate it.	SarjuHansaliya	loverajoel
313	2016-03-05 05:29:28	@loverajoel We can close this now ?	SarjuHansaliya	loverajoel
310	2016-03-03 11:09:04	Right now we would have to change a lot to implement this or start separate side-projects. I don't know the availablility of @loverajoel to do that. Or maybe you could start your own project :)	zenopopovici	loverajoel
310	2016-03-03 11:21:46	I understand. I'm not sure @loverajoel only fancies JS a lot or is willing to support multiple programming languages at all. If so I would like to help and think a uniform app with tips would be a huge +1 from my POV. So we have a few choices here; - Integrate multiple languages in the current app (JSTips becomes GenericTips basicly or just Tips ;-)) - A side project per language in a uniform way…	ro0NL	loverajoel
310	2016-03-03 12:03:09	A "Tips" orga and for every repo one main maintainer (plus helpers) would be ideal I'd say :D Am 03.03.2016 12:21 schrieb "Roland Franssen" notifications@github.com: > I understand. I'm not sure @loverajoel https://github.com/loverajoel > only fancies JS a lot or is willing to support multiple programming > languages at all. If so I would like to help and think a uniform app with > tips would be …	kurtextrem	loverajoel
307	2016-03-01 21:29:21	@SarjuHansaliya please take a look here!	loverajoel	SarjuHansaliya
306	2016-03-01 11:34:20	## DOM event listening made easy ## TL;DR; An elegant and easy way to handle DOM events ## Username [@octopitus](https://github.com/octopitus)	octopitus	octopitus
305	2016-03-01 14:00:03	@pklinger ping here!	loverajoel	pklinger
305	2016-03-01 16:26:41	Thanks for the feedback, @pklinger . I've made further adjustments that hopefully improve the tip.	gromgit	pklinger
302	2016-02-29 16:21:32	I interpret **Reduce builtin function usage** as "cut down on your usage of native functions", which is a downright bizarre sentiment. @darul75 I suggest a catchier and more accurate replacement: **How to `reduce()` and PROFIT!**	gromgit	darul75
302	2016-03-01 00:11:45	@darul75 what do you think about it?	loverajoel	darul75
295	2016-02-27 15:32:13	Hey @loverajoel, I have a question. I already merge my #286, but I go to jstips blog found article no update. what's happen?	neighborhood999	loverajoel
295	2016-02-29 06:28:17	I have the same problem at zh_CN version. I have commited the newest tip but it not appears. @loverajoel	sjfkai	loverajoel
295	2016-02-29 08:33:46	We have a build failure due to Jekyll changes for GitHub pages. @loverajoel needs to look into this.	zenopopovici	loverajoel
294	2016-02-27 13:19:06	## Easiest way to extract Unix timestamps ## TL;DR; In Javascript you can easily get the unix timestamp ## Username @nmrony ## Extra Converting miliseconds to seconds as Unix timestamp is calculaed in seconds	nmrony	nmrony
293	2016-02-26 21:14:24	@tracker1 true @nmrony take a look here	loverajoel	nmrony
292	2016-02-26 20:03:50	## Return Values with the 'new' Operator ## TL;DR; This is an example of what results in using the 'new' operator with functions that return primitive, non-primitive, or undefined values. ## Username [@BradleyStafford](https://twitter.com/bradleystafford) [Morklympious](https://github.com/morklympious) ## Extra N/A	Morklympious	BradleyStafford
290	2016-02-26 19:20:06	## Helpful Console Logging Tips ## TL;DR; Helpful logging techniques using coercion and conditonal breakpoints. ## Username [@zthall](https://twitter.com/zthall)] ## Extra ## Using conditional breakpoints to log data If you wanted to log to the console a value each time a function is called, you can use conditional break points to do this. Open up your dev tools, find the function where you'd lik…	zackhall	zthall
290	2016-03-03 16:37:02	@sjfkai @gromgit great suggestion. I'll do that shortly. And here's the equivalent [Edge page](https://dev.windows.com/en-us/microsoft-edge/platform/documentation/f12-devtools-guide/debugger/#setting-and-managing-breakpoints) as well. @loverajoel that's awesome, I didn't know that was an option. Will add that as well.	zackhall	loverajoel
289	2016-02-26 16:14:58	I've made a couple of changes in the main README.md. First: The under title of JS tips should explain what "JS" means. Second: I think the "no matter if it is a weekend or a holiday" was a relic from "every day", so I've removed that and changed the wording (as we have more channels than Twitter and GitHub). Also I've removed "JavaScript" from the titles, as our tips are obviously about JS. No ne…	kurtextrem	loverajoel
288	2016-02-26 05:31:11	## Translate to Spanish [@ppollo07](https://twitter.com/ppollo07)	ppollo07	ppollo07
287	2016-03-03 11:09:51	@ro0NL Not a bad suggestion ... //cc @loverajoel	zenopopovici	loverajoel
284	2016-02-25 12:05:18	See #260. @loverajoel, need to update the project description: > This is about one JS tip every day!	FagnerMartinsBrack	loverajoel
283	2016-02-25 06:19:54	## [WIP] Translate to Spanish_ES Translate to Spanish ## Twitter [@ppollo07](https://twitter.com/ppollo07)	ppollo07	ppollo07
279	2016-02-25 14:22:12	@boneskull nice catch! @mattfxyz can you take a look here?	loverajoel	mattfxyz
277	2016-02-23 16:04:53	## fix zh_TW permalink ## TL;DR; fix permalink ## Username [@neighborhood999](https://github.com/neighborhood999)	neighborhood999	neighborhood999
276	2016-02-23 15:17:51	## Minor grammar fixes ## TL;DR; Minor grammar fixes mostly related to plural and singular forms ## Username @ryanoasis ## Extra - mostly concerning plural and singular uses - 'Tip to...' not consistent with the other list items	ryanoasis	ryanoasis
270	2016-02-22 23:28:25	@dexterneo awesome work, can you add the link to jsperf? (for curious people) or add the browser version, this measures will change in the time	loverajoel	dexterneo
270	2016-02-24 17:30:16	@dexterneo Just add the browser version for each stats item. (e.g. IE 11, Chrome 44) You can add also the date if you wish.	zenopopovici	dexterneo
269	2016-02-22 03:41:54	@neighborhood999 ping	loverajoel	neighborhood999
269	2016-02-22 03:46:10	I think this PR need @sjfkai review beacause this version is **zh_CN** what do you think @loverajoel ?	neighborhood999	sjfkai
268	2016-02-20 19:50:11	## Describe `++` operator ## TL;DR; Explain how `a++` works ## Username [@megapctr](https://github.com/megapctr) ## Extra As requested by @zenopopovici	megapctr	megapctr
268	2016-02-20 19:50:11	## Describe `++` operator ## TL;DR; Explain how `a++` works ## Username [@megapctr](https://github.com/megapctr) ## Extra As requested by @zenopopovici	megapctr	zenopopovici
267	2016-02-20 16:40:08	## Easy forEach operation ## TL;DR; Make an easy `forEach` operation by using a simple regular expression. ## sekaiamber [[@sekaiamber](https://github.com/sekaiamber)] ## Extra Close the PR #124 , using the new PR rules.	sekaiamber	sekaiamber
267	2016-02-25 18:18:59	@loverajoel Maybe you can have a look, i might be wrong... but i'm still not convinced it's a good one.	zenopopovici	loverajoel
264	2016-02-20 14:19:15	## Cached fibonacci ## TL;DR; Better cached version of fibonacci ## Username @tommot348 ## Extra	sylvaindethier	tommot348
264	2016-02-21 17:05:36	@hingsir ping! @sylvaindethier translation isn't necessary for fixes, but @sjfkai will thank you :p	loverajoel	sjfkai
264	2016-02-21 17:05:36	@hingsir ping! @sylvaindethier translation isn't necessary for fixes, but @sjfkai will thank you :p	loverajoel	hingsir
262	2016-02-19 13:08:18	I think it's more about (browsers') compatibilities, as explained [here](https://developer.mozilla.org/en-US/docs/Web/Events/readystatechange). Not really sure about it though. It may be helpful to add it in the tip @loverajoel :)	adaniloff	loverajoel
262	2016-02-19 17:02:29	@madmantalking I can add one more case using this `DOMContentLoaded`, what do you think Thanks for your suggestion	loverajoel	madmantalking
260	2016-02-19 21:51:01	@zenopopovici haha 5 is better to me, we can try with 5 and if we see that it is much we can return to 3	loverajoel	zenopopovici
260	2016-02-20 13:37:58	@loverajoel There are still some spelling mistakes suggested by @drakmail. Take a look when you have the time.	zenopopovici	drakmail
260	2016-02-21 17:17:19	@drakmail fiexed, thanks!	loverajoel	drakmail
257	2016-02-18 18:13:43	@loverajoel :shipit:	adaniloff	loverajoel
257	2016-02-18 23:31:19	@dexterneo you are right, can you send a PR? if not, let me know and I will made the fix	loverajoel	dexterneo
257	2016-02-22 13:27:17	Cool stuff! Thanks @dexterneo, we'll add it under review this week.	zenopopovici	dexterneo
254	2016-02-17 13:52:58	@adaniloff ping	loverajoel	adaniloff
254	2016-02-18 16:03:49	@ahmedelgabri merged	loverajoel	ahmedelgabri
253	2016-02-17 10:57:02	## [reminders about reduce function usage] ## TL;DR; Some examples of using reduce() builtin function. ## Username [@darul75](https://github.com/darul75) ## Extra	darul75	darul75
251	2016-02-16 20:43:32	@jucrouzet 1. :+1: 2. Translated tips are merged without code review because it's only a translation 3. :+1: 4. :+1: 5. I don't understand what are you trying to say, now jstips is open and free for reuse	loverajoel	jucrouzet
249	2016-02-16 17:52:43	@radibit @kurtextrem https://github.com/loverajoel/jstips/issues/251	loverajoel	radibit
248	2016-02-15 14:36:35	## Extract Unix timestamp in Javascript ## TL;DR; Easiest way to extract Unix Timestamp in Javascript ## Username [@nmrony](https://github.com/nmrony) ## Extra	nmrony	nmrony
247	2016-02-16 11:20:23	I guess you have to change the file name, as today is the 02-16. Apart from that, @loverajoel ping	kurtextrem	loverajoel
241	2016-02-13 15:07:47	Hi @loverajoel： I very like jstips！That's simple and useful！ So I want to translate to Chinese Translation for my friends and other peoples for learning. I will complete other config and something.	neighborhood999	loverajoel
241	2016-02-13 21:00:46	@sjfkai ping!	loverajoel	sjfkai
240	2016-02-13 21:01:31	@madmantalking ping!	loverajoel	madmantalking
239	2016-02-11 11:00:58	## Use of ~~ (Double Tilde) ## TL;DR; Simple Use of ~~. ## Username [@SarjuHansaliya](https://twitter.com/SarjuHansaliya) [@Sarju](https://github.com/SarjuHansaliya)	SarjuHansaliya	SarjuHansaliya
239	2016-02-11 11:00:58	## Use of ~~ (Double Tilde) ## TL;DR; Simple Use of ~~. ## Username [@SarjuHansaliya](https://twitter.com/SarjuHansaliya) [@Sarju](https://github.com/SarjuHansaliya)	SarjuHansaliya	Sarju
238	2016-02-12 10:00:26	ping @loverajoel @lewisje	soyuka	loverajoel
238	2016-02-12 10:00:26	ping @loverajoel @lewisje	soyuka	lewisje
236	2016-02-10 23:45:17	@soyuka ping!	loverajoel	soyuka
232	2016-02-09 00:11:32	@mallowigi ping!	loverajoel	mallowigi
232	2016-02-09 00:12:56	@mallowigi that's right. Thanks @jucrouzet	loverajoel	mallowigi
231	2016-02-08 14:03:35	@loverajoel @SarjuHansaliya	asvny	loverajoel
231	2016-02-08 14:03:35	@loverajoel @SarjuHansaliya	asvny	SarjuHansaliya
231	2016-02-09 07:46:51	@annamalai-saro yea good point.	SarjuHansaliya	annamalai-saro
226	2016-02-05 14:47:15	The link with / at the end cause a page not found (404). Fixed. @loverajoel	hevertoncastro	loverajoel
225	2016-02-05 13:24:51	@loverajoel Files added: `_posts/pt_BR/` `images/flags/pt_BR.png` `pt_BR/about.md` `pt_BR/index.html` `CONTRIBUTING_pt_BR.md` Edit edited: `_config.yml` I already translate three tips, soon I will do the others. Best	hevertoncastro	loverajoel
223	2016-02-22 13:23:48	@loverajoel It seems that Jekyll is doing something fishy with the GitHub pages. Is this related to the warning we receive on each merge?	zenopopovici	loverajoel
223	2016-02-22 23:30:29	@zenopopovici @mebjas so strange, I think that maybe it's related with the Jekyll update in the last time for Github, I will back with more info. Thanks	loverajoel	mebjas
221	2016-02-04 13:40:07	@loverajoel Now we can merge right ?	SarjuHansaliya	loverajoel
219	2016-02-04 12:45:36	@madmantalking ping!	loverajoel	madmantalking
216	2016-02-03 20:25:51	@madmantalking ping!	loverajoel	madmantalking
216	2016-02-04 02:01:41	@jupl Nice, I was just about to write what you just wrote. Also, @madmantalking for the second and third examples. I think you meant to `console.log(temp)` instead of `console.log(i)` and the result would be `4 4 4 4 4`	JakeRawr	madmantalking
215	2016-02-03 17:39:47	@SarjuHansaliya ping!	loverajoel	SarjuHansaliya
210	2016-02-03 00:57:06	Hi, Adding URL's for IOS and Android Apps built for the project . Please check - http://getjs.tips/ Apps made by - @satya5614 @loverajoel	rishantagarwal	loverajoel
210	2016-02-03 00:57:06	Hi, Adding URL's for IOS and Android Apps built for the project . Please check - http://getjs.tips/ Apps made by - @satya5614 @loverajoel	rishantagarwal	satya5614
209	2016-02-02 21:10:32	@hingsir ping	loverajoel	hingsir
204	2016-02-01 10:04:58	## Create Range 0...N easily using one line ## TL;DR; Below is the line with which we can create 0...N range. Lets break down this line into parts.We know how "call" function works in javascript.So in "call" first argument will be context and from second arguments , it will be list of arguments of function on which we are calling "call" function. This will retun sun of 5 and 6. map of array in ja…	SarjuHansaliya	SarjuHansaliya
198	2016-01-31 04:28:16	Changes based on the tip comments and the @nikshulipa suggestions. #192	davegomez	nikshulipa
198	2016-02-06 07:08:01	@loverajoel ping	davegomez	loverajoel
198	2016-02-06 17:57:08	@davecan sorry	loverajoel	davecan
197	2016-01-31 15:23:11	@hakhag ping! @boneskull maybe you can move this conversation to http://www.jstips.co/en/converting-truthy-falsy-values-to-boolean/ , there are Disqus comments and more people can see this	loverajoel	hakhag
197	2016-02-19 21:22:04	@boneskull seems @hakhag didn't see this	loverajoel	hakhag
196	2016-01-30 21:29:01	As pointed in the comments http://www.jstips.co/en/speed-up-recursive-functions-with-memoization @hingsir	mistic100	hingsir
196	2016-01-31 21:08:29	The version @mistic proposed only fills the cache, but never reads from it. It has to be something along the lines of: (cache[n]=cache[n-1]||self(n-1)+cache[n-2]||self(n-2))	tommot348	mistic
195	2016-01-30 15:28:51	@hingsir ping	loverajoel	hingsir
195	2016-02-20 13:36:29	@sylvaindethier Yes, please update both posts if you can, if not, we have to involve @sjfkai for the chinese version. In the coming days we'll add new rules and submit every update / new tip to a review by the community if it's approved, it will get merged. See #251	zenopopovici	sjfkai
193	2016-01-29 17:29:46	@loverajoel Either I'm entirely missing something or this first example doesn't do anything: https://github.com/loverajoel/jstips/blob/gh-pages/_posts/en/2016-01-29-speed-up-recursive-functions-with-memoization.md I think what this might be going for is something like this?	danieluhl	loverajoel
193	2016-01-29 17:33:12	@hingsir ping	loverajoel	hingsir
192	2016-01-29 15:08:17	@davegomez ping!	loverajoel	davegomez
190	2016-01-28 19:37:14	## Tip proposal: remove dupl. prim. values from Array ## TL;DR; Tip illustrates how to remove duplicate primitive values from an Array. ## Username [@danillouz](https://twitter.com/danillouz)	danillouz	danillouz
189	2016-01-28 12:21:22	Hi, @loverajoel This patch moved the detailed jstips to the `readme` file. The reason is that I think some of people, maybe, prefer to overview all the tips in one pages and just click the anchor of a specific tip to jump to that tip directly instead of jumping into a markdown file following the Jekyll format. I also add the `to the top` link so the people can jump to the top of the page convenie…	lockys	loverajoel
189	2016-01-29 15:12:55	@loverajoel What is your thought about this? If you think it's not a good idea, I will close this PR. :)	lockys	loverajoel
181	2016-01-28 16:36:53	:+1: @gogainda	shivarajnaidu	gogainda
181	2016-01-28 16:40:00	But small problem with your code .. Actually not small big problem :smile: .. Your code wouldn't work dear @gogainda	shivarajnaidu	gogainda
181	2016-01-28 16:50:09	Sorry if my above guess is wrong.. But I am thinking of this way.. So I just my thought.. @gogainda	shivarajnaidu	gogainda
179	2016-01-27 04:32:02	@huei90 ok。 You should `reply` in English	cococe	huei90
175	2016-08-10 19:49:00	@loverajoel We should at least test this.	zenopopovici	loverajoel
173	2016-01-26 03:03:21	@LorenzoRogai I need your help here, you can checkout in this branch and work on it.	loverajoel	LorenzoRogai
172	2016-01-25 23:23:23	I've seen that there is currently a very [similar open PR](https://github.com/loverajoel/jstips/pull/168) by @johanna-bodnyk. Nevertheless, I think both PR's describe two distinct aspects, namely reference values and copy values. So maybe we can merge both?! :yum: Thanks for your effort.	janriemer	johanna-bodnyk
168	2016-01-25 16:26:06	@microlv ping!	loverajoel	microlv
166	2016-01-25 07:54:31	Using immediately invoked function expression TL;DR; IIFE - immediately invoked function expression) is an anonymous function expression that is immediately invoked and has some important uses in Javascript. Username @rishantagarwal	rishantagarwal	rishantagarwal
165	2016-01-25 07:28:02	## Assignment Shorthands ## Simple shorthands to make code cleaner and simpler. #### Assignment Operators Assigning is very common. Sometimes typing becomes time consuming for us 'Lazy programmers'. So, we can use some tricks to help us and make our code cleaner and simpler. Instead of using: We can use: This is the similiar use of #### If-else (Using ternary operator) This is what we write on re…	hsleonis	hsleonis
163	2016-01-25 02:46:14	## Speed up recursive functions with memoization ## TL;DR; Recursive functions are used in many situations e.g. fibonacci, GCD or factorial. If improperly used, they would perform badly. This tip will tell you how to improve the performance. ## Username [@hingsir](https://github.com/hingsir)	hingsir	hingsir
160	2016-01-24 21:22:58	## Filtering And Sorting a List of Strings ## TL;DR; You may have a big list of names you need to filter in order to remove duplicates and sort them alphabetically. ## davegomez [@davegomez](https://twitter.com/davegomez)	davegomez	davegomez
159	2016-01-24 20:34:46	## ES6 Destructuring ## TL;DR; ES6 destructuring is a syntax modernization that improves readability and reduces the amount of code necessary for expressive declarations. ## Username [@webb04](https://github.com/webb04) ## Extra ES6 destructuring is a syntax modernization that improves readability and reduces the amount of code necessary for expressive declarations. ### Array destructuring ### Ob…	webb04	webb04
159	2016-01-25 15:17:45	@hsleonis hey use the PR template -> https://github.com/loverajoel/jstips/blob/gh-pages/GIT_TEMPLATE.md	loverajoel	hsleonis
158	2016-01-25 18:19:49	@sonnyt	bhaskarmelkani	sonnyt
157	2016-03-11 14:48:25	@neighborhood999 @gromgit @kurtextrem @loverajoel @adaniloff @drakmail @sjfkai @pastrop Can you guys look over this? We have also other 3 tips under review. If you've got the time, give us some feedback and :shipit: or not vote.	zenopopovici	gromgit
157	2016-03-11 14:48:25	@neighborhood999 @gromgit @kurtextrem @loverajoel @adaniloff @drakmail @sjfkai @pastrop Can you guys look over this? We have also other 3 tips under review. If you've got the time, give us some feedback and :shipit: or not vote.	zenopopovici	drakmail
157	2016-03-11 14:48:25	@neighborhood999 @gromgit @kurtextrem @loverajoel @adaniloff @drakmail @sjfkai @pastrop Can you guys look over this? We have also other 3 tips under review. If you've got the time, give us some feedback and :shipit: or not vote.	zenopopovici	kurtextrem
157	2016-03-11 14:48:25	@neighborhood999 @gromgit @kurtextrem @loverajoel @adaniloff @drakmail @sjfkai @pastrop Can you guys look over this? We have also other 3 tips under review. If you've got the time, give us some feedback and :shipit: or not vote.	zenopopovici	adaniloff
157	2016-03-11 14:48:25	@neighborhood999 @gromgit @kurtextrem @loverajoel @adaniloff @drakmail @sjfkai @pastrop Can you guys look over this? We have also other 3 tips under review. If you've got the time, give us some feedback and :shipit: or not vote.	zenopopovici	neighborhood999
157	2016-03-11 14:48:25	@neighborhood999 @gromgit @kurtextrem @loverajoel @adaniloff @drakmail @sjfkai @pastrop Can you guys look over this? We have also other 3 tips under review. If you've got the time, give us some feedback and :shipit: or not vote.	zenopopovici	pastrop
157	2016-03-11 14:48:25	@neighborhood999 @gromgit @kurtextrem @loverajoel @adaniloff @drakmail @sjfkai @pastrop Can you guys look over this? We have also other 3 tips under review. If you've got the time, give us some feedback and :shipit: or not vote.	zenopopovici	sjfkai
157	2016-03-12 03:18:10	I got a quick question on submitting tips. I have the repo forked. So, when I am submitting am I supposed to use Commit directly option or Create a new branch and start a pull request? Thanks! To: loverajoel/jstips jstips@noreply.github.com Cc: pastrop pas_trop2003@yahoo.com Sent: Friday, March 11, 2016 9:49 AM Subject: Re: [jstips] Using public, private, static, prototype properties in JS (#157)…	pastrop	eighborhood999
157	2016-03-12 03:18:10	I got a quick question on submitting tips. I have the repo forked. So, when I am submitting am I supposed to use Commit directly option or Create a new branch and start a pull request? Thanks! To: loverajoel/jstips jstips@noreply.github.com Cc: pastrop pas_trop2003@yahoo.com Sent: Friday, March 11, 2016 9:49 AM Subject: Re: [jstips] Using public, private, static, prototype properties in JS (#157)…	pastrop	drakmail
157	2016-03-12 03:18:10	I got a quick question on submitting tips. I have the repo forked. So, when I am submitting am I supposed to use Commit directly option or Create a new branch and start a pull request? Thanks! To: loverajoel/jstips jstips@noreply.github.com Cc: pastrop pas_trop2003@yahoo.com Sent: Friday, March 11, 2016 9:49 AM Subject: Re: [jstips] Using public, private, static, prototype properties in JS (#157)…	pastrop	kurtextrem
157	2016-03-12 03:18:10	I got a quick question on submitting tips. I have the repo forked. So, when I am submitting am I supposed to use Commit directly option or Create a new branch and start a pull request? Thanks! To: loverajoel/jstips jstips@noreply.github.com Cc: pastrop pas_trop2003@yahoo.com Sent: Friday, March 11, 2016 9:49 AM Subject: Re: [jstips] Using public, private, static, prototype properties in JS (#157)…	pastrop	sjfkai
156	2016-01-25 15:59:40	Nice tip :+1: @bhaskarmelkan	shivarajnaidu	bhaskarmelkan
156	2016-01-25 16:02:09	We can even add this && use for best security practices of JavaScript .. How about this ya @bhaskarmelkan	shivarajnaidu	bhaskarmelkan
155	2016-01-24 18:35:01	@loverajoel This is ready to merge branch. Let me know if any issues.	bhaskarmelkani	loverajoel
140	2016-01-21 20:19:27	I am talking about the algorithm about the following algorithm by @mvedie: Information why this algorithm does not work (and shouldn't be used) can be found for example in [this awesome blog post](http://bost.ocks.org/mike/algorithms/#shuffling) and by googling a bit. I'm therefore proposing to remove the corresponding section from the tip.	alawatthe	mvedie
136	2016-01-21 17:52:51	In tip https://github.com/loverajoel/jstips/blob/master/README.md#21---shuffle-an-array, the alternate shuffle function by @mvedie ( which I really like, btw) appears to assume that `shuffle` is defined on the `Array.prototype` as it contains a `slice()` method on `this`, rather than on an `array` parameter ~ but that throws an error: Fix that by specifying `array` as a parameter, and calling `sl…	dfkaye	mvedie
132	2016-01-21 04:48:40	This is another case of quoting the docs, but the **Unapply attacks** part was pretty interesting; I think you should make your tip about it, instead of `Creating immutable objects`, `How to prevent unapply attacks` :). @loverajoel	homer0	loverajoel
127	2016-01-22 15:29:50	@sonnyp can you add a jsperf link? also mergeback and squash your commits	loverajoel	sonnyp
125	2016-01-20 13:53:31	@jhogoforbroke ping	loverajoel	jhogoforbroke
124	2016-01-20 11:58:34	@darkmail it seems that `Array.prototype.forEach` is not supported in IE8 :(. Speaking about performance, I use following test case in my Chrome console: It seems that using regular expression is a little bit faster then using `split`, and `split` will create a new array in memory but regular expression not. And `/[^, ]+/g` can deal with string like `"p1, p2 ,p3, p4"`, it will ignore the space in…	sekaiamber	darkmail
124	2016-01-21 10:24:52	@mallowigi @strcmp Yes, you are right:). I think `forEach` is more readable. This tip more like a promise of code style in a project:) It may reduce the code size, and use the regular expression to do other things. See [this](https://github.com/RubyLouvre/avalon/blob/master/avalon.js#L3340), and [this](https://github.com/RubyLouvre/avalon/blob/master/avalon.js#L1113) is use to instead of `.split(…	sekaiamber	strcmp
119	2016-01-22 02:39:28	@mallowigi Thanks for correct my language error. ;)	microlv	mallowigi
118	2016-01-20 13:54:20	@gogainda ping	loverajoel	gogainda
117	2016-01-19 19:35:19	@gogainda ping	loverajoel	gogainda
114	2016-01-19 15:56:39	@pklinger ping	loverajoel	pklinger
113	2016-01-19 17:43:53	@AlbertoFuente ping	loverajoel	AlbertoFuente
110	2016-01-19 17:42:39	@pklinger ping	loverajoel	pklinger
110	2016-01-19 17:56:57	@Yird I'd say leave the title as it is (catchy) to draw attention and to keep the tip in memory, but change the rest of the article as you did. Thanks for the PR.	pklinger	Yird
110	2016-01-27 02:34:11	@Yird hey can you move this fix to the new file?	loverajoel	Yird
108	2016-01-18 20:48:04	@loverajoel @drakmail I know there was some discussion of Jekyll (or another static site generator), so I've parsed the individual tips into files with front matter than can be used with a site generator. They are produced directly from the `README.md`, so the markdown is GFM, but I know that jekyll's native GFM support is not exactly one-to-one with the GFM that gets rendered through Github dire…	rwoll	drakmail
108	2016-01-18 20:48:04	@loverajoel @drakmail I know there was some discussion of Jekyll (or another static site generator), so I've parsed the individual tips into files with front matter than can be used with a site generator. They are produced directly from the `README.md`, so the markdown is GFM, but I know that jekyll's native GFM support is not exactly one-to-one with the GFM that gets rendered through Github dire…	rwoll	loverajoel
105	2016-01-18 18:26:14	@pklinger ping!	loverajoel	pklinger
104	2016-01-18 18:23:22	@pklinger ping	loverajoel	pklinger
96	2016-01-18 03:13:21	@huei90 Thx	kalasoo	huei90
96	2016-01-18 03:17:36	@huei90 it seems he hasn't started the work. We'll work on it asap	kalasoo	huei90
96	2016-01-25 13:14:00	@loonies in order to start, create a folder for you language (`en`, `es`, `cn`, `it`) and start to translate every tip, meanwhile I will adapt the theme	loverajoel	loonies
79	2016-01-14 17:43:59	@pklinger ping	loverajoel	pklinger
70	2016-01-12 16:49:47	@tips_js	mnort9	tips
68	2016-01-28 21:28:01	Hey [this](https://medium.com/@dan_abramov/how-to-use-classes-and-sleep-at-night-9af8de78ccb4#.wqb6sannb) a good article about this	loverajoel	dan
66	2016-01-28 21:26:57	@AlbertoFuente ping!	loverajoel	AlbertoFuente
64	2016-01-11 13:06:42	@JakeRawr ping	loverajoel	JakeRawr
63	2016-01-11 21:07:30	@tevko ping	loverajoel	tevko
62	2016-01-11 06:15:08	@igor-galchevsky In practice, a variable (or property) that exists should not be set to undefined so what difference does it make? ![undefined_js](https://cloud.githubusercontent.com/assets/6473114/12227852/4081b1aa-b801-11e5-955d-a831985f0408.png) If it is set as undefined, it was probably suppose to not exist anyways, right?	rocketinventor	igor-galchevsky
62	2016-01-12 07:38:27	@igor-galchevsky: you have a valid point, but the problem you've raised also applies to the other mentioned methods. E.g. If you look at the ECMAScript source code, the hasOwnProperty method is ultimately checking for undefined. I will add to this point though, that it is often agreed that native JavaScript methods are slower than doing the check yourself. There's quite a lot of extra handling th…	mynamesleon	loverajoel
62	2016-01-12 07:38:27	@igor-galchevsky: you have a valid point, but the problem you've raised also applies to the other mentioned methods. E.g. If you look at the ECMAScript source code, the hasOwnProperty method is ultimately checking for undefined. I will add to this point though, that it is often agreed that native JavaScript methods are slower than doing the check yourself. There's quite a lot of extra handling th…	mynamesleon	igor-galchevsky
62	2016-01-12 15:30:46	Why don't we write up a tip for this, then? Obviously, this is something people need to know. Also, @igor-galchevsky When is this a problem?	rocketinventor	igor-galchevsky
62	2016-01-13 05:38:16	@loverajoel @igor-galchevsky Ah I see now ~ the tip text is really about checking _whether an object property is non-null/undefined_ That check should be	dfkaye	igor-galchevsky
60	2016-01-12 20:31:14	@davecan I can't merge you have to do a mergeback or rebase. Will be better if you can squash your commits	loverajoel	davecan
59	2016-01-10 12:18:34	Hi. This project is going to be really big. So, I've been thinking about categories. What if tips will be divided by categories like: Plain JS ES2015 Angular JS React JS etc.. It will be easier to find tips for your needs. @loverajoel What do you think?	denar90	loverajoel
56	2016-01-11 21:10:12	@tevko ping	loverajoel	tevko
54	2016-01-18 21:08:51	@bhaskarmelkani ping	loverajoel	bhaskarmelkani
35	2016-01-07 16:25:09	This closes #27. @volcodc was right, I had the commented output wrong. "cactus".uppercase should return "CACTUS"	mattfaluotico	volcodc
35	2016-01-07 21:47:20	Hey @mattfxyz, @syaning did it for you!	loverajoel	syaning
35	2016-01-07 21:47:20	Hey @mattfxyz, @syaning did it for you!	loverajoel	mattfxyz
28	2016-01-07 05:15:41	Woww!! so clear, @mvedie thanks for help me with my bad english!	loverajoel	mvedie
27	2016-01-07 13:53:21	@mattfxyz ping here!	loverajoel	mattfxyz
25	2016-01-19 08:59:42	@homer0 in my entourage, several didn't used them, for no reason, just because "for i" was doing the job. And you're right about the second arg, indeed ! Thanks. And yes, maybe this is not a "tip" as what is expected on this repo. I'll let @loverajoel decide. (you can close my PR without merging it, I don't mind) @strcmp Yes indeed, I think everybody ran into this issue. Maybe this is a tip on it…	chtefi	strcmp
25	2016-01-19 08:59:42	@homer0 in my entourage, several didn't used them, for no reason, just because "for i" was doing the job. And you're right about the second arg, indeed ! Thanks. And yes, maybe this is not a "tip" as what is expected on this repo. I'll let @loverajoel decide. (you can close my PR without merging it, I don't mind) @strcmp Yes indeed, I think everybody ran into this issue. Maybe this is a tip on it…	chtefi	loverajoel
25	2016-01-19 12:58:54	@strcmp personal experience working with another devs, the fact that they have been around since ECMA 5.1, and, I think the most important, if you go to the tips list, a couple of them make use `.map` and `.forEach` without explaining what they do. I'm with @chtefi , @loverajoel you have the final word!	homer0	strcmp
25	2016-01-19 12:58:54	@strcmp personal experience working with another devs, the fact that they have been around since ECMA 5.1, and, I think the most important, if you go to the tips list, a couple of them make use `.map` and `.forEach` without explaining what they do. I'm with @chtefi , @loverajoel you have the final word!	homer0	loverajoel
25	2016-01-21 04:09:01	@strcmp @FagnerMartinsBrack It's unclear from this tip and its thread if you can use the index value "`i`" at all with these methods (`.forEach`, `.map`, etc). For example, how would you write the following code block using these methods? Also, is it possible to multiply each row in one array with the equivalently keyed row in another array in another array or such with these methods (simultaneou…	rocketinventor	strcmp
25	2016-01-21 04:21:20	> people who haven't written any javascript in 10 years Come on xD!! @loverajoel you need to clear this up, what kind of developers are the tips intended for? noobies, stackoverflowers, advanced, out for 10 years?	homer0	loverajoel
25	2016-01-21 06:30:35	@strcmp **I'm not trying to offend you nor everyone else**; I quoted that because it was really something weird to say; and I was honestly asking @loverajoel ; and complaining about the labels? I was referencing in part to [this joke](https://www.reddit.com/r/ProgrammerHumor/comments/3dxkka/computer_programming_to_be_officially_renamed/) and, you were never a noobie?, or you never needed stackove…	homer0	strcmp
25	2016-01-21 06:30:35	@strcmp **I'm not trying to offend you nor everyone else**; I quoted that because it was really something weird to say; and I was honestly asking @loverajoel ; and complaining about the labels? I was referencing in part to [this joke](https://www.reddit.com/r/ProgrammerHumor/comments/3dxkka/computer_programming_to_be_officially_renamed/) and, you were never a noobie?, or you never needed stackove…	homer0	loverajoel
16	2016-01-08 17:25:40	@mattfxyz https://github.com/loverajoel/jstips/issues/42 and https://github.com/loverajoel/jstips/issues/27	loverajoel	mattfxyz
3	2015-12-31 09:11:32	@loverajoel Ok, I will improve it, and thank you for this great initiative. :+1: @manmadareddy Thank you for your contribution, I will add to the example. :+1:	AlbertoFuente	manmadareddy
