# Supplementary material for: Status, identity, and language: A study of issue discussions in GitHub
Source: PLoS One. 2019 Jun 14;14(6):e0215059. doi: 10.1371/journal.pone.0215059 (PMC6568400; doi:10.1371/journal.pone.0215059)
Supplement: S2 Data — (ZIP) [file pone.0215059.s003.zip › sample_46_projs_issues/facebook_relay/issue_comments_REPLACECODE.csv]

issue_num	datetime	body	login	close_date
1578	2017-03-27 21:10:12	Additional details for this issue can be found at http://stackoverflow.com/questions/43002555/strategy-for-modifying-a-route-parameter-dynamically-within-the-app (on which I haven't gotten much transaction as of yet). My query looks something like this: Original query: <S_CODE_TOKEN> Since the variable is on the root query, it seems like the only way to modify that variable is on the Route. This …	blevine
1577	2017-03-27 10:08:16	Hi! I'm observing some strange behaviour with mutation configs. I have a mutation configured like this: <S_CODE_TOKEN> Configured like this the property `conversationCount` gets updated, however the newly added `pulseEdge` does not get added to the connection. However if I remove the `FIELDS_CHANGE` config, then everything works like I wanted it to work in the first place (`conversationCount` get…	kastermester
1576	2017-03-25 19:22:12	I changed the flow path from src/ to packages/. I renamed the file name flowconfig to .flowconfig	angeloocana
1576	2017-03-25 19:22:28	Thank you for your pull request and welcome to our community. We require contributors to sign our Contributor License Agreement, and we don't seem to have you on file. In order for us to review and merge your code, please sign up at https://code.facebook.com/cla - and if you have received this in error or have any questions, please drop us a line at cla@fb.com. Thanks! **If you are contributing o…	facebook-github-bot
1576	2017-03-25 19:30:03	Thank you for signing our Contributor License Agreement. We can now accept your code for this (and any) Facebook open source project. Thanks!	facebook-github-bot
1575	2017-03-24 17:36:39	Say I have a node that looks like this <S_CODE_TOKEN> and I have a mutation that only updates history books, how would I write my getFatQuery such that it only updates history books i've tried something like this, but it updates books of all types <S_CODE_TOKEN>	BossGrand
1574	2017-03-21 16:45:05		nikolasburk	2017-03-21 20:33:26
1574	2017-03-21 16:45:24	Thank you for your pull request and welcome to our community. We require contributors to sign our Contributor License Agreement, and we don't seem to have you on file. In order for us to review and merge your code, please sign up at https://code.facebook.com/cla - and if you have received this in error or have any questions, please drop us a line at cla@fb.com. Thanks! **If you are contributing o…	facebook-github-bot	2017-03-21 20:33:26
1574	2017-03-21 16:49:47	Thank you for signing our Contributor License Agreement. We can now accept your code for this (and any) Facebook open source project. Thanks!	facebook-github-bot	2017-03-21 20:33:26
1574	2017-03-21 18:54:22	Thanks @nikolasburk.	wincent	2017-03-21 20:33:26
1574	2017-03-21 18:54:28	@facebook-github-bot shipit	wincent	2017-03-21 20:33:26
1574	2017-03-21 18:54:59	@wincent has imported this pull request. If you are a Facebook employee, you can view this diff [on Phabricator](https://phabricator.intern.facebook.com/D4747796).	facebook-github-bot	2017-03-21 20:33:26
1573	2017-03-20 01:58:04	Given a mutation using the new `Relay.GraphQLMutation` that uses arguments (in this case year) Example: <S_CODE_TOKEN> Relay returns an auto generated field name, as follows: ![screenshot - 200317 - 12 55 40](https://cloud.githubusercontent.com/assets/63807/24086958/9038b31c-0d6c-11e7-8611-9fae99034d7e.png) What algorithm is used to auto generate the field name with arguments? (Assume it's a comb…	Rodeoclash
1572	2017-03-18 10:30:26	Seems prepareVariables can not return a promise, so how can I prepare the query variables asynchronous? For example get data from Async Storage in React native.	zhangmengying
1571	2017-03-17 21:46:13		gabelevi	2017-03-22 03:33:44
1571	2017-03-21 23:44:07	@facebook-github-bot shipit	kassens	2017-03-22 03:33:44
1571	2017-03-21 23:44:16	Thanks Gabe!	kassens	2017-03-22 03:33:44
1571	2017-03-21 23:44:33	@kassens has imported this pull request. If you are a Facebook employee, you can view this diff [on Phabricator](https://phabricator.intern.facebook.com/D4750884).	facebook-github-bot	2017-03-22 03:33:44
1570	2017-03-16 15:55:29	Looking at the code for [`writeRelayUpdatePayload`](https://github.com/facebook/relay/blob/7110c68f437391ad1ee54ab2c84fd8896a8662fb/src/traversal/writeRelayUpdatePayload.js#L79), one sees that only `NODE_DELETE`, `RANGE_ADD` and `RANGE_DELETE` mutation config settings are actually examined. Furthermore, for each of those config types, only a subset of the config params are actually used compared …	dminkovsky	2017-03-17 22:17:32
1570	2017-03-16 16:36:09	Note that only some of the config options affect the way mutation *payloads* are handled (what you see in `writeRelayUpdatePayload`). The other config options affect the way the mutation *query* is constructed.	josephsavona	2017-03-17 22:17:32
1570	2017-03-16 17:01:56	Ah hah. Thank you. So since mutation query construction is going away-- those params won't be used. So if you're using `RelayGraphQLMutation`, which doesn't construct queries, you can skip those params? On Thu, Mar 16, 2017 at 12:36 PM, Joseph Savona <notifications@github.com> wrote: > Note that only some of the config options affect the way mutation > *payloads* are handled (what you see in writ…	dminkovsky	2017-03-17 22:17:32
1570	2017-03-16 17:06:37	Yup!	josephsavona	2017-03-17 22:17:32
1570	2017-03-17 22:17:32	Cool! Thank you. I guess it makes sense to just close this, then.	dminkovsky	2017-03-17 22:17:32
1569	2017-03-15 07:03:14	When I throw a `GraphQLError` such as `throw new GraphQLError('test')`, the error value in the `render()` callback looks something like this and is difficult to handle: <S_CODE_TOKEN> Is there a way to extract the pure error thrown by GraphQL? This formatting is neat and all, but what if I return a JSON-stringified error like `{errorCode: 101, message: 'Permission to query field denied'}` and wan…	Naoto-Ida
1568	2017-03-09 23:40:51	I'm passing an `artist` props to my mutation like this filled with lots of keys, but `this.props` inside `getVariables()` of my Mutation only contains `__dataID__`. <S_CODE_TOKEN> It also seems to be ignoring my `getFatQuery()`. A very similar mutation is working fine, but this one has issues. <S_CODE_TOKEN>	Naoto-Ida	2017-03-16 04:08:34
1567	2017-03-08 16:23:58	I haven't found any info about this and I might have missed something obvious, but is this even possible? Here's a snippet of my current approach of how to update an edge. <S_CODE_TOKEN> <S_CODE_TOKEN> This works if I wait for the server response before updating, but any attempt of updating the optimistic response gives the following error: <S_CODE_TOKEN>	goras
1567	2017-03-14 02:24:47	What does your config look like for the mutation?	rtymchyk
1567	2017-03-15 12:47:56	Thanks for your response! Here's the config for the two mutations: <S_CODE_TOKEN> <S_CODE_TOKEN>	goras
1567	2017-03-15 13:15:13	Is there anything preventing you from waiting on the add mutation to complete? If the server has not yet responded with the created edge, then it's probably impossible to know what node to update. You can use relay.hasOptimisticUpdate to check if a node is still pending and prevent updates. I haven't run into this scenario myself.	rtymchyk
1567	2017-03-15 14:02:49	Sure i can find a workaround and wait for the add-mutation to complete, but i guess i'm just asking for the sake of curiosity. I don't really know relay and graphql that well yet, but i figured that when i receive an optimistic response from the add-mutation it uses an "client-id". My interpretation was that i could mutate this response (only on the client-side), and when the initial request (the…	goras
1567	2017-03-15 14:21:49	I see what you mean. I think that's a somewhat reasonable assumption to make, so I'll probably let someone else pitch in here in regards to whether or not that's built into relay.	rtymchyk
1566	2017-03-07 08:50:59	English typo	Gregoirevda	2017-03-22 21:35:28
1566	2017-03-07 08:51:39	Thank you for your pull request and welcome to our community. We require contributors to sign our Contributor License Agreement, and we don't seem to have you on file. In order for us to review and merge your code, please sign up at https://code.facebook.com/cla - and if you have received this in error or have any questions, please drop us a line at cla@fb.com. Thanks! **If you are contributing o…	facebook-github-bot	2017-03-22 21:35:28
1566	2017-03-09 11:20:01	Thank you for signing our Contributor License Agreement. We can now accept your code for this (and any) Facebook open source project. Thanks!	facebook-github-bot	2017-03-22 21:35:28
1566	2017-03-22 20:06:30	Thanks for this @Gregoirevda. Note that "need only" is not a typo and is actually perfectly valid English: > [I]n a rather formal style of English, there also exists an auxiliary verb ("helping verb") *need*, which is followed by a bare infinitive, and is only used in negative polarity contexts: with *not*, with *only*, in questions, and so on. Additionally, it only exists in the present tense. A…	wincent	2017-03-22 21:35:28
1566	2017-03-22 20:06:40	@facebook-github-bot shipit	wincent	2017-03-22 21:35:28
1566	2017-03-22 20:35:44	@wincent has imported this pull request. If you are a Facebook employee, you can view this diff [on Phabricator](https://phabricator.intern.facebook.com/D4756931).	facebook-github-bot	2017-03-22 21:35:28
1565	2017-03-06 16:22:29	I think it would be helpful to point out the most common use of this API. Refers to the question in this issue: https://github.com/facebook/relay/issues/1531	sambou	2017-03-22 21:35:28
1565	2017-03-22 20:09:21	Looks fair enough. Thanks @sambou!	wincent	2017-03-22 21:35:28
1565	2017-03-22 20:09:30	@facebook-github-bot shipit	wincent	2017-03-22 21:35:28
1565	2017-03-22 20:34:37	@wincent has imported this pull request. If you are a Facebook employee, you can view this diff [on Phabricator](https://phabricator.intern.facebook.com/D4756921).	facebook-github-bot	2017-03-22 21:35:28
1564	2017-03-06 13:59:47	thinking-in-relay.html in Chinese	HyperSimon
1564	2017-03-06 14:00:00	Thank you for your pull request and welcome to our community. We require contributors to sign our Contributor License Agreement, and we don't seem to have you on file. In order for us to review and merge your code, please sign up at https://code.facebook.com/cla - and if you have received this in error or have any questions, please drop us a line at cla@fb.com. Thanks! **If you are contributing o…	facebook-github-bot
1564	2017-03-06 14:08:34	Thank you for signing our Contributor License Agreement. We can now accept your code for this (and any) Facebook open source project. Thanks!	facebook-github-bot
1563	2017-03-05 02:37:33		zzz945
1562	2017-03-04 21:35:29	Verified that the same number of tests fail as did before.	kassens	2017-03-22 21:35:28
1562	2017-03-21 23:49:35	@facebook-github-bot import	kassens	2017-03-22 21:35:28
1562	2017-03-21 23:50:54	@kassens has imported this pull request. If you are a Facebook employee, you can view this diff [on Phabricator](https://phabricator.intern.facebook.com/D4750959).	facebook-github-bot	2017-03-22 21:35:28
1561	2017-03-03 16:59:48	IE10, I know... Relay.Mutations seem to work fine. But using GraphQLMutation does not work for me. Calling `commit()` results in an "Object does not support property or method 'create'" error, which is occurring in RelayGraphQLMutation.js@340 (in getQuery(), as far as I can tell). Now at first glance, this seems the same base problem with inheriting static members, as mentioned in #394, no? Alas,…	nuschk	2017-03-04 07:46:41
1561	2017-03-04 07:46:41	Ok, the problem occurs because with IE <= 10, subclasses do not inherit static properties. In the case of GraphQLMutation, the call to `RelayQuery.Mutation.create()` (in RelayGraphQLMutation.js) fails, because RelayQuery.Mutation is derived from RelayQuery.Operation, which is derived from RelayQuery.Node, which defines the static create() function. Phew. I'm now going to use the following hack an…	nuschk	2017-03-04 07:46:41
1560	2017-03-02 21:29:47		helielson	2017-03-04 23:05:00
1560	2017-03-04 21:54:11	Thanks 👍 @facebook-github-bot shipit	kassens	2017-03-04 23:05:00
1560	2017-03-04 21:55:23	@kassens has imported this pull request. If you are a Facebook employee, you can view this diff [on Phabricator](https://phabricator.intern.facebook.com/D4656348).	facebook-github-bot	2017-03-04 23:05:00
1559	2017-03-02 09:37:47	I have written below code <S_CODE_TOKEN> export default Main; On the time of page load its working fine and fetching results but when value of parentFolder is changed using setVariables, it throws above error. An insight might be useful and appreciated. Thanks	nikhilmahesh
1558	2017-03-01 21:07:02	Hey all, I have a problem with a query which should be loaded when an event occurs. My relay container looks like this: <S_CODE_TOKEN> Here is the the React class: <S_CODE_TOKEN> The query in GraphiQL looks like this: <S_CODE_TOKEN> When I remove the @include condition the query is fetched perfectly the first time, but when I click the Load button, I get this error: <S_CODE_TOKEN> The query which…	d-winter
1558	2017-03-01 21:39:41	See #1409 for a possible solution (exact comment [here](https://github.com/facebook/relay/issues/1409#issuecomment-252064786)). Based on that, it looks like your GraphQL API needs to be set up to handle a `nodeInterface` for the type defined within your `allUsers` query.	amkoehler
1558	2017-03-02 03:38:35	Hey @amkoehler, yes, I saw this ticket. Unfortunately the `User` model implements the node interface (I am using Graphcool as the backend). ![screen shot 2017-03-02 at 04 34 46](https://cloud.githubusercontent.com/assets/11208517/23491918/a7db91de-ff01-11e6-9f45-eeeb0f8156f0.png) What I forgot to mention is, that I am using react-router-relay with this queries object: <S_CODE_TOKEN> Any further i…	d-winter
1557	2017-02-28 22:50:40	ONEHOPE's Relay app: https://beta.onehopewine.com	johntran
1556	2017-02-28 03:04:39	in my mutation <S_CODE_TOKEN> however when debugging it uses the default value in the input variable. <S_CODE_TOKEN> i am able to get it working in graphiql by specifying the clientmutationid, but not from the client, as it overwrites with the default value.	benjaminhon
1556	2017-03-01 18:21:39	[This comment](https://github.com/facebook/relay/pull/1083#issuecomment-231930313) suggests that `clientMutationId` is added automatically by babel-relay-plugin. It gets added automatically somewhere, because I've never had to manually set it in the mutation. It makes sense why you don't have issues in GraphiQL, because that doesn't know about Relay or babel-relay-plugin. If you need the value `C…	amkoehler
1556	2017-03-02 02:20:06	ok noted On Thu, Mar 2, 2017 at 2:21 AM, Alex Koehler <notifications@github.com> wrote: > This comment > <https://github.com/facebook/relay/pull/1083#issuecomment-231930313> > suggests that clientMutationId is added automatically by > babel-relay-plugin. It gets added automatically somewhere, because I've > never had to manually set it in the mutation. > > It makes sense why you don't have issues…	benjaminhon
1555	2017-02-27 14:23:39	I have a backend redis database that also uses 'id' as a field parameter. I have managed to get around the problem of specifiying a globalId by using resolvers to remap the localid to a globalid. thus, all my writes to the database uses the local id, however all the queries map it to a globalid using the resolvers. however, i am a bit confused about the mutation getConfigs(), since my props to th…	benjaminhon
1554	2017-02-27 13:20:09	my schema is as follows <S_CODE_TOKEN> is it possible in my resolver to further resolve the payload to add additional fields? <S_CODE_TOKEN> This is the way queries work, but is the opposite also possible for mutations? thanks	benjaminhon	2017-02-27 14:14:14
1554	2017-02-27 14:14:14	It is possible, got this to work	benjaminhon	2017-02-27 14:14:14
1553	2017-02-27 13:02:51	I have a device type that i want to mutate, the schema is as follows: <S_CODE_TOKEN> my mutation Payload only returns the following fields, without the children. <S_CODE_TOKEN> however, if in my Fat query, i mark that the children will be affected as follows <S_CODE_TOKEN> though, beacon, anchor, gatt and map are not returned by the payload, but are still effected by the query, will relay know to…	benjaminhon	2017-02-27 14:14:33
1552	2017-02-24 17:02:50	There were [20 errors](https://gist.github.com/73c2d13c221121fba682d3932f0a2fef) both before and after the upgrade in `src/` PS why is `yarn.lock` in the `.gitignore`? Doesn't that defeat the point?	gabelevi	2017-03-04 22:49:24
1552	2017-02-25 07:29:13	> PS why is `yarn.lock` in the `.gitignore`? Doesn't that defeat the point? It was ignored in 44b24f377a52ab415a0a with the rationale explained in a34867552d51c015f687: > Unfortunately, we require internally at facebook, to have a yarn.lock without `http` resolved modules since we have an offline cache checked in. Since this cache is not availble in OSS, we the yarn.lock is currently useless for …	wincent	2017-03-04 22:49:24
1552	2017-03-04 21:41:48	@facebook-github-bot shipit	kassens	2017-03-04 22:49:24
1552	2017-03-04 21:42:55	@kassens has imported this pull request. If you are a Facebook employee, you can view this diff [on Phabricator](https://phabricator.intern.facebook.com/D4656332).	facebook-github-bot	2017-03-04 22:49:24
1551	2017-02-23 01:52:31	Please consider using native promises or allow developers the option to choose what polyfill they want to use. Native promises have superior debugging experience to this `throwNext(error)` stuff that `fbjs/lib/Promise` does.	guncha
1550	2017-02-21 20:03:12	We've been using Relay at [Hudl](https://www.hudl.com/) for over a year now.	mihai	2017-03-22 18:34:18
1550	2017-02-21 20:32:55	Thankyou @mihai!	wincent	2017-03-22 18:34:18
1550	2017-02-21 20:33:00	@facebook-github-bot shipit	wincent	2017-03-22 18:34:18
1550	2017-03-16 14:50:50	Hey @wincent, it seems the CI build failed and this PR was never merged by the bot -- is there anything I can do to fix that?	mihai	2017-03-22 18:34:18
1550	2017-03-22 17:53:01	@mihai: Let me see if I can force it to ship.	wincent	2017-03-22 18:34:18
1550	2017-03-22 17:53:33	@facebook-github-bot shipit	wincent	2017-03-22 18:34:18
1550	2017-03-22 17:53:58	@wincent has imported this pull request. If you are a Facebook employee, you can view this diff [on Phabricator](https://phabricator.intern.facebook.com/D4755172).	facebook-github-bot	2017-03-22 18:34:18
1549	2017-02-17 13:21:16	Hi! We've been happily using relay at zzish.com for a while (since March last year) and we'd like to be listed on Users. Thanks!	blaiprat	2017-02-17 16:19:14
1549	2017-02-17 15:40:02	Thanks @blaiprat.	wincent	2017-02-17 16:19:14
1549	2017-02-17 15:40:10	@facebook-github-bot shipit	wincent	2017-02-17 16:19:14
1549	2017-02-17 15:40:37	@wincent has imported this pull request. If you are a Facebook employee, you can view this diff [on Phabricator](https://phabricator.intern.facebook.com/D4578915).	facebook-github-bot	2017-02-17 16:19:14
1548	2017-02-17 12:18:40	When building a deferred query, we explicitly set the type of the identifying argument to `RelayNodeInterface.ID_TYPE`. This causes the query to be invalid if the type is different. <S_CODE_TOKEN> Query to split: <S_CODE_TOKEN> Deferred query generated : <S_CODE_TOKEN>	qgerome
1547	2017-02-15 22:26:23		wincent	2017-02-16 00:34:35
1547	2017-02-15 22:27:04	@facebook-github-bot import	wincent	2017-02-16 00:34:35
1547	2017-02-15 22:27:18	@wincent has imported this pull request. If you are a Facebook employee, you can view this diff [on Phabricator](https://phabricator.intern.facebook.com/D4568273).	facebook-github-bot	2017-02-16 00:34:35
1546	2017-02-15 21:03:38	@josephsavona Requested this issue be created to discuss. Having to override the network layer: <S_CODE_TOKEN> Using these configs: <S_CODE_TOKEN> Using this query: <S_CODE_TOKEN> The store updates fine, but doing a `this.forceUpdate()` on a parent component didn't re-render the changes to the `records`. I had to use `forceFetch`, but the `Relay.Store` after doing a `forceFetch` looks identical t…	mattferrin
1545	2017-02-15 06:16:57		vnctaing	2017-02-15 07:03:17
1545	2017-02-15 06:28:17	Thanks.	wincent	2017-02-15 07:03:17
1545	2017-02-15 06:28:39	@facebook-github-bot shipit	wincent	2017-02-15 07:03:17
1545	2017-02-15 06:28:53	@wincent has imported this pull request. If you are a Facebook employee, you can view this diff [on Phabricator](https://phabricator.intern.facebook.com/D4564255).	facebook-github-bot	2017-02-15 07:03:17
1544	2017-02-14 00:48:21	Say I want to update some information about the edge of a connection, like `isCoolFriend: true`. <S_CODE_TOKEN> How would the `getConfigs() {}` of a mutation class look? My experience is as follows: - `FIELDS_CHANGE` which will refetch the entire collection - `RANGE_ADD` - append/prepend moves the Edge (unwanted) - ignore actually only fetches the data for that Edge, but doesn't update the actual…	mvgijssel
1544	2017-02-14 09:00:01	After sleeping on it, I'd expect a config like `RANGE_UPDATE` or `RANGE_CHANGE` which would just update the edge. Or am I approaching the problem wrong? Shouldn't it be possible to update a single edge? Could also change the schema to something like: <S_CODE_TOKEN> But that feels hacking around the issue.	mvgijssel
1544	2017-02-15 12:11:55	How does your fatQuery look? I believe that you need to have something like <S_CODE_TOKEN> You need to put in the `edge_type` to the fields_change and input the correct id to the edge you want to update	proProbe
1543	2017-02-13 13:59:08	Context: I have a schema with a union type between two different node types, let's call them `NodeA` and `NodeB`. Both `NodeA` and `NodeB` implement the relay `Node` interface, and they have a field called `state` as well, which are both enum fields, but for different enums. When writing components that deal with either `NodeA` or `NodeB` I can obviously query the `state` field on either type. Th…	kastermester
1543	2017-02-13 19:48:35	I wonder if this could be solved by using an inline fragment spread: <S_CODE_TOKEN> This is definitely possible in the new Relay core (not released yet, but preparations to do so are landing on the `experimental` branch), but I don't recall right now whether the old implementation elides spreads in cases like this.	wincent
1543	2017-02-14 08:47:30	I tried queries of both these forms <S_CODE_TOKEN> And <S_CODE_TOKEN> None of these had any effect - the generated query was still invalid.	kastermester
1543	2017-02-14 16:47:30	😞 — I was hoping that the second form would work. We're aggressively prioritizing getting the new core out at the moment, and the new core shouldn't be afflicted by this problem. (Nobody is actually working on the old implementation at the moment, but we would review a bugfix PR if somebody wanted to provide one.) [The spec](https://facebook.github.io/graphql/#sec-Union-type-validation) allows ty…	wincent
1543	2017-02-14 17:40:47	Does querying the type name remove the error that the server generates? It is ok for me to leave this be for now - I renamed my fields as that made more sense anyway. But I could see similiar issues arise around other potential fields in certain circumstances. If the new core does not have that issue then that sounds great. It just seemed to be one of the very few scenarios where a child componen…	kastermester
1542	2017-02-10 15:49:17	Yet another question regarding the root viewer: I've been reading tests on master (https://github.com/facebook/relay/blob/73c100b27fe295efd62e352344d29c118b66f2bc/scripts/jest/testschema.graphql) and the new experimental branch. I've noticed that the experimental branch introduces a special `client:viewer` ID for the root viewer: https://github.com/facebook/relay/blob/experimental/src/experimenta…	jamiehodge	2017-02-11 05:50:17
1542	2017-02-11 05:50:17	`Viewer` at Facebook doesn't implement the `Node` interface. Legacy relay has a bunch of unpleasant hacks in it to make it behave as though it does, because we need it to for the purposes of refetchability, and to ensure that all the user data related to the viewer is correctly normalized. The `viewer` field is really just a historical artifact. We could easily have designed the schema with a bun…	wincent	2017-02-11 05:50:17
1541	2017-02-10 14:43:03	This PR is an attempt to address https://github.com/facebook/relay/issues/1501. The changes here are driven by my assumption that `RelayGraphQLMutation` should not rely on any RelayMutation* modules (let me know if this is not the case). Therefore, I basically inlined `RelayMutationDebugPrinter`'s `printMutation` and `printOptimisticMutation` into `getQuery` and `getOptimisticQuery`, respectively…	apalm
1540	2017-02-10 07:06:14	`GraphQLMutation` method `commit` does not use the result of `injectNetworkLayer` for requests to allow setting the same credentials as origin. To the best of my knowledge, credentials cannot be set to same-origin at all. Can we confirm this is an issue, or to I have a gap in understanding?	mattferrin	2017-02-12 18:47:48
1540	2017-02-12 18:35:19	Debugged and saw that I needed to set the mutation queues network layer. Using Ramda, it looked like this. <S_CODE_TOKEN>	mattferrin	2017-02-12 18:47:48
1540	2017-02-12 18:47:48	Glad to hear you got it sorted out.	wincent	2017-02-12 18:47:48
1539	2017-02-09 07:15:46	I was going through the relay docs and came to following code in RANGE_ADD. <S_CODE_TOKEN> Now over here it is mentioned that `edgeName` is required for adding new node to the connection. Looks well and fine. Now, I move further down the documentation and reached the `GraphQL` implementation of this mutation. <S_CODE_TOKEN> Now according to docs this mutation gives me output as <S_CODE_TOKEN> I c…	jinxac
1539	2017-02-10 00:20:46	`edgeName` is not something that coming from the mutation response, it is from the data you already fetched through previous queries. The name is to help Relay find the record (edge) in the in-memory store and do the mutation you specified in `rangeBehaviors`.	JenniferWang
1538	2017-02-09 01:28:47		wincent	2017-02-09 05:48:52
1538	2017-02-09 01:29:36	@wincent has imported this pull request. If you are a Facebook employee, you can view this diff [on Phabricator](https://phabricator.intern.facebook.com/D4534444).	facebook-github-bot	2017-02-09 05:48:52
1537	2017-02-08 10:05:59	If we have at the top of our file the default import then the IDEs are unable to resolve anything off it other than `DefaultNetworkLayer` <S_CODE_TOKEN> However if we explicitly import the `RelayPublic.js` file then it can understand it fine although obviously this isn't what we want to be doing. <S_CODE_TOKEN> Are we able to clean up the export code at all or is this an issue for the IDEs?	hailwood	2017-02-09 00:09:37
1537	2017-02-09 00:09:37	Thanks for posting, @hailwood. Here's my understanding of what's happening here. I think the reason they failing to resolve is because they are two different modules, and `Relay` spreads `RelayPublic`'s properties in using a spread operator (`...`). In the compiled build, the spread gets transpiled into something that's likely opaque to them: <S_CODE_TOKEN> That `_extends3['default']` is effectiv…	wincent	2017-02-09 00:09:37
1536	2017-02-07 22:58:05	I have a form for creating ads. The form's mutation returns an Ad and an object the ad is connected to. I use a REQUIRED_CHILDREN config to get the ad back along with any errors that may have occurred. I also use a RANGE_ADD to add that ad to the object it has a connection to. Here is the strange thing... If I load this form on it's own (like a page refresh) it works just fine. However... let's s…	joshdavey	2017-02-08 02:41:22
1536	2017-02-07 23:48:15	Update: both my Account node and Flow node have an "ads" connection. I re-named one of the connections to "advertisements" and it worked... Can someone explain what's going on here? I'd like to keep my names consistent :) Thanks!	joshdavey	2017-02-08 02:41:22
1536	2017-02-09 00:36:19	Thanks for posting @joshdavey. Glad to hear that you sorted it out, but I think you may have found a bug. My quick analysis suggests that `validateConnection` ([defined here](https://github.com/facebook/relay/blob/a1337903578e5b982d51f06fd0d57e5d25ce9b0c/src/mutation/RelayMutationQuery.js#L684)) is failing an `invariant` because its caller `getConnectionAndValidate` ([defined here](https://github…	wincent	2017-02-08 02:41:22
1536	2017-02-09 00:44:37	On the other hand, the fix may be as simple as: <S_CODE_TOKEN> So I might just send a PR for that anyway.	wincent	2017-02-08 02:41:22
1535	2017-02-07 10:53:13	Hi! I've been running in production for some time now and it's been slowly taking over larger parts of my site. Generally speaking I'm very pleased with it, although I'm looking forwards to some of the changes I've heard planned for Relay 2. My application has certain regular access patterns to the API, and I'd like to be able to easily identify them so I can track metrics of different common acc…	mjtamlyn	2017-02-07 14:56:49
1535	2017-02-07 14:56:49	Thanks for the post, @mjtamlyn. The new core uses totally static, vanilla GraphQL syntax, and `setVariables` use cases now require you to specify an explicit "refetch" query, which can be named: <S_CODE_TOKEN> So, this problem effectively goes away with no modifications to the code. I'm going to close this for now because we're entirely focused on shipping the new core and API rather than working…	wincent	2017-02-07 14:56:49
1535	2017-02-08 08:01:41	Great, glad to know this case is covered in the new API, that was my main concern.	mjtamlyn	2017-02-07 14:56:49
1534	2017-02-07 07:19:27	Is there a way to forceFetch everything in the relay store ? We are sending updates through subscriptions. But, if a user goes offline, they won't receive updates during that time. When they come back online, we want to able to forceFetch everything in the existing store in background so that all the data is upto date. Is there a way to do so? Thank you! :)	nikhildaga	2017-02-07 14:23:43
1534	2017-02-07 14:23:43	Thanks for the question @nikhildaga. In the future, I'd recommend searching Stack Overflow for questions like this. There is no way to force fetch everything in the store, but you can reset/clear the store by re-rendering with a new `RelayEnvironment`. See https://github.com/facebook/relay/issues/233 for details on how to do this. [Here](http://stackoverflow.com/questions/37152602/how-to-clear-em…	wincent	2017-02-07 14:23:43
1533	2017-02-06 18:25:31	The documentation on GraphQLMutation has just one example of an optimistic query and response, which is for FIELDS_CHANGE. I'm totally stuck and noticed others are too - I don't know the theory on how the optimistic query is supposed to be crafted, why it even exists when Relay already knows what I'm trying to query, how to craft it and the response for the other update types. I think adoption of…	lukecwilliams	2017-02-09 00:18:10
1533	2017-02-08 08:25:01	@lukecwilliams I agree that the whole mutation with Relay is very difficult to adopt. I'm not an expert in Relay and I might be wrong about some of the stuffs, but here is my understanding from the Optimistic response: Since Relay is caching everything on the client side to minimize the server calls, the optimistic queries is used to provide a better user experience to deliver the change to the u…	AWDGroup	2017-02-09 00:18:10
1533	2017-02-09 00:18:10	Thanks very much for bringing this up @lukecwilliams, and sorry for any frustration that coming to grips with the mutation APIs has caused. > I'm totally stuck and noticed others are too - I don't know the theory on how the optimistic query is supposed to be crafted, why it even exists when Relay already knows what I'm trying to query, how to craft it and the response for the other update types. …	wincent	2017-02-09 00:18:10
1532	2017-02-06 18:14:30	I was working on an e-commerce relay+react-native application. But there are few products for which order status is confirmed after confirmation with the sellers. So the first time i load the app, the order history contains past orders. Now if I place the order with relay mutation, the order status for this is processing. Now once the seller confirms this item I change the order status to confirm…	jinxac	2017-02-07 14:48:10
1532	2017-02-07 14:48:10	Thanks for your question! We want to make sure to keep signal strong in the GitHub issue tracker – to make sure that it remains the best place to track issues that affect the development of Relay. Questions like yours deserve a purpose-built Q&A forum. Would you like to post this question to Stack Overflow with the tag #relayjs? Post a link to your Stack Overflow question here, to so that we don'…	wincent	2017-02-07 14:48:10
1531	2017-02-06 14:04:32	I am using Relay.GraphQLMutation so that it is easier for me to migrate to Relay 2 later. However I don't understand why I have to create Relay.Environment instance for using this? Can't we subclass Relay.GraphQLMutation just like we were subclassing Relay.Mutation? Also I am having to use `environment.injectNetworkLayer(...)` which I didn't have to use earlier. I am using a create-react-app setu…	nikhilag	2017-02-09 17:13:19
1531	2017-02-09 17:13:19	Thanks for the question. For future reference posting to Stack Overflow is probably your best bet in order to get a timely response (you may even find a pre-existing question there with an answer); we try to focus the issue tracker on bugs and feature requests. You generally don't want to create a new environment for this but rather use an existing one. For example, if you are invoking this mutat…	wincent	2017-02-09 17:13:19
1530	2017-02-06 09:22:24	I am trying to upload file on mutation. But if i define getFiles function in mutation my request payload turns to include `WebKitFormBoundary` and graphql server says `"Must provide query string."` I just added empty getFiles function <S_CODE_TOKEN> what am i missing before adding getFiles request payload is <S_CODE_TOKEN> after adding getFile function <S_CODE_TOKEN>	matart15	2017-02-07 03:17:59
1530	2017-02-07 03:17:59	OK it seems i have to use multer. closing	matart15	2017-02-07 03:17:59
1530	2017-02-14 00:44:52	Glad to hear you got it sorted out.	wincent	2017-02-07 03:17:59
1529	2017-02-06 09:21:35	Here's the error I am getting on following the example in the GraphQLMutation documentation at https://facebook.github.io/relay/docs/api-reference-relay-graphql-mutation.html :- `const environment = new Relay.Environment();` > Uncaught TypeError: _relay2.default.Environment is not a constructor My import statement in my react component for Relay is:- `import Relay, {RelayGraphQLMutation, GraphQLM…	nikhilag	2017-02-06 09:35:32
1529	2017-02-06 09:36:06	Please ignore this issue. My import statement had errors.	nikhilag	2017-02-06 09:35:32
1529	2017-02-07 14:13:40	Glad to hear you got it sorted out.	wincent	2017-02-06 09:35:32
1528	2017-02-05 00:24:13	I'm working on a React Native application and I have the following mutation that should create a record and upload a picture. I'm using GraphQLMutation.createWithFiles and passing a file as an argument, but unfortunately Relay does not post the file. As a result, my record gets created on the server but there is no file submitted to be stored. <S_CODE_TOKEN>	AWDGroup	2017-02-09 00:20:19
1528	2017-02-05 23:20:10	@AWDGroup This was [fixed](https://github.com/facebook/relay/commit/81f8cf92d240cb1cd6fd7cc2263a51c58b2b5a19) but hasn't been released yet.	apalm	2017-02-09 00:20:19
1528	2017-02-06 07:29:51	Thanks @apalm, I think GraphQLMutation.createWithFiles is not covered by the test cases and it should be added as well	AWDGroup	2017-02-09 00:20:19
1528	2017-02-06 23:57:00	@AWDGroup: Thanks for the report. > I think GraphQLMutation.createWithFiles is not covered by the test cases and it should be added as well Some tests were added in https://github.com/facebook/relay/commit/6b87e2692fc6c74021b4aa7fbc3a712aaaedd141 — You're welcome to add more for that specific method, but I think the likelihood of somebody ever breaking the implementation is so vanishingly close t…	wincent	2017-02-09 00:20:19
1528	2017-02-08 07:51:32	Thanks @wincent for the complete & clear explanation.	AWDGroup	2017-02-09 00:20:19
1528	2017-02-09 00:20:19	@AWDGroup: You're welcome. Going to close this out in the meantime so as to unclutter the issue tracker.	wincent	2017-02-09 00:20:19
1527	2017-02-02 23:09:29	Sneak preview of the kind of thing that is going to be necessary to unbreak the test suite. Won't actually ship this yet (due to sync issues, I am going to have to move the plug-in) but just parking this here for now.	wincent	2017-02-08 23:34:58
1527	2017-02-08 23:34:58	Closing this before it gets too stale.	wincent	2017-02-08 23:34:58
1526	2017-01-31 18:52:19	This was causing errors like this: <S_CODE_TOKEN> The configuration to fix it is three-fold: 1. We have to tell Flow to look in "react-dom". 2. We have to tell it *not* to look in "react-dom/node-modules" (because if it does it will freak out about duplicates). 3. We have to tell it that when we require "ReactDOM", we actually mean "react-dom", so we use a mapping.	wincent	2017-01-31 20:16:40
1526	2017-01-31 18:52:55	@wincent has imported this pull request. If you are a Facebook employee, you can view this diff [on Phabricator](https://phabricator.intern.facebook.com/D4489196).	facebook-github-bot	2017-01-31 20:16:40
1525	2017-01-31 18:37:41	This lives at "../node_modules/fbjs/lib/base62.js", not "../node_modules/base62". Making this change stops the following from being output during `npm run typecheck`: Skipping /Users/glh/code/relay/node_modules/base62: No such file or directory	wincent	2017-01-31 19:46:57
1525	2017-01-31 18:38:37	@wincent has imported this pull request. If you are a Facebook employee, you can view this diff [on Phabricator](https://phabricator.intern.facebook.com/D4489066).	facebook-github-bot	2017-01-31 19:46:57
1524	2017-01-31 18:28:01	Fixes various cosmetic lints (19 of them) with messages like: warning Expected indentation of 10 spaces but found 12 indent warning Line 123 exceeds the maximum line length of 120 max-len warning A space is required after ',' comma-spacing With this, we're lint-clean in the entire repo.	wincent	2017-01-31 20:16:40
1524	2017-01-31 18:28:34	@wincent has imported this pull request. If you are a Facebook employee, you can view this diff [on Phabricator](https://phabricator.intern.facebook.com/D4488974).	facebook-github-bot	2017-01-31 20:16:40
1523	2017-01-31 18:21:40	Last call was removed in 3cb82fecae6601b8a9ceed6c13e.	wincent	2017-01-31 20:16:40
1523	2017-01-31 18:22:18	@wincent has imported this pull request. If you are a Facebook employee, you can view this diff [on Phabricator](https://phabricator.intern.facebook.com/D4488927).	facebook-github-bot	2017-01-31 20:16:40
1522	2017-01-31 18:17:39	Not sure when this broke, but `npm run lint` was bombing out with: ESLint couldn't find the plugin "eslint-plugin-flowtype". So, add it, which fixes the error. Additionally, remove the "eslint-plugin-flow-vars" plug-in, which no longer seems to be necessary (removing it did not produce any new lint warnings).	wincent	2017-01-31 19:46:57
1522	2017-01-31 18:18:12	@wincent has imported this pull request. If you are a Facebook employee, you can view this diff [on Phabricator](https://phabricator.intern.facebook.com/D4488899).	facebook-github-bot	2017-01-31 19:46:57
1521	2017-01-31 18:07:19	I just published v0.11.0 of the plugin. Now trying to get the CI green for the main package in preparation for cutting a release.	wincent	2017-01-31 19:46:57
1521	2017-01-31 18:08:52	@wincent has imported this pull request. If you are a Facebook employee, you can view this diff [on Phabricator](https://phabricator.intern.facebook.com/D4488835).	facebook-github-bot	2017-01-31 19:46:57
1520	2017-01-31 18:05:47	I have a `GraphQLMutation` that I'm passing `configs` to. The commit looks like: <S_CODE_TOKEN> I tracked the problem down to this line of code: https://github.com/facebook/relay/blob/7110c68f437391ad1ee54ab2c84fd8896a8662fb/src/traversal/writeRelayUpdatePayload.js#L418 where `null` is being intentionally set, and then telling me I'm wrong. It seems like it should be setting to `IGNORE` unless I'…	kalley
1519	2017-01-31 01:55:08	This PR is a follow-up to https://github.com/facebook/relay/pull/1514. It adds a test to verify the fix made there. Let me know if there's a more appropriate place to put the test, as I wasn't really sure.	apalm	2017-01-31 19:16:34
1519	2017-01-31 18:08:16	Awesome. Thanks for following up on this.	wincent	2017-01-31 19:16:34
1519	2017-01-31 18:08:33	@wincent has imported this pull request. If you are a Facebook employee, you can view this diff [on Phabricator](https://phabricator.intern.facebook.com/D4488833).	facebook-github-bot	2017-01-31 19:16:34
1518	2017-01-31 01:46:32	Includes version number bump, and also drops the unnecessary "engines" declaration that was added in 5e4c38b23d127 (I'd meant to back this out before landing, but ended up overlooking it with all the rebasing that I was doing).	wincent	2017-01-31 17:46:29
1518	2017-01-31 01:47:30	@wincent has imported this pull request. If you are a Facebook employee, you can view this diff [on Phabricator](https://phabricator.intern.facebook.com/D4486444).	facebook-github-bot	2017-01-31 17:46:29
1517	2017-01-30 23:57:33	This issue replaces #114, which was the initial RFC issue for how to deal with client state in Relay. Since then, we have undertaken a big rewrite, leading to a new core that has low-level support for client-only fields. The purpose of this issue, then, is to track the exposure of these low-level features in the higher-level API. At the time of writing, some pieces of the new core and API have st…	wincent
1516	2017-01-30 23:30:55		wincent	2017-01-31 00:46:35
1516	2017-01-30 23:31:21	@wincent has imported this pull request. If you are a Facebook employee, you can view this diff [on Phabricator](https://phabricator.intern.facebook.com/D4485243).	facebook-github-bot	2017-01-31 00:46:35
1515	2017-01-30 23:11:25		wincent	2017-01-30 23:33:37
1515	2017-01-30 23:12:08	@wincent has imported this pull request. If you are a Facebook employee, you can view this diff [on Phabricator](https://phabricator.intern.facebook.com/D4485070).	facebook-github-bot	2017-01-30 23:33:37
1515	2017-01-30 23:47:31	Note: I didn't mean to actually close this, just to delete the branch. The commit is landing internally and will sync back out to GitHub soon™.	wincent	2017-01-30 23:33:37
1514	2017-01-30 16:44:13	`this._files` was not being set in [`PendingGraphQLTransaction`'s constructor](https://github.com/facebook/relay/blob/5e4c38b23d1278c0fee02846995275f1e6ca5456/src/mutation/RelayGraphQLMutation.js#L256), which meant `files` was always `undefined` in [_sendMutation](https://github.com/facebook/relay/blob/5e4c38b23d1278c0fee02846995275f1e6ca5456/src/network-layer/default/RelayDefaultNetworkLayer.js#…	apalm	2017-01-30 21:01:31
1514	2017-01-30 17:56:53	Great catch. Thanks for this. Ideally this would come with a regression test but I think this is worth merging straight away.	wincent	2017-01-30 21:01:31
1514	2017-01-30 17:57:22	@wincent has imported this pull request. If you are a Facebook employee, you can view this diff [on Phabricator](https://phabricator.intern.facebook.com/D4482414).	facebook-github-bot	2017-01-30 21:01:31
1514	2017-01-30 21:59:16	Thanks for fixing this!	nicholas-l	2017-01-30 21:01:31
1513	2017-01-29 04:56:41	Slow progress to get open source less broken.	kassens	2017-01-30 19:31:30
1513	2017-01-29 04:58:12	@kassens has imported this pull request. If you are a Facebook employee, you can view this diff [on Phabricator](https://phabricator.intern.facebook.com/D4480223).	facebook-github-bot	2017-01-30 19:31:30
1512	2017-01-28 02:05:10	I'm about 3 weeks into Relay & trying to learn the `GraphQLMutation` API (in lieu of the 'legacy' API). I'm hitting some inconsistencies that I can't quite figure out. I'm using a graphql-aaS (so my gql server should be up-to-spec). The relevant parts of my schema are roughly something roughly like this: <S_CODE_TOKEN>` In my app, I render each `Listing` with its `ListingTags` and `ListingRatings…	brandonmp
1511	2017-01-27 21:28:41	In conjunction with: https://github.com/facebook/relay/pull/1509 Supersedes: https://github.com/facebook/relay/pull/1510 This fixes the remaining two Flow errors in the plug-in, making it clean again. Closes: https://github.com/facebook/relay/issues/1508	wincent	2017-01-30 19:16:34
1511	2017-01-27 21:30:58	@wincent has imported this pull request. If you are a Facebook employee, you can view this diff [on Phabricator](https://phabricator.intern.facebook.com/D4476956).	facebook-github-bot	2017-01-30 19:16:34
1511	2017-01-28 00:59:01	@wincent has imported this pull request. If you are a Facebook employee, you can view this diff [on Phabricator](https://phabricator.intern.facebook.com/D4476956).	facebook-github-bot	2017-01-30 19:16:34
1510	2017-01-27 21:24:12	In conjunction with: https://github.com/facebook/relay/pull/1509 This fixes the remaining two Flow errors in the plug-in, making it clean again. Closes: https://github.com/facebook/relay/issues/1508	wincent	2017-01-27 21:29:06
1510	2017-01-27 21:29:05	Superseded by #1511 (rebased).	wincent	2017-01-27 21:29:06
1509	2017-01-27 21:01:10	Mitigates: #1508 Flow is complaining about these `require('util')` calls in the plug-in, reporting errors like: <S_CODE_TOKEN> Confirmed with the Flow team that this is a bug in the resolver implementation. This page indicates that it is supposed to look for core modules before searching `node_modules`: https://nodejs.org/api/modules.html#modules_all_together As a workaround for now, let's just s…	wincent	2017-01-28 01:46:33
1509	2017-01-27 21:01:46	@wincent has imported this pull request. If you are a Facebook employee, you can view this diff [on Phabricator](https://phabricator.intern.facebook.com/D4476712).	facebook-github-bot	2017-01-28 01:46:33
1509	2017-01-28 00:34:56	@wincent has imported this pull request. If you are a Facebook employee, you can view this diff [on Phabricator](https://phabricator.intern.facebook.com/D4476712).	facebook-github-bot	2017-01-28 01:46:33
1508	2017-01-27 02:01:44	For some, reason `npm run typecheck` in [scripts/babel-relay-plugin/](https://github.com/facebook/relay/tree/master/scripts/babel-relay-plugin) is bombing out, failing to recognize that `require('util')` refers to a built-in Node.js library and we are running in Node.js. The errors look like this: <S_CODE_TOKEN> and it seems I can't force Flow into grokking the type of the `util` module with a de…	wincent	2017-01-30 18:07:07
1508	2017-01-27 04:13:59	Try to hack it in `.flowconfig` via [`[options]`](https://flowtype.org/docs/advanced-configuration.html#options): <S_CODE_TOKEN> Some time ago in such way I connected to `graphql` for providing type definitions with regular import/require in my code. Now graphql package contains `.flow` files, and I removed this linking (but in the past, it helps me very well).	nodkz	2017-01-30 18:07:07
1508	2017-01-28 00:37:45	Alas @nodkz, that doesn't work, but I have an alternative workaround that does. The Flow team at FB is aware of the bug in the module resolution so it will be fixed, but for now we have a workaround (see my PR).	wincent	2017-01-30 18:07:07
1508	2017-01-30 18:07:07	I believe this is all good now. Closing.	wincent	2017-01-30 18:07:07
1507	2017-01-25 22:12:20	Hi, I am unable to send files using GraphQLMutation using the below code. I am using GraphQLMutation both for future compatibility and I hit the #782 bug. <S_CODE_TOKEN> It causes a POST with content type application/json, not with a multipart. I have checked that mutation._files === files and it does but I cannot follow where it disappears.	nicholas-l	2017-01-30 21:01:31
1506	2017-01-25 10:11:35	This updates the graphql dependency to 0.9.0. I haven't run the tests yet, if they fail I will check. But the changelog looked rather non-breaking.	danez	2017-01-25 17:39:33
1506	2017-01-25 17:34:52	Thanks for the PR @danez. I actually already have a change for this internally, but I'm not going to push it out without first trying to get the CI in order (tests are currently failing).	wincent	2017-01-25 17:39:33
1506	2017-01-25 17:35:44	(Just to be clear, I mean the CI tests are currently failing even on master, prior to this update.)	wincent	2017-01-25 17:39:33
1506	2017-01-25 17:39:33	Okay then I close this. Thanks for all the great work @wincent	danez	2017-01-25 17:39:33
1505	2017-01-24 23:16:46	This corrects the mismatch we had here between the version of Flow we had declared in the Relay package.json (0.38.0), the plug-in package.json (0.36.0), and the `.flowconfig` on disk (0.37.0). Now they all specify 0.38.0.	wincent	2017-01-27 01:02:43
1505	2017-01-24 23:18:02	@wincent has imported this pull request. If you are a Facebook employee, you can view this diff [on Phabricator](https://phabricator.intern.facebook.com/D4458933).	facebook-github-bot	2017-01-27 01:02:43
1504	2017-01-18 04:41:01	Hi, I've recently updated my React Native app to the newest RN version(0.40.0) as well as Relay from 0.9.3 to 0.10.0, and Relay seems to be giving me the following error since updating. <S_CODE_TOKEN> The directories, babel-relay-plugin script, GraphQL implementation, etc. are exactly the same as before. Relay version is: `v0.10.0`. Now I do need to point out that I am using a [fork of Relay](htt…	Naoto-Ida	2017-01-18 05:40:26
1504	2017-01-18 05:40:26	So I did a bit of digging, but not sure where to go from here. I understand that code like [this](http://stackoverflow.com/q/11616630/4776002) can trigger the 'Converting circular structure to JSON' error. So the contents of `node` that is being passed to `printRelayOSSQuery.js:33`. I reverted back to `v0.9.3` of the forked one, and now it's back to normal. I'm starting to think this might be an …	Naoto-Ida	2017-01-18 05:40:26
1504	2017-01-18 17:05:18	@Naoto-Ida Oh, I have not actually updated to 0.10 in our app yet, so haven’t verified this yet. In the meantime, is there any way for you to confirm if everything works ok if you switch to the canonical version?	alloy	2017-01-18 05:40:26
1504	2017-01-19 09:32:40	@alloy Do you mean canonical as in the main project?	Naoto-Ida	2017-01-18 05:40:26
1504	2017-01-19 16:13:03	@Naoto-Ida Yeah that’s what I meant, but for some reason I thought the error was occurring in the babel plugin, but now I see I misremembered and it occurs at runtime, which is probably going to be hard to try out as you’d have to change the actual responses coming from your server. I’ll first take some time to update our main app and see if I can reproduce it there and report back to you.	alloy	2017-01-18 05:40:26
1504	2017-01-20 03:07:43	@alloy Thank you so much! I wish I could help out a bit more, as I've only been playing with Relay for the past month or so...	Naoto-Ida	2017-01-18 05:40:26
1503	2017-01-17 23:20:47	Fixes #1494 Creates methods `commitUpdate` and `applyUpdate` on RelayContainer, which always delegate to *the current* RelayEnvironment (from `this.context.relay`), and passes these new functions to the underlying component as `props.relay.commitUpdate` and `props.relay.applyUpdate`, instead of direct references to the `RelayEnvironment` functions. I also have this alternative solution ready, in …	colllin
1502	2017-01-13 19:37:40	Fixes #1482	alloy	2017-01-18 00:31:28
1502	2017-01-14 05:13:59	@facebook-github-bot shipit	josephsavona	2017-01-18 00:31:28
1502	2017-01-14 05:14:56	@alloy so good, thank you for taking the time to figure this out! Cc @kassens	josephsavona	2017-01-18 00:31:28
1502	2017-01-14 13:41:24	My pleasure 👍	alloy	2017-01-18 00:31:28
1502	2017-01-14 16:08:54	Don’t think any of these build failures are a result of my change. It looks like some (most/all?) are caused by incorrect dependencies? Maybe it’s an idea to lock dependencies to known working versions, e.g. a npm/yarn lockfile. I can take a stab at that in a separate PR, if you’d like?	alloy	2017-01-18 00:31:28
1502	2017-01-16 16:39:25	This fixed the build for me, but I also needed to add this 4th mapping: 'babel-runtime/core-js/map': 'babel-runtime/core-js/map',	colllin	2017-01-18 00:31:28
1502	2017-01-16 16:40:32	@colllin Oh, what task was failing?	alloy	2017-01-18 00:31:28
1502	2017-01-16 16:41:45	The postinstall build was failing. I think it was `npm run build` but I'm not 100% since I didn't run it manually.	colllin	2017-01-18 00:31:28
1502	2017-01-16 16:46:16	@colllin Ah I see, it’s a new requirement since this change that got added after my PR eab5a45b8a648564037e36cdb668abf9154b9ef3. Will add it 👍	alloy	2017-01-18 00:31:28
1502	2017-01-16 16:48:43	Done.	alloy	2017-01-18 00:31:28
1502	2017-01-17 18:20:05	@kassens has imported this pull request. If you are a Facebook employee, you can view this diff [on Phabricator](https://phabricator.intern.facebook.com/D4423631).	facebook-github-bot	2017-01-18 00:31:28
1502	2017-01-17 18:23:08	Thanks for fixing this!	kassens	2017-01-18 00:31:28
1501	2017-01-13 18:43:59	I was using the new Relay.GraphQLMutation and came to notice that it doesn't output any log. Hence errors such as an invalid config would get swallowed. Example : <S_CODE_TOKEN> fails silently with `Relay.GraphQLMutation` while with the old API we could see the error by expanding : <img width="284" alt="screen shot 2017-01-13 at 10 42 28 am" src="https://cloud.githubusercontent.com/assets/1869/21…	chollier
1501	2017-01-13 19:33:23	hmm interesting. cc @yuzhi	josephsavona
1501	2017-01-18 21:34:27	mhm It might just not be hooked up with Relay.GraphQLMutation. I can take a look when I have free cycles.	yuzhi
1500	2017-01-12 19:11:26	<S_CODE_TOKEN> Schema: <S_CODE_TOKEN> Using this relay container with babel-relay-plugin and webpack emits `-- Relay Transform Error -- workbench.tsx --` and this stack trace at runtime: <S_CODE_TOKEN> if I remove the `@include(if: $isSymbolUrl)` everything works fine.	felixfbecker	2017-01-12 22:12:49
1500	2017-01-12 22:12:49	Error was on our side.	felixfbecker	2017-01-12 22:12:49
1499	2017-01-12 18:34:03	According to https://github.com/facebook/relay/blob/ad5efb124cf455a42c0adb10fb1e977fe051811e/src/tools/RelayTypes.js#L157-L163 parentId seems to be optional. The current documentation seems to not specify it : https://facebook.github.io/relay/docs/guides-mutations.html#node-delete	vnctaing	2017-01-19 19:01:28
1499	2017-01-19 18:29:59	You're right that it is optional. Thanks for the PR!	wincent	2017-01-19 19:01:28
1498	2017-01-12 08:28:52	Replaces #1427	schickling	2017-01-13 04:46:35
1498	2017-01-12 08:56:18	@facebook-github-bot import	josephsavona	2017-01-13 04:46:35
1498	2017-01-12 08:57:22	@josephsavona has imported this pull request. If you are a Facebook employee, you can view this diff [on Phabricator](https://phabricator.intern.facebook.com/D4409111).	facebook-github-bot	2017-01-13 04:46:35
1497	2017-01-12 00:52:17	If I update relay store using <S_CODE_TOKEN> will it update the relevant relay containers (where the data has changed) automatically? Thank you!	nikhildaga	2017-01-15 00:23:44
1497	2017-01-12 05:57:08	Yes. Note that the shape of the response is expected to match what the server would have returned for that query - including having fields be aliased using the aliases Relay generates. What is your use case?	josephsavona	2017-01-15 00:23:44
1497	2017-01-12 14:48:57	Thank you Joseph! The use case is Subscriptions. The current recommended library for subscriptions removes subscriptions on component unmount and therefore, requires forceFetch to be true, which is very inefficient. https://github.com/edvinerikson/relay-subscriptions/pull/19/files If we can subscribe to different types of updates and update store from a single place and be assured that the contai…	nikhildaga	2017-01-15 00:23:44
1497	2017-01-15 00:23:22	> If we can subscribe to different types of updates and update store from a single place and be assured that the containers will automatically update, it will a big thing! Yup, that's how Relay works. Queries, mutations, and subscriptions all publish new data into the store. Whenever a publish happens, all observers of the store are notified. Containers conceptually observe the results of their f…	josephsavona	2017-01-15 00:23:44
1497	2017-01-15 00:23:42	Closing since the initial question is answered, but feel free to continue the discussion!	josephsavona	2017-01-15 00:23:44
1497	2017-01-16 14:57:00	It is definitely possible to skip the React API and use the `subscribe` method directly in relay-subscriptions. It's basically `relayEnvironment.subscribe(new Subscription())`. Another approach which probably is better is to use the React API and mount a component that never unmounts which holds all the subscriptions. The example app in the repo is built like @josephsavona mentioned, it only list…	edvinerikson	2017-01-15 00:23:44
1497	2017-01-16 16:38:13	Thanks @edvinerikson for the awesome relay-subscriptions library. I am using both the subscribe api and containers api. I have forked and made some modifications to relay-subscriptions createContainer : https://github.com/reachifyio/relay-subscriptions/blob/master/src/createContainer.js#L53-L97 It isn't perfect but works for our use case. <S_CODE_TOKEN> I thought about it too but the problem is t…	nikhildaga	2017-01-15 00:23:44
1497	2017-01-17 08:03:26	> I thought about it too but the problem is that all the data which should be subscribed too isn't known at one place. Its scattered among different relay containers. is it variables that isn't know or is it the fragments? You can share the fragments in the subscription. Looking at your changes it seems they introduce a memory-leak since every time you mount the component it will create a new sub…	edvinerikson	2017-01-15 00:23:44
1497	2017-01-17 08:38:59	@edvinerikson : Its the variables that aren't known.. Yes, we are removing duplicate requests in network layer. But, I agree with you, that ultimately there should be a single place from where we subscribe only once and update the store. As Joseph mentioned, its possible, will give it a try.	nikhildaga	2017-01-15 00:23:44
1496	2017-01-11 20:54:28	I am interested in documenting best practice around the fetching of single objects in a typical search -> select scenario. Assuming a query: `{ viewer { account { users(name: "...") } } }` The (browser) user searches and selects a user, adding it to the URL. This is repeated multiple times. Now we have a URL with n user UIDs. `/path/to/app?userId=abc123&userId=456def...` The UIDs are merged into …	jamiehodge
1496	2017-01-11 21:25:02	# Case 1: List -> Detail View (simplified version of the above) The use-case is an app with a list view, and clicking an item in the list navigates to a detail view for that item. A common approach is for the list view to fetch its items via a connection field, where each edge has a `node` whose type implements the `Node` interface (i.e. each node has a globally unique `id` and can be refetched w…	josephsavona
1496	2017-01-11 21:32:39	This is very helpful. Thank you. Given Case 2. If the view is a combo box, where the multi-item detail view is a sibling of the list view, what does the fragment look like and does one need a new Renderer to "break out" of the Account type and query the top-level nodes field?	jamiehodge
1496	2017-01-11 21:36:30	Is relay's cache aware of the overlaps between the node(s) in the account users connection and nodes being fetched via `nodes`? i.e. does it look at the individual items with plural queries?	jamiehodge
1496	2017-01-11 21:37:51	More generally, I think it would be a large win for Relay if these and other common patterns were included as code examples in the documentation.	jamiehodge
1496	2017-01-11 21:41:05	Thanks for the question and answers. @josephsavona where does the `nodes` interface come from? I can't find it in the docs: https://facebook.github.io/relay/docs/graphql-relay-specification.html	hkjorgensen
1496	2017-01-11 22:07:41	> If the view is a combo box, where the multi-item detail view is a sibling of the list view, what does the fragment look like and does one need a new Renderer to "break out" of the Account type and query the top-level nodes field? @jamiehodge Whether the multi-item detail view is a separate screen or sibling view (e.g. a sidebar in a wider-screen design), it would typically be a separate Rendere…	josephsavona
1496	2017-01-11 22:09:06	@hkjorgensen The `nodes` field isn't documented (yet) but is stable, we should add it to the docs (PRs welcome).	josephsavona
1496	2017-01-11 22:10:40	@hkjorgensen here's an example of a `nodes` query and the expected server response: https://github.com/facebook/relay/blob/e524c7e91339ba49ef1c528b58d6353388423872/src/interface/__tests__/RelayOSSNodeInterface-test.js#L172-L188	josephsavona
1496	2017-01-12 01:23:32	> The nodes field isn't documented (yet) but is stable @josephsavona will current relay try to use this? I.e., if I have a graphql server that supports `node` but not `nodes`, will this potentially break a relay client?	jsdnxx
1496	2017-01-12 02:28:12	Relay never creates `nodes` queries, but it supports them if you use them.	josephsavona
1496	2017-01-12 10:24:15	I think good next steps would be to: - [ ] Add a nodesField to the node helper in graphql-relay-js - [ ] Add a page or two of documentation outlining these two solutions I'll see if I can take the former.	jamiehodge
1495	2017-01-11 17:35:07	Hey, I have a use case where I need to see if there's an additional page in a connection without actually following any edges. When I ask for `edges` in addition to `pageInfo`, I get `pageInfo` back as expected, but when I drop `edges`, `pageInfo` comes back undefined in the component's props, without any errors or warnings. This works as expected: <S_CODE_TOKEN> But this doesn't (all I do is dro…	jaredmcdonald	2017-01-30 20:43:10
1495	2017-01-15 00:26:04	This sounds like a bug in the dynamic core. The simplest workaround for now is to fetch `edges.cursor`.	josephsavona	2017-01-30 20:43:10
1495	2017-01-30 20:43:10	Given that there is a workaround and this bug explicitly applies to the legacy API, I am going to mark this as "wontfix". We want to aggressively prioritize work on the new core and help people move to it as soon as possible. We do appreciate the bug report, however. Thankyou @jaredmcdonald!	wincent	2017-01-30 20:43:10
1495	2017-01-30 20:44:11	Having said that, we wouldn't reject a PR with a fix; it's merely that we are unlikely to work on one ourselves.	wincent	2017-01-30 20:43:10
1494	2017-01-11 00:32:10	After reading #233, I implemented "resetting the store" in my app like this: export const initApp = (token = '') => { const environment = new Relay.Environment() environment.injectNetworkLayer(new Relay.DefaultNetworkLayer('/graphql')) const queryConfig = new AppQueryConfig({ token }) ReactDOM.render( <Relay.Renderer Container={AppContainer} queryConfig={queryConfig} environment={environment} />,…	joaquimds
1494	2017-01-16 04:20:04	It looks like you might have found a bug. I believe `this.props.relay.commitUpdate` and `this.props.relay.applyUpdate` are actually just references to those functions from your `Relay.Environment`. If I'm reading this right, it looks like `RelayContainer` only sets those references in the constructor, and nowhere else, which means that if its `this.context.relay.environment` is updated, your `thi…	colllin
1494	2017-01-16 07:40:48	Yeah this sounds like a bug. @colllin your proposed fix sounds right, other than adding a conditional check to only reset `state.relayProp` if the store actually changed. We'd be happy to accept a PR along those lines! :-)	josephsavona
1494	2017-01-16 19:30:38	The componentWillReceiveProps solution felt a little messy, but this is where I ended up: https://github.com/facebook/relay/compare/master...colllin:relay-container-environment-sync Or... here's an alternative approach, which defines applyUpdate and commitUpdate functions on RelayContainer, which always delegate to the current underlying RelayEnvironment: https://github.com/facebook/relay/compare…	colllin
1494	2017-01-16 19:30:54	^^^ Do you have a preference about which PR I submit?	colllin
1494	2017-01-16 19:45:13	Thanks for checking out my issue guys :-) Updating `componentWillReceiveProps` makes sense to me – just a thought that `_initialize` seems to be the only place where `relayProp` is modified (outside of the constructor) so it might be good to keep all the modifications in this one place. That said, it doesn't get the right parameters to check if the environment has changed. I'll leave it to you!	joaquimds
1494	2017-01-16 19:55:56	I considered updating `_initialize` instead of `componentWillReceiveProps` (as you show in your original message), but ~as you mention, it doesn't get the right parameters, and~ its logic seems to be focused on "variables", so it didn't feel "right" to add it there. But I'm doing a lot of interpretation here. If `_initialize` is the right place for it, I can move it. Edit: I think it actually has…	colllin
1493	2017-01-09 10:13:01	This may very well be an userland issue, but in any case it's not clear to me as per the documentation how to reset all currently set variables to their `initialVariables`, for example I have in a form submit handler something like this: <S_CODE_TOKEN> And when `values` is `{}`, `props.relay.variables` don't seem to change. Is there an easy way to reset all variables?. Thanks	alfonsoperez	2017-01-23 09:13:17
1493	2017-01-11 15:59:27	`setVariables` expects only the variables you want to be changed, so in this case you will need to pass it an object containing all of your existing variables in `this.props.relay.variables` set to what their initial state should be (e.g. null or undefined for a string, false for boolean, `{}` for objects and `[]` for arrays). To avoid this, I would suggest refactoring to put all of these variabl…	amkoehler	2017-01-23 09:13:17
1493	2017-01-23 09:13:17	Thanks for the clarification.	alfonsoperez	2017-01-23 09:13:17
1492	2017-01-05 22:41:40	In React, Is there a way to use `defaultProps` to guard against `null` values passed down from `Relay.createContainer()` (ie, `nulls` originating from the `gql` query)? AFAIK `defaultProps` only fires when an `undefined` is passed, so I was thinking of somehow trying to shortstop props b/t the `container` and the `component`, but it isn't immediately obvious to me if that's the right path here.	brandonmp	2017-01-31 16:29:31
1492	2017-01-31 16:29:31	Thanks for your question! We want to make sure to keep signal strong in the GitHub issue tracker – to make sure that it remains the best place to track bugs and feature requests, so I am going to suggest that you post this on a purpose-built Q&A forum like Stack Overflow. You could use the tag #relayjs and/or #reactjs? If you do that, please post a link to your Stack Overflow question here, to so…	wincent	2017-01-31 16:29:31
1491	2017-01-03 16:12:24	I have a relation set up like this: <S_CODE_TOKEN>` Where applications have one requisition which can have many fields, each of which have many answers. I have the following fragments setup: <S_CODE_TOKEN>` This produces a query like: <S_CODE_TOKEN>` Which produces a response like: <S_CODE_TOKEN>` When the RequisitionDetails component renders for each Application, the `fields` prop contains the f…	noahprince22	2017-01-05 22:06:02
1491	2017-01-05 17:31:26	Hmm. At first glance everything in the queries seems reasonable - I would double-check the render logic. For example if you're manipulating the results of any props passed from Relay there could be a bug in that logic, or perhaps an incorrect `key` is being used?	josephsavona	2017-01-05 22:06:02
1491	2017-01-05 19:47:38	The issue doesn't seem to be with plural. I combined the entire query into one component. See https://gist.github.com/noahprince22/49931fc0d6edc6d2af168f1e4ba1a150 One of the files is what I'm getting as a result of the query from inside my component. Another is the query. Another is the actual query response from the server. You can see that the server response does not match up to what's being …	noahprince22	2017-01-05 22:06:02
1491	2017-01-05 22:06:02	https://facebook.github.io/relay/graphql/objectidentification.htm Object should be uniquely identified by the id field. In this case, the field's answers depend on the requisition id, so I solved the problem by compounding the field id with the requisition id	noahprince22	2017-01-05 22:06:02
1491	2017-01-05 22:39:28	@noahprince22 ah yeah - the cache depends on unique `id`s so that would explain it. thanks for following up!	josephsavona	2017-01-05 22:06:02
1490	2017-01-02 20:43:21	Hi, Is there any difference between Relay.Store.commitUpdate and this.props.relay.commitUpdate ? Which one should be preffered and why? What when environment={Relay.Store} ? Thanks.	nikhildaga	2017-01-03 00:20:42
1490	2017-01-03 00:20:42	The version on props.relay is a convenience that uses whatever environment the container was rendered in, and should generally be preferred in case you decide t create different environment instances at some point. Note that Relay.Store is just a default instance of RelayEnvironment.	josephsavona	2017-01-03 00:20:42
1489	2016-12-25 22:53:10		YasserKaddour	2016-12-26 01:31:29
1489	2016-12-25 22:53:26	Thank you for your pull request and welcome to our community. We require contributors to sign our Contributor License Agreement, and we don't seem to have you on file. In order for us to review and merge your code, please sign up at https://code.facebook.com/cla - and if you have received this in error or have any questions, please drop us a line at cla@fb.com. Thanks! **If you are contributing o…	facebook-github-bot	2016-12-26 01:31:29
1489	2016-12-25 22:58:26	Thank you for signing our Contributor License Agreement. We can now accept your code for this (and any) Facebook open source project. Thanks!	facebook-github-bot	2016-12-26 01:31:29
1489	2016-12-26 01:10:22	@facebook-github-bot shipit	josephsavona	2016-12-26 01:31:29
1489	2016-12-26 01:10:46	Thanks!	josephsavona	2016-12-26 01:31:29
1489	2016-12-26 01:10:49	@josephsavona has imported this pull request. If you are a Facebook employee, you can view this diff [on Phabricator](https://phabricator.facebook.com/D4366795).	facebook-github-bot	2016-12-26 01:31:29
1488	2016-12-23 01:19:47	I have a simple mutation and I would like to show a pop up after mutation success and error message if it fails but my problem is onSuccess and onFailure callbacks are not firing. This is my code: Is there anyone having same issue. Any help will be much appreciated! const onMutationSuccess = (response: any) => { console.log('Show success pop up'); }; const onMutationFailed = (transaction: any) =>…	sjzamora86	2016-12-23 07:36:57
1488	2016-12-23 02:17:44	<S_CODE_TOKEN>	ngthorg	2016-12-23 07:36:57
1488	2016-12-23 07:36:57	Thanks for asking. As @ngthorg noted, the names of the callbacks are `onSuccess` and `onFailure`. Feel free to reopen if that doesn't work!	josephsavona	2016-12-23 07:36:57
1488	2017-01-03 20:47:41	Thank you for the response. It is now working after changing the name of the callbacks. Thank you!	sjzamora86	2016-12-23 07:36:57
1487	2016-12-23 00:10:12	I use react-relay-router and created very simple app. Fetching to graphql server using relay is working correctly and I get desired response, but the component inside the container does not get that data correctly. Here is my component. <S_CODE_TOKEN> queries passed to router is very simple. <S_CODE_TOKEN> then, graphql sent to the server is like this, <S_CODE_TOKEN> the response json is like thi…	haradakunihiko	2016-12-23 00:26:22
1487	2016-12-23 00:26:22	Sorry, it seems my environment problem. Deleting all webpack generated files and rebuild fixed this issue. Using happyhack and DllPlugin might do something, I will check into it.	haradakunihiko	2016-12-23 00:26:22
1486	2016-12-22 15:43:17	Fix position for `enforceSchema` option.	nodkz	2016-12-22 17:31:34
1486	2016-12-22 16:56:37	@facebook-github-bot shipit	josephsavona	2016-12-22 17:31:34
1486	2016-12-22 16:56:42	Thanks!	josephsavona	2016-12-22 17:31:34
1486	2016-12-22 16:57:03	@josephsavona has imported this pull request. If you are a Facebook employee, you can view this diff [on Phabricator](https://phabricator.facebook.com/D4362322).	facebook-github-bot	2016-12-22 17:31:34
1485	2016-12-21 12:15:01	Hello, I face an issue with container composition in Relay In a parent container I use a fragment from a second container <S_CODE_TOKEN> Afterwards, I try to get "this.props.viwer" in render method of Trip component <S_CODE_TOKEN> But data which is stored in this.props.viewer.trip.country is not the country object I required. Instead, this.props.viewer contains this <S_CODE_TOKEN> I checked Graph…	alerd	2016-12-21 17:43:14
1485	2016-12-21 17:43:14	Thanks for filing an issue - what you're seeing is **data masking**, wherein Relay only provides each component exactly the fields it asked for and no more. We discuss the reasoning for this (and much of Relay's design in general) in [Thinking in Relay](https://facebook.github.io/relay/docs/thinking-in-relay.html#data-masking), which might be helpful background context. In this case, the parent `…	josephsavona	2016-12-21 17:43:14
1484	2016-12-21 00:57:56	Would you be open to a PR that caused the Mutation console groups to default to expanded instead of collapsed if they contain an error? Often there are errors/warnings hiding within them, but only by manually expanding all the groups/sub-groups are they found.	MatthewHerbst	2017-01-31 02:04:18
1484	2016-12-21 02:07:51	Hmm. In general we try to avoid spamming the console as much as possible. Failed requests already display in red, so I think we'd prefer continuing to default to the content collapsed.	josephsavona	2017-01-31 02:04:18
1484	2016-12-21 02:26:48	I think my argument though is that showing it as red is useless if the user doesn't see it, and sometimes to see it requires expending multiple levels of groups without actually knowing what half of it means. Maybe a compromise could be a warning under the root group saying it contains an error and to expand them for more info (if there is an error).	MatthewHerbst	2017-01-31 02:04:18
1484	2016-12-21 02:36:17	I see. It might help if you could post a screenshot (text version of what it would look like on console is fine too) of what you'd like it to look like to help ground the discussion.	josephsavona	2017-01-31 02:04:18
1484	2016-12-21 22:08:33	Sure. So, right now, a successful `FIELDS_CHANGE` update mutation looks something like: <img width="373" alt="screen shot 2016-12-21 at 1 59 40 pm" src="https://cloud.githubusercontent.com/assets/1287375/21407714/c8c6d628-c785-11e6-9afc-28b0efd0d53b.png"> (Further expansion of groups just gives the actual data.) Let's say there's an error in the `FIELDS_CHANGE`: <img width="288" alt="screen shot …	MatthewHerbst	2017-01-31 02:04:18
1484	2017-01-31 02:04:18	This looks reasonable to me. As nobody is actively working on this internally I am going to close it, but if you want to submit a PR like you said then we'd be happy to review it. Thanks for thinking about this and explaining the rationale so well!	wincent	2017-01-31 02:04:18
1483	2016-12-20 19:28:10	I have the following situation: - generated query is correct - response is correct and includes the data requested by the nested component - nested component does not get the requested data on via props The problem appeared after I created a connection between `Team` and `childs`. Maybe this is not how I am supposed to do it.. **Versions:** React 15.4.1 Relay v0.10.0 **My code**: <S_CODE_TOKEN>	andricicezar	2016-12-21 16:49:29
1483	2016-12-21 16:27:27	Can you tell me how can I solve this problem? Can I provide more information? Thank you	andricicezar	2016-12-21 16:49:29
1483	2016-12-21 16:49:29	I don't know how, but this problem fixed itself. Maybe it was webpack's cache involved or browser's cache?	andricicezar	2016-12-21 16:49:29
1483	2016-12-21 17:44:22	@andricicezar thanks for following up here. Everything looked right, so a configuration or caching issue seems likely. Enjoy using Relay!	josephsavona	2016-12-21 16:49:29
1482	2016-12-18 21:30:41	## Steps to reproduce 1. `git clone git@github.com:facebook/relay.git` 2. `cd relay` 3. `yarn install` `npm run build`/`gulp` is run as part of the post-install and fails with: <S_CODE_TOKEN> Before it fails it displays some warnings as well: <S_CODE_TOKEN> A regular `npm run build` fails in the same way. `npm run build` works at the `v0.10.0` tag but outputs the same warnings. I know in the cont…	crismali	2017-01-18 00:31:28
1482	2016-12-18 22:53:28	Thanks for reporting this. You're correct that in general we try to keep master building cleanly. At the moment we're iterating quickly on the core and so things are likely to break briefly while we sort through configuration in different environments.	josephsavona	2017-01-18 00:31:28
1481	2016-12-15 15:25:04	From the [method comments](https://github.com/facebook/relay/blob/17096c3f22fbd98d0b4ace26762917e6c6a54832/src/store/RelayStoreData.js#L215) for `RelayStoreData.getClientMutationIDs`, it seems like `getPendingTransactions` only retrieves transactions for records which have explicit optimistic updates, and from actual mutation usage, this does seem to be the behaviour. I'm wondering if this is act…	acruis
1481	2017-01-18 01:49:27	I don't think I completely understood what you are suggestion. Only optimistic records can have pending transactions, which are waiting on a server response. Once the server response comes back, it is update in the store and the record is no longer pending. We don't really know what nodes might change soon in the server response besides what was included in the optimistic responses.	yuzhi
1481	2017-01-18 02:18:48	I think if the user is not familiar with how Relay transactions work, they would expect you to also mark a record whose ID is specified under `FIELDS_CHANGE` as "pending".	acruis
1481	2017-01-18 21:29:04	I see. Feel free to put up a PR where you think this will be helpful.	yuzhi
1480	2016-12-14 00:49:14	As this will be useful for people moving towards the new APIs, we've made this one public, so it needs to be documented.	wincent	2016-12-14 02:16:40
1480	2016-12-14 00:50:40	@wincent has imported this pull request. If you are a Facebook employee, you can view this diff [on Phabricator](https://phabricator.intern.facebook.com/D4324311).	facebook-github-bot	2016-12-14 02:16:40
1479	2016-12-13 19:58:59	Hello, For context, I'm currently developing an application on React-Native using Relay. I've been taking care of not disrupting user active animations to give a smooth feeling across the application ; and I've been naturally looking at `Relay.injectTaskScheduler`, as it's mentioned in the documentation. However, I've been disabling it because its behavior would not match what I've been looking f…	yachaka
1479	2016-12-21 17:54:50	@yachaka Thanks for asking about this. The current behavior is intentional, though its certainly something we can reconsider in the future if the constraints of the system change. In current Relay answering the question "can query X be fulfilled from cache" can be an expensive enough operation that it may interrupt animations itself (depending on the complexity of the query and how many cache obj…	josephsavona
1478	2016-12-11 23:13:34	<S_CODE_TOKEN> The onSuccess callback used to work on our system. Has recently stopped being called across the whole site. We are using a custom network layer, but has not been changed since it was originally working.	Jtmaca9	2016-12-12 02:39:13
1478	2016-12-12 02:39:11	@Jtmaca9 Thanks for filing an issue, someone else recently made the same mistake. See my answer at https://github.com/facebook/relay/issues/1467#issuecomment-265067137. If that doesn't work, feel free to reopen!	josephsavona	2016-12-12 02:39:13
1477	2016-12-09 19:14:48	Relevant to #1369	josephsavona	2016-12-09 20:01:28
1477	2016-12-09 19:15:03	@facebook-github-bot import	josephsavona	2016-12-09 20:01:28
1477	2016-12-09 19:15:14	@josephsavona has imported this pull request. If you are a Facebook employee, you can view this diff [on Phabricator](https://phabricator.intern.facebook.com/D4307042).	facebook-github-bot	2016-12-09 20:01:28
1477	2016-12-09 19:27:22	@facebook-github-bot import	josephsavona	2016-12-09 20:01:28
1476	2016-12-09 14:31:07	@josephsavona I have a case where I want to search data and load more afterwards (when user scrolls) My first thought was to call a query `search(query:"something", first:10)`, before component renders. But since I want to be able to load more data, I'll need to use `setVariables()`. This would cause relay to create a `node(id:...)` query. Since I don't have `id` in my case, here are some ideas: …	shakaIsReal
1476	2016-12-09 17:26:20	You don't strictly need a `node` field in order to load more data in Relay. Relay tracks how records without an `id` were fetched (the nearest ancestor with an id, and the path from that record to the id-less record). It uses this to construct queries when you call `setVariables`. I would expect that your use-case would "just work".	josephsavona
1476	2016-12-09 19:48:00	@josephsavona Sorry for not being clear the first time ( but that was helpful too :D ) What I meant was: Here's my Route query <S_CODE_TOKEN> And some component would require data <S_CODE_TOKEN> How can I fetch more data (invoke `search()` query) in this case ?	shakaIsReal
1476	2016-12-09 23:56:37	@josephsavona I also looked at https://gist.github.com/vslinko/3f877c2415464ecc7af6. Should pagination logic live in the Route? The example cited, uses `viewer` field as the stating point and has fragments such as `search` linked to it. Yet, I hope there's a better way to do it?	shakaIsReal
1476	2016-12-10 00:31:47	You should be able to load more data from the component with `setVariables` without having to push a new route. Note, however, that Relay doesn't currently support root fields that take multiple arguments - so you would just have to wrap the `search` field under a viewer field.	josephsavona
1476	2016-12-10 00:46:07	@josephsavona Thanks, so for this kind of cases, you suggest making a `viewer` field that links to `SearchType`, and `SearchType` would have a `search` field? But what if the number of these cases increases, then there must be a union type on `viewer` that resolves to a specific type, right?	shakaIsReal
1476	2016-12-10 02:16:24	The `viewer` field would have be an ObjectType (named for example "Viewer"), then put root fields there. Check out the [Learn Relay guide](https://learnrelay.org/queries/what-is-a-query#the-node-and-viewer-fields) for more context.	josephsavona
1476	2016-12-10 23:26:16	Thanks, are you going to support "root fields" in Relay 2? `viewer` field seems like a remnant (http://stackoverflow.com/questions/39938560/graphql-viewer-for-mutations/39939747#39939747) I already got authorisation (using `context`), and I'll only need `viewer` field for executing queries (such as `search`). Is this the recommended approach anyway? @josephsavona @leebyron	shakaIsReal
1475	2016-12-08 21:34:59	**Edited** `User` component's fragment is similar to this: <S_CODE_TOKEN> `User` component's render function is similar to this: <S_CODE_TOKEN> And `Item` component has a fragment such as this <S_CODE_TOKEN> `AddItemMutation` similar to this: <S_CODE_TOKEN> Problem exists when user initially has no items. When the first item is added through this mutation, relay doesn't request the additional fie…	oguzbilgic
1474	2016-12-08 21:26:00	This should make CI happy again for the plugin directory.	kassens	2016-12-09 18:46:31
1474	2016-12-08 21:29:16	@kassens has imported this pull request. If you are a Facebook employee, you can view this diff [on Phabricator](https://phabricator.intern.facebook.com/D4301658).	facebook-github-bot	2016-12-09 18:46:31
1473	2016-12-08 21:11:05	I removed the yarn.lock with a34867552d51c015f687bc550dcc675797398096, this ignores it for people who still want to `yarn install` the node_module dependencies.	kassens	2016-12-10 21:31:32
1473	2016-12-08 21:11:31	@kassens has imported this pull request. If you are a Facebook employee, you can view this diff [on Phabricator](https://phabricator.intern.facebook.com/D4301502).	facebook-github-bot	2016-12-10 21:31:32
1472	2016-12-07 23:49:55	Hey, I've got a use case where my schema has a union type whose subtypes have fields of the same name. These fields have different types, though--in one type in the union, the field is a non-nullable string, in the other, it's a nullable string. The way to get around this in GraphQL is to alias one of the fields to another name, which works: <S_CODE_TOKEN> When I do the same thing inside Relay fr…	jaredmcdonald
1472	2017-01-26 05:46:10	@josephsavona I can confirm this. On the latest version 0.10.0 of react-relay I got the same problem. Babel-relay-plugin converts correctly fragment fields with alias option, but query sended without alias.	nodkz
1471	2016-12-07 02:44:46		kassens	2016-12-08 03:04:25
1471	2016-12-07 02:49:47	@kassens has imported this pull request. If you are a Facebook employee, you can view this diff [on Phabricator](https://phabricator.intern.facebook.com/D4290330).	facebook-github-bot	2016-12-08 03:04:25
1471	2016-12-08 03:04:25	We actually need the offline-mirror variant internally, but that doesn't work in OSS since we don't have the files for the offline-mirror there.	kassens	2016-12-08 03:04:25
1470	2016-12-06 19:31:03		kassens	2016-12-07 01:16:30
1470	2016-12-06 19:39:36	@kassens has imported this pull request. If you are a Facebook employee, you can view this diff [on Phabricator](https://phabricator.intern.facebook.com/D4286363).	facebook-github-bot	2016-12-07 01:16:30
1469	2016-12-06 18:06:34	We're generating what is supposedly a relay compatible schema using postgraphql (https://github.com/calebmer/postgraphql) When we try to parse and use the attached schema we get this error: <S_CODE_TOKEN> We can successfully parse and use other hand-written schemas, so possibly this is a bug in postgraphql, but we're having trouble figuring out what babel-relay-plugin doesn't like about this sche…	WestleyArgentum	2016-12-06 20:47:26
1469	2016-12-06 20:47:26	For anyone who comes across this, solution here: https://github.com/calebmer/postgraphql/issues/266 Sounds like the relay plugin will eventually have more generic support for ids, which are currently causing the problem.	WestleyArgentum	2016-12-06 20:47:26
1468	2016-12-06 17:36:00		kassens	2016-12-06 18:46:40
1468	2016-12-06 17:36:54	@kassens has imported this pull request. If you are a Facebook employee, you can view this diff [on Phabricator](https://phabricator.intern.facebook.com/D4285392).	facebook-github-bot	2016-12-06 18:46:40
1467	2016-12-06 02:35:28	The `onSuccess` nor `onFailure` callbacks seem to never be called in my React Native app when I do mutations. I have the following component: <S_CODE_TOKEN> The LoginMutation is like this: <S_CODE_TOKEN> I use [graphql-relay](https://github.com/graphql/graphql-relay-js) for the server implementation. When I do the same mutation through GraphiQL, it totally works and returns a token. <S_CODE_TOKEN…	Naoto-Ida	2016-12-06 05:52:27
1467	2016-12-06 05:52:26	Ah! Your code is *so* close - the callbacks are the second argument to `applyUpdate`, not to the mutation constructor ([docs](https://facebook.github.io/relay/docs/api-reference-relay-store.html#commitupdate-static-method)). So: <S_CODE_TOKEN>	josephsavona	2016-12-06 05:52:27
1466	2016-12-04 21:35:26	Hello! Im currently stumbling on a problem where I have multiple `same named` connections that is used in the application. During a mutation, Im trying to `RANGE_DELETE` an `object` only from a specific connection and have currently no idea how that should be done. Right now, its deleting the `object` in all connections which is not ideal. My schema kinda looks like this for reference: <S_CODE_TO…	proProbe
1466	2016-12-04 23:22:51	Do both events fields have the same arguments? If not you can probably target which range to delete from via the exact arguments. If yes (same args) then it isn't as straightforward: my first thought is to use local state for now (longer-term we're working on an updated mutation API that addresses this use case).	josephsavona
1466	2016-12-05 09:19:31	@josephsavona This is exactly what I'm trying to achieve in an issue I opened earlier (delete from a connection with specifics arguments). It might be dead simple but I can't seem to find the syntax ; [related issue](https://github.com/facebook/relay/issues/1462), for when you have some time.	yachaka
1466	2016-12-05 09:44:20	@josephsavona So if the arguments are correctly inserted, it should update the correct `fragment`? I'll try this out! The other method with local state sounds unfamiliar for me. How would that actually look like?	proProbe
1466	2016-12-05 09:54:38	how would you actually send in params to the mutation for it to update the correct fragment? Something like this doesnt seem to work: <S_CODE_TOKEN>	proProbe
1466	2016-12-11 18:44:09	@josephsavona any information on the question I have above? Sorry for bothering you :) just not sure on how to do the proposed solution	proProbe
1465	2016-12-04 10:20:43	Considering this response from Graphql A **Viewer** has many **Products** and each **Products** has many **Batches**. When two **Products** have to same **Batch**(with the same ID), but the **status** **value** in each node is different. The problem is that when **Relay** parses this response, it treats the two Batch nodes the same, the **status** value will become True for the first Batch node(d…	chungwong	2016-12-04 11:42:58
1465	2016-12-04 10:41:00	Yes, this is expected behavior. Internally Relay construct a flat cache by global ids. So when it gets first batch it save it to cache with status false. When he reads second record, it found existed batch by id and update value to true. As result both of your components will receive status true. So you should provide different global ids for your batches.	nodkz	2016-12-04 11:42:58
1465	2016-12-04 11:42:08	Thank you for the confirmation, I ended up making globalIdField() to return an alternative ID conditionally.	chungwong	2016-12-04 11:42:58
1465	2016-12-04 21:05:52	One of the fundamental assumptions of Relay is that objects with the same ID are the same object, therefore all fields should be the same no matter what way the object was fetched. Additionally, it should be possible to refetch the object using `node(id: $id)` and retrieve the same values unless the object was modified in the meantime. If you have additional information that depends on the connec…	kassens	2016-12-04 11:42:58
1464	2016-12-03 22:19:57	Fixes #1463; currently argument values are printed incorrectly when the argument type is a custom scalar that serializes as an object. This PR changes the plugin to consider any non-builtin scalar type as equivalent to enums and input objects, which are "printed" as variables instead of being inlined.	josephsavona	2016-12-04 02:01:28
1464	2016-12-03 22:24:21	@facebook-github-bot import	josephsavona	2016-12-04 02:01:28
1464	2016-12-03 22:25:23	@josephsavona has imported this pull request. If you are a Facebook employee, you can view this diff [on Phabricator](https://phabricator.intern.facebook.com/D4272048).	facebook-github-bot	2016-12-04 02:01:28
1464	2016-12-03 22:26:42	@facebook-github-bot import	josephsavona	2016-12-04 02:01:28
1464	2016-12-03 22:32:36	@facebook-github-bot import	josephsavona	2016-12-04 02:01:28
1464	2016-12-04 00:48:49	@facebook-github-bot import	josephsavona	2016-12-04 02:01:28
1463	2016-12-03 20:47:14	This GraphQL fragment: <S_CODE_TOKEN> results in the following query: <S_CODE_TOKEN> and that results in the following error: <S_CODE_TOKEN> the following query works just fine (notice the missing quotes from the `retailer` key) <S_CODE_TOKEN>	legomind	2016-12-04 02:01:28
1463	2016-12-03 21:30:06	Thanks for reporting this. What version are you on? The latest release should handle input objects such as this. One possible workaround is to use a variable for the value: `where: $query`, and `initialVaribles: {query: {retailer: "..."}}`	josephsavona	2016-12-04 02:01:28
1463	2016-12-03 21:31:28	Related: what is the type of the `where` argument? Is it an input object or a custom scalar type? Sounds like the latter and we need to handle custom scalers better.	josephsavona	2016-12-04 02:01:28
1463	2016-12-03 21:33:43	Version: <S_CODE_TOKEN> I am using a custom scalar type from [graphql-sequelize](https://github.com/mickhansen/graphql-sequelize/blob/master/src/types/jsonType.js)	legomind	2016-12-04 02:01:28
1463	2016-12-03 21:35:18	Got it. The plugin checks if an argument's type is an instanceof GraphQLScalar type, but should probably check for the specific built-in scalers instead. I'll put up a fix later today.	josephsavona	2016-12-04 02:01:28
1463	2016-12-03 21:36:21	Thanks. If you can't get to it, I can submit a PR with a little guidance.	legomind	2016-12-04 02:01:28
1463	2016-12-03 22:00:30	@josephsavona Thanks for the suggested workaround, but unfortunately using variables results in exactly the same query.	legomind	2016-12-04 02:01:28
1463	2016-12-03 22:20:49	@legomind Yeah, the workaround was worth a try. Thanks for your patience, I just pushed a PR that fixes this.	josephsavona	2016-12-04 02:01:28
1462	2016-12-01 15:50:24	I'm trying to achieve a mutation which is a RANGE_DELETE + a RANGE_ADD on a connection, but only on the specified arguments. Scenario : the logged user, `Viewer` can see requests from others users and approve them. The `User` type has a field `viewableRequests`, which is a relay connection, and with an extra optional argument `state`, which will filter the requests and only keep the one with the …	yachaka
1461	2016-12-01 11:00:38	I am new to Relay and I am still trying to get more familiar with the idea of using mutations. In my use case, I have a form made up of several React components and I want to capture the mutation of each component, combine them in the parent component and then commit the changes to GraphQL server. How can I do this? The examples that I have seen so far all deal with the mutation being used and co…	nikhilag	2017-01-31 01:39:18
1461	2016-12-03 11:34:04	Hey @nikhilag, For that, you can first store data changes of your form child components in the parent component state. For example, let's assume a DatePicker component inside the form : <S_CODE_TOKEN>	yachaka	2017-01-31 01:39:18
1461	2016-12-03 20:08:03	Great question. As @yachaka answered, a straightforward approach would be to accumulate all of the changes from child components in a parent component (using callbacks and local state or something like Redux) and then make a single mutation when the user saves/commits the changes. One pattern is to use `applyUpdate` to optimistically apply each individual change, then roll all those optimistic mu…	josephsavona	2017-01-31 01:39:18
1461	2016-12-04 19:40:01	Thanks a lot @yachaka and @josephsavona. @josephsavona I am trying to understand the second part you mentioned. I read that `applyUpdate` will give me a `RelayMutationTransaction` which can be committed or rollbacked. If I understand you correctly, I will need to use Redux approach (or something similar) to accumulate all the changes along with all the `RelayMutationTransaction` objects that I ge…	nikhilag	2017-01-31 01:39:18
1461	2016-12-04 23:18:57	Yup, that's the idea. Excerpt that you can probably just define a single mutation field/type in your schema (e.g. `editFoo(input: ...) { foo }`) and then each of the optimistic updates would just update different fields on the `foo` object in the response.	josephsavona	2017-01-31 01:39:18
1461	2017-01-31 01:39:18	Going to close this on the assumption that the comments so far have been sufficient to unblock you. Please comment again if you have any further questions.	wincent	2017-01-31 01:39:18
1460	2016-11-30 21:29:37	I'm trying to figure out how Relay is fundamentally able to take a component tree and extract the graphql query. I tried looking though here and didnt get very far: https://github.com/facebook/relay/blob/master/src/container/RelayContainer.js I think a very minimal example is something like this: <S_CODE_TOKEN> In the spirit of Relay, it seems like I should be able to have a provider container of…	ccorcos	2016-12-03 18:48:05
1460	2016-12-03 11:45:41	@ccorcos Query composition is done using [graphql fragments](http://graphql.org/learn/queries/#fragments). By including fragments into fragments, each container can compose from childs and the RootContainer will include that fragment into a query which will be sent to the server. I don't understand exactly what you are trying to understand, so please specify If I didn't answer well !	yachaka	2016-12-03 18:48:05
1460	2016-12-03 18:48:05	In a nutshell, each Relay.QL tag transforms to a function that returns an object: https://github.com/facebook/relay/blob/master/scripts/babel-relay-plugin/src/__fixtures__/fragmentWithReference.fixture Fragment references are function calls whose return value is embedded in the object (see the Relay.QL.__ref call and how `reference` Is handled), so it's ultimately not too different from: <S_CODE_…	josephsavona	2016-12-03 18:48:05
1460	2016-12-04 20:55:36	@yachaka @josephsavona the Relay containers have state variables though. So it's not as simple as calling a static method that returns the entire query, you need to be able to get the tree as a function of the application state. So that's more of my question -- how do the variables work?	ccorcos	2016-12-03 18:48:05
1460	2016-12-04 23:27:31	Queries are effectively decoupled from application state. For variables, check out RelayQuery, RelayFragmentReference, etc. Initial variables are handled similarly to the `child` function above pulling values (vars) from its JavaScript closure.	josephsavona	2016-12-03 18:48:05
1460	2016-12-05 19:31:22	Interesting... I see. So you give some initial variables, and then just call `setVariables` whenever you want to change a variable and all this context stuff wires everything together. And since everything is asynchronous, it all works out. Now I could be wrong, but I find this to be an odd strategy. It seems to me like Relay could potentially work just like React works for rendering: <S_CODE_TOK…	ccorcos	2016-12-03 18:48:05
1460	2016-12-05 21:22:11	Good questions. A lot of the complexity in Relay is not obvious if you haven't tried to build something like it. For example, it's easy to forget that props *are the results of queries*, so you can't have a `query()` function that depends on props/state (as in your example) or rely on React lifecycle methods for updating/constructing them. If you're interested in how Relay 0.9 works, i'd highly r…	josephsavona	2016-12-03 18:48:05
1460	2016-12-06 00:18:06	> For example, it's easy to forget that props are the results of queries, so you can't have a query() function that depends on props/state (as in your example) or rely on React lifecycle methods for updating/constructing them. Oy. What a nightmare. Do you see what I'm getting at about the how Relay variables are not directly derived anywhere though? It seems to me that if we were to rework things…	ccorcos	2016-12-03 18:48:05
1460	2016-12-06 01:46:25	Yeah, `(props, state) => query` unfortunately does not make sense given that props are the results of the query.	josephsavona	2016-12-03 18:48:05
1460	2016-12-12 00:33:51	Well there is inherently a difference between props that come from relay, and props that are set by the parent component...	ccorcos	2016-12-03 18:48:05
1459	2016-11-29 08:14:03	I configured the same environment for graphql server and injected the same in Relay.defualtNetwork() and this is injecting successfully with android but I think it is not injecting in iOS simlulator as after I pass my mutation in Relay.store.commitUpdate(my mutation) to graphql server I got onFailure callback and I debug the relay network from ** 'react-relay/lib/RelayNetworkDebug'** which is sho…	Nasirilahi	2016-11-29 10:18:13
1459	2016-11-29 10:18:13	Done! I added **Allow Arbitrary Loads** key with true value in to info.plist in xcode that was false by default that's why any network call is not going.	Nasirilahi	2016-11-29 10:18:13
1458	2016-11-28 21:42:00	Hi there, I'm currently building an app on React-Native using Relay. Everything works really great, Relay is a fantastic framework. I want now to serialize and save the Store data any time it changes, so if the user quits the application and comes back, I can restore the data already fetched and provide a nice offline mode experience. Where can I listen for any data change on the Store ? I've bee…	yachaka
1457	2016-11-27 22:19:06	I think it'd be cool to only get the minimum data to resolve a global id to an object. Use case: getting new `ships` using cursor. <S_CODE_TOKEN> `getFaction()` could return many object (id, name, ships).. But we don't need all of them when we're interested in `obj.ships` and `obj.id`. There's no need to load the data we already have on the client or don't need. Therefore relay could send a parti…	shakaIsReal	2016-12-01 03:18:23
1457	2016-11-27 23:35:40	I don't understand the use case, could you clarify what behavior you're currently seeing and what you'd like to achieve? Note that Relay/GraphQL will only fetch the fields you ask for, so it isn't clear what over/fetching you're referring to. The fragment in your example contains the `ships` and id field on Faction, so only those fields will be fetched. Your `getFaction` method shouldn't load fie…	josephsavona	2016-12-01 03:18:23
1457	2016-11-28 10:59:02	@josephsavona Thanks, lets say I want to get users `id, name, age, gender, posts`. `posts` will be fetched using a cursor i.e. `posts(first:10)` My query type would look like this: <S_CODE_TOKEN> And nodeDefenitions: <S_CODE_TOKEN> And `UserType` will get the posts. <S_CODE_TOKEN> The problem is that `getUser()` will fetch `name`, `gender` and `age`. So if I want to get more posts from a specific…	shakaIsReal	2016-12-01 03:18:23
1457	2016-11-28 17:40:11	> Are you saying to query the database inside each field's resolver function. Yup! Not doing this - loading fields pre-emptively - can cause overfetching (as you've seen). SQL queries to load individual properties are typically quite fast, and the overhead of making more queries can be offset by avoiding overfetching. I would recommend trying this approach and seeing how it performs (don't just a…	josephsavona	2016-12-01 03:18:23
1457	2016-11-29 18:47:14	@josephsavona thank you	shakaIsReal	2016-12-01 03:18:23
1457	2016-11-30 22:38:42	@josephsavona What's the motivation of fetching the `id` from the database in `nodeDefenitions`? We already know the `id` from the global object, why not just return it? Here's an example from join-monster https://github.com/stems/join-monster/blob/master/example/schema-relay-paginate-2/Node.js#L18 Thanks.	shakaIsReal	2016-12-01 03:18:23
1457	2016-12-01 03:18:23	@shakaIsReal I'm not sure, `join-monster` is a third-party GraphQL library. I'd suggest asking via Join Monster's GitHub page, it's definitely a good question.	josephsavona	2016-12-01 03:18:23
1456	2016-11-27 19:19:13	Im trying to use GraphQL and Relay `errors` to let Relay do all the heavy lifting and to spare myself from writing duplication error handling code. Everything was beautiful until I had to use two separate queries. This issue occurs when cache is cold (page refresh, navigation from other site _etc_). **Situation:** two components, parent `App` and child `Posts`. Both have their own Relay Component…	unirey	2016-11-28 13:50:21
1456	2017-02-03 12:53:31	@unirey I'm also trying to wrap my head around handling errors in a good way. Since you closed this issue, did you find any tricks you want to share?	phillipj	2016-11-28 13:50:21
1455	2016-11-26 03:49:36	Hi, i have recently refactor our back-end service using GraphQL which is a really awsome alternative against REST. And as i dive into it deeper, i find life can be easier if we use relay in the web front end. So i start to search more staff about relay and finally found this [awsome talk](https://www.youtube.com/watch?v=1Fg_QtzI7SU&index=4&list=PLpi1lPB6opQzSSOQU8JQLExuP1JUXPtmA&t=1199s) publishe…	luckydrq	2017-01-30 21:40:26
1455	2017-01-30 21:40:26	We don't have a specific release date as such, but we are making progress towards having persisted query support available in Relay. The new Relay core and APIs are functional and complete enough that we've been able to run tests in production, and we've been starting to ship pieces to the `master` branch with more to come over the coming weeks/months. As such, your best bet at this point is to w…	wincent	2017-01-30 21:40:26
1455	2017-01-30 21:40:58	And I forgot to add: thanks for asking the question, and for your patience in waiting for a response.	wincent	2017-01-30 21:40:26
1455	2017-02-05 06:07:38	Thanks!	luckydrq	2017-01-30 21:40:26
1454	2016-11-24 14:27:20	I got this error when I tried to make container wit fragment in which one field depends on another. I have container like this <S_CODE_TOKEN> The case is that I'm trying to refetch the second field('field2'), after I got some data in my Container from user. To make this I call 'this.props.relay.setVariables({ prop1: 'foo', prop2: 'bar' })', but request fails with aforementioned error.	maxpolski	2016-11-24 15:56:58
1454	2016-11-24 15:56:58	That is my false, because of some kind of misunderstanding.	maxpolski	2016-11-24 15:56:58
1454	2016-11-24 17:19:23	Thanks for asking and following up. > fragment in which one field depends on another. This is generally an indication that the schema does not reflect the needs of the client and should be changed. If field B depends on the output of field A then it should be a subfield. So instead of ` { fieldA, fieldB }` the schema should probably be `fieldA { fieldB }`.	josephsavona	2016-11-24 15:56:58
1454	2016-11-25 11:19:05	@josephsavona, thanks for clarification	maxpolski	2016-11-24 15:56:58
1453	2016-11-23 05:35:25	i'm use react-relay v0.9.3, graphql v0.7.2 and graphql-relay v0.4.3 components has this fragment: <S_CODE_TOKEN> request payload in chrome dev tool <S_CODE_TOKEN> Response from server <S_CODE_TOKEN>	jeongsd	2016-11-23 22:46:21
1453	2016-11-23 22:46:21	Yup! Per the [specification for `@include`](http://facebook.github.io/graphql/#sec--include), this directive is not supported on fragment definitions. If this was allowed then you could have nonsensical GraphQL where the fragment definition had `@include(if: $cond)` and a reference to it had `@skip(if: $cond)`. Instead, put the condition on the fragment spreads.	josephsavona	2016-11-23 22:46:21
1453	2016-11-24 07:22:06	thanks response @josephsavona, so how can use fragment spreads with `@include`directive in relay createContainer fragment? i'm use fragment spreads with `@include`like this <S_CODE_TOKEN> then relay change fragment spreads to fragment definitions <S_CODE_TOKEN> then `FRAGMENT_DEFINITION ` error occur and fragment spreads with `@include`directive work in [relay playground](https://facebook.github.…	jeongsd	2016-11-23 22:46:21
1453	2016-11-24 07:34:55	I see. What's happening here is that Relay is converting the anonymous fragment to a fragment definition, on which the directive is not allowed. Instead of moving the directive into an anonymous fragment, I would recommend moving it to where the fragment is referenced: have the parent component conditionally fetch the fragment if it isn't required.	josephsavona	2016-11-23 22:46:21
1452	2016-11-22 17:46:25	We have several queries written the same way. All of them are working except one. There is no error but response is an empty array. This is example of working query (Route and Container): <S_CODE_TOKEN> The response is expected: <img width="364" alt="screen shot 2016-11-22 at 6 42 12 pm" src="https://cloud.githubusercontent.com/assets/6722104/20534998/8ba6f588-b0e3-11e6-8551-a520a7202de1.png"> On…	nikolal	2016-11-23 12:17:52
1452	2016-11-22 17:48:11	The second query only works if we query id and title. If we add any other field, the query will return an empty array.	nikolal	2016-11-23 12:17:52
1452	2016-11-23 12:17:52	This is solved. I will close the issue.	nikolal	2016-11-23 12:17:52
1451	2016-11-21 20:09:23	The plugin currently depends on graphql 0.6 which can't properly parse schemas generated using graphql 0.8. It would be nice if releases stay somewhat aligned to avoid this.	janicduplessis	2016-12-17 18:13:33
1451	2016-11-21 21:54:10	@janicduplessis We just updated the plugin to use 0.8.2. We'll try to cut a release sometime soon, but if you're blocked on this check out the version of the plugin on master.	josephsavona	2016-12-17 18:13:33
1451	2016-12-17 09:59:05	@janicduplessis Fixed in v0.10.0 https://github.com/facebook/relay/commit/cb23da262cc03118281c7fde12bc905e955ef321	gauravtiwari	2016-12-17 18:13:33
1450	2016-11-21 18:15:28	When i try to set a variable, the component updates only after fetch is complete. Here is a sample code. class RelayExample extends React.Component { setVars() { this.props.relay.setVariables({id: '2'}); }; render() { console.log(this.props.relay.pendingVariables); return ( <div> <button onClick={this.setVars.bind(this)}>set variable</button> </div> ); } } RelayExample = Relay.createContainer(Rel…	ssbeefeater
1450	2016-11-22 13:52:19	@unirey As i can understand, according to [this](https://facebook.github.io/relay/docs/api-reference-relay-container.html#pendingvariables) example after a new variable is set, the component must update and the pendingVariables must be fulfilled so you can set a loading state or something. By the way, your example still gives me null.	ssbeefeater
1450	2016-11-22 17:04:37	@unirey Yes everything is fine except that. I cant understand what is wrong	ssbeefeater
1450	2016-11-23 02:59:04	Thanks for reporting this. I suspect that this has to do with the readyState callback being called in a way that isn't perfectly in sync with React, such that props hasn't updated yet. Can you work around this? The pendingVariables should be correct whenever render is called. Similarly, within the readyState callback the pending variables are known (theyre whatever you passed to setVariables).	josephsavona
1450	2016-12-01 14:27:33	@josephsavona I have the same problem here. `pendingVariables` are never set for me. I'm using relay 0.9.3 and developing on react-native 0.37.	yachaka
1450	2016-12-14 04:48:28	Same here for me..its always null	mathewsp79
1450	2016-12-14 04:49:04	i tried various places to console.log..its never populated. i use ver 0.9.2	mathewsp79
1450	2016-12-14 08:52:10	For some reason, it is now working as expected for me, and I don't remember making changes to this part of the code.	yachaka
1450	2016-12-29 15:30:57	Having the same issue, using `react-relay@0.10.0` & `react@15.4.1` 😿	kostasmanionis
1449	2016-11-19 12:34:00	I have this Relay.QL: <S_CODE_TOKEN> When querying GraphQL using GraphiQL, I get the correct results. When using relay. My `topics.slug` value is over written by the `question.slug`. Is this expected?	aizatto	2016-11-21 01:00:49
1449	2016-11-19 16:54:17	Double check the `id`s of each object: the behavior you're describing is almost always the result of colliding IDs.	josephsavona	2016-11-21 01:00:49
1449	2016-11-20 01:54:09	I'll check it out. Does this mean object's id in a relay application need to be unique?	aizatto	2016-11-21 01:00:49
1449	2016-11-20 02:24:28	Yup, per the [objeft identification specification](https://facebook.github.io/relay/docs/graphql-object-identification.html).	josephsavona	2016-11-21 01:00:49
1449	2016-11-21 01:00:49	Damn, yes got caught by that. Thanks.	aizatto	2016-11-21 01:00:49
1448	2016-11-18 15:26:06	I am attempting to render a component multiple times in a table (i.e. one instance of the component per table row). The component requires a Relay variable to be set to determine how to render the contents of the component. I am setting this variable via a call to `this.props.relay.setVariables` in the component's `componentWillMount` lifecycle event. In my particular case, each of the components…	husterk
1448	2016-11-18 17:54:00	Relay does not currently coalesce identical queries into a single request, which would explain why you're seeing one request per component. One option is to implement such coalescing yourself in the network layer (e.g. keeping a map of query text + variables => request). However, this sounds like an anti-pattern. Why do the components not know their variables until mount?	josephsavona
1448	2016-11-18 18:51:18	In our current schema, the components rendered in the table (e.g. checklist items) must first query for the set of link types associated with each component and then based on the set of link types we make a determination as to whether or not we plan to load specific child components. Based on this determination we also want to dynamically control the data being queried by Relay / GraphQL since we…	husterk
1448	2016-11-22 18:33:21	I was able to work around this issue by moving the logic required to create the "shouldLoadChildComponent1Fragment" and "shouldLoadChildComponent1Fragment" Relay variables up to the Table component which is only rendered once on the page. I then forwarded the variables through the child components as required. This resulted in the data requests that I was expecting but unfortunately adds some dat…	husterk
1448	2016-12-09 18:14:58	@josephsavona I'm trying to figure out something in the same vein here. `setVariables` forces a refetch if the specific combination of variables hasn't been fetched before. Curious if you have any thoughts; I tried to fully articulate my question here: http://stackoverflow.com/questions/41051401/graphql-relay-filtering-ui	voxmatt
1448	2016-12-21 18:25:14	@voxmatt answered on SO!	josephsavona
1448	2016-12-21 18:26:19	@husterk Thanks again for filing this. I'm not immediately sure what the best approach is here, but the solution you described seems reasonable.	josephsavona
1448	2016-12-22 17:30:25	@josephsavona thanks!	voxmatt
1447	2016-11-16 11:34:59	I need create class Relay.Mutation to excute this query graphQL `mutation Mutatiton { newSportunity( input: { sportunity:{ title: "aaa", description: "aaa", address: { country: "France", city: "Besançon", zip: "25000" } } } ){ title, description } }` **in our query we have input argument for mutations. how can i added input param with Relay.Mutation ?** schema grapQL mutation : newSportunity(inpu…	Kottidev
1447	2016-11-16 12:06:26	Your mutation code looks correct. First of all check via GraphiQL your mutation that it has `input` arg. And check that it works. After that check that you provide the fresh schema file to your `babel-relay-plugin`. Regenerate schema.json and restart/rebuild your app.	nodkz
1446	2016-11-15 05:33:48	* Also fixes yarn.lock resolved module paths	gauravtiwari	2016-11-15 21:38:29
1446	2016-11-15 19:40:55	@gauravtiwari Thanks for the PR. Due to internal configuration this isn't _quite_ as simple as just bumping the version number (and the plugin also needs changes to support things like null literals). I'm working on upgrading to 0.8.1 right now so this should be on master soon.	josephsavona	2016-11-15 21:38:29
1446	2016-11-15 21:38:29	I'm going to close this since I'm working on a change that includes this. Thanks for the contribution!	josephsavona	2016-11-15 21:38:29
1446	2016-11-16 02:15:38	Thanks @josephsavona 👍	gauravtiwari	2016-11-15 21:38:29
1445	2016-11-14 19:15:57	Hello everyone! Im currently having some troubles with `setVariables` on a child from the parent via a `ref`. The problem is that the child doesnt fetch new data at all even though `relay.variables` and `props.variables` is set to the new values. My current code: Parent: <S_CODE_TOKEN> Child: <S_CODE_TOKEN> FeedRoute: <S_CODE_TOKEN> I expect this to fetch another `40` notifications to put into th…	proProbe	2016-12-06 21:05:11
1445	2016-11-23 17:34:16	<S_CODE_TOKEN> I'm not sure what `state.notifications` is, but it looks like you shouldn't maintain this state yourself as it should just be accessible via `relay.variables.first` right?	gre	2016-12-06 21:05:11
1445	2016-11-28 09:50:27	@gre I actually had that approach first. It still doesnt work :S	proProbe	2016-12-06 21:05:11
1445	2016-11-28 17:28:48	It isn't immediately obvious what's going on here. It looks like there is some missing code in your example, such as how state.notifications is populated. I would suggest trying to remove any extraneous code and get as simple a repro case as possible. There is likely some detail that needs t be adjusted and which will probably be more obvious with a minimal repro setup.	josephsavona	2016-12-06 21:05:11
1445	2016-11-28 17:34:51	@josephsavona after sitting with it today, I actually realised that it was a bad implementation on the backend. It basically went like this: 1. user sends a query with `first: 10` 2. backend receives it and start the db-query 3. the db-query had a `limit( args("first") )` (for avoiding fetching the whole db) 4. the cursor and node resolvers interpreted this as `the db only has 10 entries` 5. user…	proProbe	2016-12-06 21:05:11
1445	2016-11-28 17:47:46	Hmm, it sounds like the issue is in your resolve function. I would double check the implementation (maybe use a unit test to isolate and quickly iterate on that function) and make sure it returns the correct page info.	josephsavona	2016-12-06 21:05:11
1445	2016-11-28 17:51:37	@josephsavona you are certainly correct. Im trying to read more about this to get a better grasp of it. Im currently looking through https://facebook.github.io/relay/graphql/connections.htm#sec-Reserved-Types. Are there other good sources for this?	proProbe	2016-12-06 21:05:11
1444	2016-11-12 00:18:37	Similar to #394 I'm running into this error with <= IE10 and caused my site to break, `Object doesn't support property or method 'getFragment'` I tried using the 2 babel plugins that were mentioned in the original ticket, https://babeljs.io/docs/plugins/transform-class-properties/ and https://www.npmjs.com/package/babel-plugin-transform-es2015-classes However, this error still occurs. Could someo…	jaden-chen	2016-12-13 01:29:58
1444	2016-11-15 05:07:12	I encountered the same error while using mutations. The solution outlined in #394 worked for me, so I had to replace the call to getFragment for all mutations like this - <S_CODE_TOKEN>	eugene1g	2016-12-13 01:29:58
1444	2016-11-16 22:07:42	@eugene1g, thanks for your help. Looking at your example, does IE<=10 not complain about this line that you have in your code: `${WidgetChild.getFragment('widgetInfo')}` If so, it's likely that your Babel config is working in addressing this IE issue. If you could share what Babel plugins you've included, that'll be greatly appreciated!	jaden-chen	2016-12-13 01:29:58
1444	2016-11-17 04:20:44	My full .babelrc file - <S_CODE_TOKEN> babelRelayPlugin.js <S_CODE_TOKEN>	eugene1g	2016-12-13 01:29:58
1444	2016-11-21 14:21:41	most likely due to https://babeljs.io/docs/usage/caveats/#classes-10-and-below-	edvinerikson	2016-12-13 01:29:58
1444	2016-12-13 01:29:58	Thank you all for the help. I followed @eugene1g 's suggestions to "replace the call to getFragment for all mutations" and it's working for me now.	jaden-chen	2016-12-13 01:29:58
1444	2017-02-06 11:31:38	I fixed it myself with following code on Mutation class <S_CODE_TOKEN> I found it better, because I don't need to handle it outside of Mutation and I need to write it only once for every mutation :) Example: <S_CODE_TOKEN>	svrcekmichal	2016-12-13 01:29:58
1443	2016-11-11 23:39:21	I am using babel-polyfill. `warning.js:36 Warning: Relay relies on polyfills for ES6 features in older browsers. Babel provides a good one: https://babeljs.io/docs/usage/polyfill/` I keep getting this warning followed by: `RelayTaskQueue.js:97 Uncaught TypeError: _promise2.default is not a constructor` Not sure if it's related, but I also get the following warning: <S_CODE_TOKEN>	griffinmichl	2016-11-13 02:55:46
1443	2016-11-11 23:42:09	Someone else on stackoverflow is having the same issue: http://stackoverflow.com/questions/40552072/how-do-i-get-polyfills-to-work-with-relay	griffinmichl	2016-11-13 02:55:46
1443	2016-11-13 10:16:21	@griffinmichl did you find a solution? What was it?	aizatto	2016-11-13 02:55:46
1443	2016-11-13 22:30:28	It was a build issue. I had webpack resolving modules at `'.'`, which interfered with relay's internal imports.	griffinmichl	2016-11-13 02:55:46
1443	2016-11-14 01:02:11	I managed to fix the problem myself. The problem was that I was running on Mac OS X with a case **insensitive** file system. I tried creating a disk image with case sensitivity, and it worked. Followed instructions here. https://gist.github.com/dixson3/8360571 #	aizatto	2016-11-13 02:55:46
1442	2016-11-11 11:27:37		chentsulin	2016-12-14 02:31:48
1442	2016-12-14 02:06:33	@wincent has imported this pull request. If you are a Facebook employee, you can view this diff [on Phabricator](https://phabricator.intern.facebook.com/D4324991).	facebook-github-bot	2016-12-14 02:31:48
1442	2016-12-14 06:23:16	Thanks, @chentsulin. Merged!	wincent	2016-12-14 02:31:48
1441	2016-11-09 16:44:10		lucasbento	2016-12-14 07:01:33
1441	2016-11-09 16:44:16	Thank you for your pull request and welcome to our community. We require contributors to sign our Contributor License Agreement, and we don't seem to have you on file. In order for us to review and merge your code, please sign up at https://code.facebook.com/cla - and if you have received this in error or have any questions, please drop us a line at cla@fb.com. Thanks! **If you are contributing o…	facebook-github-bot	2016-12-14 07:01:33
1441	2016-11-09 17:16:42	Thank you for signing our Contributor License Agreement. We can now accept your code for this (and any) Facebook open source project. Thanks!	facebook-github-bot	2016-12-14 07:01:33
1441	2016-12-14 06:33:15	@wincent has imported this pull request. If you are a Facebook employee, you can view this diff [on Phabricator](https://phabricator.intern.facebook.com/D4325907).	facebook-github-bot	2016-12-14 07:01:33
1441	2016-12-14 06:33:31	Thanks @lucasbento, will merge.	wincent	2016-12-14 07:01:33
1440	2016-11-09 14:07:16	The plugins config in the example `.babelrc` must be on the top level, not inside the presets array.	ctavan	2016-12-14 07:01:33
1440	2016-11-09 14:07:56	Thank you for your pull request and welcome to our community. We require contributors to sign our Contributor License Agreement, and we don't seem to have you on file. In order for us to review and merge your code, please sign up at https://code.facebook.com/cla - and if you have received this in error or have any questions, please drop us a line at cla@fb.com. Thanks! **If you are contributing o…	facebook-github-bot	2016-12-14 07:01:33
1440	2016-11-09 15:52:01	Thank you for signing our Contributor License Agreement. We can now accept your code for this (and any) Facebook open source project. Thanks!	facebook-github-bot	2016-12-14 07:01:33
1440	2016-12-14 06:34:23	@wincent has imported this pull request. If you are a Facebook employee, you can view this diff [on Phabricator](https://phabricator.intern.facebook.com/D4325909).	facebook-github-bot	2016-12-14 07:01:33
1440	2016-12-14 06:34:58	Thanks, @ctavan! Will merge.	wincent	2016-12-14 07:01:33
1439	2016-11-09 13:18:47	Hello Everyone! Im currently using relay in a react-native app and am having some problem with `retries`. The problem is namely that the app doesnt seem to retry att all after a query timeouts. The error I get is `fetchWithRetries(): Failed to get response from server, tried 1 times.` where the networklayer config is <S_CODE_TOKEN> I expect that it should retry atleast 5 times and the error shoul…	proProbe	2016-11-15 09:45:12
1439	2016-11-15 09:45:12	Solved this by using https://github.com/nodkz/react-relay-network-layer instead	proProbe	2016-11-15 09:45:12
1439	2016-11-15 09:48:05	Related discussion https://github.com/nodkz/react-relay-network-layer/issues/22	nodkz	2016-11-15 09:45:12
1438	2016-11-06 14:48:35	Hello Everyone, I have two different Relay.Renderer components that displays data about `posts`. The problem Im stumbeling upon is that the cache isnt used properly in one of the relay.renderer components. I have `list_posts` that looks something like: <S_CODE_TOKEN> I have then a `post` component that looks something like with its queryconfig in relay.renderer: <S_CODE_TOKEN> the `post`s data al…	proProbe	2016-11-06 21:21:39
1438	2016-11-06 20:18:36	Great question. Relay can't infer how the `post` root call behaves - it doesn't know that it will return an object whose ID matches the argument id. Instead, use the `node(id: $id)` root call defined in the object identification spec.	josephsavona	2016-11-06 21:21:39
1438	2016-11-06 20:43:32	@josephsavona thanks! it solved my situation. is this how you usually do it with `node(id: $id)`? Is this because Im using two different calls?	proProbe	2016-11-06 21:21:39
1438	2016-11-06 20:50:25	Yes, `node` is the recommended and supported way to refetch items by id. GraphQL does not impose any meaning to particular fields, so clients require either configuration or convention (node) to understand how root field may map to previously fetched data.	josephsavona	2016-11-06 21:21:39
1438	2016-11-06 21:21:39	I'm going to close since there is a documented way to handle this case, but we're open to PRs that make it more obvious. What part of the docs did you look at? Where could we document this to be more obvious/clear?	josephsavona	2016-11-06 21:21:39
1438	2016-11-06 21:25:28	@josephsavona Im not sure where to read about this. I totally missed the section in https://facebook.github.io/relay/docs/graphql-object-identification.html#content which would probably help most people with this problem. If anything, maybe some more documentation about using multiple relay.renderers in the same app.	proProbe	2016-11-06 21:21:39
1437	2016-11-03 14:00:40	Hello everyone. Im currently using relay with react-native and have come to see some weird problems with the networklayer. It usually happens when the app is in the background and then started again. Im not quite sure where the problem originates from but seems to indicate that the networklayer doesnt exist even though it has been injected and used. Should also notice that this only happens on `A…	proProbe	2017-01-30 19:08:55
1437	2016-11-07 22:36:31	After more discussions will fellow coders, it might be something with that the app somehow gets destroyed when laying in the background. Firing it up again has sometimes lead to this crash that you see above. Im still not sure how to solve this though and would happily discuss this with someone	proProbe	2017-01-30 19:08:55
1437	2017-01-30 19:08:55	Thanks for your question! Sorry for taking so long to respond. I think your hunch that code-pushing may be involved is worth following up on, but I'm basing that on intuition alone. This isn't something we've seen here in our React Native apps. I don't think there's anything clear and actionable for us to do here, so I would suggest posting on a purpose-built Q&A forum like Stack Overflow. Would …	wincent	2017-01-30 19:08:55
1436	2016-11-03 10:35:38	I'm using Webpack with babel-loader. So when I changing my GraphQL Schema, my `schema.graphql.json` file is rebuilt automatically. And babelRelayPlugin sends to console errors according to old schema. But loaded instance of `babelRelayPlugin` in babel with webpack has no way to update the schema. Required full restart for webpack (and it takes minutes). This PR adds method `replaceSchema` to `bab…	nodkz	2016-11-28 17:49:11
1436	2016-11-04 05:07:09	@steveluscher please review this, and if it's ok bump new version. Thanks.	nodkz	2016-11-28 17:49:11
1436	2016-11-07 03:48:49	@josephsavona can you review it and publish?	nodkz	2016-11-28 17:49:11
1436	2016-11-07 21:53:21	@nodkz Thanks for the PR. I understand the use-case and that it is helpful to have the plugin reflect schema changes without completely restarting. However, this seems like something that should be achievable via plugin composition. My first thought would be to create a wrapper plugin that delegates all transform functions to an instance returned by `getBabelRelayPlugin`. Each time the schema cha…	josephsavona	2016-11-28 17:49:11
1436	2016-11-10 12:48:45	@josephsavona yep, plugin composition is the better way. But I did not do that cause: - don't know how to write babel plugin wrapper (and have no time right now for reading docs) - I saw code that moves this plugin to first place in babel's plugin list (so wrapper should has same functionality). So both of this causes brings me to current more simple solution ;) Will be cool if you accept this PR…	nodkz	2016-11-28 17:49:11
1436	2016-11-28 17:49:11	I'm going to close this. For now we recommend using composition, and we'll keep this use case in mind for future versions of the plugin.	josephsavona	2016-11-28 17:49:11
1436	2016-11-28 19:40:02	Don't worry i agree with you. Composition will be better, but right not i'm focused on another things and have not free time for improvement. Will restart server again for schema changes. So let's waiting my or somebody fatigue.	nodkz	2016-11-28 17:49:11
1436	2016-12-22 18:04:36	BabelRelayPlugin with hot reload 🔥 Reflect GraphQL Schema changes in json file without completely restarting dev server. https://github.com/nodkz/babel-plugin-transform-relay-hot	nodkz	2016-11-28 17:49:11
1435	2016-11-03 00:33:18	Similar issue to #861. **versions:** <S_CODE_TOKEN> # Original query: <S_CODE_TOKEN> ## variables: `{id_0: "UHJvZHVjdGlvbjoxNg==", where_1: {archived: {eq: true}}}` # Query after `setVariables`: <S_CODE_TOKEN> ## variables: `{id_0: "UHJvZHVjdGlvbjoxNg==", where_1: {archived: {eq: false}}}` I'm using react-router to render the component with react-router-relay. I'm not sure if i'm doing something …	rohit-ravikoti	2017-03-01 15:30:16
1435	2017-03-01 14:08:33	@rohit-ravikoti did you figure out how to solve this issue? Got the same error using react-relay 0.10.0	d-winter	2017-03-01 15:30:16
1435	2017-03-01 15:30:12	Hey @d-winter, Yes I did! It was a problem with the server side implementation. Basically relay requires a `node` root field to be supplied on the graphql server: http://stackoverflow.com/questions/33399901/in-relay-what-role-do-the-node-interface-and-the-global-id-spec-play Hope this helps!	rohit-ravikoti	2017-03-01 15:30:16
1434	2016-11-02 13:15:49	Hi. I'm working on GraphQL support for Flow. It should make Flow validate queries/fragments against schema and convert them to js types. This tool must be framework agnostic, but should support all major libraries like Relay and Apollo. I saw Greg's and Joe's talks on how the new Relay is going to be different, but there are not many details. I understand that API is not stable yet, but I'd desig…	pvolok	2016-11-04 19:56:50
1434	2016-11-02 15:49:23	Great to hear that you're working on that. Given that GraphQL has rich type information, using Flow to bring that information into JavaScript is a great idea. I have vague awareness of some projects in the ecosystem that are trying to leverage the type info in the schema in related ways to improve developer experience by powering better autocomplete in IDEs and so forth. Likewise, at Facebook, we…	wincent	2016-11-04 19:56:50
1434	2016-11-03 13:54:12	@wincent Would be great to see a tool that would actually generate the flowtypes based on fragments. Our project is currently doing this by hand and sure, it makes understanding the code a bit better but takes time when creating the types and when updating the schema. Hopefully generating the flowtypes would lessen the time needed on this!	proProbe	2016-11-04 19:56:50
1433	2016-10-28 12:00:34	Add Collibra to proud users of Relay.	GrzegorzKaczan	2016-12-14 02:31:48
1433	2016-12-14 02:07:45	@wincent has imported this pull request. If you are a Facebook employee, you can view this diff [on Phabricator](https://phabricator.intern.facebook.com/D4325005).	facebook-github-bot	2016-12-14 02:31:48
1433	2016-12-14 06:23:00	Thanks, @GrzegorzKaczan. Merged!	wincent	2016-12-14 02:31:48
1432	2016-10-27 19:27:16	Our Client Side default network layer seems to be losing values assigned in its constructor. We are using a simple implementation provided in the docs. <S_CODE_TOKEN> We found that we are not getting our httpOnly cookie in our mutation calls. After alot of debugging we do not have the init variable in the sendMutation function. When we manually add `credentials: 'same-origin',` to the sendMutatio…	rterysen-openroad
1431	2016-10-27 04:30:57	A suggestion was made on https://github.com/facebook/relay/issues/586 but I thought using: <S_CODE_TOKEN> was a better idea since I would not need write a loop through the FileList (since its what is provided by the file input's API) to construct an array of files every time I need to send multiple files to a Mutation, this way Relay will handle it for me, I just need to write: <S_CODE_TOKEN>	nossila
1431	2016-10-27 04:31:19	Thank you for your pull request and welcome to our community. We require contributors to sign our Contributor License Agreement, and we don't seem to have you on file. In order for us to review and merge your code, please sign up at https://code.facebook.com/cla - and if you have received this in error or have any questions, please drop us a line at cla@fb.com. Thanks! **If you are contributing o…	facebook-github-bot
1431	2016-10-27 04:48:24	Thank you for signing our Contributor License Agreement. We can now accept your code for this (and any) Facebook open source project. Thanks!	facebook-github-bot
1430	2016-10-26 06:45:55	The [documentation](https://facebook.github.io/relay/docs/guides-mutations.html#required-children) says: `Data fetched as a result of a REQUIRED_CHILDREN config is not written into the client store`. Why is that, and would there be any way to enable it at Relay level? I am experimenting with [Graphcool](https://graph.cool/) authentication, and when calling the `signinUser` mutation, it creates a …	sedubois	2016-10-26 12:35:35
1430	2016-10-26 11:32:30	I tried my best answering your question [on StackOverflow](http://stackoverflow.com/questions/40244124/updating-relay-store-after-graphcool-sign-in/40261075#40261075). Imo that's the best place to ask and answer it, as it isn't an issue with relay. So, you might want to consider closing this ;)	Gregoor	2016-10-26 12:35:35
1430	2016-10-26 12:35:35	Thanks a lot, I'll follow up there and with the graphcool team directly. Currently wondering why the mutations return a `viewer.user` with value `null`.	sedubois	2016-10-26 12:35:35
1429	2016-10-25 15:40:19	As discussed [here](https://github.com/facebook/relay/issues/1122#issuecomment-256062288), I believe there is a valid use case for being able to update the network layer (with `Relay.injectNetworkLayer`) without displaying a confusing warning in the console. For example, during a user sign-in flow. Besides, the warning is actually displayed as an error, not a warning, in the Javascript console.	sedubois
1429	2017-01-27 19:06:39	As workaround, I call this prior to calling injectNetworkLayer(): <S_CODE_TOKEN> I haven't noticed any issues with it so far, but all I'm doing with the new layer is changing the header and token used for authentication.	hadfieldn
1428	2016-10-25 03:14:56	Hi. Is there a way to use same wrapped by Relay.Container component multiple times in one parent component? When i do something like in example, i get child variables messed up (it renders with last set variables). <S_CODE_TOKEN>	wealth	2016-11-03 08:02:17
1428	2016-11-02 06:47:16	If you want to have different data in them you will need to use different fragments and queries for parent components	edvinerikson	2016-11-03 08:02:17
1428	2016-11-03 08:02:17	Thanks for the tip! I've solved it using Relay.Renderer to render each child with different queryConfig.	wealth	2016-11-03 08:02:17
1427	2016-10-24 19:58:37		dminkovsky	2017-01-12 08:56:35
1427	2017-01-06 14:52:18	Any update on merging this? 🎉 Thanks for the PR @dminkovsky!	schickling	2017-01-12 08:56:35
1427	2017-01-12 00:37:01	Maybe Johannes can update my PR? I don't have time right now unfortunately. Thank you. On Wed, Jan 11, 2017 at 4:17 PM, Joseph Savona <notifications@github.com> wrote: > *@josephsavona* commented on this pull request. > ------------------------------ > > In README.md <https://github.com/facebook/relay/pull/1427>: > > > @@ -6,7 +6,7 @@ Relay is a JavaScript framework for building data-driven React…	dminkovsky	2017-01-12 08:56:35
1427	2017-01-12 08:29:35	Created a new PR #1498 instead.	schickling	2017-01-12 08:56:35
1427	2017-01-12 08:56:35	Thanks!	josephsavona	2017-01-12 08:56:35
1426	2016-10-23 18:35:24		dminkovsky	2016-12-14 08:31:30
1426	2016-10-23 19:17:27	Greetings. The build is failing, but not due to my changes, I think. Cheers.	dminkovsky	2016-12-14 08:31:30
1426	2016-12-14 06:53:35	Thanks for this, @dminkovsky. Will merge.	wincent	2016-12-14 08:31:30
1426	2016-12-14 06:53:47	@wincent has imported this pull request. If you are a Facebook employee, you can view this diff [on Phabricator](https://phabricator.intern.facebook.com/D4325951).	facebook-github-bot	2016-12-14 08:31:30
1425	2016-10-23 13:33:46	The Star Wars reference may not be known universally, especially to an international audience, so a link to the wiki might help someone who is unfamiliar. Completed CLA	DanielRHayes	2016-12-14 07:16:39
1425	2016-10-23 13:34:23	Thank you for your pull request. We require contributors to sign our Contributor License Agreement, and yours has expired. Before we can review or merge your code, **we need you to email cla@fb.com** with your details so we can update your status.	facebook-github-bot	2016-12-14 07:16:39
1425	2016-10-23 13:35:33	Thank you for signing our Contributor License Agreement. We can now accept your code for this (and any) Facebook open source project. Thanks!	facebook-github-bot	2016-12-14 07:16:39
1425	2016-12-14 06:44:42	@wincent has imported this pull request. If you are a Facebook employee, you can view this diff [on Phabricator](https://phabricator.intern.facebook.com/D4325930).	facebook-github-bot	2016-12-14 07:16:39
1425	2016-12-14 06:45:01	Thanks, @DanielRHayes! Will merge.	wincent	2016-12-14 07:16:39
1424	2016-10-22 04:03:02	it's actually not necessary to use passPerPreset for the Relay plugin. when `passPerPreset` is true, will show error as follow on React Native: `Note: The code generator has deoptimised the styling of "/Users/yutin/Develop/bunninn/client/mobile/node_modules/immutable/dist/immutable.js" as it exceeds the max of "100KB"` :) ref. https://github.com/babel/babel/issues/4230#issuecomment-246128790	yutin1987
1424	2017-03-27 04:58:59	Thank you for your pull request and welcome to our community. We require contributors to sign our Contributor License Agreement, and we don't seem to have you on file. In order for us to review and merge your code, please sign up at https://code.facebook.com/cla - and if you have received this in error or have any questions, please drop us a line at cla@fb.com. Thanks! **If you are contributing o…	facebook-github-bot
1424	2017-03-27 06:14:50	Thank you for signing our Contributor License Agreement. We can now accept your code for this (and any) Facebook open source project. Thanks!	facebook-github-bot
1423	2016-10-21 14:51:44	I try to use relay with postgresql and I'm not sure if the error I'm facing is relay or postgresql related. https://github.com/calebmer/postgraphql/issues/177 I get: <S_CODE_TOKEN> EDIT: It turned out that it's a configuration problem with postgraphql. Please close	valorize	2016-12-20 22:37:55
1423	2016-12-20 22:37:55	Thanks for the follow-up!	josephsavona	2016-12-20 22:37:55
1422	2016-10-21 13:56:29	# What's up Resolves https://github.com/facebook/relay/issues/1242 Adds documentation for the `@relay(plural: true)` directive in the relay docs. This should help new adopters understand how to use it. I placed it inside the `Relay.QL` section but if you guys feel it should be somewhere else just let me know.	josercruz01	2016-10-21 20:31:45
1422	2016-10-21 14:45:41	@facebook-github-bot shipit	wincent	2016-10-21 20:31:45
1422	2016-10-21 18:57:45	@wincent has imported this pull request. If you are a Facebook employee, you can view this diff [on Phabricator](https://phabricator.intern.facebook.com/D4059829).	facebook-github-bot	2016-10-21 20:31:45
1421	2016-10-20 06:49:23	Relay depends on core-js twice: 1. relay -> [babel-runtime ^6.6.1](https://github.com/facebook/relay/blob/7d5e9165ede146c91b3f0b6583f28f6687289eeb/package.json#L32) -> [core-js ^2.1.0](https://github.com/babel/babel/blob/68cdb2133d8b4a0a684c4c0ffa71932a213941df/packages/babel-runtime/package.json#L9) 2. relay -> [fbjs ^0.8.1](https://github.com/facebook/relay/blob/master/package.json#L33) -> [cor…	dmnd
1421	2017-01-30 19:24:05	Well spotted! Thanks for bringing this up @dmnd. Some dev dependencies (like `react`, `react-dom`) end up depending on a non-alpha version of `fbjs`. I know they're just dev dependencies, but I'm inclined to wait until the next major updates there as well and do it all in one fell swoop. What do you think?	wincent
1421	2017-01-30 22:58:47	I'm using Relay in production, so in the interest of asset sizes, I'd prefer to collapse the duplicate dependencies sooner where possible 😉 Who do we need to convince to release a proper version of fbjs?	dmnd
1421	2017-01-30 23:04:38	First thing's first is probably opening an issue on the repo, but I see you just did that... I can also ping internally to ask why we have the alpha release at all anyway (it's not tagged in GitHub).	wincent
1421	2017-01-31 17:44:04	I don't think the double dependency is much of an issue since `fbjs` only uses `es6/set` and `es6/map` for a total of **~9kb**, whereas the latest version of `babel-polyfill` import all the `core-js` library for a total of **~89kb**. I think sticking to an earlier version of `babel-polyfill` would be better, I just tried successfully `babel-es6-polyfill` now `core-js` is **~25kb**, I think knowin…	YasserKaddour
1421	2017-01-31 19:10:58	Yep @YasserKaddour. I'd like to see more granular modular imports moving forward too. Let's make it happen.	wincent
1421	2017-01-31 20:06:28	:tada: @wincent good to hear. Can I know what `babel-polyfill` is used for exactly ? Thanks	YasserKaddour
1421	2017-02-01 01:39:30	@YasserKaddour, I believe it provides the regenerator runtime (which we're not currently using, but could use in the future for `async` support) and the so-called `core-js` package, which has a broad set of ES5/ES6 polyfills. At some point it would be desirable to make it possible to bring-your-own-polyfill, so that if users knew they only had to support modern environments they could just drop t…	wincent
1421	2017-02-01 08:32:59	+1 for the size reduction Relay takes currently about a quarter of my app bundle	mattecapu
1421	2017-02-01 09:41:13	Sorry, I wasn't clear; I wanted to know what subset of es5/es6 function is used by relay? and why use a polyfill instead of a transpiler? Aren't we already bringing our own polyfill since it up to the user to add `import 'babel-polyfill'` in his app, and chose what version to install?	YasserKaddour
1421	2017-02-01 18:18:06	> I wanted to know what subset of es5/es6 function is used by relay? I could give you a semi-accurate answer off the top of my head, but your best bet is probably to have a skim through the source code and have a look.	wincent
1420	2016-10-19 16:55:43	Hello everyone, I'm having a hard time trying to implement a login mutation. I don't understand what I should put in the `getConfigs()` method in order for Relay to update my `viewer` prop ? My Root Query has a `viewer` field of type `User` that returns the current logged user. My `LoginMutation` returns a `User` type. Here is my `LoginMutation` : <S_CODE_TOKEN> Thank you for your help	yachaka	2016-10-20 08:28:52
1420	2016-10-20 03:49:53	This is to me is not an issue/bug. If you have questions/need helps, please refer to [here](https://facebook.github.io/relay/support.html) [Here](http://stackoverflow.com/questions/32535141/relayjs-authentication-using-relay-which-mutation-to-use) is a simliar question	chungwong	2016-10-20 08:28:52
1420	2016-10-20 08:28:52	You're right. I did some research but I can't find a clear answer, which isn't a hack. Thanks for the links, I'm closing this.	yachaka	2016-10-20 08:28:52
1420	2016-12-05 09:13:54	@yachaka Have you found a solution to this? I think this is a legitimate use case for mutations, yet when I come across supposed solutions like [this](http://stackoverflow.com/questions/32535141/relayjs-authentication-using-relay-which-mutation-to-use) and implement it the same way, there is no callback whatsoever despite the server definitely returning data to the client.	Naoto-Ida	2016-10-20 08:28:52
1420	2016-12-05 09:16:32	@Naoto-Ida The best solution I found is to reset the environment. Don't use `Relay.RootContainer` but `Relay.Renderer`, pass it in the `environment` prop, and reset it along logout.	yachaka	2016-10-20 08:28:52
1420	2016-12-05 09:20:01	@yachaka I see, so we might have different issues and I may have been confused. My issue is a bit more primitive in that there is nothing being received on the app side after the mutation. I've seen people doing implementations like [this](https://github.com/yongjz/relay-graphql-example/blob/04a77ce1a148626102b6f292dc51524b5d02712a/js/mutations/LoginMutation.js#L40), but shouldn't the `id` field …	Naoto-Ida	2016-10-20 08:28:52
1420	2016-12-05 11:42:56	If it doesn't mutate the client, why do you want to use a mutation ?	yachaka	2016-10-20 08:28:52
1420	2016-12-05 11:45:42	Sorry I was lacking information. We assign a token to the user when they login to any of our apps. If they've already logged in before in that specific app, the existing one for that app is returned. If not, a new one is created. This is why I have it as a mutation and not a query.	Naoto-Ida	2016-10-20 08:28:52
1419	2016-10-19 13:42:57	Subclasses of `RelayDefaultNetworkLayer` can change the formatting of error messages without having to override `sendMutations` & `sendQueries`. As discussed in #1245	deviousdodo
1419	2016-10-19 13:43:47	Thank you for your pull request. We require contributors to sign our Contributor License Agreement, and yours has expired. Before we can review or merge your code, **we need you to email cla@fb.com** with your details so we can update your status.	facebook-github-bot
1419	2016-10-19 13:44:15	Thank you for signing our Contributor License Agreement. We can now accept your code for this (and any) Facebook open source project. Thanks!	facebook-github-bot
1418	2016-10-19 04:27:46	Is there a way for Flow to typecheck props directly passed to a Relay wrapped component? <S_CODE_TOKEN>	mwalkerwells	2017-01-31 00:01:41
1418	2016-10-19 05:10:11	It's obvious to me now, but the type definitions are not included in the build. Are there plans for this?	mwalkerwells	2017-01-31 00:01:41
1418	2016-11-15 19:40:10	@mwalkerwells did you see this issue: https://github.com/facebook/relay/issues/1064? It appears to be an open issue that has gathered some support but I don't believe it is being actively worked on	Gasparila	2017-01-31 00:01:41
1418	2017-01-31 00:01:41	Sorry for the slow response here. We're currently in the process of rolling out a new core and set of APIs that we built last year and have been testing in production in FB apps. Part of this is the ability to generate Flow type declarations for mutation inputs and also for component props. As such, there is nothing to actually implement here; we just need to finish shipping the new core. If you …	wincent	2017-01-31 00:01:41
1418	2017-01-31 00:25:35	This was mentioned in the [recent team sync](https://github.com/facebook/relay/blob/master/meta/meeting-notes/2017-01-17-team-sync.md#updates) too: > Getting automated Flow type generation working in www.	dmnd	2017-01-31 00:01:41
1417	2016-10-18 15:44:19	Afaik it's not possible to track the "upload progress" of mutations. This is a show stopper for using mutations for file uploads and support should be added. I also posted a question on stackoverflow: http://stackoverflow.com/questions/40103779/how-to-subscribe-to-progress-event-of-relay-graphql-mutation	gucki
1417	2017-01-24 20:41:30	It's fairly easy to implement a `sendMutation` method of a network layer with `XMLHttpRequest` that would report back the progress, but I can't find a way to forward the progress back to the observer, it seems that `RelayMutationRequest` abstracts the mutation away and you don't have access to the original mutation object (into which observer could inject custom methods). Any ideas? 💡	sjchmiela
1416	2016-10-16 18:04:43	I am trying to use react-native + relay + [ex-navigation](https://github.com/exponentjs/ex-navigation), and having a problem with babel compilation. ex-navigation uses (babel-preset-react-native-stage-0)[https://github.com/skevy/babel-preset-react-native-stage-0] so I have to add it to my .babelrc Here's how my .babelrc looks like with ex-navigation: <S_CODE_TOKEN> It was working well when I was …	joonhocho	2016-10-17 12:50:28
1416	2016-10-16 23:16:25	<S_CODE_TOKEN> drop passPerPreset.	chirag04	2016-10-17 12:50:28
1416	2016-10-17 12:50:22	Thanks! It worked for me. I removed extra parenthesis for relay plugin, too. Here's my final babelrc that works: <S_CODE_TOKEN>	joonhocho	2016-10-17 12:50:28
1415	2016-10-10 06:59:48	I'm using ReactJS, Relay Framework and GrapthQL. This is the layout component where i use relay to get data: <S_CODE_TOKEN> The problem is: when i run the page, it show the error message: > <S_CODE_TOKEN> The query using GrapthQL return valid data so i don't think problem is the query	kakariko-village	2016-12-22 03:55:45
1415	2016-10-10 17:14:51	This is most likely caused by rendering the container outside of a RelayRenderer/RelayRootContainer.	josephsavona	2016-12-22 03:55:45
1415	2016-12-22 03:55:45	@kakariko-village Were you able to resolve this? I'm going to close due to inactivity - my comment above explains the typical cause of this error.	josephsavona	2016-12-22 03:55:45
1414	2016-10-08 11:45:32	I'm using latest relay 0.9.3. I have a relay container like this (beware, some coffeescript ahead): <S_CODE_TOKEN> In my react component I'm having a select which fires `@props.relay.setVariables(brandId: id)` when it's changed. Everything works as expected, but a few warnings are logged: 1. When the component is rendered: "Warning: RelayContainer: Expected query variable `loadModels` to be initi…	gucki	2017-01-30 23:46:18
1414	2016-10-08 18:08:47	The first warning is legit: you must specify a default value for all variables. Use null for variables that you will actually initialize in prepareVariables. The second warning about mismatched fetched/rendered variables looks like a false positive.	josephsavona	2017-01-30 23:46:18
1414	2017-01-30 23:46:18	I believe there's nothing further actionable here so I am going to close it out. (Also worth noting, `prepareVariables` is now considered "legacy" API, and is being replaced by a new core and set of APIs that are currently landing on the `master` branch in stages, and will continue to roll out over the coming weeks/months.) Thanks for posting the issue!	wincent	2017-01-30 23:46:18
1413	2016-10-07 20:43:23	Is there a way to apply ranged add to array of nodes coming from the server? An example would be a todo app with a few filters: Mine, Unassigned, Done. I want to allow the user to select multiple conversations and assign them or mark them as done or some other bulk action. With a mutation I can send the array of ids and the action and do the proper task there but I have no idea how to deal with t…	birge	2017-01-31 00:43:57
1413	2017-01-31 00:43:57	Thanks for your question, and sorry that it took us a while to respond to it! I think your best bet here may be just to refetch the entire range in response to a bulk operation like this. You can use `'refetch'` as a `rangeBehavior`, although this isn't explicitly called out [in the docs](https://facebook.github.io/relay/docs/guides-mutations.html) (the full list of possible mutator constants can…	wincent	2017-01-31 00:43:57
1412	2016-10-07 11:44:16	here is my mutation <S_CODE_TOKEN> so from what i know relay intersects fatQuery with configs to generate its schema for response data in this case this is a just created node and _id is a fake id what happens is that relay doesn't include the restaurant at all in the response data although the mutation finishes i cant retrieve the id with the mutation what should i do	amgadserry	2017-03-22 11:48:06
1412	2016-10-24 21:39:08	Hi @amgadserry, The fatQuery specifies all the things that can change. Are you sure that the ID of a restaurant would change (not sure whether Relay can handle that). There are two other requirements to get the required response: - the graphql server has to actually return the fields in the payload (that has to be done explicity) - relay intersects the fat query with what is already tracked about…	Gregoor	2017-03-22 11:48:06
1411	2016-10-07 04:54:23	(*This has been asked on [SO](http://stackoverflow.com/questions/39783947/localizing-graphql-results-when-using-relay) over a week ago, but thought it be better to go to the source). What is the recommended way of localizing results, and how would I pass a locale? We have a multilingual system, which means that the results are localized. So we have an argument called lang which is passed down to …	Naoto-Ida	2016-10-16 11:12:59
1411	2016-10-07 06:19:42	投稿してくれてありがとうございます！ This is a great question. I believe that the way we handle this is implicitly. As in, both the authenticated user and their language preference are part of the GraphQL executor context, as opposed to being passed explicitly as arguments to any field. Cc @dschafer - any suggestions here?	josephsavona	2016-10-16 11:12:59
1411	2016-10-07 06:35:24	> As in, both the authenticated user and their language preference are part of the GraphQL executor context, as opposed to being passed explicitly as arguments to any field. Yep, that's exactly what we do, and we haven't run into too many issues.	dschafer	2016-10-16 11:12:59
1411	2016-10-07 06:35:41	First of all let fix args names in your `resolver(obj, args, context, info)`: <S_CODE_TOKEN> DO NOT use `rootValue` for session data (request). `rootValue` is same for all requests, but `context` not. So use `context` for storing `language` value per request. To solve your problem write `Viewer.resolve` in such manner: <S_CODE_TOKEN> Viewer resolver should write `language` to `context`. So after …	nodkz	2016-10-16 11:12:59
1411	2016-10-07 07:00:11	Thank you guys for the input (and the Japanese too!). I think the first thing I need to confirm is my understanding of `viewer`. In Facebook's case, `viewer` is a representation of the user, correct? And how would you go about passing "who" the user is? And if theres a generic list of articles, but targeted articles based on who the `viewer` is, how would one go about doing that? <S_CODE_TOKEN> S…	Naoto-Ida	2016-10-16 11:12:59
1411	2016-10-09 12:15:20	> In Facebook's case, viewer is a representation of the user, correct? For FB, I think that's correct. But I've seen quite a number of Relay implementations that use this field for dual purposes: 'a currently authenticated user' and 'a gateway to GraphQL information' (ala File Explorer). So `viewer.stockPrices()` can exist as a field, even if it has nothing to do with the 'current user'. For us, …	eugene1g	2016-10-16 11:12:59
1411	2016-10-11 02:23:54	@eugene1g Thanks for sharing your implementation ideas! It's very interesting to hear how other people have implemented it. I've never thought of using `Accept-Language`... will give it a go.	Naoto-Ida	2016-10-16 11:12:59
1411	2016-10-15 21:11:23	@Naoto-Ida. Just like @eugene1g described above in our App we parse select `Headers` and make them available the GraphQL context.	rturk	2016-10-16 11:12:59
1411	2016-10-16 11:12:59	@rturk Thank you! We went with the discussed implementations and our service is running better than ever. Hopefully soon we'll be able to apply for getting on the list of apps using Relay. Thank you guys.	Naoto-Ida	2016-10-16 11:12:59
1411	2016-10-16 18:47:01	@Naoto-Ida no need to apply, just send us a PR to add your company's name to the USERS.md file.	josephsavona	2016-10-16 11:12:59
1411	2016-10-17 04:39:11	@josephsavona Great! Thank you so much.	Naoto-Ida	2016-10-16 11:12:59
1410	2016-10-06 22:47:01	I'm trying to create a simple mutation that creates a node of type Restaurant here is the scheme for the mutation <S_CODE_TOKEN> here is the relay mutation <S_CODE_TOKEN> when ever i try to commit the mutation using <S_CODE_TOKEN> i get this error Uncaught Invariant Violation: RelayMutationQuery : Invalid field name on fat query, `data`. although data is on the payload and mentioned in the fatQue…	amgadserry	2016-10-07 10:55:42
1410	2016-10-07 06:11:19	At a quick glance, I suspect this is because the `data` fiekd is not a top level field of the mutation response. Try changing the fields change config to restaurant (parent of data).	josephsavona	2016-10-07 10:55:42
1410	2016-10-07 06:32:37	@josephsavona i have tried that but then the mutation query generated doesn't include data at all and still the onSuccess doesn't fire so the only data returned from the server is clientMutationId the mutation does happen but nothing happens on the client side	amgadserry	2016-10-07 10:55:42
1410	2017-01-13 17:34:23	@amgadserry How did you solve this issue?	nikolal	2016-10-07 10:55:42
1410	2017-01-13 19:35:25	@nikolal We'd recommend using the new static mutation API instead: https://facebook.github.io/relay/docs/api-reference-relay-graphql-mutation.html#content	josephsavona	2016-10-07 10:55:42
1409	2016-10-06 10:41:41	this is the first time i use setVariables so there is a good chance iam doing something wrong. so i have a schema that looks like this simplified <S_CODE_TOKEN> when i try setting the restaurant id to fetch in the initialVariables like this everything works fine <S_CODE_TOKEN> here is the request body notice the empty variables object <S_CODE_TOKEN> when i try to use setVariables as shown below i…	amgadserry	2016-10-06 19:44:10
1409	2016-10-06 19:30:37	Your GraphAPI object needs to implement `nodeInterface` (the way your restaurantType does with `interfaces: [nodeInterface]`). You might need to modify the functions passed to [`nodeDefinitions`](https://github.com/graphql/graphql-relay-js#object-identification) in order to get it to show up correctly.	akre54	2016-10-06 19:44:10
1409	2016-10-06 19:44:10	Thanks for the answer @akre54! That looks like the problem, so I'll close this out.	josephsavona	2016-10-06 19:44:10
1409	2016-10-06 22:21:24	@akre54 that was it thank you	amgadserry	2016-10-06 19:44:10
1408	2016-10-05 18:12:55		josephsavona	2016-11-28 17:50:18
1408	2016-10-05 18:13:12	@facebook-github-bot import	josephsavona	2016-11-28 17:50:18
1408	2016-11-28 17:50:18	Weird, this landed but the PR didn't close.	josephsavona	2016-11-28 17:50:18
1407	2016-10-04 12:17:31	Hi, I have this nested create mutation with my graphql backend: <S_CODE_TOKEN> Each post has one `Extra` model, that just contains a `text`. Now my question: Does relay update the local representation of model `B` properly if I create `B` nested in `A` in one create mutation? Thanks!	timsuchanek	2017-01-31 00:35:30
1407	2017-01-31 00:35:30	Thanks for the question, @timsuchanek! This seems like the sort of thing that you could confirm by testing. Without running it myself, I believe the answer is "probably"; it may depend on whether the object at `extra` has an `id` and whether it is already in the store. If not, it's possible that you could use [`REQUIRED_CHILDREN`](https://facebook.github.io/relay/docs/guides-mutations.html#requir…	wincent	2017-01-31 00:35:30
1406	2016-10-04 07:03:39		matclayton	2016-12-22 17:31:34
1406	2016-10-04 07:04:34	Thank you for your pull request and welcome to our community. We require contributors to sign our Contributor License Agreement, and we don't seem to have you on file. In order for us to review and merge your code, please sign up at https://code.facebook.com/cla - and if you have received this in error or have any questions, please drop us a line at cla@fb.com. Thanks!	facebook-github-bot	2016-12-22 17:31:34
1406	2016-10-04 07:19:05	Thank you for signing our Contributor License Agreement. We can now accept your code for this (and any) Facebook open source project. Thanks!	facebook-github-bot	2016-12-22 17:31:34
1406	2016-12-22 17:01:48	@facebook-github-bot shipit	josephsavona	2016-12-22 17:31:34
1406	2016-12-22 17:01:57	@josephsavona has imported this pull request. If you are a Facebook employee, you can view this diff [on Phabricator](https://phabricator.facebook.com/D4362329).	facebook-github-bot	2016-12-22 17:31:34
1405	2016-10-04 05:11:03	I also posted the [same question](http://stackoverflow.com/questions/39844538/id-becomes-too-long-when-using-mongodb-and-relayjs-together) on stackoverflow. Here's one example of how long one global ID can be: `UHJvZmlsZUluZm9Tb2NpYWxMaW5rOjU3ZThmMjczODUwYTc5ZDM1ZDA1MDkxMA==` Its length is proportional to type name's length, so for some types with long names it becomes too wasteful... Note that t…	joonhocho	2016-10-10 11:19:55
1405	2016-10-09 23:06:14	It is not really "Relay"'s problem. It is a graphql-relay's issue. Or strictly speaking, it is not an issue at all. You can override this function if you need something specific this https://github.com/graphql/graphql-relay-js/blob/v0.4.3/src/node/node.js#L87	chungwong	2016-10-10 11:19:55
1405	2016-10-10 11:19:55	@chungwong Thank you for the clarification!	joonhocho	2016-10-10 11:19:55
1404	2016-10-03 23:20:03	Currently, `isScalarAndEqual` only treats values that have type `object` as non-scalar: https://github.com/facebook/relay/blob/v0.9.3/src/container/RelayContainerComparators.js#L55 Notably, this check doesn't cover functions. While this isn't causing actual problems for us, it's a bit surprising – given the name of `isScalarAndEqual`, it's surprising that it treats functions as "scalar". cc @itaj…	taion	2017-01-31 00:26:16
1404	2017-01-31 00:26:16	Thanks for bringing this up @taion. My reading of this is that the behavior is as intended, so we shouldn't change that, but the naming has caused confusion, which suggests that there might be a better name for this. The intent here is that we should consider the props equal if they are identical (`===`) and have the same contents. Because values which are "containers" (things like objects, and a…	wincent	2017-01-31 00:26:16
1403	2016-10-03 12:12:43	I can't understand if my use case is possible. Say a page loads and a connection is fetched with `first = 10`. Then when I scroll down I fetch another 10 by issuing `relay.setVariables({ first: first + 10 })`. And the newly fetched edges are appended to the connection. Here's how it looks like: <S_CODE_TOKEN> Then say I've got a network disconnect and after reconnect I want to fetch everything th…	GrigoryPtashko
1403	2016-10-06 12:55:11	I've prepared the playground for this. Here's the [link to the playground](https://facebook.github.io/relay/prototyping/playground.html#source=class%20Route%20extends%20Relay.Route%20%7B%0A%20%20static%20queries%20%3D%20%7B%0A%20%20%20%20viewer%3A%20%28Component%29%20%3D%3E%20Relay.QL%60%0A%20%20%20%20%20%20%20%20query%20%7B%0A%20%20%20%20%20%20%20%20%20%20viewer%20%7B%0A%20%20%20%20%20%20%20%20%…	GrigoryPtashko
1403	2016-10-13 08:27:35	I have same usecase. But it looks like it's not possible to use both last and first on the same container? see related https://github.com/facebook/relay/issues/1170 & https://github.com/facebook/relay/issues/540	gre
1403	2016-10-30 13:51:04	can't we use to different connections as a workaround for now? like: <S_CODE_TOKEN> and then concatenate them?	sibelius
1403	2016-11-07 12:57:24	@sibelius I did not try it this way.. But the idea looks promising. I've solved my problem with graphql subscriptions that prepend a bunch of new edges after the network reconnect.	GrigoryPtashko
1402	2016-10-03 09:40:11	I'm trying to let users "retry" a mutation if it failed, e.g. if there was network issues. I'm following [this guide](http://mgiroux.me/2016/relays-apply-update-function/) to accomplish this. However, when I call `transaction.recommit()`, an error is thrown from `RelayMutationQueue._get`: `RelayMutationQueue: '0' is not a valid pending transaction ID.`. Is this expected? Is there another, documen…	mikberg
1401	2016-09-30 21:46:46	I ran into an issue trying to make common Mutation classes (so as to abstract common functionality). Consider this interface: <S_CODE_TOKEN> and these Mutation classes: <S_CODE_TOKEN> And this server response: <S_CODE_TOKEN> Relay complains when trying to merge the response, it seems like the payload key `"node"` is problematic: <S_CODE_TOKEN> This is caused by a call to `store.getDataID("node")`…	tomconroy	2016-11-04 18:31:37
1401	2016-11-03 18:02:21	@josephsavona any feedback on this?	tomconroy	2016-11-04 18:31:37
1401	2016-11-03 21:08:31	Sorry for the delay. This looks good. Usually we'd ask for a unit test, but this is simple and safe enough that let's just ship it.	josephsavona	2016-11-04 18:31:37
1401	2016-11-03 21:08:36	@facebook-github-bot import	josephsavona	2016-11-04 18:31:37
1401	2016-11-03 21:08:56	@josephsavona has imported this pull request. If you are a Facebook employee, you can view this diff [on Phabricator](https://phabricator.intern.facebook.com/D4126973).	facebook-github-bot	2016-11-04 18:31:37
1401	2016-11-04 20:38:19	@tomconroy thanks for this!	josephsavona	2016-11-04 18:31:37
1400	2016-09-30 09:33:46	As this [GraphQL issue](https://github.com/graphql/graphiql/issues/58) mentions, there should be a single graphql dependency within `node_modules`. However, because `babel-relay-plugin`'s dependency on `graphql` is so tight (currently `graphql@^0.6.0`), tools such as [babel-plugin-react-relay](https://github.com/graphcool/babel-plugin-react-relay) are unable to meet this requirement, which makes …	sedubois	2016-12-22 03:57:35
1400	2016-09-30 09:41:34	Here is some documentation on the currently necessary workarounds: https://github.com/graphcool/babel-plugin-react-relay/pull/11/files	sedubois	2016-12-22 03:57:35
1400	2016-12-22 03:57:35	The right answer here is for babel-relay-plugin to be more easily configurable. There are some related issues for this and we're iterating on the plugin at the moment, we'll definitely keep this in mind. Thanks for the feedback!	josephsavona	2016-12-22 03:57:35
1399	2016-09-30 03:07:04	On client side, I have list of ids for nodes that I fetch from Firebase in real-time. I want to fetch data for those ids using `node(id: $id)`. I can manually create something like `nodes(ids: $ids)`, but the problem is that each node will not be cached by Relay based on its id. To utilize proper caching by node id, the only option seems to be to run `node(id: $id)` for each id. However, I don't …	joonhocho	2016-10-01 01:20:36
1399	2016-09-30 05:36:36	The results of `nodes(ids: ...)` _are_ cached by id, per record.	josephsavona	2016-10-01 01:20:36
1399	2016-09-30 07:27:10	Wait... there is `nodes(ids: ...)` ??? I thought there only was `node(id..)`. I feel stupid now.	joonhocho	2016-10-01 01:20:36
1399	2016-09-30 07:59:23	@josephsavona I am sorry, but I am using [graphql-relay-js](https://github.com/graphql/graphql-relay-js), but it only provides `nodeField` not `nodesField`, am I missing something?	joonhocho	2016-10-01 01:20:36
1399	2016-09-30 17:28:22	What I mean is that Relay understands this field. The response is expected to be an array where the Nth element corresponds to the Nth id of the `ids` argument array.	josephsavona	2016-10-01 01:20:36
1399	2016-10-01 01:11:58	You can use any field, and as long as the returned object implements the `node` interface (and thus provides a globally unique ID), Relay will know how to cache it and later on use the `node` field to expand/refetch/efficiently load more fields. For example, you can have a custom field `apples( ids: [42, 666, 1024], withShape: "round"){ .... }` That field returns an array of `AppleType` object, a…	eugene1g	2016-10-01 01:20:36
1399	2016-10-01 01:20:34	Wow. I didn't know Relay was that smart. Thank you all! I will close this issue.	joonhocho	2016-10-01 01:20:36
1398	2016-09-28 04:02:31	Im getting the problem related to `setVariables`like this case http://stackoverflow.com/questions/39292391/populating-an-autocomplete-with-data-from-relay-fails. It causes pagination, search, autocomplete failed. Many people is getting this bug & still don not have the answer. I think it is really a **big problem** for Relay users with the recent version. I hope that the whole community will join…	tranduchieu	2017-01-31 00:09:59
1398	2016-09-29 17:32:10	try it like this. <S_CODE_TOKEN> also.. if its on a connection, do something like this <S_CODE_TOKEN>	andyfen	2017-01-31 00:09:59
1398	2016-12-20 18:03:00	Does @andyfen's suggestion help?	josephsavona	2017-01-31 00:09:59
1398	2017-01-31 00:09:59	Thanks for the question, @tranduchieu. I'm going to optimistically close this on the assumption that @andyfen's suggestion was enough to get you unblocked. For future reference, we'd encourage you to post questions like this to a purpose-built Q&A forum, such as Stack Overflow, where you are more likely to get a timely response (and where others are likely to benefit from the answer). You can use…	wincent	2017-01-31 00:09:59
1397	2016-09-27 17:03:34	I'd like to use the Babel plugin without Relay (or at least without its containers). Currently, we have our queries in plain strings and send them using `DefaultNetworkLayer.p._sendQuery()` by putting them in fake `RelayQueryRequest`s. What I want to do is send all these strings through `Relay.QL()` so they are validated against the schema. I have explored the source code and came up with this: <…	AlicanC	2016-09-27 18:11:10
1397	2016-09-27 18:11:09	Our primary goal is supporting development of React applications, but you can already use Relay.QL "standalone" if necessary. Relay auto-aliases fields in order to avoid naming conflicts, but you can read the data back out of the store with the aliases you expect: <S_CODE_TOKEN>	josephsavona	2016-09-27 18:11:10
1396	2016-09-27 00:16:00	We are adding a warning to Jest for duplicated manual mock files. It detected this duplicate file when run internally. The remaining versino of this mock is in `src/legacy/mutation/__mocks__GraphQLMutatorConstants.js` That one is in the `__mocks__` file colocated with `GraphQLMutatorConstants.js` so it seems more correct than the duplicate. Test plan: Ran unit tests, lint, and typechecks	flarnie	2017-01-29 05:03:42
1396	2017-01-29 05:03:42	Seems like the file was removed some other time.	kassens	2017-01-29 05:03:42
1395	2016-09-24 20:25:47	Okay, this is a bit convoluted, so let me try and explain... 1. As recommended, I'm not implementing login using a mutation, instead what I'm doing is creating a new Relay environment after you login/logout, and re-rendering the entire app using the new environment instead. 2. After the re-render, the app correctly reflects the what that user should see. In my case, I'm seeing what products I've …	AndrewIngram	2017-01-31 01:59:57
1395	2016-09-24 20:29:04	So I think the issue might be in `createContainerComponent` (`RelayContainer.js`), it copies applyUpdate and commitUpdate into state in its constructor (https://github.com/facebook/relay/blob/master/src/container/RelayContainer.js#L158-L159), but doesn't have any mechanism for handling the fact that the context can change. It feels like a classic context gotcha. I'm wondering if the use of contex…	AndrewIngram	2017-01-31 01:59:57
1395	2016-09-24 20:54:02	@AndrewIngram Thanks for reporting this. It sounds like we need to update the `relay` prop in `componentWillReceiveProps` to re-copy the `applyUpdate` and `commitUpdate` functions if the context changes	josephsavona	2017-01-31 01:59:57
1395	2017-01-31 01:59:57	I'm not sure if this is still an issue, but if it is, would you care to submit a PR for it? I don't think this is something we're going to address internally because we're aggressively prioritizing working on the roll-out of the new core and APIs (some work already landing on `master`, with more to come in the coming weeks/months), and aren't really working on the legacy core and API, unless we r…	wincent	2017-01-31 01:59:57
1395	2017-01-31 16:18:36	Looks like there's a PR for this issue here: https://github.com/facebook/relay/pull/1503	robrichard	2017-01-31 01:59:57
1394	2016-09-23 20:14:17	I'm trying to optimistically update an item description. I'm passing in an item with an updated description to the mutation, but inside the getOptimisticResponse this.props.item has the old value of the description. The only reference to the passed in props is _unresolvedProps. Is there a way to optimistically set the value of the item.desciption to the new description without accessing private p…	walfly	2017-01-31 00:05:18
1394	2016-10-24 21:50:01	Mutations can have fragments, you could have a fragment on the item, with the description. Then you can access it via `this.item.description`. For more info on it, look here: https://facebook.github.io/relay/docs/guides-mutations.html#a-complete-example	Gregoor	2017-01-31 00:05:18
1394	2017-01-31 00:05:18	Thanks for filing this issue @walfly and sorry for not responding sooner. I'm going to optimistically close this on the assumption that @Gregoor's tip was enough to unblock you and get you moving forward. Please feel free to comment again or open a new issue if you think you've found a bug. If you have a doubt a about usage (ie. a question, and you don't think it's a bug), I'd encourage you to po…	wincent	2017-01-31 00:05:18
1393	2016-09-21 22:37:13		wincent	2016-09-22 15:31:39
1393	2016-09-21 22:39:16	Thanks for importing. If you are a Facebook employee, you can view this diff [on Phabricator](https://phabricator.intern.facebook.com/D3903944).	ghost	2016-09-22 15:31:39
1392	2016-09-19 21:17:07	I have the following code to execute my mutation: <S_CODE_TOKEN> <S_CODE_TOKEN> The `onFailure` works fine when I'm in debug mode (chrome debug) in my react native application (react-native: 0.32.0) However my app crashes when running on ios simulator or iphone device my graphql server return an error (`throw new Error('something went wrong')`)	sibelius	2016-12-20 18:01:30
1392	2016-12-06 02:20:44	@sibelius I have a similar problem, but it also happens on `onSuccess`. Could you possibly post part of the RelayContainer as an example?	Naoto-Ida	2016-12-20 18:01:30
1392	2016-12-06 10:03:26	I don't think that RelayContainer will help in this case	sibelius	2016-12-20 18:01:30
1392	2016-12-20 18:01:30	Thanks for reporting this. Callbacks are definitely working in general, so this seems configuration-specific. Feel free to reopen if this is still an issue.	josephsavona	2016-12-20 18:01:30
1391	2016-09-19 17:03:26	I have a GraphQL server (express + mongodb). I want to connect react relay to my existing GraphQL server which is running on a different machine. I tried to search for it but no luck. Can any one guide me though ?	hhashmi	2016-09-19 17:46:12
1391	2016-09-19 17:46:12	Thanks for your question! We want to make sure to keep signal strong in the GitHub issue tracker – to make sure that it remains the best place to track issues that affect the development of Relay. Questions like yours deserve a purpose-built Q&A forum. Would you like to post this question to Stack Overflow with the tag #relayjs? We'll be happy to answer there. Post a link to your Stack Overflow q…	wincent	2016-09-19 17:46:12
1390	2016-09-19 15:34:31		postalservice14	2016-09-19 18:31:40
1390	2016-09-19 17:46:35	Thanks!	wincent	2016-09-19 18:31:40
1390	2016-09-19 17:46:40	@facebook-github-bot shipit	wincent	2016-09-19 18:31:40
1389	2016-09-19 08:45:37	Hello guys, I'm just trying to make a simple infinite scroll with relay, but my app always crash when I call setVariables to increment connection count limit. This is my component <S_CODE_TOKEN> and Relay container <S_CODE_TOKEN> When I scroll down, Relay fetching stops work and throws me an errors ![snimka obrazovky 2016-09-19 o 10 44 06](https://cloud.githubusercontent.com/assets/15986928/18626…	davidfrtala	2016-09-19 17:17:04
1389	2016-09-19 17:21:02	Closed, since this was caused by wrong server side `node` field implementation. Node refetch on `viewer` returned a `null` which causes the clientside problem	davidfrtala	2016-09-19 17:17:04
1388	2016-09-15 02:05:10	Hi everyone, I'm still rather new to Relay so mind me if this has been already discussed. Regarding `Relay.createContainer`, wouldn't it be more convenient to include a `mutations` field ? Something along theses lines : <S_CODE_TOKEN> Mutations would then be accessible directly on `this.props` and wrapped by `commitUpdate`, Redux-style. This would allow wrapped components to stay pure. I understa…	yachaka	2016-12-20 18:02:16
1388	2016-09-15 03:27:56	What is the use case? Note that mutations can already be dispatched with `this.props.relay.{applyUpdate,commitUpdate}`, which makes the invocation of the mutation more explicit. Under your proposal, there is an extra level of indirection (ie developers would call e.g. `props.relay.mutations.likeSelf(props)` which would cause Relay to invoke the mutation... just seems like an extra indirection? Ha…	josephsavona	2016-12-20 18:02:16
1388	2016-09-15 04:18:30	I was more thinking about binding the mutations directly on `this.props`, e.g. `this.props.likeSelf()`. This would allow wrapped components to have no external dependency except from the props, which is great for modularity/testing. For example, if I have a component <Button> with an `onClick` prop, I'd like somewhere it to commit a `LikePostMutation` and somewhere else a `CommentMutation`. I cou…	yachaka	2016-12-20 18:02:16
1388	2016-12-20 18:02:16	Thanks for filing an issue and for the suggestion. It looks like the current API addresses this use-case, so I'll go ahead and close.	josephsavona	2016-12-20 18:02:16
1387	2016-09-14 14:23:49	I would like to send some metadata in every query and mutation to my graphql server is there any Relay/GraphQL way of handling this? or should I just add this info on http headers?	sibelius	2016-11-18 07:08:35
1387	2016-11-18 04:45:03	<S_CODE_TOKEN> This is how I do it. Every other way would require too many schema, query, mutation modifications IMO. This way you can be sure that metadata is included with every request and is ready to be used on server-side. This is especially useful if it's something "global" and/or you add it to `context`, _e.g_ locale or JWT token.	unirey	2016-11-18 07:08:35
1387	2016-11-18 07:08:35	Tks this works	sibelius	2016-11-18 07:08:35
1386	2016-09-14 05:49:15		kassens	2016-09-16 01:31:40
1385	2016-09-14 01:22:37	It would be nice to allow DefaultNetworkLayer to use simple CORS so no pre-flight OPTIONS request is required when the GraphQL server is not on the same domain. (graphql.example.com vs www.example.com/graphql). However, the use of <S_CODE_TOKEN> make the request unable to use simple cors. https://developer.mozilla.org/en-US/docs/Web/HTTP/Access_control_CORS <S_CODE_TOKEN> 'text/plain' is arguably…	jakepusateri	2016-10-30 16:58:11
1385	2016-10-13 14:58:37	I have the same issue. Is there any solution to this?	nikolal	2016-10-30 16:58:11
1385	2016-10-13 16:18:01	As a workaround, I would recommend implementing your own network layer.	josephsavona	2016-10-30 16:58:11
1385	2016-10-30 16:58:10	I'm going to close this; we recommend crating your own network layer, the default one is a good point to start from.	josephsavona	2016-10-30 16:58:11
1384	2016-09-13 19:38:10		akre54	2016-09-13 20:16:38
1384	2016-09-13 19:56:12	Thanks!	wincent	2016-09-13 20:16:38
1383	2016-09-13 15:44:59	I linked to a series of React Native blog posts on our engineering blog. Thanks for Relay! 🎉	alloy	2016-09-13 18:31:47
1383	2016-09-13 17:58:52	Thanks!	wincent	2016-09-13 18:31:47
1383	2016-09-13 17:58:58	@facebook-github-bot shipit	wincent	2016-09-13 18:31:47
1382	2016-09-13 13:57:52		sgwilym	2016-09-13 18:31:47
1382	2016-09-13 17:59:28	Thanks!	wincent	2016-09-13 18:31:47
1382	2016-09-13 17:59:39	@facebook-github-bot shipit	wincent	2016-09-13 18:31:47
1381	2016-09-12 09:30:45		pyros2097	2016-09-13 18:31:47
1381	2016-09-13 06:26:04	Thanks @pyros2097.	wincent	2016-09-13 18:31:47
1381	2016-09-13 06:26:34	@facebook-github-bot shipit	wincent	2016-09-13 18:31:47
1380	2016-09-10 05:36:08		dmitriiabramov	2016-09-16 00:31:38
1380	2016-09-14 05:31:28	Thanks for doing this, just imported the PR to run the tests internally.	kassens	2016-09-16 00:31:38
1379	2016-09-09 19:31:35	We just launched today. Many thanks to the Relay team for such an awesome library.	chrissnyder	2016-09-09 22:31:43
1379	2016-09-09 19:42:33	Thank you for your pull request and welcome to our community. We require contributors to sign our Contributor License Agreement, and we don't seem to have you on file. In order for us to review and merge your code, please sign up at https://code.facebook.com/cla - and if you have received this in error or have any questions, please drop us a line at cla@fb.com. Thanks!	ghost	2016-09-09 22:31:43
1379	2016-09-09 21:14:22	Thank you for signing our Contributor License Agreement. We can now accept your code for this (and any) Facebook open source project. Thanks!	ghost	2016-09-09 22:31:43
1379	2016-09-09 21:42:30	Congrats on launching! And thanks for the PR.	wincent	2016-09-09 22:31:43
1379	2016-09-09 21:42:44	@facebook-github-bot shipit	wincent	2016-09-09 22:31:43
1378	2016-09-09 15:23:12	In our app we have a list of payments and when you click into one you can cancel it (with a specific `CancelPaymentMutation`). So we want to do two things, update the status to cancelled but also `RANGE_DELETE` it from one of the lists. Ideally I would have the optimistic response do the `FIELDS_CHANGE` as well as the `RANGE_DELETE` and to have some way to not respond anything from the server, be…	Globegitter	2016-09-09 15:36:27
1378	2016-09-09 15:32:39	Hmm. This isn't supported out of the box today, you'd have to do some hacking using semi-public APIs to achieve it. With Relay2 it would be simple - you could use the same updater function as both the optimistic and server callback.	josephsavona	2016-09-09 15:36:27
1378	2016-09-09 15:36:27	@josephsavona Thank you for the quick response. If it is possible with Relay2 than I am happy to wait and just work around it for now :).	Globegitter	2016-09-09 15:36:27
1377	2016-09-08 14:08:12	In my app a have huge amount of connections for different types. So for reducing copy/pasting I want to create high order component for connections. <S_CODE_TOKEN> Here is example of HOC. This code is almost entirely used in every React Connection Component file. <S_CODE_TOKEN> Please help to construct fragment by hands, without `Relay.QL` and babel transform: <S_CODE_TOKEN> Or point me to an exi…	nodkz	2016-10-27 05:24:16
1377	2016-09-09 03:00:21	There are a few high-level approaches to make this work: - Build the API as described above, but require the user to specify the fragment manually instead of just the fragment type. Yes, you have to repeat the fragment, but all the infinite scroll behavior can be reused. - Create an interface that matches the shape of the connection type (i.e. has `edges` and `pageInfo` fields, where the edge typ…	josephsavona	2016-10-27 05:24:16
1377	2016-09-15 05:38:23	@josephsavona thanks for your reply. Right now I'm not ready to get such deep dive. Maybe in October or even November. Absolutely have not free time, should launch our commercial app in next month and needs time for my OSS graphql-compose. Dear community, maybe somebody interested in implementing this HOC for RelayConnection?	nodkz	2016-10-27 05:24:16
1377	2016-09-19 06:37:50	@nodkz It's funny, I was just blogging about this :) , we have used a roughly similar abstraction for months now in my company: http://greweb.me/2016/09/relay-scrolling-connections/ . In this implementation I have not used HOC but just a simple component that renders children, and I figured out the only prop it needs is `relay` (it assumes you have a variable called `first` but there is another p…	gre	2016-10-27 05:24:16
1377	2016-10-27 05:24:16	WOW! 💪 @gre awesome work! Today I come back to solve this problem and found your great solution. Thanks!!! PS. Sep 19 I was on vacation and miss github notification.	nodkz	2016-10-27 05:24:16
1376	2016-09-08 00:28:43	## Overview Issue #1300. Allows using `@relay(pattern: true)` on fat queries for non-connection fields that have required arguments. Currently the pattern directive only can be used on connections and fields without arguments. This prevents fat queries from being used to force the server to invalidate separate fields you know have changed but don't directly relate to the current object being muta…	ddgromit	2016-12-22 17:01:05
1376	2016-09-08 00:28:57	Thank you for your pull request and welcome to our community. We require contributors to sign our Contributor License Agreement, and we don't seem to have you on file. In order for us to review and merge your code, please sign up at https://code.facebook.com/cla - and if you have received this in error or have any questions, please drop us a line at cla@fb.com. Thanks!	ghost	2016-12-22 17:01:05
1376	2016-09-08 00:33:53	Thank you for signing our Contributor License Agreement. We can now accept your code for this (and any) Facebook open source project. Thanks!	ghost	2016-12-22 17:01:05
1376	2016-10-03 19:30:46	Ready for another review. Changed to only skip NonNullArgument check if the top level document is a pattern.	ddgromit	2016-12-22 17:01:05
1376	2016-10-24 22:56:36	Hello! I would love to have this! how is the PR actually doing?	proProbe	2016-12-22 17:01:05
1376	2016-11-07 02:06:47	@josephsavona ^ would appreciate another look at this PR	ddgromit	2016-12-22 17:01:05
1376	2016-12-22 17:01:05	Thanks for the PR, for exploring this space, and for your patience. While this PR helps, we've found several difficulties with dynamically constructing mutations queries. For this and other reasons (predictability/simplicity) we've created a new, static mutation API: [`Relay.GraphQLMutation`](https://facebook.github.io/relay/docs/api-reference-relay-graphql-mutation.html) which we recommend. I'm …	josephsavona	2016-12-22 17:01:05
1375	2016-09-07 21:19:20		wincent	2016-09-07 22:16:42
1375	2016-09-07 21:19:38	@facebook-github-bot import	wincent	2016-09-07 22:16:42
1374	2016-09-07 12:04:23	One of the most frequent query patterns we're seeing in our Relay components is as follows: <S_CODE_TOKEN> In most of our components `$myInputObject` is an input object and not a scalar, which then causes an invariant to throw in [printDirective](https://github.com/facebook/relay/blob/081b4a3f17dcf37419155317ed97ca5e5ac97522/src/traversal/printRelayOSSQuery.js#L298) This limitation looks very del…	jimkyndemeyer
1374	2016-09-07 15:54:10	Thanks for your question. There are actually two aspects to this issue: - Allowing non-booleans values for `@include`/ `@skip` - The restriction to scalar values on directives For the former, I understand that coercion would be convenient. However, the [GraphQL specification](http://facebook.github.io/graphql/#sec-Boolean) specifically does not allow non-booleans to be coerced when a boolean is e…	josephsavona
1374	2016-09-07 16:30:47	Thanks for the quick response and this project as a whole. Really looking forward to Relay 2 :) Regarding the first point of spec compliance, the initial idea that came into my mind was to let the relay query printer do the coercion, such that the value is sent over the wire as `true` or `false`. That takes care of compliance, and isn't unexpected given that Relay already supports processing of t…	jimkyndemeyer
1373	2016-09-07 05:10:23	I'm trying to accomplish a similar recursive data problem as [246](https://github.com/facebook/relay/issues/246). I have a `CommentList` component that has a list of `Comment` components. Each `Comment` has a `CommentList` thus forming the recursion. I am trying to have the comments automatically expand to a depth of 5 but I'm getting the following error: `RelayContainer: component 'Comment' was …	LukePammant	2016-09-08 00:45:13
1373	2016-09-07 15:57:11	> Is this because the it doesn't support performing operations like currentDepth + 1 on the variables in the string interpolation? Quite possibly. Relay only evaluates each fragment once, so doing `${depth + 1}` inside a query probably won't do what you expect (i.e. it won't get reevaluated). If you need to dynamically modify variables, take a look at [`prepareVariables`](https://facebook.github.…	josephsavona	2016-09-08 00:45:13
1373	2016-09-08 00:45:13	Ah thank you, that did indeed fix my problem.	LukePammant	2016-09-08 00:45:13
1372	2016-09-06 23:19:47		kassens	2016-09-07 00:31:49
1371	2016-09-06 17:13:01	i have the scenario where i have an error somewhere - schema valid - app loads working fine (no problems) - running on 8080/graphql - **Problem:** when i call either this.props.relay.forceFetch( .. or this.props.relay.setVariables({... i get the errors > app.js:50387 POST http://localhost:3000/graphql 400 (Bad Request) > app.js:9379 Warning: fetchWithRetries: HTTP error, retrying. i did a bit of …	andyfen	2016-09-07 05:18:18
1371	2016-09-07 15:55:23	@andyfenelon were you able to resolve this? what was the issue, and what helped resolve it?	josephsavona	2016-09-07 05:18:18
1371	2016-09-07 16:14:55	yes and no. i basically had to rebuild it bit by bit until i could isolate what it was breaking it. i think it was sharing a Type across fragments whilst trying to refresh the data on one of them. the main problem i find i'm coming up against is when there's an error on the server the client just spits back a 400 (Bad Request), in particular with mutations, and there's very little to establish wh…	andyfen	2016-09-07 05:18:18
1370	2016-09-05 21:32:11	Let's say I'm building an app with users who can sell products. A simplified version of my GraphQL schema looks like this: <S_CODE_TOKEN> I'm rendering a page that displays a user and their products, so naturally I end up with a query like this: <S_CODE_TOKEN> Let's assume that viewer, user and product pages are all relatively expensive to resolve (i.e. require backend service calls and take 10s …	AndrewIngram	2016-09-06 15:57:13
1370	2016-09-05 23:32:21	> The problem is that the query for each new page is starts from viewer, which means to get an additional page of products, I have to re-resolve both viewers and users before I can even start loading the next page of products. Can you clarify what you are describing here? Is this behavior that you are seeing in raw GraphQL? Or in Relay? Note that Relay already implements the optimization you desc…	josephsavona	2016-09-06 15:57:13
1370	2016-09-06 00:56:26	I mean specifically with Relay (I'm asking it here for a reason). The optimisation I've described (and what you've confirmed) is what I expected to happen, but isn't what is actually happening. Is the fact that I'm doing your anti-pattern related or is it an aside remark? Because my example is simplified and excludes other arguments, but the User type definitely implements Node. But I'm doing thi…	AndrewIngram	2016-09-06 15:57:13
1370	2016-09-06 10:15:38	Okay, i've found the issue. Which is that I didn't have a separate component representing the entire connection, just one representing the array of edges. It seems that the described optimisation only works when the ancestor node is also at the root of the fragment. To clarify, before I had something like this: <S_CODE_TOKEN> Whilst moving to this fixed the issue: <S_CODE_TOKEN> (where `UserProdu…	AndrewIngram	2016-09-06 15:57:13
1370	2016-09-06 15:18:36	Ah, yes that would explain it. Thanks for following up! `setVariables` starts from the fragments on the container where it was called, wraps that fragment in a query (just `node` If the object has an ID, otherwise with the path up to the nearest identifiable object), then does diffing/etc. So you have control over how much is refetched by choosing where to break the fragment boundary. About the v…	josephsavona	2016-09-06 15:57:13
1370	2016-09-06 15:57:12	@AndrewIngram Thanks again for investigating and following up here. I'm going to close this issue since you've resolved it, but we're happy to continue the discussion either here (comment and we can reopen) or on a new issue. Also note that one of the side-effects of static queries in Relay 2 is that it becomes much more obvious what query is being used to refetch data - since the developer write…	josephsavona	2016-09-06 15:57:13
1369	2016-09-03 21:27:19	# New Relay APIs The core team is currently focused on developing the next major version of Relay, which we have been referring to as "Relay 2" as a working title, but which will ultimately be just a new set of APIs within the existing Relay. The new APIs are the best parts of Relay today - co-located GraphQL and React components and a declarative API - but is simpler, faster, and more predictabl…	josephsavona
1369	2016-09-12 19:06:05	Hi, Regarding **When will Relay2 be released?** I appreciate and admire Facebook's model. I am needing to make a decision on Relay 1 vs 2 within the month. If FB is targeting say H1 2017, then I will go with Relay 1. Otherwise, if the target is say EOY, I will stick with a promise-based fetch to GraphQL and wait for Relay 2. I am trying to reduce cognitive overload for the teams. So, without bein…	iwaldman
1369	2016-09-12 21:56:28	@iwaldman I believe a lot of people are facing this decision so a better roadmap will be much appreciated. +1	ivosabev
1369	2016-09-13 01:24:00	Regarding release date, we're working to make this happen but aren't ready to make a call on the date yet (as you know scheduling is hard). We'd rather not disappoint by giving an optimistic estimate and then failing to hit it. The tricky part is telling whether your estimate is optimistic... For now your best bet is to keep your eye on our weekly meeting notes (in the meta directory of their rep…	wincent
1369	2016-09-13 01:43:58	Greg, Thanks for responding.	iwaldman
1369	2016-09-14 19:54:57	I'm curious if you guys can say if the cache manager API will be changed significantly in Relay 2? There is some work I'd like to do on [relay-cache-manager](https://github.com/ConciergeAuctions/relay-cache-manager) but I'm curious if it might be better to hold off and see the new API, if there is one?	aweary
1369	2016-09-14 22:00:14	@Aweary We gave a preview of a possible disk-caching API for Relay 2 in our [React Rally talk](https://speakerdeck.com/josephsavona/reintroducing-relay?slide=61). We don't have a definite timeframe for Relay 2, so I would encourage making improvements in your npm module for now.	josephsavona
1369	2016-09-21 15:19:48	Eager to use! Seems there are some slight change in Relay Specification.(So seems will need restruct some data model for old code?) Hope the beta version will be released soon. So we can use the beta version in our development.	iamchenxin
1369	2016-09-22 03:26:27	@iamchenxin You shouldn't need to restructure your data model; the whole point of GraphQL is to _abstract away_ implementation details of data storage and express it in a natural, expressive, product-centric way.	wincent
1369	2016-09-22 07:54:48	@wincent Im referring to Client side.(Data fetched by Relay.QL, forgive my poor english). I saw the video, but not sure if it will need some restruction for the old React Data Flow to take advantage of Relay 2. (ex: the new RelayConnection seems need to separate some data logic between parent and its children ) Hope the beta version will come soon. Thanks for your hard working.	iamchenxin
1369	2016-09-23 12:53:04	Just out of curiosity, l never tried relay 1, so l am not sure if this is possible in that version to. But server-side rendering, is this going to be supported? Also server-side rendering of some fields, then client side fetching to render others? - okay i think this is just solved through deferred queries	OllieJennings
1369	2016-09-28 20:37:30	Looking forward to it @josephsavona @wincent et al. Let me know if there's something we can help with.	NevilleS
1369	2016-10-28 06:23:36	Is there any update on when Relay 2 will be released?	nikhilag
1369	2016-10-28 15:49:40	@nikhilag: I'm drafting a status update. Will share soon.	wincent
1369	2016-10-29 11:54:20	@wincent: Thanks for your quick response! Looking forward to the update. I am sure lots of people are excited and eager to use the next version of Relay!	nikhilag
1369	2016-11-02 12:19:23	Previously there was discussion about releasing a Relay 'core' library. Is something like this part of the plan for the release of Relay 2?	sgwilym
1369	2016-11-02 12:26:11	Two libraries similar to `redux`/`react-redux` would be nice. I just hope that we will get to see a prerelease so the community can also suggest breaking changes.	AlicanC
1369	2016-11-02 15:54:51	@sgwilym: status update is drafted. Gathering feedback on it before publishing. I feel pretty confident that we'll be able to share the update some time between `Date.now()` and `Date.now() + Infinity`. Thanks for your patience in the meantime.	wincent
1369	2016-11-02 16:04:41	I am stealing this ".... some time between Date.now() and Date.now() + Infinity."	iwaldman
1369	2016-11-02 19:10:55	The good thing about `Date.now()` is that it changes every time you check	NevilleS
1369	2016-11-07 14:02:44	@wincent Sorry to bother you again but just wanted to check if you have a rough timeline on when relay 2 might be ready. It's just that Relay 2 solves a bunch of problems including client side state management and so I really hope to start using it soon instead of a mix of Redux and Relay.	nikhilag
1369	2016-11-08 15:58:15	Just checked the meeting notes and it looks like there hasn't been one in more than a month, are those meetings still happening?	vincentriemer
1369	2016-11-15 00:00:51	I don't know about you guys but I wrote a letter to Santa.	unirey
1369	2016-11-25 10:38:06	@wincent Is there any update on Relay 2?	nikhilag
1369	2016-11-27 05:36:36	@josephsavona or @wincent, I was wondering what happened to the meetings notes. They used to be published every week or so, now it's been 2 months. Does the relay team still meet and develop? Is Relay still alive and well? Is Relay 2 still a thing? I understand the difficultly with timelines, but just a simple pulse to help us know that this is still an active project would be great. Is facebook …	sonnetflowers
1369	2016-11-27 19:12:59	Thanks for the messages. We've been in crunch mode preparing Relay "2" (the new core and product APIs), and integrating it into the first products. Were hoping to share more soon, but tl;dr yeah we're still working on this :-)	josephsavona
1369	2016-11-28 04:16:34	@josephsavona Its so happy to hear from you. I firmly believe Relay2 is the right way, and worth to wait. I temporarily block some part of my project for waiting Relay2.	iamchenxin
1369	2016-12-01 15:52:09	> _I don't know where your code is, but I will find it, and I will release it._	pjuke
1369	2016-12-12 06:41:36	@josephsavona based on [2016-12-09-update.md](https://github.com/facebook/relay/blob/master/meta/meeting-notes/2016-12-09-update.md), seems the only things will be changed are some kind of APIs? Will the [graphql relay specification](https://facebook.github.io/relay/docs/graphql-relay-specification.html#content) be the same between `v1` and `v2`?	iamchenxin
1369	2016-12-13 05:31:04	@iamchenxin : The GraphQL specification doesn't change. We'll have this new API that enables the faster and simpler core if used throughout an app.	kassens
1369	2016-12-19 09:45:03	I was writing a new issue but I figured it might be too trivial: From updated [docs](https://facebook.github.io/relay/docs/api-reference-relay-graphql-mutation.html) ( #1480 ): > Restricting yourself to the low-level API is a useful preparatory step that will help you ready your codebase for migration to the new static Relay core. I was about to start rewriting my mutations but because my project…	unirey
1369	2016-12-19 23:45:11	@unirey Good question, I added a section to the summary with notes about the transition. For mutations specifically, the transition from `Relay.Mutation` to `RelayGraphQLMutation` involves changing from a dynamically constructed query to writing a static mutation query, which can require knowledge about each product and is less amenable to automated codemods. It's possible that the mutation API m…	josephsavona
1369	2016-12-20 17:10:11	@josephsavona Thank you. I hope to get my hands on persisted queries in near future (it's not in "Relay 2" as far as I know), static queries should be the key part to add this feature to Relay core. This would fix the biggest and most complicated problem with GraphQL (for me at least): it's hard to distinguish normal (but deep and complex) queries from just malicious queries from _e.g_ attackers.…	unirey
1369	2016-12-20 17:30:20	@unirey The new core supports persisted queries, though there will probably be some configuration involved and we'll have to figure out how to make this work in OSS.	josephsavona
1369	2017-01-14 01:29:40	Where can I find more examples of the RelayGraphQLMutation api?	nikolal
1369	2017-01-14 02:53:32	This is a [use-case test of a library](https://github.com/chrbala/data-lib/tree/master/examples/full-stack) I'm working on right now. It's not really meant to be a boilerplate or an example specifically for relay, but it does use the new mutation API. At least at the time I made those examples, the only uses of RelayGraphQLMutation I could find were in the official docs and tests.	chrbala
1369	2017-01-14 02:56:39	@nikolal I am gonna try this https://github.com/facebook/relay/issues/1046#issuecomment-272358621 hope you find it useful.	bsr203
1369	2017-01-14 03:11:32	interested to know how server-side rendering will work in relay 2 (or if it will be supported)?	robrobkay51
1369	2017-01-14 05:12:48	@robrobkay51 Our overall approach with the new core has been to build simple primitives that can be built upon in user space. So for example, there is a clear separation of the React integration layer and the core - the former being implemented entirely via the public API of the latter. It might take a few releases to refine and document this, but i expect that it will be easy for the community t…	josephsavona
1369	2017-01-20 08:50:09	@josephsavona Looking on the high-level tasks on top and wondering if support for local schema is included there and in which step - "Introduce static query APIs" or "Introduce the new core." ? Thanks for hint. Basically wondering if its behind the corner.. or still far away.. Thanks!	jardakotesovec
1369	2017-01-20 09:18:47	+1 for local schema support, this is a big showstopper in my quest to ditch Redux and go all Relay.	ivosabev
1369	2017-01-20 19:59:23	We have a prototype of local schema working in the new core, but that's likely something the team will look at only after the new core is released.	josephsavona
1369	2017-01-20 20:04:54	@josephsavona That's awesome. We're excited for the new core. Thanks for all your hard work!	tslater
1369	2017-01-20 22:46:04	@josephsavona Can you confirm if the new core is likely to support "offline" or if this will be easy to build with a community addition? Is there a plan for the new core's client side schema to provide any form of compatibility with redux-devtools, or would that not make sense? Oh and finally I have to ask, but do you have any more ideas on when it may be released :) Massive thanks for relay! Its…	matclayton
1369	2017-02-03 23:02:49	I'm in the position of needing to make a decision re: Relay for a production application ASAP. Making the decision to use Relay 1 doesn't seem sensible at this stage, especially with Relay 2 on the horizon. So I hate to be that guy, but is there anymore news regarding release date at this stage? If there is no estimated release date at this stage, what would you advise for people in a similar pos…	robrobkay51
1369	2017-02-03 23:14:57	I think we're feeling the [Osborne effect](https://en.wikipedia.org/wiki/Osborne_effect). It's kinda like what happened with Angular 2. It might be better if we had never known about Relay 2. I agree with @robrobkay51 that it would be nice to know something about what's going on with the API's in terms of timelines. I also think, however, that as software developers we all understand that timelin…	tslater
1369	2017-02-04 01:31:55	I wouldn't hesitate to adopt Relay in its current form, if you've conducted your analysis and concluded that it is a good fit for your application. At Facebook we have thousands of Relay components deployed in production, so making an overhaul that used a drastically different API was never going to be viable. Instead, we took special care to keep things as aligned as possible, and we've personal…	wincent
1369	2017-02-04 02:24:12	@robrobkay51 if you are not already a Relay expert go Apollo. I initially chose Relay even though I knew Apollo is newer, more featured and better documented on the hopes of Relay 2. After a week of frustration with ancient dependencies, large boilerplate code and a mountainous learning curve, with hopes fading of Relay 2 landing anytime soon I thought I would give Apollo a shot. In the first aft…	jaydenseric
1369	2017-02-04 17:56:05	@wincent So hypothetically, if someone adopted Relay 1 now and then wanted to migrate to Relay 2 at a later date, I think it would be really useful to know really roughly how much work might be involved based on the migrations that you've been involved with to date at FB ('and we've personally migrated large product surfaces areas to the new API to get a feel for the amount of work required to co…	robrobkay51
1369	2017-02-06 16:49:44	@robrobkay51 We're adopting Relay 1 with the new GraphQLMutation interface. The learning curve is more severe than anything I've ever worked with. I think a big part of this is b/c Facebook hasn't been incentivized at all to continue investing in documentation and examples for the last year or so, with Relay 2 coming up. From our experience I'd still advise Relay 1 if you're building a big, long-…	lukecwilliams
1369	2017-02-06 18:10:46	Very hard to give a quantitative answer about "how much work" is involved in migrating. In our experience porting products at Facebook, many components can be ported by an automated codemod (and we'll share the jscodeshift scripts that we used for this purpose). For example: <S_CODE_TOKEN> would become something like: <S_CODE_TOKEN> (Usual disclaimers apply: API subject to change and all that; ho…	wincent
1369	2017-02-06 18:46:31	@wincent That's helpful - at least in this example, there's a relatively straightforward mapping between the old and new way.	lukecwilliams
1369	2017-02-06 18:58:03	Looks like a great syntax improvement! I really like that there is now a fragment name, identifying parts of queries via the fragment name has been really useful for us.	stubailo
1369	2017-02-06 19:28:03	@stubailo it looks like this should make a migration to Apollo easier as well, since it's using `graphql` template tags?	idris
1369	2017-02-06 19:34:55	@idris: the tags contain literal/static GraphQL text (no more interpolation), so it should make for better interoperability with any tooling that "speaks" GraphQL (syntax highlighting, GraphiQL, alternative libraries etc).	wincent
1369	2017-02-06 19:38:30	Yeah that's great. I can imagine creating our own `createFragmentContainer` that lets us change libraries like Apollo and Relay with a few lines of centralized code. Obviously there are a few GraphQL differences that wouldn't be as easy (Relay enforces relay's pagination, different GraphQL features implemented between libraries, etc). But this is a huge step!	idris
1369	2017-02-14 20:49:45	Can this recommendation be removed made more doable: > RelayMutation and fat/tracked queries. Future releases will deprecate this API in favor of a static mutation API. We recommend using RelayGraphQLMutation to ease the transition to new mutations. I had to override the default environment using a hack to set credentials to same-origin. I'm using `this.props.relay.forceFetch()` to essentially in…	mattferrin
1369	2017-02-14 23:28:51	@mattferrin, two points since we've just been figuring this out ourselves: 1. We use a custom network layer at the root app level (`Relay.injectNetworkLayer(NetworkLayer);`). When crafting a GraphQLMutation, it seems to work fine to supply `Relay.Store` as the `environment` argument, so it isn't necessary to initialize a new environment. 2. Are you using [mutator configs](https://facebook.github.…	cberkom
1369	2017-02-15 00:49:38	@cberkom Regarding point 1, in order to customize the endpoint and use the same origin for the credentials, so that the request is authorized, you must set the network layer manually. <S_CODE_TOKEN> On point 2, yes. <S_CODE_TOKEN> Using this query: <S_CODE_TOKEN> (If it's relevant, I tried to work off master but couldn't get it to run, so I'm consuming `"react-relay": "^0.10.0"`. )	mattferrin
1369	2017-02-15 16:13:18	@mattferrin On point 2, are you using `this.props.relay.forceFetch()` because you need to fetch more data than the mutation returns, or because the response data from the mutation isn't updating the Relay cache as intended?	cberkom
1369	2017-02-15 18:33:34	@cberkom Honestly, the store updates fine, but doing a `this.forceUpdate()` on a parent component didn't re-render the changes to the `records`. I had to use `forceFetch`, but the `Relay.Store` after doing a `forceFetch` looks identical to me. `Relay.Store` upon initial render: <S_CODE_TOKEN> `Relay.Store` in Relay.GraphQLMutation onSuccess callback after commit: <S_CODE_TOKEN> Relay.Store `ready…	mattferrin
1369	2017-02-15 18:39:52	@mattferrin Can you file a new issue to discuss?	josephsavona
1369	2017-02-15 18:56:35	@josephsavona Yes, soon. Thanks. Edit: https://github.com/facebook/relay/issues/1546	mattferrin
1369	2017-03-14 04:34:49	@josephsavona any news on this.., i am going to start a new project on monday can we expect new core beta meantime ?	chandu0101
1369	2017-03-14 19:12:05	@chandu0101 see @wincent's [comment on this thread](https://github.com/facebook/relay/issues/1369#issuecomment-277407081).	josephsavona
1369	2017-03-14 21:02:36	@josephsavona thank you :)	chandu0101
1368	2016-09-02 20:24:02	`Uncaught Invariant Violation: RelayQueryNode: Abstract class cannot be instantiated.` I first tried discord and was directed here. **TLDR;** - how do I go about diagnosing the cause of this error? --- ## Now, the long story BTW - this is not a decorator issue (which is what comes up on google). The code in question works as a single project, breaks when split into two projects. I have a webpack/…	rosskevin	2017-01-31 02:01:30
1368	2016-09-06 15:41:05	We have determined that like `react`, `react-relay` does not behave when it is found in more than just the root `node_modules`. For example, the `lib` relies on `react-relay` as a `dependency`, and so does the `app`. To solve this, we used `peerDependencies` and `devDependencies` in our `lib` project to specify react and relay, and while that works for react, we **also** had to use a webpack alia…	rosskevin	2017-01-31 02:01:30
1368	2016-09-06 15:55:37	I found some background info on what to do for reusable libraries and react (which advice I assume also applies for relay): http://stackoverflow.com/a/30454133/2363935	rosskevin	2017-01-31 02:01:30
1368	2016-09-06 16:35:24	Thanks for debugging this and providing more info. Having multiple copies of `react-relay` within an application would definitely explain this bug; the duplication of modules is a serious deficiency of npm that libraries have no choice but to work around. We'd be open to a PR to add a more extensive error message here!	josephsavona	2017-01-31 02:01:30
1368	2017-01-31 02:01:30	Going through and closing issues that haven't had any recent activity. We'd still be open to reviewing a PR that improved the error messaging here, but it's not something that any of us are actively working on internally, so I am going to close this. Thanks very much for reporting it in such detail though!	wincent	2017-01-31 02:01:30
1367	2016-09-01 19:55:33		wincent	2016-09-01 21:46:43
1367	2016-09-01 19:55:45	@facebook-github-bot import	wincent	2016-09-01 21:46:43
1366	2016-09-01 17:40:11		wincent	2016-09-01 18:46:42
1366	2016-09-01 17:40:24	@facebook-github-bot import	wincent	2016-09-01 18:46:42
1365	2016-08-31 12:01:47	After reading the discussions/solutions in the following issues regarding batching Collapse and Batch queries #520 Custom Network Layer -- Modifying the RelayQueryRequest #654 I still feel the proposed solution (wrapping the queries client side and unwrapping on the server) only partially solves the problem of multiple paralel requests to the node endpoint. Consider the task of displaying a list …	ruslantalpa	2016-09-05 22:03:22
1365	2016-09-05 17:40:02	Thanks for asking about this. There are a few approaches here: - use `forceFetch` so that Relay doesnt diff the input query. This means the app will send one query instead of n. - use `relay-network-layer` on client and server in order to batch the eg 100 requests into one. Longer term, we are moving away from dynamic queries and query diffing. In the next major version - Relay 2 (#1369) - querie…	josephsavona	2016-09-05 22:03:22
1365	2016-09-05 17:49:25	option 1 works in a way but negates all the advantages of Relay option 2, that's exactly what i am asking for, i want to batch all those queries in a single request, but not like a simple envelop that is unpacked server side, but collect all the requests that are the same and create a single dynamic request that would fetch all the needed nodes then redistribute the result to the original request…	ruslantalpa	2016-09-05 22:03:22
1365	2016-09-05 18:05:37	> option 1 works in a way but negates all the advantages of Relay I have to respectfully disagree with you on this. Query "diffing" is an extra layer of optimization that can be beneficial in some cases. But it is a tradeoff: diffing itself is non-free, and it requires printing a query string at runtime (also not free). Merging n requests into one is also not free, and can't be done universally (…	josephsavona	2016-09-05 22:03:22
1365	2016-09-05 18:08:15	(Didn't mean to close, the GitHub "close issue" button is terribly positioned on mobile.)	josephsavona	2016-09-05 22:03:22
1365	2016-09-05 18:45:35	I understand your challenges in making Relay universally applicable and as fast as possible (hense no more diffing) and you've probably seen how it works in multiple scenarios it's just that in the scenario i'm thinking of (which is not that uncommon) there are a few problems with what you said above: - query diffing and all that, while not free, is much more cheeper than fetching unneeded data o…	ruslantalpa	2016-09-05 22:03:22
1364	2016-08-31 07:07:03	for issue #1361 @wincent	vangavroche
1364	2016-08-31 07:07:26	Thank you for your pull request and welcome to our community. We require contributors to sign our Contributor License Agreement, and we don't seem to have you on file. In order for us to review and merge your code, please sign up at https://code.facebook.com/cla - and if you have received this in error or have any questions, please drop us a line at cla@fb.com. Thanks!	ghost
1364	2016-08-31 07:08:06	Thank you for signing our Contributor License Agreement. We can now accept your code for this (and any) Facebook open source project. Thanks!	ghost
1364	2016-08-31 08:32:10	Thanks for this @vangavroche. I've left some superficial nit comments, but will take a proper look tomorrow. I have a diff to fix the unrelated Travis failures, which are due to something bad that I merged earlier today.	wincent
1364	2016-09-02 23:16:45	@facebook-github-bot import	wincent
1363	2016-08-30 23:48:32	Allowing `babel-relay-plugin` be configured with `enforceSchema` by default, so you don't have to set it in your Babel's options. This is specially useful if you want to ship a custom plugin that includes default settings for your Relay/GraphQL projects.	gabriel-laet
1362	2016-08-30 15:15:40	Closes https://github.com/facebook/relay/issues/1357 When new props are received on a `RelayContainer` a verification step is executed with the new props and the current relay variables and if at least one prop variable has a different value than its corresponding relay variable then the current relay variables are reset to the initial state. But the problem was that `===` was used for comparison…	josercruz01	2016-08-30 23:31:54
1362	2016-08-30 15:50:23	Thanks @josercruz01. I have a couple of minor formatting nits but I'll just import this and patch them.	wincent	2016-08-30 23:31:54
1362	2016-08-30 15:50:31	@facebook-github-bot import	wincent	2016-08-30 23:31:54
1362	2016-08-30 15:51:36	Thanks for importing.If you are an FB employee go to [Phabricator](https://phabricator.intern.facebook.com/D3791469) to review internal test results.	facebook-github-bot	2016-08-30 23:31:54
1362	2016-08-30 17:31:42	Hey @wincent I pushed one commit to resolve some of the comments made by Joseph and while doing so I noticed a couple of linter warnings on the new test code. Are those the formatting bits you are taking care of in your patch or should I go ahead and push a commit for those?	josercruz01	2016-08-30 23:31:54
1362	2016-08-30 17:41:59	I was going to fix the nits that @josephsavona mentioned, but you already did that. Linter just exploded for me. What lints are you seeing?	wincent	2016-08-30 23:31:54
1362	2016-08-30 18:00:35	Oh sorry about that. Here is the output of `npm run lint` (only showing files touched by my PR): <S_CODE_TOKEN>	josercruz01	2016-08-30 23:31:54
1361	2016-08-30 06:26:51	Looks like it doesn't work when the deletedIDFieldName is an array. Given this config: <S_CODE_TOKEN> the ultimate query may be like: <S_CODE_TOKEN> where the `deletedTodo { id }` is generated by [buildFragmentForDeletedConnectionNodeID function of the RelayMutationQuery](https://github.com/facebook/relay/blob/master/src/mutation/RelayMutationQuery.js#L571) When the response payload is returned, …	vangavroche
1361	2016-08-30 23:29:30	At the moment we expect a field name here, not an array path, by design. Having said that, we added support for array paths for `RANGE_DELETE` mutations a while back. On the surface of it, I am not aware of any reason why we couldn't do the same for `NODE_DELETE` as well. Any interest in submitting a PR?	wincent
1361	2016-08-31 07:07:53	Yes, I think supporting an array path will be much more flexible. PR is created.	vangavroche
1360	2016-08-30 01:44:14	Just erasing markdown inside the code, as it is not parsed. If you don't like my way just please change that, because could be confused with `template strings`.	juangl	2016-08-30 23:31:54
1360	2016-08-30 01:44:55	Thank you for your pull request and welcome to our community. We require contributors to sign our Contributor License Agreement, and we don't seem to have you on file. In order for us to review and merge your code, please sign up at https://code.facebook.com/cla - and if you have received this in error or have any questions, please drop us a line at cla@fb.com. Thanks!	ghost	2016-08-30 23:31:54
1360	2016-08-30 03:05:42	Thank you for signing our Contributor License Agreement. We can now accept your code for this (and any) Facebook open source project. Thanks!	ghost	2016-08-30 23:31:54
1360	2016-08-30 17:48:48	Thanks for the PR, @juangl. Using Markdown style formatting in comments is a convention that we follow widely (not just in samples in the documentation, but in the source code as well, in this and in other repos too) so this is not a change that we would want to make unless we were doing it consistently everywhere, which would require further discussion. So I am going to close this for now. If yo…	wincent	2016-08-30 23:31:54
1360	2016-08-30 18:25:05	@wincent Thanks for response. I will be more specific. It gets confusing particulary when backticks are inside a template literal. I won't open a issue because I also think that is not too relevant though I let you know. <S_CODE_TOKEN>	juangl	2016-08-30 23:31:54
1360	2016-08-30 18:56:42	I see, thanks for clarifying. So it's not confusing; it's actually syntactically invalid. We should definitely fix those ones, but leave the others as they were before. Want to submit an update?	wincent	2016-08-30 23:31:54
1360	2016-08-30 19:53:04	@wikichen Sure! It's done. Hope your review.	juangl	2016-08-30 23:31:54
1360	2016-08-30 19:59:21	Thanks!	wincent	2016-08-30 23:31:54
1360	2016-08-30 19:59:38	@facebook-github-bot import	wincent	2016-08-30 23:31:54
1360	2016-08-30 20:00:48	Thanks for importing.If you are an FB employee go to [Phabricator](https://phabricator.intern.facebook.com/D3793191) to review internal test results.	ghost	2016-08-30 23:31:54
1359	2016-08-30 00:59:26	We had a bit of a backlog here as I have been away. Now we're back on track!	wincent	2016-08-30 16:16:32
1359	2016-08-30 01:00:18	@facebook-github-bot import	wincent	2016-08-30 16:16:32
1359	2016-08-30 01:00:45	Thanks for importing.If you are an FB employee go to [Phabricator](https://phabricator.intern.facebook.com/D3789421) to review internal test results.	ghost	2016-08-30 16:16:32
1358	2016-08-29 19:05:50	I'm getting strange behavior for Renderer. I have another view where this is working. But if I do this <S_CODE_TOKEN> The relay props are `null`. But if I leave off the `render` completely, the relay props are passed fine.	ssomnoremac	2016-08-30 19:00:57
1358	2016-08-29 19:11:50	<S_CODE_TOKEN>	nodkz	2016-08-30 19:00:57
1358	2016-08-29 19:16:08	`{props}` destructures props from this: `Object {done: false, error: null, events: Array[0], props: null, stale: false…}`	ssomnoremac	2016-08-30 19:00:57
1358	2016-08-29 19:31:05	Think that was simple typo. Read this comments https://github.com/facebook/relay/blob/master/src/container/RelayRenderer.js#L88 may be help to find solution. PS. I'm never use Relay.Renderer directly. Always via https://github.com/relay-tools/react-router-relay	nodkz	2016-08-30 19:00:57
1358	2016-08-30 19:00:57	I will leave the answer here in case anyone needs it after I close. Relay will pass `null` for props until it receives the data so If your view is expecting it you have to provide a default.	ssomnoremac	2016-08-30 19:00:57
1358	2016-08-30 22:47:27	Thanks for following up, @ssomnoremac!	wincent	2016-08-30 19:00:57
1357	2016-08-29 18:23:44	I've run into an issue where the `RelayContainer` resets its current fragment variables state and forgets variables I've already set via `this.props.relay.setVariables`. I've tracked down the problem to the method `RelayContainer#resetPropOverridesForVariables`, which is called inside the `RelayContainer#componentWillReceiveProps`. This method resets the container's fragment variables state to th…	josercruz01	2016-08-30 23:31:54
1357	2016-08-29 19:10:24	I think i have seen a similar issue in my setup. I don't have a resolution yet.	chirag04	2016-08-30 23:31:54
1357	2016-08-30 02:31:37	Thanks for filing the issue. Its probably reasonable for the variable comparison here to use `areEqual` instead of `===` since variables can be arrays or objects. Feel free to send a PR for this!	josephsavona	2016-08-30 23:31:54
1357	2016-08-30 15:16:58	Thanks Joseph, opened up a PR.	josercruz01	2016-08-30 23:31:54
1356	2016-08-29 06:35:13	The easiest way to explain the issue is with our use case. We have matchMedia breakpoints in our site which are stored in context, when the screen site changes enough to swap between breakpoints the change isn't getting to all children correctly. I seem to be able to reproduce the issue using the web todo example here https://github.com/relayjs/relay-examples with the following changes: Add to th…	mpretty-cyro	2016-08-29 07:14:58
1356	2016-08-29 06:51:50	Thanks for filing an issue. The culprit here is the use of React context. Relay tries to avoid updates to components whose props and fragment data have not changed by implementing a conservative shouldComponentUpdate. Relay can't check every possible contest key, though. If you have no other way to do something than React context, there is an escape hatch: set `shouldComponentUpdate: () => true` …	josephsavona	2016-08-29 07:14:58
1356	2016-08-29 07:05:06	Yea, we figured that's what it was. We didn't actually work though a proper solution before I raised the issue. But yes, unfortunately we would probably need to somehow generate a 'context tree' based on all of the contextTypes of the children. Which seems complex and painful. Thanks for the response though, will have to keep in mind not to use context in the future.	mpretty-cyro	2016-08-29 07:14:58
1356	2016-08-29 07:14:58	And didn't see that it was in the docs, will close the issue.	mpretty-cyro	2016-08-29 07:14:58
1355	2016-08-25 13:24:04	What is the timeline for a 0.9.3 release with: https://github.com/facebook/relay/commit/dcc97a431af719b71b62506ce8fe29b85158ef3e included?	cancan101	2016-09-02 17:26:41
1355	2016-08-29 15:37:51	@cancan101, I am planning on cutting a release this week. I'll update this issue if anything unexpected comes up that would delay it.	wincent	2016-09-02 17:26:41
1355	2016-09-02 09:50:24	awesome, just noticed you published the latest version of relay, but `babel-relay-plugin` is still on 0.9.2 can release it as well or does it require more work? NPM warning <S_CODE_TOKEN>	nikgraf	2016-09-02 17:26:41
1355	2016-09-02 16:59:17	I think there is something fishy with NPM. I can't see it on [the releases page](https://www.npmjs.com/package/babel-relay-plugin), but I definitely ran `npm publish`. If I try to run it again, in fact, I get this: <S_CODE_TOKEN> I might have to bump the version number and republish. ಠ_ಠ	wincent	2016-09-02 17:26:41
1355	2016-09-02 17:12:33	`npm install babel-relay-plugin` in an empty directory installs 0.9.3 for me and `npm view babel-relay-plugin` also shows 0.9.3 as the latest release. Looks like the npmjs website just has a caching issue?	kassens	2016-09-02 17:26:41
1355	2016-09-02 17:26:41	Ok, I think I might have overreacted here because the listing on npmjs.com is busted. The package actually _is_ published. The reason you are seeing that message @nikgraf is because babel-relay-plugin is a peer-dependency. Under NPM 3, you have to supply it yourself. <S_CODE_TOKEN> The fact that the listing on the webside has failed to update after over 12 hours is a separate issue that threw me …	wincent	2016-09-02 17:26:41
1355	2016-09-05 09:12:11	Thanks for taking care of it! Quite interesting. The website still shows me that 0.9.2 is the last uploaded version while `npm view babel-relay-plugin versions` shows the right results. Might be a caching issues … <S_CODE_TOKEN> ![screen shot 2016-09-05 at 11 10 13](https://cloud.githubusercontent.com/assets/223045/18243055/892e8c66-7359-11e6-8f0e-bea1414bfb8f.png)	nikgraf	2016-09-02 17:26:41
1354	2016-08-24 22:20:16	For some reason when I do a mutation and get a return value with REQUIRED_CHILDREN in getConfigs, connections are being returned with a strange alias: `_tierItems2EmfF3` where it should be `tierItems`. When I make the same mutation through GraphiQL, the connection is returned properly. I am not sure if this is some kind of configuration issue, but I have no idea what could be causing this.	Rohit-cheddr
1354	2016-12-11 11:02:44	I have the same problem. I think it is related to the fact that relay adds connection parameters when the query is created (e.g. first:100). But how can we access the data properly when the mutation returns? Help?!	toxsick
1354	2016-12-16 16:06:55	Also having the same problem. Relay don't seem to handle user alias on data passed to commit callback (using REQUIRED_CHILDREN). <S_CODE_TOKEN> As a workaround, I'm using relay `generateRQLFieldAlias` internal method to get actual field name (`generateRQLFieldAlias('aField.status(def)')`	rodrigopr
1354	2016-12-23 04:22:13	I've run into this as well. I'm executing a mutation directly using `Relay.GraphQLMutation` with a connection in the response. I'd like to use the response data in my `onSuccess` callback though the connection is coming back aliased in the response: `_pendingSessionst2Pdh` in my case instead of `pendingSessions`. In my instance, the connection parameters are fixed (first: 100) so I can use the kn…	davidstoker
1354	2017-02-28 01:30:42	I just hit this as well, for certain fields when I include them in a `REQUIRED_CHILDREN` fragment the fields are sent to the `onSuccess` handler with their aliased name.	dpehrson
1353	2016-08-24 22:01:34	We recently ran into an problem where Relay was generating invalid GraphQL queries. A query variable had a value with a character (`"\u0013"`) that's [invalid](https://github.com/graphql/graphql-js/pull/186/files#diff-6908a1174c4e9de36b7e8998c5db713aR360) in the GraphQL spec. We expected that this would be fine, since this character (and other similar characters) are valid in JSON, and variables …	samn	2017-01-31 01:18:03
1353	2016-09-03 22:42:34	Hmm. It seems like that query should be valid, and that GraphQL should accept common syntax for representing Unicode values. In Relay 2 - #1396 - this problem will go away, though: only values that you inline in the GraphQL text will be printed inline. Variables will always be sent as variables (simple, predictable). For current Relay it all boils down to perf - if we can generate more variables …	josephsavona	2017-01-31 01:18:03
1353	2016-09-06 18:47:30	Thanks for the context @josephsavona! I'll put together a PR to facilitate benchmarking.	samn	2017-01-31 01:18:03
1353	2016-09-21 20:13:57	@josephsavona I'm interested in this also: I want to be able to cache validated queries on the server side, which we can do easily if all of the variables are properly extracted. I am able to get the non-inlined behavior by changing the https://github.com/facebook/relay/blob/master/scripts/babel-relay-plugin/src/RelayQLPrinter.js#L687-L701 method that @samn pointed out. Are there benchmarks in th…	jsdnxx	2017-01-31 01:18:03
1353	2016-09-22 04:16:54	We don't have benchmarks in the repo for this, we are currently testing in a device lab. If you send a PR we can try to benchmark as time permits. That said, we're primarily focused on developing the next version of Relay, where this will hopefully be a non-issue.	josephsavona	2017-01-31 01:18:03
1353	2017-01-31 01:18:03	As the new Relay core and APIs are currently being rolled out (see activity on the `master` branch, and watch it for more pieces landing in the coming weeks/months), I don't think we're going to take any further action on this one. We're aggressively prioritizing rolling out the new core/APIs over working on the legacy ones. Thanks for bringing this up, however. We appreciate your input!	wincent	2017-01-31 01:18:03
1352	2016-08-23 22:48:35	Hi, I'm trying to configure Relay for around one week and without success. I'm already frustrated. As I solve one problem another one emerges. It looks like it will never end. I don't know what I'm doing wrong but right now I'm stuck with the following error: <S_CODE_TOKEN> From what I know it's probable somehow related with `babel-relay-plugin` but everything seems to be configure properly. Here…	jagi	2017-01-31 01:15:09
1352	2016-08-24 05:35:44	Can check with the below course on Pluralsight its helpful https://www.pluralsight.com/courses/react-apps-with-relay-graphql-flux	shashwattt-Pretlist	2017-01-31 01:15:09
1352	2016-09-21 03:40:43	I was getting this error. I found a workaround. Instead of following the example .babelrc provided in `relay-starter-kit` which is <S_CODE_TOKEN> I changed `.babelrc` to <S_CODE_TOKEN> This worked for me. I have not yet found the cause of the issue though.	saintsjd	2017-01-31 01:15:09
1352	2017-01-31 01:15:09	(Spring cleaning.) I'm going through old issues cleaning out things that haven't had any activity in a while and it looks like this one has a workaround posted above, so I'm going to close it. For future reference, I'd recommend posting questions like this on a purpose-built Q&A forum like Stack Overflow, where you are more likely to get a timely response (and where others will be more likely to …	wincent	2017-01-31 01:15:09
1352	2017-01-31 08:18:20	Sorry for not closing issue. In deed I've solved that problem, don't remember how.	jagi	2017-01-31 01:15:09
1352	2017-01-31 09:05:58	Github pro tip: You can see your all issues you created here: https://github.com/issues	YasserKaddour	2017-01-31 01:15:09
1351	2016-08-23 18:52:33	let me know if this should be on stack overflow and i'll close it straight away, here a [playground illustrating the issue](https://facebook.github.io/relay/prototyping/playground.html#source=class%20AddTodoMutation%20extends%20Relay.Mutation%20%7B%0A%0A%20%20static%20fragments%20%3D%20%7B%0A%20%20%20%20viewer%3A%20%28%29%20%3D%3E%20Relay.QL%60%0A%20%20%20%20%20%20fragment%20on%20User%20%7B%0A%20…	andyfen	2016-08-23 20:08:22
1351	2016-08-23 20:08:22	closed - worked it out.	andyfen	2016-08-23 20:08:22
1350	2016-08-23 09:57:33	Hi, in `RelayQLPrinter.js` on the `printField` method you have this code: <S_CODE_TOKEN> Concretely, this means that for a RelayQueryNode instance to have `metadata.isConnection === true`, being a connection is not enough, it must have a connection arg too. What about connections without connectionArgs? They exist too, but can't harvest to power off `RANGE_ADD` or whatever because they are not re…	dherault	2016-08-23 10:06:36
1350	2016-08-23 10:06:36	I'm closing this because I thought connection args where mandatory (where they at some point?) on a query. Adding them to the field and not using them does the trick. Best, EDIT: it does not, `last`, `first` or `find` are still mandatory.	dherault	2016-08-23 10:06:36
1350	2016-08-23 18:35:56	Thanks for asking about this. The intention of the code (overall, not just the snippet you mentioned) is that if you are fetching `edges` that you must specify a first/last filter call to limit the number of items fetched. If you aren't fetching edges, then you don't need a first/last argument.	josephsavona	2016-08-23 10:06:36
1349	2016-08-21 22:00:52	I'm finding myself in the situation where I would like to create a Relay Mutation as a class but then call the graphql function, passing in the corresponding query string of the Relay Mutation. For example, say I have this simple mutation: <S_CODE_TOKEN> At the moment, I can't seem to find a way to get the associated printed query string for this mutation. Normally, by calling commitUpdate, passi…	elonybear
1349	2016-09-03 22:47:25	I'm not sure I understand the use case. Is this a mutation or a (real-time) subscription? Wouldn't both of these use cases require calling the graphql function on the server? If you're running the schema on the client, perhaps you could use relay-local-schema? (Npm module)	josephsavona
1349	2016-09-04 02:26:39	I apologize for the confusion. This would be a real-time subscription, implemented as a mutation to the subscriber's Relay Store. Each client connecting to the server would have a set of subscriptions, based on their circumstances (user or administrator, datasets they're looking at, etc.). Drawing from the todo example, let's say all clients subscribe to any additions to the list of todos. When e…	elonybear
1348	2016-08-21 17:44:02	It seems like the `scripts/babel-relay-plugin/src/` directory doesn't exist anymore and only a compiled version is available. Is this intended? https://github.com/facebook/relay/tree/master/scripts/babel-relay-plugin	edvinerikson	2016-08-22 18:36:44
1348	2016-08-22 17:42:30	No, thanks for catching this. This was an oversight by re-organizing the internal code that got synced to github: 1976109901487189407c86b7c2fdf68e85523ad7	kassens	2016-08-22 18:36:44
1348	2016-08-22 18:36:44	Restored with 6c72285a50bb8224359bb34add655fce19ea0666	kassens	2016-08-22 18:36:44
1347	2016-08-20 20:55:33	Closes https://github.com/facebook/relay/issues/1262 As discussed on the Github issue, the `pathToConnection` argument on the `RANGE_DELETE` mutation type was made a required field (https://github.com/facebook/relay/commit/71e2350ccb2bd3c8ce145d270788c9042b5fbff5) but the example on https://facebook.github.io/relay/docs/guides-mutations.html#range-delete-example does not includes this field and r…	josercruz01	2016-08-30 00:31:58
1347	2016-08-20 20:56:32	Thank you for your pull request and welcome to our community. We require contributors to sign our Contributor License Agreement, and we don't seem to have you on file. In order for us to review and merge your code, please sign up at https://code.facebook.com/cla - and if you have received this in error or have any questions, please drop us a line at cla@fb.com. Thanks!	ghost	2016-08-30 00:31:58
1347	2016-08-20 22:28:49	Thank you for signing our Contributor License Agreement. We can now accept your code for this (and any) Facebook open source project. Thanks!	ghost	2016-08-30 00:31:58
1347	2016-08-29 23:58:35	Thanks!	wincent	2016-08-30 00:31:58
1347	2016-08-29 23:58:56	@facebook-github-bot shipit	wincent	2016-08-30 00:31:58
1347	2016-08-30 00:00:00	Thanks for importing.If you are an FB employee go to [Phabricator](https://phabricator.intern.facebook.com/D3788940) to review internal test results.	facebook-github-bot	2016-08-30 00:31:58
1346	2016-08-19 16:44:14	We're using Relay on some internal apps, but will be rolling it out to our public-facing apps soon!	twhid	2016-08-19 18:16:40
1346	2016-08-19 16:45:16	Thank you for your pull request and welcome to our community. We require contributors to sign our Contributor License Agreement, and we don't seem to have you on file. In order for us to review and merge your code, please sign up at https://code.facebook.com/cla - and if you have received this in error or have any questions, please drop us a line at cla@fb.com. Thanks!	ghost	2016-08-19 18:16:40
1346	2016-08-19 17:20:46	@facebook-github-bot shipit	kassens	2016-08-19 18:16:40
1346	2016-08-19 17:21:39	Thanks for importing.If you are an FB employee go to [Phabricator](https://phabricator.intern.facebook.com/D3742817) to review internal test results.	ghost	2016-08-19 18:16:40
1345	2016-08-19 15:40:49	For proper server side hot reload needed ability to change graphql schema in the [transformer](https://github.com/facebook/relay/blob/master/scripts/babel-relay-plugin/src/getBabelRelayPlugin.js#L51). I'm adding new fields to schema, json file automatically was regenerated by homemade webpack plugin. And now I can not found a proper way how to patch on fly `BabelRelayPlugin` with new schema witho…	nodkz	2017-01-31 01:12:37
1345	2016-08-20 05:25:15	Right now I'm watching @wincent [talk about Relay 2](https://www.youtube.com/watch?v=OEfUBN9dAI8&feature=youtu.be) and think that `making all static` should have DEV flag. Wants developer make all static, or computable at runtime according to Hot Reload when modules updated. Maybe I'm something missing. But I'm worried about losing HMR, cause it's the best feature, that developers have now.	nodkz	2017-01-31 01:12:37
1345	2016-08-20 06:21:15	I have to think a bit more about the OP. But to your comment: HMR and static/dynamic queries are orthogonal. In either case if a child component's data requirements change (eg its fragment changes), then the nearest parent renderer that fetched data for it must refetch using the new query containing the new fragment. Otherwise you can reload the component, but it will likely be missing data. In a…	josephsavona	2017-01-31 01:12:37
1345	2016-08-20 06:39:58	> ...reload the component, but it will likely be missing data. Crazy rabbit-hole for HMR. @gaearon did you think about adding some hook for devs, that allows to fetch some data and put it to store before call `hot.module.accept()` in [RHL3](https://github.com/gaearon/react-hot-loader/tree/next)	nodkz	2017-01-31 01:12:37
1345	2016-11-28 10:39:23	@nodkz Did you ever get anywhere with this? I'm running into the same issues as well myself and would love to be able to hot patch the schema stored in BabelRelayPlugin without restarting webpack, as that's the only thing holding me back from getting at least some basic semblance of automatic schema generation working.	PawkaHub	2017-01-31 01:12:37
1345	2016-11-28 17:23:25	@PawkaHub I would try composing the plugin: create a wrapper plugin that delegates to an instance of the Relay plugin, creating a new instance whenever the schema changes.	josephsavona	2017-01-31 01:12:37
1345	2016-11-29 06:28:11	That worked great @josephsavona! Thanks for the suggestion. I'm gonna do a bit more testing with it just to make sure there's no hidden kinks in usage and then I'll look into releasing it as an NPM module for people to make use of.	PawkaHub	2017-01-31 01:12:37
1345	2016-11-29 16:21:56	@PawkaHub Awesome! That's great to hear, looking forward to seeing that npm package :-)	josephsavona	2017-01-31 01:12:37
1345	2017-01-31 01:12:37	(Spring cleaning.) Not sure if there is anything immediately actionable here, but I'm going through and cleaning out issues that haven't had any activity for a while, lack clear next steps and/or don't have anybody actively working on them. Thanks to everybody who participated in the discussion.	wincent	2017-01-31 01:12:37
1344	2016-08-19 06:42:08	- Video and slide link for Silicon Valley ReactJS Meetup. - Add slide link to Relay Deep Dive.	wincent	2016-08-19 23:02:00
1344	2016-08-19 06:44:20	@facebook-github-bot import	wincent	2016-08-19 23:02:00
1344	2016-08-19 06:45:44	Thanks for importing.If you are an FB employee go to [Phabricator](https://phabricator.intern.facebook.com/D3741212) to review internal test results.	ghost	2016-08-19 23:02:00
1343	2016-08-17 08:48:15	It was this Blog post that finally got Relay and GraphQL into my head (along with some other docs) Please make it the first tutorial http://graphql.org/blog/rest-api-graphql-wrapper/ If not I will be happy to contribute one :)	jcampbell05	2017-01-31 01:09:42
1343	2017-01-31 01:09:41	Thanks for the feedback, @jcampbell05, and sorry for taking so long to respond. We'd welcome PRs to improve out documentation, including improvements to the existing tutorial, or adding links to others such as the one that you mentioned. One thing to bear in mind: we're in the process of rolling out some new APIs and a new core (see ongoing activity on the `master` branch), so there may be some c…	wincent	2017-01-31 01:09:42
1343	2017-02-02 21:27:55	No worries 😀	jcampbell05	2017-01-31 01:09:42
1342	2016-08-16 22:02:09	I have a Relay app and I want to clear cache for a component that displays after logging in. I tried passing a currentRelay.store into my Relay.Router and implementing a currentRelay.reset() which sets that store to a new Relay.Environment, then calling that after logout. The cache is still stored for some reason. I also tried calling this.props.relay.forceFetch({}) and this.forceUpdate() in comp…	andrewfader	2016-08-30 23:20:55
1342	2016-08-30 23:20:55	Rendering with a brand new `Relay.Environment` should clear all internal state. We're not aware of any bugs (hidden state) that wouldn't get cleared; for example, the isomorphic-relay project is [using a new environment](https://github.com/denvned/isomorphic-relay/blob/b7fb72a15d750eed00b261b94f8730e05393a3f7/src/prepareData.js#L6) to perform clean-slate rendering for every request. I'm going to …	wincent	2016-08-30 23:20:55
1341	2016-08-16 21:55:45	The example below fails to load the `name` property the `Application` component clearly defines in it's fragment which is pulled in by the `ApplicationList`. However if I directly declare it in the `ApplicationList` property it works fine. Any ideas? <S_CODE_TOKEN>	jcampbell05	2016-08-17 08:47:09
1341	2016-08-17 07:45:02	Hi @jcampbell05 , code seems to be correct, could you try to make repro in [relay playground](https://facebook.github.io/relay/prototyping/playground.html#/) so its possible debug?	jardakotesovec	2016-08-17 08:47:09
1341	2016-08-17 08:44:11	@jardakotesovec It works on the [playground](https://facebook.github.io/relay/prototyping/playground.html#schema=%2F**%0A%20*%20Copyright%20%28c%29%202013-present%2C%20Facebook%2C%20Inc.%0A%20*%20All%20rights%20reserved.%0A%20*%0A%20*%20This%20source%20code%20is%20licensed%20under%20the%20BSD-style%20license%20found%20in%20the%0A%20*%20LICENSE%20file%20in%20the%20root%20directory%20of%20this%20so…	jcampbell05	2016-08-17 08:47:09
1341	2016-08-17 08:57:33	@jcampbell05 I have not blogged about relay/graphql.... had to be someone else :-). Yes, global ids are key [requirement](https://facebook.github.io/relay/docs/graphql-object-identification.html#content) from relay.	jardakotesovec	2016-08-17 08:47:09
1341	2016-08-17 09:00:43	@jardakotesovec Cool, the error on the playground was super helpful !	jcampbell05	2016-08-17 08:47:09
1340	2016-08-16 15:37:18	I've got a field that has a param which accepts an array of enum values. It's just a way to filter the data from that field. Here's the definition of that field, named `teamInvites` ... <S_CODE_TOKEN> I've got a mutation that is using the `FIELDS_CHANGE` config and just doing a blanket change on the entire `Account`, which is causing Relay to fetch all of this data. The query being sent by Relay …	ryancole
1340	2016-08-16 15:53:34	I'm actually not even sure why it's choosing to use `Pending` as the param there. I assume it's from the tracked query. I don't specify any param in the mutation's `getFatQuery`. Here's that function, in which `account` is the `Account` definition from above ... <S_CODE_TOKEN> I do specify `Pending`, inline, in one of my Relay container fragments within my app, so perhaps the tracked query is bri…	ryancole
1340	2016-08-16 16:11:09	I just noticed that the console.log debug information shows the tracked query and the intersected result. The `Pending` does indeed come from the tracked query, with the quotes around it. So, perhaps this issue is that tracked query is storing this enum param with quotes? When I move that `Pending` into the `initialVariables`, as opposed to being inline within my fragment, this seems to fix the s…	ryancole
1340	2016-09-11 00:21:19	I had a similar situation, and my takeaway was the same - if you inline `enum` values directly in the query Relay will always treat them as string literals (instead of enums). The only solution is to reference the value as a variable. So this does not work - <S_CODE_TOKEN> And using it as a variable does work - <S_CODE_TOKEN>	eugene1g
1339	2016-08-15 18:17:16	Let's consider this relay container <S_CODE_TOKEN> when try to make a mutation( with RANGE_ADD type) with an optimistic response the description object does not exist but everything else are normally set. <S_CODE_TOKEN> It seems that when there is an argument in the fragment, prevents the optimistic response to set the specific variable. Is there any solution for that?	ssbeefeater	2017-01-31 01:19:36
1339	2016-11-03 18:35:19	@ssbeefeater did u found any solution for this?	sibelius	2017-01-31 01:19:36
1339	2016-12-22 06:33:03	It works if you define the `rangeBehaviors` of your `RANGE_ADD` config as a function, like this: `rangeBehaviors: (calls) => { return 'prepend'; }`	caiosba	2017-01-31 01:19:36
1339	2017-01-31 01:19:36	(Spring cleaning.) I'm going through older issues looking for things that can be closed in order to reduce clutter. Looks like this one has a workaround noted above, so I'm going to close it. Thank you to everybody who participated!	wincent	2017-01-31 01:19:36
1338	2016-08-13 23:24:17	Closes https://github.com/facebook/relay/issues/1337 `IGNORE` should early return but not warn :) I believe existing tests should cover that. Could write a regression and check for no warnings but that feels weird.	xuorig	2016-08-30 18:47:27
1338	2016-08-30 17:49:53	Thanks @xuorig. Sorry for the delay in getting to this. Aiming to cut a release this week so just going through and looking at PRs to merge now. Will queue this one up.	wincent	2016-08-30 18:47:27
1338	2016-08-30 17:50:02	@facebook-github-bot import	wincent	2016-08-30 18:47:27
1338	2016-08-30 17:50:52	Thanks for importing.If you are an FB employee go to [Phabricator](https://phabricator.intern.facebook.com/D3792128) to review internal test results.	facebook-github-bot	2016-08-30 18:47:27
1337	2016-08-13 13:43:52	I implement `rangeBehaviours` as a function and return "ignore". Relay shows me this warning: `Using`null`as a rangeBehavior value is deprecated. Use`ignore`to avoid refetching a range. ` Callsite: https://github.com/facebook/relay/blob/712f5926cb67312aac284feef3ab3ed5e147c587/src/traversal/writeRelayUpdatePayload.js#L416 Is the condition there wrong? I'm thinking it might need to be `(!rangeBeha…	miracle2k	2016-08-30 18:47:27
1337	2016-08-13 23:20:19	Oops, good find @miracle2k. The condition was shared because we also want to early return when it's `IGNORE` so `(!rangeBehavior && rangeBehavior !== IGNORE)` would probably not be what we want here. PR coming for this!	xuorig	2016-08-30 18:47:27
1336	2016-08-13 06:58:17	As @papigers currently doesn't have time to finish https://github.com/facebook/relay/pull/1257 I decided to take over.	denvned	2016-08-17 18:16:45
1336	2016-08-13 23:22:17	@facebook-github-bot shipit	josephsavona	2016-08-17 18:16:45
1336	2016-08-13 23:23:03	@papigers thanks for getting this started, and thanks @denvned for finishing! yay team ;-)	josephsavona	2016-08-17 18:16:45
1336	2016-08-13 23:23:47	Thanks for importing.If you are an FB employee go to [Phabricator](https://phabricator.intern.facebook.com/D3714846) to review internal test results.	ghost	2016-08-17 18:16:45
1335	2016-08-12 19:32:34	We should not reach into `react/lib` directly to allow React to refactor the layout. Instead use the public module that exposes this. We still have `react/lib/reactComponentExpect` left, but that seems a bit more tricky.	kassens	2016-08-12 22:16:41
1334	2016-08-11 19:20:08	I have relay (0.9.2) sending the following query part to my server: <S_CODE_TOKEN> The server (the Python implementation), tells me: _'Fields "_customers31xUfl" conflict because they have differing arguments. Use different aliases on the fields to fetch both if this was intentional._ I know I am not posting a lot of info, but my strong guess is that Relay doesn't care to differentiate between the…	miracle2k	2017-01-31 01:21:28
1334	2016-08-12 08:06:45	Yep, I can reproduce this. Definitely related to [this line in serializeCallValue](https://github.com/facebook/relay/blob/bf88f805096e99783ac130a791c4244fd7fc0b2a/src/query/serializeRelayQueryCall.js#L40).	psalz	2017-01-31 01:21:28
1334	2016-12-13 14:54:50	Hey @miracle2k and @psalz, did you manage to fix it somehow? Same thing happening here with Relay 0.9.3, I still don't know how to reproduce it and also happens only sometimes.	lucasbento	2017-01-31 01:21:28
1334	2016-12-13 16:21:31	This likely occurs when the value has a falsy value (search being an empty string). To distinguish the fields, you can add an alias to one of them.	josephsavona	2017-01-31 01:21:28
1334	2016-12-13 20:07:39	I've stepped in the same issue today! \o/ my scenario I have a list of products with a search parameters on products connection <S_CODE_TOKEN> Then I go to another page to add a new product using a mutation this is the fatquery <S_CODE_TOKEN> this will throw the error above on products, because `products(search: "$search")` is not the same as `products()` so I've added a fragment to my mutation l…	sibelius	2017-01-31 01:21:28
1334	2016-12-15 18:00:25	somethings it still crashes using the above approach using the [Relay.GraphQLMutation](https://facebook.github.io/relay/docs/api-reference-relay-graphql-mutation.html#content) could solve this?	sibelius	2017-01-31 01:21:28
1334	2016-12-15 18:39:30	Yeah, I'd recommend trying `RelayGraphQLMutation` here.	josephsavona	2017-01-31 01:21:28
1334	2017-01-31 01:21:28	This hasn't seen any activity for a while so I am going to close it optimistically on the assumption that the workarounds mentioned above (aliasing and using `Relay.GraphQLMutation`) have been sufficient to resolve the issue. If this is incorrect, or anybody thinks they've run into a new bug, please do file another issue. Thanks for your contribution!	wincent	2017-01-31 01:21:28
1333	2016-08-11 14:13:38	Important note to `setVariables` if you're working with `first` and `last`. It's very easy to get stuck with this one if you're new to Relay. It's logical to someone who knows Relay well but not as much to beginner.	unirey	2016-09-19 18:12:59
1333	2016-08-11 14:13:52	Thank you for your pull request and welcome to our community. We require contributors to sign our Contributor License Agreement, and we don't seem to have you on file. In order for us to review and merge your code, please sign up at https://code.facebook.com/cla - and if you have received this in error or have any questions, please drop us a line at cla@fb.com. Thanks!	ghost	2016-09-19 18:12:59
1333	2016-08-30 00:00:32	Thanks @unirey. Are you able to CLA? If not, let me know so that I can close this out. Thanks!	wincent	2016-09-19 18:12:59
1333	2016-09-08 20:37:04	@facebook-github-bot import	JenniferWang	2016-09-19 18:12:59
1333	2016-09-19 18:12:58	Going to close this one due to inactivity. If you get to signing the CLA, @unirey, let us know and we'll re-open.	wincent	2016-09-19 18:12:59
1332	2016-08-10 20:54:28	- Im was just testing Relay's abilities of refetching the data but it fails for mysterious reason - `setVariables()` is updating `this.props.relay.variables.count` as expected - View is updating correctly if I have enough data from initial load - both increase and decrease - No errors (unless I decrease `count` to 0 or less) It just doesn't send the query, I checked with React Developer Tool (Chr…	unirey	2016-08-10 21:12:12
1332	2016-08-10 21:12:09	Found the issue: I didn't set up `hasNextPage` code yet and it was `false`. If it's false, Relay thinks that there's no more posts in database and doesn't fetch more. It's very logical but I still wish it was in docs because it's hard to think of that if you just started with Relay.	unirey	2016-08-10 21:12:12
1332	2016-08-10 21:50:30	Thanks for asking, and following up! Good point about `hasNextPage`, we'll keep this in mind. Also, feel free to submit a PR to update the docs - if there was a place that you looked and thought it should be mentioned, add it there!	josephsavona	2016-08-10 21:12:12
1331	2016-08-10 16:03:07	I can't tell if this is expected behaviour or not. I have a component that loads values from localStorage and calls `setVariables` to retrigger a query. As the user continues to modify the state, `setVariables` is called again, but until the new query has come back, Relay returns the props from the _first_ query not the most recent one. This causes the intialVariable state to flicker briefly. Why…	alex-wilmer	2016-08-10 16:27:19
1331	2016-08-10 16:27:19	Ah I figured this out.. I was setting the variable in `prepareParams` <S_CODE_TOKEN>	alex-wilmer	2016-08-10 16:27:19
1330	2016-08-10 06:19:46	I will sound stupid but may this be a bug? If name of the field ends(contains?) with a number than optimistic updates will not work. Here is the stripped down repo to reproduce: [https://github.com/yangit/relayNumberBug](https://github.com/yangit/relayNumberBug) There are 2 branches which are different by one field name containing one extra symbol! Here is the link to a [diff](https://github.com/…	yangit
1330	2016-08-10 06:34:24	Tgat is super weird. Relay treats field names as opaque - it doesn't substring them or treat numbers in the field name specially (not on purpose, at least). Are you _sure_ there's nothing else different, and that you've updated the schema appropriately with the right field names? Just checking to rule out obvious things.	josephsavona
1330	2016-08-10 06:40:49	I definitely rebuild schema. I get all sorts of errors if I forget. I even embedded schema rebuild into `npm start` to avoid forgetting. I'm not **sure** but I tried my **best** to eliminate all listed issues. If you think I can try something else let me know. BTW I can change name to any other unique name if it does not end with number. Here is a link to [non breaking change](https://github.com/…	yangit
1330	2016-08-10 06:43:40	Anyone mind doing `npm install` then `npm start` and looking at `localhost:3000` in two different branches? Detailed instructions are given [here](https://github.com/yangit/relayNumberBug) I would deeply appreciate that.	yangit
1330	2016-08-10 23:57:00	Here is an example of what I see in debugger `_conversations3sn0Oo:conversations(first:1000)` That is for a field called `conversations` That number `3` there is definitely added by `Relay` Something to do with params? Could that be a reason?	yangit
1328	2016-08-09 21:48:45	Relay doesn't optimize my queries (I have some data about the object in Store but it will query it anyway). Take this for example: there's a list of posts and if you click on a list item, you'll go to single post route. ### List: <S_CODE_TOKEN> ### Single post: <S_CODE_TOKEN> - All global ID-s are correct and the single post ID matches the post ID from list / connection. - Relay does everything c…	unirey	2016-08-09 22:42:25
1328	2016-08-09 22:42:25	Thanks for the detailed post. > Do I need to use `node` Yes! In this example, Relay doesn't know what value will be returned by `query { viewer { post(id: $postID) { ... } } }`. The `post` field could return just about anything - _you_ know that it will return an object whose `id` is the same as the `id` argument, but Relay doesn't. To support efficiently refetching data, Relay has special suppor…	josephsavona	2016-08-09 22:42:25
1328	2016-08-09 22:42:58	I'm closing this issue since this is a known and documented behavior of the system, but we're open to feedback and happy to answer more questions here.	josephsavona	2016-08-09 22:42:25
1328	2016-08-10 08:35:24	Thank you @josephsavona! It's so good to finally get an answer, I've been trying to get it for a week or so in stackoverflow.com I still have one big question about `node`: if I could query all different single items (`post`, `user` _etc_) _via_ `node`, why do I even need `post(args)`, `user(args)` in queries? All the examples I've seen online, have them. Only because I can't use other arguments …	unirey	2016-08-09 22:42:25
1327	2016-08-08 16:07:39	Hello, @josephsavona I replied to this issue too late .I am still having this issue and posted alot more information about it on the closed issue number below. #1291 https://github.com/facebook/relay/issues/1291 Thanks again for all of your help.	rterysen-openroad	2016-08-08 17:04:46
1326	2016-08-08 15:27:14	I just want to note a constant struggle I have with the way Relay masks/scopes data. It is very very frustrating to construct forms from smaller relay container input components. consider this example: <S_CODE_TOKEN> and **UserDropdown** <S_CODE_TOKEN> The crux of the example being that the parent `UserForm` requests a different field then it's child, hover the selected user being passed back up …	jquense
1326	2016-08-14 15:28:02	I generally aim for keeping minimal state and everything else is derived in render method. Thats likely why I have not run into this issue.. So in this particular situation I would just pass `user.id` to `UserForm onChanged` method. And in `UserForm render` method I would go for <S_CODE_TOKEN>	jardakotesovec
1326	2016-08-14 15:51:35	@jardakotesovec ya, I think falls into the "manually rescoping" which only sometimes is feasible, it also requires that parents query enough of the object to be able to do that. It's also not super helpful when you are trying to validate record creation,often just saving the id of an object is not enough.	jquense
1326	2016-08-14 16:15:27	@jquense I don't think about this as re-scoping but as keeping/passing minimal state and getting rest from relay store using relays collocated queries. Just following logic that component can display/work with data it asks for in fragment. So if UserForm needs more data fields about selected user than `id` I think it makes sense to describe it in fragment and get the user from users array. I don'…	jardakotesovec
1326	2016-08-14 19:41:58	@jquense Thanks for filing this issue, this is an interesting use case. We'll keep it in mind and would appreciate your feedback about the API. In the short-term, I agree with @jardakotesovec's suggestion. The parent component should be responsible for fetching the fields it needs to access on an object, and it can pass a callback to the child to allow the child to interact with the parent object…	josephsavona
1326	2016-08-30 18:38:00	I think generally callbacks work fine except in the cases of lists or more heavily nested records. Its a good bit more work to have the Parent component take a record `id` and find the item in it's `users` lists when the child is already passing up the exact record you are looking for. It may not be feasible but it seems like a better option would be for relay containers to expose a way to re-sco…	jquense
1325	2016-08-08 09:45:41	Here is minimum repo to reproduce the bug `https://github.com/yangit/relay-bug` It is easy to run, and based on official `starwars` repo Essentially if you have object on backend <S_CODE_TOKEN> and Schema <S_CODE_TOKEN> And field `body` on any of the `friend` will be `null` i.e. <S_CODE_TOKEN> Than relay will never be happy about it's cache and will keep re requesting that fragment again and agai…	yangit
1325	2016-08-08 10:14:49	@yangit Relay caching is based on IDs of each fragment, it's generated by Relay based on the data that you have inside the fragment. The best way to avoid this would be to: - set internal ID for each entity whenever you can. - Avoud using `null` and use empty string instead `""` - Switch to Relay Connection instead of Relay Array where possible because it provides you with better flexibility. @st…	eugenehp
1325	2016-08-08 10:21:36	Yes, most of my objects implement Node interface with proper Ids etc. However some of them are deeply nested. And that friend node is actually a deeply nested property on an object which does implement Node interface. It is completely pointless to implement ID for all it's properties. They are meaningless w\o root object and are not exposed at API. Also GraphQL as a schema allows nullable fields.…	yangit
1325	2016-08-08 10:25:57	Sounds interesting. Let me try out your sample repo, I'm sure there is a solution for this where we can all agree on. Maybe we can do a PR for this thing :D @yangit	eugenehp
1325	2016-08-08 15:55:41	> Relay caching is based on IDs of each fragment @eugenehp Not quite - caching is based on the `id` of _records_, not queries/fragments. > Than relay will never be happy about it's cache and will keep re requesting that fragment again and again every time you enter that route. @yangit In your example, do the `friends` items have `id`s (implement `Node`)? If so, Relay would fetch missing any missi…	josephsavona
1325	2016-08-08 23:18:36	I can't implement Node for `friends` because it is not `friends`. <S_CODE_TOKEN> Why would preferences implement Node interface? They only make sense together with user. Also what is odd. If immediate children of an array do not have IDs they are tracked just fine.	yangit
1324	2016-08-08 06:38:27	Fetch API cannot load https://g.fb.com/graphql. Response for preflight has invalid HTTP status code 405 <S_CODE_TOKEN> I use in https://c.fb.com <S_CODE_TOKEN> console error `Fetch API cannot load https://g.fb.com/graphql. Response for preflight has invalid HTTP status code 405`	tungh	2016-09-05 17:52:47
1324	2016-09-05 17:52:46	Do you own the domain `fb.com`? I suspect not, and this is why you are getting errors accessing it. I would recommend running your server locally and then access it with localhost:<port>	josephsavona	2016-09-05 17:52:47
1323	2016-08-07 17:00:04	I have been playing around with the DefaultNetworkLayer, and I know that the common advice is that it should be replaced with a custom one. However, looking at it, if there was a small middleware layer, you could implement retries, header based auth, handling token expiry/failure all outside of it allowing DefaultNetworkLayer to become much more useful and reusable. Given the common advice of rip…	tberman	2016-08-07 21:09:06
1323	2016-08-07 21:09:06	Thanks for asking. We would prefer to keep the default network layer as simple as possible. Advanced functionality can be achieved by injecting a different implementation - either your own or something like nodkz/relay-network-layer (which provides middleware, among other things). I believe that your use cases should already be covered by the existing APIs and third party modules. If not, feel fr…	josephsavona	2016-08-07 21:09:06
1322	2016-08-07 11:23:38	Fixes #782 for my use case, when tracked fragments from a query on an union type leak in the intersected query of a mutation. It breaks some tests for RelayQueryTracker and it needs new tests, please help me on this because I can't figure out how to do that.	mattecapu	2016-12-22 17:00:03
1322	2016-08-07 11:24:09	Thank you for your pull request and welcome to our community. We require contributors to sign our Contributor License Agreement, and we don't seem to have you on file. In order for us to review and merge your code, please sign up at https://code.facebook.com/cla - and if you have received this in error or have any questions, please drop us a line at cla@fb.com. Thanks!	ghost	2016-12-22 17:00:03
1322	2016-08-07 13:07:18	Thank you for signing our Contributor License Agreement. We can now accept your code for this (and any) Facebook open source project. Thanks!	ghost	2016-12-22 17:00:03
1322	2016-08-07 21:14:23	I suspect that the existing tests cover this, they simply need to be updated. This means going through the failing tests one by one, and adding the wrapping fragment to the test.	josephsavona	2016-12-22 17:00:03
1322	2016-08-07 21:15:47	Marking as needs revision bc of the test failures - feel free to comment on a specific test if you're unsure of how to update it!	josephsavona	2016-12-22 17:00:03
1322	2016-08-08 13:46:03	I updated some failing tests, but I suspect some of the passing ones are false positives.	mattecapu	2016-12-22 17:00:03
1322	2016-08-15 18:43:37	up?	mattecapu	2016-12-22 17:00:03
1322	2016-10-13 16:04:18	any progress on this?	sibelius	2016-12-22 17:00:03
1322	2016-12-22 17:00:03	Thanks for the PR, for exploring this space, and for your patience. While this PR helps, we've found several difficulties with dynamically constructing mutations queries. For this and other reasons (predictability/simplicity) we've created a new, static mutation API: [`Relay.GraphQLMutation`](https://facebook.github.io/relay/docs/api-reference-relay-graphql-mutation.html) which we recommend. I'm …	josephsavona	2016-12-22 17:00:03
1322	2016-12-23 10:47:22	👍 thanks for the feedback!	mattecapu	2016-12-22 17:00:03
1321	2016-08-04 14:46:30	Hi, we recently upgraded from 0.7.3 to 0.9.2 and noticed that SSR latency was almost twice bigger than before. Investigating using v8-profiler I've found that this happened due to a lot of module require being called inline. ![](http://dsh.re/1d749) Most of then seem to be from `require('fbjs/lib/invariant')`. I've changed `inlineRequire` to `false` in `scripts/getBabelOptions.js` and it fixed fo…	rodrigopr	2017-01-30 22:08:47
1321	2016-08-04 17:17:48	Thanks for letting us know about this. For some context, we measure every substantive change internally on real devices, so we know that the core logic of e.g. `writeRelayQueryPayload` hasn't regressed. However, we don't have an equivalent set up to make sure performance doesn't regress as a result of OSS build config - this is definitely something we should address as we want to ensure OSS users…	josephsavona	2017-01-30 22:08:47
1321	2016-08-04 17:38:05	Which require implementation are you using @rodrigopr? The one we use at Facebook is incredibly optimized (though not entirely CommonJS compatible) and it is possible that whichever one you are using isn't optimized enough. At Facebook we found that the overhead of requiring the same module over and over again is actually not a big deal.	cpojer	2017-01-30 22:08:47
1321	2016-08-04 18:54:24	Thanks for the context, it makes sense. A very naive alternative for lazy module loading that would improve the perf for us is something like: <S_CODE_TOKEN> (via the `inline-requires`babel plugin) But I guess Facebook optimized `require` implementation does lot of others stuff (optimize amount of loaded modules for mobile maybe?) --- @josephsavona, the two build setup would work for us. But it m…	rodrigopr	2017-01-30 22:08:47
1321	2016-08-04 19:22:24	The FB implementation is client-side, it's not really relevant to the node case. Basically because there's not filesystem involved, every module ends up with a unique name and once it's loaded once, the cache is primed and it a quick lookup. Something like this: <S_CODE_TOKEN> Inline requires make less sense for node. Node is doing caching of require paths too but it still does a bunch of work to…	zpao	2017-01-30 22:08:47
1321	2016-08-04 19:24:38	@rodrigopr: You can see our implementation for React Native [here](https://github.com/facebook/react-native/blob/master/packager/react-packager/src/Resolver/polyfills/require.js). As @zpao mentioned though, you probably won't be able to drop in and replace node's implementation (all modules must be `define`-ed before they can be `require`-ed, relative paths are not supported since [we rewrite rel…	voideanvalue	2017-01-30 22:08:47
1321	2016-08-05 18:14:39	Thanks @zpao, @voideanvalue. As @voideanvalue said, we can add an option to `inline-requires` behave like implemented on `Nuclide`, seems this might work well for both client and node. Do you all agree? If yes, I can send a PR to fbjs and update usage here.	rodrigopr	2017-01-30 22:08:47
1321	2016-08-05 19:12:10	@voideanvalue How much value do we think inline requires actually provides for the final builds? I understand it's a divergence from our internal pattern so there's a possibility of subtle differences, but I think the likelihood is low (we saw issues going the other way but I don't expect the same problems this way).	zpao	2017-01-30 22:08:47
1321	2016-08-07 16:30:28	> Do you all agree? If yes, I can send a PR to fbjs and update usage here. @rodrigopr: I'd be fine with that as long as we're not changing the default option. What do you think, @josephsavona @zpao @cpojer? @zpao: Apart from a potentially slowed down initialization, circular dependencies might become unsafe without inline requires. We could probably write a test to guard against that though...	voideanvalue	2017-01-30 22:08:47
1321	2016-09-05 17:44:03	@rodrigopr were you able to resolve this? If so, what solution did you end up with?	josephsavona	2017-01-30 22:08:47
1321	2016-09-05 19:43:51	@josephsavona we're using a custom build of relay 0.9.2 with `inlineRequire` disabled, it solved the problem. Didn't have an opportunity to contribute with a definitive solution (PR) for it yet.	rodrigopr	2017-01-30 22:08:47
1321	2017-01-15 21:13:19	So, I've just had to look into this same change, and i'm seeing the same approximate 2x render speedup on the server. I'm also seeing a comparable degradation on the client. So it seems like I need access to both variants on the build in a single project. One option would be for Relay to ship a separate `libServer` folder in the distributions, then leave it up to us to use some alias trickery dur…	AndrewIngram	2017-01-30 22:08:47
1321	2017-01-15 22:18:30	In my projects I solved this problem by *webpack*-ing the *node_modules* into the app's server-side bundle (i.e. I have thrown away traditional [*externals*](https://webpack.github.io/docs/configuration.html#externals) config). And you probably need to do it anyway because of https://github.com/facebook/react/issues/812 (with *DefinePlugin* and *UglifyJS*). Another, much more hacky option is monk…	denvned	2017-01-30 22:08:47
1321	2017-01-30 22:08:46	(Spring cleaning.) Thanks for the discussion everybody. We have a couple of workarounds (such as custom builds) in the thread above, so I am going to close this. If anybody wants to take a stab at implementing a PR that would make toggling this easier, we'd be happy to take a look at that too.	wincent	2017-01-30 22:08:47
1320	2016-08-03 21:21:24	`RelayEnvironment` exposes most of the other injection methods for `RelayStoreData`, so this just adds `injectCacheManager` as well. Even though it's not a documented API, adding it to `RelayEnvironment` will make it easier for those who do want to use it while its "experimental" which paves the way for a stable implementation. I also added a basic test that just verifies the injection works as e…	aweary	2016-08-08 22:46:36
1320	2016-08-04 22:03:12	@facebook-github-bot shipit	josephsavona	2016-08-08 22:46:36
1320	2016-08-04 22:06:27	Thanks for importing.If you are an FB employee go to [Phabricator](https://phabricator.intern.facebook.com/D3672206) to review internal test results.	ghost	2016-08-08 22:46:36
1320	2016-08-04 22:09:22	@josephsavona do you know why the test is failing? is `RelayStoreData` being mocked or something?	aweary	2016-08-08 22:46:36
1320	2016-08-04 22:23:47	Not sure, I would try logging some of the values and see.	josephsavona	2016-08-08 22:46:36
1320	2016-08-08 17:04:27	@facebook-github-bot shipit	josephsavona	2016-08-08 22:46:36
1320	2016-08-08 17:05:09	Thanks for importing.If you are an FB employee go to [Phabricator](https://phabricator.intern.facebook.com/D3672206) to review internal test results.	ghost	2016-08-08 22:46:36
1320	2016-08-08 23:13:50	@Aweary thanks for this!	josephsavona	2016-08-08 22:46:36
1319	2016-08-03 13:37:07	We have a connection that can return a node twice (a user's listening history - i.e. you can listen to the same show twice). I realise that the name "connection" implies that each edge is to a unique node, but does that have to be the case? The cursor pagination is useful for all types of lists. The warnings we get in this case are: <S_CODE_TOKEN> This is because the edge ID is generated by: <S_C…	sdcooke	2016-08-03 14:12:51
1319	2016-08-03 14:12:51	Currently, we expect the nodes to be unique. This is because GraphQLSegment is also trying to support the `find` call and uses the node id in a couple other places. However, that might change in the future. For right now, I think what you suggested with changing the data model is perfect `connection -> edge -> listen -> show`.	yuzhi	2016-08-03 14:12:51
1318	2016-08-03 07:34:07	Based on the validation implemented in https://github.com/facebook/relay/commit/b22c3eab7fe56789fe6ba335bb862bf323f47b2e : > it difficult to debug when the variables used in a fragment - `Child.getFragment('foo', {size: 32})` - does not match the variables passed as props: `<Child ... size={64} />` I'm not sure if I understand the reason for this validation correctly. Normally, the prop passed to…	lvarayut	2016-09-02 23:55:03
1318	2016-09-02 23:55:02	Thanks for bringing this up. It may not be possible to suppress the warning in all cases, as there are some known false positives that come up. [Relay 2](https://speakerdeck.com/wincent/relay-2-simpler-faster-more-predictable) completely changes the way variables are modeled and handled in the system, so this particular class of problem will go away. Until then, you may just have to ignore the wa…	wincent	2016-09-02 23:55:03
1317	2016-08-02 19:37:24	I don't know if this is the right place for this. One thing that seems difficult – as in I can't figure out how to do it – right now is doing code splitting in an ideal way with Relay. Typically code splitting happens along module boundaries. However, ideally it would be good to load data from a remote API server concurrently with loading the JS code for "dumb" components. However, there isn't re…	taion
1317	2016-08-02 23:19:35	Do you mean the concept similar to a styleguide? Ability to pull in react components to only behave as the view and have no knowlegde of relay or have to care about data outside there props?	rterysen-openroad
1317	2016-08-02 23:35:47	The opposite, actually – I think I want to be able to _just_ pull in the code that defines the data dependencies for a component (and its children), while code splitting away the actual rendering code for those components (via e.g. `System.import`), so I can concurrently load the data and the rendering code.	taion
1317	2016-08-03 01:22:04	If I understand correctly the use case is as follows: given that you're about to transition to some view, download all the data and code necessary to render it. In current Relay one option to support this is as you described. Download just enough code to construct the query, then fetch the query and the remaining code in parallel. This could work, and it's likely possible to implement this via a …	josephsavona
1317	2016-08-03 01:26:04	Awesome. That's exactly what I'm looking for. The context here is the React Router exposes a hook (`getComponent`) to load the component corresponding to a React Router route on-demand. However, this is suboptimal for working with Relay, because I can't make the query until after I've received the code for the split out component, whereas ideally I'd like to do both at the same time. Is there a m…	taion
1317	2016-08-03 01:28:03	Oops, I misread – I was actually trying to describe something like what you had. Keep the code required to build the query in the "main" bundle, so I can concurrently fetch the data and the code for the split-out bundle. In other words, two parallel network requests, rather than a single "small" network request followed by 2 larger network requests.	taion
1317	2016-09-05 17:56:22	@taion see #1369 (Relay 2 meta task) - one of the things that static queries enables is to prefetch the data for a route without having to download and execute the code for that route. Given that the framework will provide core support for prefetching, we'd be happy to support you and the community in integrating prefetching into popular bundling tools.	josephsavona
1316	2016-08-02 03:16:18	I'm observing the following in my app: 1. I call `props.relay.forceFetch` 2. I update the top-level query config with new params that eventually get injected down into the container on which I called `forceFetch` in (1) 3. Request from (2) completes and updates `state.rawVariables` 4. On the call in (1) succeeding, `state.rawVariables` is set to the _old_ value from before (2) 5. If I call `force…	taion
1316	2016-08-02 14:22:44	I'm also observing this when child component sets a variable and parent is forceFetching	chirag04
1316	2016-08-02 14:37:01	@chirag04 I believe this is a different issue from https://github.com/facebook/relay/issues/1138. I don't override any variables at all – they're all coming down from the query config params.	taion
1316	2016-08-02 14:43:03	@taion my guess is the two are related since there is a common code path for `setVariables` and `forceFetch`. I don't understand the internals yet so i might be completely wrong.	chirag04
1316	2016-08-02 16:10:02	Thanks for filing this, it definitely sounds like an edge case that isn't handled yet. There is a definite similarity to #1138 in that variables are changing at two levels of the tree at the same time, and Relay should either make a decision about which one wins and be consistent in implementing that (i.e. w/o races), or ideally allow the product developer to have some control. The latter is some…	josephsavona
1316	2016-08-02 17:43:37	It seems like it ought to be possible to simplify (3) to just check for deep equality of the `queries` and `params`. If you don't, I think it's still possible to end up with race conditions. I can't immediately construct a race condition, but it seems like it'd be more predictable to just abort pending requests on any "real" change to the route object.	taion
1315	2016-08-01 21:25:04	Can you list some good place's for Relay examples and learning? Pluralsight had a good course but it was minimal. I would like to learn best practices in handling slightly more challenging things. Did Facebook put out any projects that show relay/graphql best practices in action that we can reference or books? I would like to see other approaches to problems and designs.	rterysen-openroad	2016-09-02 23:25:35
1315	2016-09-02 23:25:35	Thanks for your question! I'm not sure if Stack Overflow is the best place for this kind of question (perhaps another Stack Exchange site is), but in general we want to keep the GitHub tracker for tracking bugs/fixes and feature development, and encourage people to post questions elsewhere. In the meantime, here are some basic starting points: - The [relay-examples](https://github.com/relayjs/rel…	wincent	2016-09-02 23:25:35
1314	2016-08-01 20:38:19	Add jusbrasil.com.br as an user of relay in production. 🎉 🎉	helielson	2016-08-02 20:01:35
1314	2016-08-01 20:38:32	Thank you for your pull request and welcome to our community. We require contributors to sign our Contributor License Agreement, and we don't seem to have you on file. In order for us to review and merge your code, please sign up at https://code.facebook.com/cla - and if you have received this in error or have any questions, please drop us a line at cla@fb.com. Thanks!	ghost	2016-08-02 20:01:35
1314	2016-08-01 20:43:10	Thank you for signing our Contributor License Agreement. We can now accept your code for this (and any) Facebook open source project. Thanks!	ghost	2016-08-02 20:01:35
1314	2016-08-02 18:18:41	@facebook-github-bot import	JenniferWang	2016-08-02 20:01:35
1314	2016-08-02 18:19:47	Thanks for importing.	ghost	2016-08-02 20:01:35
1313	2016-08-01 01:32:38	Obviously, there are some syntax errors introduced when code transforming. Try to fix it in this commit, or should we revert it directly? https://github.com/facebook/relay/commit/e2ba4a6ca07f74cb90984302fb191e17d1e309bd	chentsulin	2016-08-02 19:08:32
1313	2016-08-02 18:27:27	@spicyj Ben could you please take a look?	JenniferWang	2016-08-02 19:08:32
1313	2016-08-02 18:29:07	There's something broken with the github import (fb-internal link: https://fburl.com/398137359). I'll send a diff internally to fix this because I don't think importing this PR will actually fix it, unfortunately.	spicyj	2016-08-02 19:08:32
1313	2016-08-02 19:08:32	Will be fixed internally.	JenniferWang	2016-08-02 19:08:32
1313	2016-08-03 00:26:55	Fixed in fab36d9babe36d07e1619d59e2c451515e378c0f.	spicyj	2016-08-02 19:08:32
1312	2016-07-31 23:10:54	I'm passing a cursor in a URL for windowed (multi-page) pagination purposes. When the paginated list is fetched from GraphQL after a hard refresh, the correct paginated list data is observed in the response from the network call. However, it appears that `_cursorToIndexMap` (or any cursor data for that matter) is empty on initial page load as Relay tries to retrieve range info for the query, and …	danmooney
1312	2016-08-01 08:24:42	Hi @danmooney, I'm actually working against the same problem at present so have all the relevant links open in front of me - the short version is that **Relay doesn't currently support windowed pagination from arbitrary start points**, as is likely happening during a hard refresh (especially if you're building your cursors yourself in that case). Instead, it's designed to support fast reconciliat…	Longsight
1312	2016-08-01 16:41:57	@Longsight Great answer, that sums it up nicely. I'm actually working on a new way of representing connections (aka ranges) and will keep this use case in mind.	josephsavona
1312	2016-08-03 21:59:33	I'm particularly interested in this one - we're working on getting an RN + Relay app into the wild, and our use case would benefit specifically from being able to combine infinite scroll and arbitrary windowed pagination, as well as deferred queries and a few other goodies. At the moment I'm using a couple of workarounds to achieve acceptable performance, but I've dug through GraphQLRange at leng…	Longsight
1312	2016-11-22 10:14:38	Can't wait to have this fixed. I also have an app where "starting from cursor X" is a really important use-case.. and using a custom "after" like filter field is not beautiful.	gre
1311	2016-07-31 08:14:02	Hello. We have a problem with refreshing full store. We have a notification system in our app and when new notification comes we want to refresh some data in relay store. Now we're using RelayStore.forceFetch with custom query inside. But sometimes we want to refresh connections. Actually we can use forceFetch but in this case we have to provide exact the same list of arguments for a query(becaus…	ErrorPro	2016-08-29 23:57:22
1311	2016-08-29 23:57:22	I'm not aware of a canonical "official" way to do this. The mutation approach is a novel approach and like you say, a bit of a hack, as it sounds like you're not actually intending to really mutate anything at all. Another way you could consider, depending on the complexity of the arguments that you are dealing with, is manually tracking the `first` and other arguments in state, and then using th…	wincent	2016-08-29 23:57:22
1310	2016-07-30 21:46:06	This pull-request is a follow-up of https://github.com/facebook/relay/pull/1069 I was trying to use the feature but got confused because my decorated component wouldn't receive the updated `this.props.pendingVariables` when calling `setVariables`. (see discussion https://github.com/facebook/relay/commit/3b8f67fc027a683e0f2cac71cc2a47ece0f5ed20). The changes here make sure RelayContainer's `should…	chollier
1310	2016-07-30 21:46:40	Thank you for your pull request and welcome to our community. We require contributors to sign our Contributor License Agreement, and we don't seem to have you on file. In order for us to review and merge your code, please sign up at https://code.facebook.com/cla - and if you have received this in error or have any questions, please drop us a line at cla@fb.com. Thanks!	ghost
1310	2016-07-30 21:56:43	In my PR I previously had a `areQueryVariablesEqual` check: https://github.com/facebook/relay/pull/1069/files#diff-320b6df8cf530a681d201c75772401eaR779 Not entirely sure though why it didn't get merged. Maybe @wincent has the answer to this and also your questions :)	Globegitter
1310	2016-07-30 22:16:05	Oh interesting, @wincent is there a specific reason the check didn't make it to master?	chollier
1310	2016-07-30 23:39:14	Thank you for signing our Contributor License Agreement. We can now accept your code for this (and any) Facebook open source project. Thanks!	ghost
1310	2016-08-04 22:06:16	I'm not sure what happened to the variables comparison from @Globegitter's original PR, but I agree that we should do that. Also, can you add a test for this? There is a `RelayContainer_setVariables-test` that you can add to.	josephsavona
1310	2016-09-07 16:05:12	@josephsavona @Globegitter I added back `areQueryVariablesEqual` I also added a test, however I could use some help on it, I don't it makes sense as it doesn't fail when removing the added lines in `RelayContainer.js`	chollier
1310	2016-09-07 16:23:14	@josephsavona just updated per your feedback regarding mockClear thanks! however I'm still a bit confused as to why when commenting the piece of code in `shouldComponentUpdate` this test doesn't fail	chollier
1309	2016-07-29 22:01:58		kassens	2016-07-30 00:16:34
1309	2016-07-29 22:02:03	@facebook-github-bot import	kassens	2016-07-30 00:16:34
1309	2016-07-29 22:03:22	Thanks for importing. If you are an FB employee go to [Phabricator](https://our.intern.facebook.com/intern/opensource/github/pull_request/134427150328621/int_phab) to review internal test results.	ghost	2016-07-30 00:16:34
1308	2016-07-29 19:21:27	I ran into an issue recently where a grandchild components don't get passed down variables from their grandparents to parents. In a nutshell it looks like: <S_CODE_TOKEN> Is this intentional?	akre54	2016-12-20 17:59:39
1308	2016-07-29 19:50:29	Thanks for asking. By design, each fragment only has access to variables that it defines locally in `initialVariables`. We've found that this facilitates the ability to reason about components/containers in isolation. What is the use case for passing root variables all the way through? Having a concrete example would let us suggest workarounds or consider whether we should change the way variable…	josephsavona	2016-12-20 17:59:39
1308	2016-07-29 20:33:12	We are building an app where certain selections the user makes on a sidebar update the url query params, which then trickle down to the various containers, affecting the data they fetch. We have three variables in particular that globally affect many different parts of the app. We are using react-router with react-router-relay middleware, so most of our routes have a [`prepareParams`](https://git…	akre54	2016-12-20 17:59:39
1308	2016-12-20 17:59:39	Closing due to inactivity; a future release of Relay (see #1369) makes fragment-local variables optional and allows easy access to root variables without explicitly threading them through.	josephsavona	2016-12-20 17:59:39
1308	2016-12-20 18:07:49	Awesome, thanks. Can't wait to try it out.	akre54	2016-12-20 17:59:39
1307	2016-07-29 16:14:23		vjeux	2016-07-29 18:33:22
1307	2016-07-29 16:36:49	@facebook-github-bot shipit	josephsavona	2016-07-29 18:33:22
1307	2016-07-29 16:38:17	Thanks for importing. If you are an FB employee go to [Phabricator](https://our.intern.facebook.com/intern/opensource/github/pull_request/1821128584789572/int_phab) to review internal test results.	ghost	2016-07-29 18:33:22
1306	2016-07-28 21:49:47	It looks like this example is incomplete: https://facebook.github.io/relay/docs/api-reference-relay-mutation.html#getfiles-example I tried using something similar and got errors related to required abstract methods not being implemented. Something to indicate the mutation is incomplete would be useful.	mhahn	2017-01-30 22:20:20
1306	2016-07-29 07:46:33	What is the exact error message you are getting? It should tell you which abstract methods you need to implement. But they probably are `getMutation`, `getFatQuery`, `getConfigs`, and `getVariables`.	Globegitter	2017-01-30 22:20:20
1306	2016-11-30 15:51:59	@mhahn could u provide more information?	sibelius	2017-01-30 22:20:20
1306	2017-01-30 22:20:20	Closing due to staleness.	wincent	2017-01-30 22:20:20
1305	2016-07-28 19:58:19	When I have both a RANGE_ADD and a FIELDS_CHANGE config, the FIELDS_CHANGE config overrides the RANGE_ADD and causes a refetch of the connection field that the RANGE_ADD should've optimized for In the following example, the RANGE_ADD should add the newGroup to `viewer.groups`. I need to also do a FIELDS_CHANGE on the same viewer because the `viewer.contacts` might change. <S_CODE_TOKEN> If I remo…	BlooJeans	2016-09-02 23:40:57
1305	2016-09-02 23:40:57	Thanks for the very detailed issue report, @BlooJeans. The behavior as you describe it is as expected, given how fat queries work. You are running up against one of the limitations of the declarative mutations API; it makes it possible to succinctly express _some_ (common) intentions, but it is not sufficiently expressive to express everything in the universe of possible, nuanced intentions. Your…	wincent	2016-09-02 23:40:57
1304	2016-07-27 18:05:40		kassens	2016-12-09 16:23:17
1304	2016-07-27 21:58:24	Actually, this needs an upgrade to `eslint-config-fbjs` as well.	kassens	2016-12-09 16:23:17
1303	2016-07-27 17:33:04		kassens	2016-07-28 01:16:33
1303	2016-07-27 17:33:09	@facebook-github-bot import	kassens	2016-07-28 01:16:33
1303	2016-07-27 17:34:24	Thanks for importing. If you are an FB employee go to [Phabricator](https://our.intern.facebook.com/intern/opensource/github/pull_request/618282521672272/int_phab) to review internal test results.	ghost	2016-07-28 01:16:33
1302	2016-07-26 20:54:47	This allows for disabling the query cache in `createRelayQuery` and `buildRQL` by calling `Relay.disableQueryCache()`. Submitted in response to https://github.com/facebook/relay/issues/754#issuecomment-234995746 Because keys used to store queries include params, the query caches can grow to an unbounded size in certain circumstances (like text search input as a param). This allows the the cache t…	KCraw	2016-08-30 23:31:54
1302	2016-07-26 20:55:03	Thank you for your pull request and welcome to our community. We require contributors to sign our Contributor License Agreement, and we don't seem to have you on file. In order for us to review and merge your code, please sign up at https://code.facebook.com/cla - and if you have received this in error or have any questions, please drop us a line at cla@fb.com. Thanks!	ghost	2016-08-30 23:31:54
1302	2016-07-26 21:51:34	Thank you for signing our Contributor License Agreement. We can now accept your code for this (and any) Facebook open source project. Thanks!	ghost	2016-08-30 23:31:54
1302	2016-08-04 22:15:11	Thanks for the PR. Overall this looks good, but please see feedback about splitting the caching logic out from the main queryset/fragment building logic.	josephsavona	2016-08-30 23:31:54
1302	2016-08-06 04:11:44	Done. Code is now split in what I hope is a logical fashion.	KCraw	2016-08-30 23:31:54
1302	2016-08-06 04:44:39	@KCraw Thanks for the updates. I have a couple small nits and then this will be ready to ship :-)	josephsavona	2016-08-30 23:31:54
1302	2016-08-06 06:06:45	Fixed	KCraw	2016-08-30 23:31:54
1302	2016-08-06 16:53:07	Thanks!	josephsavona	2016-08-30 23:31:54
1302	2016-08-30 17:59:32	So, are we going to proceed with this? I understand from comments on #754 that there is some reluctance to increase the API surface area by adding a new method, but on the flip side, it seems to me that a more sophisticated alternative involving LRU eviction would add non-trivial complexity, so I am on the balance fine with proceeding with this. Thoughts? @josephsavona, @KCraw. I'm preparing to c…	wincent	2016-08-30 23:31:54
1302	2016-08-30 18:01:11	+1 for shipping this	josephsavona	2016-08-30 23:31:54
1302	2016-08-30 18:03:59	@facebook-github-bot import	wincent	2016-08-30 23:31:54
1302	2016-08-30 18:04:26	Thanks for importing.If you are an FB employee go to [Phabricator](https://phabricator.intern.facebook.com/D3792224) to review internal test results.	ghost	2016-08-30 23:31:54
1302	2016-08-30 23:33:36	Landed this with some changes to the internal names to better follow our conventions. Thanks once again @KCraw.	wincent	2016-08-30 23:31:54
1301	2016-07-26 19:51:41	Adds a union type to the schema and a root field of this type. I needed this to test the logic for requisite field generation (`id`).	josephsavona	2016-07-26 21:31:31
1301	2016-07-26 19:52:02	@facebook-github-bot import	josephsavona	2016-07-26 21:31:31
1301	2016-07-26 19:52:11	Thanks for importing. If you are an FB employee go to [Phabricator](https://our.intern.facebook.com/intern/opensource/github/pull_request/1737814523142275/int_phab) to review internal test results.	ghost	2016-07-26 21:31:31
1301	2016-07-26 19:55:58	@facebook-github-bot import	josephsavona	2016-07-26 21:31:31
1301	2016-07-26 19:57:04	Thanks for importing. If you are an FB employee go to [Phabricator](https://our.intern.facebook.com/intern/opensource/github/pull_request/1737814523142275/int_phab) to review internal test results.	facebook-github-bot	2016-07-26 21:31:31
1300	2016-07-26 16:00:13	As I commented on https://github.com/facebook/relay/issues/1046#issuecomment-235314338, I want to have a fatQuery that matches all variables in the store so that I do not have to specify all variable possibilities stored in the current relay store. I tried to not specify variable, but it fails the query validation. For example, <S_CODE_TOKEN>	joonhocho	2017-01-30 22:23:00
1300	2016-07-26 17:25:06	I also noticed that @relay(pattern: true) only applies to connections, not other fields with arguments.	joonhocho	2017-01-30 22:23:00
1300	2016-08-03 07:05:22	is there anyway to declare variable for fatQuery?	arypurnomoz	2017-01-30 22:23:00
1300	2016-08-03 15:43:20	Fat queries are evaluated without looking at arguments, so in the example it should be sufficient to write just `fieldWithArguments` in the fat query instead of `fieldWithArguments(id: ...)`. If that isn't passing validation, we can change `@relay(pattern: true)` to apply to any fields within a fat query. The logic for handling this in the babel plugin - PRs welcome!	josephsavona	2017-01-30 22:23:00
1300	2016-08-04 22:10:56	@josephsavona Are you sure that `@relay(pattern: true)` works on any fields? It didn't work for me when I tried as it caused validation error. I think it only works for relay connection fields.	joonhocho	2017-01-30 22:23:00
1300	2016-08-04 22:22:46	> Are you sure that `@relay(pattern: true)` works on any fields? No, I suspect it won't. As I mentioned, though, we'd welcome a PR to support this.	josephsavona	2017-01-30 22:23:00
1300	2016-08-23 00:41:04	I'm assuming in your example the arguments are required and you're (like me) expecting that `fieldWithArguments @relay(pattern: true)` will make those arguments not required. This [errors out in GraphQL](https://github.com/graphql/graphql-js/blob/3083fc5743ef228326588f0d1c6b1ebcdf0c4a52/src/validation/rules/ProvidedNonNullArguments.js#L23) before it even gets to Relay. In a relay ConnectionType a…	ddgromit	2017-01-30 22:23:00
1300	2016-09-15 00:13:23	@josephsavona created a PR, would love some feedback https://github.com/facebook/relay/pull/1376	ddgromit	2017-01-30 22:23:00
1300	2016-12-11 13:55:51	In the meantime, suppose you pass the required field's value by hand. It appears that Relay ignores the value anyway and fetches the field for all previously used call values of the variable. So say I have previously used `jim` and `nancy` as call variables for required variable `name` for field `findPerson`, then including field `findPerson(name: "tom")` in the fat query actually produces two al…	dminkovsky	2017-01-30 22:23:00
1300	2017-01-30 22:23:00	I'm going to close this now. Since this issue was created, we've made the new `Relay.GraphQLMutation` API public, and have also started rolling out new APIs and a new core to the `master` branch here. Neither of those APIs make use of fat queries any more, and we don't want to devote any further resources to working on the legacy system, so closing seems appropriate. Thanks for everybody who part…	wincent	2017-01-30 22:23:00
1299	2016-07-26 08:05:26	This reverts commit d5f84d5240bd98791882cc5eed520f32cbab36c9. The website is on an old version of React so we probably don't want this.	spicyj	2016-07-26 16:17:09
1299	2016-07-26 08:08:05	@facebook-github-bot shipit	spicyj	2016-07-26 16:17:09
1299	2016-07-26 08:09:04	I will not rubber stamp and land your change for you @spicyj! I can import it for you and you can get your change reviewed by someone though :)	ghost	2016-07-26 16:17:09
1299	2016-07-26 08:10:34	@facebook-github-bot shipit	cpojer	2016-07-26 16:17:09
1299	2016-07-26 08:10:46	Thanks for importing. If you are an FB employee go to [Phabricator](https://our.intern.facebook.com/intern/opensource/github/pull_request/1150461298344138/int_phab) to review internal test results.	ghost	2016-07-26 16:17:09
1298	2016-07-25 22:58:15	@josephsavona, I have manually tested simple end-to-end use-cases, and Subscriptions are working. But this is very much a WIP, and I have lots of cleanup and tests to write. I submitted this PR to open up a channel of communication with you, as I have lots of questions. I will post my questions in comments below.	tjmehta	2016-08-05 17:39:06
1298	2016-07-25 22:59:24	Thank you for your pull request and welcome to our community. We require contributors to sign our Contributor License Agreement, and we don't seem to have you on file. In order for us to review and merge your code, please sign up at https://code.facebook.com/cla - and if you have received this in error or have any questions, please drop us a line at cla@fb.com. Thanks!	ghost	2016-08-05 17:39:06
1298	2016-07-25 23:00:01	The first question I have is that I am unable to run `npm run typecheck` without errors on `master` (w/ none of my changes). A lot of the "errors" seem like warning complaining about the location of dependencies. For example: <S_CODE_TOKEN> How do I get typecheck to pass? EDIT: <S_CODE_TOKEN> *I ended up getting the tests/typecheck to work on ubuntu, but cannot get them to work on OSX.	tjmehta	2016-08-05 17:39:06
1298	2016-07-26 00:49:05	Thank you for signing our Contributor License Agreement. We can now accept your code for this (and any) Facebook open source project. Thanks!	ghost	2016-08-05 17:39:06
1298	2016-07-27 08:56:06	#541	tjmehta	2016-08-05 17:39:06
1298	2016-07-28 03:56:30	I was able to get lint, flow, and tests passing on my ubuntu machine. I also added a lot of tests and fixed some bugs. Awaiting feedback. Thanks	tjmehta	2016-08-05 17:39:06
1298	2016-07-28 07:14:44	@tjmehta We haven't had an opportunity to review this in detail just yet, but in the meantime I wanted to thank you for such a well thought out and thoroughly tested PR. We'll review and comment soon.	josephsavona	2016-08-05 17:39:06
1298	2016-07-28 07:21:47	Thanks for the comment @josephsavona. Take your time and let me know. I have a few questions myself, but I will wait for feedback first.	tjmehta	2016-08-05 17:39:06
1298	2016-07-28 20:25:32	This is great ! @tjmehta, what did you use on the backend side ? Last time I checked subscription support in graphql-js was pretty embryonic.	kamek-pf	2016-08-05 17:39:06
1298	2016-07-28 20:28:08	@kamek-pf I use [primus-graphql](http://github.com/tjmehta/primus-graphql). Pushing a release soon to support subscriptions (currently working out bugs).	tjmehta	2016-08-05 17:39:06
1298	2016-08-02 16:25:38	Thanks for your patience in our reviewing this. This is tricky. On the one hand, we really want to support subscriptions out of the box. On the other hand, our current strategy for Relay development is to focus on providing core primitives that developers can use to build interesting solutions in user-space (like React). We discuss this a bit more in #559: > This issue is to track work toward a n…	josephsavona	2016-08-05 17:39:06
1298	2016-08-02 17:19:38	@josephsavona I understand the thoughts behind this decision, and I want to understand more about your expectations of open source solutions. I am sure your team has discussed pros and cons of different potential implementations for subscriptions. This should help outline what requirements the team wants the final solution to have. I think sharing those thoughts with the OSS community would be he…	tjmehta	2016-08-05 17:39:06
1298	2016-08-03 06:39:53	@josephsavona Not really relevant to this PR but I would love if you could share the progress on the core API / prototype. It's been a while since I heard anything about it, last time was probably when you updated #559 with the new proposal. More relevant, I have a npm package that kind of adds subscriptions into Relay, it doesn't cover all cases and are probably in need of some api changes but I…	edvinerikson	2016-08-05 17:39:06
1298	2016-08-03 23:25:11	@edvinerikson I am still going to wait for @josephsavona thoughts here. I don't believe that the subscriptions solution that I provided is overly opinionated. I believe it provides basic classes similar to Queries/Mutations, that could help the OSS community build advanced features on top of. I read all of the threads and previous PRs before implementing this, and made sure to follow all the sugg…	tjmehta	2016-08-05 17:39:06
1298	2016-08-04 20:09:32	@josephsavona, since this PR is so large, can you at least overview the classes and let me know which ones you definitely think could be in relay core (like `RelaySubscriptionRequest`). I can start breaking out classes into individual PRs, so that this is easier to digest. I am on vacation for a week starting tomorrow, so I will start when I get back.	tjmehta	2016-08-05 17:39:06
1298	2016-08-04 23:55:35	> Not really relevant to this PR but I would love if you could share the progress on the core API / prototype. @edvinerikson Yup, we'll be publishing a blog post on this soon. For now, you can also check the [meeting notes](https://github.com/facebook/relay/tree/master/meta/meeting-notes) for more details on what we've been working on. > I definitely understand that subscriptions can be implement…	josephsavona	2016-08-05 17:39:06
1298	2016-08-05 17:39:02	@josephsavona Thanks for your thorough explanation. I will close this PR for now. May I use this PR as a channel of communication w/ you? Or is there a better way? The reason I ask is that I still have a lot of questions about subscriptions for you and would love to get more involved w/ relay contributions in general. @edvinerikson, I will be in touch after I get back from vacation to see how com…	tjmehta	2016-08-05 17:39:06
1298	2016-08-05 18:01:00	@tjmehta Yeah, feel free to ask questions here and we'll answer as soon as we can :-)	josephsavona	2016-08-05 17:39:06
1297	2016-07-25 15:13:05	I had a brief discussion with @jeffmo about making flow understand graphql. He suggested to ask Relay team about how you solve the problem of typing relay apps. In the meeting notes it says that @sampepose is working on flow types generation script, but nothing I could find about what that is. Can you provide any details about your approach for typing relay apps? Would it bring any value if flow …	pvolok	2016-07-26 15:44:16
1297	2016-07-26 00:29:30	Hi @pvolok! I've been working on a script that parses JS and generates Flow types from Relay.QL template strings. We're starting to use this to automatically add typing to mutation arguments and Container fragments for our internal Relay apps. This is especially useful for React Native, where a runtime error crashes the entire app. Unfortunately, the script relies on a few internal modules that w…	sampepose	2016-07-26 15:44:16
1297	2016-07-26 15:44:16	Thanks @sampepose!	pvolok	2016-07-26 15:44:16
1296	2016-07-22 16:13:49	I've implemented a pretty basic `CacheManger` that stores records in a structure that is very similar to `RecordStore`. #### CacheRecordStore structure ![screen shot 2016-07-22 at 10 59 09 am](https://cloud.githubusercontent.com/assets/6886061/17063116/61bed824-4ffb-11e6-9340-1a2b23914cbf.png) #### CacheRecord structure ![screen shot 2016-07-22 at 11 00 05 am](https://cloud.githubusercontent.com/…	aweary	2016-12-20 18:00:12
1296	2016-07-22 17:03:46	It sounds like your CacheManager implementation may be incomplete. If you're able to share it as a gist or something that would probably be the easiest way to debug.	josephsavona	2016-12-20 18:00:12
1296	2016-07-22 17:29:28	@josephsavona here's a gist with the current implementation: https://gist.github.com/Aweary/a84664713a6b465c72cd572dc39e698b Just keep in mind that this a very rough draft. I've implemented a `CacheManager` and `CacheWriter` per the spec defined in `RelayTypes`. The fact that `readNode` is only ever invoked for the root node seems like the main problem, maybe I'm returning/storing incomplete data…	aweary	2016-12-20 18:00:12
1296	2016-07-22 18:29:24	@josephsavona here are some potentially useful logs. I'm building Relay from my fork (up to date master) and using that here, so I injected some log into the codepath that seems to be important to restoring cached data. Maybe it will help you more than it's helping me 😄 ![screen shot 2016-07-22 at 1 27 01 pm](https://cloud.githubusercontent.com/assets/6886061/17067184/3668a208-5010-11e6-8e70-16ca…	aweary	2016-12-20 18:00:12
1296	2016-07-23 02:07:38	@Aweary I'm still looking at your gist, but the first thing that stands out is that the root call map seems to [ignore call values](https://gist.github.com/Aweary/a84664713a6b465c72cd572dc39e698b#file-querymanager-js-L27). Does fixing that help?	josephsavona	2016-12-20 18:00:12
1296	2016-07-23 02:10:40	I'm going to close this since this doesn't appear to be an issue with Relay itself. Feel free to continue asking questions here, though, and we'll do our best to answer.	josephsavona	2016-12-20 18:00:12
1296	2016-07-23 03:03:30	@josephsavona in the simple app I'm testing with the `callValue` is always an empty string, so I didn't setup a map for them. `readRootCall` just asks that a `dataID` be passed to the callback and it does that successfully, so I don't think that's it. I'll try and get you a repo reproducing this issue, I know it's hard to diagnose with a cursory glance.	aweary	2016-12-20 18:00:12
1296	2016-07-25 14:29:45	@josephsavona here's a repo forked from the relay-starter-kit that demonstrates the issue I'm having: https://github.com/Aweary/relay-cache-manager-issue I'm pretty sure my `CacheManager` implementation implements the basic interface correctly, according to `RelayTypes` but I could be wrong.	aweary	2016-12-20 18:00:12
1296	2016-07-25 16:14:11	@Aweary Hmm. The remaining thing that stands out is that record values aren't being serialized with `JSON.stringify`. Other than that, it's going to be a matter of debugging to figure out why the cache read stops early. Your paste of the console logs suggest that the CacheRestorer is trying to follow fields off of the the root node - i'd start debugging there and see why `findRelayQueryLeaves` is…	josephsavona	2016-12-20 18:00:12
1296	2016-07-25 16:39:30	> The remaining thing that stands out is that record values aren't being serialized with JSON.stringify @josephsavona the individual records aren't serialized with `JSON.stringify`, but they do get serialized when the `cacheWriter` is serialized, unless I'm misunderstanding you. It does successfully de/serialize the records from what I can see. The node that's being read from the `cacheManager` *…	aweary	2016-12-20 18:00:12
1296	2016-08-01 14:29:13	@josephsavona quick question, is the `cachedRecords` object passed to `findRelayQueryLeaves` expected to be fully populated when it's passed to `findRelayQueryLeaves`, and subsequently `RelayQueryLeavesFinder`? Or is that done based on the `rangeCalls` array passed in as well (or somewhere else)? ![screen shot 2016-08-01 at 9 24 40 am](https://cloud.githubusercontent.com/assets/6886061/17297103/d…	aweary	2016-12-20 18:00:12
1296	2016-08-01 15:20:45	For what its worth, here's a serialized record of the `store`, `cachedRecords`, `dataID` and `rangeCalls` arguments that are passed to `findRelayQueryLeaves` <details> <summary> Click to expand</summary> <S_CODE_TOKEN> </details> The record for the root user (`"VXNlcjox"`) has a reference to the widgets connection as `widgets` but I guess I just don't see where/how the cache reader is supposed to…	aweary	2016-12-20 18:00:12
1296	2016-08-02 11:35:21	Hi! Just wanted to say that I'm also very interested in writing my own Cache Manager which would do something similar. I played around with your repo and I'm also baffled why this would not work, as it seems to conform to the interface. There's some code around the Cache Managers in Relay tests, maybe there will be a suggestion there. I'm not versed enough in the details yet to find it, unfortuna…	marcinbunsch	2016-12-20 18:00:12
1296	2016-08-02 15:01:56	Narrowing down the issue a bit more, it seems that `RelayCachedDataRestorator` is not iterating over all the `pendingNodeStates` returned from `findRelayQueryLeaves`. `this._state` is marked as `"COMPLETED"` after visiting only the first node state, meaning the `RelayQueryFragment` that is queued up at index `1` is ignored. So now it's matter of identifying why it completes early. **edit:** So wh…	aweary	2016-12-20 18:00:12
1296	2016-08-02 16:01:53	Ok, so I investigated by going through the whole flow in debugger, step by step, here's what I found. Sorry if it's long, but wanted to recreate all steps I did so you can correct me if I'm wrong anywhere. TL;DR RelayCachedDataRestorator extends RelayCacheProcessor, so when we call `RelayCachedDataRestorator.prototype.traverse`, it calls `RelayCacheProcessor.prototype.visitNode`, which when visit…	marcinbunsch	2016-12-20 18:00:12
1296	2016-08-02 16:06:48	@marcinbunsch looks like we came essentially to the same conclusion 😄	aweary	2016-12-20 18:00:12
1296	2016-08-02 16:07:59	Yeah, just noticed that after publishing this essay 😄	marcinbunsch	2016-12-20 18:00:12
1296	2016-08-02 16:08:33	On another note, that looks like a bug in Relay?	marcinbunsch	2016-12-20 18:00:12
1296	2016-08-02 16:10:49	Not sure how to fix it, maybe @josephsavona has an idea? Maybe `RelayCachedDataRestorator` should spin up an instance of `RelayCacheProcessor` for each traversal of each `pendingNodeState`?	marcinbunsch	2016-12-20 18:00:12
1296	2016-08-02 16:11:49	Hey there - thanks for all the details. ccing @yuzhi who has worked a lot on cache, one of us will try to take a look.	josephsavona	2016-12-20 18:00:12
1296	2016-08-02 16:12:10	Thanks @josephsavona! Really appreciate it 👍	aweary	2016-12-20 18:00:12
1296	2016-08-02 16:29:00	I think this can be fixed by adding a `isDone` function to `RelayCachedDataRestorator.prototype` which also checks if `pendingNodeStates` are empty.	marcinbunsch	2016-12-20 18:00:12
1296	2016-08-02 16:29:21	Awesome! Thanks, @josephsavona!	marcinbunsch	2016-12-20 18:00:12
1296	2016-08-02 16:51:34	@Aweary or @marcinbunsch - It sounds like this may be a bug. Any chance you could submit a PR with a failing test case?	josephsavona	2016-12-20 18:00:12
1296	2016-08-02 17:46:17	Thanks for the super thorough reports!!! I have a guess on what's wrong. All of our disk caches are actually reading from disk, which is async. Seems like `RelayCachedDataRestorator` expect all the callbacks to be async. Can you guys try adding a `setImmediate` for calling the callback to see if that solves the problem?	yuzhi	2016-12-20 18:00:12
1296	2016-08-03 10:48:17	I wrapped the callbacks in `setTimeout(..., 0)` and it worked, thanks! So it's a question if it's a bug or it should work like that by design. Can it be marked somehow in the interface that the callbacks should be async? Before you wrote that, I tried the following fix in my local copy of `react-relay` which allowed for the loop to finish and the callbacks to be defined in a sync fashion: <S_CODE…	marcinbunsch	2016-12-20 18:00:12
1296	2016-08-03 10:50:10	After applying the fix the data is read from cache and rendered, then a request is made to the backend, which re-fetches all of the data and re-renders. Any suggestions what is causing the trip for all data and how we could control the necessity for such trip?	marcinbunsch	2016-12-20 18:00:12
1296	2016-08-03 14:02:28	@marcinbunsch Thanks for testing it out! Sounds like that was the problem. I think it should work for both async and sync reads. This is a case we haven't tested yet with our current implementation. Are either you or @Aweary interested in submitting a pull request to fix it in the `RelayCachedDataRestorator`? > After applying the fix the data is read from cache and rendered, then a request is mad…	yuzhi	2016-12-20 18:00:12
1296	2016-08-03 14:15:37	I haven't done much work towards actually fixing this, so @marcinbunsch feel free to open a PR to address this! @yuzhi can we re-open this issue, since it turns out that it was a Relay issue? Thanks for all the help with this everyone 😄	aweary	2016-12-20 18:00:12
1296	2016-08-03 21:01:21	For reference, we've released this basic implementation on npm: https://github.com/ConciergeAuctions/relay-cache-manager It's obviously a very naive implementation at the moment, but we'd love to work with anyone who wants to implement an awesome cache manager for Relay.	aweary	2016-12-20 18:00:12
1296	2016-08-03 23:37:18	I took a stab at writing a spec, ended up with this: https://github.com/facebook/relay/compare/master...marcinbunsch:cached-data-restorator-is-done-fix#diff-0f670f13f2fd3a06b6683e556679ef4aR15 I'm trying to mock `RelayCacheProcessor#visitNode` to see that it gets called for each node in the query. However my jest-fu is not strong and I'm having issues mocking it without the awful `global.calls`. …	marcinbunsch	2016-12-20 18:00:12
1296	2016-12-20 18:00:12	Resolved right?	josephsavona	2016-12-20 18:00:12
1295	2016-07-20 20:28:53	Say I query a filtered set of data from my GraphQL API like `query { messages(read: false) }` and then later on performed a mutation such as `mutation { mayMarkMessageAsRead }` At this point, I will not know whether or not this email node should still exist until after the query results return. Is there a way to conditionally perform a NODE_DELETE, based on the results. The only other option I ca…	ScottWe	2016-07-20 21:27:55
1295	2016-07-20 21:27:55	Mutation configs are defined statically. In this case (inferring a bit from the names of the fields/mutation), it sounds like the `mayMarkMessageAsRead` mutation would not _delete_ the message, but simply mark it as read such that it should not appear in the list of `messages(read: false)` items. The `RANGE_DELETE` config is probably the most appropriate option here, as it would allow you to mark…	josephsavona	2016-07-20 21:27:55
1294	2016-07-20 19:19:21	Resolves #1293 Current if you try to de/serialize your RelayEnvironment you run into an error as `getRangeMetadata` tries calling a `GraphQLRange` method on the serialized array. To prevent this we check to see if we have a serialized instance (which is always an array) and parse it if we do.	aweary	2016-07-28 20:46:34
1294	2016-07-20 21:39:09	Thanks for this PR. We recently added a [utility for (de)serializing a RelayEnvironment](https://github.com/facebook/relay/blob/master/src/store/RelayEnvironmentSerializer.js) that is designed to solve this exact problem. Note that placing all of the serialization logic in `RelayEnvironmentSerializer` decouples values serialization from the logic that operates on those values. The PR as implement…	josephsavona	2016-07-28 20:46:34
1294	2016-07-20 21:45:29	@josephsavona I was actually using `RelayEnvironmentSerializer` when I ran into this issue. > Note that placing all of the serialization logic in RelayEnvironmentSerializer decouples values serialization from the logic that operates on those values. I agree, that seems ideal. I didn't do it this way because that would require `RelayEnvironmentSerializer` to transverse the parsed `StoreData` insta…	aweary	2016-07-28 20:46:34
1294	2016-07-20 22:13:52	Alternatively, `RelayStoreData` and `GraphQLRange` already define their own serialization behavior, would it make sense to add this logic to `RelayStoreData.fromJSON()` instead? If `fromJSON` should return a consumable instance of that type then it seems to make more sense to have that logic live there.	aweary	2016-07-28 20:46:34
1294	2016-07-20 22:21:56	> would it make sense to add this logic to `RelayStoreData.fromJSON()` instead? If `fromJSON` should return a consumable instance of that type then it seems to make more sense to have that logic live there. @Aweary I completely agree. Sorry for the misunderstanding; I thought that `RelayStoreData.fromJSON()` already was deserializing `GraphQLRange` instances. It looks like we missed that - we'd b…	josephsavona	2016-07-28 20:46:34
1294	2016-07-20 22:38:18	@josephsavona awesome, glad we are on the same page. I updated the PR so that `RelayStoreData` iterates through `records` and deserializes all `__range__` instances before it creates and returns the new `RelayStoreData` instance. Let me know what you think about this approach, and any changes you'd like. I can also add some tests for `RelayEnvironmentSerializer` and add it to `RelayPublic` if you…	aweary	2016-07-28 20:46:34
1294	2016-07-21 19:22:01	@josephsavona I implemented a `deserializeRecordRanges` helper at the bottom of the file and updated `toJSON` to call it for each set of records.	aweary	2016-07-28 20:46:34
1294	2016-07-21 19:34:05	This is sort of tangentially related to this PR, but I was wondering if you guys have considered a way to selectively pick which queries/data are serialized? I've found that our store ends up being rather large, making `JSON.stringify` and `JSON.parse` really expensive. It would be nice if I could select which fields/queries would be serialized, maybe with a directive or something <S_CODE_TOKEN> …	aweary	2016-07-28 20:46:34
1294	2016-07-21 21:57:48	@facebook-github-bot import	josephsavona	2016-07-28 20:46:34
1294	2016-07-21 21:58:03	Thanks for importing. If you are an FB employee go to [Phabricator](https://our.intern.facebook.com/intern/opensource/github/pull_request/1020088174766236/int_phab) to review internal test results.	ghost	2016-07-28 20:46:34
1294	2016-07-21 22:02:39	@Aweary Thanks for the PR. > This is sort of tangentially related to this PR, but I was wondering if you guys have considered a way to selectively pick which queries/data are serialized? We have thought about this, but it sounds like you're using serialization for a different use case than we intended. For offline persistence, we have a [cache manager API](https://github.com/facebook/relay/blob/m…	josephsavona	2016-07-28 20:46:34
1294	2016-07-21 22:13:48	@josephsavona thanks for the guidance! > We have thought about this, but it sounds like you're using serialization for a different use case than we intended. For offline persistence, we have a cache manager API that allows persistence of individual records (see RelayTypes for more on the signature of the cache manager object). I didn't realize that API existed, thanks for pointing it out. We're n…	aweary	2016-07-28 20:46:34
1293	2016-07-20 18:29:10	`RelayEnvironmentSerializer` just takes the `_storeData` and serializes it. When this happens, instances of `GraphQLRange` are not properly serialized, and `RelayRecordStore` does do any checks before calling `retrieveRangeInfoForQuery` on the range returned from `_getField`. I understand that `RelayEnvironmentSerializer` is not even documented or released, but I wanted to see if this was being w…	aweary	2016-07-20 21:40:33
1293	2016-07-20 18:56:50	I see that `GraphQLRange` has a `toJSON` and `fromJSON` method, so the interface is there, it just needs to be used.	aweary	2016-07-20 21:40:33
1293	2016-07-20 21:40:05	I commented on the PR - as you noted, `RelayEnvironmentSerializer` is designed to solve this problem, so let's use that.	josephsavona	2016-07-20 21:40:33
1293	2016-07-20 21:40:33	Thanks for starting this discussion. Since you already have a PR open, let's discuss there.	josephsavona	2016-07-20 21:40:33
1292	2016-07-20 07:35:28	This is a minimal implementation to fix #444. This PR in its current state is fully functional but still WIP, as it needs some cleaning up, possibly some minor refactors etc. but wanted to get it up to get the discussion on this functionality (and my implementation) started. ## API Additions <S_CODE_TOKEN> `listName` matches the existing `connectionName` and has just been added for clarity and to…	Globegitter	2016-07-25 13:40:57
1292	2016-07-22 00:12:26	Oh yes, another thing that is still missing is the feature of `source { id }` that connections support and I quite like. So will probable add that as well. And one simple change I think that would be nice is, instead of having `listName` or `connectionName` having `pathToList` or `pathToConnection` to support a nested structure. Or to not break backwards-compatibility it could also just accept na…	Globegitter	2016-07-25 13:40:57
1292	2016-07-22 02:05:15	@Globegitter Thanks for such a detailed and extensive PR. We really appreciate all the effort you put into this and other PRs! Unfortunately the timing of this is not ideal. The team is actively working on some major improvements to Relay core, and among these is a more flexible mutation API that will support effectively arbitrary modification of lists. We're still iterating on the details, but w…	josephsavona	2016-07-25 13:40:57
1292	2016-07-25 13:40:57	@josephsavona Thank you for that detailed response and it does make sense to not merge this PR if the new and improved API is just a few weeks ahead. Looking forward to seeing arbitrary modifications to lists. In terms of solutions to our problems, I will have to check with one of our developers first what we currently do there as a work-around before getting back here. But in one of the affected…	Globegitter	2016-07-25 13:40:57
1292	2016-07-25 15:43:49	@Globegitter Thanks for understanding. An internal admin panel seems like a good use case for always-fresh data, so force-fetching almost seems like a good tradeoff there anyway. Definitely reach out though if you still need a workaround and we'd be happy to help!	josephsavona	2016-07-25 13:40:57
1292	2016-08-07 19:30:03	> perhaps by manually writing a new list into the store via low-level methods Can you elaborate @josephsavona? It would be extremely handy to have a reference implementation of the workaround while waiting for the major improvements.	mattecapu	2016-07-25 13:40:57
1291	2016-07-19 13:43:55	I seem to be getting a relative path for my "POST" mutation requests. When i create my default network layer I pass it localhost:3000/graphql. Please reference console logs before with there values commented next to them. <S_CODE_TOKEN> <S_CODE_TOKEN> console error in browser. RelayDefaultNetworkLayer.js:131 POST http://localhost:4444/graphql 404 (Not Found) What am I doing wrong? All of my reque…	rterysen-openroad	2016-07-28 15:41:57
1291	2016-07-20 21:47:10	Thanks for filing an issue. The default network layer uses the same URI for [both queries and mutations](https://github.com/facebook/relay/blob/master/src/network-layer/default/RelayDefaultNetworkLayer.js#L126,L134), so it isn't immediately obvious what could be causing one to work and the other to fail. Could you try adding a breakpoint to the network layer and double check that the URI is what …	josephsavona	2016-07-28 15:41:57
1291	2016-07-28 15:41:57	@rterysen-openroad Were you able to resolve this? I'm going to close this since it _looks_ like a configuration issue. If you're still having trouble, though, feel free to reopen this issue or comment or with more information. Thanks!	josephsavona	2016-07-28 15:41:57
1291	2016-08-01 16:06:47	@josephsavona Sorry i took so long to respond i got sidetracked with other tasks. at work. I am still having this issue. I ended up putting in a shim that hardcoded the url within relay to make sure the rest of my code was working correctly. When i log out my network layer i see below. Below is what prints out in terminal from the backend. <S_CODE_TOKEN> <img width="605" alt="screen shot 2016-08-…	rterysen-openroad	2016-07-28 15:41:57
1291	2016-08-08 17:08:05	Thanks for providing more detail - unfortunately this doesn't help to clarify why mutations are not working correctly. I did notice that it seems you are doing server side rendering using `isomorphic-relay`. Could this be related? Are you attempting to issue a mutation on the server instead of the client or something similar?	josephsavona	2016-07-28 15:41:57
1291	2016-08-08 18:49:49	Thank you @josephsavona, for your help!! I am still learning this whole environment but I really don't believe it would be related to the server render. Of course I could be wrong. After the initial load the mutations would triggered off form submissions. I believe that relay would look directly at the graphql server at that point and not be interactive with the express instances serving it. I ha…	rterysen-openroad	2016-07-28 15:41:57
1291	2016-12-10 20:22:13	I'm experiencing this problem too. Queries get the correct url but mutations are always looking for the relative default url. It only happens with a custom environment created with `new Relay.Environment()`, if I use `Relay.Store` singleton instead, it works fine. Any way I could help with a solution for this issue?	mbavio	2016-07-28 15:41:57
1291	2016-12-10 20:46:40	@rterysen-openroad Not sure if you are still having the issue, but I found the solution to the my problem at least: turns out I was still using `Relay.Store.commitUpdate()` to run mutations, so the default setup was used as expected, since I updated settings for my custom Environment, not for the Store. I solved it by simply doing `enviromment.commitUpdate()` instead!	mbavio	2016-07-28 15:41:57
1290	2016-07-18 15:33:59	First off, thank you guys for making this. This codebase is really awesome, and I love the approach to everything. Currently though, the main known open source serverside rendering solution (isomorphic-relay, another great codebase) is kind of in a bad spot when it comes to credential passing. An example of this can be seen with isomorphic-relay, where the solution for passing httponly cookies in…	toddtarsi	2016-07-19 16:06:05
1290	2016-07-18 15:34:27	Thank you for your pull request and welcome to our community. We require contributors to sign our Contributor License Agreement, and we don't seem to have you on file. In order for us to review and merge your code, please sign up at https://code.facebook.com/cla - and if you have received this in error or have any questions, please drop us a line at cla@fb.com. Thanks!	ghost	2016-07-19 16:06:05
1290	2016-07-18 15:43:00	Thanks for the PR. We're open to considering this, but can you provide more detail as to why this is needed and how it would be used? It would be helpful to have a link to examples or docs of how `isomorphic-relay` is forced to do serial fetching w/o this.	josephsavona	2016-07-19 16:06:05
1290	2016-07-18 15:48:05	Thank you for signing our Contributor License Agreement. We can now accept your code for this (and any) Facebook open source project. Thanks!	ghost	2016-07-19 16:06:05
1290	2016-07-18 15:52:21	Absolutely, thank you for the prompt response: This issue is closed in isomorphic-relay-router, but a quick read will help explain the issue: https://github.com/denvned/isomorphic-relay-router/issues/13 By exposing this code in relay, and then adding an extra argument for overrides to the prepareData operation in isomorphic-relay-router and isomorphic-relay, we could pass through cookie data to t…	toddtarsi	2016-07-19 16:06:05
1290	2016-07-18 15:58:17	Ha, on second thought, that issue tracker rambles: TLDR: Since node-fetch proxies requests, and there isn't a one off way to override these, serverside rendering hits a challenge where it needs to override this using injectNetworkLayer. Since injectNetworkLayer is a global, the only current solution is to guard from async attack vectors by converting the stack to run sequentially. By allowing for…	toddtarsi	2016-07-19 16:06:05
1290	2016-07-19 14:13:10	Hey all, after talking with @robrichard, it sounds like my use case was resolved when Relay.environment was able to be used non-globally. https://github.com/denvned/isomorphic-relay/pull/43 Thanks for taking the time to look this over, and if you'd like I can close this pull request now. My use cases are resolved I believe.	toddtarsi	2016-07-19 16:06:05
1290	2016-07-19 16:06:05	@toddtarsi Great, I really thought we had already resolved that, glad Relay.Environment is working as intended :-). Thanks for the PR and for following up!	josephsavona	2016-07-19 16:06:05
1290	2016-07-19 16:27:27	Absolutely, thanks for the quick responses from everyone. 😄	toddtarsi	2016-07-19 16:06:05
1289	2016-07-18 08:48:34	This update to reflect a more consistent code between the website and the `relay-treasurehunt` example.	fadils	2016-07-27 04:16:29
1289	2016-07-18 08:48:58	Thank you for your pull request and welcome to our community. We require contributors to sign our Contributor License Agreement, and we don't seem to have you on file. In order for us to review and merge your code, please sign up at https://code.facebook.com/cla - and if you have received this in error or have any questions, please drop us a line at cla@fb.com. Thanks!	ghost	2016-07-27 04:16:29
1289	2016-07-18 09:08:37	Thank you for signing our Contributor License Agreement. We can now accept your code for this (and any) Facebook open source project. Thanks!	ghost	2016-07-27 04:16:29
1289	2016-07-18 14:59:26	Thanks!	wincent	2016-07-27 04:16:29
1289	2016-07-18 14:59:31	@facebook-github-bot shipit	wincent	2016-07-27 04:16:29
1289	2016-07-18 15:00:21	I cannot do that @wincent, because @fadils does not have an active CLA on file.	ghost	2016-07-27 04:16:29
1289	2016-07-27 00:29:23	@facebook-github-bot shipit	sampepose	2016-07-27 04:16:29
1289	2016-07-27 00:31:21	Thanks for importing. If you are an FB employee go to [Phabricator](https://our.intern.facebook.com/intern/opensource/github/pull_request/536004673251149/int_phab) to review internal test results.	ghost	2016-07-27 04:16:29
1288	2016-07-16 03:56:18	Tested on: - Chrome Version 51.0.2704.103 (64-bit) Worked fine on Firefox, though. Steps to reproduce: 1. Go to: https://facebook.github.io/relay/ 2. Click to any link such as [Docs](https://facebook.github.io/relay/docs/getting-started.html#content), or [Support](https://facebook.github.io/relay/support.html), or any other link. 3. Click `Back` in your Chrome browser 4. While the description is …	fadils	2016-09-02 23:59:37
1288	2016-09-02 23:59:37	Going to close this out because we will be rebuilding the website/playground experience for the release of [Relay 2](https://speakerdeck.com/wincent/relay-2-simpler-faster-more-predictable). Thanks for the report @fadils, and sorry that we never got to this!	wincent	2016-09-02 23:59:37
1287	2016-07-15 23:44:13		wincent	2016-07-16 00:02:13
1287	2016-07-15 23:44:20	@facebook-github-bot import	wincent	2016-07-16 00:02:13
1287	2016-07-15 23:44:27	Thanks for importing. If you are an FB employee go to [Phabricator](https://our.intern.facebook.com/intern/opensource/github/pull_request/707258356081679/int_phab) to review internal test results.	ghost	2016-07-16 00:02:13
1286	2016-07-15 20:46:22		kassens	2016-07-15 21:16:38
1286	2016-07-15 20:52:16	@facebook-github-bot shipit	kassens	2016-07-15 21:16:38
1286	2016-07-15 20:52:29	Thanks for importing. If you are an FB employee go to [Phabricator](https://our.intern.facebook.com/intern/opensource/github/pull_request/511266869071376/int_phab) to review internal test results.	ghost	2016-07-15 21:16:38
1285	2016-07-15 18:36:37	Most fixes using `eslint --fix` and one manual line break. Inspired by the upgrade on the root directory by @zpao: https://github.com/facebook/relay/commit/cc04adef211017656e77ed765744f0b7b647b70d	kassens	2016-07-15 22:31:37
1285	2016-07-15 18:53:10	@facebook-github-bot import	kassens	2016-07-15 22:31:37
1285	2016-07-15 18:53:14	You can probably just remove the `scripts/` entry in the root `.eslintignore` file and then remove all eslint related things from this subpackage. Then you don't have to duplicate anything and have eslint & co installed twice	zpao	2016-07-15 22:31:37
1285	2016-07-15 18:53:21	Thanks for importing. If you are an FB employee go to [Phabricator](https://our.intern.facebook.com/intern/opensource/github/pull_request/1700373373560946/int_phab) to review.	ghost	2016-07-15 22:31:37
1284	2016-07-15 03:49:20		kassens	2016-07-15 18:16:37
1284	2016-07-15 03:49:42	@facebook-github-bot import	kassens	2016-07-15 18:16:37
1284	2016-07-15 03:49:52	Thanks for importing. If you are an FB employee go to [Phabricator](https://our.intern.facebook.com/intern/opensource/github/pull_request/107352216369946/int_phab) to review.	ghost	2016-07-15 18:16:37
1284	2016-07-15 03:52:13	It's actually 13.2. :P	cpojer	2016-07-15 18:16:37
1284	2016-07-15 03:55:48	Fixed	kassens	2016-07-15 18:16:37
1283	2016-07-15 03:37:58		kassens	2016-07-15 18:31:55
1283	2016-07-15 03:38:28	@facebook-github-bot import	kassens	2016-07-15 18:31:55
1283	2016-07-15 03:39:20	Thanks for importing. If you are an FB employee go to [Phabricator](https://our.intern.facebook.com/intern/opensource/github/pull_request/1654746394846914/int_phab) to review.	ghost	2016-07-15 18:31:55
1282	2016-07-15 00:42:08	I looked through the documentation and it isn't clear to me-- how do you add a real database to the server side, such as ReThinkDB?	GeoffreyPlitt	2016-07-16 18:55:35
1282	2016-07-16 15:40:15	@GeoffreyPlitt what technology at the backend do you use?	GrigoryPtashko	2016-07-16 18:55:35
1282	2016-07-16 18:13:40	NodeJS	GeoffreyPlitt	2016-07-16 18:55:35
1282	2016-07-16 18:27:04	Don't be lazy and google up the answers for, say "nodejs graphql sql backend" and "graphql schema resolve method". These two have pretty much info and are actually what you are looking for. There's no silver bullet just read all the docs and examples over and over again.	GrigoryPtashko	2016-07-16 18:55:35
1282	2016-07-16 18:55:35	Thanks for your question. We're trying to keep GitHub issues focused on bugs and enhancements to keep signal high for contributors. I'd recommend asking your question on [Stack Overflow](http://stackoverflow.com/questions/tagged/relayjs) and tagging it with '#relayjs'. As others have mentioned, there are lots of great resources online that answer your question. A few suggestions: - @steveluscher'…	josephsavona	2016-07-16 18:55:35
1281	2016-07-13 10:18:57	I'd like to implement the integration testing of my Relay containers against a running GraphQL backend server. I'm going to use Jest for this. I'd like to say that unit testing of React components works well as expected with my Jest setup. Here's what I have in the `package.json` for the Jest: <S_CODE_TOKEN> Here's the `.babelrc` I'm using: <S_CODE_TOKEN> Here's the test itself. It must make a re…	GrigoryPtashko	2016-07-21 16:06:58
1281	2016-07-19 18:12:19	Hello guys! By no means I want to disturb the Relay team with such newbie questions but is there any chance that someone takes a look at this one? It's kind of a stopper for me..	GrigoryPtashko	2016-07-21 16:06:58
1281	2016-07-19 19:21:07	At a quick glance nothing stands out as being obviously incorrect about the test setup; I'd expect it to fetch data. We'll need more information to help debug. Is render called? Is your network layer called (does it even make the HTTP request?). I would try putting breakpoints/log statements in [RelayRenderer](https://github.com/facebook/relay/blob/master/src/container/RelayRenderer.js#L150) to m…	josephsavona	2016-07-21 16:06:58
1281	2016-07-19 21:50:21	I found out that there was an exception during the fetching (sorry, I'm kind of new to the node debugging I had to do this first..): <S_CODE_TOKEN> It's this line in the [RelayQueryRequest](https://github.com/facebook/relay/blob/master/src/network/RelayQueryRequest.js#L80) in the source code. Here I am not sure to which this is related - to Relay or to Jest?	GrigoryPtashko	2016-07-21 16:06:58
1281	2016-07-20 01:16:07	Hmm. `printRelayQuery` is a module that is shimmed to use either `printRelayOSSQuery` (in open source) or an internal version at Facebook. I suspect that the require is failing because Jest doesn't think that `printRelayQuery` is a module and so it is getting transformed differently. @cpojer any ideas?	josephsavona	2016-07-21 16:06:58
1281	2016-07-20 01:42:29	The "moduleNameMapper" config object can be used to map from one module to another, if that is the case.	cpojer	2016-07-21 16:06:58
1281	2016-07-21 12:04:38	@josephsavona After adding the `fbjs` preset to babel I've managed to get `printedQuery` to work but there is one "but".. Long story short: I've got a strange behaviour of Jest when it is lanuched with and without test path reg ex. My setup is very simple: the `__tests__` folder contains two tests - `SignIn-test.js` and `Me-test.js` (in `SignIn-test.js` I changed `describe` to `xdescribe`). Here'…	GrigoryPtashko	2016-07-21 16:06:58
1281	2016-07-21 16:06:57	That's really strange. The fact that it works on one of the tests seems important. Is there _anything_ different about the two tests that could be causing Jest to behave differently? I'm going to close this since it doesn't appear to be a Relay issue per-se, but feel free to continue discussion here. You may also want to file an issue on http://github.com/facebook/jest so that more Jests experts …	josephsavona	2016-07-21 16:06:58
1281	2016-07-21 17:09:34	I don't change any test between these two runs. I even specify the `--no-cache` flag just to be sure that Jest doesn't take anything from the cache. The first test `SignIn-test.js` is a simple React component test. The other one - `Me-test.js` - I showed in the very first post. Since I started this topic nothing changed. I'll show the second test just for the sake of fullness of the info from my …	GrigoryPtashko	2016-07-21 16:06:58
1281	2016-08-05 15:51:52	@josephsavona I finally got some results but there're not solving the issue tho. I'm just asking for an advice. Long story short is that I could not debug my test because jest has some kind of issue when the OSS Relay is built with `inlineRequires` set to `true`. But thanks to this topic [jest#1321](https://github.com/facebook/relay/issues/1321) (listening to all of the updates to Relay's repo tu…	GrigoryPtashko	2016-07-21 16:06:58
1281	2016-10-29 15:57:13	@GrigoryPtashko have u some progress on this? could u share a repo or a gist with ur current solution?	sibelius	2016-07-21 16:06:58
1281	2016-11-07 12:51:05	@sibelius @lucasbento sorry for keeping silence. My macbook was in the service. I'm glad I'm not alone in this question.. I guess you've already guessed that I have a working solution for Jest 14 but not for Jest >= 15. Here's the issue with the repro and the example for Jest 14 https://github.com/facebook/jest/issues/1898. Guys from the Jest team do not answer it unfortunately.	GrigoryPtashko	2016-07-21 16:06:58
1281	2016-11-07 13:02:46	@GrigoryPtashko u should write a blog post about it	sibelius	2016-07-21 16:06:58
1280	2016-07-12 22:57:03	I just shipped `eslint-config-fbjs` which much more closely matches the lint config we have internally, uses a few plugins, and has the globals we need for Flow. This also takes care of the really large list of Flow-related unused/undef var warnings. With this you're back down to 0 warnings.	zpao	2016-07-14 20:16:33
1280	2016-07-14 17:24:40	awesomesauce @facebook-github-bot import	kassens	2016-07-14 20:16:33
1280	2016-07-14 17:25:25	Thanks for importing. If you are an FB employee go to [Phabricator](https://our.intern.facebook.com/intern/opensource/github/pull_request/1115454901858536/int_phab) to review.	ghost	2016-07-14 20:16:33
1279	2016-07-12 13:34:11	@steveluscher should we go ahead and depreciate `RelayRoute` here too?	washt	2016-08-04 23:16:34
1279	2016-07-18 15:05:41	Thanks for the PR @washt. Just trying to understand the intent here. Do you have some context that you can link to here for why you want to do this? `RelayQueryConfig` itself doesn't really do anything at all, so I am not sure of the value of exposing it. The rest of Relay really only cares about the interface, `RelayQueryConfigInterface`.	wincent	2016-08-04 23:16:34
1279	2016-07-18 15:06:50	...aaaand I found it ([here](https://github.com/facebook/relay/pull/1254#discussion_r69777267)).	wincent	2016-08-04 23:16:34
1279	2016-08-04 22:16:11	@facebook-github-bot shipit	josephsavona	2016-08-04 23:16:34
1279	2016-08-04 22:16:45	Thanks for importing.If you are an FB employee go to [Phabricator](https://phabricator.intern.facebook.com/D3672274) to review internal test results.	ghost	2016-08-04 23:16:34
1278	2016-07-12 12:26:29	At first it was quite difficult for me to understand the first 2 examples in the website homepage because they basically looked the same. I then realized it was because they both seemed to have 20 lines of code. The frames did not looke like they were scrollable. Before <img width="982" alt="screen shot 2016-07-12 at 14 21 03" src="https://cloud.githubusercontent.com/assets/271047/16766771/432c36…	rpechayr	2016-07-15 16:46:39
1278	2016-07-12 12:28:09	Thank you for your pull request and welcome to our community. We require contributors to sign our Contributor License Agreement, and we don't seem to have you on file. In order for us to review and merge your code, please sign up at https://code.facebook.com/cla - and if you have received this in error or have any questions, please drop us a line at cla@fb.com. Thanks!	facebook-github-bot	2016-07-15 16:46:39
1278	2016-07-14 18:44:01	Thank you for signing our Contributor License Agreement. We can now accept your code for this (and any) Facebook open source project. Thanks!	ghost	2016-07-15 16:46:39
1278	2016-07-15 04:41:27	Thanks! @facebook-github-bot shipit	kassens	2016-07-15 16:46:39
1278	2016-07-15 04:42:22	Thanks for importing. If you are an FB employee go to [Phabricator](https://our.intern.facebook.com/intern/opensource/github/pull_request/1038568506239420/int_phab) to review.	ghost	2016-07-15 16:46:39
1277	2016-07-11 22:38:38	Older versions of flow crashed when an `[include]`d directory didn't exist. This was fixed in flow and should allow us converge the `.flowconfig` again with the internal version that deals with a different directory structure.	kassens	2016-07-12 00:46:25
1277	2016-07-11 22:38:42	@facebook-github-bot import	kassens	2016-07-12 00:46:25
1277	2016-07-11 22:39:00	Thanks for importing. If you are an FB employee go to [Phabricator](https://our.intern.facebook.com/intern/opensource/github/pull_request/847050435427844/int_phab) to review.	ghost	2016-07-12 00:46:25
1276	2016-07-11 19:44:10	This adds to the schema to test: - Non nullable array of non nullable enum - Array of enum	kassens	2016-07-11 23:01:31
1276	2016-07-11 20:03:40	@facebook-github-bot import	kassens	2016-07-11 23:01:31
1276	2016-07-11 20:04:54	Thanks for importing. If you are an FB employee go to [Phabricator](https://our.intern.facebook.com/intern/opensource/github/pull_request/156136258128987/int_phab) to review.	ghost	2016-07-11 23:01:31
1275	2016-07-11 19:28:28		steveluscher	2016-07-11 20:31:37
1275	2016-07-11 19:28:55	@facebook-github-bot import	steveluscher	2016-07-11 20:31:37
1275	2016-07-11 19:29:29	Thanks for importing. If you are an FB employee go to [Phabricator](https://our.intern.facebook.com/intern/opensource/github/pull_request/1194037020617868/int_phab) to review.	ghost	2016-07-11 20:31:37
1274	2016-07-11 19:24:59		steveluscher	2016-07-11 20:31:37
1274	2016-07-11 19:25:11	@facebook-github-bot import	steveluscher	2016-07-11 20:31:37
1274	2016-07-11 19:25:29	Thanks for importing. If you are an FB employee go to [Phabricator](https://our.intern.facebook.com/intern/opensource/github/pull_request/595373557307632/int_phab) to review.	ghost	2016-07-11 20:31:37
1273	2016-07-11 18:29:37		steveluscher	2016-07-11 20:01:27
1273	2016-07-11 18:29:41	@facebook-github-bot shipit	steveluscher	2016-07-11 20:01:27
1273	2016-07-11 18:29:57	Thanks for importing. If you are an FB employee go to [Phabricator](https://our.intern.facebook.com/intern/opensource/github/pull_request/265779213797523/int_phab) to review.	ghost	2016-07-11 20:01:27
1272	2016-07-11 18:24:28		steveluscher	2016-07-11 19:46:20
1272	2016-07-11 18:24:32	@facebook-github-bot shipit	steveluscher	2016-07-11 19:46:20
1272	2016-07-11 18:25:06	Thanks for importing. If you are an FB employee go to [Phabricator](https://our.intern.facebook.com/intern/opensource/github/pull_request/645540685597645/int_phab) to review.	ghost	2016-07-11 19:46:20
1271	2016-07-11 00:56:43	I have an array of movies that are ordered by user rating. When the user changes the rating of one movie the ordering of the list is also changed. I created an optimistic update which re-orders the list appropriately but even tho Relay shows the optimistic response is in the correct order, in componentWillReceiveProps the order of the array remains the same even tho the rating ( 3 stars updated t…	rgovindji	2016-07-21 02:47:31
1271	2016-07-11 07:12:18	@rgovindji Can you share code of the mutation? Are you returning correct id of object that contains the list in optimistic update, so it knows which list to update? Wrong shape or missing id in optimistic update are my usual suspects for such behavior :-).	jardakotesovec	2016-07-21 02:47:31
1271	2016-07-12 00:53:17	Here's what I'm doing. The only ID I see on the array is a field named **dataID** is that what I'm supposed to add to the optimistic update? <S_CODE_TOKEN>	rgovindji	2016-07-21 02:47:31
1271	2016-07-12 07:41:57	@rgovindji I meant whole mutation, that could give more clues. I don't see any obvious issue with this..	jardakotesovec	2016-07-21 02:47:31
1271	2016-07-12 07:46:21	On the other hand I have not used optimistic updates with connections, just lists. So wondering if its also important to copy edge cursors so it gets applied in store.	jardakotesovec	2016-07-21 02:47:31
1271	2016-07-13 00:34:43	@jardakotesovec Here's the whole mutation. I'll try adding the cursor for each edge in the response to see if that works. <S_CODE_TOKEN>	rgovindji	2016-07-21 02:47:31
1271	2016-07-21 01:24:09	I'd expect this to work, so the likely issue here is that your optimistic response isn't _quite_ right. Relay applies the optimistic response in a "best-effort" kind of way which means it basically never throws any errors to help figure out why it's not doing what you expect it to (which can be frustrating, I'm sure). In this case, I suspect that the lack of cursors on your edge objects fools Rel…	NevilleS	2016-07-21 02:47:31
1271	2016-07-21 02:47:31	Adding cursors to the edges didn't work for me but I removed optimistic updates from my code for the moment. I like your suggestion of copying the real response and trimming the data down, I'll give that a shot when I have time. I'm going to close the issue for now until I'm certain it's not a fault in my code.	rgovindji	2016-07-21 02:47:31
1270	2016-07-10 12:38:54	Im about to become crazy with this error, I calling a mutation using the Mutator configuration as FIELDS_CHANGE, to update the name of the current viewer, the mutations on the server seems to be updating the data just, but I keep getting this response and I have no idea of what else to do: <S_CODE_TOKEN>	CoericK	2016-07-10 23:18:48
1270	2016-07-10 23:18:48	The problem was that `mutateAndGetPayload` was receiving `args`, besides the arguments that you specifies in inputFields, it add one more field`clientMutationId`, i was passing args to my custom function and it was cleaning up the fields that doesnt match with my model, in this case `clientMutationId`, so the solution was to make a copy from args like this, `let _args = Object.assign({}, args)`, …	CoericK	2016-07-10 23:18:48
1269	2016-07-08 20:59:20	I'm receiving the following error after a save comment mutation `GraphQLRange cannot find a segment that has the cursor: MTQ2NzkxNTE5NA==` this only happens after I ask for more comments before adding a new one this is my createContainer code: <S_CODE_TOKEN> this is my save comment mutation <S_CODE_TOKEN> this is the generated graphql query, it works if I try on graphql <S_CODE_TOKEN>	sibelius	2016-07-28 15:54:23
1269	2016-07-11 22:34:18	Disclaimer: I’m not a Relay expert, but I’ve done my fair share of Relay debugging :wink:. These are some tricks that will hopefully either help identify the error or give us more information. 1. Since the query works in GraphiQL, try removing the `getOptimisticResponse` function and see if that helps. You may not be including enough information in the optimistic response. 2. Maybe try removing `…	calebmer	2016-07-28 15:54:23
1269	2016-07-11 23:57:11	Just stumbling around in the dark here, but in addition to “2” above can you try to replace `rangeBehaviors` with a function that always returns `GraphQLMutatorConstants.RANGE_OPERATIONS.APPEND`? <S_CODE_TOKEN>	steveluscher	2016-07-28 15:54:23
1269	2016-07-12 18:11:28	@sibelius Have any of these suggestions helped? We can help debug more effectively if you're able to provide a sample mutation response.	josephsavona	2016-07-28 15:54:23
1269	2016-07-12 18:31:56	this is the response: <S_CODE_TOKEN>	sibelius	2016-07-28 15:54:23
1269	2016-07-12 21:27:13	@sibelius sorry, but could you include the query with the response :blush:. There are some subtle differences in the query you initially posted and the response, so Relay has likely created a different query (this maybe intended). Also, were some of the ideas mentioned in this thread effective?	calebmer	2016-07-28 15:54:23
1269	2016-07-12 21:47:13	Neither solution worked. What we did was to save the comment and after that query N + 1 comments to keep the already loaded comments It is a hacky solution but it works My guess is a problem with the cursor implementation	sibelius	2016-07-28 15:54:23
1269	2016-07-12 22:57:51	As @calebmer mentioned, the query and response don't quite match up so it's a bit hard to debug. However, the overall shape of the mutation seems correct - it fetches something like `comments(first: 10)` and then `comment(first: 10, after: <cursor>)`. I would try double-checking the cursors: - Open the app and fetch some data w/o making mutations. Keep track of all the cursors for the comments yo…	josephsavona	2016-07-28 15:54:23
1269	2016-07-15 03:19:08	I am facing this exact problem. Update: The problem was with Edge Name. I was able to solve it by having proper mutation on server and correct fat query on client.	nikhildaga	2016-07-28 15:54:23
1269	2016-07-15 03:41:08	@nikhildaga can you provide a bit more detail about what was wrong, and how you fixed it? This might help @sibelius find the problem.	josephsavona	2016-07-28 15:54:23
1269	2016-07-15 03:57:55	@josephsavona : Sure. @sibelius : Earlier, I didn't have edge field in my fat query and on server mutation. I added those. From your code, it looks like you already have them. Things to note: in fat query, I use @relay(pattern: true) `fragment on saveCommentPayload @relay(pattern: true) { ` And rangeBeviors in getConfigs is `rangeBehaviors: () => 'prepend', `	nikhildaga	2016-07-28 15:54:23
1269	2016-07-28 15:54:23	Thanks again for filing an issue. Without more information it's very hard to debug this - the query and response don't match up, so we can't know for sure whether the issue lies with the cursor values themselves or the query. Generally speaking the query looks correct. I would recommend the following: - Double check your schema to ensure that you are creating cursor values consistently. If the cu…	josephsavona	2016-07-28 15:54:23
1268	2016-07-07 21:21:48	Fix the order of the parameters in the function so that it actually matches the implementation.	lukaswelte	2016-07-07 21:23:19
1268	2016-07-07 21:23:19	I actually read the doc wrong. Have not seen the object descructuring	lukaswelte	2016-07-07 21:23:19
1267	2016-07-07 19:57:06	We are facing a problem with Relay/GraphQL/React in production. When testing in master everything works fine, however in production we get the following error in the console which causes everything related to Relay/GraphQL/React not to be working at all: <S_CODE_TOKEN> We believe is something related to the build of the application when it's getting deployed, however we have no idea where to star…	seque1990	2016-07-07 23:46:51
1267	2016-07-07 20:44:57	Hmm. It seems like you're missing a polyfill for ES6 `Map`. Maybe try using the babel polyfill?	josephsavona	2016-07-07 23:46:51
1267	2016-07-07 23:46:49	Just for the record, I needed to update Node.js to the latest version in order for everything to work again. Thanks.	seque1990	2016-07-07 23:46:51
1266	2016-07-07 10:45:38	if you have an object `{ id: "A", subObject { id: "A_sub", name: "foo" } }` and later, the server data the subObject id happen to change (e.g. another user changed it), like to `{ id: "A", subObject { id: "B_sub", name: "bar" } }`. Then, in some cases, the component won't ask the new fields, Relay thinks the name field was already loaded and only ask pieces it missed from the previous dataset. it…	gre	2016-07-09 20:15:55
1266	2016-07-07 12:08:27	Relay fundamentally assumes your **nodes never change** unless you do so explicitly via a mutation or a forced fetch. That means that this is, more or less, expected behaviour (there's no special case on the `id` field that causes Relay to expire that node from the store, for example). If the child node is changing due to some user action, you should capture this via a mutation so Relay knows abo…	NevilleS	2016-07-09 20:15:55
1266	2016-07-07 12:16:43	I'm afraid mutation can't solve everything. What if someone else have done a mutation that makes these nodes changes between the 2 steps? That means all container should assume the data eventually can be broken? Another use-case I have is, scheduling some changes in the data (e.g. consider the usecase "schedule an article submission in X minutes", I still need a way to refresh data not from a mut…	gre	2016-07-09 20:15:55
1266	2016-07-07 12:25:19	Mutations that occur without your knowledge have to be handled via a `forceFetch`. If you believe you fundamentally can't trust the data for a given container, you should refetch it every time using either the `forceFetch` method on the `relay` prop in your container or on the renderer parent for the container.	NevilleS	2016-07-09 20:15:55
1266	2016-07-07 12:28:13	ok. But even using forceFetch, there is still the initial bug I'm talking about. My component gets render with a partial tree, not complete like the fragment requested. The workaround I found is to use the same fragment everywhere, which is not the Relay idea to put the minimal fragment.	gre	2016-07-09 20:15:55
1266	2016-07-07 12:33:57	I must be misunderstanding you then. It makes sense that Relay wouldn't attempt to refetch a field it's already gotten, but it sounds like you are describing something different. > The workaround I found is to use the same fragment everywhere Not sure what you mean so an example would help	NevilleS	2016-07-09 20:15:55
1266	2016-07-07 12:37:52	It's tricky to explain, so I better try to reproduce the bug via an example. It might take some time to build a full example but I'll try to come back with one ASAP :) basically it's a workaround I found for this exact bug. If I use the same fragment, Relay don't need to fetch the new missing fields, so it used what he thinks to be the latest one (what was cached in subObject of id:"A") . But as …	gre	2016-07-09 20:15:55
1266	2016-07-07 12:45:08	I could definitely see a scenario where you have something like: <S_CODE_TOKEN> During regular operation you decide that this container is rendering subobject with `id = "A_sub"`. The container gets it's data by looking up the node `A_sub` from the store and rendering those fields. Later, if the `id` changes unexpectedly to `B_sub` without using a `forceFetch` or a mutation, I'm not sure how the …	NevilleS	2016-07-09 20:15:55
1266	2016-07-09 20:15:55	FYI, I've created a full example just to try to reproduce what I thought was the bug, with what I initially described. It's here: https://github.com/gre/relay-examples/tree/master/cars But I can't reproduce the bug I experienced at work... So, i'll close this issue and if someone find something then we can discuss. But maybe it's one of this hard-to-figure-out backend bug on our side. thanks for …	gre	2016-07-09 20:15:55
1265	2016-07-07 08:28:17	Hello. One more try with the same issue as here https://github.com/facebook/relay/issues/1243. But this time I made it reproducible on the Relay playground. The idea is to fetch data recursively when a user hovers over a parent category. I've made two gists. One with the schema and the second with the app. Just copy and paste them into the playground, hover over the catName2 and you'll get the er…	GrigoryPtashko	2016-07-11 18:17:47
1265	2016-07-11 18:17:47	I have an answer for you, but would prefer to continue the discussion on Stack Overflow where the answer can live on without being closed like a GitHub issue. Can you open a question, and then ping me here with the link? https://stackoverflow.com/questions/ask?tags=relayjs	steveluscher	2016-07-11 18:17:47
1265	2016-07-11 21:23:24	@steveluscher yes, sure. Here is the question https://stackoverflow.com/questions/38316444/recursive-fetching-of-a-connection-is-rejected-by-relay-reproducible-on-the-rel	GrigoryPtashko	2016-07-11 18:17:47
1264	2016-07-07 05:42:54	I am running into some issues writing a Relay Mutation on a nested connection. Here is the type structure: <S_CODE_TOKEN> In the getConfigs I have both the parentName and parentID pointing to the "viewer", however the connectionName "events" does not exist on the viewer it exists on the "entity" type. As you will see in the code snippet below I am also unsure how to use variables in the getFatQue…	thisbejim	2016-07-11 05:39:58
1264	2016-07-11 05:39:58	For anyone in the future getting snagged on this you don't have to worry about passing in the id again or dealing with nested queries/fields. Relay will just find and update the appropriate record on the client. Issue #1046 was helpful for figuring this out, especially the comments from freiksenet. In the example above - Instead of going through the `viewer` we just go straight to the `entity`. o…	thisbejim	2016-07-11 05:39:58
1263	2016-07-06 22:33:59		wincent	2016-07-07 06:03:09
1263	2016-07-06 22:34:05	@facebook-github-bot import	wincent	2016-07-07 06:03:09
1263	2016-07-06 22:55:45	Thanks for importing. If you are an FB employee go to [Phabricator](https://our.intern.facebook.com/intern/opensource/github/pull_request/1051236511590625/int_phab) to review.	ghost	2016-07-07 06:03:09
1262	2016-07-06 16:01:06	We ran into this today while setting up a `RANGE_DELETE` mutation. As of 71e2350ccb2bd3c8ce145d270788c9042b5fbff5, mutation configs are validated by Relay, which requires the user specify all the fields on the `RANGE_DELETE` config. However, the example in the docs doesn't include it: <S_CODE_TOKEN> (from https://facebook.github.io/relay/docs/guides-mutations.html#range-delete-example) One of two…	NevilleS	2016-08-30 00:31:58
1262	2016-07-06 16:07:16	I'm going to go ahead and cc @wincent here because in his commit message for 71e2350 it looked like he was a little unsure about whether everything should be `REQUIRED` 👍	NevilleS	2016-08-30 00:31:58
1262	2016-07-08 15:14:18	@NevilleS, when I prepared that commit I basically went through and analyzed all the code paths and came to the conclusion that everything was required except for `parentName`. So, I think the examples in the docs are most likely incomplete and should be updated. It's complicated, however, so there is a chance that I got it wrong too.	wincent	2016-08-30 00:31:58
1262	2016-07-08 16:05:56	Ah OK. For `RANGE_ADD` it seems like specifying both `pathToConnection` and `connectionName` is duplicative but I haven't analyzed the code paths so I'll defer to you here. It's likely just a docs issue. If I was having a less crazy week I'd submit a PR, sorry 😢	NevilleS	2016-08-30 00:31:58
1262	2016-08-20 20:57:51	Hey guys I stumbled into this as well when reading the documentation and using the latest `relay` version. Looking at the code it does seem that the field is required. In any case, the example should reflect the current status and since the validator will fail if you don't send the `pathToConnection` field I put up a PR that adds the field to the example. Let me know if that sounds good.	josercruz01	2016-08-30 00:31:58
1261	2016-07-06 12:20:40	Is there a reason why `RelayContainer` only handles non-query props that are scalar but not objects? Due to `isScalarAndEqual` here in [RelayContainerComparators.js](https://github.com/facebook/relay/blob/master/src/container/RelayContainerComparators.js#L82), the `===` check only applies for scalar props. If any non-query prop is an object `shouldComponentUpdate` will always return true even if …	nthtran	2016-07-22 07:39:04
1261	2016-07-22 06:23:23	This makes `RelayContainer`inefficiently renders if it receives a prop that's an object. Given this example: <S_CODE_TOKEN> In this case `store` is an object and its reference would never change. However `Item` will always rerender just because `store` is non-scalar, even if the current and next props satisfy `shallowEqual`. The comment [here](https://github.com/facebook/relay/blob/master/src/con…	nthtran	2016-07-22 07:39:04
1261	2016-07-22 07:23:27	I have also ran into this issue and vote for '===' comparing for objects, so efficient comparison can be achieved at least with immutable approach as @nthtran suggests.	jardakotesovec	2016-07-22 07:39:04
1261	2016-07-22 07:39:04	This is by design. Relay is designed to work with arbitrary JavaScript code, which means that an object prop may be `===` to the previous prop yet have been modified since the previous render. The only safe thing to do in the HOC `shouldComponentUpdate` in this case is to return true if an object is encountered - otherwise it could skip a necessary update. However, you can achieve the desired aff…	josephsavona	2016-07-22 07:39:04
1261	2016-07-22 07:43:16	@nthtran As a concrete example, if you know that the `store` prop is immutable then the `Item` component can implement `shouldComponentUpdate` to return false if all props are `===`.	josephsavona	2016-07-22 07:39:04
1261	2016-07-22 07:47:27	Yep that's what I've been doing. Was just under the impression that `RelayContainer` was supposed to support immutable data to make it a bit less manual in optimising components for efficient re-rendering. Thanks for your reply @josephsavona.	nthtran	2016-07-22 07:39:04
1261	2016-07-22 08:18:32	@josephsavona Lets say that it would do === comparison on all props including objects, not just scalar - what would be the down side? Currently its not useful for mutable nor immutable object props. Using === for all props would make it at least useful for immutable use case. And docs would just say it does '===' comparison instead of comparison for scalar values, suggesting you either treat stru…	jardakotesovec	2016-07-22 07:39:04
1261	2016-07-22 08:31:09	@josephsavona Down side is that someone with mutable data would be prevented from re-renders, right? So probably until react would decide to go with this default shallow compare (if ever) it makes sense to let optimization (via shouldComponentUpdate) on user same way as react does. Ok :-).	jardakotesovec	2016-07-22 07:39:04
1261	2016-07-22 16:05:26	> Was just under the impression that RelayContainer was supposed to support immutable data @nthtran I see. Yeah, Relay can't assume that props you give it are immutable, but it does guarantee that the props it provides to you can be treated as such. `RelayContainer` reuses any portion of the previous results that are deep equal to the new results [via a helper](https://github.com/facebook/relay/b…	josephsavona	2016-07-22 07:39:04
1260	2016-07-05 20:20:05	Hi, I've heard stream and defer are in the works(?), but I would like to somehow use theirs features. I'm working on a voting applications, I want that when I load a poll, the votes will be streamed after rest of the poll data has been fetched (since can there be an unlimited number of votes for a poll). Currently I'm thinking on this: <S_CODE_TOKEN> Where at first `$votesInPage = 0`, and after t…	papigers	2016-07-05 21:20:49
1260	2016-07-05 21:20:49	Thanks for your question! In general, fetching some number of items initially and then more in `componentDidMount` (using `setVariables`) is a solid approach. If you have more how-to questions, please feel free to [ask on StackOverflow](https://stackoverflow.com/questions/ask?tags=relayjs) and post a link to your question here or in a new issue. We're trying to keep the issue tracker focused on b…	josephsavona	2016-07-05 21:20:49
1259	2016-07-04 01:31:00	I'm upgrading a React Native app, now whenever a render happens I'm seeing this in the logcat : <S_CODE_TOKEN> I assume the warning is related to this : https://github.com/facebook/react/pull/6933 Is anybody else seeing those ?	kamek-pf	2016-07-04 02:02:57
1259	2016-07-04 02:02:53	Looks like I simply needed to move from `Relay.RootContainer` to `Relay.Renderer`. My bad, sorry for the noise.	kamek-pf	2016-07-04 02:02:57
1259	2016-07-07 02:03:14	I'm seeing this. Is RootContainer no longer supported? If it is this ticket should be re-opened.	grydstedt	2016-07-04 02:02:57
1259	2016-07-07 02:07:02	My understanding is that they are slowly transitioning to Relay.Renderer : https://facebook.github.io/relay/docs/api-reference-relay-renderer.html#content The APIs are similar, it was quite easy to move from Relay.RootContainer to Relay.Renderer.	kamek-pf	2016-07-04 02:02:57
1259	2016-07-07 16:35:53	I also got bit by this. Is there any way to know about these breaking changes beforehand? Where do they get announced?	maxcodes	2016-07-04 02:02:57
1259	2016-07-07 16:42:45	You might want to read the release notes : https://github.com/facebook/relay/releases This particular change was introduced in v0.8.0 : https://github.com/facebook/relay/releases/tag/v0.8.0 This doesn't really qualify as a breaking change since it's just a warning and the old API still works. However, I'd say Relay (along with GraphQL, React and React-Native) is one of the few tools where it's a …	kamek-pf	2016-07-04 02:02:57
1259	2016-07-07 20:38:55	Yup, this wasn't a breaking change. `RelayRootContainer` is still supported and not officially deprecated. We'll have a bug fix to avoid the warning in the next release.	josephsavona	2016-07-04 02:02:57
1258	2016-07-03 21:07:46	This finishes the work started in 57d1bfb181ce68ea9c45810920604e13f487bc89.	alloy	2016-07-05 17:16:29
1258	2016-07-03 21:08:36	As mentioned [here](https://github.com/facebook/relay/pull/1246#issuecomment-230175053), I forgot to replace these two, which were actually the places where my earlier more elaborate patches were centered around. Silly me.	alloy	2016-07-05 17:16:29
1258	2016-07-05 16:35:50	@facebook-github-bot shipit	steveluscher	2016-07-05 17:16:29
1258	2016-07-05 16:36:20	Thanks for importing. If you are an FB employee go to [Phabricator](https://our.intern.facebook.com/intern/opensource/github/pull_request/562818490593169/int_phab) to review.	ghost	2016-07-05 17:16:29
1257	2016-07-03 18:25:44	Currently types are ignored and not getting passed in `callsFromGraphQL` or `callsToGraphQL`. This results in dangerous output from `toGraphQL`, in which all calls have type null. This can cause problems when using non-scalar types (like enum). For more details see #1256.	papigers	2016-08-13 23:23:31
1257	2016-07-03 18:27:06	Thank you for your pull request and welcome to our community. We require contributors to sign our Contributor License Agreement, and we don't seem to have you on file. In order for us to review and merge your code, please sign up at https://code.facebook.com/cla - and if you have received this in error or have any questions, please drop us a line at cla@fb.com. Thanks!	ghost	2016-08-13 23:23:31
1257	2016-07-03 18:35:58	Thank you for signing our Contributor License Agreement. We can now accept your code for this (and any) Facebook open source project. Thanks!	ghost	2016-08-13 23:23:31
1257	2016-07-03 19:33:05	@papigers Thanks for the PR! Be sure to run the tests locally; that's what is failing in the build. Some tests look at the actual shape of the "concrete" query which will be different after this PR, so those tests will need to be updated. If there's a test failure that isn't as obvious, feel free to comment here and we can help.	josephsavona	2016-08-13 23:23:31
1257	2016-07-03 19:39:36	@josephsavona Will do, working on that right now, sorry for this noobish PR. Next time will be better, I hope ;)	papigers	2016-08-13 23:23:31
1257	2016-07-03 22:27:16	Sorry for the uninformatives commits	papigers	2016-08-13 23:23:31
1257	2016-08-04 22:20:49	@papigers Thanks again for this PR. I commented to request some changes. Also, scanning through i don't see any tests that actually end up with `type` having a non-null value, which means it doesn't look like we're really testing the change itself. I apologize if I missed something, but if not can you add a test that has a non-null type? This would be an enum or object argument.	josephsavona	2016-08-13 23:23:31
1257	2016-08-12 07:09:50	I just ran into the same issue - any updates on this?	psalz	2016-08-13 23:23:31
1257	2016-08-12 15:47:16	@papigers are you able to update the PR?	josephsavona	2016-08-13 23:23:31
1257	2016-08-12 16:09:56	Not any time soon , I'm afraid. Too busy..	papigers	2016-08-13 23:23:31
1257	2016-08-13 23:23:31	closing in favor of #1336 - thanks @papigers!	josephsavona	2016-08-13 23:23:31
1256	2016-07-03 06:39:44	I'm using `isomorphic-relay`, and I'm encountering some problem, which you can read about in more details [here](https://github.com/denvned/isomorphic-relay/issues/42). The relevant part for you, is that I saw the server's preloaded data looks like this: <S_CODE_TOKEN> Here you can see that the type of `orderBy` is null, instead of PollSort, an enum type. The above snippet is, as mentioned, part …	papigers	2016-08-17 18:16:45
1256	2016-07-03 08:30:11	Thanks for filing such a detailed issue. It looks like `callsToGraphQL` isn't passing the call type to `QueryBuilder.createCall`. Care to send a PR to fix?	josephsavona	2016-08-17 18:16:45
1256	2016-07-03 09:35:13	I'd be happy to, but I'm a bit of a newbie to this repo, and relay in general. How can I get the call type from `callsToGraphQL`?	papigers	2016-08-17 18:16:45
1256	2016-07-03 09:40:03	Oh it's simply an attribute of `Call`. I'll try to fix this as soon as I get home.	papigers	2016-08-17 18:16:45
1256	2016-07-03 18:50:29	Done. #1257, though there are some build errors...	papigers	2016-08-17 18:16:45
1255	2016-07-02 06:16:15	I have a Parent component which contains many Child components as an array. Each child component contains a huge amount of data. So, I decided to not load all of them when Parent get loaded. The data fetched from Parent container is as following: <S_CODE_TOKEN> Then, I would like to send one request per child by passing the child's id to back-end apis. Each child will be show up on the UI wheneve…	lvarayut	2016-07-03 03:00:38
1255	2016-07-02 22:46:35	Thanks for your question. This is relatively straightforward to implement in Relay and I'd be happy to describe the common approach. However, we'd prefer to answer "how to" questions on a public forum that others can easily find. If you [post this question to Stack Overflow](https://stackoverflow.com/questions/ask?tags=relayjs), I'd be happy to answer there. Just include a link to the question he…	josephsavona	2016-07-03 03:00:38
1255	2016-07-03 02:00:11	Thanks @josephsavona. Here is the [question](https://stackoverflow.com/questions/38166072/would-it-be-possible-to-do-lazy-loading-in-relay) on Stack Overflow	lvarayut	2016-07-03 03:00:38
1255	2016-07-03 03:00:38	@lvarayut answered! Let's continue discussion on SO.	josephsavona	2016-07-03 03:00:38
1254	2016-07-01 15:07:04		washt	2016-12-24 20:19:44
1254	2016-09-10 02:00:22	Hi guys, RelayQueryConfig has now been exposed in [v0.9.3](https://github.com/facebook/relay/releases/tag/v0.9.3) so this issue can be merged & closed (also #503 I think)	eugene1g	2016-12-24 20:19:44
1254	2016-12-24 20:19:44	Thanks for taking the time to put together this PR. At this point we're close to releasing a successor to RelayRenderer that removes the notion of routes or query config and further simplifies the API. Rather than documents RelayRenderer, lets just wait for the new API :-)	josephsavona	2016-12-24 20:19:44
1253	2016-07-01 13:40:15	delete	papigers	2016-07-01 15:56:30
1252	2016-07-01 11:43:34	When we send list of objects from server. `[{id: 'ab', name: 'foo'}, null, {id: 'cd', name:'bar'}]` I am getting from relay container just <S_CODE_TOKEN> Null values gets removed. That seems to us as bug. Definitely not expected. Our use case is sending (similar to plural fields) array of some criteria and getting back array with results for each criteria and when its not found we return null. He…	jardakotesovec	2016-07-28 15:57:43
1252	2016-07-01 16:50:07	This is by design. We've found that in our schema it's natural for most fields to be nullable; any given `resolve` method could fail due to an error, privacy check, etc. To ease client development and reduce extraneous null-checks, Relay filters null items in lists and connections. We _are_ open to re-evaluating this decision, but it is not something we can do lightly because existing clients dep…	josephsavona	2016-07-28 15:57:43
1252	2016-07-03 19:35:02	@jardakotesovec Thoughts?	josephsavona	2016-07-28 15:57:43
1252	2016-07-08 07:05:45	Thanks for explanation and sorry for delay I am on holidays this week. I think that filtering extraneous nulls could be server responsibility (in some middleware) or explicitly on client, but not default behavior as its more opinionated than necessary and breaks use cases when nulls in list would have some meaning. Pattern I intended to use is very similar to relay plural root fields and I think …	jardakotesovec	2016-07-28 15:57:43
1252	2016-07-08 17:35:38	Initially I was inclined to think that filtering nulls just makes sense overall: products will always want to filter them. But on further consideration, filtering nulls is kind of magical. This could make product development more challenging by forcing developers to deal with even more possible null values. But the ideal state would be that Relay is entirely predictable, and there are clear tools…	josephsavona	2016-07-28 15:57:43
1252	2016-07-08 18:42:05	I'd also agree that in general, Relay should _not_ filter out the null values in an array. In our schema, we also allow most of our fields to be nullable. However, fields that return an array are almost always declared as `[SomeType!]` (ie, a nullable list of non-nulls). So GraphQL is already providing a mechanism to guard against null values that occur in an array; the Relay behavior here just s…	theorygeek	2016-07-28 15:57:43
1252	2016-07-10 20:24:57	Ok, to keep discussion flowing. What about - remove null filtering from Relay - make that use-case for list of non-nulls more convenient server side by expressing that resolving in null does not throw but is not included in list.. roughly something like <S_CODE_TOKEN> That would guarantee client to have list of non-nulls, without worry about it at all (as it is now) and express intention clearly …	jardakotesovec	2016-07-28 15:57:43
1252	2016-07-11 00:30:58	Thanks for the input. We discussed this internally and all agree that filtering nulls in lists, while convenient, is unexpected/magical and shouldn't be part of the core framework. A tentative plan forward: - In the next release: announce the plan to stop filtering nulls in the release notes. We should consider whether Relay should warn when it encounters a `null` in a list, this could be noisy b…	josephsavona	2016-07-28 15:57:43
1252	2016-07-11 05:40:27	@josephsavona Thanks, sounds good! Can you please point me where in relay is done the filtering? Just wondering if would be feasible for me to override that behavior for time being.. And what do you think about my second point - does it make sense to bring this up in graphql-js? We don't have currently such use case, but it seems to me as better option than allow null in list and filter them late…	jardakotesovec	2016-07-28 15:57:43
1252	2016-07-28 15:57:43	@jardakotesovec This is definitely worth asking about in `graphql-js`. Note that the filtering logic is primarily in [`RelayQueryWriter`](MTQ2NzkxNTE5NA==). I'm going to close this since it's working as designed. We are, however, taking this feedback into account for the upcoming changes to Relay core, which will not filter nulls by default. Thanks for raising this issue!	josephsavona	2016-07-28 15:57:43
1252	2016-11-01 10:39:14	Graphql-js now supports NULL value in args. Works like a charm! https://github.com/graphql/graphql-js/pull/544 Version should be `> 0.7.2 || >=0.8.0`. Right now package not available via npmjs, but I made custom package build (follow by link above)	nodkz	2016-07-28 15:57:43
1251	2016-06-30 10:57:56		hmaurer	2016-06-30 10:59:28
1250	2016-06-30 10:57:40		hmaurer	2016-06-30 11:00:35
1249	2016-06-29 05:50:30	I decided to extend the range properties inside the `pageInfo` object. I added a field named `totalCount` in my custom connection, although it worked very well In GPQL I soon realized that that my `pageInfo` is overwritten in `GraphQLRange.js` according to the fields set up in `RelayOSSConnectionInterface.js` allowing only: `END_CURSOR` `START_CURSOR` `HAS_NEXT_PAGE` and `HAS_PREV_PAGE` fields. S…	maggiben	2016-06-29 22:44:55
1249	2016-06-29 06:04:05	Relay has special cases logic for handling connections, including the pageInfo field. This field is used to record whether or not more edges may be available, in order to build a representation of what portions of the possible edges are fetched locally. The full pageInfo result is not actually stored; when you query for pageInfo in a component fragment, Relay synthesizes the results based on the …	josephsavona	2016-06-29 22:44:55
1249	2016-06-29 22:44:55	If you have any further questions about the framework, feel free to file an issue here. If you have usage questions about Relay or connections, please do open a question at https://stackoverflow.com/questions/ask?tags=relayjs	steveluscher	2016-06-29 22:44:55
1248	2016-06-28 20:27:52	The repo is now public, so we can point at it.	wincent	2016-06-29 02:31:27
1248	2016-06-28 20:27:59	@facebook-github-bot import	wincent	2016-06-29 02:31:27
1248	2016-06-28 20:31:30	Thanks for importing. If you are an FB employee go to [Phabricator](https://our.intern.facebook.com/intern/opensource/github/pull_request/111335965964883/int_phab) to review.	ghost	2016-06-29 02:31:27
1247	2016-06-28 15:44:24	RelayRootContainer should be Relay.RootContainer	washt	2016-06-29 23:16:33
1247	2016-06-28 15:44:44	Thank you for your pull request and welcome to our community. We require contributors to sign our Contributor License Agreement, and we don't seem to have you on file. In order for us to review and merge your code, please sign up at https://code.facebook.com/cla - and if you have received this in error or have any questions, please drop us a line at cla@fb.com. Thanks!	ghost	2016-06-29 23:16:33
1247	2016-06-28 15:46:17	Thank you for signing our Contributor License Agreement. We can now accept your code for this (and any) Facebook open source project. Thanks!	facebook-github-bot	2016-06-29 23:16:33
1247	2016-06-28 16:26:17	This should really be `<Relay.Renderer ... />` ([docs](https://facebook.github.io/relay/docs/api-reference-relay-renderer.html#content)) - we haven't updated all the docs to reference it yet. Would you care to update this usage?	josephsavona	2016-06-29 23:16:33
1247	2016-06-28 18:25:01	Sure!	washt	2016-06-29 23:16:33
1247	2016-06-29 22:50:21	Nice! Can I impose on your generosity even further, and ask that you replace the Root Container guide with a Relay Renderer guide in a follow up PR, now that you're on a roll? @facebook-github-bot shipit	steveluscher	2016-06-29 23:16:33
1247	2016-06-29 22:52:36	Thanks for importing. If you are an FB employee go to [Phabricator](https://our.intern.facebook.com/intern/opensource/github/pull_request/1834783863424838/int_phab) to review.	ghost	2016-06-29 23:16:33
1247	2016-06-30 02:12:46	Of course, no problem :+1:	washt	2016-06-29 23:16:33
1246	2016-06-28 15:10:20	As discussed in https://github.com/facebook/relay/pull/1232, this should make it easier to maintain a forked version of Relay and change the name of the field to use as Node ID. @josephsavona Did I understand everything correct?	alloy	2016-06-29 23:46:29
1246	2016-06-28 16:22:53	@alloy Awesome, thanks! This is exactly what I was thinking.	josephsavona	2016-06-29 23:46:29
1246	2016-06-28 18:24:45	Ace 👌 Fixed code-style.	alloy	2016-06-29 23:46:29
1246	2016-06-29 10:35:58	Related but off-topic, why are the compiled plugin sources checked-in but not the runtime ones? I’m wondering if I should do this in my fork, because from my limited experience with NPM it appears that if any `prepublish` work needs to be done you _have_ to push a package to the registry, you can’t use such a package directly from a git repo.	alloy	2016-06-29 23:46:29
1246	2016-06-29 15:44:07	The plugin sources are checked in compiled because they're used _within_ our babel compilation toolchain. It's certainly possible for these to be compiled dynamically anyway (two instances of babel, one compiling plugins for the other), but I _suspect_ we avoided that in the RN packager for perf reasons.	josephsavona	2016-06-29 23:46:29
1246	2016-06-29 23:00:08	@facebook-github-bot shipit	steveluscher	2016-06-29 23:46:29
1246	2016-06-29 23:01:07	Thanks for importing. If you are an FB employee go to [Phabricator](https://our.intern.facebook.com/intern/opensource/github/pull_request/267584053605947/int_phab) to review.	ghost	2016-06-29 23:46:29
1246	2016-07-01 14:07:12	@josephsavona Gotcha. Thanks for all the help 👍 👏	alloy	2016-06-29 23:46:29
1246	2016-07-01 16:11:02	@alloy thanks for this!	josephsavona	2016-06-29 23:46:29
1246	2016-07-03 20:30:14	Seems like this doesn’t actually yet makes it fully work at runtime. In the case of the root node in a query it works as expected, but otherwise the dataIDs are of the form `client:integer`. Looking into it further, if you have a hunch of where I should look, that would be great.	alloy	2016-06-29 23:46:29
1246	2016-07-03 20:59:40	Awww, that was silly. I missed the two places I had actually changed in my previous PR. Will send a PR for that.	alloy	2016-06-29 23:46:29
1245	2016-06-28 14:19:44	Hi, I like to format the error message sent by the server, and currently it is not possible to just change that method `formatRequestErrors`. `RelayDefaultNetworkLayer` makes it allow override `sendMutation` and `sendQueries`, and I could achieve the same by overriding them, but like to do the minimal changes and not to have a stale implementation of above methods. Can you make `formatRequestErro…	bsr203	2016-07-24 04:29:18
1245	2016-06-28 16:52:48	That seems reasonable! Would you be interested in sending a PR? Simply move the implementation of `formatRequestErrors` into the `RelayDefaultNetworkLayer` class just above `_sendQuery` as the ‘protected’ method `__formatRequestErrors` (prefixed with two underscores) so that subclasses of `RelayDefaultNetworkLayer` can override it.	steveluscher	2016-07-24 04:29:18
1245	2016-06-28 17:11:13	thanks.. will give a shot :-)	bsr203	2016-07-24 04:29:18
1245	2016-07-24 04:29:18	@bsr203 Feel free to submit a PR for this, I'll go ahead and close the issue.	josephsavona	2016-07-24 04:29:18
1245	2016-07-24 14:50:47	sorry for the delay. In my case, I had to use a custom network layer and didn't get around it. Will contribute back when experiment with it again. thank you.	bsr203	2016-07-24 04:29:18
1244	2016-06-27 21:46:07	Looking at the `RelayRecordWriter` https://github.com/facebook/relay/blob/master/src/store/RelayRecordWriter.js#L568-L590 It seems like the optimistic range updater only checks for `PREPEND` and appends to the queue otherwise. `REMOVE` is not handled. Now this brings another question. Should `REMOVE` really be an accepted rangeBehavior for a `RANGE_ADD` ? In what cases is this useful, and why wou…	xuorig	2016-07-10 15:18:30
1244	2016-06-28 12:17:42	The reason I can think of is this: in TodoMVC, let's say you have two queries, `todos(completed: true)` and `todos(completed: false)`. When you change the status of the a todo, you'll want to add it to one of the connections and remove it from the other, like this: <S_CODE_TOKEN> At least I think it works like this!	johanobergman	2016-07-10 15:18:30
1244	2016-06-28 12:21:31	Yep that makes sense @johanobergman! I guess this is due to `RANGE_DELETE` not having access to the calls, unable to make a decision as to removing or node the edge. If it allowed a function similar to `RANGE_ADD` has, this could be rewritten has a `RANGE_ADD` + `RANGE_DELETE`. The other question remains: It seems like the optimistic range updater only checks for PREPEND and appends to the queue …	xuorig	2016-07-10 15:18:30
1244	2016-06-28 21:01:50	You are right! we seem to be missing the remove case for the optimistic updates. We probably didn't notice because it is handled correctly for the server response. We'll fix it soon!	yuzhi	2016-07-10 15:18:30
1244	2016-06-28 21:02:51	@yuzhi I can submit a fix for it if you'd like!	xuorig	2016-07-10 15:18:30
1244	2016-06-28 21:13:28	@xuorig That would be awesome! Please also add a unit test so we catch this in the future.	yuzhi	2016-07-10 15:18:30
1244	2016-06-28 21:13:45	👍	xuorig	2016-07-10 15:18:30
1244	2016-07-10 15:18:30	So to my surprise, I found tests that expected edges to be removed with the `REMOVE` range operation. Optimistic range updates work with the `REMOVE` range operation too. It is just a little bit confusing when looking at the function. Depending on the rangeOperation, `_applyOptimisticUpdate` pushes to a queue located to a certain key. When the `rangeOperation` is `REMOVE`, the key is `__rangeOper…	xuorig	2016-07-10 15:18:30
1243	2016-06-27 15:02:13	Hello. Two days of experiments and no result. Please, any advice. Relay is up-to-date - 0.9.1. Long story short. I'm making a recursive classifier. The next level opens on mouse over. The problem is that the child categories stay null in Relay but my grapql actually answers with edges. I'm going to give the complete code here. I've noticed one thing that I think is the reason but I don't know how…	GrigoryPtashko	2016-06-28 00:20:59
1243	2016-06-27 16:32:37	Thanks for your question! I think have an answer for you, but let's take this to Stack Overflow before we continue. We want to make sure to keep signal strong in the GitHub issue tracker – to make sure that it remains the best place to track issues that affect the development of Relay. Questions like yours deserve a purpose-built Q&A forum. Would you like to post this question to Stack Overflow w…	steveluscher	2016-06-28 00:20:59
1243	2016-06-27 16:39:11	@steveluscher yes, sure. I've crossposted it on SO. Here it is https://stackoverflow.com/questions/38059070/recursive-fetching-of-a-connection-is-rejected-by-relay-possibly-another-reason	GrigoryPtashko	2016-06-28 00:20:59
1243	2016-06-27 18:54:35	This is actually a bug in Relay. When we diff the query with the data in the store, we only use the first item in a plural field (the assumption being that all others will be the same). I'll send a fix shortly after lunch.	steveluscher	2016-06-28 00:20:59
1243	2016-06-27 21:08:19	Awesome job debugging, @steveluscher!	josephsavona	2016-06-28 00:20:59
1243	2016-06-28 00:20:59	Fixed in 28a8008fe24abaf87b2e1cdd304ac197a1b1d3da.	steveluscher	2016-06-28 00:20:59
1243	2016-06-28 07:35:36	@steveluscher can you, please, look at my comment here http://stackoverflow.com/questions/38059070/recursive-fetching-of-a-connection-is-rejected-by-relay-possibly-another-reason/38065217#comment63570782_38065217 ? In short - nothing changed. I've tried both ways - recursion on connection and on list field. I still don't know what to do.	GrigoryPtashko	2016-06-28 00:20:59
1243	2016-06-29 22:38:32	Hi @GrigoryPtashko. I saw your comment on SO, but your question is probably about to be closed as a duplicate. Feel free to open a separate question if you're still having trouble. In answer to your comment: it looks to me like the diff bug is fixed, and now you have an undefined `categories` prop. Find out why that's undefined, and you should be able to make it a little further.	steveluscher	2016-06-28 00:20:59
1242	2016-06-26 11:03:11	Hello. I cannot seem to find the place in the docs (I've read them here https://facebook.github.io/relay/docs/getting-started.html#content) where it would be described the meaning of `@relay(plural:true)` and possibly the like structures. These syntactic structures seem to be the only things that I don't understand in Relay so far. Docs, source code, wiki? Thank you.	GrigoryPtashko	2016-10-21 20:31:45
1242	2016-06-26 13:44:17	Thanks for asking. I think this might be a gap in the docs. If you search Stack Overflow you will find a number of scattered references to the directive (eg. [this one](http://stackoverflow.com/questions/32491117/how-to-get-relayjs-to-understand-that-a-response-from-graphql-is-an-array-of-ite/32508505#32508505)), but I don't think it's explicitly spelled out in the documentation anywhere. We'd we…	wincent	2016-10-21 20:31:45
1242	2016-10-21 14:00:49	Hey @wincent just put up a PR for this. I placed it under the `Relay.QL` section ([here](http://facebook.github.io/relay/docs/api-reference-relay-ql.html#content)) for now since I saw some of the other directives there already (like `@include`) but I saw you mentioned it would most likely go in [this section](http://facebook.github.io/relay/docs/graphql-relay-specification.html). Is there a parti…	josercruz01	2016-10-21 20:31:45
1242	2016-10-21 14:44:26	@josercruz01 : Thanks for the PR, I'll comment on that instead of here.	wincent	2016-10-21 20:31:45
1241	2016-06-25 14:38:58	List of desirable features: - [x] 1. Pass several variables on the top level (not only input). It needed for getting fine grained payload which required some additional variables. [Implementation founded here](https://github.com/facebook/relay/blob/829450ab74aa5c6b0cdb453cb76b1fbc45f16687/src/mutation/RelayGraphQLMutation.js#L374) - [ ] 2. Move on top level clientMutationId. It is to annoying ext…	nodkz	2016-08-23 10:46:41
1241	2016-07-26 15:40:18	This might of course already be covered by the relay team for the new mutation API, or become irrelevant entirely, but I just noticed an inconsistency, which I don't understand: `NODE_DELETE` needs a `parentName` in the config where-as `RANGE_ADD` does not. I don't quite understand why the `parentID` itself is not sufficient. It would also be nice if I could also return an object for `NODE_DELETE…	Globegitter	2016-08-23 10:46:41
[truncated: 6,986 more rows]
