# Supplementary material for: Status, identity, and language: A study of issue discussions in GitHub
Source: PLoS One. 2019 Jun 14;14(6):e0215059. doi: 10.1371/journal.pone.0215059 (PMC6568400; doi:10.1371/journal.pone.0215059)
Supplement: S2 Data — (ZIP) [file pone.0215059.s003.zip › sample_46_projs_issues/facebook_relay/issue_comments_mentioned_committer_NOCODE_FULLBODY.csv]

issue_num	datetime	body	login	mention_login
1574	2017-03-21 18:54:59	@wincent has imported this pull request. If you are a Facebook employee, you can view this diff [on Phabricator](https://phabricator.intern.facebook.com/D4747796).	facebook-github-bot	wincent
1571	2017-03-21 23:44:33	@kassens has imported this pull request. If you are a Facebook employee, you can view this diff [on Phabricator](https://phabricator.intern.facebook.com/D4750884).	facebook-github-bot	kassens
1566	2017-03-22 20:35:44	@wincent has imported this pull request. If you are a Facebook employee, you can view this diff [on Phabricator](https://phabricator.intern.facebook.com/D4756931).	facebook-github-bot	wincent
1565	2017-03-22 20:34:37	@wincent has imported this pull request. If you are a Facebook employee, you can view this diff [on Phabricator](https://phabricator.intern.facebook.com/D4756921).	facebook-github-bot	wincent
1562	2017-03-21 23:50:54	@kassens has imported this pull request. If you are a Facebook employee, you can view this diff [on Phabricator](https://phabricator.intern.facebook.com/D4750959).	facebook-github-bot	kassens
1560	2017-03-04 21:55:23	@kassens has imported this pull request. If you are a Facebook employee, you can view this diff [on Phabricator](https://phabricator.intern.facebook.com/D4656348).	facebook-github-bot	kassens
1552	2017-03-04 21:42:55	@kassens has imported this pull request. If you are a Facebook employee, you can view this diff [on Phabricator](https://phabricator.intern.facebook.com/D4656332).	facebook-github-bot	kassens
1550	2017-03-16 14:50:50	Hey @wincent, it seems the CI build failed and this PR was never merged by the bot -- is there anything I can do to fix that?	mihai	wincent
1550	2017-03-22 17:53:58	@wincent has imported this pull request. If you are a Facebook employee, you can view this diff [on Phabricator](https://phabricator.intern.facebook.com/D4755172).	facebook-github-bot	wincent
1549	2017-02-17 15:40:02	Thanks @blaiprat.	wincent	blaiprat
1549	2017-02-17 15:40:37	@wincent has imported this pull request. If you are a Facebook employee, you can view this diff [on Phabricator](https://phabricator.intern.facebook.com/D4578915).	facebook-github-bot	wincent
1547	2017-02-15 22:27:18	@wincent has imported this pull request. If you are a Facebook employee, you can view this diff [on Phabricator](https://phabricator.intern.facebook.com/D4568273).	facebook-github-bot	wincent
1545	2017-02-15 06:28:53	@wincent has imported this pull request. If you are a Facebook employee, you can view this diff [on Phabricator](https://phabricator.intern.facebook.com/D4564255).	facebook-github-bot	wincent
1538	2017-02-09 01:29:36	@wincent has imported this pull request. If you are a Facebook employee, you can view this diff [on Phabricator](https://phabricator.intern.facebook.com/D4534444).	facebook-github-bot	wincent
1528	2017-02-06 07:29:51	Thanks @apalm, I think GraphQLMutation.createWithFiles is not covered by the test cases and it should be added as well	AWDGroup	apalm
1528	2017-02-08 07:51:32	Thanks @wincent for the complete & clear explanation.	AWDGroup	wincent
1526	2017-01-31 18:52:55	@wincent has imported this pull request. If you are a Facebook employee, you can view this diff [on Phabricator](https://phabricator.intern.facebook.com/D4489196).	facebook-github-bot	wincent
1525	2017-01-31 18:38:37	@wincent has imported this pull request. If you are a Facebook employee, you can view this diff [on Phabricator](https://phabricator.intern.facebook.com/D4489066).	facebook-github-bot	wincent
1524	2017-01-31 18:28:34	@wincent has imported this pull request. If you are a Facebook employee, you can view this diff [on Phabricator](https://phabricator.intern.facebook.com/D4488974).	facebook-github-bot	wincent
1523	2017-01-31 18:22:18	@wincent has imported this pull request. If you are a Facebook employee, you can view this diff [on Phabricator](https://phabricator.intern.facebook.com/D4488927).	facebook-github-bot	wincent
1522	2017-01-31 18:18:12	@wincent has imported this pull request. If you are a Facebook employee, you can view this diff [on Phabricator](https://phabricator.intern.facebook.com/D4488899).	facebook-github-bot	wincent
1521	2017-01-31 18:08:52	@wincent has imported this pull request. If you are a Facebook employee, you can view this diff [on Phabricator](https://phabricator.intern.facebook.com/D4488835).	facebook-github-bot	wincent
1519	2017-01-31 18:08:33	@wincent has imported this pull request. If you are a Facebook employee, you can view this diff [on Phabricator](https://phabricator.intern.facebook.com/D4488833).	facebook-github-bot	wincent
1518	2017-01-31 01:47:30	@wincent has imported this pull request. If you are a Facebook employee, you can view this diff [on Phabricator](https://phabricator.intern.facebook.com/D4486444).	facebook-github-bot	wincent
1516	2017-01-30 23:31:21	@wincent has imported this pull request. If you are a Facebook employee, you can view this diff [on Phabricator](https://phabricator.intern.facebook.com/D4485243).	facebook-github-bot	wincent
1515	2017-01-30 23:12:08	@wincent has imported this pull request. If you are a Facebook employee, you can view this diff [on Phabricator](https://phabricator.intern.facebook.com/D4485070).	facebook-github-bot	wincent
1514	2017-01-30 17:57:22	@wincent has imported this pull request. If you are a Facebook employee, you can view this diff [on Phabricator](https://phabricator.intern.facebook.com/D4482414).	facebook-github-bot	wincent
1513	2017-01-29 04:58:12	@kassens has imported this pull request. If you are a Facebook employee, you can view this diff [on Phabricator](https://phabricator.intern.facebook.com/D4480223).	facebook-github-bot	kassens
1511	2017-01-27 21:30:58	@wincent has imported this pull request. If you are a Facebook employee, you can view this diff [on Phabricator](https://phabricator.intern.facebook.com/D4476956).	facebook-github-bot	wincent
1511	2017-01-28 00:59:01	@wincent has imported this pull request. If you are a Facebook employee, you can view this diff [on Phabricator](https://phabricator.intern.facebook.com/D4476956).	facebook-github-bot	wincent
1509	2017-01-27 21:01:46	@wincent has imported this pull request. If you are a Facebook employee, you can view this diff [on Phabricator](https://phabricator.intern.facebook.com/D4476712).	facebook-github-bot	wincent
1509	2017-01-28 00:34:56	@wincent has imported this pull request. If you are a Facebook employee, you can view this diff [on Phabricator](https://phabricator.intern.facebook.com/D4476712).	facebook-github-bot	wincent
1508	2017-01-28 00:37:45	Alas @nodkz, that doesn't work, but I have an alternative workaround that does. The Flow team at FB is aware of the bug in the module resolution so it will be fixed, but for now we have a workaround (see my PR).	wincent	nodkz
1506	2017-01-25 17:39:33	Okay then I close this. Thanks for all the great work @wincent	danez	wincent
1505	2017-01-24 23:18:02	@wincent has imported this pull request. If you are a Facebook employee, you can view this diff [on Phabricator](https://phabricator.intern.facebook.com/D4458933).	facebook-github-bot	wincent
1504	2017-01-19 09:32:40	@alloy Do you mean canonical as in the main project?	Naoto-Ida	alloy
1504	2017-01-20 03:07:43	@alloy Thank you so much! I wish I could help out a bit more, as I've only been playing with Relay for the past month or so...	Naoto-Ida	alloy
1502	2017-01-14 05:14:56	@alloy so good, thank you for taking the time to figure this out! Cc @kassens	josephsavona	alloy
1502	2017-01-16 16:40:32	@colllin Oh, what task was failing?	alloy	colllin
1502	2017-01-16 16:46:16	@colllin Ah I see, it’s a new requirement since this change that got added after my PR eab5a45b8a648564037e36cdb668abf9154b9ef3. Will add it 👍	alloy	colllin
1498	2017-01-12 08:57:22	@josephsavona has imported this pull request. If you are a Facebook employee, you can view this diff [on Phabricator](https://phabricator.intern.facebook.com/D4409111).	facebook-github-bot	josephsavona
1497	2017-01-16 14:57:00	It is definitely possible to skip the React API and use the `subscribe` method directly in relay-subscriptions. It's basically `relayEnvironment.subscribe(new Subscription())`. Another approach which probably is better is to use the React API and mount a component that never unmounts which holds all the subscriptions. The example app in the repo is built like @josephsavona mentioned, it only list…	edvinerikson	josephsavona
1497	2017-01-16 16:38:13	Thanks @edvinerikson for the awesome relay-subscriptions library. I am using both the subscribe api and containers api. I have forked and made some modifications to relay-subscriptions createContainer : https://github.com/reachifyio/relay-subscriptions/blob/master/src/createContainer.js#L53-L97 It isn't perfect but works for our use case. I thought about it too but the problem is that all the dat…	nikhildaga	edvinerikson
1497	2017-01-17 08:38:59	@edvinerikson : Its the variables that aren't known.. Yes, we are removing duplicate requests in network layer. But, I agree with you, that ultimately there should be a single place from where we subscribe only once and update the store. As Joseph mentioned, its possible, will give it a try.	nikhildaga	edvinerikson
1496	2017-01-11 21:41:05	Thanks for the question and answers. @josephsavona where does the `nodes` interface come from? I can't find it in the docs: https://facebook.github.io/relay/docs/graphql-relay-specification.html	hkjorgensen	josephsavona
1496	2017-01-12 01:23:32	> The nodes field isn't documented (yet) but is stable @josephsavona will current relay try to use this? I.e., if I have a graphql server that supports `node` but not `nodes`, will this potentially break a relay client?	jsdnxx	josephsavona
1494	2017-01-16 07:40:48	Yeah this sounds like a bug. @colllin your proposed fix sounds right, other than adding a conditional check to only reset `state.relayProp` if the store actually changed. We'd be happy to accept a PR along those lines! :-)	josephsavona	colllin
1489	2016-12-26 01:10:49	@josephsavona has imported this pull request. If you are a Facebook employee, you can view this diff [on Phabricator](https://phabricator.facebook.com/D4366795).	facebook-github-bot	josephsavona
1486	2016-12-22 16:57:03	@josephsavona has imported this pull request. If you are a Facebook employee, you can view this diff [on Phabricator](https://phabricator.facebook.com/D4362322).	facebook-github-bot	josephsavona
1480	2016-12-14 00:50:40	@wincent has imported this pull request. If you are a Facebook employee, you can view this diff [on Phabricator](https://phabricator.intern.facebook.com/D4324311).	facebook-github-bot	wincent
1477	2016-12-09 19:15:14	@josephsavona has imported this pull request. If you are a Facebook employee, you can view this diff [on Phabricator](https://phabricator.intern.facebook.com/D4307042).	facebook-github-bot	josephsavona
1476	2016-12-09 19:48:00	@josephsavona Sorry for not being clear the first time ( but that was helpful too :D ) What I meant was: Here's my Route query And some component would require data How can I fetch more data (invoke `search()` query) in this case ?	shakaIsReal	josephsavona
1476	2016-12-09 23:56:37	@josephsavona I also looked at https://gist.github.com/vslinko/3f877c2415464ecc7af6. Should pagination logic live in the Route? The example cited, uses `viewer` field as the stating point and has fragments such as `search` linked to it. Yet, I hope there's a better way to do it?	shakaIsReal	josephsavona
1476	2016-12-10 00:46:07	@josephsavona Thanks, so for this kind of cases, you suggest making a `viewer` field that links to `SearchType`, and `SearchType` would have a `search` field? But what if the number of these cases increases, then there must be a union type on `viewer` that resolves to a specific type, right?	shakaIsReal	josephsavona
1476	2016-12-10 23:26:16	Thanks, are you going to support "root fields" in Relay 2? `viewer` field seems like a remnant (http://stackoverflow.com/questions/39938560/graphql-viewer-for-mutations/39939747#39939747) I already got authorisation (using `context`), and I'll only need `viewer` field for executing queries (such as `search`). Is this the recommended approach anyway? @josephsavona @leebyron	shakaIsReal	josephsavona
1474	2016-12-08 21:29:16	@kassens has imported this pull request. If you are a Facebook employee, you can view this diff [on Phabricator](https://phabricator.intern.facebook.com/D4301658).	facebook-github-bot	kassens
1473	2016-12-08 21:11:31	@kassens has imported this pull request. If you are a Facebook employee, you can view this diff [on Phabricator](https://phabricator.intern.facebook.com/D4301502).	facebook-github-bot	kassens
1471	2016-12-07 02:49:47	@kassens has imported this pull request. If you are a Facebook employee, you can view this diff [on Phabricator](https://phabricator.intern.facebook.com/D4290330).	facebook-github-bot	kassens
1470	2016-12-06 19:39:36	@kassens has imported this pull request. If you are a Facebook employee, you can view this diff [on Phabricator](https://phabricator.intern.facebook.com/D4286363).	facebook-github-bot	kassens
1468	2016-12-06 17:36:54	@kassens has imported this pull request. If you are a Facebook employee, you can view this diff [on Phabricator](https://phabricator.intern.facebook.com/D4285392).	facebook-github-bot	kassens
1466	2016-12-05 09:19:31	@josephsavona This is exactly what I'm trying to achieve in an issue I opened earlier (delete from a connection with specifics arguments). It might be dead simple but I can't seem to find the syntax ; [related issue](https://github.com/facebook/relay/issues/1462), for when you have some time.	yachaka	josephsavona
1466	2016-12-05 09:44:20	@josephsavona So if the arguments are correctly inserted, it should update the correct `fragment`? I'll try this out! The other method with local state sounds unfamiliar for me. How would that actually look like?	proProbe	josephsavona
1466	2016-12-11 18:44:09	@josephsavona any information on the question I have above? Sorry for bothering you :) just not sure on how to do the proposed solution	proProbe	josephsavona
1464	2016-12-03 22:25:23	@josephsavona has imported this pull request. If you are a Facebook employee, you can view this diff [on Phabricator](https://phabricator.intern.facebook.com/D4272048).	facebook-github-bot	josephsavona
1463	2016-12-03 22:00:30	@josephsavona Thanks for the suggested workaround, but unfortunately using variables results in exactly the same query.	legomind	josephsavona
1461	2016-12-04 19:40:01	Thanks a lot @yachaka and @josephsavona. @josephsavona I am trying to understand the second part you mentioned. I read that `applyUpdate` will give me a `RelayMutationTransaction` which can be committed or rollbacked. If I understand you correctly, I will need to use Redux approach (or something similar) to accumulate all the changes along with all the `RelayMutationTransaction` objects that I ge…	nikhilag	josephsavona
1460	2016-12-04 20:55:36	@yachaka @josephsavona the Relay containers have state variables though. So it's not as simple as calling a static method that returns the entire query, you need to be able to get the tree as a function of the application state. So that's more of my question -- how do the variables work?	ccorcos	josephsavona
1457	2016-11-28 10:59:02	@josephsavona Thanks, lets say I want to get users `id, name, age, gender, posts`. `posts` will be fetched using a cursor i.e. `posts(first:10)` My query type would look like this: And nodeDefenitions: And `UserType` will get the posts. The problem is that `getUser()` will fetch `name`, `gender` and `age`. So if I want to get more posts from a specific user, I will have to ask for unnecessary inf…	shakaIsReal	josephsavona
1457	2016-11-29 18:47:14	@josephsavona thank you	shakaIsReal	josephsavona
1457	2016-11-30 22:38:42	@josephsavona What's the motivation of fetching the `id` from the database in `nodeDefenitions`? We already know the `id` from the global object, why not just return it? Here's an example from join-monster https://github.com/stems/join-monster/blob/master/example/schema-relay-paginate-2/Node.js#L18 Thanks.	shakaIsReal	josephsavona
1454	2016-11-25 11:19:05	@josephsavona, thanks for clarification	maxpolski	josephsavona
1453	2016-11-24 07:22:06	thanks response @josephsavona, so how can use fragment spreads with `@include`directive in relay createContainer fragment? i'm use fragment spreads with `@include`like this then relay change fragment spreads to fragment definitions then `FRAGMENT_DEFINITION ` error occur and fragment spreads with `@include`directive work in [relay playground](https://facebook.github.io/relay/prototyping/playgroun…	jeongsd	josephsavona
1450	2016-12-01 14:27:33	@josephsavona I have the same problem here. `pendingVariables` are never set for me. I'm using relay 0.9.3 and developing on react-native 0.37.	yachaka	josephsavona
1448	2016-12-09 18:14:58	@josephsavona I'm trying to figure out something in the same vein here. `setVariables` forces a refetch if the specific combination of variables hasn't been fetched before. Curious if you have any thoughts; I tried to fully articulate my question here: http://stackoverflow.com/questions/41051401/graphql-relay-filtering-ui	voxmatt	josephsavona
1448	2016-12-22 17:30:25	@josephsavona thanks!	voxmatt	josephsavona
1446	2016-11-16 02:15:38	Thanks @josephsavona 👍	gauravtiwari	josephsavona
1445	2016-11-28 17:34:51	@josephsavona after sitting with it today, I actually realised that it was a bad implementation on the backend. It basically went like this: 1. user sends a query with `first: 10` 2. backend receives it and start the db-query 3. the db-query had a `limit( args("first") )` (for avoiding fetching the whole db) 4. the cursor and node resolvers interpreted this as `the db only has 10 entries` 5. user…	proProbe	josephsavona
1445	2016-11-28 17:51:37	@josephsavona you are certainly correct. Im trying to read more about this to get a better grasp of it. Im currently looking through https://facebook.github.io/relay/graphql/connections.htm#sec-Reserved-Types. Are there other good sources for this?	proProbe	josephsavona
1442	2016-12-14 06:23:16	Thanks, @chentsulin. Merged!	wincent	chentsulin
1441	2016-12-14 06:33:31	Thanks @lucasbento, will merge.	wincent	lucasbento
1440	2016-12-14 06:34:58	Thanks, @ctavan! Will merge.	wincent	ctavan
1438	2016-11-06 20:43:32	@josephsavona thanks! it solved my situation. is this how you usually do it with `node(id: $id)`? Is this because Im using two different calls?	proProbe	josephsavona
1438	2016-11-06 21:25:28	@josephsavona Im not sure where to read about this. I totally missed the section in https://facebook.github.io/relay/docs/graphql-object-identification.html#content which would probably help most people with this problem. If anything, maybe some more documentation about using multiple relay.renderers in the same app.	proProbe	josephsavona
1436	2016-11-07 21:53:21	@nodkz Thanks for the PR. I understand the use-case and that it is helpful to have the plugin reflect schema changes without completely restarting. However, this seems like something that should be achievable via plugin composition. My first thought would be to create a wrapper plugin that delegates all transform functions to an instance returned by `getBabelRelayPlugin`. Each time the schema cha…	josephsavona	nodkz
1436	2016-11-10 12:48:45	@josephsavona yep, plugin composition is the better way. But I did not do that cause: - don't know how to write babel plugin wrapper (and have no time right now for reading docs) - I saw code that moves this plugin to first place in babel's plugin list (so wrapper should has same functionality). So both of this causes brings me to current more simple solution ;) Will be cool if you accept this PR…	nodkz	josephsavona
1434	2016-11-03 13:54:12	@wincent Would be great to see a tool that would actually generate the flowtypes based on fragments. Our project is currently doing this by hand and sure, it makes understanding the code a bit better but takes time when creating the types and when updating the schema. Hopefully generating the flowtypes would lessen the time needed on this!	proProbe	wincent
1427	2017-01-06 14:52:18	Any update on merging this? 🎉 Thanks for the PR @dminkovsky!	schickling	dminkovsky
1427	2017-01-12 00:37:01	Maybe Johannes can update my PR? I don't have time right now unfortunately. Thank you. On Wed, Jan 11, 2017 at 4:17 PM, Joseph Savona <notifications@github.com> wrote: > *@josephsavona* commented on this pull request. > ------------------------------ > > In README.md <https://github.com/facebook/relay/pull/1427>: > > > @@ -6,7 +6,7 @@ Relay is a JavaScript framework for building data-driven React…	dminkovsky	dminkovsky
1426	2016-12-14 06:53:35	Thanks for this, @dminkovsky. Will merge.	wincent	dminkovsky
1426	2016-12-14 06:53:47	@wincent has imported this pull request. If you are a Facebook employee, you can view this diff [on Phabricator](https://phabricator.intern.facebook.com/D4325951).	facebook-github-bot	wincent
1425	2016-12-14 06:45:01	Thanks, @DanielRHayes! Will merge.	wincent	DanielRHayes
1422	2016-10-21 18:57:45	@wincent has imported this pull request. If you are a Facebook employee, you can view this diff [on Phabricator](https://phabricator.intern.facebook.com/D4059829).	facebook-github-bot	wincent
1421	2017-01-30 19:24:05	Well spotted! Thanks for bringing this up @dmnd. Some dev dependencies (like `react`, `react-dom`) end up depending on a non-alpha version of `fbjs`. I know they're just dev dependencies, but I'm inclined to wait until the next major updates there as well and do it all in one fell swoop. What do you think?	wincent	dmnd
1421	2017-01-31 19:10:58	Yep @YasserKaddour. I'd like to see more granular modular imports moving forward too. Let's make it happen.	wincent	YasserKaddour
1421	2017-01-31 20:06:28	:tada: @wincent good to hear. Can I know what `babel-polyfill` is used for exactly ? Thanks	YasserKaddour	wincent
1421	2017-02-01 01:39:30	@YasserKaddour, I believe it provides the regenerator runtime (which we're not currently using, but could use in the future for `async` support) and the so-called `core-js` package, which has a broad set of ES5/ES6 polyfills. At some point it would be desirable to make it possible to bring-your-own-polyfill, so that if users knew they only had to support modern environments they could just drop t…	wincent	YasserKaddour
1411	2016-10-17 04:39:11	@josephsavona Great! Thank you so much.	Naoto-Ida	josephsavona
1410	2016-10-07 06:32:37	@josephsavona i have tried that but then the mutation query generated doesn't include data at all and still the onSuccess doesn't fire so the only data returned from the server is clientMutationId the mutation does happen but nothing happens on the client side	amgadserry	josephsavona
1409	2016-10-06 19:44:10	Thanks for the answer @akre54! That looks like the problem, so I'll close this out.	josephsavona	akre54
1409	2016-10-06 22:21:24	@akre54 that was it thank you	amgadserry	akre54
1406	2016-12-22 17:01:57	@josephsavona has imported this pull request. If you are a Facebook employee, you can view this diff [on Phabricator](https://phabricator.facebook.com/D4362329).	facebook-github-bot	josephsavona
1404	2017-01-31 00:26:16	Thanks for bringing this up @taion. My reading of this is that the behavior is as intended, so we shouldn't change that, but the naming has caused confusion, which suggests that there might be a better name for this. The intent here is that we should consider the props equal if they are identical (`===`) and have the same contents. Because values which are "containers" (things like objects, and a…	wincent	taion
1403	2016-11-07 12:57:24	@sibelius I did not try it this way.. But the idea looks promising. I've solved my problem with graphql subscriptions that prepend a bunch of new edges after the network reconnect.	GrigoryPtashko	sibelius
1401	2016-11-03 21:08:56	@josephsavona has imported this pull request. If you are a Facebook employee, you can view this diff [on Phabricator](https://phabricator.intern.facebook.com/D4126973).	facebook-github-bot	josephsavona
1401	2016-11-04 20:38:19	@tomconroy thanks for this!	josephsavona	tomconroy
1399	2016-09-30 07:59:23	@josephsavona I am sorry, but I am using [graphql-relay-js](https://github.com/graphql/graphql-relay-js), but it only provides `nodeField` not `nodesField`, am I missing something?	joonhocho	josephsavona
1392	2016-12-06 02:20:44	@sibelius I have a similar problem, but it also happens on `onSuccess`. Could you possibly post part of the RelayContainer as an example?	Naoto-Ida	sibelius
1381	2016-09-13 06:26:04	Thanks @pyros2097.	wincent	pyros2097
1378	2016-09-09 15:36:27	@josephsavona Thank you for the quick response. If it is possible with Relay2 than I am happy to wait and just work around it for now :).	Globegitter	josephsavona
1377	2016-09-15 05:38:23	@josephsavona thanks for your reply. Right now I'm not ready to get such deep dive. Maybe in October or even November. Absolutely have not free time, should launch our commercial app in next month and needs time for my OSS graphql-compose. Dear community, maybe somebody interested in implementing this HOC for RelayConnection?	nodkz	josephsavona
1377	2016-09-19 06:37:50	@nodkz It's funny, I was just blogging about this :) , we have used a roughly similar abstraction for months now in my company: http://greweb.me/2016/09/relay-scrolling-connections/ . In this implementation I have not used HOC but just a simple component that renders children, and I figured out the only prop it needs is `relay` (it assumes you have a variable called `first` but there is another p…	gre	nodkz
1369	2016-09-22 03:26:27	@iamchenxin You shouldn't need to restructure your data model; the whole point of GraphQL is to _abstract away_ implementation details of data storage and express it in a natural, expressive, product-centric way.	wincent	iamchenxin
1369	2016-09-22 07:54:48	@wincent Im referring to Client side.(Data fetched by Relay.QL, forgive my poor english). I saw the video, but not sure if it will need some restruction for the old React Data Flow to take advantage of Relay 2. (ex: the new RelayConnection seems need to separate some data logic between parent and its children ) Hope the beta version will come soon. Thanks for your hard working.	iamchenxin	wincent
1369	2016-09-28 20:37:30	Looking forward to it @josephsavona @wincent et al. Let me know if there's something we can help with.	NevilleS	wincent
1369	2016-09-28 20:37:30	Looking forward to it @josephsavona @wincent et al. Let me know if there's something we can help with.	NevilleS	josephsavona
1369	2016-10-29 11:54:20	@wincent: Thanks for your quick response! Looking forward to the update. I am sure lots of people are excited and eager to use the next version of Relay!	nikhilag	wincent
1369	2016-11-02 15:54:51	@sgwilym: status update is drafted. Gathering feedback on it before publishing. I feel pretty confident that we'll be able to share the update some time between `Date.now()` and `Date.now() + Infinity`. Thanks for your patience in the meantime.	wincent	sgwilym
1369	2016-11-07 14:02:44	@wincent Sorry to bother you again but just wanted to check if you have a rough timeline on when relay 2 might be ready. It's just that Relay 2 solves a bunch of problems including client side state management and so I really hope to start using it soon instead of a mix of Redux and Relay.	nikhilag	wincent
1369	2016-11-25 10:38:06	@wincent Is there any update on Relay 2?	nikhilag	wincent
1369	2016-11-27 05:36:36	@josephsavona or @wincent, I was wondering what happened to the meetings notes. They used to be published every week or so, now it's been 2 months. Does the relay team still meet and develop? Is Relay still alive and well? Is Relay 2 still a thing? I understand the difficultly with timelines, but just a simple pulse to help us know that this is still an active project would be great. Is facebook …	sonnetflowers	wincent
1369	2016-11-27 05:36:36	@josephsavona or @wincent, I was wondering what happened to the meetings notes. They used to be published every week or so, now it's been 2 months. Does the relay team still meet and develop? Is Relay still alive and well? Is Relay 2 still a thing? I understand the difficultly with timelines, but just a simple pulse to help us know that this is still an active project would be great. Is facebook …	sonnetflowers	josephsavona
1369	2016-11-28 04:16:34	@josephsavona Its so happy to hear from you. I firmly believe Relay2 is the right way, and worth to wait. I temporarily block some part of my project for waiting Relay2.	iamchenxin	josephsavona
1369	2016-12-12 06:41:36	@josephsavona based on [2016-12-09-update.md](https://github.com/facebook/relay/blob/master/meta/meeting-notes/2016-12-09-update.md), seems the only things will be changed are some kind of APIs? Will the [graphql relay specification](https://facebook.github.io/relay/docs/graphql-relay-specification.html#content) be the same between `v1` and `v2`?	iamchenxin	josephsavona
1369	2016-12-13 05:31:04	@iamchenxin : The GraphQL specification doesn't change. We'll have this new API that enables the faster and simpler core if used throughout an app.	kassens	iamchenxin
1369	2016-12-20 17:10:11	@josephsavona Thank you. I hope to get my hands on persisted queries in near future (it's not in "Relay 2" as far as I know), static queries should be the key part to add this feature to Relay core. This would fix the biggest and most complicated problem with GraphQL (for me at least): it's hard to distinguish normal (but deep and complex) queries from just malicious queries from _e.g_ attackers.…	unirey	josephsavona
1369	2017-01-20 08:50:09	@josephsavona Looking on the high-level tasks on top and wondering if support for local schema is included there and in which step - "Introduce static query APIs" or "Introduce the new core." ? Thanks for hint. Basically wondering if its behind the corner.. or still far away.. Thanks!	jardakotesovec	josephsavona
1369	2017-01-20 20:04:54	@josephsavona That's awesome. We're excited for the new core. Thanks for all your hard work!	tslater	josephsavona
1369	2017-01-20 22:46:04	@josephsavona Can you confirm if the new core is likely to support "offline" or if this will be easy to build with a community addition? Is there a plan for the new core's client side schema to provide any form of compatibility with redux-devtools, or would that not make sense? Oh and finally I have to ask, but do you have any more ideas on when it may be released :) Massive thanks for relay! Its…	matclayton	josephsavona
1369	2017-02-04 17:56:05	@wincent So hypothetically, if someone adopted Relay 1 now and then wanted to migrate to Relay 2 at a later date, I think it would be really useful to know really roughly how much work might be involved based on the migrations that you've been involved with to date at FB ('and we've personally migrated large product surfaces areas to the new API to get a feel for the amount of work required to co…	robrobkay51	wincent
1369	2017-02-06 16:49:44	@robrobkay51 We're adopting Relay 1 with the new GraphQLMutation interface. The learning curve is more severe than anything I've ever worked with. I think a big part of this is b/c Facebook hasn't been incentivized at all to continue investing in documentation and examples for the last year or so, with Relay 2 coming up. From our experience I'd still advise Relay 1 if you're building a big, long-…	lukecwilliams	wincent
1369	2017-02-06 18:46:31	@wincent That's helpful - at least in this example, there's a relatively straightforward mapping between the old and new way.	lukecwilliams	wincent
1369	2017-02-15 18:56:35	@josephsavona Yes, soon. Thanks. Edit: https://github.com/facebook/relay/issues/1546	mattferrin	josephsavona
1369	2017-03-14 04:34:49	@josephsavona any news on this.., i am going to start a new project on monday can we expect new core beta meantime ?	chandu0101	josephsavona
1369	2017-03-14 19:12:05	@chandu0101 see @wincent's [comment on this thread](https://github.com/facebook/relay/issues/1369#issuecomment-277407081).	josephsavona	wincent
1369	2017-03-14 19:12:05	@chandu0101 see @wincent's [comment on this thread](https://github.com/facebook/relay/issues/1369#issuecomment-277407081).	josephsavona	chandu0101
1369	2017-03-14 21:02:36	@josephsavona thank you :)	chandu0101	josephsavona
1362	2016-08-30 15:50:23	Thanks @josercruz01. I have a couple of minor formatting nits but I'll just import this and patch them.	wincent	josercruz01
1362	2016-08-30 17:31:42	Hey @wincent I pushed one commit to resolve some of the comments made by Joseph and while doing so I noticed a couple of linter warnings on the new test code. Are those the formatting bits you are taking care of in your patch or should I go ahead and push a commit for those?	josercruz01	wincent
1353	2016-09-06 18:47:30	Thanks for the context @josephsavona! I'll put together a PR to facilitate benchmarking.	samn	josephsavona
1353	2016-09-21 20:13:57	@josephsavona I'm interested in this also: I want to be able to cache validated queries on the server side, which we can do easily if all of the variables are properly extracted. I am able to get the non-inlined behavior by changing the https://github.com/facebook/relay/blob/master/scripts/babel-relay-plugin/src/RelayQLPrinter.js#L687-L701 method that @samn pointed out. Are there benchmarks in th…	jsdnxx	josephsavona
1345	2016-11-28 10:39:23	@nodkz Did you ever get anywhere with this? I'm running into the same issues as well myself and would love to be able to hot patch the schema stored in BabelRelayPlugin without restarting webpack, as that's the only thing holding me back from getting at least some basic semblance of automatic schema generation working.	PawkaHub	nodkz
1345	2016-11-29 06:28:11	That worked great @josephsavona! Thanks for the suggestion. I'm gonna do a bit more testing with it just to make sure there's no hidden kinks in usage and then I'll look into releasing it as an NPM module for people to make use of.	PawkaHub	josephsavona
1341	2016-08-17 08:44:11	@jardakotesovec It works on the [playground](https://facebook.github.io/relay/prototyping/playground.html#schema=%2F**%0A%20*%20Copyright%20%28c%29%202013-present%2C%20Facebook%2C%20Inc.%0A%20*%20All%20rights%20reserved.%0A%20*%0A%20*%20This%20source%20code%20is%20licensed%20under%20the%20BSD-style%20license%20found%20in%20the%0A%20*%20LICENSE%20file%20in%20the%20root%20directory%20of%20this%20so…	jcampbell05	jardakotesovec
1341	2016-08-17 09:00:43	@jardakotesovec Cool, the error on the playground was super helpful !	jcampbell05	jardakotesovec
1338	2016-08-30 17:49:53	Thanks @xuorig. Sorry for the delay in getting to this. Aiming to cut a release this week so just going through and looking at PRs to merge now. Will queue this one up.	wincent	xuorig
1336	2016-08-13 23:23:03	@papigers thanks for getting this started, and thanks @denvned for finishing! yay team ;-)	josephsavona	denvned
1334	2016-12-13 14:54:50	Hey @miracle2k and @psalz, did you manage to fix it somehow? Same thing happening here with Relay 0.9.3, I still don't know how to reproduce it and also happens only sometimes.	lucasbento	psalz
1328	2016-08-10 08:35:24	Thank you @josephsavona! It's so good to finally get an answer, I've been trying to get it for a week or so in stackoverflow.com I still have one big question about `node`: if I could query all different single items (`post`, `user` _etc_) _via_ `node`, why do I even need `post(args)`, `user(args)` in queries? All the examples I've seen online, have them. Only because I can't use other arguments …	unirey	josephsavona
1326	2016-08-14 15:51:35	@jardakotesovec ya, I think falls into the "manually rescoping" which only sometimes is feasible, it also requires that parents query enough of the object to be able to do that. It's also not super helpful when you are trying to validate record creation,often just saving the id of an object is not enough.	jquense	jardakotesovec
1326	2016-08-14 19:41:58	@jquense Thanks for filing this issue, this is an interesting use case. We'll keep it in mind and would appreciate your feedback about the API. In the short-term, I agree with @jardakotesovec's suggestion. The parent component should be responsible for fetching the fields it needs to access on an object, and it can pass a callback to the child to allow the child to interact with the parent object…	josephsavona	jardakotesovec
1321	2016-08-04 18:54:24	Thanks for the context, it makes sense. A very naive alternative for lazy module loading that would improve the perf for us is something like: (via the `inline-requires`babel plugin) But I guess Facebook optimized `require` implementation does lot of others stuff (optimize amount of loaded modules for mobile maybe?) --- @josephsavona, the two build setup would work for us. But it might add comple…	rodrigopr	cpojer
1321	2016-08-04 18:54:24	Thanks for the context, it makes sense. A very naive alternative for lazy module loading that would improve the perf for us is something like: (via the `inline-requires`babel plugin) But I guess Facebook optimized `require` implementation does lot of others stuff (optimize amount of loaded modules for mobile maybe?) --- @josephsavona, the two build setup would work for us. But it might add comple…	rodrigopr	josephsavona
1321	2016-08-04 19:24:38	@rodrigopr: You can see our implementation for React Native [here](https://github.com/facebook/react-native/blob/master/packager/react-packager/src/Resolver/polyfills/require.js). As @zpao mentioned though, you probably won't be able to drop in and replace node's implementation (all modules must be `define`-ed before they can be `require`-ed, relative paths are not supported since [we rewrite rel…	voideanvalue	zpao
1321	2016-08-05 18:14:39	Thanks @zpao, @voideanvalue. As @voideanvalue said, we can add an option to `inline-requires` behave like implemented on `Nuclide`, seems this might work well for both client and node. Do you all agree? If yes, I can send a PR to fbjs and update usage here.	rodrigopr	voideanvalue
1321	2016-08-05 18:14:39	Thanks @zpao, @voideanvalue. As @voideanvalue said, we can add an option to `inline-requires` behave like implemented on `Nuclide`, seems this might work well for both client and node. Do you all agree? If yes, I can send a PR to fbjs and update usage here.	rodrigopr	zpao
1321	2016-08-05 19:12:10	@voideanvalue How much value do we think inline requires actually provides for the final builds? I understand it's a divergence from our internal pattern so there's a possibility of subtle differences, but I think the likelihood is low (we saw issues going the other way but I don't expect the same problems this way).	zpao	voideanvalue
1321	2016-08-07 16:30:28	> Do you all agree? If yes, I can send a PR to fbjs and update usage here. @rodrigopr: I'd be fine with that as long as we're not changing the default option. What do you think, @josephsavona @zpao @cpojer? @zpao: Apart from a potentially slowed down initialization, circular dependencies might become unsafe without inline requires. We could probably write a test to guard against that though...	voideanvalue	cpojer
1321	2016-08-07 16:30:28	> Do you all agree? If yes, I can send a PR to fbjs and update usage here. @rodrigopr: I'd be fine with that as long as we're not changing the default option. What do you think, @josephsavona @zpao @cpojer? @zpao: Apart from a potentially slowed down initialization, circular dependencies might become unsafe without inline requires. We could probably write a test to guard against that though...	voideanvalue	josephsavona
1321	2016-08-07 16:30:28	> Do you all agree? If yes, I can send a PR to fbjs and update usage here. @rodrigopr: I'd be fine with that as long as we're not changing the default option. What do you think, @josephsavona @zpao @cpojer? @zpao: Apart from a potentially slowed down initialization, circular dependencies might become unsafe without inline requires. We could probably write a test to guard against that though...	voideanvalue	zpao
1321	2016-09-05 19:43:51	@josephsavona we're using a custom build of relay 0.9.2 with `inlineRequire` disabled, it solved the problem. Didn't have an opportunity to contribute with a definitive solution (PR) for it yet.	rodrigopr	josephsavona
1317	2016-09-05 17:56:22	@taion see #1369 (Relay 2 meta task) - one of the things that static queries enables is to prefetch the data for a route without having to download and execute the code for that route. Given that the framework will provide core support for prefetching, we'd be happy to support you and the community in integrating prefetching into popular bundling tools.	josephsavona	taion
1316	2016-08-02 14:43:03	@taion my guess is the two are related since there is a common code path for `setVariables` and `forceFetch`. I don't understand the internals yet so i might be completely wrong.	chirag04	taion
1300	2016-08-04 22:10:56	@josephsavona Are you sure that `@relay(pattern: true)` works on any fields? It didn't work for me when I tried as it caused validation error. I think it only works for relay connection fields.	joonhocho	josephsavona
1300	2016-08-23 00:41:04	I'm assuming in your example the arguments are required and you're (like me) expecting that `fieldWithArguments @relay(pattern: true)` will make those arguments not required. This [errors out in GraphQL](https://github.com/graphql/graphql-js/blob/3083fc5743ef228326588f0d1c6b1ebcdf0c4a52/src/validation/rules/ProvidedNonNullArguments.js#L23) before it even gets to Relay. In a relay ConnectionType a…	ddgromit	josephsavona
1300	2016-09-15 00:13:23	@josephsavona created a PR, would love some feedback https://github.com/facebook/relay/pull/1376	ddgromit	josephsavona
1299	2016-07-26 08:09:04	I will not rubber stamp and land your change for you @spicyj! I can import it for you and you can get your change reviewed by someone though :)	ghost	spicyj
1297	2016-07-26 15:44:16	Thanks @sampepose!	pvolok	sampepose
1296	2016-07-22 17:29:28	@josephsavona here's a gist with the current implementation: https://gist.github.com/Aweary/a84664713a6b465c72cd572dc39e698b Just keep in mind that this a very rough draft. I've implemented a `CacheManager` and `CacheWriter` per the spec defined in `RelayTypes`. The fact that `readNode` is only ever invoked for the root node seems like the main problem, maybe I'm returning/storing incomplete data…	aweary	josephsavona
1296	2016-07-22 18:29:24	@josephsavona here are some potentially useful logs. I'm building Relay from my fork (up to date master) and using that here, so I injected some log into the codepath that seems to be important to restoring cached data. Maybe it will help you more than it's helping me 😄 ![screen shot 2016-07-22 at 1 27 01 pm](https://cloud.githubusercontent.com/assets/6886061/17067184/3668a208-5010-11e6-8e70-16ca…	aweary	josephsavona
1296	2016-07-23 03:03:30	@josephsavona in the simple app I'm testing with the `callValue` is always an empty string, so I didn't setup a map for them. `readRootCall` just asks that a `dataID` be passed to the callback and it does that successfully, so I don't think that's it. I'll try and get you a repo reproducing this issue, I know it's hard to diagnose with a cursory glance.	aweary	josephsavona
1296	2016-07-25 14:29:45	@josephsavona here's a repo forked from the relay-starter-kit that demonstrates the issue I'm having: https://github.com/Aweary/relay-cache-manager-issue I'm pretty sure my `CacheManager` implementation implements the basic interface correctly, according to `RelayTypes` but I could be wrong.	aweary	josephsavona
1296	2016-07-25 16:39:30	> The remaining thing that stands out is that record values aren't being serialized with JSON.stringify @josephsavona the individual records aren't serialized with `JSON.stringify`, but they do get serialized when the `cacheWriter` is serialized, unless I'm misunderstanding you. It does successfully de/serialize the records from what I can see. The node that's being read from the `cacheManager` *…	aweary	josephsavona
1296	2016-08-01 14:29:13	@josephsavona quick question, is the `cachedRecords` object passed to `findRelayQueryLeaves` expected to be fully populated when it's passed to `findRelayQueryLeaves`, and subsequently `RelayQueryLeavesFinder`? Or is that done based on the `rangeCalls` array passed in as well (or somewhere else)? ![screen shot 2016-08-01 at 9 24 40 am](https://cloud.githubusercontent.com/assets/6886061/17297103/d…	aweary	josephsavona
1296	2016-08-02 15:01:56	Narrowing down the issue a bit more, it seems that `RelayCachedDataRestorator` is not iterating over all the `pendingNodeStates` returned from `findRelayQueryLeaves`. `this._state` is marked as `"COMPLETED"` after visiting only the first node state, meaning the `RelayQueryFragment` that is queued up at index `1` is ignored. So now it's matter of identifying why it completes early. **edit:** So wh…	aweary	josephsavona
1296	2016-08-02 16:10:49	Not sure how to fix it, maybe @josephsavona has an idea? Maybe `RelayCachedDataRestorator` should spin up an instance of `RelayCacheProcessor` for each traversal of each `pendingNodeState`?	marcinbunsch	josephsavona
1296	2016-08-02 16:12:10	Thanks @josephsavona! Really appreciate it 👍	aweary	josephsavona
1296	2016-08-02 16:29:21	Awesome! Thanks, @josephsavona!	marcinbunsch	josephsavona
1296	2016-08-03 14:15:37	I haven't done much work towards actually fixing this, so @marcinbunsch feel free to open a PR to address this! @yuzhi can we re-open this issue, since it turns out that it was a Relay issue? Thanks for all the help with this everyone 😄	aweary	yuzhi
1294	2016-07-20 21:45:29	@josephsavona I was actually using `RelayEnvironmentSerializer` when I ran into this issue. > Note that placing all of the serialization logic in RelayEnvironmentSerializer decouples values serialization from the logic that operates on those values. I agree, that seems ideal. I didn't do it this way because that would require `RelayEnvironmentSerializer` to transverse the parsed `StoreData` insta…	aweary	josephsavona
1294	2016-07-20 22:38:18	@josephsavona awesome, glad we are on the same page. I updated the PR so that `RelayStoreData` iterates through `records` and deserializes all `__range__` instances before it creates and returns the new `RelayStoreData` instance. Let me know what you think about this approach, and any changes you'd like. I can also add some tests for `RelayEnvironmentSerializer` and add it to `RelayPublic` if you…	aweary	josephsavona
1294	2016-07-21 19:22:01	@josephsavona I implemented a `deserializeRecordRanges` helper at the bottom of the file and updated `toJSON` to call it for each set of records.	aweary	josephsavona
1292	2016-07-22 02:05:15	@Globegitter Thanks for such a detailed and extensive PR. We really appreciate all the effort you put into this and other PRs! Unfortunately the timing of this is not ideal. The team is actively working on some major improvements to Relay core, and among these is a more flexible mutation API that will support effectively arbitrary modification of lists. We're still iterating on the details, but w…	josephsavona	Globegitter
1292	2016-07-25 13:40:57	@josephsavona Thank you for that detailed response and it does make sense to not merge this PR if the new and improved API is just a few weeks ahead. Looking forward to seeing arbitrary modifications to lists. In terms of solutions to our problems, I will have to check with one of our developers first what we currently do there as a work-around before getting back here. But in one of the affected…	Globegitter	josephsavona
1292	2016-07-25 15:43:49	@Globegitter Thanks for understanding. An internal admin panel seems like a good use case for always-fresh data, so force-fetching almost seems like a good tradeoff there anyway. Definitely reach out though if you still need a workaround and we'd be happy to help!	josephsavona	Globegitter
1292	2016-08-07 19:30:03	> perhaps by manually writing a new list into the store via low-level methods Can you elaborate @josephsavona? It would be extremely handy to have a reference implementation of the workaround while waiting for the major improvements.	mattecapu	josephsavona
1291	2016-08-01 16:06:47	@josephsavona Sorry i took so long to respond i got sidetracked with other tasks. at work. I am still having this issue. I ended up putting in a shim that hardcoded the url within relay to make sure the rest of my code was working correctly. When i log out my network layer i see below. Below is what prints out in terminal from the backend. <img width="605" alt="screen shot 2016-08-01 at 12 08 03 …	rterysen-openroad	josephsavona
1291	2016-08-08 18:49:49	Thank you @josephsavona, for your help!! I am still learning this whole environment but I really don't believe it would be related to the server render. Of course I could be wrong. After the initial load the mutations would triggered off form submissions. I believe that relay would look directly at the graphql server at that point and not be interactive with the express instances serving it. I ha…	rterysen-openroad	josephsavona
1288	2016-09-02 23:59:37	Going to close this out because we will be rebuilding the website/playground experience for the release of [Relay 2](https://speakerdeck.com/wincent/relay-2-simpler-faster-more-predictable). Thanks for the report @fadils, and sorry that we never got to this!	wincent	fadils
1281	2016-07-21 12:04:38	@josephsavona After adding the `fbjs` preset to babel I've managed to get `printedQuery` to work but there is one "but".. Long story short: I've got a strange behaviour of Jest when it is lanuched with and without test path reg ex. My setup is very simple: the `__tests__` folder contains two tests - `SignIn-test.js` and `Me-test.js` (in `SignIn-test.js` I changed `describe` to `xdescribe`). Here'…	GrigoryPtashko	josephsavona
1281	2016-08-05 15:51:52	@josephsavona I finally got some results but there're not solving the issue tho. I'm just asking for an advice. Long story short is that I could not debug my test because jest has some kind of issue when the OSS Relay is built with `inlineRequires` set to `true`. But thanks to this topic [jest#1321](https://github.com/facebook/relay/issues/1321) (listening to all of the updates to Relay's repo tu…	GrigoryPtashko	josephsavona
1281	2016-11-07 12:51:05	@sibelius @lucasbento sorry for keeping silence. My macbook was in the service. I'm glad I'm not alone in this question.. I guess you've already guessed that I have a working solution for Jest 14 but not for Jest >= 15. Here's the issue with the repro and the example for Jest 14 https://github.com/facebook/jest/issues/1898. Guys from the Jest team do not answer it unfortunately.	GrigoryPtashko	sibelius
1279	2016-07-18 15:05:41	Thanks for the PR @washt. Just trying to understand the intent here. Do you have some context that you can link to here for why you want to do this? `RelayQueryConfig` itself doesn't really do anything at all, so I am not sure of the value of exposing it. The rest of Relay really only cares about the interface, `RelayQueryConfigInterface`.	wincent	washt
1271	2016-07-13 00:34:43	@jardakotesovec Here's the whole mutation. I'll try adding the cursor for each edge in the response to see if that works.	rgovindji	jardakotesovec
1269	2016-07-12 18:11:28	@sibelius Have any of these suggestions helped? We can help debug more effectively if you're able to provide a sample mutation response.	josephsavona	sibelius
1269	2016-07-12 21:27:13	@sibelius sorry, but could you include the query with the response :blush:. There are some subtle differences in the query you initially posted and the response, so Relay has likely created a different query (this maybe intended). Also, were some of the ideas mentioned in this thread effective?	calebmer	sibelius
1269	2016-07-15 03:41:08	@nikhildaga can you provide a bit more detail about what was wrong, and how you fixed it? This might help @sibelius find the problem.	josephsavona	sibelius
1269	2016-07-15 03:57:55	@josephsavona : Sure. @sibelius : Earlier, I didn't have edge field in my fat query and on server mutation. I added those. From your code, it looks like you already have them. Things to note: in fat query, I use @relay(pattern: true) `fragment on saveCommentPayload @relay(pattern: true) { ` And rangeBeviors in getConfigs is `rangeBehaviors: () => 'prepend', `	nikhildaga	sibelius
1269	2016-07-15 03:57:55	@josephsavona : Sure. @sibelius : Earlier, I didn't have edge field in my fat query and on server mutation. I added those. From your code, it looks like you already have them. Things to note: in fat query, I use @relay(pattern: true) `fragment on saveCommentPayload @relay(pattern: true) { ` And rangeBeviors in getConfigs is `rangeBehaviors: () => 'prepend', `	nikhildaga	josephsavona
1266	2016-07-09 20:15:55	FYI, I've created a full example just to try to reproduce what I thought was the bug, with what I initially described. It's here: https://github.com/gre/relay-examples/tree/master/cars But I can't reproduce the bug I experienced at work... So, i'll close this issue and if someone find something then we can discuss. But maybe it's one of this hard-to-figure-out backend bug on our side. thanks for …	gre	NevilleS
1265	2016-07-11 21:23:24	@steveluscher yes, sure. Here is the question https://stackoverflow.com/questions/38316444/recursive-fetching-of-a-connection-is-rejected-by-relay-reproducible-on-the-rel	GrigoryPtashko	steveluscher
1262	2016-07-08 15:14:18	@NevilleS, when I prepared that commit I basically went through and analyzed all the code paths and came to the conclusion that everything was required except for `parentName`. So, I think the examples in the docs are most likely incomplete and should be updated. It's complicated, however, so there is a chance that I got it wrong too.	wincent	NevilleS
1261	2016-07-22 07:47:27	Yep that's what I've been doing. Was just under the impression that `RelayContainer` was supposed to support immutable data to make it a bit less manual in optimising components for efficient re-rendering. Thanks for your reply @josephsavona.	nthtran	josephsavona
1261	2016-07-22 08:18:32	@josephsavona Lets say that it would do === comparison on all props including objects, not just scalar - what would be the down side? Currently its not useful for mutable nor immutable object props. Using === for all props would make it at least useful for immutable use case. And docs would just say it does '===' comparison instead of comparison for scalar values, suggesting you either treat stru…	jardakotesovec	josephsavona
1261	2016-07-22 08:31:09	@josephsavona Down side is that someone with mutable data would be prevented from re-renders, right? So probably until react would decide to go with this default shallow compare (if ever) it makes sense to let optimization (via shouldComponentUpdate) on user same way as react does. Ok :-).	jardakotesovec	josephsavona
1261	2016-07-22 16:05:26	> Was just under the impression that RelayContainer was supposed to support immutable data @nthtran I see. Yeah, Relay can't assume that props you give it are immutable, but it does guarantee that the props it provides to you can be treated as such. `RelayContainer` reuses any portion of the previous results that are deep equal to the new results [via a helper](https://github.com/facebook/relay/b…	josephsavona	jardakotesovec
1255	2016-07-03 02:00:11	Thanks @josephsavona. Here is the [question](https://stackoverflow.com/questions/38166072/would-it-be-possible-to-do-lazy-loading-in-relay) on Stack Overflow	lvarayut	josephsavona
1252	2016-07-03 19:35:02	@jardakotesovec Thoughts?	josephsavona	jardakotesovec
1252	2016-07-11 05:40:27	@josephsavona Thanks, sounds good! Can you please point me where in relay is done the filtering? Just wondering if would be feasible for me to override that behavior for time being.. And what do you think about my second point - does it make sense to bring this up in graphql-js? We don't have currently such use case, but it seems to me as better option than allow null in list and filter them late…	jardakotesovec	josephsavona
1252	2016-07-28 15:57:43	@jardakotesovec This is definitely worth asking about in `graphql-js`. Note that the filtering logic is primarily in [`RelayQueryWriter`](MTQ2NzkxNTE5NA==). I'm going to close this since it's working as designed. We are, however, taking this feedback into account for the upcoming changes to Relay core, which will not filter nulls by default. Thanks for raising this issue!	josephsavona	jardakotesovec
1246	2016-06-28 16:22:53	@alloy Awesome, thanks! This is exactly what I was thinking.	josephsavona	alloy
1244	2016-06-28 21:02:51	@yuzhi I can submit a fix for it if you'd like!	xuorig	yuzhi
1244	2016-06-28 21:13:28	@xuorig That would be awesome! Please also add a unit test so we catch this in the future.	yuzhi	xuorig
1243	2016-06-27 16:39:11	@steveluscher yes, sure. I've crossposted it on SO. Here it is https://stackoverflow.com/questions/38059070/recursive-fetching-of-a-connection-is-rejected-by-relay-possibly-another-reason	GrigoryPtashko	steveluscher
1243	2016-06-27 21:08:19	Awesome job debugging, @steveluscher!	josephsavona	steveluscher
1243	2016-06-28 07:35:36	@steveluscher can you, please, look at my comment here http://stackoverflow.com/questions/38059070/recursive-fetching-of-a-connection-is-rejected-by-relay-possibly-another-reason/38065217#comment63570782_38065217 ? In short - nothing changed. I've tried both ways - recursion on connection and on list field. I still don't know what to do.	GrigoryPtashko	steveluscher
1242	2016-10-21 14:00:49	Hey @wincent just put up a PR for this. I placed it under the `Relay.QL` section ([here](http://facebook.github.io/relay/docs/api-reference-relay-ql.html#content)) for now since I saw some of the other directives there already (like `@include`) but I saw you mentioned it would most likely go in [this section](http://facebook.github.io/relay/docs/graphql-relay-specification.html). Is there a parti…	josercruz01	wincent
1242	2016-10-21 14:44:26	@josercruz01 : Thanks for the PR, I'll comment on that instead of here.	wincent	josercruz01
1241	2016-07-27 05:21:22	@Globegitter `RANGE_ADD` has `parentName` https://facebook.github.io/relay/docs/guides-mutations.html#range-add `parentName` - is the fieldname in your mutation payload (response) `parentId` - is `id` in Relay's flat objects cache (store) So these two fields need for making a relation between your graphql response and relay store. So this relation makes possible to merge data from a typed object …	nodkz	Globegitter
1241	2016-07-27 06:58:39	@nodkz yes I know that RANGE_ADD has parentName but it is an optional config field for this where-as for NODE_DELETE it is required. I don't understand that difference of it being optional for one and required for the other. And looking at tests e.g. here: https://github.com/facebook/relay/blob/master/src/traversal/__tests__/writeRelayUpdatePayload-test.js#L1363 shows that it is indeed not needed…	Globegitter	nodkz
1232	2016-06-23 21:52:27	@josephsavona Hmm, bear with me, when you refer to the runtime not supporting it, do you mean functionality like refetching? The de-duplication works for me, but as I have not yet been able to use the Node based functionality I haven't been able to test this yet.	alloy	josephsavona
1221	2016-06-20 15:41:05	Yep, agreed on the size, good point. Thanks for the answer @wincent, I'll take a look at having it written on the Transaction. Not a small fix indeed!	xuorig	wincent
1221	2016-07-05 22:08:36	Running into this issue. How's it looking @xuorig?	grydstedt	xuorig
1218	2016-06-21 07:20:42	@josephsavona I have added those changes @skosch proposed and i have the same thing/problem ... You can take a look at my repo from last post... I dont see why passing variables from parent to child container should work, beacuse they are using different set of initial variables to render the container.. Store container has only `id` but ticket container has `filter, first, last, after and before…	mario-jerkovic	josephsavona
1218	2016-06-28 15:14:16	I did get a chance to look at @mario-jerkovic's repo and while I didn't have a chance to take a closer look at it (let alone find a solution) I did confirm that my original suggestion didn't help, because the issue is caused by `setVariables` (unlike mine, which wasn't). Sorry! @jardakotesovec sounds like you've come exactly to the right place – hopefully someone can help you guys out!	skosch	jardakotesovec
1218	2016-06-28 16:24:30	@jardakotesovec Do you have an isolated repro that would help us debug?	josephsavona	jardakotesovec
1218	2016-06-28 16:30:14	@josephsavona Nope.. but I can attempt to create repro in relay playground tomorrow if that would help.	jardakotesovec	josephsavona
1218	2016-06-28 16:51:34	@jardakotesovec That would be _super_ helpful in diagnosing this.	josephsavona	jardakotesovec
1218	2016-06-28 19:33:22	@josephsavona I will recreate my repo in playground if the repo by itself wasent helpful	mario-jerkovic	josephsavona
1218	2016-06-29 08:09:11	@josephsavona Here is the Relay Playground link (sorry for just copy and pasting, I have tried to use many link shortners but it always says that it's invalid :smile: ) https://facebook.github.io/relay/prototyping/playground.html#source=%0Aclass%20TicketList%20extends%20React.Component%20%7B%0A%20%20constructor(props)%20%7B%0A%20%20%20%20super(props)%3B%0A%20%20%7D%0A%0A%20%20filterHandler%20%3D%…	mario-jerkovic	josephsavona
1218	2016-07-01 22:41:22	Thank goodness I found this page. I have the same scenario as @jardakotesovec and get the same warnings. It took me days to suspect that I used Relay wrongly.	philiptzou	jardakotesovec
1216	2016-06-15 17:47:32	Added a regression test @kassens !	xuorig	kassens
1216	2016-06-15 21:40:15	@xuorig see comment about the return type	josephsavona	xuorig
1215	2016-06-15 11:27:46	I already in 0.9.0, I am sure when calling injectNetworkLayer second time, it will cause an exception. @nodkz, thanks for your powerful library, I will use it soon.	ron-liu	nodkz
1215	2016-06-15 18:12:51	I'd recommend using @nodkz's layer like he describes. The intention is to not inject new network layers all the time, but rather inject a single layer that is flexible enough to embody your desired behavior. (We made this stricter in response to bugs that cropped up internally in large apps where we were trying to update the layer in multiple places and unknowingly clobbering previous adjustments…	wincent	nodkz
1210	2016-06-15 18:37:53	Yeah, I think there are probably two appropriate forums for this kind of question: 1. Stack Overflow for concrete technical questions about _how_ to make architect an app using Relay and Redux (or any other local state management solution, Flux-like or otherwise). 2. [relay-future](https://github.com/relayjs/relay-future) For forward-looking discussion of possible directions for integrated local …	wincent	NevilleS
1208	2016-06-16 07:04:32	@josephsavona: @xuorig has submitted a fix yesterday (#1216)	ooflorent	josephsavona
1208	2016-06-16 07:04:32	@josephsavona: @xuorig has submitted a fix yesterday (#1216)	ooflorent	xuorig
1203	2016-06-09 02:40:13	@josephsavona Turns out in this instance `A` does implement `Node`. Didn’t know that was important. I’ve updated the schema. That still shouldn’t be correct though right?	calebmer	josephsavona
1203	2016-06-09 05:31:48	What @NevilleS said :-)	josephsavona	NevilleS
1201	2016-06-08 00:55:22	I tried to find a previous issue where we discussed this previously but I couldn't (looked here and in the GraphQL repos + Stack Overflow), but I am pretty sure there is some discussion of it _somewhere_. Connections pretty much _only_ exist to enable pagination, and you generally want pagination in order to work with datasets that are too expensive to fetch in their entirety, or infeasible to pr…	wincent	kassens
1201	2016-06-08 09:40:12	@kassens In our use case the end-user does not have direct control over the objects that will be displayed for them (that is handled by certain enterprise users), so we know that the number will be relatively stable (it could grow or shrink by a few numbers though). In fact we are not showing the list of objects directly, but each object belongs to a category and we are showing it grouped by that…	Globegitter	wincent
1201	2016-06-08 09:40:12	@kassens In our use case the end-user does not have direct control over the objects that will be displayed for them (that is handled by certain enterprise users), so we know that the number will be relatively stable (it could grow or shrink by a few numbers though). In fact we are not showing the list of objects directly, but each object belongs to a category and we are showing it grouped by that…	Globegitter	kassens
1201	2016-06-08 23:24:41	@Globegitter: So, if I am understanding you correctly, you are saying that lists are like an iPad, connections are like a Mac Pro, and there is room for an iMac model somewhere in the middle. It is hard to strip away complexity from connections, but more straightforward to add power to lists, I think (the #444 approach).	wincent	Globegitter
1201	2016-06-08 23:35:37	@yuzhi: That's the comment I was looking for!	wincent	yuzhi
1201	2016-06-08 23:53:33	@wincent @yuzhi Thank you for the comments and yes I think the iPad/Mac Pro/iMac analogy is quite spot on. I can see the point that @dschafer is making and that clarifies the `ConnectionField` use-case fully and this can be closed. I would agree then that it makes most sense to add more power to lists, which then gives users full flexibility. Will try and finish the work on that soon.	Globegitter	yuzhi
1201	2016-06-08 23:53:33	@wincent @yuzhi Thank you for the comments and yes I think the iPad/Mac Pro/iMac analogy is quite spot on. I can see the point that @dschafer is making and that clarifies the `ConnectionField` use-case fully and this can be closed. I would agree then that it makes most sense to add more power to lists, which then gives users full flexibility. Will try and finish the work on that soon.	Globegitter	wincent
1200	2016-06-07 20:20:17	I'll try to come up with something this week @josephsavona	xuorig	josephsavona
1198	2016-06-03 07:50:16	Thank @nodkz , adding REQUIRED_CHILDREN does indeed add the fields to the mutations onSuccess result, however the store is still not updated correctly, and the Intersected Fragment Query still does not include the `user { color }` field. Hmm	dguillamot	nodkz
1196	2016-06-23 01:45:53	> My english right now is to bad to write articles, and I hate to do it, cause spent a lot of time. I prefer to write some code. This is a legit stance! Is anybody else able to whip up a PR? I'm cleaning house trying to prepare the next release this week, so I can't promise getting to it myself, but a "Debugging" page in the docs would be great. Thanks for bringing this up @nodkz, and thanks @Blo…	wincent	nodkz
1192	2016-06-01 16:16:53	@nodkz, @steveluscher, @edvinerikson, @alexhawkins Thank you for your suggestions! I asked this question in SO, you can find it [here](http://stackoverflow.com/questions/37550035/connection-error-with-relay). Im sorry for trashing the issue tracker, I just didn't know where to go after messing with this for several days. It's sometimes tricky to get answer for Relay because there aren't that many…	unirey	edvinerikson
1192	2016-06-01 16:16:53	@nodkz, @steveluscher, @edvinerikson, @alexhawkins Thank you for your suggestions! I asked this question in SO, you can find it [here](http://stackoverflow.com/questions/37550035/connection-error-with-relay). Im sorry for trashing the issue tracker, I just didn't know where to go after messing with this for several days. It's sometimes tricky to get answer for Relay because there aren't that many…	unirey	steveluscher
1192	2016-06-01 16:16:53	@nodkz, @steveluscher, @edvinerikson, @alexhawkins Thank you for your suggestions! I asked this question in SO, you can find it [here](http://stackoverflow.com/questions/37550035/connection-error-with-relay). Im sorry for trashing the issue tracker, I just didn't know where to go after messing with this for several days. It's sometimes tricky to get answer for Relay because there aren't that many…	unirey	nodkz
1192	2016-06-01 18:24:45	…although I'd love to see @edvinerikson's answer up there too :)	steveluscher	edvinerikson
1190	2016-07-01 22:07:29	@josephsavona FWIW, after you added `prepareParams` to react-router-relay, I've actually never had to use `prepareVariables`. I wonder just how useful `prepareVariables` on containers still is these days.	taion	josephsavona
1190	2016-07-01 23:25:45	@taion Thanks for the feedback. We have a few use-cases internally but I believe that we could find alternative approaches for those.	josephsavona	taion
1188	2016-06-28 09:35:17	@steveluscher is that private repo? I've got 404 page not found	Dielz98	steveluscher
1177	2016-05-27 22:51:09	@steveluscher After i knew Relay 0.9 was released i made a fresh clone, then i made npm install on the root of the relay repo, and then moved to the todo example and didnt work. node: v6.2.0 npm: 3.8.9 I made a pull request https://github.com/facebook/relay/pull/1178	CoericK	steveluscher
1177	2016-05-28 00:35:30	Oh glad that my report helped to make that improvement @steveluscher, let me know if there is anything else that I can test and give feedback.	CoericK	steveluscher
1167	2016-11-28 18:02:30	@josephsavona This PR should have allowed both use-cases you described. We have the same case in our app, sometimes we might want to show a partial UI and sometimes not (i.e. keep the old behaviour). Why can there not be a behaviour to have both? It seems to me also the most correct thing to do (as this is graphql default), you got some data but also some error, figure out what you want to do wit…	Globegitter	josephsavona
1166	2016-05-26 00:47:12	Thanks for the clarification @josephsavona! If the subscription API is the same as the mutation API, then why a separate Subscription Type just for the sake of it? Why not something like Relay.Store.commitUpdateLocal(Mutation, Payload)? This way, you can reuse your mutations when data is pushed from the server as well as support client state if you wanted to right?	zuhair-naqvi	josephsavona
1163	2016-05-24 17:01:23	Thanks @Globegitter. This looks pretty good to me. One comment inline though, otherwise looks good to import.	wincent	Globegitter
1163	2016-05-24 22:57:07	@wincent Oh yeah sorry forgot to remove that again. Just rebased.	Globegitter	wincent
1162	2016-05-22 17:54:35	@jardakotesovec thanks for the answer ... i did not knew that connectionFromPromisedArray assumes u give it all the data ... honestly i do not use mongodb but in the video tutorail i ma following the trainer is using it and for him it worked ... maybe the specs changed since he did the video ... :) ... in any case i will plan to use it with Amazon RDS on MySQL or MariaDB ... do not know which one…	wowzaaa	jardakotesovec
1162	2016-05-22 23:19:16	@jardakotesovec thanks for answering! I'm going to close this as it isn't an issue per-se, but please feel free to continue discussing approaches. We'll keep this in mind as it isn't very intuitive why pagination wasn't working in this case.	josephsavona	jardakotesovec
1160	2016-05-21 14:40:37	@wincent Thanks. I was not sure if that would also cover cases like queued mutations (mutations with same collision key), but I think its correct to assume if such network request resolves - Relay will send next network request in queue within one event loop (assuming I am using default task scheduler), so there should not be gap for race conditions. Feel free to close it if you don't see this as…	jardakotesovec	wincent
1160	2016-05-22 13:49:58	Sure thing @jardakotesovec. In general we like to keep the core API as small as possible, so l will close this. Let us know, however, if you run into any roadblocks that prevent you from implementing this "in userland" and we can consider other options.	wincent	jardakotesovec
1159	2016-05-20 22:55:35	(@taion and I talked about this today ;) ).	cpojer	taion
1150	2016-05-19 13:46:23	Thanks for the question, @ashah888, and for the amazing answer @nodkz.	wincent	nodkz
1148	2016-05-18 08:10:02	Thanks to everybody for chiming in on this thread. We'd definitely like to improve the documentation, and do what we can to make Relay easier to understand. Like @KyleAMathews said, however, in order to be most useful, we need the feedback to be a little more concrete, focused and actionable. I'm going to close this one for now, and I encourage you to open narrower issues for specific problems th…	wincent	KyleAMathews
1148	2016-05-18 09:11:21	@KyleAMathews nobody say that doc is terrible. Just say that it is "hard to understand". And it really such is. Because Relay has huge amount of abstractions/logic/relations and especially in conjunction with graphQL, so brains should hard strained to catch all aspects and principles how Relay works. So I can not imagine examples, which can give easy dive to Relay. I found doc very condensed (abs…	nodkz	KyleAMathews
1147	2016-05-18 09:08:00	@wincent Yes, I'm able to connect and load data from GraphQL with web version of my code. But, I'm not sure what's wrong with React Native code.	BilalBudhani	wincent
1146	2016-05-17 16:35:59	Thanks @Yaxian. I'm totally unqualified to review this. Help, @yuzhi!	wincent	Yaxian
1146	2016-05-18 02:09:22	Ok, I got it. @yuzhi you can close it. Thanks.	Yaxian	yuzhi
1145	2016-09-03 00:31:13	Thanks for this suggestion, @akre54. With [Relay 2](https://speakerdeck.com/wincent/relay-2-simpler-faster-more-predictable), we'll have a very different (better) way of constructing optimistic updates, so we are unlikely to work on implementing this suggestion against the old API. So I'm going to close this. Thanks once again for you suggestion though!	wincent	akre54
1138	2017-03-06 06:05:41	@josephsavona your reply makes perfect sense to me. I just ran into another scenario that is caused by the same nature. given if `Child` implements `componentDidMount` and does a `setVarialbes({some_var: newValue})` there, `Parent` won't be able to know what child's new variables are. This will cause an issue that, if `Parent` later on decides to refresh itself (e.g. call `setState`), relay will …	bochen2014	josephsavona
1138	2017-03-17 03:48:18	a follow up on my last comment >If a child changes its variables, and then a parent changes its variables, the child will retain the changed variables so long as the parent doesn't override the child's variables (with getFragment('...', vars) + passing variables as props). I have can someone tell me what is the expected `var1` and `var2` in different renders? and what is the updated value after I…	bochen2014	josephsavona
1136	2016-05-13 09:10:05	@IwanKaramazow what you're experiencing is the exact problem I was trying to solve when opening this issue. The global `Relay.Store` won't work for mutations if you're using a custom environment, it won't have access to the data in the store, and it won't have any custom network layers. The solution @wincent has proposed should fix the problem.	AndrewIngram	wincent
1123	2016-05-06 18:02:40	Thanks @wincent for pointing me in that direction. The idea of using middleware within the network layer is an interesting one that might work out well for us, or at least we can get some good ideas from that implementation. I'll go ahead and close this since it sounds like a custom layer is the way to go. Thanks again!	03eltond	wincent
1122	2016-10-25 14:30:28	@wincent I still see this warning when using `Relay.injectNetworkLayer(new Relay.DefaultNetworkLayer(url, options))` with `react-relay@0.9.3`.	sedubois	wincent
1122	2016-10-25 15:05:58	@wincent Yes, a layer was already injected, but I want to update the headers after user authentication. The code is [here](https://github.com/sedubois/belong/blob/gql-auth/app/relay/index.js).	sedubois	wincent
1122	2016-10-25 15:26:33	> This is why this is a warning and not an error @wincent It's actually an error (red and still appears when filtering only for Errors in chrome console): <img width="1258" alt="screen shot 2016-10-25 at 18 22 33" src="https://cloud.githubusercontent.com/assets/4217871/19692298/1767389a-9ae0-11e6-9f41-c4992f3f9bce.png"> > If the warning is truly obnoxious to you then we could look at adding a for…	sedubois	wincent
1111	2016-05-04 13:58:41	Hi @wincent, I really wouldn't want to waste your time with unreleased bugs! This (or something like it) really seems to have shipped with 0.8.1. I definitely have 0.8.1 installed from npm, and when I look in node_modules/react-relay/lib/Relay.js has the following on line 31:	sgwilym	wincent
1111	2016-11-15 18:47:11	@sibelius thank you once again!	voxmatt	sibelius
1104	2016-05-27 15:58:14	@Globegitter see my comment about the extraneous `limit` argument	josephsavona	Globegitter
1104	2016-06-24 23:42:24	Going to pick this up and polish off any pending details necessary to get this through internal code-review. Thanks, @Globegitter.	wincent	Globegitter
1103	2016-04-29 20:15:51	Great, thanks @josephsavona. Safe to assume the fix will make it in the next minor release?	liorrm	josephsavona
1101	2016-04-29 15:56:42	@Globegitter Can you paste the route queries as well? Anything else interesting between the route and the top fragment given above?	josephsavona	Globegitter
1101	2016-04-29 16:49:34	@Globegitter Hmm. Should those `viewer` fragments be `fragment on Viewer` instead of `fragment on Query`?	josephsavona	Globegitter
1101	2016-04-29 17:29:44	@josephsavona This is a more a graphql python convention: http://graphene-python.org/docs/relay/ Under `Node Root field` you see that it is defined as `class Query` which automatically creates it as `type Query`. There is an example of it: https://github.com/graphql-python/swapi-graphene/blob/master/starwars/schema.py#L147 It has been working fine for us so far for quite a few other queries and w…	Globegitter	josephsavona
1101	2016-04-29 20:08:18	Thanks for the reminder, @NevilleS. @Globegitter Be sure to pass any overridden variables down in props, so `<Child customerId={this.props.relay.variables.customerId} ... />`. Does that help?	josephsavona	Globegitter
1101	2016-04-29 20:08:18	Thanks for the reminder, @NevilleS. @Globegitter Be sure to pass any overridden variables down in props, so `<Child customerId={this.props.relay.variables.customerId} ... />`. Does that help?	josephsavona	NevilleS
1101	2016-04-29 21:38:31	I got the same issue. I don't understand @josephsavona, he is passing the parameter through the container, so if he were to pass the changed relay variables down he would have to manually pass child relay context from the parent?	sboutzen	josephsavona
1101	2016-04-30 09:36:12	@josephsavona Yeah that 'double' syntax does initially feel a bit unnatural and verbose. It has tripped up a few people in our office in the past that you need to define `Child.getFragment('name')` and then also pass down `<Child name={this.props.name} ... />`. Couldn't the `getFragment` syntax be enough so the `RelayContainer` can inject the necessary props? > @Globegitter Be sure to pass any ov…	Globegitter	Globegitter
1101	2016-04-30 09:36:12	@josephsavona Yeah that 'double' syntax does initially feel a bit unnatural and verbose. It has tripped up a few people in our office in the past that you need to define `Child.getFragment('name')` and then also pass down `<Child name={this.props.name} ... />`. Couldn't the `getFragment` syntax be enough so the `RelayContainer` can inject the necessary props? > @Globegitter Be sure to pass any ov…	Globegitter	josephsavona
1101	2016-04-30 16:58:22	@josephsavona That worked, thank you for the clarification	sboutzen	josephsavona
1101	2016-04-30 18:31:43	Added some docs around that in #1104 which should hopefully make this easier for others in the future. @josephsavona There is clearly something I do not fully understand then. I thought that all variables are being passed down from the `Route`. So looking at my example https://github.com/facebook/relay/pull/1104/files#diff-fbdd57764a52a0f91f0970024af6e714R87 it would seem that the only variable t…	Globegitter	josephsavona
1101	2016-05-01 05:55:03	@Globegitter I think this [example](https://github.com/facebook/relay/issues/309#issuecomment-140485321) nicely illustrates the ambiguity issue.	jardakotesovec	Globegitter
1101	2016-05-01 08:09:29	@josephsavona Ah yeah of course the container can pass its own variables down, that makes total sense. Hmm, but you are saying that route params are being passed down automatically, when we tested it that was not the case. But maybe that is also because `https://github.com/relay-tools/react-router-relay` does not actually create a `Relay.Route` under the hood, or maybe it was because it was at th…	Globegitter	jardakotesovec
1101	2016-05-01 08:09:29	@josephsavona Ah yeah of course the container can pass its own variables down, that makes total sense. Hmm, but you are saying that route params are being passed down automatically, when we tested it that was not the case. But maybe that is also because `https://github.com/relay-tools/react-router-relay` does not actually create a `Relay.Route` under the hood, or maybe it was because it was at th…	Globegitter	josephsavona
1101	2016-05-12 17:03:37	@Globegitter were you able to resolve this?	josephsavona	Globegitter
1101	2016-05-12 20:17:45	@josephsavona Thanks for checking in on that. We had in the meantime re-written how the query is structured, which solved this problem as well. There is another part in one of our apps though that I wanted to look into where we are also passing down variables in a similar way. Back when we implemented this I was not aware that we had to pass down the variables as props but we still managed to get…	Globegitter	josephsavona
1101	2016-05-13 08:03:59	Yeah @josephsavona in our other usage we where actually passing down the variable as prop. I was just not consciously aware of that. That completely resolves this then. Thanks again.	Globegitter	josephsavona
1099	2016-04-29 11:43:18	@wincent thanks for quick fix	mailaneel	wincent
1098	2016-04-28 19:14:43	@josephsavona Thanks for the tip on that approach. It looks like `handleQueryPayload` still causes the tracker to grow, though, due (at least) to creating the `RelayQueryWriter` with `updateTrackedQueries: true`. One thing I seem to be noticing is that fragment references are not subject to the duplication at least in the mutation’s query, but the field is. Does that match with the behavior you'r…	finneganh	josephsavona
1098	2016-05-04 03:59:12	That's probably a good idea. That said, it looks like @josephsavona's code fragment lets me address the issue on my end. I adapted it (hopefully not too incorrectly) to fix the call to `RelayQuery.Fragment.build` as: I'm going to take a look at integrating something like your deduping query tracker next, for the reasons you mentioned, but this patch is enough to get things in a working state for …	taion	josephsavona
1098	2016-07-26 18:46:55	@taion Thanks for the reminder, this is fixed in v0.9.2.	josephsavona	taion
1097	2016-04-28 13:46:23	Thanks, @Globegitter! This was added to support `RelayNetworkDebug` in v0.8.1. `RelayNetworkDebug` was itself added in v0.8.0. As such, it's recently been in a state of flux, which is why we didn't rush to document it. I think for now we should let this bake at least a couple more releases to be sure it won't need to change before mentioning it in any public docs.	wincent	Globegitter
1091	2016-04-27 06:08:46	Thanks for this, @chentsulin. Looks like we might have some work to do to make things pass before we can merge this. Want to take a look at those failures?	wincent	chentsulin
1091	2016-04-28 13:47:37	@chentsulin: check out @kassens diff links above. That _might_ fix it, and is _at least_ related.	wincent	chentsulin
1086	2016-05-11 01:15:31	Awesome! Thanks for the update @wincent.	nareshbhatia	wincent
1083	2016-04-25 23:50:40	Thanks for the PR, @dylanahsmith. The use of client mutation IDs comes from their extraction from Facebook's internal implementation, where they have existed for years (perhaps since the original implementation of mutations, although my memory doesn't extend back that far). Perhaps @dschafer can speak to why/how they arose in the design. The deal-breaker here, however, is that Relay internals the…	wincent	dylanahsmith
1083	2016-09-21 16:42:21	@dschafer Can you elaborate on how that "own mutation" association works? Generated `clientMutationId`s aren't unique across clients, so it doesn't seem like I can use the ID by itself to figure out whether a mutation was my own.	taion	dschafer
1080	2016-04-26 17:07:40	@schickling Application code source code would typically be compiled against a specific schema. Can you provide a bit more info on why the need for multiple schemas? In general, we'd prefer to keep the plugin itself simple since most apps fall into the category of one app + one schema. Rather than change the plugin interface, we're open to making the plugin internals accessible as public API. The…	josephsavona	schickling
1080	2016-04-26 18:39:48	You are right @josephsavona - in our case the second schema is not known at compile time, so clearly the babel transform is of no use. Sorry for using an unclear example. In the general case though I think it might make sense for one react/relay application to work with multiple backends and schemas and I'm curious to hear your thoughts on this. The main use case would be consuming third party Gr…	sorenbs	josephsavona
1079	2017-01-30 22:29:30	Thanks for this report, @BarakChamo, and sorry for leaving it without a response for so long. I'm going to close it as it is likely stale at this point, and you did find a way to get things working. The API you're referring to above is now considered "legacy", so we're unlikely to work on it further in the future (although we'd be happy to entertain PRs that fix bugs). Moving forward we're recomm…	wincent	BarakChamo
1076	2016-04-22 15:56:23	@wincent Good point about the `RelayRootContainer`, removed its reference. And the comments make sense, is also updated. Yeah it would be good to good to deprecate `RelayRootContainer` before the `0.9.0` release once some docs for its replacement have been added :)	Globegitter	wincent
1076	2016-04-25 18:52:25	Thanks for this @Globegitter. This is landing internally and will get synced out soon. I made a couple of tweaks which you'll see reflected when it lands on master: - Fixed whitespace errors (trailing whitespace). - Missing backticks. - Route -> Relay.Route. - Killed off some excess blank lines. - Wrapped long line in comment sample. - Reworded Relay.Environment mention based on feedback. - Remov…	wincent	Globegitter
1076	2016-04-26 06:40:39	> Removed reference to `onForceFetch` and `onPrimeCache`, which only exist to support an experimental internal feature (persisted queries), and we're not ready to publicly support yet. @wincent, I guess, since introduction of the `environment` prop to `RelayRenderer` there should be no need for `onForceFetch` and `onPrimeCache` extra props at all anymore, as now we can pass an `environment` with …	denvned	wincent
1070	2016-04-26 14:26:17	Thanks for bringing this up @alejandromaka, and thanks @edvinerikson for providing the answer. Going to mark this one as resolved.	wincent	edvinerikson
1067	2016-04-25 18:27:44	Thanks for this, @Globegitter. I'm not actually sure that we do want to document all of these options, as that would mean supporting them going forward. `inputArgumentName` and `snakeCase`, for example, might only exist because we needed to distinguish internally between open source GraphQL conventions and our preexisting internal ones. @josephsavona, @yuzhi, @steveluscher. Any thoughts on which,…	wincent	Globegitter
1067	2016-04-25 19:41:23	I agree with @wincent - `inputArgumentName`, `snakeCase`, and _especially_ `substituteVariables` exist only to support switching between FB and OSS configuration. We'd prefer that people avoid relying on them and it probably would be better to simply not document them. Especially `substituteVariables`, which we're working to deprecate.	josephsavona	wincent
1064	2016-05-11 02:24:01	I closed the linked issue out of frustration. sorry. @wincent does the file https://github.com/facebook/relay/blob/master/src/tools/RelayTypes.js exports all the types. I was looking for the type of a connection query, which I think is defined at https://github.com/facebook/relay/blob/master/src/interface/RelayOSSConnectionInterface.js But I don't see a type for it in the `RelayTypes.js`. How can…	bsr203	wincent
1064	2016-05-20 05:25:57	@wincent Since flow prefers `.flow` files anyway, if you just publish the original source files to npm along with the transpiled files with the `.flow` extension, flow will just pick the types up anyway. So if `lib/Relay.js` is the transpiled file, `lib/Relay.js.flow` is the original source file. You don't have to do any extra work. Just change the build process to copy the original files with th…	nmn	wincent
1061	2016-04-30 11:44:30	@josephsavona it would break down at automatic generation for fields. I agree that schema would be the ideal, however I don't have the luxury to hide the primary key fields (I can't make assumptions about the data the schema is being generated from). Would a solution like the following work with Relay, an `id` field with the following signature: Where `global` defaults to `true`? Then we could ha…	calebmer	josephsavona
1061	2016-05-31 21:32:33	While making the name of the field (id) configurable might be complicated, choosing a better name for it (relay_id) so that it does not collide with just about every project schema naming convention would not be that complicated. The problem is that users already using relay would need to rewrite their schema. @wincent can you point out the places in the code where the "id" is hardcoded?	ruslantalpa	wincent
1061	2016-06-14 16:37:59	@wincent After code-spelunking a bit more, my thoughts are slightly different. Namely that Relay infers the primary key from the `Node` interface in the given GraphQL schema by looking for a field with type `ID!`. With this traditional interface, Relay would use `id` as the primary key: But with this interface it would be `relayID`: --- I had wanted to provide a prototype patch, but after code-sp…	alloy	wincent
1061	2016-06-22 19:16:36	@alloy relay needs the id on everything, that's how it caches locally. For a GraphQL schema to be relay compatible, all types need to implement the node interface (at least that's what i got so far)	ruslantalpa	alloy
1061	2016-06-22 19:54:16	@alloy To be consistent with the current behavior, it's probably best to infer the name of the id field from the schema's `Node` interface, but keep the rest of the logic for adding this field unchanged. In other words, if the schema's `Node` interface has an `_id` field, then always add `_id` on any type that has that field, even if it doesn't implement `Node`.	josephsavona	alloy
1061	2016-06-23 17:21:49	Created a PR https://github.com/facebook/relay/pull/1232 @josephsavona Thanks for the feedback!	alloy	josephsavona
1060	2016-04-18 21:44:01	@josephsavona Thanks, will take a look at RelayRenderer instead of RootContainer.	dguillamot	josephsavona
1059	2016-04-19 15:26:31	Thanks for the question, @wieseljonas. I think @NevilleS's answer is on point. Right now you can do pretty much anything via a network layer, but depending on the complexity of your integration it may be a non-trivial amount of work. We've extensively discussed making it easier to use Relay for this use case, but we're not actively working on it right now. We are, however, taking steps towards ma…	wincent	NevilleS
1058	2016-04-20 06:13:19	@wincent I just want to have another implementation, and also the documentation for the v 0.8.0 is not published yet , so an example will be the only thing we have other than the release Note.	AhmadEl-Banna	wincent
1058	2016-04-20 19:35:08	I have created a PR (https://github.com/denvned/isomorphic-relay/pull/33) on the isomorphic-relay repo however I can't get the client fetching working.. I am prompted with `RelayQueryWriter: Could not find a type name for record RmFjdGlvbjoy.` when I try to fetch from the server (server data works fine). The error is caused because the `__typename` field is not queried and I can probably solve it…	edvinerikson	wincent
1058	2016-04-21 09:10:10	Thanks @wincent! It works fine when I add the `__typename` field into the query. Can you point me to the code where it checks whenever it needs the `__typename` field? Another question: Relay is splitting my query into multiple requests instead of batching them into one when I use arguments on the route. Is this desired behaviour? https://github.com/edvinerikson/isomorphic-relay/blob/relay-08-sup…	edvinerikson	wincent
1058	2016-04-21 13:11:24	@edvinerikson this is task of `RelayNetworkLayer` to combine multiple queries. Firstly I try to combine queries into one in my own `NetworkLayer`, but it is to hacky to merge `RelayQueryRoot`s, there can be same variables names in different queries. And Joseph advised another solution https://github.com/facebook/relay/issues/520#issuecomment-212742629 So I implement it in https://gist.github.com/…	nodkz	edvinerikson
1058	2016-04-21 13:55:54	Thanks for the info @nodkz, but do you think this still apply when you only have one query? To be more clear, I only have one root query that gets splitted into two network requests. e.g `factions(names: ["rebels", "empire"])` creates two network requests, one for each name (`rebels` and `empire`)	edvinerikson	nodkz
1058	2016-04-22 21:04:13	@edvinerikson spent all current day for this writing RelayNetworkLayer with middlewares https://github.com/nodkz/react-relay-network-layer So my updating to 0.8 will be at next week.	nodkz	edvinerikson
1058	2016-04-22 21:19:26	> `factions(names: ["rebels", "empire"])` creates two network requests, one for each name @edvinerikson For legacy reasons, Relay splits "plural" root queries into individual queries. In general we want to diff each root value separately, since different fields may be missing for different root values.	josephsavona	edvinerikson
1057	2016-04-18 04:54:28	Thanks @josephsavona. I currently do as your suggestion. But this introduces another problem about Data masking. Actually, City and Country contain their own fragments. Trip is currently using `City.getFragment('city')` and `Country.getFragment('country')` to combine all the fragments and send them for retrieving data. Since, Trip can't directly access to the returned data of City/Country, I have…	lvarayut	josephsavona
1057	2016-09-16 03:22:45	@josephsavona I guess another alternative could be to have relay mutations do the filtering out of it's metadata before sending the result. For simple mutations this isn't really an issue but for mutations with deep nested objects it becomes annoying. For now I ended up writing a clone function that removes `__dataID__` but I feel like it could be handled by relay as some more people might hit th…	janicduplessis	josephsavona
1054	2016-04-21 02:08:12	@xuorig sorry for the delay in review. this looks pretty solid, just a few nits and we should be good to go.	josephsavona	xuorig
1054	2016-04-21 17:29:40	addressed your comments @josephsavona :)	xuorig	josephsavona
1054	2016-04-28 22:10:10	@xuorig thanks for this!	josephsavona	xuorig
1053	2016-04-15 18:18:48	@Globegitter We agree. One of our ideas here was to have a Relay "debugger" - something that optionally prints information about what Relay is doing in order to make it more obvious what's happening (diffing a query, writing data into the store, constructing a mutation query, etc). The aim would be to both help people debug when issues do occur as well as to help people learn about all the things…	josephsavona	Globegitter
1053	2016-04-18 20:35:19	@Globegitter I agree that we definitely need something like that. As far as making it easier to debug, we can use a lot of help from the community. I haven't started working on making it easier to inspect the data Relay has cached yet. If you have time and ideas, we would love to see an PR!	yuzhi	Globegitter
1053	2016-05-02 15:47:22	Having worked a bit now with https://github.com/facebook/react-devtools the developer experience is currently not that great as there is no simple relay app that can just run in the iframe that they provide. And if you don't use the iframe setup you can not inspect the inspector. So I thought @yuzhi as a first step I would make another todo app using https://github.com/relay-tools/relay-local-sch…	Globegitter	yuzhi
1052	2016-04-15 18:15:12	@Globegitter Also, thanks for taking the time to provide such a clearly written and well-documented issue.	josephsavona	Globegitter
1052	2016-04-16 15:32:51	@josephsavona Thank you for providing such a clear answer, that does make sense. Intuitively yes, it does feel a bit cumbersome but I am also really just starting to understand how all the different pieces within Relay work under the hood. You are saying the server can tell Relay how to update the cache? How is that possible? I haven't seen any docs about that.	Globegitter	josephsavona
1050	2016-04-27 06:10:23	I think we can close this out now that @yuzhi's new take on `RelayNetworkDebug` has landed in 85158ce9f88cf3c93015106e1d1df64b64b49d85. Let me know if I'm mistaken @finneganh, and thanks for contributing!	wincent	yuzhi
1050	2016-04-27 14:18:04	Cool, looking forward to that getting in a release. On Wed, Apr 27, 2016 at 2:10 AM, Greg Hurrell notifications@github.com wrote: > I think we can close this out now that @yuzhi https://github.com/yuzhi's > new take on RelayNetworkDebug has landed in 85158ce > https://github.com/facebook/relay/commit/85158ce9f88cf3c93015106e1d1df64b64b49d85. > Let me know if I'm mistaken @finneganh https://github…	finneganh	yuzhi
1049	2016-07-29 22:31:55	@Globegitter you're right, thanks for the reminder. This is done!	josephsavona	Globegitter
1048	2016-04-21 17:22:27	@jardakotesovec Thanks for providing more detail here. This came up again in #1063 (see my [comment](https://github.com/facebook/relay/issues/1063#issuecomment-213025165)). It sounds like we need to adjust RelayContainer such that it's safe to call `setVariables` from within the child's `componentWillReceiveProps` call. We'll look at this as time permits, but are definitely open to PRs to help he…	josephsavona	jardakotesovec
1048	2016-04-22 02:34:07	@jardakotesovec I think you can check your `props` before `setVariables` is called in `componentWillReceiveProps` to break the loop. For example:	mickeyinfoshan	jardakotesovec
1048	2016-04-27 14:08:10	@josephsavona Just wanted to drop in our solution here to show what we ended up going with, in case it might be informative for future Relay features: https://gist.github.com/finneganh/c81bd1167a07306eba7365f8e123ccfb One note about the suggestion that you put above is that at the time of the `setVariables` callback’s ready state being “done,” the component’s props haven’t been updated and so `fe…	finneganh	josephsavona
1047	2016-04-19 16:14:29	Also note that we're in the process of adding a low-level mutations API based on static queries (no tracked/fat query magic by default) which you may be able to use in future to get at least part of what you want (ie. not fetching the `comments`). But as @NevilleS says, if you want consistency (and you probably do), we'll need something more.	wincent	NevilleS
1046	2016-08-19 16:57:03	@josercruz01 What you are doing with `previousStageId` (setting a local variable) is what I did for my fatQueries, but as I mentioned before it doesn't seem to work everytime. I honestly don't know why. I also got the same error as yours when I used the interpolation trick in other places than `getFatQuery`. At this point, I feel like it should always not work, even in `getFatQuery`.	joonhocho	josercruz01
1046	2017-01-13 08:50:57	@nodkz Thanks for that information 👍 In your mutations above you have `(input: $input)` in all of them, but only one of them defines `input` as in `variables` - was that a typo or does `$input` mean something different than a thing from `variables`?	benjie	nodkz
1046	2017-01-13 11:05:02	@nodkz Thanks a lot for this example.	nikolal	nodkz
1046	2017-03-14 14:56:43	@nodkz Hey, thanks for a great example! I'm using this approach but still there're some cases where it's not clear how to configure mutation. I've created [stackoverflow question](http://stackoverflow.com/questions/42789001/relay-range-add-queryconfig-on-searchtype), would really appreciate help with it.	valerybugakov	nodkz
1046	2017-03-14 18:29:45	@nodkz huh, kinda solution :)	valerybugakov	nodkz
1045	2016-04-13 14:27:32	@xuorig I am planning on adding a way to enable a mutation debugger that will print out debug info as Relay go through each mutation config for a mutation. The plan is to print out things like the tracked query, the fat query and the resulting intersected query for `FIELDS_CHANGED` config. It will also print out things like what connections we are prepending and appending to for `RANGE_ADD`. The …	yuzhi	xuorig
1045	2016-12-20 17:51:05	@yuzhi implemented this :-)	josephsavona	yuzhi
1044	2016-04-13 02:50:40	@KyleAMathews The logic for checking Relay variables is at https://github.com/facebook/relay/blob/master/src/container/RelayContainerComparators.js#L116-L121	josephsavona	KyleAMathews
1039	2016-04-26 14:00:37	Going to close this for now. @vslinko, let us know if watching for updates on twitter doesn't work for you. Generally, [one](https://twitter.com/wincent) [of](https://twitter.com/en_JS) [us](https://twitter.com/steveluscher) will announce the publication of new notes, and the others will retweet them. If the signal-to-noise isn't high enough there, we can consider making a Relay-specific Twitter …	wincent	vslinko
1036	2016-04-08 19:05:50	@kassens > Thanks! You're welcome!	justinanastos	kassens
1035	2016-04-08 20:10:06	@zjlovezj: Thanks for asking! You can expect a release soon. @steveluscher was talking about preparing one as early as today, but as you know, sometimes things come up so it could end up sliding to next week, so we'll see exactly when it falls. As for the meeting notes, I believe @josephsavona was going to publish them, but he's been busy with other work so I think I'll just go ahead and do it no…	wincent	zjlovezj
1035	2016-04-09 19:46:56	Thanks @wincent!	josephsavona	wincent
1033	2016-08-30 11:53:29	@sibelius I am facing this issue intermittently - it's completely random and when I hit the issue the graphql server is not reachable from my device. Something weird is going on in the network (Surprising as it is the private network in my home). Is there a way to catch this error on the react native side so I can display the flaky network error, rather than a blank screen - as this could happen …	Jaikant	sibelius
1033	2016-08-31 04:23:22	@sibelius thx! NetInfo is cool. I think I am tending towards using the render of Relay.Renderer it is kind of more abstracted.	Jaikant	sibelius
1030	2016-06-22 21:23:21	We're using a cache manager internally in our React Native apps, but the cache is external to Relay itself and very specific to our native FB product infrastructure, so we don't have much we can say about that. There is some evidence in Relay of the hooks that we've built in to enable that integration (and the reference to `injectCacheManager` is one of those), but given that we haven't provided …	wincent	tlvenn
1030	2016-06-22 23:52:59	As @wincent said, our plan here is to make it easier to build things like offline caching in user space, and I agree that we'd prefer not to expose the `injectCacheManager` API publicly. If you're trying to implement it anyway though - for connections you'll notice that the `__range__` property is an instance of a `GraphQLRange`. To serialize this you can call `toJSON` on the range instance. When…	josephsavona	wincent
1028	2016-07-05 00:10:38	@sibelius Yes, your answer worked for me!	joonhocho	sibelius
1028	2016-11-22 06:49:09	@sibelius You're awesome!	Naoto-Ida	sibelius
1025	2016-04-08 00:49:08	My use case for Relay.Environment is to be able to set a new environment (e.g. when logging out and the back in as another user). Is it expected that eventually we'll be able to set `Relay.Environment = new Environment()`? I'm trying to make such an amend at the moment. It requires that anywhere that uses RelayStore to be updated to use RelayPublic.Environment. I've ran into a problem in that Rel…	lprhodes	josephsavona
1025	2016-04-08 01:29:12	@lprhodes The intention is that an application would maintain a reference to a single instance of `Relay.Environment`, and pass that `environment` to each root container (`Relay.Renderer`, which replaces RelayRootContainer). To "reset" on user logout, you would simply create a new environment instance (`environment = new Relay.Environment()`). Once @tlvenn's PR lands (with the changes described a…	josephsavona	tlvenn
1025	2016-04-08 01:29:48	Good to hear @josephsavona ! I initially focused solely on the `RelayEnvironment` because that is the only one which is currently totally out of reach because it is not exported to the `lib` folder. For reference, the other 2 can be imported as such: I will add those 2 to the API.	tlvenn	josephsavona
1025	2016-04-08 01:42:38	@lprhodes to handle the login/logout scenario and keep the convenience of the RelayStore singleton, you can roll your own version which is a wrapper around `RelayEnvironment`. https://gist.github.com/tlvenn/9c468a5b50e0497bd319bfa0ab8b6c7f @josephsavona Is it safe to actually replace the current environment without any check ? Such as:	tlvenn	josephsavona
1025	2016-04-08 03:22:24	@tlvenn It's obviously safe to _create_ a new `RelayEnvironment` instance at any time, since it just creates a new object that is independent of any previous environments that may already exist. Whether you want to add the additional checks is up to you (though certainly safer to check).	josephsavona	tlvenn
1018	2016-04-05 03:32:01	Hi @wincent Thanks for the update and looking forward to latest meeting notes. We're making an attempt at a major adoption of GraphQL/Relay across our products, web and mobile, and I'm trying to find out if the ideas listed below regarding support of local/client state are still part of the plan? Are they still justified in your view? @wincent @josephsavona API for resolving fields locally: #431.…	idibidiart	wincent
1012	2016-03-31 22:30:10	@josephsavona Btw, my original question still sort of stands. If the schema isn't formed to Relay's expectations, is Relay totally unusable or does it mean you must manually implement paging etc? For example, could I use simple offset/limit based pagination instead of cursor based one, and still use Relay on the front-end?	kaqqao	josephsavona
1007	2016-04-05 14:55:11	I don't have any really good reasons other than 1) to be consistent with React's `setState` and 2) easier access to the existing `variables` (you don't have to do `this.props.relay.variables`) If it's not already possible or (very) easily implemented then, yeah, I don't think it's worth the effort. Thanks @josephsavona	aweary	josephsavona
1005	2016-04-04 21:27:48	Thanks a lot for this @alex-cory. If you can get the CLA signed I'll go and get this merged.	wincent	alex-cory
1002	2016-03-30 05:57:24	@josephsavona in the example above, `RelayContainer(MyList)` only have one fragment named `connection`, the `ChangeUserNameMutation` will change `viewer.username` (`viewer.connection` actually won't change)	filod	josephsavona
1001	2016-03-29 17:33:18	Seems like @xuorig already answered your question. That callback is the called when RelayContainer is notified about the data being ready, but before the container has a chance to read all the new data from the RelayStore. You should be able to check access the props when the variables is updated.	yuzhi	xuorig
1000	2016-08-30 23:09:13	> Did you guys ever get a chance to think about this? We've got several places in our codebase with `// TODO: https://github.com/facebook/relay/issues/782` and hoping there'd be a better solution than the indirection layers... I think there are a couple of main alternatives here: 1. Switch to Relay 2 when it comes out ("soon", watch our meeting sync notes to get the latest status on our progress …	wincent	NevilleS
993	2016-06-07 04:58:41	@josephsavona In practice, sometimes we don't need a RelayContainer for declarative data fetching, instead of we might just need ad-hoc data fetching or mutations, in this case, a contextual relay will be required. Since it throws errors when creating RelayContainer without specs, I ended up writing a simple provider. I wonder if I am missing anything.	aihornmac	josephsavona
993	2016-11-01 00:55:06	@taion good call, the use-case for a separate context-setter isn't really clear. Thanks for starting the discussion, @aihornmac!	josephsavona	taion
978	2016-09-03 00:33:30	Thanks for (another!) high-quality mutations suggestion, @NevilleS. I'm doing some spring cleaning seeing as [Relay 2](https://speakerdeck.com/wincent/relay-2-simpler-faster-more-predictable) is under preparation now, and it will have a much more expressive, powerful API for expressing mutations. As such, I think it's best to close this for now. Thanks once again though!	wincent	NevilleS
973	2016-03-22 13:45:15	@eyston if I follow this correctly, @wincent is saying that the query resolvers (basically Relay Containers, and Relay Routes, I think?) would take over from what the current query tracker does. This wouldn't change the behaviour of intersection since the query tracker essentially just stores the fragments registered by those containers/routes. So even in the case of a `null` record, those resolv…	NevilleS	wincent
973	2016-03-22 15:54:09	Hi @NevilleS ... I didn't want to tag you because I'm unsure if that is rude or not (I felt bad tagging en_js for example) but clearly I should have :) And yah, your second paragraph is exactly my question.	eyston	NevilleS
973	2016-03-22 16:13:46	Phenomenal questions! > If in (1) you are intersecting the fat query I'm not sure what (2) does @eyston Step 1 ensures that records in the store that _could_ be affected by the mutation are marked as stale (regardless of whether they will be refetched in step 2). Step 2 ensures that records affected by the mutation that are _actively being viewed_ are refetched immediately. > So in theory the nod…	josephsavona	NevilleS
972	2016-03-22 17:47:23	Thanks, @taion. Looks reasonable. Will import.	wincent	taion
968	2016-03-31 23:18:23	This is a bug - the plugin is intended to work in older environments without a polyfill. We should be using the `find` helper (required at the top of the file) instead of calling `arr.find`. cc @kassens	josephsavona	kassens
965	2016-03-18 15:44:54	@josephsavona thanks for the response! You are right, I was missing the RootContainer and the Route at the top of the component tree, I just forgot to include them in the gist (I've updated the gist to include these files now). I've followed your advice and have Relay + RN Navigators working! I've updated the Gist I linked to above in case anyone is curious how how I got it to work.	ericallam	josephsavona
955	2016-03-16 22:10:12	Thanks for this, @everdimension!	wincent	everdimension
949	2016-03-14 20:35:58	Thanks for this, @sgwilym! Related: #783 (multi-insert support) and #766 (mutations limited by only returning a single edge and cursor). I think #538 will be the imminent relief for you here. I am currently implementing a lower-level mutations API that can be used to manually force the desired updates to take place when the current vanilla/auto-magic approach falls down. The idea is that the curr…	wincent	sgwilym
946	2016-03-14 20:26:06	Thanks for this @everdimension. Can you resubmit please against [this file](https://github.com/facebook/relay/blob/master/website/src/relay/css/relay.css) in the master branch? The website files get generated from that. Also, any chance of a before/after screenshot, to make this easier to review?	wincent	everdimension
946	2016-03-16 07:37:19	@wincent Ok, thanks for advice! I've resubmitted the PR here: https://github.com/facebook/relay/pull/955	everdimension	wincent
945	2016-03-11 19:44:03	Looks pretty good @xuorig. Thanks for this! I'll let it sit here for couple of days to give others a chance to comment before importing.	wincent	xuorig
945	2016-03-11 21:13:24	thanks for the quick review @wincent! I addressed your comments.	xuorig	wincent
945	2016-03-21 15:47:00	@wincent anything I can do to see this merged :) ?	xuorig	wincent
945	2016-03-28 20:52:11	I don't know if that worked @wincent :panda_face:	xuorig	wincent
944	2016-03-14 11:43:49	@yungsters is this blocked on something? I need it to solve https://github.com/facebook/relay/pull/943#issuecomment-195069985 - just setting `compact: false` doesn't seem to be enough.	josephsavona	yungsters
943	2016-03-10 20:56:36	@yungsters i completely removed both node_modules directories and reinstalled - this is what i'm getting after `npm run update-fixtures`. Maybe a default setting changed in babel?	josephsavona	yungsters
942	2016-03-10 21:01:06	@yungsters Of couse you are right! And actually I also knew it when did refactoring. I don't know why I wrote "with truthy `ready` flag" in the description. :smile: Corrected the description. The actual implementation is correct, I believe.	denvned	yungsters
935	2016-07-07 00:53:41	@gre class properties after babel-core 6.5 does not work with passPerPreset.(https://phabricator.babeljs.io/T7274) @steveluscher wondering if `passPerPreset` is required now.	chirag04	steveluscher
929	2016-03-09 04:41:18	Awesome stuff @steveluscher	skevy	steveluscher
921	2016-03-08 19:15:20	@denvned Can you provide an example of how this would be used to implement server rendering? Would the new `initialReadyState` prop be used on the server, client, or both? It isn't obvious how this prop would be sufficient to render on the client given that data was fetched on the server. Data would have to be provided to the store from the server regardless. As an alternative to this approach, h…	josephsavona	denvned
921	2016-03-08 20:32:46	@josephsavona > Can you provide an example of how this would be used to implement server rendering? Sure, it mostly follows your recommendations in https://github.com/facebook/relay/issues/589#issuecomment-156169239, and https://github.com/facebook/relay/issues/589#issuecomment-156195977: In both cases `props` are `{Container, environment, initialReadyState, queryConfig}`. > Would the new `initia…	denvned	josephsavona
921	2016-03-09 15:28:10	I see, thanks for clarifying. You're referring to your [comment](https://github.com/facebook/relay/pull/625#issuecomment-185375491): > ...React throws an error because onReadyStateChange calls setState, and React does not allow calling setState before mount. This makes sense - `RelayRenderer` currently assumes rendering will be asynchronous, but if we're rendering on the client with data from the…	josephsavona	denvned
921	2016-03-09 16:50:07	I have also been working on a lower-level component that RelayRenderer would compose. I came to the same conclusion as @denvned that feeding in a `readyState` object was sufficient. Where my line of thinking differed was that I was thinking of building a lower level `RelayReadyStateRenderer` that always synchronously rendered the supplied `readyState`. @denvned Do you want to take a stab at this?…	yungsters	denvned
921	2016-03-09 17:38:52	> My concern here is that the shape and value of `initialReadyState` is an implementation detail that users shouldn't have to know about. However, exposing it as a prop makes it part of the public API and requires us to continue supporting it which we'd prefer to avoid. I thought that it could be an undocumented, internals only prop that is passed exclusively as a part of opaque `props` returned …	denvned	yungsters
921	2016-03-09 17:38:52	> My concern here is that the shape and value of `initialReadyState` is an implementation detail that users shouldn't have to know about. However, exposing it as a prop makes it part of the public API and requires us to continue supporting it which we'd prefer to avoid. I thought that it could be an undocumented, internals only prop that is passed exclusively as a part of opaque `props` returned …	denvned	josephsavona
921	2016-03-09 20:34:55	> I thought that it could be an undocumented, internals only prop I understand this line of thinking, and it's really tempting. Unfortunately if someone _can_ pass it as a prop and depend on its behavior, they _will_, and this limits our flexibility. I really like @yungsters idea of a lower-level `RelayReadyStateRenderer` that you can use if you know what you're doing, and keeping a higher-level …	josephsavona	yungsters
921	2016-03-10 19:47:01	> Agree that the first commit is worth discussing on its own; no rush, maybe split that off into a separate PR as time permits? @josephsavona I've made a separate PR, #942.	denvned	josephsavona
921	2016-03-18 19:06:03	@denvned Does 8074aa0cdc7fb3fb85be9634d1a34d6650dfa307 suit your needs?	yungsters	denvned
921	2016-03-18 20:27:34	@yungsters Looks like it should. Thanks!	denvned	yungsters
916	2016-03-06 13:44:42	@chandu0101 Thanks for reporting this. It appears the problem is [in `diffRelayQuery`](https://github.com/facebook/relay/blob/master/src/traversal/diffRelayQuery.js#L97-L99) where we assume that a plural root field's argument type is `ID` (this is true for `nodes` but not true in the general case). See #917 for a fix that you can apply locally now if this issue is blocking you.	josephsavona	chandu0101
916	2016-03-06 15:32:28	@chandu0101 Can you confirm that this PR fixes your issue?	josephsavona	chandu0101
916	2016-03-06 22:49:30	@josephsavona just got the new changes and app is working perfect :)	chandu0101	josephsavona
916	2016-03-06 23:50:03	@josephsavona i am seeing these warnings in my console	chandu0101	josephsavona
916	2016-09-03 00:42:49	Doing some cleaning of stale issues, so going to close this one. Original issue seems fixed, and as for the warnings, the write-side implementation is being completely replaced in [Relay 2](https://speakerdeck.com/wincent/relay-2-simpler-faster-more-predictable), so this is unlikely to remain an issue in the future. Thanks @chandu0101!	wincent	chandu0101
915	2016-06-24 22:57:48	Sorry for leaving this one unattended for so long, @xuorig. Going to pull it in and see if it applies, tests pass etc.	wincent	xuorig
899	2016-03-03 18:10:11	@schickling Did you resolve this? The error indicates that there is no `viewer` field on the Query type in your schema.	josephsavona	schickling
898	2016-03-03 18:02:01	This is great! _But_ as @josephsavona points out, won't be needed once everything is isolated inside `RelayContext`. The concern that we'll soon delete the `reset()` API is valid, but I actually think there's a deeper reason that even having the API in the first place is a bit wrongful. Being able to reset to a clean state via mutating is a fundamentally brittle design (even if it's right now, wh…	wincent	josephsavona
898	2016-03-07 11:46:36	@Globegitter Thanks for opening this PR - it helps us see what features people are most interested in and moves the discussion forward (even if the PR itself doesn't land). Definitely check out the [help-wanted tag](https://github.com/facebook/relay/issues?q=is%3Aopen+is%3Aissue+label%3A%22help+wanted%22) for other places to contribute! Closing per discussion above - there are pending diffs for a…	josephsavona	Globegitter
897	2016-03-09 20:11:38	I agree that this is a valid use-case, but it also seems to be uncommon enough that it would be preferable to avoid increasing the API surface area, as @wincent mentioned. Rather than add more API/options, I think we'll make more progress as a community if we focus on low-level primitives that can be composed together. What if it was so easy to build your own Relay Container that you could just d…	josephsavona	wincent
897	2016-03-09 20:13:04	@KyleAMathews the problem is that Relay will currently act as a static container and block updates, when the OP would prefer that it doesn't (bc data has changed on context).	josephsavona	KyleAMathews
897	2016-03-09 20:13:56	@josephsavona ah :) didn't read the OP very closely I guess.	KyleAMathews	josephsavona
897	2016-04-14 15:47:29	I'm not crazy about increasing the surface area of RelayContainer, but the workaround (as documented by @taion) is not at all obvious. Let's move forward with this.	josephsavona	taion
896	2016-03-27 10:05:48	@steveluscher Thanks. I guess it won't work for me. I'm using react-router so the given route seems like something that was generated by it. I actually need to choose the component based on a parameter (called 'hash' in my case), but I don't see any way to do it...	shaimo	steveluscher
896	2016-07-25 17:35:32	@taion You can define the function wherever you want, as long as you make sure that `variables` are in scope.	josephsavona	taion
896	2016-07-25 21:21:25	@taion This is just like any function - if you need access to `variables` in the helper, you have to pass it:	josephsavona	taion
890	2016-03-01 19:14:19	Thanks, @chentsulin.	yungsters	chentsulin
887	2016-03-01 15:14:41	@kassens `67b6957` fixes the problem for me in react-native.	chirag04	kassens
887	2016-03-01 17:10:54	Manually applied the changes from @kassens PR. Works for me. :+1:	schickling	kassens
887	2016-03-12 01:27:23	@schickling what do you think of this https://github.com/relayjs/relay-starter-kit/pull/77 ?	eugenehp	schickling
885	2016-03-02 17:57:18	@nodkz Thanks for helping out. Note, however, that `type` is not a reserved fieldname in Relay and that the use of `id` is correct here.	josephsavona	nodkz
883	2016-02-26 23:40:03	Super weird - I threw out my node_modules, did npm install again and now it's working! It was also mentioned in the Discord chat that someone had had a similar issue a few weeks back, which was solved by making sure babel-relay-plugin was at the same version as Relay itself. I tried that with no success before posting here, but maybe that was the issue anyway and a fresh npm install fixed it? Any…	zth	josephsavona
880	2016-03-31 22:48:55	@kassens not sure if I'm missing something but Relay and babel-relay-plugin should be compiled with Babel 6 now? (checking if there's issues that should be closed) **Edit** I see now that only babel-relay-plugin is compiled with babel 6	edvinerikson	kassens
873	2016-02-24 01:32:27	@kassens I think it is babel related https://phabricator.babeljs.io/T6964	r0b1n	kassens
861	2016-02-21 19:00:10	@ryancole Yeah, I'm always happy to explain more about how Relay works ;-) In this case, what's happening is that you're fetching some record: Because everything is a concrete type it's okay to query fields directly w/o conditioning on type (i.e. you don't need to do `viewer { ... on SomeType { session } }`). However when Relay tries to refetch `session`, it doesn't have an id, so it looks up the…	josephsavona	ryancole
861	2016-02-21 22:19:56	@ryancole yeah, an `id` on session is a good workaround.	josephsavona	ryancole
861	2016-02-25 01:57:34	@ryancole this is now fixed on master, i'm going to close out the issue. thanks again for reporting this :-)	josephsavona	ryancole
858	2016-03-03 16:20:04	@legomind, @schickling - are logged out users able to access _any_ GraphQL data in your apps? An approach we often use is to not even query the GraphQL server until the user is logged in - this avoids having fields start out `null` when they really aren't. Another approach going forward will be to have one RelayContext (currently not public API yet) before the user logs in to store unauthenticate…	josephsavona	schickling
858	2016-03-03 17:40:18	@schickling Yes, it feels very, very wrong. @josephsavona Currently, authentication is actually performed using mutations (I just updated the original post), so that approach would not work. Even if I was to move authentication out of graphql, how would I prevent the initial queries? Just avoid rendering a RootContainer?	legomind	schickling
858	2016-03-03 17:40:18	@schickling Yes, it feels very, very wrong. @josephsavona Currently, authentication is actually performed using mutations (I just updated the original post), so that approach would not work. Even if I was to move authentication out of graphql, how would I prevent the initial queries? Just avoid rendering a RootContainer?	legomind	josephsavona
858	2016-03-03 20:01:59	Thanks for the clarification @josephsavona! Is there any rough timeline for the multiple RelayContext feature?	schickling	josephsavona
850	2016-03-01 21:40:04	@steveluscher i am running the todo example, but this is all i see ![screen shot 2016-03-01 at 4 37 52 pm](https://cloud.githubusercontent.com/assets/1045265/13442808/fe0ab784-dfcb-11e5-912a-555b68646964.png) the graphql post requests seem to return an error and then the page just reloads. the console shows `Warning: fetchWithRetries: HTTP timeout, retrying.` right before the page reloads however…	gad2103	steveluscher
849	2016-02-18 02:46:26	Thank you @josephsavona [Here is the Question](http://stackoverflow.com/questions/35471836/loading-indicator-after-this-props-relay-setvariables-triggered-fetch) on Stack Overflow.	BerndWessels	josephsavona
848	2016-02-18 05:40:06	> or prepareData is somehow transforming it incorrectly. @josephsavona, `prepareData` just intercepts calls to `RelayStoreData#handleQueryPayload` and convert the query to a plain object using `toGraphQL.Query` from Relay (as you suggested [here](https://github.com/facebook/relay/issues/589#issuecomment-156469672)): https://github.com/denvned/isomorphic-relay/blob/ac2ce85d48be592f7d735c1849b762f1…	denvned	josephsavona
848	2016-02-18 14:31:30	@denvned - The only customization to our network layer allows for sending the request to graphql via `get` rather than `post` (for caching reasons). Although I did notice this issue prior to that customization. The schema for `Image` is [here](https://gist.github.com/jeromecovington/c459f170a1604f74d6cb).	jeromecovington	denvned
848	2016-02-18 17:28:57	@denvned Yeah there may be issues with how `Image` is being handled in the data transform layer. Let me sort that out and then we'll see. I do appreciate you and @josephsavona taking the time to help me step through what may have ultimately turned out to be an internal data issue!	jeromecovington	denvned
848	2016-02-18 17:28:57	@denvned Yeah there may be issues with how `Image` is being handled in the data transform layer. Let me sort that out and then we'll see. I do appreciate you and @josephsavona taking the time to help me step through what may have ultimately turned out to be an internal data issue!	jeromecovington	josephsavona
848	2016-02-18 20:17:42	@denvned I am (seeing)[https://gist.github.com/jeromecovington/4a2058b5f8c18b96a9ef] the `id` field of `Image` to be optional (not `GraphQLNonNull`), should we not be able to query against type `Image` without asking for or needing an `id`? In this query I am not asking for the `id`, yet am still bumping up against the `TypeError` in `isClientID`.	jeromecovington	denvned
844	2016-02-22 17:25:28	@josephsavona for `stableStringify` the different is in unit test. The main need is for query arguments. The old `stableStringify` return a string to `"string"` ( this is caused by JSON.stringify). this will conflict with passed in string arguments (which be treated to raw `string`,in some old code ). There are two changes in return: 1. string type old `'"test"'` => `'test'` (This change is requi…	iamchenxin	josephsavona
844	2016-02-22 18:49:55	@josephsavona i havent test this in a real relay project yet. I should test it tomorrow to check if it is all right.	iamchenxin	josephsavona
844	2016-02-23 07:12:00	@josephsavona Since Relay will allow use complex object as Arguments for query later. Maybe there will be some strange values passed in by user. This is one reason i seperated the `type check` and `stringify algorithm` from `stableStringify`. So will be easier to add some relay store type which different from jstype. I have a thought about `holes-array` [stableStringify-test.js#L55](https://githu…	iamchenxin	josephsavona
844	2016-02-24 18:46:05	@josephsavona @steveluscher I test this fix in real relay project. And find something strange,this is the last point do not support object. [forEachRootCallArg](https://github.com/facebook/relay/commit/425f309e82976b974d291e63b4676ff9d45d4390#diff-41479ecf3670e4e60511fb37625a0e1aR54) In this function , i modified the code from old `fn('' + identifyingArgValue)` to fn( identifyingArgValue), but wh…	iamchenxin	josephsavona
844	2016-02-24 19:05:33	@iamchenxin thanks for working on this. it looks like it's pretty close. Rather than go back and forth here on stylistic concerns and minor functionality details, i'm going to go ahead and import this and make the last few edits necessary to ship it. @facebook-github-bot import	josephsavona	iamchenxin
844	2016-02-24 19:09:00	@josephsavona Its all right now! I find it is some bugger from chrome's debug mode ? maybe from some cached code? when i reflash the `script` many times and shutdown chrome and reopen, the `fn( identifyingArgValue)` suddenly work well. and do not call toString() automaticly.	iamchenxin	josephsavona
844	2016-02-24 19:22:14	@josephsavona Maybe still have some hidden problem .. `forEachRootCallArg` with `mixed` type the flow result is (i will check them tomorrow as soon as i have my free time)	iamchenxin	josephsavona
844	2016-02-24 20:00:12	@iamchenxin That's cool, i can look into it.	josephsavona	iamchenxin
844	2016-02-25 05:11:38	@josephsavona Seems , it is finally finished , i test this in some real project. But still need to write more new unit tests for this.I should add the unit test later ,after i learn jest .(at now i have some difficulties to write complex unit test).	iamchenxin	josephsavona
844	2016-02-25 05:50:16	@josephsavona Rebased to master,But when i test with the new master. even in the master branch , i get this error too.	iamchenxin	josephsavona
844	2016-02-25 21:36:01	@iamchenxin That should be fixed with #881. Try to rebase on master again.	kassens	iamchenxin
844	2016-02-26 06:04:03	@kassens thank you , rebased	iamchenxin	kassens
844	2016-02-29 05:12:11	@josephsavona should this need reimport? it rebased after import.	iamchenxin	josephsavona
844	2016-03-02 23:48:06	@iamchenxin Thanks so much for working on this. When I imported and reviewed the code, I realized that all of the call sites of `forEachRootCallArg` were actually doing the same logic to convert the value to a key. Normally I'd make edits on the original PR, but in this case the changes ended up being quite extensive. I've created two new PRs that build on your implementation in #894 and #895, so…	josephsavona	iamchenxin
844	2016-03-03 12:57:15	@josephsavona Its okay. Hope i did not add some hidden bugs in , and will keep a watchful eye on them.	iamchenxin	josephsavona
843	2016-02-15 20:37:57	@KyleAMathews Can you paste the relevant portion of the query and schema?	josephsavona	KyleAMathews
843	2016-02-19 22:50:13	You're right @wincent - testing in my current app seems to confirm no magic "Item".	jeromecovington	wincent
840	2016-02-20 07:09:47	OK great! I moved the babel-relay-plugin into devDeps and you were right @kassens! Also, Travis-CI is failing a test that will be fixed in #810	raineroviir	kassens
840	2016-02-25 17:16:05	@raineroviir that's from a commit of mine yesterday, i'm trying to figure out why Set isn't available and will report back here.	josephsavona	raineroviir
839	2016-02-15 18:06:04	@F21 @albertstill thanks for the extra information, I see what's going on. This is an inadvertent side-effect of d55b04ebb11a105f7f63eb8a2ce82b782be22d78, which explicitly set all query metadata including the `node` field's argument type. The printer sees this type and prints it as-is - i'll change the type to `ID!`.	josephsavona	albertstill
836	2016-02-13 19:56:00	@voideanvalue It looks like `RelayMutationTransaction` does allow you to defer the server request for each item until you actually issue a `commit`, but I don't see a way to batch transactions into a single commit. Without the batching we would still be sending a server request for each commit since [each `RelayMutationTransaction` is bound to a single `ClientMutationId`.](https://github.com/face…	jurassix	voideanvalue
836	2016-02-14 17:22:34	@voideanvalue Yeah I was leaning towards _ii_ as a solution as well. Thx for confirming. I guess I need to build this out as an example to see the complexity involved. It seems that if I'm an _item_ then I will not have context of other _items_, so I would need to move the transaction mgmt to the parent since it would provide visibility to all _children items_. Then from the parent I could map ov…	jurassix	voideanvalue
828	2016-02-12 16:02:42	Great questions! And thanks, @chandu0101, for following up with your approach. > It would be great if there were a self-contained Relay package that could run entirely client-side. This gets at why the plugin is necessary in the first place. Relay needs information from the GraphQL schema in order to interpret queries correctly. Examples include knowing the types of all fragments and fields, and …	josephsavona	chandu0101
828	2016-03-14 19:57:31	Thanks, @josephsavona. After looking through the code and discussing this with @stubailo in Slack, it seems quite a bit more complicated than I hoped, in large part due to my lack of familiarity with Babel, Flow, and the rest of the modern JS ecosystem. I'll try to get to it eventually, though I hope that someone who is familiar with this and can knock it out it a couple hours will do so. For wha…	DomKM	josephsavona
828	2016-03-18 17:33:06	:edit: oops I am dumb @chandu0101 posted this approach as the first comment ;p I messed with this a month or so ago (just saw this issue). The thing I was doing, and no idea if it was a good idea or not, was shelling to node.js from clojure. So you might have something like: This would call the babel transformer directly with the Relay plugin configured, get the AST, and then execute it (it turns…	eyston	chandu0101
828	2016-03-18 17:57:42	@eyston That's very similar to what I am currently doing. I opened https://github.com/facebook/relay/issues/962 specifically because I'd like to switch from shelling out to Node to directly compiling in Nashorn. The only thing stopping us JVM users (CC @chandu0101) from using Relay with Nashorn is that `babel-relay-plugin` and `graphql-js` currently lack UMD builds.	DomKM	chandu0101
820	2016-03-03 09:52:50	Great question @ianstormtaylor and thanks for the clarification @wincent. But am I right with the assumption that as of now (currently version `0.7`) you **have to** use the `viewer` property?	schickling	wincent
820	2016-03-03 15:06:01	@schickling: Yeah as of the current version you have to use `viewer` (or some other root field like it) to work around the limitations described in #112. See also [Dan's comment](https://github.com/facebook/relay/issues/112#issuecomment-170648934) on that issue and its predecessors for some caveats about working with `viewer`.	wincent	schickling
820	2016-03-03 16:05:54	Thanks @wincent. I guess it would make sense to make this more clear in the docs, at least for now to avoid some confusion for new users :-)	schickling	wincent
818	2016-02-21 11:21:22	@josephsavona I like the idea that the GraphQL server exposes the whole schema on an endpoint. Are there any possible downsides to this? I guess this could also be implemented by a external (express) library for now?	schickling	josephsavona
816	2016-02-11 16:56:45	@denvned We agree on all counts. One option is to extend GraphQL to allow named fragment references: This is great for Relay, but could mean that GraphQL response payloads are inflated, as data that would otherwise be available under the same key is now duplicated under each alias:	josephsavona	denvned
816	2016-09-28 16:26:42	@josephsavona I have [one more nesting.](https://facebook.github.io/relay/prototyping/playground.html#source=class%20ChildComponent%20extends%20React.Component%20%7B%0A%20%20render%28%29%20%7B%0A%20%20%20%20const%20%7Bhello%7D%20%3D%20this.props.greetings%3B%0A%20%20%20%20return%20%3Ch1%3E%7Bhello%7D%3C%2Fh1%3E%3B%0A%20%20%7D%0A%7D%0A%0Aconst%20ChildContainer%20%3D%20Relay.createContainer%28Child…	bsr203	josephsavona
814	2016-02-12 15:15:51	@josephsavona I just did and the bug is no longer there. Thanks.	ooflorent	josephsavona
801	2016-02-07 22:48:47	@ryancole Thanks for working on this! See feedback for how to make this even better :-)	josephsavona	ryancole
801	2016-02-08 19:04:59	@josephsavona Alright, I think I've addressed your feedback. The code now uses `Map { value => { type, variableID }}`. Changing it from the previous `Object { variableID: { type, value }}` required a few changes elsewhere, and also removed the usage of a couple imports.	ryancole	josephsavona
800	2016-02-07 03:55:26	Thanks for providing the context, @daemonsy, and for the PR! Glad that Relay it working well for you.	wincent	daemonsy
798	2016-05-08 19:34:00	Per @edvinerikson's comment it looks like this isn't sufficient for running the examples. Let's continue discussion in #906 and move forward with a new PR when a full solution is identified.	josephsavona	edvinerikson
797	2016-02-06 16:17:42	Thanks @taion!	wincent	taion
795	2016-02-06 02:50:31	Thanks @BobertForever! Will merge this a bit later.	wincent	BobertForever
794	2016-02-06 01:30:34	Thanks @KyleAMathews! @facebook-github-bot shipit	wincent	KyleAMathews
789	2016-02-08 22:24:13	Thanks for filing this issue @jardakotesovec! This is important, so I'm going to fold it into #538, which is about overhauling the mutations API. (It will be easier to manage with the various interrelated mutations issues in a single place.)	wincent	jardakotesovec
789	2016-06-14 06:53:41	@wincent May I ask whats the status for this feature? I will need it sometime soon, so wondering what route should I take. Default network layers is using _fetch_, which does not have progress callback, so it basically means using XHR in my custom network layer.. I could spend some time on PRs if you give me clues what you envision in relay core for that matter.	jardakotesovec	wincent
789	2016-06-14 14:43:32	@jardakotesovec I did some work a while back on introducing an [alternative low-level API for mutations](https://github.com/facebook/relay/blob/829450ab74aa5c6b0cdb453cb76b1fbc45f16687/src/mutation/RelayGraphQLMutation.js), but that decidedly doesn't involve any changes at the network layer. We're still working on improving mutations: if you check out [the meeting notes](https://github.com/facebo…	wincent	jardakotesovec
789	2016-06-16 07:26:33	@wincent Thanks. Using xhr in custom network layer works just fine. Issue is that in `sendMutation` method I am getting `RelayMutationRequest` where I can't access mutation callbacks nor props, so basically I can pass just one onProgress function to the network layer on initialization. So even if I track all file upload progresses in network layer I don't see nice way to match these progresses wi…	jardakotesovec	wincent
788	2016-02-03 02:11:02	@wincent there are ongoing community efforts to build subscriptions (#411), contextual state (#558), support server rendering, etc. What do you think about including these in the roadmap?	josephsavona	wincent
788	2016-02-03 02:40:17	I think we can link to these but it will be most useful to draw a clean line between what is prioritized internally and what's happening externally. (Note the old roadmap is still at the bottom of the page and does link to or mention these issues.) [typed in my phone; apologies in advance for the errors.] On Tue, Feb 2, 2016 at 6:11 PM Joseph Savona notifications@github.com wrote: > @wincent http…	wincent	wincent
786	2016-10-29 13:21:54	I will not rubber stamp and land your change for you @steveluscher! I can import it for you and you can get your change reviewed by someone though :)	facebook-github-bot	steveluscher
785	2016-02-04 00:33:13	Thanks for the nice feedback, @wincent!	Kureev	wincent
784	2016-02-03 02:15:21	@ryancole thanks for the extra info, this is super helpful for debugging!	josephsavona	ryancole
784	2016-02-05 22:48:30	There are two basic approaches here: - Flatten the query prior to printing it. - Print duplicated fields, but in a way that passes validation. Based on @leebyron's example this would mean printing: query ($orderBy: _GroupOrdering) { viewer { allGroups_...: allGroups(orderBy: $orderBy) { count } allGroups_...: allGroups(orderBy: $orderBy) { count } # same variable name when value is same } } Flatt…	josephsavona	ryancole
784	2016-02-06 01:37:22	@ryancole Great, thanks! For a test case, take a look at the [test schema](https://github.com/facebook/relay/blob/master/scripts/jest/testschema.graphql) for fields to use in constructing a repro case - something like _should_ probably be sufficient (or pretty close).	josephsavona	ryancole
784	2016-02-07 04:08:20	@josephsavona I managed to get the tests running. Not sure why they won't run on my other PC. I have a feeling it has something to do with me downgrading to node 4 / npm 2. Something might be cached in the npm 3 format, or something, idk. Anyways, there's my first stab at the second approach you mentioned yesterday. There already exists a map of created variables, so I'm just checking that and re…	ryancole	josephsavona
784	2016-02-07 22:51:07	@ryancole thanks again for working on this, let's keep discussion of the implementation on the PR. > I don't fully understand all of the possible ramifications of this change, technically This is a very localized change, and the file has good test coverage. If you're curious to learn more about the implementation and ramifications of a change, I'd encourage you to experiment with changing things …	josephsavona	ryancole
783	2016-02-04 19:50:16	Thanks for posting, @jaredly. Making common operations easy/simple, and harder operations possible/feasible is one of the goals of our current work on mutations (see #538); the surface area and scope of possible changes is huge however, so I am still gathering up all the issues and feedback trying to make a coherent plan. In the meantime please keep the feedback and ideas coming.	wincent	jaredly
782	2016-02-09 21:31:58	> ...`intersectRelayQuery` will take the tracked fields for the node with id "123", including the two fragments (on User and Blog), and then try to expand them @NevilleS Thanks for debugging this - it's super helpful to have a repro. Since we know the type of each field/fragment, `intersectRelayQuery` should be able to filter out tracked fragments of a mismatched type. In your example, given a co…	josephsavona	NevilleS
782	2016-02-10 16:23:47	It looks like the fix here is to wrap all mutation fragments in `... on Node { ... on FieldType { ${originalFragment} } }` - @NevilleS still interested in that PR? :-)	josephsavona	NevilleS
782	2016-02-22 19:14:42	Hey @josephsavona, I've been out for a week or so on "IRL" stuff, but I hope to pull a PR together this week. Are we in agreement that adding a defensive wrapper like `... on Node { ... on FieldType { ${originalFragment} } }` during the mutation query building step is the best solution today? That'd be pretty easy, but would of course make _all_ mutation queries that much uglier :laughing:	NevilleS	josephsavona
782	2016-02-23 06:34:54	@NevilleS Yes, the general shape of the solution - wrapping tracked fields in conditioning fragments - is correct. It isn't exactly clear what the most efficient way to determine the fragment type to wrap the field in (perhaps we have to store the parent field type of a fragment when we track it?). cc @wincent who is focusing on simplifying mutations - he might have more ideas here.	josephsavona	NevilleS
782	2016-02-23 07:03:44	Actually, I was thinking I'd be able to just use the type of the node in the mutation payload, unrelated to the tracked fragments. This means the query tracking is unaffected and only the mutation query building logic needs to be aware of this. I haven't tried anything yet though - is it possible to get the type information of the mutation payload at runtime? Is that stored at all? On Tue, Feb 23…	NevilleS	NevilleS
782	2016-02-27 00:05:29	Yeah, that doesn't work... Tracked queries aren't always fragments like `...F0`, it seems. When I experiment sometimes the children of the intersected query are fields like `id`, `someFieldName`, etc. That means when you wrap all those tracked children in a `Node` fragment, those fields become invalid :cry: I guess that means I've caught up to @josephsavona's train of thought - the trouble is fig…	NevilleS	josephsavona
782	2016-03-28 20:43:29	> I believe what needs to happen is some way to carry the "type" information through from the babelRelayPlugin so that it is available in the Relay AST when constructing the mutation query, @NevilleS `babel-relay-plugin` records the type information for every node, along with whether the type is abstract or concrete - these can be accessed with `getType(): string` and `isAbstract(): boolean` on f…	josephsavona	NevilleS
782	2016-03-29 01:29:04	@NevilleS sweet, thanks!	josephsavona	NevilleS
782	2016-04-21 20:12:06	@NevilleS I'm facing the same issue with RANGE_ADD right now	zuker	NevilleS
782	2016-04-21 21:45:18	@NevilleS Thank you for your clarification! Mutation succeeds now.	zuker	NevilleS
782	2016-04-22 12:41:29	@NevilleS I think my problem is related to invalid fragment expansions since in case 1 and 2 `Account` and `PasswordItem` got probably merged (fields `tilte` and `pass` are `PasswordItem`'s fields) and all entire issue is a result of workaround you provided (anyway thanks again for it :). **UPD**: basically if you could advice me how to wrap the `password_items` connection properly with `... on N…	zuker	NevilleS
782	2016-10-12 16:51:38	Hmm, that's an interesting workaround @tomconroy... it requires schema changes of course, but the alternative (manually wrapping all your fragments in that "indirection sandwich" I proposed) is a pretty hideous solution. We're trying to decide on our preferred solution for this issue and I see four options: 1) Add the "indirection sandwich" to the fragments that might lead to invalid expansion 2)…	NevilleS	josephsavona
782	2016-10-12 16:51:38	Hmm, that's an interesting workaround @tomconroy... it requires schema changes of course, but the alternative (manually wrapping all your fragments in that "indirection sandwich" I proposed) is a pretty hideous solution. We're trying to decide on our preferred solution for this issue and I see four options: 1) Add the "indirection sandwich" to the fragments that might lead to invalid expansion 2)…	NevilleS	tomconroy
782	2016-10-13 16:35:15	@josephsavona do u have an example of usage of `RelayGraphQLMutation`?	sibelius	josephsavona
782	2016-10-13 21:52:11	@sibelius Not yet, the best bet is to look at the [unit tests](https://github.com/facebook/relay/blob/ea03e9ba6bc5763c18b9745eeab375087507307e/src/mutation/__tests__/RelayGraphQLMutation-test.js).	josephsavona	sibelius
782	2016-10-13 22:27:52	We've been using the low-level API a bit today, it's working pretty well! Thanks for implementing `RANGE_ADD` in there @josephsavona, it's definitely needed when mutating connections...	NevilleS	josephsavona
782	2016-11-10 08:54:32	Hey ! If there any news on this issue? Do you think that a fix is possible on Relay 1 before the release of Relay 2 ? I'm just wondering how to implement the @tomconroy workaround with [graphql-relay-js](https://github.com/graphql/graphql-relay-js). I mean, is it possible to set a mutation output field type as generic "Node" ?	mrogelja	tomconroy
781	2016-10-29 13:21:51	I will not rubber stamp and land your change for you @gabelevi! I can import it for you and you can get your change reviewed by someone though :)	facebook-github-bot	gabelevi
779	2016-05-18 15:08:59	@Globegitter check out [this thread](https://github.com/facebook/relay/issues/541#issuecomment-213093469) for more context.	josephsavona	Globegitter
779	2016-05-18 15:20:43	@josephsavona I have seen that, which I understood as, that you (i.e. relay core team are not actively working towards it). But that also means community contributions won't be accepted? The reason I am pinging on this PR is that we will start adding websocket to one of our apps and I am right now evaluating the best option. If subscriptions are close, then it would of course make most sense to u…	Globegitter	josephsavona
779	2016-05-18 15:53:20	> which I understood as, that you (i.e. relay core team are not actively working towards it). But that also means community contributions won't be accepted? @Globegitter In general we're absolutely open to community contributions. In this particular case, @eyston did a ton of amazing work building subscription support, but there's a lot of complexity here and we simply don't have the bandwidth to…	josephsavona	Globegitter
779	2016-05-18 16:01:07	@eyston thanks for the clarification, that makes sense. @josephsavona thanks for giving some background and a bot more information on this. That will help quite a bit with our decision on how to implement subscription/subscription-like features in our apps.	Globegitter	josephsavona
777	2016-05-13 21:22:21	@dylanahsmith if errors are represented on the payload, wouldn't that imply to Relay that the mutation was successful, though? it seems as though if Relay sees that `errors` array, in the response, it knows that the mutation has failed, and triggers all the expected fail-case actions, such as the `onFailure` callback. if we have "user errors" as part of a _successful_ payload then Relay will proc…	ryancole	dylanahsmith
777	2016-05-13 21:22:21	@dylanahsmith if errors are represented on the payload, wouldn't that imply to Relay that the mutation was successful, though? it seems as though if Relay sees that `errors` array, in the response, it knows that the mutation has failed, and triggers all the expected fail-case actions, such as the `onFailure` callback. if we have "user errors" as part of a _successful_ payload then Relay will proc…	ryancole	josephsavona
776	2016-10-29 13:21:38	I will not rubber stamp and land your change for you @steveluscher! I can import it for you and you can get your change reviewed by someone though :)	facebook-github-bot	steveluscher
775	2016-02-08 03:57:37	@josephsavona sorry I realized that there is another issue. I'm calling the `createWordpressPage` function to create the component using react router. This is what the routes look like: This works, but I think its creating a new component everytime I switch between :page routes —For example, when I got to '/articles' and then to '/about'. When I switch back I get:	ramsaylanier	josephsavona
775	2016-02-23 04:22:28	@josephsavona Basically, the problem I'm running into is that I'm using part of the initial query to determine the layout - so the first time it runs through and renders the correct component, it doesn't pick up the fragment. In a Page component I do this: and the Page Container: But this gives me an	ramsaylanier	josephsavona
774	2016-02-04 20:05:33	@NevilleS its ok, our tool can rebase on import.	josephsavona	NevilleS
770	2016-01-27 21:32:19	Oh, I see @josephsavona. So there will be a subscription for each connection, since the NODE_DELETE config will act on a node id specific for each connection I guess? I am keen to see how that feels in reality, especially non-infinite (windowed) connection are still giving me a bit of a headache in relay since I am never sure what the right way is to implement it with all the internal relay mecha…	BerndWessels	josephsavona
769	2016-02-09 18:22:02	@wincent Possibly. Here it is: But how else would you do it? What is the right way to insert to and delete from a connection without mass updates of the relay cache?	BerndWessels	wincent
767	2016-01-28 21:23:41	Thanks for these contributions, @iamchenxin! Instead of warning and documenting (#764) this behavior, how would you feel about fixing it? Here's what needs to happen: Right now, we use the `identifyingArgValue` as a key in the `rootCallMap` and `cachedRootCallMap` of the `RelayRecordStore`. This is a map from `identifyingArgValue` to `DataID`. Because keys can only be strings, we enforce that eve…	steveluscher	iamchenxin
767	2016-02-01 16:46:39	@steveluscher I am not familiar with Relay yet,and I am learning both Relay and English these days ,So when i make sure i can figure out the meaning of most Relay Store's functions, i should and would do this. Maybe one or two weeks later. BTW: I thought the string restriction is deliberately designed before . When i first learn to use relay, i tried to pass `Object` and `int` as args to the top-…	iamchenxin	steveluscher
767	2016-02-15 08:06:22	Someone just hit this restriction internally, where their identifying argument was an integer. Relay, as you've noticed above, turned it into a string. If you have time to open Relay up to objects, integer, and string identifying arguments, that would be a tremendous help, @iamchenxin!	steveluscher	iamchenxin
767	2016-02-15 10:22:58	@steveluscher Just back from Chinese new year today, i will try to fix it tomorrow .	iamchenxin	steveluscher
767	2016-02-16 15:58:23	Hi @iamchenxin ! I had the same problem when I tried to use an integer identifying argument. If you have the opportunity to look into this issue, it would help a lot! Let us know if you need help!	vdurmont	iamchenxin
767	2016-03-02 23:45:40	@iamchenxin Thanks for starting the discussion about this! I've created two new PRs that build on these ideas in #894 and #895, so let's continue discussion there.	josephsavona	iamchenxin
765	2016-01-25 18:01:27	@josephsavona - I'm setting category, but I just discovered that the props are being set but some child component is not receiving the updated props. So all is operating well - i guess my only question then is why do these queries seem to take longer... is it because its using the node query to identify the source instead of the viewer query? Thanks!	brad-decker	josephsavona
764	2016-01-26 07:08:03	@josephsavona Add some information in `Guides-Routes.md` for this. This part rule for Graph-Relay Data model what i get right now is that, the top-level interface of query must be used string as params for Relay store to indexed data?Cause im poor at english,there may be some misunderstanding.	iamchenxin	josephsavona
761	2016-01-25 19:17:04	@denvned Thanks for this! I have lots of minor feedback but this is great. I'm going to import now to start testing it out, but feel free to make updates (if you can!) and i'll re-import.	josephsavona	denvned
761	2016-01-26 11:27:16	@josephsavona Thanks for review! I updated PR with all your corrections except the one about the circular dependency (see my [comment](https://github.com/facebook/relay/pull/761#discussion_r50822499)).	denvned	josephsavona
759	2016-02-03 23:54:39	Thanks for highlighting this, @taion. Of those, the string check sounds a bit more cumbersome, but it feels like it's technically the more correct fix. Want to submit a PR?	wincent	taion
754	2016-07-15 17:03:33	@josephsavona thanks for the quick feedback. I'll debug it further on that line, but if I understood correctly the `Component` on the line you pointed is an instance of `QueryAggregator`, which are created once per request (on `isomorphic-relay-router/src/prepareData.js` I mentioned). I'll also investigate how we can avoid creating a QueryAggregator instance per server-side render, but probably w…	rodrigopr	josephsavona
754	2016-07-22 08:01:56	@tomconroy Are you using `isomorphic-relay-router`? `isomorphic-relay-router` creates a [new `QueryAggregator` for every request](https://github.com/denvned/isomorphic-relay-router/blob/master/src/prepareData.js#L6). Which is later passed to `RelayReadyStateRenderer` where `getRelayQueries` is [called for every `render()`](https://github.com/facebook/relay/blob/master/src/container/RelayReadyStat…	nthtran	tomconroy
754	2016-07-24 23:56:17	@josephsavona I've been playing with this and I'm going to comment over on denvned/isomorphic-relay-router#40, but can you confirm for me that `getRelayQueries` is expecting a class/constructor and not an instance of a component?	KCraw	josephsavona
754	2016-07-25 06:46:01	@josephsavona Thanks! Any chance of letting it accept either; i.e., check if Component is a function, and if not, use Component.constructor as the key? The reason I ask is I don't think caching any sort of query config aggregator is going to work for SSR. Otherwise you're bound to have concurrency problems. And any sort of query config aggregator is likely going to have to fake the `RelayContaine…	KCraw	josephsavona
754	2016-07-26 05:28:01	> It isn't clear why a new aggregator would need to be recreated when re-encountering a previously seen route, as only the params on the Route object change. @josephsavona The problem was that _react-router-relay_, on which _isomorphic-relay-router_ is based, is designed in such a way that there supposed to be an unique instance of `QueryAggregator` per each `Router` instance, and trying to reuse…	denvned	josephsavona
754	2016-07-26 15:34:38	I think @denvned's solution fixes the issue with routing and query aggregation, and in a quick test, the cache seems to be building as intended by Relay on both the client and server. That being said, I think we're still going to need to a way to manually disable Relay's caches on the server as @josephsavona suggested. This is completely independent of routing. Relay caches use the params in gene…	KCraw	denvned
754	2016-07-26 15:34:38	I think @denvned's solution fixes the issue with routing and query aggregation, and in a quick test, the cache seems to be building as intended by Relay on both the client and server. That being said, I think we're still going to need to a way to manually disable Relay's caches on the server as @josephsavona suggested. This is completely independent of routing. Relay caches use the params in gene…	KCraw	josephsavona
754	2016-08-04 18:51:53	@josephsavona Any thoughts on using LRU cache for these two caches? Would you be open to a PR that implemented something like a `RelayLRUCache` module that would abstract all this away, and would allow globally setting the cache size (using `0` to turn them off and setting the default as `Infinity`)? If so, I'm willing to take a stab at it in the nearish future (I'd have to make time), or maybe @…	KCraw	denvned
754	2016-08-04 18:51:53	@josephsavona Any thoughts on using LRU cache for these two caches? Would you be open to a PR that implemented something like a `RelayLRUCache` module that would abstract all this away, and would allow globally setting the cache size (using `0` to turn them off and setting the default as `Infinity`)? If so, I'm willing to take a stab at it in the nearish future (I'd have to make time), or maybe @…	KCraw	josephsavona
752	2016-10-29 13:21:51	I will not rubber stamp and land your change for you @gabelevi! I can import it for you and you can get your change reviewed by someone though :)	facebook-github-bot	gabelevi
751	2016-01-19 20:57:04	@vslinko Glad that helped!	josephsavona	vslinko
750	2016-10-13 21:51:04	@sibelius The workaround is to use `RelayGraphQLMutation`.	josephsavona	sibelius
749	2016-01-20 16:57:56	@steveluscher I have updated the pull request to change all instances to 2016	pra85	steveluscher
749	2016-01-25 19:20:04	@pra85 Thanks so much for taking the initiative to do this! @wincent noticed that our other projects are using `-present` to avoid the necessity for yearly updates. What do you think about moving forward with that change (#757) instead?	josephsavona	pra85
749	2016-01-25 21:13:33	Also happy to close that one if you prefer to re-roll this one @pra85 (either way, they're both in need of a rebase).	wincent	pra85
749	2016-01-26 04:06:31	@wincent I have rebased and updated this pull request to make it `-present` everywhere.	pra85	wincent
748	2016-10-29 13:20:49	I will not rubber stamp and land your change for you @cpojer! I can import it for you and you can get your change reviewed by someone though :)	facebook-github-bot	cpojer
747	2016-01-23 00:43:23	Sounds good @josephsavona ! https://stackoverflow.com/questions/34958295/whats-relays-relationship-to-flux	chrisbolin	josephsavona
745	2016-01-27 22:40:41	I am also having a having a similar fetching data with relay. Here are the details: 1. Load initial page - queries a field `account` on `viewer` via Relay.Container - `account` field comes back `null` (correct behavior) 2. Redirect user to new page to fill out form (as they do not have an account) - User correctly fills out form and submits - account mutation is fired and completes successfully 3…	larsonjj	NevilleS
745	2016-01-27 22:44:49	@NevilleS, It definitely fixes the issue I've been having. It would be great if you submitted a PR to see if this gets more attention from the FB team.	larsonjj	NevilleS
745	2016-01-27 22:45:14	@NevilleS can you submit a PR with your test and fix?	josephsavona	NevilleS
745	2016-02-04 04:32:40	@josephsavona my use case is exactly the same as @larsonjj, except rename `account` to `user` :D	dminkovsky	josephsavona
744	2016-01-18 13:38:07	Thanks @josephsavona, wasn't sure if subscription were the answer to that problem!	xuorig	josephsavona
742	2016-01-21 10:27:29	@josephsavona This is actually a bug, so can you please reopen the issue.	shahankit	josephsavona
742	2016-06-28 06:45:45	@steveluscher thanks.	shahankit	steveluscher
740	2016-01-13 16:11:29	@vslinko thanks for this! No need to squash commits ;-)	josephsavona	vslinko
740	2016-01-20 17:01:48	Did we decide to change this to “non-negative integers” to allow for 0 to mean “fetch the first zero” (eg. fetch none)? @josephsavona @kassens	steveluscher	josephsavona
740	2016-01-20 17:42:54	> Did we decide to change this to “non-negative integers” to allow for 0 to mean “fetch the first zero” (eg. fetch none)? Yes. @vslinko can you update the PR?	josephsavona	vslinko
740	2016-03-10 20:23:11	@vslinko Are you planning on updating this PR to "non-negative integers"?	yungsters	vslinko
739	2016-01-15 05:01:15	@NevilleS Thanks you are right.	BerndWessels	NevilleS
738	2016-01-14 19:00:05	@josephsavona Thank you, here's the [question](http://stackoverflow.com/questions/34797581/is-there-a-fetched-callback-to-relay-createcontainer).	BerndWessels	josephsavona
737	2016-09-03 00:28:03	Going to close this as we're working on preparing for the release of [Relay 2](https://speakerdeck.com/wincent/relay-2-simpler-faster-more-predictable), so it is very unlikely that we'll be allocating resources to documenting the old APIs at this time. Like @josephsavona said, however, and we'd be happy to merge in a PR addressing this issue, but I'm still going to close this for now in order to …	wincent	josephsavona
736	2016-02-26 14:42:30	@josephsavona Any update on getting this merged? Same for #779.	Globegitter	josephsavona
735	2016-01-15 08:38:47	@kassens In current implementation `first: 0` means "give me them all". I think it isn't good decision and I agree with you that `first: 0` could be helpful in some cases, so I can change my PRs. @josephsavona what are you think?	vslinko	kassens
735	2016-01-15 08:38:47	@kassens In current implementation `first: 0` means "give me them all". I think it isn't good decision and I agree with you that `first: 0` could be helpful in some cases, so I can change my PRs. @josephsavona what are you think?	vslinko	josephsavona
735	2016-01-15 09:25:36	I trust @kassens ;-) My first thought was that `first:0` would be the same as `@include(if:false)`, but there might be fields on the connection that you want to fetch other than `edges`. Changing the semantics of first:0 to return zero edges makes sense, but we should verify that this won't impact products before making the change. Perhaps we could start with a warning in the writer if first is z…	josephsavona	kassens
732	2016-01-10 19:49:58	@devknoll @steveluscher @josephsavona Will this replace the `babel-relay-plugin` on NPM ? If so it should still be in sync with the version number of `react-relay` to avoid confusion ?! But it looks like there is a `1.0.0` published to NPM - but `react-relay` is only `0.6.1`. Can you please fix this or am I mistaken here?	BerndWessels	devknoll
732	2016-01-10 20:44:03	@devknoll OK, but why is there a `babel-plugin-relay` with version `1.0.0` already published to NPM? That seems wrong and might lead to confusion?	BerndWessels	devknoll
732	2016-01-10 20:45:49	@devknoll Oh, I see - just for holding on to the name on NPM - so you will delete the `1.0.0` later I guess.	BerndWessels	devknoll
732	2016-01-19 21:38:18	@devknoll import this!	josephsavona	devknoll
724	2016-01-07 00:21:03	Thanks @josephsavona As per your comment even implementing `Connection Interface` will not solve issue of sending n requests. I agree with you on the edge cases, but sending 300 requests(in my case) instead of sending one request for list does not make sense(especially if this is on mobile), Temporary solution on my for now is to use arbitrary param(ex: limit as per your suggestion with different…	mailaneel	josephsavona
722	2016-01-28 03:54:27	@josephsavona I'm not sure why the test is failing now.	andimarek	josephsavona
722	2016-01-29 13:25:07	@josephsavona Anything else here I can do/should do? Thanks!	andimarek	josephsavona
722	2016-02-03 22:20:07	@andimarek Your PR has been imported into our internal Phabricator instance, but I see @josephsavona marked it as "Changes planned". Can you chime in on what you're wanting Joe?	wincent	josephsavona
722	2016-02-03 23:15:32	@wincent @yuzhi Thoughts on this approach? Note that the equivalent function for reading range data returns both a filtered and unfiltered list of edges, but `getLinkedRecordID` returns the id regardless of the linked record's status. I'm torn about whether the filtering really belongs in the store or if it should happen at a higher level (such as the reader). Thoughts?	josephsavona	wincent
722	2016-02-08 22:12:40	Just adding to what @josephsavona already mentioned. The similar problem can also occur when we GC the linked nodes but not the parent. Filtering out at the RelayRecordStore level can cause us to think there are no linked nodes when in reality, these nodes just got temporarily cleared by GC. We won't be able to tell the difference between the node is null vs node is node missing there due to GC o…	yuzhi	josephsavona
722	2016-02-16 02:31:43	@josephsavona @yuzhi Thanks for the background infos. I'm closing this PR, because as you explained it's the wrong approach.	andimarek	yuzhi
722	2016-02-16 02:31:43	@josephsavona @yuzhi Thanks for the background infos. I'm closing this PR, because as you explained it's the wrong approach.	andimarek	josephsavona
720	2016-01-24 17:01:22	thanks a lot @josephsavona > Currently, Relay does not evict data from its (in-memory) cache under the default configuration. This means that memory usage may grow during the course of a session, and that all data is cleared e.g. when the user closes the browser tab. > > In practice, we've found that this isn't a problem for most apps. Because of the cyclic nature of social graphs there's a often…	slorber	josephsavona
720	2016-02-27 06:12:25	@josephsavona I am about to start coding on a new project that is very different from a social app. (first Relay one!). Query level TTLs would solve almost all of my problems and make it workable. I can't think of any problem that wouldn't be solved completely or partially by that. Showing stale data while refetching is perfect.	evanderkoogh	josephsavona
720	2016-07-27 09:43:54	@josephsavona is there any update on this? The biggest issue i'm seeing in practice is related to mutations refetching everything in the cache. Whilst a better approach might be to do the fat query intersection twice; once with the "active" data (ie the store that matches currently rendered components) and once against the inactive data (everything else). The active match would be used to refetch…	AndrewIngram	josephsavona
719	2016-01-05 17:32:11	@ryancole There's a few other threads floating around in regards to this and I can't find them right now, but essentially, if that data has never been requested by Relay before, then it doesn't know about it and won't request it by itself. I.E. if your query doesn't request `teams` explicitly somewhere, then Relay is not tracking it. In this case, you have to explicitly accompany it with the `REQ…	dphaener	ryancole
714	2016-01-26 16:32:07	@skevy thanks!	josephsavona	skevy
714	2016-01-26 16:37:52	@josephsavona woot! one step closer. :)	skevy	josephsavona
714	2016-01-31 20:55:21	@skevy Since we ended up [having to revert](https://github.com/facebook/relay/commit/c0e6da5cca5ea71dd739f5200da2e6c0cd4a95b5#commitcomment-15737021) due to a conflict with an internal transform, let's reopen this to continue iterating - i'll follow-up hopefully tomorrow with more feedback about direction.	josephsavona	skevy
714	2016-02-01 23:08:03	@skevy We resolved the conflict with our internal plugin, so we could proceed with reimporting this. However, @DmitrySoshnikov has recently added [an option to control plugin ordering](https://github.com/babel/babel/pull/3281#issuecomment-173684655) in babel. I haven't dug into the React Native OSS setup in a while, but I'm wondering if that same type of configuration would allow the Relay plugin…	josephsavona	skevy
714	2016-02-02 04:09:57	This may not necessarily be needed anymore actually, with some changes that we've done on the RN side (we're going to use a preset now, which plays into taking advantage of @DmitrySoshnikov's changes). Will test when that gets merged in (should be tomorrow or so) and I'll report back. :-) Thanks @josephsavona!	skevy	josephsavona
714	2016-02-05 18:53:45	@josephsavona so as it turns out...presets still run before things defined in plugins...so really, @DmitrySoshnikov's doesn't help if we want to do this in babelrc: This will still let `babel-plugin-transform-es2015-template-literals` (which is present in the preset) run before the Relay plugin, and thus still cause breakage. The only way we'd be able to take advantage of `passPerPreset` is to ac…	skevy	josephsavona
714	2016-02-05 20:50:08	@skevy i agree that isn't ideal, but it's not magic and makes it clear to users that the Relay plugin will run first. This means no code changes are required (right?) In that case, would you mind updating the plugin docs to describe how to configure for React Native? :-)	josephsavona	skevy
714	2016-02-06 18:27:36	@skevy sounds great, thanks again for following up on this :-)	josephsavona	skevy
714	2016-02-08 05:35:09	@josephsavona I can confirm that doing: works as we discussed. Sometimes, interestingly, this is not necessary, and you can do the more normal: However, I think the fact that it works sometimes is just a fluke in how Babel runs the transforms. Therefore, I think from a documentation perspective, we should recommend `passPerPreset` (despite it's status as an experimental option, I think it (or som…	skevy	josephsavona
714	2016-03-02 19:11:06	Ok, so the next steps here are: - Document how to configure the Relay plugin to run before the default React Native plugins - Work with @DmitrySoshnikov and Babel folks to make it easier to set up plugin/preset ordering. I'm going to close this PR since we will make a documentation change instead of a code change.	josephsavona	DmitrySoshnikov
713	2016-01-25 22:09:56	@skevy this is now blocked only on https://github.com/facebook/react-native/pull/5084, right?	josephsavona	skevy
713	2016-01-25 22:23:01	@josephsavona yah. Hopefully being merged soon! :)	skevy	josephsavona
713	2016-01-27 22:42:42	Fyi @josephsavona, fbjs 0.7.0 is now released, so presuming you don't have any changes on this PR, it can be merged :)	skevy	josephsavona
710	2015-12-30 05:44:20	@josephsavona I'm not sure, but I don't think so. The memoization that happens in `printRelayQuery` occurs using `getFragmentID()` which takes into account variable values. [There is a test case demonstrates this.](https://github.com/facebook/relay/blob/master/src/traversal/__tests__/printRelayOSSQuery-test.js#L341-L375) I'll have to create a test case to debug this further.	yungsters	josephsavona
710	2015-12-30 14:38:10	@yungsters Yes, that's correct. It's null and there's no way for the setVariables path to recover. I've been attempting to understand how an empty record could be dropped in instead since I assume there'd be some sort of response like that if the @include made it to the server with it's condition false and the server returned an empty response. Thanks for your help.	mrogg	yungsters
709	2015-12-29 21:42:49	@josephsavona, is it possible to change this behavior?	ziflex	josephsavona
709	2015-12-30 13:26:51	@josephsavona I need these values before data resolving in schema. So, what can I do to change it?	ziflex	josephsavona
709	2015-12-31 08:32:49	@josephsavona no, I need it outside of GraphQL pipeline, before it reaches it, in a middleware. The thing is that I use dynamically generated schemas for some forms and based on root query I need to define which schema I should use for particular request. Therefore, I need to be able to get these values from request's body.	ziflex	josephsavona
709	2015-12-31 12:04:45	@josephsavona custom NetworkLayer is not an option, because during single session there might different forms which require different GraphQL schemas. So, that's why I wanted to pass data with query in order to define proper schema.	ziflex	josephsavona
709	2015-12-31 19:10:52	@josephsavona let me explain what app does. We have 2 services: Composer and Renderer. Composer creates form definitions with fields, data sources for them and validation rules. During composing the form, we generate schemas and compile queries for dta fetching and mutation and store them as a part of definition. Renderer is supposed to render form based on this definition. Here Relay comes. We h…	ziflex	josephsavona
709	2016-01-02 18:01:54	@josephsavona ok, thanks for help!	ziflex	josephsavona
708	2016-03-10 20:22:25	Thanks for your contribution, @NevilleS. I apologize that it's taken this long for someone to review this. Are you interested in rebasing the changes? And if not, do you mind if someone on the team does?	yungsters	NevilleS
708	2016-03-10 22:29:27	Alright @yungsters I rebased to latest master, and fixed up some things in my changes. It looks like there was a decent amount of refactoring in the relay plugin code, but I think I'm following the new behaviours correctly. For the "happy path" tests, I still feel a little weird just basically copying & pasting the generated code into the test fixture expected output, but I assume that's what you…	NevilleS	yungsters
708	2016-03-11 19:00:43	Thanks for rebasing, @NevilleS. This is great. Currently, `npm run update-fixtures` is a bit borked due to dependency hell, but #944 will fix it. Just one nit before I import this.	yungsters	NevilleS
708	2016-03-11 19:16:18	@NevilleS Haha, I generally only use **shipit** if the change is documentation-only. For everything else, I run through tests internally to triple-check that nothing breaks.	yungsters	NevilleS
708	2016-03-11 19:19:41	@NevilleS Haha, yup. **import** will create an internal Phabricator revision that we can then land internally (which will get automatically sync'd out to GitHub and close this PR). It has something to do with unidirectional data flow or something like that. ಠ◡ಠ On the other hand, **shipit** will automatically land the revision internally.	yungsters	NevilleS
708	2016-03-15 20:17:10	@NevilleS thanks for this!	josephsavona	NevilleS
708	2016-03-15 20:52:20	No problem! What else do you have for me @josephsavona? Or are we going to figure out what to do with #782?	NevilleS	josephsavona
707	2015-12-29 21:37:53	Hi @josephsavona, thanks for response! On route level I have such query: `query GetFormContent($params: QueryParams!) { getModel(params: $params)}'` and on container level: `fragment on Model {...poperties...}` The problem is that I'm getting an error: > Expected arguments to root field `getModel` to each be strings/numbers, got `{"id":"a670f711","formId":"app-10"}`. Then I had taken a look at th…	ziflex	josephsavona
707	2016-01-04 08:54:29	@josephsavona any updates?	ziflex	josephsavona
706	2015-12-28 16:15:33	thanks @josephsavona , meanwhile i'll try to use in one isomorphic project	kasselTrankos	josephsavona
706	2015-12-28 23:00:15	hi @zpao, i put the error code. :(, so if npm requirement Flow change will be usefull,	kasselTrankos	zpao
706	2016-03-30 23:55:31	As @edvinerikson noted this should now be resolved.	josephsavona	edvinerikson
706	2016-03-31 00:35:40	Fwiw, bumping the npm version there is probably not right. Flow likely won't work (because of nested node_modules in flowconfig) On Wednesday, March 30, 2016, Joseph Savona notifications@github.com wrote: > As @edvinerikson https://github.com/edvinerikson noted this should now > be resolved. > > — > You are receiving this because you were mentioned. > Reply to this email directly or view it on Gi…	zpao	edvinerikson
706	2016-03-31 01:02:06	Reopening per @zpao	josephsavona	zpao
706	2016-03-31 01:27:56	**Edit** Node v5.0.0 NPM 3.3.6 --- @zpao can you elaborate a little bit more? I ran `flow check src/` and got `Found 0 errors` back. When I added a type error I got: and the code:	edvinerikson	zpao
706	2016-03-31 04:39:13	Hmm, I guess it's ok then. I was only looking at the previously linked commit where there was still a nested node_modules reference, not master. Looks like master is free :). Sorry for the poorly informed noise! On Wednesday, March 30, 2016, Edvin Erikson notifications@github.com wrote: > @zpao https://github.com/zpao can you elaborate a little bit more? I > ran flow check src/ and got Found 0 er…	zpao	zpao
704	2016-03-03 01:35:03	@denvned @salbito I'll be working on the react-relay / Relay core split over the next couple of months, starting with landing the remaining "Contextualize ..." PRs within the next week or so.	josephsavona	denvned
704	2016-03-03 13:48:53	@josephsavona Really nice to hear! The global network layer is the last thing that blocks many projects from using Relay isomorphically. I've just resolved the conflicts with the master, and added an ability to inject a network layer to `RelayContext`, with `RelayDefaultNetworkLayer` injected by default. Hope this will help.	denvned	josephsavona
704	2016-03-03 15:38:11	@denvned awesome, quick turnaround as always! I'll import the latest version.	josephsavona	denvned
703	2016-03-03 18:08:36	@josephsavona I will ... one day a PR will go through :-)	andimarek	josephsavona
702	2015-12-24 15:06:09	Thank you @josephsavona I use veawer in #112, but still get do not get errors, please tell me in what is wrong. GraphQl The server returns the Schema.js https://gist.github.com/z81/39db6f188087f6ad726f Client.js https://gist.github.com/z81/47ad0a57ce9c527c2f0a Sorry for bad english.	z81	josephsavona
701	2016-03-08 01:21:18	Thanks @yungsters	RavenHursT	yungsters
700	2016-01-11 19:55:27	@devknoll : Server-side rendering.. if I go to `www.mysite.com/widgets?pageNumber=5` then we need a way to initialize what will be rendered when using https://github.com/denvned/isomorphic-relay	RavenHursT	devknoll
699	2015-12-22 18:04:41	@yungsters Yes, I thought about that, but came to a conclusion that it might _silently_ break existing mutations that might expect that props are resolved in the constructor and never changed after that. So, probably, explicitly changing the API here is the lesser of two evils, because it will break existing mutations _loudly_. :smile: By passing props as an argument to the methods we make it mor…	denvned	yungsters
699	2015-12-23 15:51:54	@josephsavona Done. This is much cleaner indeed.	denvned	josephsavona
699	2016-02-08 21:13:47	@denvned nice. i'll import this week.	josephsavona	denvned
698	2015-12-22 19:23:02	@josephsavona Committed your suggestions. Did I understand everything right?	denvned	josephsavona
697	2016-01-04 18:49:46	@josephsavona Happy New Year I posted it on StackOverflow [here](http://stackoverflow.com/questions/34597773/error-field-type-must-be-input-type-cannot-pass-qltype-into-mutation) Thank you	BerndWessels	josephsavona
695	2015-12-23 19:15:27	OK @josephsavona I took a quick look at `writeRelayUpdatePayload` to see how I might go about adding a warning for this. It seems like it'd be relatively trivial to test the record status in `handleNodeDelete` just before the `deleteRecrod` method is invoked (i.e. lines 128 & 131 [here](https://github.com/facebook/relay/blob/master/src/traversal/writeRelayUpdatePayload.js#L131)). Alternatively, I…	NevilleS	josephsavona
694	2015-12-21 23:57:29	@josephsavona I maintain the `babel-relay-plugin-loader` module and regularly check for new versions of the `babel-relay-plugin`. This morning I noticed that somebody released `0.6.1` of the `babel-relay-plugin`. So I updated and published a matching version of the `babel-relay-plugin-loader`. Maybe others want get it yet as long as they target a specific version of the plugin, but if you use `^0…	BerndWessels	josephsavona
694	2015-12-22 00:09:18	@kassens It doesn't really break anything, at least for me it only gives a `npm` warning `npm WARN react-relay@0.6.0 requires a peer of babel-relay-plugin@0.6.0 but none was installed.` But having matching clean releases would be nice anyways ;)	BerndWessels	kassens
694	2015-12-22 00:35:06	@kassens thanks for confirming, and @BerndWessels for pointing this out. We'll go forward with a `0.7.0` release this week.	josephsavona	kassens
694	2016-03-31 00:21:52	Thanks @edvinerikson :-)	josephsavona	edvinerikson
693	2015-12-21 22:38:16	@oguzbilgic Yeah `NODE_DELETE` mainly support nodes and nodes in connections since we do keep some extra metadata about each connection. If you want to update `viewer {cars}` and you know that can change as a part of this mutation, you can add another `FIELDS_CHANGE` config. @josephsavona We can probably do some filtering, although I don't know if there are legit cases for having nulls in plural …	yuzhi	josephsavona
693	2015-12-21 23:01:29	@yuzhi Thank you. Thats exactly how I got around. However It's really pita at the moment. Basically `NODE_DELETE` doesn't do what its suppose to, and we need to find every list that may include this , get their ids in `getFragment`, and maybe add to `payload` ...	oguzbilgic	yuzhi
693	2015-12-21 23:14:01	@josephsavona :+1: I have no experience, but It says 'good first bug', I can give it a try this weekend. :)	oguzbilgic	josephsavona
691	2015-12-19 22:49:43	thanks @josephsavona Yes comment implements node interface and has unique global id I did not implement connection interface though	mailaneel	josephsavona
690	2016-04-01 00:38:27	@edvinerikson the best place is [Relay.js](https://github.com/facebook/relay/blob/master/src/__forks__/Relay.js). The check should likely use `if (__DEV__) { ... }`, which i think we transform appropriately (probably easiest to just try that and see what it builds to).	josephsavona	edvinerikson
689	2015-12-21 23:14:29	@kassens should we have bumped `react-relay` to 0.6.1 for this?	josephsavona	kassens
688	2015-12-22 05:51:20	Sounds good @josephsavona http://stackoverflow.com/questions/34409268/relay-cache-with-flux-pattern	ccorcos	josephsavona
688	2015-12-27 06:10:02	@josephsavona I'd love an answer to this too, please do respond – I've been looking at http://github.com/gyzerok/adrenaline for this exact purpose, but I don't think it's quite up to snuff yet.	skosch	josephsavona
688	2015-12-28 01:08:58	@skosch @ccorcos @dminkovsky I answered on Stack Overflow.	josephsavona	dminkovsky
685	2016-01-26 17:02:42	@josephsavona Thanks for explanation! PR is updated with your code.	jardakotesovec	josephsavona
685	2016-03-01 00:56:06	@josephsavona Hmm... looks like the bot failed.	yungsters	josephsavona
683	2015-12-21 03:34:06	@denvned My apologies for the delay in reviewing this. I'll write up more detailed thoughts in the morning, but for now I just wanted to thank you for your contribution :-)	josephsavona	denvned
683	2015-12-21 20:11:16	@josephsavona Thanks for the great review! I have started working on splitting this. Hope to submit the "prepare the big change" PR tomorrow.	denvned	josephsavona
683	2016-01-03 20:45:32	@josephsavona Should I submit the PR making `RelayContainer` access Relay data via `context.relay` now, or is it better to wait until the `RelayContext` PR (#698) is merged?	denvned	josephsavona
678	2016-01-07 12:16:51	@kassens any update on this?	hannesj	kassens
677	2015-12-29 14:54:36	I was looking for a good way to poke around the internals of the babel-relay-plugin so I've prepared a quick PR to fix this! @josephsavona, you're correct that GraphQLRange does validate the arguments it is given at runtime, so the plugin's static validation can be loosened a bit. I didn't end up removing the validation entirely, I just added an check to see if the arguments are variables. That m…	NevilleS	josephsavona
676	2015-12-12 01:10:43	@josephsavona I'll post any how to's on StackOverflow moving forward but offline support is an enhancement right? Thanks :100: for your answers Ultimately we want to contribute the work on offline sync back to upstream so wondering if anyone at Facebook's working on this / planning to work on this in near term? If so, might make sense to join efforts rather than potentially go in different direct…	zuhair-naqvi	josephsavona
676	2015-12-19 07:31:39	@josephsavona @eyston Let me know if the below makes sense: We've got relay working with React Native, the next challenge is to offer an offline first experience. To do this one approach I've been thinking of is to bundle the schema with the app using https://github.com/relay-tools/relay-local-schema and back it up with https://github.com/facebook/dataloader persisting the cache to disk. The trad…	zuhair-naqvi	josephsavona
676	2015-12-22 19:04:10	@josephsavona Thanks for linking me here. That makes a lot of sense, and it's a really neat implementation. I'll update the README on relay-local-schema appropriately. In a perfect world, I'd like to be able to entirely avoid the waterfalls and send un-cached GraphQL queries wholesale to the master (especially in a mobile context), but just using DataLoader sounds like a really neat implementatio…	taion	josephsavona
676	2015-12-23 05:57:54	@skevy thanks for the suggestion. @josephsavona thanks for your help so far, you've been great! At this stage, we've decided to use Redux for our project given the timelines we're working with but I'd be keenly watching how the Relay and React Native communities toy with this idea as it could potentially kill three very hairy birds (i.e. Offline, Real-time and Local state) with one teeny-tiny sto…	zuhair-naqvi	skevy
676	2015-12-23 05:57:54	@skevy thanks for the suggestion. @josephsavona thanks for your help so far, you've been great! At this stage, we've decided to use Redux for our project given the timelines we're working with but I'd be keenly watching how the Relay and React Native communities toy with this idea as it could potentially kill three very hairy birds (i.e. Offline, Real-time and Local state) with one teeny-tiny sto…	zuhair-naqvi	josephsavona
676	2015-12-23 15:12:12	@amasad I'm almost positive all the issues @zuhair-naqvi described above have to do with https://github.com/facebook/react-native/issues/4062	skevy	amasad
676	2016-07-06 10:30:43	@josephsavona I'm trying to make relay offline using relam db and relay-local-schema. I want to update relay store manually where I have a query and payload from my custom network layer. I have used `Relay.Store.getStoreData().handleQueryPayload(query, payload)`. where query is created using `Relay.createQuery(relayQueryQL, variables)` where relayQueryQL is create using `Relay.QL `${queryString}`…	shahankit	josephsavona
676	2016-07-07 01:08:13	@josephsavona I have created a stackoverflow thread here: http://stackoverflow.com/questions/38236178/updating-relay-store-for-queries-with-multiple-definitions. I would be very nice if you could answer it there or here if possible.	shahankit	josephsavona
676	2017-03-05 03:24:45	@josephsavona I also created a SO question: http://stackoverflow.com/questions/42604115/use-relay-cache-data-on-react-native-app-while-fresh-data-is-being-fetched I would appreciate if you share some thoughts there. Thanks in advance.	helielson	josephsavona
674	2016-05-05 16:23:08	@taion thanks for the follow-up. We'd be happy to remove the sCU option, we'll probably wait until `react-router` and other popular libraries using context have updated with the approach you described.	josephsavona	taion
674	2016-05-05 16:58:17	@josephsavona Our current tentative plan is to cut a React Router v3.0.0-pre.0 (or some other prerelease tag) within the next day or two, with the live links.	taion	josephsavona
674	2017-02-01 06:17:27	@taion @devknoll @josephsavona the current replay container allows user to specify its own implementation of scu. so if you pass a `()=>true`, you effectively disabled RelayContainer SCU what I'm interested in, is to integrate default SCU with customer provided SCU together. something like this: there are 2 main changes in above code 1. if relay thinks it should re-render the component, then do i…	bochen2014	taion
674	2017-02-01 06:17:27	@taion @devknoll @josephsavona the current replay container allows user to specify its own implementation of scu. so if you pass a `()=>true`, you effectively disabled RelayContainer SCU what I'm interested in, is to integrate default SCU with customer provided SCU together. something like this: there are 2 main changes in above code 1. if relay thinks it should re-render the component, then do i…	bochen2014	josephsavona
674	2017-02-01 06:17:27	@taion @devknoll @josephsavona the current replay container allows user to specify its own implementation of scu. so if you pass a `()=>true`, you effectively disabled RelayContainer SCU what I'm interested in, is to integrate default SCU with customer provided SCU together. something like this: there are 2 main changes in above code 1. if relay thinks it should re-render the component, then do i…	bochen2014	devknoll
670	2015-12-10 02:15:58	Thank you @wincent I asked 2 questions on Stackoverflow. Please have a look [here](http://stackoverflow.com/questions/34192507/how-to-pass-total-count-to-the-client-in-pageinfo) and [here](http://stackoverflow.com/questions/34192587/how-to-navigate-without-cursors-in-a-connection)	BerndWessels	wincent
670	2015-12-10 02:18:18	@josephsavona OK, no worries. Was just thinking that this was a missing feature.	BerndWessels	josephsavona
668	2015-12-09 22:13:34	@josephsavona It might be it. However, my configurations is as simple as possible, I just used what relay starter kit offers. I wonder if others experienced this behavior. And if this happens on a slight configuration change, which I am not sure 100%, then since this is a huge behavior that is totally unexpected and and affects developer experience, my guess is that it should better be documented…	cettox	josephsavona
666	2016-01-10 20:21:57	@Globegitter Is there a reason why something like the following wouldn't work: 1. Keep track of all of the `RelayMutationTransaction`'s you generate with `applyUpdate` 2. After `onSuccess` of your actual mutation, call `rollback` on the list This assumes that your actual mutation's fat query includes the changed fields. FWIW in a past project of mine with a similar UI, I decided to send off incre…	devknoll	Globegitter
666	2017-01-30 19:11:40	(Spring-cleaning). Going to close this one out due to inactivity, and given that a workaround like the one recommended by @devknoll is likely to be viable. Sorry for letting this one sit stale for so long!	wincent	devknoll
664	2015-12-08 00:27:54	@josephsavona Ok, I posted the question on [Stack Overflow here](http://stackoverflow.com/questions/34145915/how-to-accumulate-resolve-calls-for-a-single-request). Cheers	BerndWessels	josephsavona
664	2015-12-08 00:56:54	@josephsavona Thanks, added a comment to your answer, please check.	BerndWessels	josephsavona
663	2016-11-24 02:42:05	@josephsavona Ok, thank you for pointing that out. I'll see if I can submit a PR this week.	Naoto-Ida	josephsavona
662	2016-01-28 16:27:30	This is fantastic, @plievone. I've wanted to get rid of those workarounds for the longest time! Sorry that we let this one get stale; since you pushed this we already updated (to an even later version of Flow) and fixed some of the issues independently. I've gone through and picked out the changes that are still relevant, so I am going to mark this one as closed. Thanks once again for your contri…	wincent	plievone
661	2015-12-14 17:39:10	Hi @plievone, sorry for letting this sit for a while. We've had some bigger updates to the codebase. I see you're change consists of a codemod diff and some manual changes. Would you mind redoing the automated part on master? This should reduce the work required to rebase the manual part.	kassens	plievone
661	2015-12-15 20:09:59	> I would also update all the lint deps here to make sure you have latest eslint, babel-eslint (and then fix the version numbers - the ranges have been annoying in other projects as rules change). @kassens One could also pin some devDependencies here to a point version as zpao suggested.	plievone	kassens
660	2015-12-11 03:19:04	@josephsavona Thanks for the answers. I think #114 will address the use-cases I was getting at!	zuhair-naqvi	josephsavona
658	2015-12-07 12:49:40	@josephsavona adding a direct explanation for how to generate Schema JSON.(the old docs do not explain how to generate Schema JSON ,but give a link to the code of starter kit ) The example code in `starter kit` is too long for illustration ( await just one function does not make sense there ). So i modified that codes from async/await to directly promise. The original code in start kit is be simp…	iamchenxin	josephsavona
658	2016-03-08 10:03:59	@yungsters Im so sorry, just saw this yet . modified them by review.	iamchenxin	yungsters
658	2016-03-08 10:05:21	@yungsters never mind , thank you! its my fault.	iamchenxin	yungsters
656	2015-12-06 20:34:50	@josephsavona was right - the problem was that I use webpack and have react and relay as external dependencies rather than compiling it into the application bundle - and the external dependency to react-relay was not updated. Thanks again Joseph - sometimes it helps if somebody else just points out the obvious, especially when you work alone on a project. Cheers Bernd	BerndWessels	josephsavona
655	2016-01-16 20:02:01	@steveluscher Should we open up a new issue for this query building problem? I checked via the debugger and am pretty sure the refetching (in terms of building the fragment pointer object) is now successful.	thebritican	steveluscher
655	2016-03-06 05:26:08	Have you had any luck with this @josephsavona?	thebritican	josephsavona
651	2016-01-10 20:40:03	@vslinko Do you mean that you don't want to pass the userId as an input argument (in the GraphQL sense) or as an argument to the mutation? The only requirement is having the ID passed as a prop to the mutation. If you can pass it as a _mutation prop_, you can reference it with e.g. `this.props.user_id` _without_ including it in `getVariables()` and passing it as a GraphQL input argument.	devknoll	vslinko
647	2016-02-08 22:57:22	This is important, so I'm going to fold it into #538, which is about overhauling the mutations API. (It will be easier to manage with the various interrelated mutations issues in a single place.) Thanks once again for filing the report, @jardakotesovec!	wincent	jardakotesovec
646	2016-03-02 21:01:24	@jardakotesovec Thanks for your contribution. I definitely want to see this fix land, but I have some feedback.	yungsters	jardakotesovec
646	2016-03-07 23:08:03	@yungsters Thanks a lot. Do you have some thoughts on getStatus issue I mentioned in my initial comment? Would be handy if getStatus would return something when its processed instead of exception.	jardakotesovec	yungsters
644	2016-09-12 15:33:45	@wincent React has dropped IE8 support but still supports IE9, is Relay going to support IE9 as well? If it is then I have to mention that IE9 doesn't support FormData nor FileReader API which means the only way to send file from front-end is to send it using hidden iframe. So if Relay intends to support IE9 fully is it going to support fallback for IE9 to support file upload? Second thing is COR…	niksajanjic	wincent
642	2017-02-13 03:20:23	@wincent is this currently achievable with Relay 2's GraphQLMutation today?	juhaelee	wincent
639	2016-04-14 15:52:03	@xuorig This is great! We should definitely move in this direction. However a codemod seems to be non-trivial to write, and either way we'd ideally have at least one release that supports both the old and new behaviors. How about instead of immediately _replacing_ ``rangeBehaviors` with a function, we instead add the option of defining a `getRangeBehaviors` function. Only one or the other can be …	josephsavona	xuorig
636	2015-11-30 12:22:04	@josephsavona The issue is that `npm view babel-relay-plugin` shows that latest is still `0.4.1`, so the plugin releases haven't been published to npm for a while. (Also it seems that `react-relay` 0.5.0 package has peerDependency to babel-relay-plugin 0.4.x)	plievone	josephsavona
636	2015-11-30 18:41:09	@josephsavona Would be good if with the upcoming `react-relay` `0.6.0` release you could bump the `babel-relay-plugin` version to `0.6.0` too. Especially since they are tightly related anyway. That would stop all the confusion and lots of unnecessary git issues.	BerndWessels	josephsavona
635	2015-11-29 19:54:56	Thank you @josephsavona , but it looks like that there is no `babel-relay-plugin` with version `0.5.0` on npm. Can you please publish it? Thank you Bernd	BerndWessels	josephsavona
635	2015-11-29 21:25:41	@josephsavona I am already referencing `react-relay` in version `0.5.0`: But that doesn't solve the problem. The problem must be with the `babel-relay-plugin` itself?	BerndWessels	josephsavona
635	2015-11-29 22:02:54	@josephsavona OK, thank you. I will wait for that then and let you know if that fixes it. I am still confused about if there needs to be a `babel-relay-plugin` release in sync with the `react-relay` releases? Thanks Bernd	BerndWessels	josephsavona
635	2015-12-06 19:54:06	Hi @josephsavona I upgraded to `0.6.0` but unfortunately the error is still present. Can you please have a look at it again if it is really fixed? Updated details can be found [here](https://github.com/facebook/relay/issues/656) Thank you Bernd	BerndWessels	josephsavona
631	2015-11-25 05:20:06	Whoa, nice. First item on the wiki, too. Thanks @josephsavona!	kevinSuttle	josephsavona
626	2016-03-11 16:59:28	@sahrens Nice to know it was so helpful for you!	denvned	sahrens
625	2015-12-06 09:16:04	@steveluscher Thanks for feedback! Applied all of your corrections.	denvned	steveluscher
625	2016-02-17 18:41:07	@denvned I recently committed f1373602073972ffa06854c676cf61f79c4fa3cc which introduces two new props to `RelayRenderer` — `onPrimeCache` and `onForceFetch` — that allow you to supply the behavior when a set of queries is to be fetched. If instead of reordering when queries are run, you simply supplied dummy functions into these props, would that solve your use case?	yungsters	denvned
625	2016-02-17 19:54:12	@yungsters Actually, when upgrading [isomorphic-relay](https://github.com/denvned/isomorphic-relay/) to Relay 0.7, I tried to make use of these new props, but it didn't work out. Not running the queries on the server is only part of the deal, we also need to initialize the state with preloaded data before the first render, i.e. before mount. But if pass prepared ready state to `onReadyStateChange…	denvned	yungsters
624	2015-11-25 16:26:09	I was intrigued and got Star Wars example working in IE8 with a couple of changes: - You can get rid of infinite recursion by renaming `createNode` in [RelayQuery.js](https://github.com/facebook/relay/blob/f7c61d8/src/query/RelayQuery.js#L1274). You can see the problem in built file, where [the other `createNode`](https://github.com/facebook/relay/blob/f7c61d8/src/query/RelayQuery.js#L338) has al…	plievone	josephsavona
623	2015-11-25 20:47:26	Closing as @plievone's suggestion should solve this.	josephsavona	plievone
622	2015-11-21 00:46:18	@plievone thanks!!!!	josephsavona	plievone
621	2015-11-20 17:05:45	Thanks for the quick fix @josephsavona !	Globegitter	josephsavona
620	2015-11-20 16:49:39	@josephsavona I have posted this question to Stack Overflow. Here is the link https://stackoverflow.com/questions/33831911/cannot-set-property-clientmutationid-of-undefined	ansarizafar	josephsavona
618	2015-11-20 15:55:28	@Globegitter thanks for filing this, see #621 for a fix	josephsavona	Globegitter
618	2015-11-23 17:59:44	@Globegitter thanks again for bringing this up!	josephsavona	Globegitter
616	2015-11-23 15:41:36	@xuorig did you resolve this?	josephsavona	xuorig
616	2015-11-23 15:55:44	@josephsavona yes I forgot to add a script tag for react-dom :facepalm:	xuorig	josephsavona
615	2015-11-29 19:06:03	> First, since rangeBehaviors wont be an object anymore, these lines here wont work as expected. @xuorig Good point. It's possible to list all combinations of fetched connection calls given the parent id of the connection. For example, given `viewer { friends(...) }`, if we know the `viewer` id then we can list out all the combinations of arguments on `friends` that have been fetched. That's avai…	josephsavona	xuorig
615	2015-11-30 16:06:25	@josephsavona good to know! I'm trying to get the recordStore by requiring `RelayStoreData` and getting the record store like this `RelayStoreData.getDefaultInstance().getRecordStore()`. It works in tests but somehow when I test it with the todo example, `RelayStoreData` is an empty object and `getDefaultInstance` is `undefined`... Any idea what's going on ?	xuorig	josephsavona
615	2015-11-30 16:41:08	@xuorig are you trying to require `RelayStoreData` from outside of Relay? If so, you'll have to use `require('react-relay/path/to/RelaySoreData')` - individual files from npm packages aren't publicly available via `require('<name>')` so you have to require by path.	josephsavona	xuorig
615	2015-11-30 16:42:42	@josephsavona Not even, I'm requiring it inside `RelayMutationQuery`, the require throws no errors either, just returns an empty object!	xuorig	josephsavona
615	2016-05-10 15:56:49	@xuorig implemented this in 56e52d3	josephsavona	xuorig
615	2016-06-15 21:40:55	@brysgo Good catch, @xuorig has put up #1216 to address this.	josephsavona	xuorig
611	2015-11-19 06:28:32	@devknoll With the additional `FIELDS_CHANGE` config, the unexpected behaviour indeed disappears (thanks!). @yuzhi Here is the complete `getConfigs()`: However, two things remain unclear to me: 1. Relay _does_ already have the information on the `viewer`'s ID (from the `NODE_DELETE` config). It could already use this information to perform a more complete intersection. 2. Why did the workaround w…	guigrpa	yuzhi
611	2015-11-19 06:28:32	@devknoll With the additional `FIELDS_CHANGE` config, the unexpected behaviour indeed disappears (thanks!). @yuzhi Here is the complete `getConfigs()`: However, two things remain unclear to me: 1. Relay _does_ already have the information on the `viewer`'s ID (from the `NODE_DELETE` config). It could already use this information to perform a more complete intersection. 2. Why did the workaround w…	guigrpa	devknoll
611	2015-11-19 18:47:38	Awesome, thanks for the clarification @yuzhi :smile: I was kinda hoping that it would be garbage collected at that point...	devknoll	yuzhi
611	2015-11-19 19:07:58	@yuzhi: just a final question: if the node is removed "from all known connections", why do you need to specify a particular one in the `NODE_DELETE` config?	guigrpa	yuzhi
610	2015-11-20 07:35:18	@yuzhi also i have a question is that how should i generate cursor of a connection which could present a dynamic list (like some answers of a question, the list will resort after user like one of them or as time pass by)	filod	yuzhi
608	2015-11-20 03:09:37	@steveluscher Thanks, that makes sense. I will break this out as an independent example.	rojobuffalo	steveluscher
607	2015-11-19 15:03:23	@xuorig we'll land this as time permits - shipping it requires a codemod bc we don't want warnings everywhere we call `update`.	josephsavona	xuorig
607	2015-12-01 15:11:57	@josephsavona @xuorig What do you think? Should I provide another PR that adjust `rollback` function that can rollback also transactions with status `COMMIT_QUEUED`?	jardakotesovec	josephsavona
607	2015-12-01 15:11:57	@josephsavona @xuorig What do you think? Should I provide another PR that adjust `rollback` function that can rollback also transactions with status `COMMIT_QUEUED`?	jardakotesovec	xuorig
607	2015-12-01 17:18:22	> Should I provide another PR that adjust rollback function that can rollback also transactions with status COMMIT_QUEUED? @jardakotesovec That would be great - all that should be required is updating the status check in `RelayMutationTransaction` to allow calling `rollback` when the transaction is queued. The actual logic for the rollback in `RelayMutationQueue` should already handle this case.	josephsavona	jardakotesovec
607	2015-12-04 14:44:12	@Globegitter It does not.. as decided in #550, control of transaction handling is given to the programmer. So with this PR, you have to keep track of the transactions on your own. But api could be extended for example to either provide function that commit all uncommited transactions as you suggested, or just provide you list of uncommited transactions so you can commit them.	jardakotesovec	Globegitter
607	2015-12-08 21:19:49	@jardakotesovec So right now we would have to manually keep track of each transaction that is being returned by `applyUpdate` (and e.g. store them in an array). Then at some point just go through all the transactions and commit them? Would this then make an individual request for each committed transaction or is there a way to commit all transactions in one HTTP request? But yeah for our use-case…	Globegitter	jardakotesovec
607	2015-12-09 06:33:55	@Globegitter I think you should open new issue/PR to keep track of this use case and discuss potential improvements. Relay currently sends [one](https://github.com/facebook/relay/issues/205) http request per mutation. What you have described is correct (keeping list of transaction and committing all of them individually)	jardakotesovec	Globegitter
606	2015-11-18 07:35:38	@josephsavona I extended the PR by replacing `fromGraphQL` with `fromJSON` (in a separate commit).	denvned	josephsavona
606	2015-11-19 15:09:39	@denvned Thanks again for working on this. Thinking about the implications of landing this, though, there are really two aspects to this change: - Change query serialization to stop modifying `__concreteNode__` - this is a simple change to make `getConcreteQueryNode` just return the concrete node and not support overwriting it. The results of `toGraphQL` no longer need to be cached. - Changing th…	josephsavona	denvned
605	2015-11-16 19:28:54	Hi, @xuorig Thanks for a bump in the right direction! The error was on my part: The server was only passing on the `query` part of the JSON to `graphql()`, missing the `variables` part. The problem was completely resolved using `express-graphql` instead of "manually" parsing the body and passing it on. Thank you!	mikberg	xuorig
604	2015-11-17 23:23:21	> Just to be sure, can you check the query variables inside the container with the query of the connection where it includes dates as the variables? The variables are correct as far as I can see (I console.log'd them in `prepareVariables`). Also, when I mean navigate back it doesn't have to be using the back button. Simply pressing a navigation arrow in my calendar ui does the same thing. @taion …	johanobergman	taion
604	2015-11-19 10:59:44	@steveluscher Great! I'm still not sure if the cache issue is caused by `relay` or `react-router-relay`. I changed my implementation to use `relay.setVariables` instead of query params with `react-router-relay`, but the result was still the same.	johanobergman	steveluscher
604	2015-11-19 22:05:41	That sounds super weird. @taion could react-router-relay be doing any weird caching? @johanobergman do you think you can make minimal repro case for the `setVariables` problem?	yuzhi	taion
604	2015-11-19 22:28:57	@taion It made no difference, sadly. When you say drop - `react-router-relay` is still around, I've just replaced my `<Link>`s with `relay.setVariables`.	johanobergman	taion
604	2015-11-19 23:01:19	@yuzhi I made some digging starting from `RelayContainer@componentWillReceiveProps`. In `_getQueryData()`, the `fragmentPointer` appears to be correct, and `queryResolver.resolve(fragmentPointer)` returns an object where the `__dataID__` property corresponds to the connection I want to load, but the `edges` property contain the wrong edges. Is it possible to set a breakpoint somewhere to see all …	johanobergman	yuzhi
601	2015-11-16 03:52:59	@dminkovsky We previously referred to field arguments as calls and it looks like we slipped up and used the old terminology in places. We'll fix it as time permits, but we're always happy to receive PRs to make the documentation more clear.	josephsavona	dminkovsky
599	2015-11-16 18:49:36	@xuorig thanks for your patience. We chatted offline and came up with the following API: 1. `Relay.Store.applyUpdate(mutation, callbacks): RelayMutationTransaction` - does not commit the mutation immediately (e.g: rename `updateLocal` to `applyUpdate`) 2. `Relay.Store.commitUpdate(mutation, callbacks): RelayMutationTransaction` - commits the mutation immediately (this replaces the existing `updat…	josephsavona	xuorig
599	2015-11-16 23:26:57	@xuorig awesome, thanks! just two minor nits, otherwise this looks good to go.	josephsavona	xuorig
598	2016-01-20 15:54:46	@jardakotesovec I'm only closing the PR, we're still thinking about ways to address the growth of tracked queries on connections.	josephsavona	jardakotesovec
598	2016-01-20 16:14:23	@josephsavona ok.. but all related issues are also closed.. so there is nothing to track.. This was last opened piece :-)...	jardakotesovec	josephsavona
598	2016-01-20 17:59:46	@jardakotesovec good call! I created https://github.com/facebook/relay/issues/756 to track the issue itself as opposed to this specific approach to solving it.	josephsavona	jardakotesovec
594	2015-11-17 01:20:03	@devknoll I see what you mean, I guess this solution would make errors inaccessible for anybody wanting to use them when there is data. @josephsavona what do you think ?	xuorig	devknoll
594	2015-12-06 04:23:57	@devknoll or @josephsavona, can you give this one last look, then close if you decide we should leave the current behavior as it is?	steveluscher	devknoll
594	2016-01-04 23:34:52	Ping @devknoll. Do we have other ideas, or shall we close this up?	steveluscher	devknoll
594	2016-01-05 01:04:30	@steveluscher I'm no longer maintaining code that relies on this (hooray for objective opinions!) but still stand by my previous thoughts. I think that any errors should also be passed to the success callback (could just be sibling to `response`) and this documented as a breaking change. My reasoning is: A) this matches the GraphQL behavior and B) an invariant of "errors from the server are alway…	devknoll	steveluscher
594	2016-01-08 23:11:23	Thanks for the contribution @xuorig! I'm going to close this up. Feel free to open it again if any new information comes up that might change things.	steveluscher	xuorig
593	2015-11-13 18:06:11	@josephsavona Something else is amiss here, as the parent does not use the `name` property and should not need to know about it? Does it need `@relay(plural:true)` on the parent? Or perhaps the `{...child}` spread in `children.map( )` acts funnily? Also speaking about data masking, todo example manages to depend on [`viewer.todos`](https://github.com/facebook/relay/blob/7e96455/examples/todo/js/c…	plievone	josephsavona
593	2015-11-13 18:56:33	@plievone Can you clarify what is different than you expected? It would be helpful to see: - the component definition with fragments, for the component that is receiving unexpected data - the actual data received by that component - the expected data that you thought it would receive Note that in the above example, the actual data received by the `Parent` component seems to be: Which is correct p…	josephsavona	plievone
593	2015-11-13 19:20:45	@josephsavona Can I declare in Parent component what should be fetched for Child via `Child.getFragment('child')`? I have a Parent, where I described what should to be fetched by `viewer` query. But in this case I would not receive data from `Child.getFragment('child')`. But as you mentioned, I can receive exactly what I want if I would not use `Child.getFragment('child')`. So, when should I use …	mikhail-riabokon	josephsavona
593	2015-11-13 20:16:22	@josephsavona Thank you for the article. I already read it. But I still have problems. If I changed `Parent` render method and will render `Child` Relay Container instead of `Child.jsx` I got a warning So If I want to fetch data for children, and did not declare that children should have in `Parent` relay container, I should pass `Child` in `RootContainer` and render that in `Parent`? Could you s…	mikhail-riabokon	josephsavona
593	2015-11-14 07:33:10	@josephsavona Thank you a lot.	mikhail-riabokon	josephsavona
589	2015-11-22 15:23:55	Here is my work on isomorphic `RelayRenderer`: https://github.com/denvned/relay/commits/isomorphic-renderer It uses #625 as a base. @josephsavona as you suggested I added to `RelayRenderer` a property that triggers synchronous render, and I didn't touch `GraphQLQueryRunner`. The property is a boolean named `prepared`. If the property is set, `RelayRenderer` initializes its state by checking the s…	denvned	josephsavona
589	2015-12-03 03:23:12	Hi @josephsavona, I am currently working on a project that will need this feature; and wondering if the above mentioned PR is a feasible solution? or what needs to be done to make progress on this feature? and thanks @denvned for your work :+1:	willopez	denvned
589	2015-12-03 03:23:12	Hi @josephsavona, I am currently working on a project that will need this feature; and wondering if the above mentioned PR is a feasible solution? or what needs to be done to make progress on this feature? and thanks @denvned for your work :+1:	willopez	josephsavona
589	2015-12-30 04:03:20	> Yeah it seems that way, but it actually isn't necessary. RelayQueryRoot objects can be serialized to plain objects/arrays via the toGraphQL.Query(relayQuery) function. @josephsavona , @yungsters Looks like it is not possible anymore because of https://github.com/facebook/relay/commit/a26c8b4703adb3ae1b28421fdd06a9b7e8140f85. Is it possible to revert that commit back? It will be hard to implemen…	denvned	josephsavona
589	2015-12-30 05:58:51	@denvned Sorry about that. I have a revision awaiting internal review that will bring this back.	yungsters	denvned
589	2015-12-30 08:28:35	@yungsters please add a note about `toGraphQL` method, that it used for isomorphic apps, for debugging and logging. Its removing should be prevented in future.	nodkz	yungsters
589	2015-12-31 05:17:50	@yungsters Thanks for bringing `toGraphQL` back!	denvned	yungsters
589	2016-05-10 15:59:41	This has been implemented as `Relay.ReadyStateRenderer`. @denvned can you confirm that there's nothing left to do here?	josephsavona	denvned
589	2016-05-13 16:36:28	@josephsavona In _isomorphic-relay_ I have managed to implement [`IsomorphicRelayRenderer`](https://github.com/denvned/isomorphic-relay/blob/v0.7.0-beta.0/src/IsomorphicRenderer.js) that does not use Relay private API anymore, thanks to `Relay.ReadyStateRenderer`. So, yeah, this specific issue is probably solved. But some other parts of _isomorphic-relay_ still have to use few Relay internals, na…	denvned	josephsavona
589	2016-05-13 16:46:59	> But some other parts of isomorphic-relay still have to use few Relay internals, namely `toGraphQL.Query`, `fromGraphQL.Query` and `RelayStoreData#handleQueryPayload` @denvned thanks for confirming. We should add public methods for serializing/deserializing queries (the to/fromGraph stuff). `handlQueryPayload` is now accessible via `RelayEnvironment#getStoreData()#handleQueryPayload`.	josephsavona	denvned
588	2015-11-12 18:11:29	@dminkovsky To make debugging easier, can you copy paste the config for your mutation and the optimistic payload?	yuzhi	dminkovsky
588	2015-11-12 18:16:40	Thanks @yuzhi. I could do that, but I am guessing to really make it worth your while to spend time on this, I should provide a little working project that shows a complete round trip. I am working toward a deadline now; but this is important for me. I'm sure you wouldn't mind if I get back to you in a few days?	dminkovsky	yuzhi
585	2015-11-11 23:20:33	@josephsavona latest Chrome. Attached is a (crappy) screenshot with values from the debugger. <img width="1787" alt="screen shot 2015-11-11 at 3 19 42 pm" src="https://cloud.githubusercontent.com/assets/368904/11106016/ac547fba-8887-11e5-88cf-98eaa4c45814.png">	LegNeato	josephsavona
585	2015-11-12 00:41:29	@taion We previously allowed argument-less query builders to have fragments, but this doesn't make sense. The stricter check is here: https://github.com/facebook/relay/commit/c9baf7f19a05b20bed6474d14fdbc8e3111e913e#commitcomment-14343423	josephsavona	taion
579	2015-11-17 18:35:09	@josephsavona as I stated also in the issue #533 this code is mostly for guidance. I just focused on how to make it work for the projects I am working on which depend on this plugin. For simplicity I just modified the output of the generated files. However, from that it should be quite straightforward to modify the source files. I will check later today if you got this to work, if not I will work…	amenuor	josephsavona
579	2015-11-18 00:21:08	@josephsavona I have checked-in the major changes to have this plugin working on babel6. I have had some issues with es6 Spread operator. Somehow it doesn't work on babel6 (it gives Syntax errors) or I couldn't make it work. Based on http://babeljs.io/repl/ (which still run babel 5.x) I have defined an _extends function and use that instead. Not elegant but it seems to work. I receive several err…	amenuor	josephsavona
579	2015-11-18 18:53:00	@leebenson well spotted! :) Now it works correctly. @josephsavona I have checked in the changes, and all tests pass on the plugin side. The build is still failing because of two main issues: 1) the main relay package is not supporting babel6 yet. I only worked on the babel-relay-plugin. I could help also on the main package if needed. 2) Flow gives 7000+ errors. I haven't looked much into it yet,…	amenuor	josephsavona
579	2015-11-21 02:08:50	@josephsavona glad I could help :)	amenuor	josephsavona
577	2015-11-11 04:15:04	@zpao do you mind importing this? lgtm	josephsavona	zpao
574	2015-11-18 18:18:12	@josephsavona @kassens any comments on this ? Would be helpful to add that in :dancers:	xuorig	josephsavona
574	2015-12-17 05:10:02	@steveluscher sorry for the wait, (finals week 😪) I have updated the PR with what you have recommended. I make the check in `buildFragmentForEdgeInsertion`. If the newEdge is not present in `mutatedFields` after it's been populated, we can assume `rangeBehaviors` was not matching the trackedConnection and we can warn. Should this be an invariant or keep it as a warn ? Let me know if this is what …	xuorig	steveluscher
574	2016-01-06 00:20:26	Thanks for your patience, @xuorig. We just went over this internally, and I'd like to share a summary of our discussion. I wrote: > Let me try to work through this to make sure I understand it. > > Client devs have the option of configuring a RANGE_ADD config or not. If they do configure one, it's likely because they expect it to be of use. > > Now, if you've specified a RANGE_ADD config, there a…	steveluscher	xuorig
574	2016-01-10 23:02:34	@steveluscher @yungsters I propose that we change the warning message to something like @steveluscher proposed, where we clearly state which connection wasn't found in the rangeBehaviors. In another PR we can address the `REFETCH` / `ALL` and `IGNORE` behaviors ? I would gladly work on a solution for this too.	xuorig	yungsters
574	2016-01-10 23:02:34	@steveluscher @yungsters I propose that we change the warning message to something like @steveluscher proposed, where we clearly state which connection wasn't found in the rangeBehaviors. In another PR we can address the `REFETCH` / `ALL` and `IGNORE` behaviors ? I would gladly work on a solution for this too.	xuorig	steveluscher
574	2016-01-11 03:12:50	I have modified the PR with the message @steveluscher proposed. I think this might be a good first step to clear up the small confusion people have with `RANGE_ADD` mutations.	xuorig	steveluscher
572	2015-11-12 20:38:59	@devknoll no worries!	josephsavona	devknoll
572	2015-11-13 03:14:55	@josephsavona let me know if this works	devknoll	josephsavona
572	2015-11-13 19:15:06	@devknoll nice job on this!	josephsavona	devknoll
570	2015-11-09 19:36:16	@josephsavona What about the `injectBatchingStrategy` in `RelayContainer`? Should this just move to the `RelayContainer` constructor?	devknoll	josephsavona
570	2015-11-13 01:38:53	@devknoll I would recommend rebasing this after #572 closes. The best bet to avoid conflicting changes from earlier commits might be to just pull over all the changes starting with "Move the garbage collector API into RelayStore" onto a new branch off master. Obviously no rush :-)	josephsavona	devknoll
569	2015-11-09 08:52:18	Incredible work, how many peoples under @devknoll user? )))	nodkz	devknoll
568	2015-11-09 17:31:27	@devknoll I'll be importing these internally and recreating your stack of commits to isolate each change, bear with me.	josephsavona	devknoll
565	2015-11-12 07:45:55	@josephsavona Looks like all of those changes were made, just in a later commit (99ead02) and PR _edit_: This is suuuuper confusing, haha. Let me rebase and see if 99ead02 can be moved to this PR.	devknoll	josephsavona
565	2015-11-12 08:29:28	@josephsavona Done. Rebased on master and rearranged the commits for the `GraphQLStoreQueryResolver` changes to come first. I'll go back and get the rest of the PRs updated now.	devknoll	josephsavona
564	2015-11-09 16:32:30	@dminkovsky This is a great idea. We'd like to support the option to skip pending mutations with the same collision key instead of enqueueing them. There's an open issue at #550 discussing this, let's continue discussion there.	josephsavona	dminkovsky
564	2015-11-10 04:39:36	Thank you @josephsavona. Sorry I didn't find that issue.	dminkovsky	josephsavona
562	2015-11-12 02:35:39	@devknoll I have a follow-up that should land soon to address the remaining module-scope state.	josephsavona	devknoll
560	2015-11-07 22:25:50	@devknoll this is definitely on the right track in terms of splitting up the changes incrementally. I'll review in more detail when I'm at a computer.	josephsavona	devknoll
559	2016-01-05 04:20:55	I created a PR recently (https://github.com/facebook/relay/pull/721) which is more or less a Implementation of @josephsavona `DataContainer`. That PR is based on the current version of Relay, which means there is no clear notion of "Relay Core". In that sense it doesn't resolve this issue here.	andimarek	josephsavona
559	2016-01-06 07:36:20	@josephsavona Thanks for this quick response. I understand your position and that you want to make sure that those fundamental changes are going into the right decision. Because my PR #721 will not be merged soon I might end up maintaining a temporary fork of relay to be able to use it without React. Of course I'm happy to contribute back the lessons learned.	andimarek	josephsavona
559	2016-01-06 12:05:54	@josephsavona Thanks for these hints... I will check it out.	andimarek	josephsavona
559	2016-03-11 07:57:37	@josephsavona sure ... I will give feedback soon.	andimarek	josephsavona
559	2016-03-12 13:28:26	@josephsavona Overall it looks very good. As a general goal I would also hope that relay-core will be a new npm module, with no dependency on react. About the proposed API: I think it covers already a lot. I am not so sure about the cache specific methods: It could be more a implementation detail of the core and only visible through some flag (e.g.`useCacheOnly`) instead of specific methods like …	andimarek	josephsavona
559	2016-07-06 02:30:00	Thanks for the quick reply @wincent!	syrusakbary	wincent
558	2015-11-08 21:23:21	@josephsavona Do we want `RelayStore` to own the `RelayStoreData` instances? Seems like yes, but wanted to confirm.	devknoll	josephsavona
558	2015-11-08 21:32:17	@josephsavona Also `GraphQLStoreRangeUtils` seems a little tough. Not sure who should own the instance in this case. Going to try keeping it in `RelayStoreData` and passing it down.	devknoll	josephsavona
558	2016-01-10 10:23:13	@josephsavona you can use this syntax to track subtasks: Result: - [ ] In progress - [x] Done	vslinko	josephsavona
558	2016-03-09 13:45:15	As of 8e53183bd4f323196a71f471d6275fe024706a66, all of Relay's internal state tracking has been contextualized. Each instance of `RelayEnvironment` is an isolated environment with its own cache of data, network layer, task scheduler, etc. This is an important prerequisite for server rendering in open source as well as allowing some new use cases. The next step is #559 - splitting Relay Core and t…	josephsavona	devknoll
558	2016-03-09 14:59:26	Amazing work! Thanks @denvned, @devknoll, @josephsavona . :tada:	rodrigopr	josephsavona
558	2016-03-09 14:59:26	Amazing work! Thanks @denvned, @devknoll, @josephsavona . :tada:	rodrigopr	devknoll
558	2016-03-09 17:02:39	Yeah! On Wed, Mar 9, 2016 at 6:59 AM Rodrigo Ribeiro notifications@github.com wrote: > Amazing work! Thanks @denvned https://github.com/denvned, @devknoll > https://github.com/devknoll, @josephsavona > https://github.com/josephsavona . [image: :tada:] > > — > Reply to this email directly or view it on GitHub > https://github.com/facebook/relay/issues/558#issuecomment-194333793.	KyleAMathews	josephsavona
558	2016-03-09 17:02:39	Yeah! On Wed, Mar 9, 2016 at 6:59 AM Rodrigo Ribeiro notifications@github.com wrote: > Amazing work! Thanks @denvned https://github.com/denvned, @devknoll > https://github.com/devknoll, @josephsavona > https://github.com/josephsavona . [image: :tada:] > > — > Reply to this email directly or view it on GitHub > https://github.com/facebook/relay/issues/558#issuecomment-194333793.	KyleAMathews	devknoll
557	2015-11-07 09:04:48	@devknoll - great to see you're thinking about this! Moving away from singletons will have to be done incrementally to keep everything working in the interim, but we're happy to provide support and help guide you through these PRs. I can share an internal doc that I wrote detailing the high-level steps for removing singletons and global state, will follow-up tomorrow.	josephsavona	devknoll
557	2015-11-07 20:34:42	@devknoll In addition to the previous issue to go with this PR, also take a look at #559 which describes our thoughts on drawing a clear boundary between Relay Core and the Relay/React integration. The proposed `RelayContext` there is a merge of the operations supported by the current `Relay.Store` and `RelayStoreData`.	josephsavona	devknoll
556	2016-10-29 13:16:17	I will not rubber stamp and land your change for you @josephsavona! I can import it for you and you can get your change reviewed by someone though :)	facebook-github-bot	josephsavona
553	2015-11-07 16:24:40	@kassens Thanks. I will just mention some observations. You said that fields with the same name should merge, which I agree with. But thats not happening for any fields right now (including simple ones not having any argument) as far as I can see. So for something like this Relay sends If its fragment Relay sends I don't see any merging going on. My understanding is that it somehow got merged on …	jardakotesovec	kassens
553	2015-11-30 07:19:35	@josephsavona Nope, wokrs fine now (on graphql 4.13). Thanks!	vladar	josephsavona
550	2015-11-09 11:06:03	@josephsavona Yes.. that should not be that difficult as my first time Relay contribution. But not sure if make more sense to just silently remove pending transactions from the queue or make them fail so the transaction callback gets always called. It would be necessary indicate that the failing reason (probably via status) is that it is skipped. I am inclining to the first option - just remove p…	jardakotesovec	josephsavona
550	2015-11-10 14:44:06	I like @devknoll 's idea as it helps cover reasonable use case when user want to control (postpone) when update is sent to server. To keep discussion moving forward, here are some api ideas based on that idea: Relay.Store.queue(mutation).commit(callbacks) could be equivalent to Relay.Store.Update(mutation, callbacks). Both methods `queue` and `update` would return reference to transaction, which …	jardakotesovec	devknoll
550	2015-11-10 16:04:09	Hmm. How about: This covers all of the above use cases, and also allows Relay to track the sequence in which the updates were originally created. This means Relay can revert/apply them in the correct order in cases where the user did create two overlapping mutations and want to commit both. EDIT: modified per @devknoll's suggestion below.	josephsavona	devknoll
550	2015-11-10 18:51:33	I like the way this is headed. I want to add is that we should make a basic API that auto-"commits". The manual control seems like it should be the advanced use case. We could rename the `update` method from @josephsavona's comment to `updateLocal` which makes it clear that it's uncommitted. This would free up `update` to be defined as `updateLocal().commit()`.	kassens	josephsavona
550	2015-11-13 04:14:58	@josephsavona @devknoll I'd like to come up with a PR for this unless someone has started. From what I understand this is basically just coming up with a new function on the store, `updateLocal`, that will create a transaction without commiting it ? It seems like thats all we need to allow debounce since we have `commit` and `rollback` on the `Transaction` already. Let me know if I underestimate …	xuorig	josephsavona
550	2015-11-13 04:14:58	@josephsavona @devknoll I'd like to come up with a PR for this unless someone has started. From what I understand this is basically just coming up with a new function on the store, `updateLocal`, that will create a transaction without commiting it ? It seems like thats all we need to allow debounce since we have `commit` and `rollback` on the `Transaction` already. Let me know if I underestimate …	xuorig	devknoll
550	2015-11-13 04:54:12	@xuorig - all yours! :-)	josephsavona	xuorig
550	2016-02-09 07:11:26	@wincent Its possible to delay committing mutation to server, but its not possible to skip mutation that is already in queue yet. This use case make sense for situations when there is no save button and user is changing input or some slider that could potentially generate many mutation requests and its necessary to skip queued mutations to do that efficiently - basically skip intermediate values.…	jardakotesovec	wincent
550	2016-11-16 09:43:10	thanks for the blogpost @xuorig! It looks really useful but Im not sure how it ties into my problems with `skipping queries` that is qued up. Lets say I make during 2 seconds about 10 queries via user interaction. Im currently seeing that only 6 of the queries are sent and the other 4 is qued up. What I actually want to do is to somehow have control on when to skip these 4 queries :)	proProbe	xuorig
549	2015-12-24 10:06:16	@josephsavona can you reopen this ?	filod	josephsavona
549	2016-02-04 02:58:39	@josephsavona any news on this ? or can i take any temporary solution to avoid this bug ?	filod	josephsavona
549	2016-08-05 05:14:47	+1 Here, We've been having the same issue, without changing anything most of the time works fine, but at some point we got the spread error, @josephsavona any new about this?	CoericK	josephsavona
545	2015-11-03 20:50:05	@xuorig This is awesome!!! I have some minor feedback but overall looks good.	josephsavona	xuorig
545	2015-11-03 22:35:37	@josephsavona I've addressed your comments. Let me know what you think about my solution for iterating only once over directives. Not the most pretty but it's hard to make it with that Skip > Include priority.	xuorig	josephsavona
543	2016-03-03 17:11:58	@wincent we didn't end up changing the store format (yet) - should we just close this and continue with it later if necessary? (feel free to reopen)	josephsavona	wincent
543	2016-03-03 17:52:11	@josephsavona: @yungsters was asking me about this yesterday. I was going to reroll it, but it didn't seem like the highest impact thing I could to so I just let it sit. Closing is the right call for now!	wincent	josephsavona
542	2016-01-06 21:42:32	Re: > Users expect the new edge to be fetched, but Relay doesn't have sufficient information to do so. This is because Relay doesn't know what fields should be fetched. —@josephsavona In troubleshooting this issue, I considered this may be the case, but then thought: "but then why `RANGE_ADD` configuration have the `edgeName` field? Isn't that how Relay determines what to query for?" I guess just…	dminkovsky	josephsavona
541	2015-11-02 20:37:49	@skevy I'm not sure why, but I can't assign this to your directly - but thanks for the heads up, looking forward to this!	josephsavona	skevy
541	2015-11-02 20:39:21	@josephsavona it's cuz I'm not a collaborator. Silly Github. Is anyone at FB working on this for OSS release? Or only for internal use	skevy	josephsavona
541	2015-11-02 22:52:43	@josephsavona Agreed, I would definitely need the subscribe/unsubscribe methods in some cases. Although now I wonder if the RelayContainer is the right place for this... you'd still have to add this _particular_ subscription to any component that requests `story { likeCount }`. And it kind of runs the risk of coincidence-driven-development where every component that uses `likeCount` will benefit …	dallonf	josephsavona
541	2015-11-03 07:16:43	@dallonf great idea. But I recommend use Hash for `subscriptions` like in `fragments`. In order to be able to have several subscriptions, and be able to get access to their state: @josephsavona It would be great if we can get subscriptions status and ability to manipulate them in Component:	nodkz	josephsavona
541	2015-11-10 00:33:05	@pasviegas Good idea! Unfortunately it isn't quite so simple. Subscription queries may execute on the server at _any_ time after the subscription is opened, which means that the "tracked" (active) queries on the client can be different between executions. While we _could_ allow users to define a fat query for subscriptions, it would mean that the data fetched by the subscription would depend on w…	josephsavona	pasviegas
541	2016-01-12 06:25:13	I'm going to try and take a stab at this. I checked with @skevy and he might start next week so I'll try and communicate anything I do in case it is useful. I spent this afternoon looking at Relay mutation code. I have a few questions: 1) Is it desirable to keep a central reference to all subscriptions? There is the `RelayMutationQueue` which holds all mutations, but from what I can tell this is …	eyston	skevy
541	2016-04-21 20:22:44	@josephsavona so @leeb's tweet in March wasn't quite accurate? https://twitter.com/leeb/status/710362545282875392	timhaines	josephsavona
541	2016-04-21 21:15:52	@josephsavona kindof thinking out loud, but is there a way today for me to give a query and query vars, relay force fetches the data based on that query and merges it with the local cache. above would let me just send ids in the websocket payload and then relay can just fetch the required data using the query config. wondering if this approach is an anti pattern.	chirag04	josephsavona
541	2016-05-21 19:22:27	@josephsavona in which format payload should be specified for `RelayStore.getStoreData().handleQueryPayload(query, payload)`. Can you please provide an example as there is no reference for above in docs. Even if I try to provide same query that my component has and this.props.rootQ in payload, in next render cycle it nullifies all data. Example:	shahankit	josephsavona
541	2016-05-27 20:12:07	> I amended my comment - we are experimenting with subscriptions and real-time updates internally (more info), but the core team is not currently working on providing a public API for subscriptions in open-source. This is in large part because it's possible to use pieces of Relay API to implement this in userspace as I outlined. @josephsavona out of curiosity, why are subscriptions not on the age…	sampeka	josephsavona
541	2016-05-29 18:00:30	good point @NevilleS! Node Interface to the rescue!	xuorig	NevilleS
541	2016-06-06 03:56:57	@xuorig To confirm the `dataId` of my connection would be found at `this.props.location.orders.__dataID__` correct? Or am I looking in the wrong place?	alexanderlamb	xuorig
541	2016-06-17 15:41:21	@taion Nope, I'm just playing in the wild :smile: **Edit** I'm not an FB employee	edvinerikson	taion
541	2016-06-17 17:13:49	@edvinerikson incredible thing! I planned to implement it after finishing [graphql-compose](https://github.com/nodkz/graphql-compose) as middleware on the server side for schema. And on the client side via [react-relay-network-layer](https://github.com/nodkz/react-relay-network-layer) as middleware for websockets for next major release. So I am looking forward to your code release. You'll save me…	nodkz	edvinerikson
541	2016-06-17 17:27:02	@edvinerikson , I'd love to see how you've implemented what you have, even before a release. I'm relatively new to relay, and I am not familiar with the source yet. I am about to attempt to implement subscriptions in relay myself. Seeing your modifications would help me see the effected parts of relay, and allow me to make the same or similar changes to get a temporary solution into my project mu…	tjmehta	edvinerikson
541	2016-08-17 16:56:14	@taion We get a fair number of questions about this, so I think leaving this open for now makes sense. I've updated the description though, to make it clear that we are not actively pursuing a full subscriptions API within the core.	josephsavona	taion
541	2016-08-17 19:26:59	@josephsavona if not subscriptions, then I think you are almost ready to release 1.0.0 with new features, better performance and new mutation api. Most of all I am waiting new mutation api, cause all other things are quite comfortable. For me Relay is the best store keeper, than ReduxAppolo things.	nodkz	josephsavona
541	2016-08-19 17:55:51	@josephsavona Looking through #1298 and discussing with @edvinerikson – would you be okay with merging the scaffolding for subscription support in #1298? I mean specifically https://github.com/facebook/relay/pull/1298/files#diff-320b6df8cf530a681d201c75772401eaR163, https://github.com/facebook/relay/pull/1298/files#diff-3a2c3b1ea174f413b5118b1aac4ecc2eR115, and an skeletal implementation of `Rela…	taion	edvinerikson
541	2016-08-19 17:55:51	@josephsavona Looking through #1298 and discussing with @edvinerikson – would you be okay with merging the scaffolding for subscription support in #1298? I mean specifically https://github.com/facebook/relay/pull/1298/files#diff-320b6df8cf530a681d201c75772401eaR163, https://github.com/facebook/relay/pull/1298/files#diff-3a2c3b1ea174f413b5118b1aac4ecc2eR115, and an skeletal implementation of `Rela…	taion	josephsavona
541	2016-08-19 21:15:03	@taion Is the main reason for adding those to avoid an extra HOC for those components that have subscriptions? If that's the case, this can probably be handled purely in user space. You could, for example, create a `RelaySubscriptionContainer.create(Component, subscriptions, spec)` function that delegates to `Relay.createContainer` (so that users only have to write one wrapper function instead of…	josephsavona	taion
541	2016-11-19 00:34:07	Thanks @edvinerikson. Maybe a mutation doesn't translate to a subscription. The fat query intersection is dynamic based on previous data retrieved and doesn't make sense in the context of a more static subscription payload.	jg123	edvinerikson
540	2015-11-10 05:29:32	Thank you for your summary @josephsavona. Having read #466, the connection specs and docs, what I wonder most is how it might be possible to reconcile these two paging methods while keeping cursors opaque. If cursors are opaque, jumping to arbitrary pages seems impossible. The thing about the opaque cursor-based approach as I understand it is not just that it reflects the infinite scrolling use-c…	dminkovsky	josephsavona
540	2015-11-10 15:49:45	@dminkovsky Yup, we use cursor-based pagination precisely because skip/limit isn't performant in large data sets. Also, skip/limit can return overlapping results if items are added between fetching pages. One option might be to make connection handling injectable. Something like `Relay.injectConnectionHandler(handler)` where the handler had methods to read the list of edge IDs given the GraphQL a…	josephsavona	dminkovsky
540	2015-11-10 18:44:52	@taion Agreed, these are distinct use cases and ultimately Relay should support all of them. Allowing connection handling to be injectable would make it easier for products to choose between approaches, without having to build both models (page number & limit/offset are isomorphic) into the core and test them separately. Note that connections account for much of the complexity in Relay internals,…	josephsavona	taion
540	2015-12-16 13:06:13	I also would like to be able to jump to a specific page. @taion - you write above "I feel like the current pagination API offers enough to (with at most minor tweaks) satisfactorily implement page-based pagination". Can you please explain how to achieve this? Many thanks...	shaimo	taion
540	2015-12-17 08:07:00	@taion - that's indeed easy - my concern was that using some arbitrary page parameter rather than the cursor I would be losing the benefits of the connection type. If there are no such benefits, then not even sure why bother with connection in the first place rather than just some standard field...?	shaimo	taion
540	2015-12-17 16:50:57	@taion Thanks for your help. I'll check if I can relax my requirements and maybe just use what Connection provides. Maybe indeed in large datasets it doesn't make much sense to allow the viewer to "jump" to a particular page anyway (especially if the dataset is not fixed, in which case next time you will get different results anyway)...	shaimo	taion
540	2016-01-14 18:49:39	@taion Can you please clarify what the nice stuff is exactly? Even for windowed pagination I would like new edges to be inserted/removed "magically" after insert/delete mutations. Is there other "nice stuff" that has to be considered?	BerndWessels	taion
540	2016-01-14 19:25:21	@taion Thats true, even though in some of my previous apps the visible window would be updated to reflect inserts and updated correctly. But that might be actually a bit out of scope here since it usually also requires a "real-time" connection or notifications from the back-end. So what you are saying is: forget about connections and implement a simple windowed pagination as a simple query for a …	BerndWessels	taion
540	2016-01-14 20:29:45	Thanks @taion. There is only one last thing I am concerned about - memory. What if a user pages through huge amounts of rows - maybe even in different connections - will the store get bigger and bigger - or is there some kind of garbage collection in the Relay Store as well?	BerndWessels	taion
540	2016-01-14 21:03:22	@taion I thought that Relay Connections might be able to remove unused edges from the Store. But maybe memory concerns is a totally different discussion.	BerndWessels	taion
538	2016-02-10 04:44:50	Hey @wincent, if I wanted to run some more mutation-related ideas/questions past you, how would you prefer to see it? Just comment here? For example, I'm curious to hear what the Relay team's thoughts are about scenarios where the client _can't_ know in advance which nodes might be affected by a mutation...	NevilleS	wincent
538	2016-02-10 06:18:40	@NevilleS: I'm fine with you creating separate issues, as they provide us with a space to explore each topic. But just bear in mind that they might ultimately get closed and folded into the checklist above if it they end up being something that we can tackle as part of the mutations overhaul.	wincent	NevilleS
538	2016-06-14 22:02:58	Hi @wincent Do you have any ETA about multiple file uploads?	eugenehp	wincent
538	2016-10-26 18:21:17	Hi @NevilleS. Long time! I've been out of the Relay loop a bit lately: Relay 2 presentations? Are you talking about talks (like https://speakerdeck.com/wincent/relay-2-simpler-faster-more-predictable) or a feature called "presentations"?	dminkovsky	NevilleS
538	2016-12-20 17:40:58	Done thanks to @wincent - check out [`Relay.GraphQLMutation`](https://facebook.github.io/relay/docs/api-reference-relay-graphql-mutation.html#content).	josephsavona	wincent
537	2015-12-16 22:26:48	@josephsavona Is there any undocumented way to do this currently (before this is done)? Primarily to throw away the entire store and all cached data?	grydstedt	josephsavona
537	2015-12-16 23:53:17	I experimented with this in #485 and spun off some ideas into separate commits, but this ultimately didn't pan out. We'll continue exploring ideas around cache eviction. As @kassens noted, `forceFetch` can be used to forcibly refetch information when necessary.	josephsavona	kassens
532	2015-11-07 19:02:20	@kassens, When I open this issue I had node v0.12 installed. Now after upgrade to last stable node: v5.0.0, npm: 3.3.6. But error the same. Should I have node v4.1.1 and npm 2.14.4 exactly?	designeng	kassens
526	2015-10-30 10:49:36	@joshblack Thanks for filing this, but due to the restrictions that @zpao mentioned we can't support npm3 yet. I'll close this for now.	josephsavona	zpao
525	2015-10-30 11:00:07	Thanks for this @joshthecoder! Since we can't be guaranteed a ref, we should get rid of this `this` binding too: https://github.com/facebook/relay/blob/master/src/container/RelayContainer.js#L302-L304 Can you send an update?	steveluscher	joshthecoder
525	2015-10-30 18:11:24	@steveluscher Wouldn't this break the current behavior of onReadyStateChange callback you provide when calling setVariables() or forceUpdate()? I'm not sure what use case there is for having access to your component instance in that callback. Maybe for invoking setState()?	joshthecoder	steveluscher
525	2015-10-30 19:15:29	@joshthecoder We should only pass `null` as the instance _if_ it's a stateless functional component, otherwise RelayContainer should continue to pass the instance.	josephsavona	joshthecoder
525	2015-10-30 20:22:20	@josephsavona These changes should maintain the current behavior for non-stateless functional components. `this` should still be the component instance. Also I'm not sure if there's a better way to detect that besides looking for `isReactComponent` on the prototype. Seen the React code use it in a few spots for similar use cases.	joshthecoder	josephsavona
523	2015-10-30 11:10:44	Can I ask you to take a look at this solution, @josephsavona?	steveluscher	josephsavona
523	2015-10-30 14:06:45	@HurricaneJames Thanks for working on this. Introducing a custom map implementation could affect performance and before we go down this path we'll need to understand by how much. I'll import this internally and try benchmarking.	josephsavona	HurricaneJames
523	2015-10-30 14:17:37	@HurricaneJames After double-checking the spec we realized that ES2015 `Map`s preserve insertion order, so it should be sufficient to use those. Can you update to just use `Map`?	josephsavona	HurricaneJames
523	2015-11-04 22:29:07	@HurricaneJames yup, it's provided by `fbjs`. I believe the OSS version uses the same polyfill as babel.	josephsavona	HurricaneJames
522	2015-10-30 14:01:49	What @josephsavona means is that, somewhere in your app, there's a query for `onboarding_data` that's not represented in your fat query. The fat query is a query that represents all the possible things that could change in your application as a result of this mutation. Whatever way you're fetching `onboarding_data` in the first place, replicate it in the fat query, and support it in your mutation…	steveluscher	josephsavona
521	2015-10-29 17:36:15	@josephsavona, I have StoriesPage which is a root container. Along with StoriesPage I have AddStoryPage which is also a rootContainer so when I go from StoriesPage to AddStoryPage there I do AddStoryMutation (RangeAdd on StoryConnection) which succeeds (new edge's fields match the stories connection node fields which is queried in StoriesPage) and on success I go back to StoriesPage but there the…	IlyasM	josephsavona
521	2016-02-07 10:32:01	@steveluscher Hi, I run into the same problem out of nowhere, can you tell me the answer to jwaldrip's problem? Thanks	bfwg	steveluscher
520	2015-11-02 06:03:20	Thanks for you response @steveluscher Currently, I'm going with a solution similar to the first option you pointed out. I feel better for now, since I'm not the only one doing this way, but yes, would be awesome to see this in the core.	schweller	steveluscher
520	2016-04-21 12:20:05	@josephsavona thanks for clarification. If somebody needs example of `BatchNetworkLayer`, and wrapping `express-graphql` you can found it here https://gist.github.com/nodkz/d9a6380d55067192295382e8e490f39f	nodkz	josephsavona
520	2016-04-21 17:15:42	@nodkz would be cool to publish that as an npm module :-)	josephsavona	nodkz
520	2016-04-21 17:17:27	+1 to that. I was going to ask the same :-) I'd help maintain it! On Thu, Apr 21, 2016 at 12:15 PM Joseph Savona notifications@github.com wrote: > @nodkz https://github.com/nodkz would be cool to publish that as an npm > module :-) > > — > You are receiving this because you are subscribed to this thread. > > Reply to this email directly or view it on GitHub > https://github.com/facebook/relay/iss…	KyleAMathews	nodkz
520	2016-04-22 21:01:16	@josephsavona @KyleAMathews I can not publish my gist as npm module. It is too dumb. So, I spent all current day and made this great thing: https://github.com/nodkz/react-relay-network-layer With some simple middlewares. Open for review and PRs.	nodkz	KyleAMathews
520	2016-04-22 21:01:16	@josephsavona @KyleAMathews I can not publish my gist as npm module. It is too dumb. So, I spent all current day and made this great thing: https://github.com/nodkz/react-relay-network-layer With some simple middlewares. Open for review and PRs.	nodkz	josephsavona
520	2016-04-22 21:21:19	@nodkz awesome! Thanks for publishing this! I'm going to go ahead and close this issue :-)	josephsavona	nodkz
505	2015-10-23 22:31:21	I think that would be acceptable, @michaelchum. The main intention of this check is to make sure that people developing in the Relay repo are using a known-to-be-supported tool-set, so that they can do things like run the tests without spurious failures. So in this case, `prepublish`, which will run when you do a top-level `npm install`, is probably good enough. If you run `npm install` from the …	wincent	michaelchum
505	2015-10-23 23:56:05	@wincent Thanks for the clarification! It says in the [npm docs](https://docs.npmjs.com/misc/scripts) that `prepublish` only runs before a package is published or in a "local" `npm install`. There's no mention of dependency install. As you mentioned, since this script helps people developing Relay and not people using Relay as a dependency, I think it makes sense to move it to `prepublish`. I'm i…	michaelchum	wincent
503	2015-10-25 01:18:57	@steveluscher The [Relay public API](https://github.com/facebook/relay/blob/master/src/RelayPublic.js) currently does not expose `RelayQueryConfig`. Are you planning on exposing it to subclass `Relay.RelayQueryConfig` as a standard instead of `Relay.Route`? I think `Relay.RelayQueryConfig` should be exposed and released (perhaps 0.4.1?) before showing its usage on the homepage.	michaelchum	steveluscher
502	2015-10-23 23:19:51	@wincent Why is the correct behavior in that check not to only strip off the `generated` fields rather than all the `requisite` ones? It seems like in practice you'd get all the relevant benefits if you considered only the `generated` ones, while offering a nicer and less unintuitive escape hatch in the case that someone actually wants to query for e.g. `widgets { id }` per the above example (whe…	taion	wincent
500	2015-10-23 22:08:30	As @yuzhi mentioned, it's possible that the `edges` field is in a different file from the connection field such that the plugin can't catch all cases. That said, we could definitely detect missing connection arguments when an `edges` subfield _is_ present. The change would need to happen in [`RelayQLPrinter#printField`](https://github.com/facebook/relay/blob/master/scripts/babel-relay-plugin/src/…	josephsavona	yuzhi
500	2015-11-13 04:57:01	@xuorig thanks!	josephsavona	xuorig
498	2015-11-11 16:14:40	@josephsavona Sorry to just get back so late, just taking relay-implementation up again. It would be nice if babel-relay-plugin could detect a 'statically' declared variable in the same file but I suppose that would be a lot of effort to gain just a little bit of DRYness. Thanks for getting back so quickly though, loving relay and graphql so far!	Globegitter	josephsavona
496	2015-10-28 13:22:58	@taion Yeah, this seems like the most robust option. Feel free to cc us on pull requests/branches (even on `react-router-relay`) if you'd like feedback on an implementation.	josephsavona	taion
494	2015-10-20 16:19:51	@josephsavona Thanks, thats awesome!	jardakotesovec	josephsavona
490	2015-10-19 18:27:22	Thanks for the PR, @HurricaneJames. We originally added the type-first sorting — somewhat reluctantly — to satisfy an internal requirement (integration with another cache that relied on type-first behavior; D2022689 for any FBers that might be reading along). I'm going to check around and see whether this is still a requirement (I expect it is) and if we can fork this particular detail so that th…	wincent	HurricaneJames
490	2015-10-27 17:23:12	@wincent did we ever find out if this could be merged or if we needed to use the alternate sort algorithm?	HurricaneJames	wincent
488	2015-10-20 16:59:59	Thanks for the report @enaqx! I suspect @clentfort is right about this being a dupe, so I'm going to close this one. Please feel free to comment again if this isn't the case and we can look into this further.	wincent	enaqx
487	2015-10-21 00:45:36	@dschafer Thanks for confirming. In this case, `RelayDefaultNetworkLayer` should be changed to resolve the request when `data` is non-null or there are no `errors` (if non-null but there errors just log them to console), and only `reject` the request when data is null and there are errors. @vladar any interest in submitting a PR? ;-)	josephsavona	dschafer
487	2016-07-12 13:57:56	@josephsavona any hint on how would you model a request where error condition not block rendering the component? I hit a roadblock and just a one liner would help me to proceed. thanks in advance	bsr203	josephsavona
487	2016-07-12 16:40:42	@josephsavona Thanks a lot for the response. I already have a custom network layer to format the error and would be easy to adapt. One thing to confirm. Does this ok to do in case of null response as well (if the response can be completely optional - and client can identify this from server error code). would it cause any issue with the internal cache.	bsr203	josephsavona
482	2016-06-28 16:58:55	@josephsavona tks helps a lot! However after reading this post [graphql-and-authentication](https://medium.com/the-graphqlhub/graphql-and-authentication-b73aed34bbeb#.hsoqxwdhz) I'm considering passing the token in the Viewer and not in the Header.	rturk	josephsavona
479	2015-10-19 15:57:12	@HurricaneJames Currently there is no way to avoid the buildup of multiple distinct tracked queries for connections. Note that `forceFetch` refetches the given queries but does not cause other data to be purged. Note that we're actively working on changing tracked queries in #485. Re mutations that affect connections, we typically recommend specifying the result of connection changes via configs …	josephsavona	HurricaneJames
478	2015-10-19 16:00:38	@HurricaneJames this appears to be basically the same issue as #479 as both ultimately are caused by the building of tracked queries for a connection. I'm going to close this - let's move discussion to that issue.	josephsavona	HurricaneJames
478	2015-10-19 18:28:20	> Is there a reason the keys were sorted? @HurricaneJames: I replied on your PR.	wincent	HurricaneJames
475	2016-03-31 23:20:59	The mutation `onFailure` callback **should** be called if the mutation fails. I'm going to close this, feel free to comment with additional steps to repro. @edvinerikson note that the OP is referring to `onFailure` (callback on `RelayStore.{apply,commit}Update`).	josephsavona	edvinerikson
474	2015-10-28 01:20:45	@josephsavona `babel-relay-plugin` `0.3.0` That is the latest version I guess. Any ideas what else could be wrong? Before I used but that wasn't really what I wanted - or maybe I just don't understand what that `id` is supposed to be. My assumption is that I can stick the "real" id in there that comes back from my database?	BerndWessels	josephsavona
474	2015-10-28 13:25:19	@josephsavona Yes, I'm using the lastest version of them, v0.4.0 and v0.3.0 ([my package.json](https://github.com/brenoc/relay-starter-kit/blob/relay/typenameIssue/package.json)) @BerndWessels Unfortunately no, I couldn't :(	brenoc	josephsavona
474	2015-10-28 18:43:44	@josephsavona As @brenoc pointed out, if I add `__typename` to the requested properties the error goes away - but I expected the system to take care of that?	BerndWessels	josephsavona
474	2015-10-29 16:10:12	@josephsavona I have a repo that you can run and see the issue: https://github.com/brenoc/relay-starter-kit/tree/relay/typenameIssue It's just a fork of relay-starter-kit with some minor changes in the code. Is that helpful? Sorry for not providing a case in Relay Playground as you asked. I think it will take some time for me to port that code into Relay Playground.	brenoc	josephsavona
474	2015-12-06 22:01:27	@josephsavona the unabbreviated error looks like: > Warning: RelayQueryWriter: Could not find a type name for record `client:client:6810115162:UmVzb3VyY2U6NA==`. The app works without issue when I don't bump to `0.6.0`. But when I do bump, a specific mutation is triggering the error. The mutation pattern is to create a new item, `Group`, add the new `groupEdge` to my `User`'s `groups` connection,…	rojobuffalo	josephsavona
474	2015-12-07 00:54:07	@josephsavona :ok_hand:	rojobuffalo	josephsavona
474	2016-02-20 20:29:33	@josephsavona For some reason, this doesn't throw the warning on Heroku, but only on local development: [https://relay-rails-blog.herokuapp.com/](https://relay-rails-blog.herokuapp.com)	gauravtiwari	josephsavona
466	2015-10-15 18:50:31	@josephsavona Although not entirely connected with initial question above i jumped in because i see this going in the direction i need. So im adding my question. What you asked: `would you have links to non-adjacent pages such as "...[2] [3] [4] ... [10]` is exactly what i need. Our current graphql server is extended so that it can send back total count along with native `pageInfo` information. S…	GrzegorzKaczan	josephsavona
465	2015-10-15 05:54:56	@josephsavona Ok, thanks a lot for answer. Should I open issue with feature request for dirtying unused connections? I would like to track it somehow as its very important feature for our use case.	jardakotesovec	josephsavona
457	2015-10-13 14:52:26	What @wincent said - for now, use `node` to get efficient refetches. @steveluscher is working on supporting a wider variety of root calls (fields) including connections and I believe non-`node` "identifying" fields such as fields of the pattern `foo(id: $id)`.	josephsavona	wincent
456	2015-11-10 23:29:45	@dminkovsky I'm sorry to hear that this was frustrating. You raise good points about the tradeoff of nesting fields in the query vs container. Rather than allow more nesting within route queries, we'd like to go in the opposite direction: eliminating the need for routes & their queries, and instead allow express data dependencies solely via containers. @steveluscher is building the prerequisite t…	josephsavona	dminkovsky
456	2015-11-10 23:36:32	@josephsavona Oh no, please—thank you for Relay in general and your work here on GitHub. Really appreciate both! Was less expressing frustration and more providing feedback regarding confusion caused by the docs. If you are planning to eliminate routes and their queries, then all compositing will be done via containers? Got to read #112... :) Thanks again	dminkovsky	josephsavona
455	2015-10-13 07:13:45	@wincent Thank you!	tothandras	wincent
453	2015-10-13 01:43:15	> though in some cases React will be a global so you wouldn't want to warn. But in that case, we should use the existing ESLint mechanisms for declaring `React` as a global, right? --- Regardless, @kassens :+1:	yungsters	kassens
453	2015-10-13 01:46:56	Ahh, nice. @kassens Can you incorporate @zpao's suggestion so that this pull request does not re-introduce the lint errors?	yungsters	kassens
453	2015-10-13 01:46:56	Ahh, nice. @kassens Can you incorporate @zpao's suggestion so that this pull request does not re-introduce the lint errors?	yungsters	zpao
451	2015-10-12 16:13:54	Thanks, @yihangho. @facebook-github-bot import	wincent	yihangho
450	2015-10-14 01:35:23	@chandu0101 @jardakotesovec Just published react-relay@0.4.0 and babel-relay-plugin@0.3.0.	yungsters	jardakotesovec
450	2015-10-14 01:35:23	@chandu0101 @jardakotesovec Just published react-relay@0.4.0 and babel-relay-plugin@0.3.0.	yungsters	chandu0101
447	2015-10-12 12:15:09	@josephsavona any chance on elaborating on SO? I've been working on this for a day now, and don't feel any closer to getting it working.	AndrewIngram	josephsavona
445	2015-10-09 21:20:27	@josephsavona is the code you referring to the one from the `getMutation` method like in this example? if yes, then this does not solve the problem. @chandu0101 is talking about the mutation name that is actually used in the query that is send to the graphql server. As an example from scala.js relay version we developed, the query looks like this, even after applying the change you suggested: as …	xsistens	josephsavona
445	2015-10-09 21:20:27	@josephsavona is the code you referring to the one from the `getMutation` method like in this example? if yes, then this does not solve the problem. @chandu0101 is talking about the mutation name that is actually used in the query that is send to the graphql server. As an example from scala.js relay version we developed, the query looks like this, even after applying the change you suggested: as …	xsistens	chandu0101
445	2015-10-09 22:43:15	@josephsavona thanks alot for pointer , i just opened a PR https://github.com/facebook/relay/pull/448 please review it , i can confirm that scalajs mutations working fine now :+1:	chandu0101	josephsavona
444	2015-10-09 15:46:56	@jardakotesovec Currently append/prepend/remove operations are only supported on connections and not for plain lists. In general connections are more powerful and we recommend using when designing schemas. I'll mark this as an enhancement - we'll accept contributions for similar operators for lists (e.g. append/prepend/remove).	josephsavona	jardakotesovec
444	2016-03-01 12:01:33	@wincent Maybe this issue also could be part of the #538? Just in case you have missed that.	jardakotesovec	wincent
444	2016-03-04 00:23:54	Yeah, it's definitely related, @jardakotesovec, but I don't think we'll get to any list changes as part of that work, except indirectly (ie. we won't change lists to have connection-like features, but we might be able to make connections as easy as working with lists). Let's this keep this open until the dust settles from that work; we can close it if necessary once we know how things end up.	wincent	jardakotesovec
441	2015-10-08 21:47:48	@kassens There is a merge conflict because of https://github.com/facebook/relay/commit/89d62360d5133e43ec16500f1407d48792c6704b	octref	kassens
441	2015-10-08 23:32:46	@octref: Yes, saw that, but was easy to resolve.	kassens	octref
439	2015-10-08 17:18:13	@octref These are dependencies of `react-router`, not Relay. I'd recommend filing an issue with `react-router`. Feel free to comment again here though if that doesn't solve the problem!	josephsavona	octref
439	2015-10-08 18:21:25	@octref that would be great, thanks!	josephsavona	octref
439	2015-10-08 18:29:27	@octref: rc3 is released now. Want to send the PR for the fix?	kassens	octref
439	2015-10-08 18:36:35	@kassens Done and signed CLA.	octref	kassens
433	2015-10-07 17:08:59	@josephsavona Is it ok?	akashnimare	josephsavona
433	2015-10-07 22:49:49	@akashnimare: This got held up because our internal linter blocked it. I've now fixed that, so we can proceed to land this.	wincent	akashnimare
430	2015-10-06 18:26:42	@akashnimare The headers need to be changed for _all_ the .js files in `examples/`. Can you confirm that lint passes after the change?	josephsavona	akashnimare
430	2015-10-06 19:51:43	@josephsavona Please See #433	akashnimare	josephsavona
429	2016-10-29 13:11:19	I will not rubber stamp and land your change for you @yungsters! I can import it for you and you can get your change reviewed by someone though :)	facebook-github-bot	yungsters
426	2016-06-07 12:55:34	@nodkz thanks ! this looks definitly cleaner ;)	IcanDivideBy0	nodkz
426	2016-06-27 17:38:28	@miracle2k I finally used the authMiddleware which handle a refresh token function as well. You should try the @nodkz solution too, the getter/setter is definitly some kind of a hack PS: we still write `var self = this;` in 2016 ? xD	IcanDivideBy0	nodkz
425	2015-10-05 16:07:00	Thanks for answering @wincent. I'll keep this issue open as a reminder to update the headers.	fson	wincent
420	2015-10-03 16:52:41	@fson & @kassens Tnx!	cmodijk	fson
420	2015-10-03 16:52:41	@fson & @kassens Tnx!	cmodijk	kassens
416	2016-09-03 00:24:01	We're planning on totally replacing the Relay website for the release of [Relay 2](https://speakerdeck.com/wincent/relay-2-simpler-faster-more-predictable), including rethinking how the Playground works, so I am going to close this for now. Thanks for bringing this issue up, @taion. This had bugged me as well. We'll do our best to make things a bit smoother on the new documentation site.	wincent	taion
415	2015-10-08 16:23:00	@josephsavona sorry about the delay. I ended up resolving the issue by making `Link` be the dynamic type, instead of a container for another dynamic type (`LinkDestination` above). It seems that the `refragmentRelayQuery` only checks to see if the child fields of a node are of a dynamic type, but it doesn't check if the "grandchildren" are dynamic. Here's the fatQuery and configs for one of the m…	yusefnapora	josephsavona
415	2015-10-22 16:35:16	I'm having this problem too. @yusefnapora what do you mean by "Making a type dynamic"? Any other workarounds? /cc @josephsavona Thank you!	luisobo	josephsavona
415	2015-10-22 21:03:34	@josephsavona nope, 0.2.5. It seems the latest is 0.3.0. Updating now. Should this fix the issue tho?	luisobo	josephsavona
413	2015-10-02 04:24:07	Thanks, @enaqx! @facebook-github-bot shipit	wincent	enaqx
413	2016-10-29 13:10:54	@wincent has imported this pull request. If you are a Facebook employee, you can view this diff [on Phabricator](https://phabricator.intern.facebook.com/D4101176).	facebook-github-bot	wincent
412	2015-10-02 01:26:41	@zpao Thanks for detailed instructions > move eslint rules from dependency to relay own .eslintrc > > > No, the point of the shared config is that we can share that across our projects and enforce the same rules :) Ok. Then vice versa. graphql-js should depend on general rules rather than implementing its own, but it seems have quite different codestyle. :)	enaqx	zpao
412	2015-10-12 19:36:21	@enaqx I'm going to make the following changes as I merge this upstream: 1. Change `diffRelayQuery.js` to return `null` to have a consistent return. 2. Remove disabling `no-unused-vars` from `RelayQueryTransform`. (This warning is a bug with ESLint and Flow, and not with the code itself.) Let me know if either of these will be a problem!	yungsters	enaqx
412	2015-10-12 19:43:26	@yungsters No problem, thanks! Although if you remove `no-unused-vars` from `RelayQueryTransform` it will impact tests with warning if lint step will be included.	enaqx	yungsters
411	2015-10-01 21:08:50	@josephsavona I think that makes a good low-level API. My concern is that this doesn't necessarily match how I might want to think about subscriptions from the front end. Echoing @KyleAMathews's comment, I feel like I really think more about wanting live updates for a particular query, rather than wanting to subscribe to a specific named subscription. Moreover, I think having specific subscriptio…	taion	KyleAMathews
411	2015-10-01 21:08:50	@josephsavona I think that makes a good low-level API. My concern is that this doesn't necessarily match how I might want to think about subscriptions from the front end. Echoing @KyleAMathews's comment, I feel like I really think more about wanting live updates for a particular query, rather than wanting to subscribe to a specific named subscription. Moreover, I think having specific subscriptio…	taion	josephsavona
411	2015-10-03 22:27:58	@josephsavona what are the steps to add support for a `@live` directive?	KyleAMathews	josephsavona
411	2015-10-20 13:14:25	Just FYI to all those on this issue...I'm actively working on implementing the general concepts @josephsavona outlined above. Nothing in PR state yet...but hopefully it won't take me toooo much longer to get it there.	skevy	josephsavona
411	2015-11-02 19:52:55	@KyleAMathews thanks for starting this discussion! I've created a new task with the API described above to help guide contributions. Let's continue discussion at #541	josephsavona	KyleAMathews
411	2015-11-02 19:53:05	also cc @skevy	josephsavona	skevy
411	2016-03-26 00:47:10	@taion 's idea is feasible if each node type is subscribable to. I did something like this with Entity Framework and signalR where each change to the database was published. So any tree of graphQL nodes on the client would result in a tree of subscriptions to the server. I then did additional filtering on the client so the server didn't do 'live queries' it just published events when a node's rel…	gilesbradshaw	taion
408	2015-10-01 20:43:04	@wincent I have same problem. I'm running 1844dc940b46021befd7703b574ddbbcee8656f8 atm. Running `npm run update-schema` will fill few `description` fields inside `schema.json`.	zigomir	wincent
407	2016-05-10 23:29:09	It appears to me that this is a fine workaround and doesn't add much boilerplate to your app and if common in your case could be moved into a higher order component or some other abstraction. I'm with @josephsavona on this one that we should try to keep the API small.	kassens	josephsavona
403	2015-09-29 16:54:02	Gotcha, thanks @yuzhi	grydstedt	yuzhi
396	2015-10-12 22:16:48	@zpao I guess that would be a good solution for the moment. @wincent Arch Linux already uses to npm3 by default, that's how I encountered this problem.	clentfort	wincent
396	2015-10-12 22:16:48	@zpao I guess that would be a good solution for the moment. @wincent Arch Linux already uses to npm3 by default, that's how I encountered this problem.	clentfort	zpao
396	2015-10-20 17:46:24	Spring cleaning, so I threw up https://github.com/facebook/relay/pull/495 for this. @zpao: I see that you relaxed the requirement in React a few days ago, but I don't think we're ready to go there yet.	wincent	zpao
395	2015-09-30 19:32:50	@michaelchum Thanks! @yungsters rebased this diff internally already and he'll land it shortly, so don't worry about the merge conflict.	kassens	yungsters
395	2015-09-30 19:32:50	@michaelchum Thanks! @yungsters rebased this diff internally already and he'll land it shortly, so don't worry about the merge conflict.	kassens	michaelchum
394	2015-09-29 22:12:59	Thanks for he heads up, @chandu0101. @voideanvalue might have thoughts on this, as he did most of the implementation for the current version of the `RelayMutation` API.	wincent	chandu0101
390	2015-10-06 12:55:22	@kassens Hi, How did you do that? If it's not a secret ) I have created [repo](https://github.com/mikhail-riabokon/relay-server-rendering) where I am trying to run Relay + GraphQL on server, but I still have error, which have not resolved yet. In case if you have time and interest, could you have a look on it and write that I did wrong? Thank you in advance.	mikhail-riabokon	kassens
389	2015-09-25 17:02:09	@AnSavvides This is great! Thank you!!	josephsavona	AnSavvides
385	2015-09-24 22:28:58	@taion thanks for working on this!	josephsavona	taion
383	2015-09-24 18:17:11	An architecture where the complete schema is only known at runtime is quite common in software in my experience. Take a CMS where users can create new types of content using a UI during runtime. Or take any random enterprise software system where types and their fields are defined in a database, again by users with an UI. Not everybody is building single-deployment web applications. A lot of soft…	faassen	josephsavona
382	2015-09-26 00:09:33	@michaelchum According to the summary, wouldn't it be enough if we just removed the preinstall line (since install already installs parent directories?)	kassens	michaelchum
382	2015-09-26 01:10:41	@kassens I've done a bit of research before the commit :) Because the automatic install on parent directory `relay/` is `npm install --production` which only installs `dependencies` and ignores `devDependencies`, it will therefore not build since `gulp` (and some other tools required for build) are only in `devDependencies`. We need to manually go to `relay/` and run `npm install` at least once i…	michaelchum	kassens
382	2015-09-26 03:27:32	Thanks for doing the research, I don't have much experience with npm. @wincent ship it	kassens	wincent
381	2015-09-24 16:52:18	We're adding the `pageInfo` during the static transform of the code [here in GraphQLPrinter](https://github.com/facebook/relay/blob/58e45dbb9fd08215884597171ce072551f344c06/scripts/babel-relay-plugin/src/GraphQLPrinter.js#L502-L504). During the transform, we can only look at the current file / GraphQL fragment we're transforming. This means we can't inspect what's inside fragments. When you want …	kassens	josephsavona
381	2015-09-24 17:27:55	@kassens Probably easier just to demonstrate with code what I mean - see https://github.com/facebook/relay/pull/385	taion	kassens
379	2015-09-24 14:42:25	Sorry about that @josephsavona, still wrapping my head around the Relay source. I added the checks to `writeRelayUpdatePayload` and `writeRelayQueryPayload`. Let me know if anything else looks off!	aweary	josephsavona
379	2015-09-24 19:56:04	@josephsavona I really appreciate it, this is helping me get a better handle on things. I added some additional `invariant` checks for the ID in `writeRelayUpdatePayload` and reformatted per your recommendations.	aweary	josephsavona
379	2015-09-28 14:29:58	@josephsavona no problem, thanks for bearing with me on it!	aweary	josephsavona
379	2015-10-08 18:25:39	@josephsavona sounds great, thanks for the update!	aweary	josephsavona
375	2015-09-23 21:03:44	@fson beat me to it - Relay sends JSON, hence `application/json`.	josephsavona	fson
374	2015-09-23 23:17:47	Thanks @michaelchum! @facebook-github-bot import	kassens	michaelchum
372	2015-09-26 07:10:43	Sorry for the slow response! I haven't had much internet access in the last couple of days. Just caught up on this and saw that I got mentioned in slack about the same issue. ##### Context on why Relay gets cursors for each edge When we were building Relay, we tried to gets data so that it can be cached and support as many views as possible with minimal round trips. As @josephsavona mentioned abo…	yuzhi	taion
372	2015-09-26 07:10:43	Sorry for the slow response! I haven't had much internet access in the last couple of days. Just caught up on this and saw that I got mentioned in slack about the same issue. ##### Context on why Relay gets cursors for each edge When we were building Relay, we tried to gets data so that it can be cached and support as many views as possible with minimal round trips. As @josephsavona mentioned abo…	yuzhi	josephsavona
368	2015-09-23 03:45:20	@josephsavona Here is also my custom scalar for reference: (I'm using Joi for validation)	juhaelee	josephsavona
365	2015-09-23 00:57:00	@josephsavona This field would be undefined when the query's missing. This is the only place productCategories is used in a fragment.	u9520107	josephsavona
362	2015-09-24 19:25:48	Made the changes in #374 exactly as @steveluscher stated but not quite like the React Native website. I think this can be closed!	michaelchum	steveluscher
362	2015-09-25 05:18:04	Thanks for your help @michaelchum!	kassens	michaelchum
360	2015-09-28 17:13:33	@jardakotesovec Is Dan's response what you were looking for?	yuzhi	jardakotesovec
360	2015-10-04 10:55:40	@yuzhi Yes, thanks. I did not realize that this convention is described directly in graphQL [spec](https://facebook.github.io/graphql/#sec-Errors), so I guess no need to have it explicitly in [graphQL - Relay spec](https://facebook.github.io/relay/graphql/mutations.htm). So closing, thanks!	jardakotesovec	yuzhi
358	2015-09-22 16:29:33	@kassens Are you sure you updated? I've confirmed the fix on latest.	josephsavona	kassens
358	2015-09-22 21:08:28	Perfect, thanks @josephsavona!	shanecav	josephsavona
348	2016-10-29 13:08:43	I will not rubber stamp and land your change for you @yungsters! I can import it for you and you can get your change reviewed by someone though :)	facebook-github-bot	yungsters
340	2015-09-19 05:05:59	Super excited to get this landed. Thanks @taion!	steveluscher	taion
340	2015-09-23 22:53:27	Thanks @taion. Now let's see if this machine wants to obey me: @facebook-github-bot import	wincent	taion
325	2015-09-17 01:06:31	@josephsavona Ok. I'll try that out today and submit a PR later.	u9520107	josephsavona
319	2015-09-16 00:00:12	@zpao Thanks!	RichardForrester	zpao
318	2015-09-16 11:13:19	We have noticed the same thing about the edge for `RANGE_ADD`. We used to encode information about the connection field arguments in our cursors, so we could raise an error if a cursor was incorrectly used with changed arguments. This was discussed in https://github.com/facebook/relay/issues/32 (see @dschafer's [answer](https://github.com/facebook/relay/issues/32#issuecomment-130410202)). However…	fson	devknoll
318	2015-09-16 16:22:19	I posted the question [here](https://stackoverflow.com/questions/32613879/should-the-opaque-cursors-in-connections-be-stable-across-different-field-args), but agree with @fson: if they should be stable, it should definitely be in the spec.	devknoll	fson
311	2015-09-14 20:46:24	Thanks, @zpao. Want to go ahead and import this on the FB side so we can get this in?	wincent	zpao
309	2015-09-15 18:32:15	@josephsavona Why not use the [GraphQL syntax for aliases](http://facebook.github.io/graphql/#sec-Field-Alias) instead of the special `@relay` directive in this case?	fson	josephsavona
309	2015-09-15 18:34:15	@fson That would be awesome - but that syntax is not supported for fragments. The above is equivalent to the following:	josephsavona	fson
309	2015-09-15 18:47:10	@josephsavona Oh, I see. In the `@relay(alias: 'bigPic')` example, I assume Relay would convert it to something like this: Where is the name of the field (`profilePic` in this case) defined?	fson	josephsavona
309	2015-09-18 22:50:26	@fson Relay can't convert to `lilPic: profilePic ...` because that assumes the fragment has one root field, which is rarely the case. Per offline discussion with @leebyron and @dschafer we'll probably have to add support for fragment aliases in the language to make this seamless. This would use your earlier proposal, @fson:	josephsavona	fson
309	2015-09-18 23:04:15	Thanks for the clarification @josephsavona. This seems like the most obvious syntax. However, wouldn't it also assume a fragment with just one field that it can alias? What would happen if you try to apply it to fragment with many fields?	fson	josephsavona
309	2015-09-18 23:12:10	@fson the response for aliased fragments would be an object: Then use it:	josephsavona	fson
309	2015-09-18 23:37:26	@fson the new syntax would create a new object, into which the results of the fragment are spread. The current syntax spreads the result into the _outer_ object. Old result: New result:	josephsavona	fson
309	2015-11-21 13:55:09	@josephsavona Looks like we have to pass both - variable mapping **and** prop with same name to make this work as @taion mentions above. My example: I need to display different number of items in connection for different scenarios. Child fragment has variable `commentsShown`. But if I only pass variable mapping (without props) - Relay fetches all items as expected, but truncates them to initial v…	vladar	taion
309	2015-11-21 13:55:09	@josephsavona Looks like we have to pass both - variable mapping **and** prop with same name to make this work as @taion mentions above. My example: I need to display different number of items in connection for different scenarios. Child fragment has variable `commentsShown`. But if I only pass variable mapping (without props) - Relay fetches all items as expected, but truncates them to initial v…	vladar	josephsavona
309	2015-12-17 08:18:46	@taion but these prop'd variables are known only in the component context, and not statically in the `fragments` section of the relay container (for instance, a piece of state handled by a component). Is there something I'm missing ? I mean, fragment variables live in a static context, and I can't see how I would be able to access component runtime data within that static context. Could you expla…	netgusto	taion
309	2015-12-21 17:05:13	@quazzie Thanks for asking. I'm writing an answer to your question on Stack Overflow.	josephsavona	quazzie
309	2015-12-22 09:40:04	@taion @vladar Thanks for you answers. **(react-relay v 0.6.0)** Still, the relay variables set in the parent (`Freelance`) are set in the nested component (`FreelanceList`; when `console.log`ing this.props.relay.variables I can see them), but not used by relay in the query fragment defined by `FreelanceList`. I'm puzzled, to say the least.	netgusto	taion
309	2016-02-11 15:46:26	I'm pretty well on track with how to do this via @josephsavona's example. But while working with similar code, I am getting the following error: This is the fragment I am working with:	jeromecovington	josephsavona
309	2016-02-11 18:19:44	@josephsavona - But here I am trying to set the values of `termSlug` and `taxSlug` to those passed in via the route. Ex.	jeromecovington	josephsavona
309	2016-02-18 04:21:51	@josephsavona Is there a place to track if the fragment alias will be added to the language? Thank you.	guzart	josephsavona
308	2015-09-14 17:20:02	I've imported this into our internal Phabricator instance so we can get some other eyes on it. Thanks for the PR, @freiksenet.	wincent	freiksenet
307	2015-09-14 14:44:29	This is a bug, and I missed this when adding support for extracting enums & input objects from `query` types to the printer. For context, enums and input objects are new in GraphQL RFC so our support for them isn't as fully tested. @jardakotesovec we apologize that you've run into some bugs when using them and we'll get this fixed for the next release.	josephsavona	jardakotesovec
307	2015-09-14 14:48:53	@josephsavona ok, thanks a lot for quick response. I will look forward to new version and meanwhile stick with 0.1.1	jardakotesovec	josephsavona
307	2015-09-18 23:21:13	@jardakotesovec this is now addressed on master and will be out in the next release. thanks for filing the issue!	josephsavona	jardakotesovec
307	2015-09-20 11:13:56	@josephsavona Great, thanks.. Noticed that it just missed 0.3.2 release. Hope another minor version bump will be soon :-).	jardakotesovec	josephsavona
305	2015-09-15 21:26:36	@KyleAMathews thanks again for reporting this - the issue is now fixed on master, i'm going to close.	josephsavona	KyleAMathews
303	2015-09-15 17:20:56	I think ab2afb30b7c53bca75638758acc4a3a4f0542309 is mitigation enough for now. Thanks, @zpao.	wincent	zpao
295	2015-09-18 17:44:25	@quazzie did 18964ef fix it for you? That code is for connections. Basic lists are considered as scalars and should have been updated here: https://github.com/facebook/relay/blob/18964ef05d753ef991d5f621367d7b1849352fc6/src/store/RelayQueryWriter.js#L259	yuzhi	quazzie
294	2015-11-07 02:47:11	I second @dminkovsky, a sample code for handling access control with Relay will be much appreciated.	mugli	dminkovsky
293	2015-09-16 15:45:51	@taion The default is to refetch from the server, otherwise `append` or `prepend` behavior is used if specified. cc @yuzhi @steveluscher	josephsavona	taion
293	2015-09-16 15:55:17	:+1: to that, then. I feel like the cases where I care the most about not refetching the entire connection are usually the ones where operations look like simple appends or prepends. I think @devknoll's server-side proposal is the most generic and broadly applicable solution, assuming the difficulties with identifying the edge for insert are manageable. I feel like putting even more of this sort …	taion	devknoll
293	2015-09-16 18:17:52	> Another option is to provide a way for the schema to define how field arguments correlate to sorting logic. For example, in the query friends(first: 10, orderBy: "name") the schema might indicate that edges should be sorted by the name field. I think this is really interesting. Semantic knowledge of sort/filters could allow cache stores like Relay's to fulfill more cases. However I don't have m…	leebyron	devknoll
293	2015-09-18 07:41:45	@josephsavona Can you clarify what you mean by > The default is to refetch from the server Per my comment on #340, I can't seem to trigger this behavior at all.	taion	josephsavona
288	2015-09-13 20:28:17	@wincent Any info you can provide for how this will work & what it'll entail to set up on an existing GraphQL server? :+1:	devknoll	wincent
288	2015-09-14 18:20:20	@devknoll: Internally, the way `defer` works is that you can denote certain fragments as "deferred", distinguishing them from the "required" part of the data. Canonical use-case example: the data for showing a post is "required" and rendering should be blocked until it arrives, but the data for the comments on the post can be "deferred" and get shown later, on arrival. You can see code in `splitD…	wincent	devknoll
288	2016-03-22 08:09:55	@wincent you're right - I'm deferring independent queries and I don't care about the order they're coming back, but I'm happy to comply to these restrictions to have `defer()` working.	anytimecoder	wincent
288	2016-05-17 14:32:16	Just released new version of [react-relay-network-layer@1.1.0](https://github.com/nodkz/react-relay-network-layer/blob/master/CHANGELOG.md): - add `gqErrorsMiddleware` to display graphql errors from server - add experimental `deferMiddleware`. Right now `deferMiddleware` just set `defer` as supported option for Relay. So @anytimecoder may use this middleware to avoid hacking `GraphQLQueryRunner`.…	nodkz	wincent
288	2016-07-27 15:11:09	I have started to work on this for a pure client side solution as @wincent suggested in one of the posts above. For some use-cases simply activating `defer` does indeed work. For other use cases we quickly ran into: `Uncaught Invariant Violation: printRelayOSSQuery(): Deferred queries are not supported.`. I managed to hack together a NetworkLayer that gets around this invariant, by accessing `req…	Globegitter	wincent
288	2016-07-27 15:11:09	I have started to work on this for a pure client side solution as @wincent suggested in one of the posts above. For some use-cases simply activating `defer` does indeed work. For other use cases we quickly ran into: `Uncaught Invariant Violation: printRelayOSSQuery(): Deferred queries are not supported.`. I managed to hack together a NetworkLayer that gets around this invariant, by accessing `req…	Globegitter	nodkz
288	2016-07-28 09:26:36	@josephsavona Yes, at the very least for understanding's sake it would be great if you could comment on my little hack: https://gist.github.com/Globegitter/553f7dffd1f7ceaead1aba0dd56c5554 Even though we are not using js on the backend this is great news! Either if we can use it on the client-side or just port it ourselves to python. And this batch API would just as-is take care of deferred queri…	Globegitter	josephsavona
288	2016-09-03 00:50:14	I'm going through and cleaning out old issues that were filed against Relay 1, so I'll close this one. As @josephsavona mentioned, we have the primitives in place to straightforwardly implement a `@defer`-like directive in [Relay 2](https://speakerdeck.com/wincent/relay-2-simpler-faster-more-predictable). Thanks to everybody who commented on this issue!	wincent	josephsavona
288	2017-02-10 03:15:58	@wincent @josephsavona @devknoll does Relay 2 officially support 'short term' `deferred queries`? I have a similar user case as your "post and comments" example. let's say I came to the post page via "search by keyword", and I have a section that will display either 'loading comments' or actual comments depending on whether comments data is ready. At the moment we are using relay 1 and I'm handli…	bochen2014	wincent
288	2017-02-10 03:15:58	@wincent @josephsavona @devknoll does Relay 2 officially support 'short term' `deferred queries`? I have a similar user case as your "post and comments" example. let's say I came to the post page via "search by keyword", and I have a section that will display either 'loading comments' or actual comments depending on whether comments data is ready. At the moment we are using relay 1 and I'm handli…	bochen2014	josephsavona
288	2017-02-10 03:15:58	@wincent @josephsavona @devknoll does Relay 2 officially support 'short term' `deferred queries`? I have a similar user case as your "post and comments" example. let's say I came to the post page via "search by keyword", and I have a section that will display either 'loading comments' or actual comments depending on whether comments data is ready. At the moment we are using relay 1 and I'm handli…	bochen2014	devknoll
288	2017-02-12 23:58:55	thanks @wincent . is it a way for client to know when deferred queries are resolved (like `pendingDeferredQueries`, just like `pendingVariables`)? or do I have to check the deferred fields are `null` in code. @josephsavona. I'm not quite familiar with `nodes` query. How is it different from `node` query and `connections` query? is the query type created only for deferred query? https://github.com…	bochen2014	wincent
288	2017-02-12 23:58:55	thanks @wincent . is it a way for client to know when deferred queries are resolved (like `pendingDeferredQueries`, just like `pendingVariables`)? or do I have to check the deferred fields are `null` in code. @josephsavona. I'm not quite familiar with `nodes` query. How is it different from `node` query and `connections` query? is the query type created only for deferred query? https://github.com…	bochen2014	josephsavona
288	2017-02-14 11:21:25	thanks @wincent that helps me a lot! "to either render a new root container after the initial fetch and render (triggered by calling setState in your componentDidMount callback) or .." ((I'm familar with the latter one and use it a lot in my work) can you please elaborate on the former pattern? e.g. what is the user case for it. thanks	bochen2014	wincent
284	2015-09-10 21:19:22	Thanks @wincent :+1: Concrete ideas for the short term: 1. An inverse of the "help wanted" label. This is mostly covered by the issue assignments that are already happening, but I'm not sure if this is codified yet. Then "help wanted" just becomes the set of everything that isn't already assigned to FB :wink: 2. Add/assign GH issues for current internal tasks -- I don't see any GH tasks for the d…	devknoll	wincent
282	2015-09-10 21:50:53	We discussed this offline and agreed that for now, it's best for product developers to manually add `__typename` when necessary. Relay doesn't need this field to operate correctly, and applications won't need the field for every instance of an interface or union. Not including the field reduces network/cpu/memory overhead by default, and leaves open the option of adding it later. A `matchFragment…	josephsavona	devknoll
280	2015-09-10 20:07:46	@devknoll interesting. can you file an issue to discuss the idea?	josephsavona	devknoll
278	2015-09-11 06:24:11	@wincent Thanks for the detailed response. I respect your reasons, and most of them do sound valid. I believe you'll find that while some developers like "playing with shiny things", myself included, most are not comfortable with doing that on production, and companies/managers certainly don't want or allow that. I do agree that you should push for evolving the language, but all I said is, give a…	AntouanK	wincent
269	2015-09-09 17:30:21	@yungsters The React Router based implementation is here - https://github.com/taion/relay-todomvc. I'd be happy to PR it if you think it fits. Aside from the caveat above with how the schema is set up, it has a few other external dependencies and uses webpack a bit differently from the existing examples, though.	taion	yungsters
268	2015-09-10 01:20:20	Shall I move this to facebook/graphql-js then, @josephsavona?	devknoll	josephsavona
262	2015-09-09 05:35:00	@zpao Thanks. Then I will fix this after the RC release.	l-urence	zpao
260	2015-09-08 16:47:50	Looks reasonable to me. Thanks, @devknoll.	wincent	devknoll
259	2015-09-08 19:58:59	Thanks a lot @mhart. I'll start again using your starter kit.	mfirry	mhart
257	2015-09-09 03:08:46	@wincent sorry, what do you mean by beat you to a PR?	spyalert01	wincent
256	2015-09-08 17:05:58	@devknoll thanks!	josephsavona	devknoll
256	2015-09-16 17:59:15	@josephsavona this happening? :wink:	devknoll	josephsavona
256	2015-09-16 18:17:55	@devknoll Yeah, we should eventually move to the recommended naming scheme. This might take a few rounds of PRs: - change the package name in the code (and then publish it) - update everything to depend on it - also update the docs Community help appreciated! ;-)	josephsavona	devknoll
256	2016-01-10 19:50:50	@devknoll steveluscher @josephsavona Will this replace the `babel-relay-plugin` on NPM ? If so it should still be in sync with the version number of `react-relay` to avoid confusion ?! But it looks like there is a `1.0.0` published to NPM - but `react-relay` is only `0.6.1`. Can you please fix this or am I mistaken here?	BerndWessels	josephsavona
256	2016-01-10 19:50:50	@devknoll steveluscher @josephsavona Will this replace the `babel-relay-plugin` on NPM ? If so it should still be in sync with the version number of `react-relay` to avoid confusion ?! But it looks like there is a `1.0.0` published to NPM - but `react-relay` is only `0.6.1`. Can you please fix this or am I mistaken here?	BerndWessels	devknoll
255	2015-09-08 16:52:02	Thanks, @adriantoine. This looks reasonable to me. I also see #260, which fixes this this in a different way. Let me check out both of these.	wincent	adriantoine
255	2015-09-08 16:55:14	@wincent Not sure, but I think we might need both? #260 was intended to fix a slightly different problem. This one seems to be closer to #201	devknoll	wincent
250	2015-09-08 14:25:12	Thanks for the report, @sgwilym, and glad that you where able to get to the bottom of things.	wincent	sgwilym
247	2015-09-07 15:11:19	Thanks for reporting and providing such complete information. TLDR: You can probably ignore the warning. Looking at the query it is trying to send to the server, it has both a before and after call. That can only happen when we have a gap of unknown edges between two segment of known edges. My best guess is you have some components fetching the `first:n` of this photos connection and some compone…	yuzhi	josephsavona
247	2015-09-07 18:23:54	> do you think we can move that warning about doing before/first and after/last to the transform step so we don't get a lot of false positive warnings? @yuzhi Awesome idea, I'm on it.	josephsavona	yuzhi
247	2015-09-07 22:02:07	@josephsavona I can remove the warning from GraphQLRange once you update the transform.	yuzhi	josephsavona
247	2015-09-08 03:02:39	@yuzhi sounds perfect	josephsavona	yuzhi
246	2015-10-01 04:54:24	Hi @Gregoor @josephsavona ..., I'm a little bit confused. React, Relay and GraphQL are quite new for me. Is it possible for example to render recursively a directory structure with n descendants in a single http request? If not, what's the source of the "problem"? - GraphQL doesn't provide a syntax to query recursively data - or Relay doesn't know how to use this GraphQL syntax. Relay batch the q…	grifx	josephsavona
246	2016-01-05 01:30:20	@dminkovsky `RelayFragmentReference` and the `if/unless` functions on it aren't documented. The plan is to replace these with standard GraphQL `@include`/`@skip` directives so that you could write something like:	josephsavona	dminkovsky
246	2016-01-05 01:33:40	@joesavona I was wondering just that—the relationship between if/unless and directives. Thanks for clarifying! понедельник, 4 января 2016 г. пользователь Joseph Savona написал: > @dminkovsky https://github.com/dminkovsky RelayFragmentReference and > the if/unless functions on it aren't documented. The plan is to replace > these with standard GraphQL @include/@skip directives. > > — > Reply to thi…	dminkovsky	dminkovsky
245	2015-09-29 16:08:45	cc @josephsavona	kassens	josephsavona
245	2015-10-05 14:20:09	Any word on this? @josephsavona doesn't seem to be working for me either.	aweary	josephsavona
245	2015-10-09 23:06:10	@josephsavona I can confirm it: the `@include` directive is apparently ignored	guigrpa	josephsavona
245	2015-10-10 16:39:40	@josephsavona I should note that the error I was getting was due to using the `@include` directive in an inline fragment which I already noted here: https://github.com/facebook/relay/issues/443 If I use it on each field it seems to be working just fine :+1:	aweary	josephsavona
244	2015-09-07 19:33:24	@KyleAMathews Really happy to heard that! Thanks for filing issues and helping to make Relay better :-)	josephsavona	KyleAMathews
243	2015-09-08 18:09:14	@wincent yes the `__DEV__` build makes sense. I noticed a second deprecated warning with `React.render(/*....*/)` in the example. It seems that `React.render(/*...*/)` should be replaced with `ReactDOM.render(/*....*/)` in React v0.14.0.	l-urence	wincent
236	2015-09-04 21:04:32	> Separately, I noticed you have widget and widgetId. Why not just fetch widget { id }? @yungsters my guess is because global IDs are supposed to be opaque :smile_cat: Is there a current recommended method to retrieve the non-global ID of an entity/node other than adding an extra field?	mhart	yungsters
236	2015-09-04 21:49:57	@mhart No, but `widget { id }` should be the opaque global ID. If for whatever reason, you actually need the non-global ID, I would actually recommend making _that_ available via an extra field. Does that make sense?	yungsters	mhart
236	2015-09-09 15:31:54	@yungsters Yes, we can consider this resolved. The reason I was retrieving widgetId to begin with was to debug the behavior of REQUIRED_CHILDREN vs. FIELDS_CHANGE.	ashinohara	yungsters
234	2015-09-03 19:52:12	@yungsters This could be caused by tracked queries being flattened. These should be unflattened when the mutation is constructed (via `refragmentRelayQuery`) - not sure why that isn't taking effect here.	josephsavona	yungsters
234	2015-09-11 05:06:18	Did b16c384 take care of this, @josephsavona, or is there more to do here?	steveluscher	josephsavona
234	2015-09-12 00:07:22	@steveluscher yes, this has been resolved.	josephsavona	steveluscher
233	2015-09-10 16:13:32	@josephsavona: If we change some stuff we could use the infrastructure that is available for the garbage collector and simply error-out if any data is still subscribed to. We could change the `RelayStoreQueryResolver` to emit events when new subscriptions are created/disposed, this would enable us to count the number of active subscriptions and not allow `reset` if there are any. This would even …	clentfort	josephsavona
233	2015-09-26 18:42:12	@skevy The workaround for now in React Native is the brute-force equivalent of a page refresh - tear down the current JS context and start a new one.	josephsavona	skevy
233	2015-09-26 18:50:21	cc @skevy @devknoll @taion @fson anybody interested? ;-)	josephsavona	skevy
233	2015-09-27 18:34:36	@fson I like the idea of not having that global singleton Relay store. Ignoring implementation difficulties for now, there are a couple of practical API considerations. - For things like modals and overlays and other dynamic content with data dependencies, when not associating a route to them, it's probably easiest to just set up a new `RootContainer` - this `RootContainer` ideally should share t…	taion	fson
233	2015-09-27 18:34:36	@fson I like the idea of not having that global singleton Relay store. Ignoring implementation difficulties for now, there are a couple of practical API considerations. - For things like modals and overlays and other dynamic content with data dependencies, when not associating a route to them, it's probably easiest to just set up a new `RootContainer` - this `RootContainer` ideally should share t…	taion	skevy
233	2015-09-27 18:39:18	@fson Interesting idea. For background, we've found lots of use cases for having multiple `<RelayRootContainer>` instances that share data within a single application. For example, on React Native each screen within a navigation stack typically has its own root container, and if you're integrating Relay into an existing app you might have root containers for each small UI component that you conve…	josephsavona	fson
233	2015-09-27 18:43:22	> I like the idea of not having that global singleton Relay store. @taion We agree. Earlier versions of Relay had _way_ more global state, and we've been steadily refactoring to move this state into instance objects. The eventual goal is that you could configure a `RelayContext`-style object and pass it into the root container, and all query fetching, mutations, etc would then go through that con…	josephsavona	taion
233	2015-09-27 18:48:59	@josephsavona What about (optionally) separating that out from `Relay.RootContainer` entirely? The idea would be something like having a `RelayContext` component that exports the context via `getChildContext`. Then each `Relay.RootContainer` could just try to get its relay context via its `getContext` (and optionally create a new one if there isn't one available already, to simplify normal use ca…	taion	fson
233	2015-09-27 18:48:59	@josephsavona What about (optionally) separating that out from `Relay.RootContainer` entirely? The idea would be something like having a `RelayContext` component that exports the context via `getChildContext`. Then each `Relay.RootContainer` could just try to get its relay context via its `getContext` (and optionally create a new one if there isn't one available already, to simplify normal use ca…	taion	josephsavona
233	2015-09-27 20:55:46	@taion Yes! That's basically the long-term vision. However, there's still a bunch of work needed to get there. The approach I outlined for `Relay.Store.reset()` is more meant as a useful stopgap until we have true `RelayContext`s.	josephsavona	taion
233	2015-11-13 18:51:41	This issue will largely be addressed by #558, which makes all Relay state contextual (implements the `RelayContext` idea discussed above). @Globegitter - Yeah, that would be cool. The API could be `Relay.Store.invalidate(query)`, and the implementation would move any records or fields referenced by the query from the "fresh" data (`RelayStoreData#_records`) to "stale" data (`RelayStoreData#_cache…	josephsavona	Globegitter
233	2015-11-13 19:38:11	Instead of (or perhaps in addition to) invalidating it'd be nice to be able to set expiration times. If relay is a cache it'd be nice to have normal cache APIs available :-) On Fri, Nov 13, 2015 at 10:51 AM Joseph Savona notifications@github.com wrote: > This issue will largely be addressed by #558 > https://github.com/facebook/relay/issues/558, which makes all Relay > state contextual (implement…	KyleAMathews	Globegitter
233	2015-11-13 20:00:14	@KyleAMathews Yup, we're looking into this. However, in early experiments storing the metadata required to record expiration times had a non-trivial impact on product performance.	josephsavona	KyleAMathews
233	2015-11-13 22:29:28	@KyleAMathews @josephsavona yep being able to set expiration times would be great as well. But yeah getting performance right is of course important as well ;)	Globegitter	KyleAMathews
233	2015-11-13 22:29:28	@KyleAMathews @josephsavona yep being able to set expiration times would be great as well. But yeah getting performance right is of course important as well ;)	Globegitter	josephsavona
233	2015-11-13 23:28:01	> A related question, could you invalidate on a timer while the view is active and have the data refreshed underneath it? @KyleAMathews This is trivial to do today: use `forceFetch`. For example, to poll for updates on a query, use:	josephsavona	KyleAMathews
233	2015-11-13 23:31:33	> Could expiration exist outside of core? @devknoll Good question. It isn't possible today without hijacking some internal methods. It could be an interesting experiment to try building it and see what hooks you need. Again though, the main consideration is perf.	josephsavona	devknoll
233	2015-12-02 21:41:29	@josephsavona I know that you guys have been working hard on making Relay state contextual, and it seems like you've made a lot of progress. Is it in a place yet that would make implementing this easier? I still want to log out of my app :)	skevy	josephsavona
233	2015-12-04 05:58:33	But what about all of those PRs from @devknoll? :stuck_out_tongue_winking_eye:	taion	devknoll
233	2015-12-04 07:28:12	@taion that contributed to the "made a lot of progress" part ;-)	josephsavona	taion
233	2015-12-04 16:12:12	@taion to clarify, the recent work around contextualizing state was focused on moving the remaining pieces of state into `RelayStoreData`. This was relatively straightforward in terms of outward API impact and performance. The remaining changes have a much more nuanced impact on both of these aspects - we'll try to do the work in the open as much as possible to get community feedback.	josephsavona	taion
233	2015-12-07 15:03:43	@josephsavona , you've written earlier: > @skevy The workaround for now in React Native is the brute-force equivalent of a page refresh - tear down the current JS context and start a new one. Do you have any examples or directions on how to do this?	macrostart	josephsavona
233	2015-12-07 15:03:43	@josephsavona , you've written earlier: > @skevy The workaround for now in React Native is the brute-force equivalent of a page refresh - tear down the current JS context and start a new one. Do you have any examples or directions on how to do this?	macrostart	skevy
233	2016-01-04 23:41:10	@josephsavona hello You mention a "forceFetch" method but I don't see it documented here is it normal? https://facebook.github.io/relay/docs/api-reference-relay-store.html	slorber	josephsavona
233	2016-01-20 14:03:18	> @KyleAMathews This is trivial to do today: use forceFetch. For example, to poll for updates on a query, >use: > > `const query = Relay.createQuery(Relay.QL`query { ... }`, {var: 'foo'}); > Relay.Store.forceFetch({query}, readyState => { ... });` Is there way to make it work as `fatQuery`, so I can refetch everything that is being tracked on some particular connection? Reason why I just don't ca…	jardakotesovec	KyleAMathews
233	2016-03-31 00:59:11	@edvinerikson The question of how to reset the Relay store still comes up occasionally, so having this issue is a useful way for users to find the current status. I'll update the description to make the plan more clear.	josephsavona	edvinerikson
232	2015-09-03 15:58:40	Thanks for the report, @sgwilym. I think we could probably add some (`__DEV__`-only) runtime config shape validation, likely in `RelayMutationQuery.buildQuery` it we had to. But we do have Flow types for those shapes there already though. When your code has an error in it, does it pass Flow typecheck?	wincent	sgwilym
232	2016-04-15 14:48:55	@jkettmann I'm glad that Relay playground helped here. Note that the latest version of Relay validates mutation configs - @wincent even added hints that suggest the correct keyword if its misspelled ;-)	josephsavona	wincent
232	2016-04-15 14:52:37	@josephsavona Thanks, great news. Good reason to update my dependencies ;-)	jkettmann	josephsavona
232	2016-09-03 00:10:05	Closing this thread as it is pretty stale. We added a bunch of validation for mutation configs in [v0.8.0](https://github.com/facebook/relay/releases/tag/v0.8.0), and mutation configs as such are going away entirely in [Relay 2](https://speakerdeck.com/wincent/relay-2-simpler-faster-more-predictable), being replaced by a new API. Thanks to @sgwilym and @jkettmann for chiming in.	wincent	sgwilym
231	2015-09-03 16:45:49	@sgwilym Good point - the error could be more informative and check whether the field was in the query (which means its a server error to not include in the response) or if it isn't in the query (which means it was subtracted and the message could tell you the field isn't being queried anywhere).	josephsavona	sgwilym
231	2015-09-08 00:36:56	I spent quite a while debugging the same thing, too. It was the same issue that @sgwilym was having; i.e., the app wasn't querying the relevant fields. A more helpful warning message might be useful here.	bmcmahen	sgwilym
231	2015-09-17 02:22:11	@steveluscher Awesome! Looks like #237 also addresses the fact that `REQUIRED_CHILDREN` is undocumented so far. :+1:	xymostech	steveluscher
226	2015-09-02 21:25:12	Thanks again, @devknoll. Will merge.	wincent	devknoll
225	2015-09-02 19:03:10	Thanks @devknoll! I'll get this merged.	wincent	devknoll
223	2015-09-02 16:51:04	We want to eventually turn this into an invariant, but there are currently callers that do something along the following lines: The route is used by multiple components and some declare the `accountA` fragment while others declare the `accountB` fragment. @josephsavona and I have came up with a way to refactor the products to use two routes, but we need to unbreak them before landing the invarian…	yungsters	josephsavona
222	2015-09-02 16:16:02	Thanks @devknoll! I'll get this merged.	wincent	devknoll
220	2015-09-02 16:55:55	Doh, thanks for the clarification @yungsters Two random, most likely bad ideas: 1. We could automatically issue `node` queries on any known parents after the mutation (possibly just a single plural selection?) Bad because there's an async gap between the mutation finishing and the result coming in. 2. Relay mutation spec could be updated to include an opt-in `parent(parentIDs: [ID!])` field on mu…	devknoll	yungsters
219	2015-09-02 16:36:03	Great! Thanks for this, @sgwilym. I'll get this merged in.	wincent	sgwilym
218	2015-09-03 03:12:01	@josephsavona I'm not actually sure about the `clientMutationId`. The idea is to have the next view query the store for the optimistic response (and eventually real response) by that client id.	amccloud	josephsavona
206	2015-09-02 04:05:19	@devknoll The goal is to be able to create a plugin from a `schema.js` file directly, instead of having to convert from schema -> introspection JSON. The blocker for this is that the schema file ends up `require()`-ing a different instance of `graphql` than the plugin does, and `instanceof` checks fail in `GraphQLPrinter.js`.	josephsavona	devknoll
206	2015-09-02 06:24:42	@josephsavona However that doesn't help people who have their GraphQL server in another repository, running on a different server or using one of the growing number of other server implementations than graphql-js. I'm more interested in fetching the schema using the introspection query, since it can work in these scenarios as well. Generalizing it might have some difficulties, because of varying …	fson	josephsavona
206	2015-09-03 19:55:33	@devknoll I was just commenting about making integration with JS schemas easier, but I agree that we should also simplify things for products using alternate GraphQL implementations.	josephsavona	devknoll
206	2015-09-07 04:56:59	@fson i'm currently doing that.	amccloud	fson
206	2015-09-07 20:06:02	Yeah, this is basically the idea I was shooting for. A JSON-based `.graphqlrc` file that allowed you to specify a `schema`, that could either be a local path or a remote GraphQL endpoint. It seems like it would also be very simple to make it handle a JS file exporting a graphql-js schema, and just have it run the same introspection query for that use case, right @josephsavona? I'm still not entir…	devknoll	josephsavona
205	2017-01-21 07:39:01	@wincent `setViewer` will take a token as an input and save the viewer in the context(request). this is my first try tho with graphql and relay so I'm not sure what's the best approach to handle authentication but I have been working for the last 5 days only on the graphql side and I decided to wrap all my queries with a root type that will take the token as an argument and all other queries are …	kareem3d	wincent
203	2015-09-01 16:06:08	@jardakotesovec are you using the default network layer? Can you paste the full query that is sent to the server, along with the full set of variables? The snippet you included starts at an `ImageStore` fragment.	josephsavona	jardakotesovec
203	2015-09-01 20:08:57	@josephsavona Looks like the printed query is missing the type declaration for `$tagIds_0`.	yungsters	josephsavona
203	2015-09-01 23:37:38	@jardakotesovec @grydstedt this is now fixed on master.	josephsavona	jardakotesovec
203	2015-09-10 10:40:12	@josephsavona ping :-)	jardakotesovec	josephsavona
203	2015-09-10 15:46:34	@jardakotesovec My bad, I didn't realize you couldn't reopen. Do you get this issue if you're running on master (for both `react-relay` and `babel-relay-plugin`)?	josephsavona	jardakotesovec
203	2015-09-10 17:21:29	Thanks @josephsavona . You were right - `babel-relay-plugin` was behind, now the type is almost correct :-). At the moment I am using relay 0.2.1 and babel-relay-plugin 0.2.2. It still does not handle correctly the non null type situation, my definitions is: Therefore in request should be `relationType!`, which is not. Is that something that might be fixed already in master(s)? Error I get: Here …	jardakotesovec	josephsavona
203	2015-09-10 22:34:41	@jardakotesovec this is fixed in the PR - the printed type now accounts for arbitrarily nested lists/non-null annotations so that Relay will print `$relationType_1:relationType!` in your example. Working on getting this landed.	josephsavona	jardakotesovec
203	2015-09-11 00:06:51	@jardakotesovec should be fixed on master now - let me know if this is still a problem!	josephsavona	jardakotesovec
202	2015-09-01 23:23:35	@zpao should be good	knowbody	zpao
202	2015-09-04 00:02:37	@yungsters done, the tests are failing but not sure why, haven't done any changes to `src/`	knowbody	yungsters
201	2015-09-01 16:57:44	@yungsters Let me know if this is the approach we want to take here. I could also see value in having the examples pointing to a released package.	devknoll	yungsters
195	2015-09-02 07:20:18	@yungsters I'm talking about their every two weeks stable release. It seems like with this in mind they are able to move forward faster than other FB projects. Another good example is iojs.	gyzerok	yungsters
191	2015-08-30 09:30:37	@fson anyway to name relay's globally unique id `gid` and leave id as is?	amccloud	fson
191	2015-08-30 17:32:33	@fson you're correct that `__dataID__` is for the internal ID of the record and should not be accessed by application code (following the usual convention that anything prefixed with an underscore is "private"). @boosh this issue was brought up and discussed in #75 - see there for why we haven't added support _yet_. For now, the solution of adding an extra field seems best. Longer term, we would …	josephsavona	fson
191	2015-08-30 17:33:05	also, @fson, thanks for answering this!	josephsavona	fson
190	2015-09-01 06:16:38	Went a slightly different direction with this. I noticed that the anchor links break down at H4, everything above that appears to be unique per page. So this will start generating nested anchors at H4. The benefit of this is that all of the existing anchors (except those that were duplicated) will continue to work. WTB tests or anchor testing software :wink: cc @steveluscher	devknoll	steveluscher
184	2015-08-27 22:12:00	This is great. I agree with @steveluscher that this is ultimately best placed in a separate repo. A few suggestions though: - By not using `graphql-relay-js`, there's less guarantee that the root fields and mutation will work with Relay. For example, Relay requires that all mutations accept a single argument `input` - [see the spec](http://facebook.github.io/relay/docs/graphql-mutations.html#cont…	josephsavona	steveluscher
184	2015-09-20 16:59:27	Hi @josephsavona @steveluscher I've been abroad and I couldn't fix this properly. I have the example working with mutations already as @josephsavona point me. I have also added some easy navigation using url parameters. I have to say that mutations lacks a bit more documentation to understand well how it works. It has been more a trial an error process until I managed to make it work. For example…	sayden	josephsavona
184	2015-09-20 16:59:27	Hi @josephsavona @steveluscher I've been abroad and I couldn't fix this properly. I have the example working with mutations already as @josephsavona point me. I have also added some easy navigation using url parameters. I have to say that mutations lacks a bit more documentation to understand well how it works. It has been more a trial an error process until I managed to make it work. For example…	sayden	steveluscher
181	2015-08-27 17:39:20	@devknoll looks like you made updates before i finished adding all my comments. Can you double-check all of the feedback? > do you have any thoughts about `hasFragment`? Adding `hasFragment()` seems reasonable.	josephsavona	devknoll
181	2015-08-27 17:51:24	:white_check_mark: Updated missing fragment invariant :white_check_mark: Updated invalid query invariant :white_check_mark: Changed to 'does not' :white_check_mark: Nixed fragmentName :white_check_mark: Fixed test name Everything should be there now @josephsavona, thanks for your time & effort!	devknoll	josephsavona
181	2015-08-29 01:39:52	@devknoll we're basically all set to merge this once the merge conflicts are resolved (sorry about that, but the fix should be minor)	josephsavona	devknoll
181	2015-08-29 02:19:59	Whoops, thanks for the heads up @josephsavona	devknoll	josephsavona
181	2015-08-29 17:44:12	@devknoll awesome job on this. thank you!	josephsavona	devknoll
174	2015-08-27 03:24:58	@josephsavona - good call - changed it to use the `git@` version.	philcockfield	josephsavona
170	2015-08-29 07:17:55	Ok @josephsavona, thx! I have not try it yet, do you think that something like this could work?	davide-ganito	josephsavona
168	2015-08-28 03:40:08	@KyleAMathews We're always interested in feedback and if this plan addresses any use-cases you might have been thinking of. Also, I should clarify that while our goal isn't to "replace Flux", implementing this feature could allow us to replace generic variations of Flux in a lot of places.	josephsavona	KyleAMathews
168	2015-08-28 15:56:16	@KyleAMathews you can use GraphQL client-side today.	gyzerok	KyleAMathews
168	2015-08-28 17:22:46	:+1: Thanks @josephsavona! I'll close this issue in lieu of #114	KyleAMathews	josephsavona
167	2015-08-26 21:56:45	@pasviegas thanks for fixing!	josephsavona	pasviegas
166	2015-08-25 21:57:07	@yuzhi Thank you! It works! But why `REQUIRED_CHILDREN` isn't documented?	vslinko	yuzhi
166	2016-01-22 01:42:32	@josephsavona Thanks :smile: Yes, no parts doesn't working. But my concerns is: - `REQUIRED_CHILDREN` is not pointed in the formal document - [Mutator configuration](https://facebook.github.io/relay/docs/guides-mutations.html#mutator-configuration) and anywhere else. Does this config is not suggested? #236 - Is there any method to fetch `addons` field from mutation except `REQUIRED_CHILDREN` ? th…	gwind	josephsavona
161	2015-08-24 19:50:52	@devknoll: That's a pretty solid solution to get tests working now. Relay will pass through any props whose name matches a `fragments` key as-is. You'll get a warning about fake data but this is safe to ignore in tests. Most of `RelayTestUtils` is intended for internal tests (and we wouldn't want people depending on these APIs) but we would definitely accept PRs to build a public `TestUtils`-esqu…	josephsavona	devknoll
161	2016-05-17 18:18:38	@devknoll Does **mocks** live within Jest's **tests** directory. Is there anywhere I can read about this or see a example in a little more detail?	rterysen-openroad	devknoll
160	2015-08-24 20:02:05	@albertstill thanks!	josephsavona	albertstill
152	2015-08-22 23:54:49	lg2m. Thanks, @lencioni!	wincent	lencioni
141	2016-06-29 12:05:32	@josephsavona, the answer is very helpful. Is there any documentation about those arguments? If not, I could write it.	lvarayut	josephsavona
140	2015-08-24 16:46:30	@devknoll do you have a good repro case that you could share?	josephsavona	devknoll
140	2015-08-24 16:58:52	@josephsavona Dead simple repro case here: https://github.com/devknoll/relay-starter-kit/tree/duplicate-queries You can imagine a more sophisticated scenario where e.g. a Header queries for a Viewer's user for name, profile picture, and then some other component (e.g. a Newsfeed comment box) also needs the viewer profile picture. In such a case, the data would be requested twice.	devknoll	josephsavona
136	2015-09-23 17:38:00	@taion is right, when I try to use server rendering, I get this error: which is what you get when you use `whatwg-fetch` instead of `isomorphic-fetch`: https://github.com/github/fetch/issues/125 Is there any workaround?	adriantoine	taion
136	2015-09-30 16:51:59	@zpao https://facebook.github.io/react-native/docs/network.html#fetch	devknoll	zpao
136	2015-10-06 13:00:34	@adriantoine Yes. I know it, but fetch is not only one problem with Relay on server.	mikhail-riabokon	adriantoine
136	2015-10-22 21:14:56	@wincent I'm more than willing to give a hand.. can you or @voideanvalue give me a starting point or two where I could start spelunking into the problem?	RavenHursT	wincent
136	2015-10-29 19:09:43	I definitely am. My team really does need to get server-side rendering with Relay/React by the end of Q12016. @voideanvalue I'll definitely ping you with any questions I come across. Thanks!	RavenHursT	voideanvalue
136	2015-11-10 18:59:54	Glad to report that I have just managed to implement server side rendering for Relay: https://github.com/denvned/isomorphic-relay Here is an example: https://github.com/denvned/isomorphic-relay/tree/master/examples/star-wars @voideanvalue, can you please have a look? And thank you for the great [info](https://github.com/facebook/relay/issues/36#issuecomment-130402024). It helped me very much!	denvned	voideanvalue
136	2016-01-11 16:21:13	Thanks @josephsavona, exciting to see so much progress on this. I'll keep an eye on #558 :+1:	aweary	josephsavona
136	2016-05-27 15:59:50	@josephsavona do you guys think that `isomorphic-relay` is ready for production as far as you know?	aweary	josephsavona
135	2015-08-25 05:03:17	Thanks @steveluscher But in my opinion, I'm sure this is "good enough" for an ideal API In Relay doc, it's encouraged to put all relevant and influenced field in `Mutation getConfig` And in this case, it's the `AddMessageMutation` cause the field the variable change, but the handler in on upper component, which I think it's a little bit suboptimal Why not let `variables` in `Mutation` being a ins…	transedward	steveluscher
134	2015-08-22 01:25:20	@josephsavona thanks	spyalert01	josephsavona
131	2015-08-20 16:28:40	@steveluscher Yeah, I was worried that it would be a little too strict -- https://github.com/facebook/relay/pull/49#discussion_r37269845. Shall I open a PR that just requires that the route provides everything the container wants instead? cc @josephsavona	devknoll	steveluscher
129	2015-08-21 09:03:26	HI @steveluscher Thanks for your answer. The part that you show, I understand, and I know how to deal with it. But how about the part that I show. How can I move that part out from server.js to webpack.config.js?	spyalert01	steveluscher
129	2015-08-21 14:07:56	@spyalert01 The part that you show in your original example is creating a development http server. The settings you are passing to `WebpackDevServer` are not relevant to a production server deployment. As @steveluscher said, you can use `webpack -p` to have Webpack bundle all of your assets (in the exmaple `webpack.config.js` this would output `app.js`). Then, you would have your production web s…	fortruce	steveluscher
128	2015-08-25 15:30:22	thanks, @yuzhi nice to hear. I had one already. and below is how I do pagination on messages https://github.com/transedward/relay-chat/blob/add-pagination/js/components/MessageComposer.js#L53-L60 how I add on `onFailure` https://github.com/transedward/relay-chat/blob/add-pagination/js/components/MessageSection.js#L66-L74 `the handle callback passed from upper component` I would keep developing th…	transedward	yuzhi
127	2015-08-20 23:13:52	@zpao Gotcha. Explains why I had to alias react to react-native to use relay.	amccloud	zpao
127	2015-09-11 16:28:15	@spicyj Very few. This was one of the main issues. I am successfully using relay with react-native. I use webpack so I aliased react to react-native. I also had to include https://github.com/johanneslumpe/react-native-browser-polyfill	amccloud	spicyj
126	2016-06-28 00:12:15	@steveluscher that repo doesn't seem to exist (or is private?)	mhart	steveluscher
126	2016-06-28 02:38:03	It's private, for a few moments longer. Stay tuned! > On Jun 27, 2016, at 5:12 PM, Michael Hart notifications@github.com wrote: > > @steveluscher that repo doesn't seem to exist (or is private?) > > — > You are receiving this because you were mentioned. > Reply to this email directly, view it on GitHub, or mute the thread.	steveluscher	steveluscher
125	2015-08-20 22:56:21	@taion They may look similar in that example because the optimistic payload is very thorough, but keep in mind that optimistic responses are completely optional. Mutations can have simpler optimistic response or no optimistic updates at all. The optimistic response also doesn't tell Relay store where to add edges or what to do with fields that are just a list of ids that are meant to be deleted. …	yuzhi	taion
125	2015-08-20 22:56:21	@taion They may look similar in that example because the optimistic payload is very thorough, but keep in mind that optimistic responses are completely optional. Mutations can have simpler optimistic response or no optimistic updates at all. The optimistic response also doesn't tell Relay store where to add edges or what to do with fields that are just a list of ids that are meant to be deleted. …	yuzhi	mhart
124	2015-08-20 03:45:19	@josephsavona I'm very glad my plea for empathy was heard. I wasn't sure which way it would go. I'd like to take a whack at proposing ways the api can be simplified after I read the docs more and have some time to play with Relay. However, in my experience, when I have written some code, especially documentation, I find that following the documentation, pretending I am completely unfamiliar with …	jehoshua02	josephsavona
124	2015-08-20 06:08:43	I'm fully agreed with @jehoshua02 about hes thoughts about Relay API. My were definitely the same. I think that Routes and Mutations are redundant. More than that currently Relay is tightly coupled with server schema implementation. I do not like all those wrappers for creating GraphQL schema. So it looks like now Relay is tightly coupled to the facebook. On the other hand React API is really awe…	gyzerok	josephsavona
121	2015-08-19 17:56:07	@yuzhi if I remove the photos field from the query it works just fine at returning my UserType.	amccloud	yuzhi
121	2015-08-19 19:30:31	@yuzhi That fixed it for me!	amccloud	yuzhi
119	2015-08-19 19:05:25	@yuzhi Do you think it would be useful for the connection config types too? I haven't used them much yet, but they refer to a `parentID` which could theoretically also be missing from an optimistic mutation.	devknoll	yuzhi
115	2015-08-19 17:49:04	Thanks @josephsavona -- actually, I'm pleased that none of my changes are done in a _total_ vacuum :wink: they all at least get tested on my production app too, since that's where I usually run into an issue first :smile: So I would have caught that! Any thoughts with regards to the now two old deprecated formats? Does it still make sense for the signature here to be `() => Relay.QL` (maybe varia…	devknoll	josephsavona
115	2015-08-24 21:33:25	Whoops, thanks @josephsavona. #58 can't come soon enough ;-) Let me know if this is likely to be accepted and I'll add doc updates to the PR	devknoll	josephsavona
115	2015-08-27 04:49:34	> Let's be more explicit about when the new logic will take effect in order to avoid surprising behavior Ahhh, had something like that originally. Fixed. > `field.isScalar()` `GraphQLFieldNode`s don't have an `isScalar`, so I'm checking for # of child fields directly instead. > RelayQL: Expected query I changed this to `buildRQL` since it seems to follow the conventions more as far as I can tell.…	devknoll	josephsavona
115	2015-08-27 19:28:48	:white_check_mark: `getQuery` -> `getFragment` :white_check_mark: `fragment` -> `fragmentReference` :white_check_mark: `GraphQL.QueryFragment` -> `RelayFragmentReference` I also went ahead and cleaned up the rest of the calls to `getQuery` in buildRQL-test.js, and added a line to the changelog. cc @josephsavona Thanks!	devknoll	josephsavona
115	2015-08-28 01:41:10	@devknoll awesome! thanks again for working on this. i'm working on syncing this and your other change.	josephsavona	devknoll
115	2015-08-29 19:47:08	Should be good to go now @josephsavona, thanks!	devknoll	josephsavona
115	2015-09-01 01:32:54	@devknoll this is awesome. thanks!	josephsavona	devknoll
115	2015-09-02 15:25:40	I don't think so. Passing different params to `getFragment` seems like a valid thing to want to do in some cases, but @josephsavona could comment on longer term plans. I see it as mostly just a way to cut down on some of the initial boilerplate necessary, since most often queries are going to be of the same format: That being said, I do wonder if perhaps this would have been better solved at the …	devknoll	josephsavona
114	2015-08-24 12:22:06	@josephsavona My current case (real world example): Consider thread of comments. Single comment can be "focused" or not. Focused comment will be highlighted + there is separate non-child component in the sidebar that displays full details about comment author. So what I need effectively is: 1. Know if currently rendered comment is "focused" to show some outline. 2. Find out currently active threa…	vladar	josephsavona
114	2015-09-18 14:46:16	@taion Well yeah, but I could be using graphql and resolving to localStorage or indexDB completed on the device. Setting up the cache service like a backend on a webworker maybe, and let all the components fetch data via Relay regardless of fetching from backend or fetching from local cache. But I guess that's added work to write the cache service with graphql if we can use localStorage from the …	u9520107	taion
114	2016-02-03 02:09:09	> being able to query public GraphQL servers from within your app @KyleAMathews Do you mean query multiple public GraphQL servers? You could query a public server today by configuring a network layer.	josephsavona	KyleAMathews
114	2016-02-03 06:28:14	Wait how would that work? On Tue, Feb 2, 2016 at 6:09 PM Joseph Savona notifications@github.com wrote: > being able to query public GraphQL servers from within your app > > @KyleAMathews https://github.com/KyleAMathews Do you mean query > multiple public GraphQL servers? You could query a public server today by > configuring a network layer. > > — > Reply to this email directly or view it on GitH…	KyleAMathews	KyleAMathews
114	2016-02-03 17:50:26	@KyleAMathews configure a network layer and request data? what am i missing?	josephsavona	KyleAMathews
114	2016-03-15 17:32:08	First off, thanks for open sourcing Relay. There's some really clever ideas in this project, and we really appreciate all the work the team has done. We're currently evaluating Relay, and how to elegantly combine client state and events with Relay server data is the biggest unanswered question (we've looked at Stackoverflow and the issues here). @josephsavona What's the recommended way of doing t…	jimkyndemeyer	josephsavona
114	2016-03-16 00:40:26	IMO, if you mix in too much of the imperative approach to state management you go back to square one. When you need to change your UI you'll have a lot of rework. @josephsavona I had captured the following after talking to you a while back. Is this still in the roadmap? > Any app state that is not sync'd to the db is not something that Relay encompasses right now, but there is an ongoing discussi…	idibidiart	josephsavona
114	2016-03-16 13:35:53	@josephsavona Thanks for the info. I looked it over, and we'll definitely use the imperative API for ad-hoc searches etc. We're looking for an elegant way of synchronizing local shared state with the Relay variables that are kept inside Relay containers. The use case is similar to what @vladar and @staugaard posted. Let me give you an example based on the TodoMVC app by adding a new feature: Imag…	jimkyndemeyer	josephsavona
114	2016-03-16 15:15:42	I agree with @talon here @josephsavona : those were capturing what the Relay Roadmap stated, not my gist. Sorry for the confusion. Your Relay roadmap had stated at some point these ideas/features were being pursued: > API for resolving fields locally: #431. > > Support querying & compiling client-only fields by extending the server schema, and a means for writing data for these fields into the ca…	idibidiart	josephsavona
114	2016-03-16 15:23:15	@taion I don't really understand your answer. Can you outline how you would solve the scenario I outlined. I'd be more than happy to learn that we are in fact over-engineering this :)	jimkyndemeyer	taion
114	2016-03-16 15:40:01	@taion Isn't that just an implementation detail? Whether we're using setVariables or updating a route, the challenge is to ensure that the store and the relevant Relay (root)containers alway stay in sync. What we've done with the additional HoC is let developers say abstractly, "My Relay variable "foo" should always stay in sync with property "foo" on store "Bar". The HoC then takes care of the s…	jimkyndemeyer	taion
114	2016-08-12 23:47:26	@josephsavona do you have any updates? Getting proper support for local state in Relay is huge (no pun intended)! There is no branch to track how things progress, which I assume is because of Facebooks from Internal use to OSS release workflow.	hkjorgensen	josephsavona
113	2015-08-18 23:06:57	@dschafer this requires no client changes, correct?	josephsavona	dschafer
113	2015-08-19 17:34:22	> @dschafer this requires no client changes, correct? Correct.	dschafer	dschafer
112	2015-08-25 15:58:25	@yungsters @josephsavona is it possible that this change would also allow us to remove the Relay-specific Input Objects on mutations? It seems super strange that GraphQL supports multiple arguments but then Relay forces them to all be wrapped up ;-) Edit: would lose the ability to have a single variable in the document and stuff all the values into a variable as an input object though.	devknoll	yungsters
112	2015-12-23 20:29:48	@steveluscher has there been any progress on this? Is there anyway I can help? Right now, we're basically using `JSON.stringify()` to send in multiple arguments via Relay to a root query. It's a very hacky solution, but seems to be working. Would love to be able to remove this cruft from our project sooner rather than later ;-)	RavenHursT	steveluscher
112	2015-12-31 06:23:43	@yungsters If I were to embrace the origins of Relay, and build a system of my own that has a similar "root call" named `viewer`, is it fair to say that `viewer` is sort of like the current active user's window into the nested data fields? If I were currently signed in as a some user, the `accounts` field would take my session and authorization into account, on the back-end, and only provide me w…	ryancole	yungsters
112	2015-12-31 06:40:59	@ryancole You have the description of `viewer` correct. For example, at Facebook, `viewer` contains a `news_feed` connection field that is always the current viewer's news feed. Another notable field that `viewer` has is the `actor` field which allows querying the current user's information. As far as I know, our internal GraphQL endpoint was not originally designed for usage without authenticati…	yungsters	ryancole
112	2016-01-11 20:38:36	@dschafer thanks for sharing! :+1:	emmenko	dschafer
112	2016-02-05 16:28:13	The ability to have nesting in root queries per @ForbesLindesay's [comment](https://github.com/facebook/relay/issues/112#issuecomment-166937271) would be great. Would make composition and refactoring easier. > There's no technical reason we couldn't allow nesting in the root query. — @josephsavona Really? Doesn't there have to be at most one leaf in a root query? Otherwise, how would Relay know a…	dminkovsky	josephsavona
112	2016-04-11 12:53:22	@steveluscher do you know when this will ship?	mattecapu	steveluscher
112	2016-04-11 14:14:54	@mattecapu We aren't actively working on this. I'd recommend checking out @dschafer's [comment](https://github.com/facebook/relay/issues/112#issuecomment-170648934) for a good workaround.	josephsavona	dschafer
112	2016-04-11 14:34:52	@josephsavona thank you, can I know why this isn't a priority? I was pretty baffled to discover Relay isn't capable yet to do this kind of things as they seem very natural. As of @dschafer's comment, it looks like a workaround for the multiple-parameters issue, while I need to fetch an array But I get > RelayOSSNodeInterface: Expected payload for root field `comp1s` to be a single non-array resul…	mattecapu	josephsavona
112	2016-04-11 14:34:52	@josephsavona thank you, can I know why this isn't a priority? I was pretty baffled to discover Relay isn't capable yet to do this kind of things as they seem very natural. As of @dschafer's comment, it looks like a workaround for the multiple-parameters issue, while I need to fetch an array But I get > RelayOSSNodeInterface: Expected payload for root field `comp1s` to be a single non-array resul…	mattecapu	dschafer
112	2016-04-11 16:30:15	FWIW, since the workaround is so simple (add a "viewer"-esque field on your root query), I'm pretty OK that the Relay team is focusing on other stuff 😁 On Mon, Apr 11, 2016, 10:35 AM Matteo Capucci notifications@github.com wrote: > @josephsavona https://github.com/josephsavona thank you, can I know why > this isn't a priority? I was pretty baffled to discover Relay isn't capable > yet to do this …	NevilleS	josephsavona
112	2016-04-11 17:02:30	@NevilleS the issue is that this thread is perhaps the only documentation of this "feature", so it's a bit disappointing to dive into Relay and then stumble upon this obstacle. Moreover the `viewer` design pattern is not explained anywhere (at least I can't find an explanation, I'll be happy to be wrong on this!) and as a beginner I scratched my head looking at the example and thinking "Why this?…	mattecapu	wincent
112	2016-04-11 17:02:30	@NevilleS the issue is that this thread is perhaps the only documentation of this "feature", so it's a bit disappointing to dive into Relay and then stumble upon this obstacle. Moreover the `viewer` design pattern is not explained anywhere (at least I can't find an explanation, I'll be happy to be wrong on this!) and as a beginner I scratched my head looking at the example and thinking "Why this?…	mattecapu	NevilleS
112	2016-04-12 07:07:16	Okay building on @dschafer's solution I managed to work around this. For now is just an ad-hock hack but I hope to encapsulate this logic in a general-purpose wrapper. I edited the code above in the following way: My `react-router` routes Hope to help someone with this	mattecapu	dschafer
112	2016-05-05 07:32:18	@josephsavona I apologize for vague description what I had in mind. Example should clear it up. This is the on demand scenario when I want to get metadata for formats using `setVariables`. My use case is that I have some general informations for all formats (from initial 'static' query) but need to get some extra informations on demand on different places in the app and wanted to reduce over-fetc…	jardakotesovec	josephsavona
112	2016-05-05 17:54:10	aahh @jardakotesovec have you seen the `@relay(plural: true)` option yet? That would allow you to ask for multiple ids and return you all these elements.	Globegitter	jardakotesovec
112	2016-05-07 14:49:24	@josephsavona > Note that this method will write the results of the query into the cache, and all affected components will re-render if necessary (i.e. you don't need to call setState or anything in the callback above). I actually tried that, I built a query to fetch some additional fields on a node and sent it to the node interface. The query built by Relay looks correct (only the missing fields…	kamek-pf	josephsavona
112	2016-05-09 06:40:57	@josephsavona I am aware of the _plural identifying root field_, but I have two issues there - I need this field `formats` it on different places in the app inside components and I don't see how I could use them inside fragment, since its root field - And yes it allows to link keys with objects, but it does not know that its actual graphQL id, therefore if I get all formats (with some basic field…	jardakotesovec	josephsavona
110	2015-08-19 07:45:07	Great, thanks @josephsavona!	fson	josephsavona
108	2015-08-18 16:09:51	As @devknoll explained, the easiest thing would be to have a "viewer"-like object for now. For context, root fields are expected to conform to the Object Identification spec which allows Relay to create a mapping from `root field name + argument => node ID`. For example: - `node(id: 123)` - Response: `{id: 123, ...}` - We know that `node` with `id` of `123` maps to the node with ID of 123. - `use…	yungsters	devknoll
107	2015-08-18 17:35:08	The problem you're running into is the same one that several others have been filing issues about. Basically, fields on the root are treated specially and assumed to either: - Map to a single node (e.g. `node(id: 123)`, `me`), or... - Map to an array of nodes (e.g. `nodes(ids: [123, 456])`). Your `users` field does not have any arguments, so it is assumed to respond with a single record. For now,…	yungsters	yuzhi
106	2015-08-19 01:15:15	@josephsavona speaking of routing, is there more detailed example on how relay works with multiple routings and view-switching? As far as I can see currently all examples are single-routed, thanks.	coodoo	josephsavona
106	2015-08-24 16:53:25	@josephsavona No, as I reported #135, I would post a more explained-through there You can close this issue if you guys think the issue about client side data managing is well under tracked. I have gotten the route working. So I get the answer with my original question	transedward	josephsavona
104	2015-08-18 17:29:35	@devknoll Nope, `getRelayQueries` is the only caller of `buildRQL.Query`.	yungsters	devknoll
103	2015-08-18 06:55:15	Community: 1 @cpojer: 0	yungsters	cpojer
100	2015-08-18 17:12:39	Thanks for the explanation @josephsavona! A quick follow up question: I changed this to a variable like this: Now I'm getting an error on the server: `Argument "orderBy" expected type "ReindexOrderBy" but got: {field: "name", order: "ASC"}`. (That is, the schema expects an enum `ASC` but Relay printed it as a string.) Is `printRelayQuery` not printing enums inside input objects a known bug or sho…	fson	josephsavona
100	2015-08-18 18:11:34	@josephsavona I noticed the enum values sent separately in the request body using the `variables` property would already work. When does Relay send variables separately and when does it bake them in the query string? I wonder if I could somehow force them to be sent separately and use this to work around the fact that enums can't be printed. If not, I'll just try to avoid enums in input objects f…	fson	josephsavona
100	2015-08-19 16:40:38	Thanks for the explanation @josephsavona. That makes sense. Just making sure I understood the proposed solution for supporting enums within object values, if we were to implement that the fragments and variables sent to the server would be something like this? variables (with generated unique names):	fson	josephsavona
100	2015-08-21 17:05:34	@josephsavona Looks good so far! Noticed `printRelayQuery` is in `__forks__`. What is the "canonical" repo for it?	fson	josephsavona
99	2015-08-18 22:39:11	@taion Found this too: https://facebook.github.io/relay/docs/api-reference-relay-mutation.html#getfragment-static-method so I guess that makes it official? :wink:	devknoll	taion
98	2015-08-19 16:36:50	@liesislukas thanks for the contribution! please see our feedback so we can merge.	josephsavona	liesislukas
98	2015-08-28 16:39:42	Ping @liesislukas; we'd love to get this in. Do you have time to update the PR with @josephsavona's comments?	steveluscher	josephsavona
98	2015-08-28 16:39:42	Ping @liesislukas; we'd love to get this in. Do you have time to update the PR with @josephsavona's comments?	steveluscher	liesislukas
98	2015-09-01 19:50:47	@liesislukas, I've added another commit on top of this one [here](https://github.com/facebook/relay/pull/209) to address the issues raised, so I am going to close out this pull request. Thanks for your contribution! [Edit: actually added the link.]	wincent	liesislukas
97	2015-08-21 18:05:43	@jardakotesovec Sorry for missing this: yes, `${Child.getFragment(..).if(variables.foo)}` is supported. Be sure to check the value of `variables.showPopup` in your render code and skip rendering `<SongList>` when it's false, otherwise you'll get errors about missing data.	josephsavona	jardakotesovec
97	2015-08-27 17:48:38	@jardakotesovec did that solution work for you? I'm going to close this issue since the question is answered, but feel free to reopen if you have any additional questions!	josephsavona	jardakotesovec
95	2015-08-27 17:47:37	I'm closing this due to the synchronous limitation and because @steveluscher is tracking `babel-relay-plugin` updates at relayjs/relay-starter-kit#13.	josephsavona	steveluscher
94	2015-08-18 14:58:57	@devknoll this might be a bit hacky, but have you tried getting that root query to take in a string and JSON.stringify the two variables? @jardakotesovec Correct, connections can not be root fields at the moment. As @josephsavona mentioned, we might be able to remove these limitations	yuzhi	jardakotesovec
94	2015-08-18 14:58:57	@devknoll this might be a bit hacky, but have you tried getting that root query to take in a string and JSON.stringify the two variables? @jardakotesovec Correct, connections can not be root fields at the moment. As @josephsavona mentioned, we might be able to remove these limitations	yuzhi	josephsavona
94	2015-08-18 14:58:57	@devknoll this might be a bit hacky, but have you tried getting that root query to take in a string and JSON.stringify the two variables? @jardakotesovec Correct, connections can not be root fields at the moment. As @josephsavona mentioned, we might be able to remove these limitations	yuzhi	devknoll
94	2015-08-18 15:03:04	@yuzhi So, I think in my own case, I might just change my urls to be less hierarchical (they are getting ridiculous as is...). But lots of folks do use hierarchical urls, so it seems like a restriction worth removing, if possible.	devknoll	yuzhi
92	2015-08-18 17:17:20	@yungsters no it doesn't, give me a minute :smile:	devknoll	yungsters
92	2015-08-18 17:19:13	Sorry, noticed a typo. Should be good now @yungsters :smile:	devknoll	yungsters
91	2016-09-03 00:47:51	Going to close this as [Relay 2](https://speakerdeck.com/wincent/relay-2-simpler-faster-more-predictable) will have support for arbitrary "handle" fields, for which you can register a handler in a way similar to what @steveluscher has suggested. As we're unlikely to undertake the work required to implement something like that on Relay 1, I'm going to mark this one as closed for now. Thanks to eve…	wincent	steveluscher
90	2015-08-17 18:12:11	@josephsavona We can just deal with the new syntax internally. The eventual plan is to move to the new syntax anyway, so we might as well get everyone used to it. :)	yungsters	josephsavona
89	2015-08-18 06:23:33	@dschafer: Good idea! Just naming a scalar type Cursor and having it to work similar to ID (so implementation details up to server, serializes as string) would be enough for us.	freiksenet	dschafer
89	2015-08-18 16:08:56	@yungsters Currently the spec says you must return either a String or a Non‐Null wrapper around a String, so a scalar `Cursor` type is not allowed. I think changing the type from `String` to `Cursor` as @dschafer hinted would also make sense from the user point of view, as it would make it clear that a valid cursor is expected and not just any string.	fson	yungsters
89	2015-08-18 16:08:56	@yungsters Currently the spec says you must return either a String or a Non‐Null wrapper around a String, so a scalar `Cursor` type is not allowed. I think changing the type from `String` to `Cursor` as @dschafer hinted would also make sense from the user point of view, as it would make it clear that a valid cursor is expected and not just any string.	fson	dschafer
78	2015-08-15 06:48:47	Thanks, @bbirand!	wincent	bbirand
77	2015-08-15 22:52:25	@fson You're right, I haven't played with GraphQL before so I wasn't sure what to expect from that. Saying so, that sounds like a weird error to throw back when an empty query is passed to it, don't you think?	OmgImAlexis	fson
75	2015-08-15 01:00:33	Building on @yungsters's comment - supporting type-specific IDs is less trivial than it might seem at first glance and introduces complexity and maintenance cost to the framework. It's more than a matter of adding a `type` field to the `node` call. Relay would have to fetch and track the type of _every_ record in the system and use this information everywhere it constructs queries (which is obvio…	josephsavona	yungsters
71	2016-12-15 07:43:27	@fson what if we're trying to use Relay with an external source? For instance I want to work with the Github GraphQL API but `updateSchema.js` keeps overriding my attempts to fetch remote data.	trentontri	fson
67	2015-08-14 15:04:04	@steveluscher Just curious -- how did you test the IntroduceShip mutation? I feel like the UI for that is missing...	cletusw	steveluscher
63	2015-08-14 00:56:02	Wait... @josephsavona Wouldn't this only let the composed fragments compose on `Node`? If `ContainerB` wanted a `User` instead, he wouldn't be able to fragment on that, right?	devknoll	josephsavona
63	2015-08-14 01:01:21	@devknoll With the Relay GraphQL spec most types will implement the `Node` interface, so this would be okay. In your example if `RouteA` matched, you'd end up with the following (valid) GraphQL:	josephsavona	devknoll
63	2015-09-09 07:19:30	@josephsavona unfortunately it doesn't help in following situations: 1. Trully dynamic components when parent is not aware of all possible children (like Relay.RootContainer) 2. Code splitting - when actual child component is loaded on demand and you don't have reference to it's container at static time Would be great if Relay could provide some solution for these cases as well as they are fairly…	vladar	josephsavona
60	2015-08-13 17:03:30	@jaredly awesome - can you add a link to the code for that screenshot? Those are internal modules and the API is likely to change.	josephsavona	jaredly
59	2015-08-13 19:46:17	good question, @danielgriese, and great answer @fson! I'm closing this out because the answer is quite thorough, but I've added a link to it here: https://github.com/facebook/relay/wiki/Frequently-Asked-Questions Feel free to reopen if you have follow-up questions.	josephsavona	fson
59	2015-08-14 06:58:00	Thanks for your reply @fson! We should note that the babel-node call in the updateSchema script needs to be extended to allow for spread operators. Took me a while to get it to run, I'm just using "--stage 1" now. The proposed solution works fine, if I set the widgetName with a value in the initialVariables of my Container. But when I hook it up to an input field, dynamically setting the variable…	danielgriese	fson
58	2015-08-13 19:22:58	@wincent Agreed about disabling `shadow` warnings.	josephsavona	wincent
58	2015-08-13 20:02:44	@wincent @josephsavona cool I'll disable it and fix the issues. I copied react's one just to start this off, thought that you might have some kind of guidelines at Facebook. Any other suggestions? what do you think about `no-unused-expressions`? at the moment there is a lot of places where we do something if the expression is `true`, e.g.: in src/container/RelayContainer.js (256): with `no-unused…	knowbody	wincent
58	2015-08-13 20:02:44	@wincent @josephsavona cool I'll disable it and fix the issues. I copied react's one just to start this off, thought that you might have some kind of guidelines at Facebook. Any other suggestions? what do you think about `no-unused-expressions`? at the moment there is a lot of places where we do something if the expression is `true`, e.g.: in src/container/RelayContainer.js (256): with `no-unused…	knowbody	josephsavona
58	2015-08-14 07:49:48	@josephsavona ok, I'll do that and update the PR. @zpao I think for now let's just add the basic ESlint rules and make sure they pass, and then we can add the ones which we see there is a need for?	knowbody	josephsavona
58	2015-08-14 07:49:48	@josephsavona ok, I'll do that and update the PR. @zpao I think for now let's just add the basic ESlint rules and make sure they pass, and then we can add the ones which we see there is a need for?	knowbody	zpao
58	2015-08-14 11:41:11	@josephsavona updated the code, let me know what you think. travis is still failing while trying to run `npm install` **Edit:** was just looking at [your style guide](https://github.com/facebook/relay/blob/master/CONTRIBUTING.md#style-guide) and you have included trailing commas, so in that case the [style guide](https://github.com/facebook/relay/blob/master/CONTRIBUTING.md#style-guide) should be…	knowbody	josephsavona
58	2015-08-15 00:38:36	@knowbody I'm sorry if my previous comment wasn't clear. The addition of ESLint here should require no changes whatsoever to the `src/` directory. This will ensure that future syncs between OSS and our internal repository can proceed smoothly. Let's disable the `comma-dangle` rule (also it appears some variables were renamed - leftover fixes from `no-shadow`, maybe? Regarding style: we do prefer …	josephsavona	knowbody
58	2015-08-16 18:50:39	@zpao thanks for the hints :+1: @josephsavona check it now please. I think I fixed all you asked for	knowbody	josephsavona
58	2015-08-16 18:50:39	@zpao thanks for the hints :+1: @josephsavona check it now please. I think I fixed all you asked for	knowbody	zpao
58	2015-08-21 11:56:58	@josephsavona @wincent is anything blocking this to be merged?	knowbody	wincent
58	2015-08-21 11:56:58	@josephsavona @wincent is anything blocking this to be merged?	knowbody	josephsavona
58	2015-08-24 21:08:18	@knowbody See comments above. Again, we _sincerely_ appreciate all the effort you've put into this, but to simplify syncing code for now the configuration should consider the code valid as-is, and there should be no changes to the `src/` directory.	josephsavona	knowbody
58	2015-08-24 22:51:25	@josephsavona sure, sorry fixing all that now	knowbody	josephsavona
58	2015-08-24 23:22:09	@josephsavona should be good to go now	knowbody	josephsavona
58	2015-09-01 07:51:14	@zpao just seen the merge you've done with react. agree, let's close and I start the new PR with the rules from fbjs repo. How does it sound? @josephsavona	knowbody	josephsavona
58	2015-09-01 07:51:14	@zpao just seen the merge you've done with react. agree, let's close and I start the new PR with the rules from fbjs repo. How does it sound? @josephsavona	knowbody	zpao
55	2015-08-13 15:37:29	@knowbody Jest not working on node 0.12.x is a known issue (see https://github.com/facebook/jest/issues/243). For me the tests started working after installing node 0.10 and running `npm rebuild`. From #10 it seems that as soon as Jest 0.5.0 stable version gets released, this project can move to iojs and the old version of node is no longer needed.	fson	knowbody
55	2015-08-13 15:49:04	oh, make sense now, thanks @fson!	knowbody	fson
55	2015-08-13 15:57:50	@knowbody I think that's a good idea. There's a warning from `npm install` if you're running an unsupported version, but it's pretty easy to miss.	fson	knowbody
55	2015-08-13 16:07:33	@knowbody I installed v0.10.40, which is the latest 0.10.x release and it worked with that.	fson	knowbody
55	2015-08-14 07:01:27	@knowbody Try double checking your `npm --version`. I know whenever I re-install 0.10.x, the `npm` I get is archaic (v1.x.x).	yungsters	knowbody
55	2015-08-14 15:11:26	@yungsters I don't know actually what happened but tried to `npm install` yesterday again and it worked with node 0.10.40 and npm 1.4.28. I just think we should add clear instructions as it's important to run those tests locally and I'm guessing most of ppl use 0.12.7. any ETA on when Jest 0.5.0 stable will be released?	knowbody	yungsters
54	2015-08-14 04:53:07	@wincent I think we still have this in React but we should probably remove it there too. Unfortunately that field is checked on end users. Ideally we could just check it on developers machines (actually, we probably could write a simple prepublish hook…). It's not an enforced dependency and with iojs shuffling along it might be time to give it up.	zpao	wincent
51	2015-08-13 17:52:09	> Or is it as simple as Relay is not made with this kind of data flow in mind? It's definitely within scope. As @devknoll mentioned, we are actively discussing what subscriptions should look like in open source GraphQL. Internally, we already have prototypes that work with Relay, but they depend on bits of internal infra. We need to figure out how best to tackle this in open source, and websocket…	wincent	devknoll
50	2015-08-13 17:05:13	@sairion thanks!	josephsavona	sairion
40	2015-08-13 23:35:32	Great! Thanks @josephsavona @steveluscher	syrusakbary	josephsavona
40	2015-08-13 23:35:32	Great! Thanks @josephsavona @steveluscher	syrusakbary	steveluscher
36	2015-08-13 06:38:40	@voideanvalue But how do you set proper HTTP response code in the "preload" case? For example, user asked for missing resource and you should send 404, but you've sent 200 in the initial response because you haven't fetched your data yet.	th0r	voideanvalue
36	2015-08-13 11:41:08	@voideanvalue Thanks for the thorough response, really appreciated! > I'll try to write an example when I find some free time. That would be fantastic!	stevoland	voideanvalue
36	2015-08-17 16:41:06	@davide-ganito as @voideanvalue mentioned, Relay supports server rendering but: > the hooks aren't exposed currently and it is undocumented at this point. We do plan to expose and document [them] in the near future.	josephsavona	voideanvalue
32	2015-08-13 09:15:33	@freiksenet Right, In that case I apparently don't understand correctly what is the actual issue you reported. > mentioned that using cursors when, eg, ordering changes is not guaranteed to be correct. I thought that you are referring of changing connection argument (orderby) is causing the problem with cursors. Maybe if you could give me example with bit more context. Thanks!	jardakotesovec	freiksenet
32	2015-08-13 12:59:06	Quoting @yuzhi from slack > You can have something like `connectionName(orderby: 'foo', first: 10)`, Relay will keep it > separate from `connectionName(first:10)`, and do it's best to keep the ordering we got from the server. @freiksenet So as you also mentioned - Relay use new cursors with new arguments for connection. I understand @dschafer example - when cursors on server changes for some reas…	jardakotesovec	freiksenet
32	2015-08-13 12:59:06	Quoting @yuzhi from slack > You can have something like `connectionName(orderby: 'foo', first: 10)`, Relay will keep it > separate from `connectionName(first:10)`, and do it's best to keep the ordering we got from the server. @freiksenet So as you also mentioned - Relay use new cursors with new arguments for connection. I understand @dschafer example - when cursors on server changes for some reas…	jardakotesovec	dschafer
26	2015-08-17 07:30:38	@josephsavona even if relay components aren't inheriting react-native's Component? https://github.com/facebook/relay/blob/master/src/container/RelayContainer.js#L23 I'm getting `Can't find variable: document` in getActiveElement	amccloud	josephsavona
26	2015-08-25 21:54:39	@josephsavona Relay cannot work as-is with React Native because Relay includes React web as a hard dependency, and including React web into React Native is not functional. Here's a commit that shows the minimal changes to build relay against react-native: https://github.com/facebook/relay/commit/e0037c78931edc3286e5217894348ca8ece1225b The 'dist' step of building relay still fails with that commi…	boourns	josephsavona
26	2015-08-29 22:16:15	@josephsavona can we re-open this?	amccloud	josephsavona
26	2015-09-27 18:45:45	> why is Relay pulling in Promise from fbjs? @taion We're using some not-sure-why-they-aren't-standard Promise methods like `done`	josephsavona	taion
26	2015-10-07 14:11:01	@chandu0101 maybe the version of react-native in your app is 0.12?	almascript	chandu0101
26	2015-10-07 14:49:41	> @chandu0101 maybe the version of react-native in your app is 0.12? hmm no , btw why my version matters here i am using u r node_modules lib folder ..(btw i am new to this js build tools/systems)	chandu0101	chandu0101
26	2015-10-07 15:03:19	@chandu0101 In you app you require 'react-native' and 'relay'. I suppose the version of react-native, that you require and the version of react-native in relay should be the same. Not sure about your error, maybe try adding polyfill as suggested by @boourns	almascript	chandu0101
26	2015-10-07 15:07:32	@chandu0101 Well done!	almascript	chandu0101
26	2015-10-26 09:52:48	@skevy do you have a ready-to-use fork somewhere?	gre	skevy
26	2015-11-18 15:56:14	@skevy - understood, and thanks for the clarification.	jeromecovington	skevy
26	2015-11-20 11:55:54	For me the workaround provided by @skevy works well with RN 0.13.0 and Relay 0.4.0.	l-urence	skevy
26	2015-11-20 14:25:10	I opened a repo with `react-native init` equivalent project, with relay support, based on @skevy work. https://github.com/lenaten/react-native-relay.	lenaten	skevy
26	2015-11-20 15:08:55	Thanks @skevy , @lenaten and @l-urence !	shishircc	skevy
26	2015-12-15 17:13:28	:+1: @skevy Great job! can we use your packages directly ? (maybe in npmjs.org)	filod	skevy
26	2015-12-15 20:02:35	I've set up a private npm and I've published three packages based on @skevy's branches, but since the packages are scoped to my organization (`@org/fbjs`, `@org/react-relay`, `@org/react-native`) I'm having a hard time with `require` as I have to do `require("@org/fbjs")` instead of `require("fbjs")`. I'm new to the whole private npm world, so I'm probably doing something wrong. Any hints to how …	theodorton	skevy
26	2015-12-16 07:41:11	@skevy ~~hi, as you suggest, i setup my own sinopia, and publish the package.~~ ~~but now, i can not even start **an empty app**, i got this error:~~ ~~any hint on this ?~~ --- sorry ， seems forgot to `AppRegistry.registerComponent` will cause this. now i can use relay, thanks again !	filod	skevy
26	2015-12-16 23:08:09	@skevy Thank you so much, I managed to get your fork's working using Sinopia and the list @lenaten mentions here https://github.com/facebook/relay/issues/26#issuecomment-159192009	mpretty-cyro	skevy
26	2016-01-04 19:05:16	@skevy Thank you so much. Would be great if you could post here once it all has been merged and released.	BerndWessels	skevy
26	2016-01-31 12:05:37	@lenaten @skevy Have you tried using decorators with patched react-native, relay. I couldn't use it even after whitelisting es7.decorators in .babel.json.	shahankit	skevy
26	2016-02-11 19:08:51	either way this issue should be reopened as the bot closed it prematurely /cc @josephsavona	boourns	josephsavona
26	2016-02-12 16:19:31	thanks @josephsavona!	boourns	josephsavona
26	2016-02-12 18:42:18	@BerndWessels Quite the contrary. There's a lot of momentum from the "official" side. As @josephsavona has just said, there's only one issue left. There were a lot of PRs and a lot of back and forth that went into this. It was a substantial effort with lots of work put in both officially, and unofficially.	pthrasher	josephsavona
26	2016-02-14 19:24:41	@pthrasher @steveluscher @josephsavona thanks for all your effort. Sometimes it is hard to see what is going on behind the scenes just from following the Git Issues. I believe Relay is the way to go and being able to use it in web and mobile will clean up my code base a lot. Looking forward to it.	BerndWessels	steveluscher
26	2016-02-14 19:24:41	@pthrasher @steveluscher @josephsavona thanks for all your effort. Sometimes it is hard to see what is going on behind the scenes just from following the Git Issues. I believe Relay is the way to go and being able to use it in web and mobile will clean up my code base a lot. Looking forward to it.	BerndWessels	josephsavona
26	2016-02-19 15:37:32	@skevy are we just waiting on these two PRs ? https://github.com/facebook/react-native/pull/5084 https://github.com/facebook/relay/pull/714 Looks like the others are closed or merged.	geekgonecrazy	skevy
26	2016-03-01 15:22:38	a zoo of fbjs versions for current `npm` releases. @josephsavona <img width="177" alt="screen shot 2016-03-01 at 16 20 54" src="https://cloud.githubusercontent.com/assets/1857263/13431443/b6193600-dfc9-11e5-9aa2-2f8d572e913e.png">	eugenehp	josephsavona
26	2016-03-05 08:35:24	@skevy awesome job getting everything up and running. I've just tried pulling the latest code from RN master, installed react-relay 0.7.3 and setup the .babelrc as per https://github.com/facebook/relay/pull/714 but I still seem to be running in to issues (see screenshot), not sure if I'm missing a step that I couldn't see in the thread. Any thoughts? (was hoping to be able to try converting from …	mpretty-cyro	skevy
26	2016-03-06 00:40:15	@steveluscher I actually managed to get it running and yea that's pretty much what I had to do (I re-applied the blacklist changes from here https://github.com/facebook/react-native/commit/ad8a33586410c6f9048983f64f8f86e0715e73b8 also removing the fbjs/Map one which seems to be what that commit does). I also had to remove the 'Libraries/vendor/core/isEmpty.js' and 'Libraries/vendor/core/Map.js' f…	mpretty-cyro	steveluscher
26	2016-03-06 18:10:08	@steveluscher have you tried running RN + Relay with chrome debugging enabled? I get "Unexpected end of input". With debugging disabled or the Relay specific code commented out all works fine. Are you running Relay form npm or latest from github?	l-urence	steveluscher
26	2016-03-06 23:40:32	@steveluscher Thx! It works with a custom network layer using XMLHttpRequest.	l-urence	steveluscher
26	2016-03-07 11:33:04	@steveluscher Just wanted to let you know I pulled the latest from master and re-installed the modules and it now works without any changes. Also, for anyone who is interested, https://github.com/relay-tools/relay-local-schema will work if you make a few minor changes to graphql-relay to support react-native (give me a yell if anyone wants the changes required).	mpretty-cyro	steveluscher
26	2016-03-08 23:28:55	@taion, I was merely trying to properly document the above steps more clearly, since there were some discrepancies as to how the .babelrc file should be written. With that said, my comments above due constitute as issue-related. ;)	jefferyvincent	taion
26	2016-03-09 23:44:30	I just checked out a fresh copy of Relay from master, and did the following: A wild React Native and Relay app appeared. Countless thanks to @skevy, @boourns, @gre, @davidaurelio, @martinbigio, @zpao, @spicyj, and everyone on this thread who helped us tear down the barriers to using Relay with React Native in the open source community. I can't wait to field all of your React Native specific GitHu…	steveluscher	skevy
26	2016-03-09 23:44:30	I just checked out a fresh copy of Relay from master, and did the following: A wild React Native and Relay app appeared. Countless thanks to @skevy, @boourns, @gre, @davidaurelio, @martinbigio, @zpao, @spicyj, and everyone on this thread who helped us tear down the barriers to using Relay with React Native in the open source community. I can't wait to field all of your React Native specific GitHu…	steveluscher	zpao
26	2016-03-10 02:00:02	Awesome work @steveluscher!	martinbigio	steveluscher
26	2016-03-10 11:17:20	@steveluscher awesome work!	davidaurelio	steveluscher
26	2016-03-10 12:13:35	@steveluscher :+1:	eugenehp	steveluscher
26	2016-03-11 05:04:46	@steveluscher Great ![](https://assets-cdn.github.com/images/icons/emoji/unicode/1f389.png)	gmochid	steveluscher
20	2015-08-13 03:26:07	@yungsters What's the ideal behavior? Would it be sufficient to just find the `route.queries` that includes a particular fragment and keep everything else the same?	devknoll	yungsters
20	2015-08-13 03:31:23	@devknoll Yes, I think that is the ideal behavior. Unfortunately, there is no good way of figuring out which queries in `route.queries` includes `X` when all we have to work with is `${Component.getFragment(X)}`.	yungsters	devknoll
20	2015-08-13 17:26:06	> What if we got rid of ${Component.getFragment(X)} all together and made it clearer that the query name must match your component's fragment name? Yes. We should do that, and also implement @devknoll's idea - root component fragments are automatically added whenever the route key matches the component key, and it's a warning/error if either one has a key that the other is missing.	josephsavona	devknoll
15	2015-08-12 01:49:31	Thanks @yungsters - does index.js need to be added to `files` in package.json too? Not sure if `main` will include it automatically...	devknoll	yungsters
15	2015-08-12 01:50:01	@devknoll Good catch. :)	yungsters	devknoll
15	2015-08-12 01:54:46	@devknoll Actually, it looks like npm automatically includes `index.js` (maybe because it's set to `main`). But being explicit never hurts.	yungsters	devknoll
15	2015-08-12 05:05:53	@yungsters Looks like index.js needs to be included in the gulp file too! :smile:	devknoll	yungsters
14	2015-08-12 23:56:21	As @yungsters mentioned, we're using ES2015 quite heavily. I know now why `babel-runtime` isn't polyfilling `String::repeat()`. @sebmck explains: > It doesn't alias prototype methods. You can never be sure that something is always the right type. So in `foo.repeat()` you can't tell that `foo` is always going to be a string (you could with flow types but that's not implemented), so it's an unsafe …	steveluscher	yungsters
14	2015-08-13 06:43:13	@yungsters OK, then I'm going to close this and will send separate PR. Thanks!	sairion	yungsters
8	2015-08-13 01:31:52	I could probably get this in. @yungsters do you have a good idea of what would make a good `routeName`? I assume `baseName` isn't enough if it's being relied on for cache keys. Maybe `baseName + hash(uri)`? That only works if you only have one route per file though... ;-)	devknoll	yungsters
8	2015-08-13 03:36:20	@devknoll Ahh, makes sense.	yungsters	devknoll
7	2015-08-12 05:22:22	@yungsters thanks for explanation! Maybe note somewhere in docs will be useful, I believe many people will have similar confusion.	genbit	yungsters
7	2015-08-12 14:52:16	> In the future, I think we will strip out any routing-specific properties (and maybe even rename RelayRoute to be something more like RelayQueryRoots or RelayQueryConfig). @yungsters This would be great, also for (spoken) conversation: I can imagine some confusion could pop up with the phonetically incestuous names of `Relay.Route`, `Relay.Container`, and `Relay.RootContainer`.	sgwilym	yungsters
6	2015-10-01 09:33:27	I came in here to communicate that I think the tutorial needs serious work, and I found this issue. I got overwhelmed myself, and I had someone else communicate to me they got lost quickly themselves. Glad people are working on this. The guides themselves are much better, but if I'd just had to deal with the tutorial I'd have given up. The tutorial is unfortunately currently bad advertising for R…	faassen	steveluscher
6	2015-10-01 14:26:26	@taion I think there are many cases where UI developers are using Relay _without_ having to worry about the GraphQL server implementation, and more cases where developers may want to use another GraphQL server implementation altogether. For that reason, I much prefer a structure by @steveluscher, where schema building is deferred to the end. This way you serve both audiences: people who just want…	faassen	taion
6	2015-10-01 14:26:26	@taion I think there are many cases where UI developers are using Relay _without_ having to worry about the GraphQL server implementation, and more cases where developers may want to use another GraphQL server implementation altogether. For that reason, I much prefer a structure by @steveluscher, where schema building is deferred to the end. This way you serve both audiences: people who just want…	faassen	steveluscher
6	2015-10-01 15:07:33	@taion Obviously a Relay tutorial needs to talk a bit about GraphQL, first, which is exactly what @steveluscher proposed. What it doesn't need to do first is talk about how to implement a server like that. You can show how to build a UI with an existing demo server. Your concern for those who want to work in a different order are easily taken care of by use of a paragraph somewhere on top of the …	faassen	taion
6	2015-10-01 15:07:33	@taion Obviously a Relay tutorial needs to talk a bit about GraphQL, first, which is exactly what @steveluscher proposed. What it doesn't need to do first is talk about how to implement a server like that. You can show how to build a UI with an existing demo server. Your concern for those who want to work in a different order are easily taken care of by use of a paragraph somewhere on top of the …	faassen	steveluscher
1	2015-08-11 20:05:22	great :smile: thanks @vjeux	brentvatne	vjeux
1546	2017-02-15 21:03:38	@josephsavona Requested this issue be created to discuss. Having to override the network layer: Using these configs: Using this query: The store updates fine, but doing a `this.forceUpdate()` on a parent component didn't re-render the changes to the `records`. I had to use `forceFetch`, but the `Relay.Store` after doing a `forceFetch` looks identical to me. `Relay.Store` upon initial render: `Rel…	mattferrin	josephsavona
1504	2017-01-18 05:40:26	So I did a bit of digging, but not sure where to go from here. I understand that code like [this](http://stackoverflow.com/q/11616630/4776002) can trigger the 'Converting circular structure to JSON' error. So the contents of `node` that is being passed to `printRelayOSSQuery.js:33`. I reverted back to `v0.9.3` of the forked one, and now it's back to normal. I'm starting to think this might be an …	Naoto-Ida	alloy
1502	2017-01-14 05:14:56	@alloy so good, thank you for taking the time to figure this out! Cc @kassens	josephsavona	kassens
1502	2017-01-17 18:20:05	@kassens has imported this pull request. If you are a Facebook employee, you can view this diff [on Phabricator](https://phabricator.intern.facebook.com/D4423631).	facebook-github-bot	kassens
1501	2017-01-13 19:33:23	hmm interesting. cc @yuzhi	josephsavona	yuzhi
1497	2017-01-15 00:23:22	> If we can subscribe to different types of updates and update store from a single place and be assured that the containers will automatically update, it will a big thing! Yup, that's how Relay works. Queries, mutations, and subscriptions all publish new data into the store. Whenever a publish happens, all observers of the store are notified. Containers conceptually observe the results of their f…	josephsavona	taion
1497	2017-01-15 00:23:22	> If we can subscribe to different types of updates and update store from a single place and be assured that the containers will automatically update, it will a big thing! Yup, that's how Relay works. Queries, mutations, and subscriptions all publish new data into the store. Whenever a publish happens, all observers of the store are notified. Containers conceptually observe the results of their f…	josephsavona	edvinerikson
1476	2016-12-09 14:31:07	@josephsavona I have a case where I want to search data and load more afterwards (when user scrolls) My first thought was to call a query `search(query:"something", first:10)`, before component renders. But since I want to be able to load more data, I'll need to use `setVariables()`. This would cause relay to create a `node(id:...)` query. Since I don't have `id` in my case, here are some ideas: …	shakaIsReal	josephsavona
1472	2017-01-26 05:46:10	@josephsavona I can confirm this. On the latest version 0.10.0 of react-relay I got the same problem. Babel-relay-plugin converts correctly fragment fields with alias option, but query sended without alias.	nodkz	josephsavona
1460	2016-12-05 21:22:11	Good questions. A lot of the complexity in Relay is not obvious if you haven't tried to build something like it. For example, it's easy to forget that props *are the results of queries*, so you can't have a `query()` function that depends on props/state (as in your example) or rely on React lifecycle methods for updating/constructing them. If you're interested in how Relay 0.9 works, i'd highly r…	josephsavona	wincent
1457	2016-11-27 22:19:06	I think it'd be cool to only get the minimum data to resolve a global id to an object. Use case: getting new `ships` using cursor. `getFaction()` could return many object (id, name, ships).. But we don't need all of them when we're interested in `obj.ships` and `obj.id`. There's no need to load the data we already have on the client or don't need. Therefore relay could send a partial argument. `p…	shakaIsReal	wincent
1442	2016-12-14 02:06:33	@wincent has imported this pull request. If you are a Facebook employee, you can view this diff [on Phabricator](https://phabricator.intern.facebook.com/D4324991).	facebook-github-bot	wincent
1441	2016-12-14 06:33:15	@wincent has imported this pull request. If you are a Facebook employee, you can view this diff [on Phabricator](https://phabricator.intern.facebook.com/D4325907).	facebook-github-bot	wincent
1440	2016-12-14 06:34:23	@wincent has imported this pull request. If you are a Facebook employee, you can view this diff [on Phabricator](https://phabricator.intern.facebook.com/D4325909).	facebook-github-bot	wincent
1436	2016-11-04 05:07:09	@steveluscher please review this, and if it's ok bump new version. Thanks.	nodkz	steveluscher
1436	2016-11-07 03:48:49	@josephsavona can you review it and publish?	nodkz	josephsavona
1434	2016-11-02 13:15:49	Hi. I'm working on GraphQL support for Flow. It should make Flow validate queries/fragments against schema and convert them to js types. This tool must be framework agnostic, but should support all major libraries like Relay and Apollo. I saw Greg's and Joe's talks on how the new Relay is going to be different, but there are not many details. I understand that API is not stable yet, but I'd desig…	pvolok	wincent
1433	2016-12-14 02:07:45	@wincent has imported this pull request. If you are a Facebook employee, you can view this diff [on Phabricator](https://phabricator.intern.facebook.com/D4325005).	facebook-github-bot	wincent
1427	2017-01-12 00:37:01	Maybe Johannes can update my PR? I don't have time right now unfortunately. Thank you. On Wed, Jan 11, 2017 at 4:17 PM, Joseph Savona <notifications@github.com> wrote: > *@josephsavona* commented on this pull request. > ------------------------------ > > In README.md <https://github.com/facebook/relay/pull/1427>: > > > @@ -6,7 +6,7 @@ Relay is a JavaScript framework for building data-driven React…	dminkovsky	josephsavona
1425	2016-12-14 06:44:42	@wincent has imported this pull request. If you are a Facebook employee, you can view this diff [on Phabricator](https://phabricator.intern.facebook.com/D4325930).	facebook-github-bot	wincent
1411	2016-10-07 06:19:42	投稿してくれてありがとうございます！ This is a great question. I believe that the way we handle this is implicitly. As in, both the authenticated user and their language preference are part of the GraphQL executor context, as opposed to being passed explicitly as arguments to any field. Cc @dschafer - any suggestions here?	josephsavona	dschafer
1401	2016-11-03 18:02:21	@josephsavona any feedback on this?	tomconroy	josephsavona
1369	2016-09-03 21:27:19	# New Relay APIs The core team is currently focused on developing the next major version of Relay, which we have been referring to as "Relay 2" as a working title, but which will ultimately be just a new set of APIs within the existing Relay. The new APIs are the best parts of Relay today - co-located GraphQL and React components and a declarative API - but is simpler, faster, and more predictabl…	josephsavona	wincent
1369	2016-09-03 21:27:19	# New Relay APIs The core team is currently focused on developing the next major version of Relay, which we have been referring to as "Relay 2" as a working title, but which will ultimately be just a new set of APIs within the existing Relay. The new APIs are the best parts of Relay today - co-located GraphQL and React components and a declarative API - but is simpler, faster, and more predictabl…	josephsavona	josephsavona
1364	2016-08-31 07:07:03	for issue #1361 @wincent	vangavroche	wincent
1362	2016-08-30 17:41:59	I was going to fix the nits that @josephsavona mentioned, but you already did that. Linter just exploded for me. What lints are you seeing?	wincent	josephsavona
1345	2016-08-20 05:25:15	Right now I'm watching @wincent [talk about Relay 2](https://www.youtube.com/watch?v=OEfUBN9dAI8&feature=youtu.be) and think that `making all static` should have DEV flag. Wants developer make all static, or computable at runtime according to Hot Reload when modules updated. Maybe I'm something missing. But I'm worried about losing HMR, cause it's the best feature, that developers have now.	nodkz	wincent
1327	2016-08-08 16:07:39	Hello, @josephsavona I replied to this issue too late .I am still having this issue and posted alot more information about it on the closed issue number below. #1291 https://github.com/facebook/relay/issues/1291 Thanks again for all of your help.	rterysen-openroad	josephsavona
1326	2016-08-08 15:27:14	I just want to note a constant struggle I have with the way Relay masks/scopes data. It is very very frustrating to construct forms from smaller relay container input components. consider this example: and **UserDropdown** The crux of the example being that the parent `UserForm` requests a different field then it's child, hover the selected user being passed back up is scoped to `UserDropdown` fo…	jquense	taion
1325	2016-08-08 10:14:49	@yangit Relay caching is based on IDs of each fragment, it's generated by Relay based on the data that you have inside the fragment. The best way to avoid this would be to: - set internal ID for each entity whenever you can. - Avoud using `null` and use empty string instead `""` - Switch to Relay Connection instead of Relay Array where possible because it provides you with better flexibility. @st…	eugenehp	steveluscher
1321	2016-08-04 17:17:48	Thanks for letting us know about this. For some context, we measure every substantive change internally on real devices, so we know that the core logic of e.g. `writeRelayQueryPayload` hasn't regressed. However, we don't have an equivalent set up to make sure performance doesn't regress as a result of OSS build config - this is definitely something we should address as we want to ensure OSS users…	josephsavona	zpao
1313	2016-08-02 18:27:27	@spicyj Ben could you please take a look?	JenniferWang	spicyj
1298	2016-07-25 22:58:15	@josephsavona, I have manually tested simple end-to-end use-cases, and Subscriptions are working. But this is very much a WIP, and I have lots of cleanup and tests to write. I submitted this PR to open up a channel of communication with you, as I have lots of questions. I will post my questions in comments below.	tjmehta	josephsavona
1297	2016-07-25 15:13:05	I had a brief discussion with @jeffmo about making flow understand graphql. He suggested to ask Relay team about how you solve the problem of typing relay apps. In the meeting notes it says that @sampepose is working on flow types generation script, but nothing I could find about what that is. Can you provide any details about your approach for typing relay apps? Would it bring any value if flow …	pvolok	jeffmo
1297	2016-07-25 15:13:05	I had a brief discussion with @jeffmo about making flow understand graphql. He suggested to ask Relay team about how you solve the problem of typing relay apps. In the meeting notes it says that @sampepose is working on flow types generation script, but nothing I could find about what that is. Can you provide any details about your approach for typing relay apps? Would it bring any value if flow …	pvolok	sampepose
1296	2016-08-02 16:11:49	Hey there - thanks for all the details. ccing @yuzhi who has worked a lot on cache, one of us will try to take a look.	josephsavona	yuzhi
1285	2016-07-15 18:36:37	Most fixes using `eslint --fix` and one manual line break. Inspired by the upgrade on the root directory by @zpao: https://github.com/facebook/relay/commit/cc04adef211017656e77ed765744f0b7b647b70d	kassens	zpao
1282	2016-07-16 18:55:35	Thanks for your question. We're trying to keep GitHub issues focused on bugs and enhancements to keep signal high for contributors. I'd recommend asking your question on [Stack Overflow](http://stackoverflow.com/questions/tagged/relayjs) and tagging it with '#relayjs'. As others have mentioned, there are lots of great resources online that answer your question. A few suggestions: - @steveluscher'…	josephsavona	steveluscher
1281	2016-07-20 01:16:07	Hmm. `printRelayQuery` is a module that is shimmed to use either `printRelayOSSQuery` (in open source) or an internal version at Facebook. I suspect that the require is failing because Jest doesn't think that `printRelayQuery` is a module and so it is getting transformed differently. @cpojer any ideas?	josephsavona	cpojer
1281	2016-11-07 12:51:05	@sibelius @lucasbento sorry for keeping silence. My macbook was in the service. I'm glad I'm not alone in this question.. I guess you've already guessed that I have a working solution for Jest 14 but not for Jest >= 15. Here's the issue with the repro and the example for Jest 14 https://github.com/facebook/jest/issues/1898. Guys from the Jest team do not answer it unfortunately.	GrigoryPtashko	lucasbento
1279	2016-07-12 13:34:11	@steveluscher should we go ahead and depreciate `RelayRoute` here too?	washt	steveluscher
1270	2016-07-10 23:18:48	The problem was that `mutateAndGetPayload` was receiving `args`, besides the arguments that you specifies in inputFields, it add one more field`clientMutationId`, i was passing args to my custom function and it was cleaning up the fields that doesnt match with my model, in this case `clientMutationId`, so the solution was to make a copy from args like this, `let _args = Object.assign({}, args)`, …	CoericK	josephsavona
1262	2016-07-06 16:07:16	I'm going to go ahead and cc @wincent here because in his commit message for 71e2350 it looked like he was a little unsure about whether everything should be `REQUIRED` 👍	NevilleS	wincent
1246	2016-06-28 15:10:20	As discussed in https://github.com/facebook/relay/pull/1232, this should make it easier to maintain a forked version of Relay and change the name of the field to use as Node ID. @josephsavona Did I understand everything correct?	alloy	josephsavona
1241	2016-06-25 14:38:58	List of desirable features: - [x] 1. Pass several variables on the top level (not only input). It needed for getting fine grained payload which required some additional variables. [Implementation founded here](https://github.com/facebook/relay/blob/829450ab74aa5c6b0cdb453cb76b1fbc45f16687/src/mutation/RelayGraphQLMutation.js#L374) - [ ] 2. Move on top level clientMutationId. It is to annoying ext…	nodkz	wincent
1241	2016-06-25 14:38:58	List of desirable features: - [x] 1. Pass several variables on the top level (not only input). It needed for getting fine grained payload which required some additional variables. [Implementation founded here](https://github.com/facebook/relay/blob/829450ab74aa5c6b0cdb453cb76b1fbc45f16687/src/mutation/RelayGraphQLMutation.js#L374) - [ ] 2. Move on top level clientMutationId. It is to annoying ext…	nodkz	Globegitter
1216	2016-06-15 12:17:35	Fixes #1208 That `invariant` doesn't seem to make sense in that function, removing it will allow us to use `rangeBehavior` functions with other types than string. @josephsavona	xuorig	josephsavona
1208	2016-06-15 06:52:34	@xuorig Since you are the one who proposed this changed and implemented it, could you bring some insight about this issue? Particularly _why is `getObjectFromCalls` denying non-string values?_	ooflorent	xuorig
1208	2016-06-15 18:09:55	> This was possibly added on FB side when they imported, so I might be missing some context. It was added by @josephsavona with the comment "lint/flow fixes", so maybe he recalls what the lint/flow errors were that prompted the change.	wincent	josephsavona
1203	2016-06-08 23:37:03	cc @josephsavona	yuzhi	josephsavona
1201	2016-06-08 23:34:28	Quoting @dschafer > Without a limiting filter like `first` or `last`, the behavior of the connection is undefined. The server could return every item in the list (which could mean we're massively overfetching if the list grows in size), it could just return a default value; the client has no idea. Clearly, the client has some idea of the behavior that it wants: it should specify that behavior wit…	yuzhi	dschafer
1201	2016-06-08 23:53:33	@wincent @yuzhi Thank you for the comments and yes I think the iPad/Mac Pro/iMac analogy is quite spot on. I can see the point that @dschafer is making and that clarifies the `ConnectionField` use-case fully and this can be closed. I would agree then that it makes most sense to add more power to lists, which then gives users full flexibility. Will try and finish the work on that soon.	Globegitter	dschafer
1200	2016-06-07 19:13:24	np!, Still pretty surprising behaviour though, wonder what you think of this issue @josephsavona	xuorig	josephsavona
1197	2016-06-02 17:16:39	Thanks for asking about this. This has [come up before](https://github.com/facebook/relay/issues/724#issuecomment-169669734). From my answer there: > Relay creates a new node query intentionally - it saves the server the work of fetching the list itself (it would also be more complicated to generate a more optimal query - to a person it's easy to see, but there can be weird edge cases and it's si…	josephsavona	nodkz
1173	2016-05-27 00:59:36	/cc @wincent FYI.	LegNeato	wincent
1162	2016-05-22 17:19:11	@rarutu `connectionFromPromisedArray` is helper that assumes that whole dataset in is in that array, thats reason why it works only if you fetch everything. You need to implement (or find) such helper that will work efficiently with MongoDB. These helpers always gets backend specific. I don't use MongoDB with graphql, but @nodkz recently referenced some graphql+mongodb [resources](https://github.…	jardakotesovec	nodkz
1159	2016-05-20 22:43:56	Now that `react-relay` has passed @davidaurelio's `relay` in version, would it be possible to use the `relay` package name on npm? It would save me feeling dumb every time I accidentally type	taion	davidaurelio
1159	2016-05-20 22:54:42	Funny you should ask. @cpojer brought up the same idea only an hour ago.	wincent	cpojer
1146	2016-05-17 16:35:59	Thanks @Yaxian. I'm totally unqualified to review this. Help, @yuzhi!	wincent	yuzhi
1141	2016-05-14 17:29:15	This is a great question. @dschafer probably has the best context on error handling in GraphQL. Dan, any resources on this?	josephsavona	dschafer
1141	2016-05-28 00:48:13	I was definitely interested in hearing some community thoughts on this one. I got asked about this a bunch at a recent React meetup and felt like I didn't have a great answer... pinging @dschafer again?	NevilleS	dschafer
1133	2016-05-11 12:05:04	Due latest meeting notes this issue is more related to @wincent. Greg, can you provide such great feature? I can wait next vim screencast 😉. But I can not live without promises with committing mutations 😜!	nodkz	wincent
[truncated: 378 more rows]
