# Supplementary material for: Status, identity, and language: A study of issue discussions in GitHub
Source: PLoS One. 2019 Jun 14;14(6):e0215059. doi: 10.1371/journal.pone.0215059 (PMC6568400; doi:10.1371/journal.pone.0215059)
Supplement: S2 Data — (ZIP) [file pone.0215059.s003.zip › sample_46_projs_issues/facebook_relay/issue_first_in.csv]

97	josephsavona	2015-08-21 18:05:43
1422	facebook-github-bot	2016-10-21 18:57:45
1545	facebook-github-bot	2017-02-15 06:28:53
241	yungsters	2015-09-08 22:46:26
887	chirag04	2016-03-01 15:14:41
887	schickling	2016-03-01 17:10:54
887	eugenehp	2016-03-12 01:27:23
280	josephsavona	2015-09-10 15:38:53
268	devknoll	2015-09-09 07:37:31
268	josephsavona	2015-09-09 17:09:42
222	wincent	2015-09-02 16:16:02
186	devknoll	2015-08-28 19:17:49
610	filod	2015-11-20 07:35:18
610	yuzhi	2015-11-20 07:46:53
1381	wincent	2016-09-13 06:26:04
1445	proProbe	2016-11-28 17:34:51
1266	gre	2016-07-09 20:15:55
618	josephsavona	2015-11-20 15:55:28
1523	facebook-github-bot	2017-01-31 18:22:18
170	davide-ganito	2015-08-29 07:17:55
170	josephsavona	2015-08-26 21:29:51
1516	facebook-github-bot	2017-01-30 23:31:21
1001	yuzhi	2016-03-29 17:33:18
1099	mailaneel	2016-04-29 11:43:18
1321	voideanvalue	2016-08-04 19:24:38
1321	rodrigopr	2016-08-04 18:54:24
1321	josephsavona	2016-08-04 17:17:48
1321	zpao	2016-08-05 19:12:10
411	gilesbradshaw	2016-03-26 00:47:10
411	KyleAMathews	2015-10-01 19:37:46
411	josephsavona	2015-11-02 19:52:55
411	skevy	2015-10-20 13:14:25
411	taion	2015-10-01 21:08:50
1120	KyleAMathews	2016-05-06 19:48:01
84	yuzhi	2015-08-17 16:29:10
1060	dguillamot	2016-04-18 21:44:01
1426	wincent	2016-12-14 06:53:35
1426	facebook-github-bot	2016-12-14 06:53:47
223	yungsters	2015-09-02 16:51:04
112	devknoll	2015-08-25 15:58:25
112	emmenko	2016-01-11 20:38:36
112	josephsavona	2016-04-11 14:14:54
112	NevilleS	2016-04-11 16:30:15
112	yungsters	2015-12-31 06:40:59
112	dminkovsky	2016-02-05 16:28:13
112	Globegitter	2016-05-05 17:54:10
112	ryancole	2015-12-31 06:23:43
112	RavenHursT	2015-12-23 20:29:48
112	mattecapu	2016-04-11 12:53:22
112	jardakotesovec	2016-05-05 07:32:18
112	kamek-pf	2016-05-07 14:49:24
1246	josephsavona	2016-06-28 16:22:53
1246	alloy	2016-06-28 15:10:20
760	eapache	2016-01-21 16:18:31
60	josephsavona	2015-08-13 17:03:30
1097	wincent	2016-04-28 13:46:23
978	wincent	2016-09-03 00:33:30
1399	joonhocho	2016-09-30 07:59:23
394	wincent	2015-09-29 22:12:59
1045	yuzhi	2016-04-13 14:27:32
1045	josephsavona	2016-04-13 14:21:37
205	kareem3d	2017-01-21 07:39:01
503	michaelchum	2015-10-25 01:18:57
1103	liorrm	2016-04-29 20:15:51
1103	josephsavona	2016-04-29 20:06:03
1454	maxpolski	2016-11-25 11:19:05
55	knowbody	2015-08-13 15:49:04
55	fson	2015-08-13 15:37:29
55	yungsters	2015-08-14 07:01:27
622	josephsavona	2015-11-21 00:46:18
599	josephsavona	2015-11-15 05:28:59
152	wincent	2015-08-22 23:54:49
256	devknoll	2015-09-16 17:59:15
256	josephsavona	2015-09-08 17:05:58
256	BerndWessels	2016-01-10 19:50:50
1048	mickeyinfoshan	2016-04-22 02:34:07
1048	josephsavona	2016-04-14 14:17:23
1048	finneganh	2016-04-27 14:08:10
884	josephsavona	2016-02-29 18:07:21
750	josephsavona	2016-10-13 21:51:04
262	l-urence	2015-09-09 05:35:00
134	spyalert01	2015-08-22 01:25:20
1336	josephsavona	2016-08-13 23:23:03
1457	shakaIsReal	2016-11-27 22:19:06
1208	ooflorent	2016-06-15 06:52:34
1208	wincent	2016-06-15 18:09:55
897	KyleAMathews	2016-03-09 20:13:56
897	josephsavona	2016-03-09 20:11:38
103	knowbody	2015-08-18 06:52:04
103	yungsters	2015-08-18 06:55:15
78	wincent	2015-08-15 06:48:47
873	r0b1n	2016-02-24 01:32:27
1166	zuhair-naqvi	2016-05-26 00:47:12
542	josephsavona	2015-11-02 21:21:01
542	dminkovsky	2016-01-06 21:42:32
433	wincent	2015-10-07 22:49:49
433	akashnimare	2015-10-07 17:08:59
1446	gauravtiwari	2016-11-16 02:15:38
1546	mattferrin	2017-02-15 21:03:38
1442	wincent	2016-12-14 06:23:16
1442	facebook-github-bot	2016-12-14 02:06:33
1565	facebook-github-bot	2017-03-22 20:34:37
1086	nareshbhatia	2016-05-11 01:15:31
1086	wincent	2016-05-04 22:09:34
881	josephsavona	2016-02-25 17:40:32
1133	nodkz	2016-05-11 12:05:04
375	josephsavona	2015-09-23 21:03:44
749	josephsavona	2016-01-25 19:20:04
749	wincent	2016-01-25 21:13:33
749	pra85	2016-01-20 16:57:56
1506	danez	2017-01-25 17:39:33
890	yungsters	2016-03-01 19:14:19
594	xuorig	2015-11-17 01:20:03
594	devknoll	2015-11-13 19:10:35
594	steveluscher	2015-12-06 04:23:57
294	dminkovsky	2015-11-07 18:02:29
294	steveluscher	2015-11-07 03:33:02
294	mugli	2015-11-07 02:47:11
1282	josephsavona	2016-07-16 18:55:35
1502	facebook-github-bot	2017-01-17 18:20:05
1502	josephsavona	2017-01-14 05:14:56
1502	alloy	2017-01-16 16:40:32
935	chirag04	2016-07-07 00:53:41
601	dminkovsky	2015-11-15 21:07:01
601	josephsavona	2015-11-16 03:52:59
585	LegNeato	2015-11-11 23:20:33
585	josephsavona	2015-11-12 00:41:29
1464	facebook-github-bot	2016-12-03 22:25:23
774	josephsavona	2016-02-04 20:05:33
180	BinaryMuse	2015-08-27 04:18:15
180	josephsavona	2015-08-27 16:42:30
26	shahankit	2016-01-31 12:05:37
26	pthrasher	2016-02-12 18:42:18
26	zuhair-naqvi	2015-12-15 04:17:13
26	gre	2015-10-07 10:34:06
26	qingfeng	2015-08-12 05:27:52
26	filod	2015-12-15 17:13:28
26	l-urence	2015-11-20 11:55:54
26	chandu0101	2015-10-07 14:49:41
26	lenaten	2015-11-20 14:25:10
26	mpretty-cyro	2015-12-16 23:08:09
26	jeromecovington	2015-11-18 15:56:14
26	steveluscher	2016-02-12 22:33:50
26	BerndWessels	2016-01-04 19:05:16
26	martinbigio	2016-03-10 02:00:02
26	amccloud	2015-08-17 07:30:38
26	jefferyvincent	2016-03-08 23:28:55
26	eugenehp	2016-03-01 15:22:38
26	gmochid	2016-03-11 05:04:46
26	josephsavona	2015-09-27 18:45:45
26	geekgonecrazy	2016-02-19 15:37:32
26	boourns	2015-08-25 21:54:39
26	almascript	2015-10-07 14:11:01
26	davidaurelio	2016-03-10 11:17:20
26	shishircc	2015-11-20 15:08:55
26	theodorton	2015-12-15 20:02:35
239	zpao	2015-09-05 00:59:39
1486	facebook-github-bot	2016-12-22 16:57:03
341	josephsavona	2015-09-18 16:54:19
1298	tjmehta	2016-07-25 22:58:15
704	denvned	2016-03-03 13:48:53
704	josephsavona	2016-03-03 01:35:03
565	devknoll	2015-11-12 07:45:55
1427	dminkovsky	2017-01-12 00:37:01
1427	schickling	2017-01-06 14:52:18
956	cpojer	2016-03-16 20:02:22
1252	jardakotesovec	2016-07-11 05:40:27
1252	josephsavona	2016-07-03 19:35:02
1025	tlvenn	2016-04-07 03:01:07
1025	josephsavona	2016-04-08 01:29:12
1025	lprhodes	2016-04-08 00:49:08
311	wincent	2015-09-14 20:46:24
311	zpao	2015-09-14 17:48:09
1064	nmn	2016-05-20 05:25:57
1064	bsr203	2016-05-11 02:24:01
1518	facebook-github-bot	2017-01-31 01:47:30
1014	edvinerikson	2016-04-01 01:32:15
20	yungsters	2015-08-13 03:31:23
20	devknoll	2015-08-13 03:26:07
20	josephsavona	2015-08-13 17:26:06
966	wincent	2016-03-18 15:11:14
966	dougli	2016-03-18 15:48:09
66	steveluscher	2015-08-14 06:11:14
66	zpao	2015-08-14 04:48:46
51	wincent	2015-08-13 17:52:09
776	facebook-github-bot	2016-10-29 13:21:38
166	gwind	2016-01-22 01:42:32
166	vslinko	2015-08-25 21:57:07
80	josephsavona	2015-08-17 16:51:39
220	devknoll	2015-09-02 16:55:55
737	edvinerikson	2016-03-31 23:27:57
737	wincent	2016-09-03 00:28:03
201	devknoll	2015-09-01 16:57:44
1261	nthtran	2016-07-22 07:47:27
1261	jardakotesovec	2016-07-22 08:18:32
1261	josephsavona	2016-07-22 16:05:26
240	steveluscher	2015-09-05 04:25:53
754	nthtran	2016-07-22 08:01:56
754	rodrigopr	2016-07-15 17:03:33
754	KCraw	2016-07-24 23:56:17
754	denvned	2016-07-26 05:28:01
754	josephsavona	2016-09-03 18:49:44
1109	steveluscher	2016-05-03 05:38:20
162	josephsavona	2015-08-24 23:03:54
1285	kassens	2016-07-15 18:36:37
550	kassens	2015-11-10 18:51:33
550	jardakotesovec	2015-11-09 11:06:03
550	josephsavona	2015-11-09 16:39:04
550	xuorig	2015-11-13 04:14:58
550	proProbe	2016-11-16 09:43:10
722	andimarek	2016-01-27 20:12:47
722	yuzhi	2016-02-08 22:12:40
722	josephsavona	2016-02-03 23:15:32
722	wincent	2016-02-03 22:20:07
1489	facebook-github-bot	2016-12-26 01:10:49
231	xymostech	2015-09-17 02:22:11
231	sgwilym	2015-09-03 16:37:40
231	bmcmahen	2015-09-08 00:36:56
231	josephsavona	2015-09-03 16:45:49
105	josephsavona	2015-08-18 17:28:38
269	taion	2015-09-09 17:30:21
674	josephsavona	2016-05-05 16:23:08
674	bochen2014	2017-02-01 06:17:27
674	taion	2016-05-05 16:58:17
1255	lvarayut	2016-07-03 02:00:11
441	kassens	2015-10-08 23:32:46
441	octref	2015-10-08 21:47:48
1013	edvinerikson	2016-03-31 23:47:26
1049	josephsavona	2016-07-29 22:31:55
655	thebritican	2016-01-16 20:02:01
655	steveluscher	2015-12-22 01:35:15
456	dminkovsky	2015-11-10 23:36:32
456	josephsavona	2015-11-10 23:29:45
456	yungsters	2015-10-15 04:53:30
1083	steveluscher	2016-06-30 22:30:37
1083	dschafer	2016-04-26 00:28:28
1083	wincent	2016-04-25 23:50:40
1083	taion	2016-09-21 16:42:21
62	yungsters	2015-08-13 23:48:20
129	fortruce	2015-08-21 14:07:56
129	spyalert01	2015-08-21 09:03:26
160	josephsavona	2015-08-24 20:02:05
418	clentfort	2015-10-03 09:11:16
768	steveluscher	2016-03-08 17:49:23
181	devknoll	2015-08-27 07:47:57
181	josephsavona	2015-08-27 17:39:20
558	KyleAMathews	2016-03-09 17:02:39
558	rodrigopr	2016-03-09 14:59:26
558	devknoll	2015-11-08 21:23:21
558	josephsavona	2015-11-07 20:11:38
558	vslinko	2016-01-10 10:23:13
543	josephsavona	2016-03-03 17:11:58
543	wincent	2016-03-03 17:52:11
1203	yuzhi	2016-06-08 23:37:03
1203	josephsavona	2016-06-09 05:31:48
1203	calebmer	2016-06-09 02:40:13
420	cmodijk	2015-10-03 16:52:41
781	facebook-github-bot	2016-10-29 13:21:51
244	josephsavona	2015-09-07 19:33:24
573	bfwg	2015-11-09 20:49:26
573	josephsavona	2015-11-10 03:12:21
798	josephsavona	2016-05-08 19:34:00
578	yuzhi	2015-11-17 18:05:09
588	yuzhi	2015-11-12 18:11:29
588	josephsavona	2015-11-12 16:47:00
588	dminkovsky	2015-11-12 18:16:40
506	zpao	2015-10-23 16:20:02
761	denvned	2016-01-22 21:17:35
761	josephsavona	2016-01-25 19:17:04
700	RavenHursT	2016-01-11 19:55:27
161	rterysen-openroad	2016-05-17 18:18:38
161	josephsavona	2015-08-24 19:50:52
257	spyalert01	2015-09-09 03:08:46
58	knowbody	2015-08-13 20:02:44
58	josephsavona	2015-08-13 19:22:58
114	hkjorgensen	2016-08-12 23:47:26
114	KyleAMathews	2016-02-03 06:28:14
114	idibidiart	2016-03-16 00:40:26
114	vladar	2015-08-24 12:22:06
114	josephsavona	2016-02-03 02:09:09
114	jimkyndemeyer	2016-03-15 17:32:08
114	u9520107	2015-09-18 14:46:16
385	josephsavona	2015-09-24 22:28:58
1177	CoericK	2016-05-27 22:51:09
184	josephsavona	2015-08-27 22:12:00
184	sayden	2015-09-20 16:59:27
559	andimarek	2016-01-05 04:20:55
559	syrusakbary	2016-07-06 02:30:00
71	trentontri	2016-12-15 07:43:27
168	gyzerok	2015-08-28 15:56:16
168	josephsavona	2015-08-28 03:40:08
168	KyleAMathews	2015-08-25 23:57:35
662	wincent	2016-01-28 16:27:30
993	josephsavona	2016-03-28 18:12:44
993	aihornmac	2016-06-07 04:58:41
697	BerndWessels	2016-01-04 18:49:46
1562	facebook-github-bot	2017-03-21 23:50:54
1221	grydstedt	2016-07-05 22:08:36
1221	xuorig	2016-06-20 15:41:05
203	yungsters	2015-09-01 20:08:57
203	jardakotesovec	2015-09-10 10:40:12
203	josephsavona	2015-09-01 16:06:08
237	oguzbilgic	2015-11-10 19:07:54
1521	facebook-github-bot	2017-01-31 18:08:52
1123	03eltond	2016-05-06 18:02:40
1123	wincent	2016-05-06 16:43:13
915	wincent	2016-06-24 22:57:48
744	xuorig	2016-01-18 13:38:07
1296	josephsavona	2016-08-02 16:11:49
1296	marcinbunsch	2016-08-02 16:10:49
1296	aweary	2016-07-22 17:29:28
666	devknoll	2016-01-10 20:21:57
666	wincent	2017-01-30 19:11:40
1403	GrigoryPtashko	2016-11-07 12:57:24
849	BerndWessels	2016-02-18 02:46:26
794	wincent	2016-02-06 01:30:34
413	wincent	2015-10-02 04:24:07
413	facebook-github-bot	2016-10-29 13:10:54
791	josephsavona	2016-02-05 17:28:23
42	voideanvalue	2015-08-12 21:54:00
942	denvned	2016-03-10 19:44:26
100	fson	2015-08-18 17:12:39
100	josephsavona	2015-08-18 17:19:21
190	devknoll	2015-08-31 16:27:17
1327	rterysen-openroad	2016-08-08 16:07:39
132	devknoll	2015-08-20 23:14:30
1036	justinanastos	2016-04-08 19:05:50
589	yungsters	2015-12-30 05:58:51
589	denvned	2015-11-22 15:23:55
589	nodkz	2015-12-30 08:28:35
589	willopez	2015-12-03 03:23:12
589	josephsavona	2015-11-12 20:37:22
1059	wincent	2016-04-19 15:26:31
566	devknoll	2015-11-09 02:12:40
447	AndrewIngram	2015-10-12 12:15:09
732	josephsavona	2016-01-19 21:38:18
732	BerndWessels	2016-01-10 19:49:58
570	devknoll	2015-11-09 19:36:16
570	josephsavona	2015-11-13 01:38:53
1046	nodkz	2016-04-14 04:29:41
1046	valerybugakov	2017-03-14 14:56:43
1046	nikolal	2017-01-13 11:05:02
1046	benjie	2017-01-13 08:50:57
1046	joonhocho	2016-08-19 16:57:03
319	RichardForrester	2015-09-16 00:00:12
319	steveluscher	2015-09-16 05:09:43
1362	josercruz01	2016-08-30 17:31:42
1362	wincent	2016-08-30 15:50:23
1265	GrigoryPtashko	2016-07-11 21:23:24
265	steveluscher	2015-09-08 22:44:43
36	stevoland	2015-08-13 11:41:08
36	th0r	2015-08-13 06:38:40
36	josephsavona	2015-08-17 16:41:06
126	mhart	2016-06-28 00:12:15
126	steveluscher	2015-08-20 18:20:50
1000	josephsavona	2016-04-14 15:58:03
1000	wincent	2016-08-30 23:09:13
944	josephsavona	2016-03-14 11:43:49
426	IcanDivideBy0	2016-06-07 12:55:34
553	jardakotesovec	2015-11-07 16:24:40
553	vladar	2015-11-30 07:19:35
968	josephsavona	2016-03-31 23:18:23
814	ooflorent	2016-02-12 15:15:51
814	josephsavona	2016-02-10 16:27:03
1138	bochen2014	2017-03-06 06:05:41
496	josephsavona	2015-10-28 13:22:58
496	johanobergman	2015-10-20 19:15:41
416	wincent	2015-10-02 18:46:14
1471	facebook-github-bot	2016-12-07 02:49:47
1421	YasserKaddour	2017-01-31 20:06:28
1421	wincent	2017-01-30 19:24:05
789	jardakotesovec	2016-06-14 06:53:41
789	wincent	2016-02-08 22:24:13
381	kassens	2015-09-24 16:52:18
381	taion	2015-09-24 17:27:55
243	l-urence	2015-09-08 18:09:14
928	josephsavona	2016-03-08 23:19:48
1146	Yaxian	2016-05-18 02:09:22
1146	wincent	2016-05-17 16:35:59
752	facebook-github-bot	2016-10-29 13:21:51
255	devknoll	2015-09-08 16:55:14
255	wincent	2015-09-08 16:52:02
1401	josephsavona	2016-11-04 20:38:19
1401	tomconroy	2016-11-03 18:02:21
1401	facebook-github-bot	2016-11-03 21:08:56
1270	CoericK	2016-07-10 23:18:48
1028	Naoto-Ida	2016-11-22 06:49:09
1028	joonhocho	2016-07-05 00:10:38
564	dminkovsky	2015-11-10 04:39:36
564	josephsavona	2015-11-09 16:32:30
1039	wincent	2016-04-26 14:00:37
1101	jardakotesovec	2016-05-01 05:55:03
1101	josephsavona	2016-04-29 15:56:42
1101	sboutzen	2016-04-29 21:38:31
1101	Globegitter	2016-04-29 17:29:44
1281	GrigoryPtashko	2016-07-21 12:04:38
1281	josephsavona	2016-07-20 01:16:07
741	josephsavona	2016-01-19 17:06:38
946	wincent	2016-03-14 20:26:06
946	everdimension	2016-03-16 07:37:19
738	BerndWessels	2016-01-14 19:00:05
408	zigomir	2015-10-01 20:43:04
408	steveluscher	2015-10-02 06:13:31
677	NevilleS	2015-12-29 14:54:36
1524	facebook-github-bot	2017-01-31 18:28:34
1328	unirey	2016-08-10 08:35:24
309	fson	2015-09-15 18:32:15
309	netgusto	2015-12-17 08:18:46
309	vladar	2015-11-21 13:55:09
309	jeromecovington	2016-02-11 15:46:26
309	guzart	2016-02-18 04:21:51
309	josephsavona	2015-09-15 18:34:15
14	steveluscher	2015-08-12 23:56:21
14	sairion	2015-08-13 06:43:13
1292	mattecapu	2016-08-07 19:30:03
1292	josephsavona	2016-07-22 02:05:15
1292	Globegitter	2016-07-25 13:40:57
127	josephsavona	2015-08-20 22:57:40
127	amccloud	2015-08-20 23:13:52
127	zpao	2015-08-20 23:02:09
607	jardakotesovec	2015-12-01 15:11:57
607	josephsavona	2015-11-19 15:03:23
607	xuorig	2015-11-17 21:17:55
607	Globegitter	2015-12-08 21:19:49
54	zpao	2015-08-14 04:53:07
1173	LegNeato	2016-05-27 00:59:36
98	josephsavona	2015-08-19 16:36:50
98	steveluscher	2015-08-28 16:39:42
98	wincent	2015-09-01 19:50:47
135	transedward	2015-08-25 05:03:17
135	josephsavona	2015-08-24 15:27:22
7	sgwilym	2015-08-12 14:52:16
7	genbit	2015-08-12 05:22:22
806	josephsavona	2016-02-08 19:03:31
1509	facebook-github-bot	2017-01-27 21:01:46
973	josephsavona	2016-03-22 16:13:46
973	eyston	2016-03-22 06:18:00
973	NevilleS	2016-03-22 13:45:15
973	taion	2016-07-01 22:24:26
1297	pvolok	2016-07-25 15:13:05
1404	wincent	2017-01-31 00:26:16
709	ziflex	2015-12-29 21:42:49
124	gyzerok	2015-08-20 06:08:43
124	jehoshua02	2015-08-20 03:45:19
636	plievone	2015-11-30 12:22:04
636	BerndWessels	2015-11-29 20:04:02
740	yungsters	2016-03-10 20:23:11
740	josephsavona	2016-01-13 16:11:29
740	steveluscher	2016-01-20 17:01:48
1440	wincent	2016-12-14 06:34:58
1440	facebook-github-bot	2016-12-14 06:34:23
767	iamchenxin	2016-02-01 16:46:39
767	vdurmont	2016-02-16 15:58:23
767	josephsavona	2016-01-26 16:16:31
767	steveluscher	2016-01-28 21:23:41
759	wincent	2016-02-03 23:54:39
624	plievone	2015-11-25 16:26:09
1410	amgadserry	2016-10-07 06:32:37
282	josephsavona	2015-09-10 20:35:28
520	KyleAMathews	2016-04-21 17:17:27
520	schweller	2015-11-02 06:03:20
520	josephsavona	2016-04-21 17:15:42
520	steveluscher	2015-10-30 16:12:04
520	nodkz	2016-04-21 12:20:05
295	yuzhi	2015-09-18 17:44:25
945	xuorig	2016-03-11 16:33:29
945	wincent	2016-03-11 19:44:03
76	josephsavona	2015-08-15 05:33:00
372	yuzhi	2015-09-26 07:10:43
372	josephsavona	2015-09-24 03:55:24
1501	josephsavona	2017-01-13 19:33:23
647	wincent	2016-02-08 22:57:22
1054	xuorig	2016-04-16 14:41:26
1054	josephsavona	2016-04-21 02:08:12
502	wincent	2015-10-23 23:15:33
502	taion	2015-10-23 23:19:51
1198	dguillamot	2016-06-03 07:50:16
751	josephsavona	2016-01-19 20:57:04
263	devknoll	2015-09-08 19:40:04
263	wincent	2015-09-09 00:14:53
92	devknoll	2015-08-18 17:17:20
1525	facebook-github-bot	2017-01-31 18:38:37
1411	Naoto-Ida	2016-10-17 04:39:11
1411	josephsavona	2016-10-07 06:19:42
1574	facebook-github-bot	2017-03-21 18:54:59
110	fson	2015-08-19 07:45:07
110	steveluscher	2015-08-18 17:31:54
522	steveluscher	2015-10-30 14:01:49
258	freiksenet	2015-09-08 13:38:11
505	michaelchum	2015-10-23 23:56:05
505	wincent	2015-10-23 22:31:21
365	yuzhi	2015-09-22 07:38:16
365	u9520107	2015-09-23 00:57:00
651	devknoll	2016-01-10 20:40:03
206	fson	2015-09-02 06:24:42
206	devknoll	2015-09-07 20:06:02
206	josephsavona	2015-09-02 04:05:19
206	amccloud	2015-09-07 04:56:59
206	yungsters	2015-09-02 00:16:13
820	wincent	2016-03-03 15:06:01
820	schickling	2016-03-03 09:52:50
562	josephsavona	2015-11-12 02:35:39
403	grydstedt	2015-09-29 16:54:02
451	wincent	2015-10-12 16:13:54
284	devknoll	2015-09-10 21:19:22
1317	josephsavona	2016-09-05 17:56:22
1515	facebook-github-bot	2017-01-30 23:12:08
1448	voxmatt	2016-12-09 18:14:58
128	transedward	2015-08-25 15:30:22
1087	wincent	2016-04-26 05:11:31
605	mikberg	2015-11-16 19:28:54
1504	Naoto-Ida	2017-01-18 05:40:26
32	jardakotesovec	2015-08-13 09:15:33
32	freiksenet	2015-08-12 10:15:58
1033	Jaikant	2016-08-30 11:53:29
1450	yachaka	2016-12-01 14:27:33
1279	washt	2016-07-12 13:34:11
1279	wincent	2016-07-18 15:05:41
955	wincent	2016-03-16 22:10:12
526	josephsavona	2015-10-30 10:49:36
691	mailaneel	2015-12-19 22:49:43
743	josephsavona	2016-01-14 04:21:15
611	devknoll	2015-11-19 18:47:38
611	guigrpa	2015-11-19 06:28:32
777	ryancole	2016-05-13 21:22:21
898	josephsavona	2016-03-03 15:32:48
898	wincent	2016-03-03 18:02:01
1188	Dielz98	2016-06-28 09:35:17
321	wincent	2015-09-16 00:01:39
1341	jcampbell05	2016-08-17 08:44:11
1215	ron-liu	2016-06-15 11:27:46
1215	wincent	2016-06-15 18:12:51
658	iamchenxin	2015-12-07 12:49:40
1047	wincent	2016-04-19 16:14:29
816	bsr203	2016-09-28 16:26:42
816	josephsavona	2016-02-11 16:56:45
1122	sedubois	2016-10-25 14:30:28
557	josephsavona	2015-11-07 09:04:48
663	Naoto-Ida	2016-11-24 02:42:05
708	yungsters	2016-03-10 20:22:25
708	josephsavona	2016-03-15 20:17:10
708	NevilleS	2016-03-10 22:29:27
1104	josephsavona	2016-05-27 15:58:14
1104	Globegitter	2016-05-15 13:55:42
1104	wincent	2016-06-24 23:42:24
488	wincent	2015-10-20 16:59:59
699	denvned	2015-12-22 14:15:10
699	josephsavona	2015-12-22 17:05:34
1425	wincent	2016-12-14 06:45:01
1425	facebook-github-bot	2016-12-14 06:44:42
698	denvned	2015-12-22 04:46:49
1497	josephsavona	2017-01-15 00:23:22
1497	edvinerikson	2017-01-16 14:57:00
1497	nikhildaga	2017-01-16 16:38:13
232	josephsavona	2016-04-15 14:48:55
232	jkettmann	2016-04-15 14:52:37
232	wincent	2015-09-03 15:58:40
396	clentfort	2015-10-12 22:16:48
396	wincent	2015-10-20 17:46:24
396	zpao	2015-10-20 18:00:26
719	dphaener	2016-01-05 17:32:11
289	zpao	2015-09-10 22:18:32
745	dminkovsky	2016-02-04 04:32:40
745	josephsavona	2016-01-27 22:45:14
745	larsonjj	2016-01-27 22:40:41
1242	josercruz01	2016-10-21 14:00:49
1242	wincent	2016-10-21 14:44:26
136	adriantoine	2015-09-23 17:38:00
136	devknoll	2015-09-30 16:51:59
136	aweary	2016-01-11 16:21:13
136	zpao	2015-09-24 17:21:57
136	RavenHursT	2015-10-22 21:14:56
136	mikhail-riabokon	2015-10-06 13:00:34
136	denvned	2015-11-10 18:59:54
136	josephsavona	2015-08-21 18:01:19
136	wincent	2015-10-22 00:33:30
1197	josephsavona	2016-06-02 17:16:39
415	luisobo	2015-10-22 16:35:16
415	yusefnapora	2015-10-08 16:23:00
1369	unirey	2016-12-20 17:10:11
1369	matclayton	2017-01-20 22:46:04
1369	robrobkay51	2017-02-04 17:56:05
1369	mattferrin	2017-02-15 18:56:35
1369	josephsavona	2016-09-03 21:27:19
1369	NevilleS	2016-09-28 20:37:30
1369	iamchenxin	2016-09-22 07:54:48
1369	sonnetflowers	2016-11-27 05:36:36
1369	lukecwilliams	2017-02-06 16:49:44
1369	chandu0101	2017-03-14 04:34:49
1369	tslater	2017-01-20 20:04:54
1369	jardakotesovec	2017-01-20 08:50:09
1369	kassens	2016-12-13 05:31:04
1369	nikhilag	2016-10-29 11:54:20
1369	wincent	2016-09-22 03:26:27
1136	AndrewIngram	2016-05-13 09:10:05
1514	facebook-github-bot	2017-01-30 17:57:22
1160	jardakotesovec	2016-05-21 14:40:37
1160	wincent	2016-05-22 13:49:58
191	josephsavona	2015-08-30 17:32:33
191	amccloud	2015-08-30 09:30:37
615	xuorig	2015-11-30 16:06:25
615	josephsavona	2015-11-29 19:06:03
615	steveluscher	2015-11-19 18:28:26
1080	sorenbs	2016-04-26 18:39:48
1080	josephsavona	2016-04-26 17:07:40
1288	wincent	2016-09-02 23:59:37
479	josephsavona	2015-10-19 15:57:12
623	josephsavona	2015-11-25 20:47:26
797	wincent	2016-02-06 16:17:42
91	josephsavona	2015-08-18 19:53:54
91	wincent	2016-09-03 00:47:51
1560	facebook-github-bot	2017-03-04 21:55:23
710	mrogg	2015-12-30 14:38:10
710	yungsters	2015-12-30 05:44:20
710	josephsavona	2015-12-30 03:09:14
90	yungsters	2015-08-17 18:12:11
90	josephsavona	2015-08-17 16:43:30
894	josephsavona	2016-03-02 21:36:20
362	kassens	2015-09-25 05:18:04
362	michaelchum	2015-09-24 19:25:48
538	eugenehp	2016-06-14 22:02:58
538	dminkovsky	2016-10-26 18:21:17
538	wincent	2016-02-10 06:18:40
538	NevilleS	2016-02-10 04:44:50
538	josephsavona	2015-11-02 17:49:56
736	Globegitter	2016-02-26 14:42:30
421	josephsavona	2015-10-05 16:14:11
1210	wincent	2016-06-15 18:37:53
1243	GrigoryPtashko	2016-06-27 16:39:11
1243	josephsavona	2016-06-27 21:08:19
786	facebook-github-bot	2016-10-29 13:21:54
568	josephsavona	2015-11-09 17:31:27
308	wincent	2015-09-14 17:20:02
1141	josephsavona	2016-05-14 17:29:15
1141	NevilleS	2016-05-28 00:48:13
1549	wincent	2017-02-17 15:40:02
1549	facebook-github-bot	2017-02-17 15:40:37
983	josephsavona	2016-03-23 14:57:36
818	schickling	2016-02-21 11:21:22
1201	yuzhi	2016-06-08 23:34:28
1201	Globegitter	2016-06-08 09:40:12
1201	wincent	2016-06-08 00:55:22
167	josephsavona	2015-08-26 21:56:45
1474	facebook-github-bot	2016-12-08 21:29:16
368	josephsavona	2015-09-23 22:32:40
368	juhaelee	2015-09-23 03:45:20
895	josephsavona	2016-03-02 23:40:37
219	wincent	2015-09-02 16:36:03
1550	mihai	2017-03-16 14:50:50
1550	facebook-github-bot	2017-03-22 17:53:58
1192	unirey	2016-06-01 16:16:53
1192	steveluscher	2016-06-01 18:24:45
1111	voxmatt	2016-11-15 18:47:11
1111	sgwilym	2016-05-04 13:58:41
707	ziflex	2015-12-29 21:37:53
707	josephsavona	2015-12-30 02:38:22
664	BerndWessels	2015-12-08 00:27:54
108	yungsters	2015-08-18 16:09:51
1466	proProbe	2016-12-05 09:44:20
1466	yachaka	2016-12-05 09:19:31
494	jardakotesovec	2015-10-20 15:49:50
826	ianstormtaylor	2016-02-10 23:46:51
1505	facebook-github-bot	2017-01-24 23:18:02
943	josephsavona	2016-03-10 20:28:28
1433	facebook-github-bot	2016-12-14 02:07:45
620	ansarizafar	2015-11-20 16:49:39
500	yuzhi	2015-10-23 20:44:54
500	josephsavona	2015-10-23 22:08:30
500	wincent	2015-10-23 20:30:38
642	juhaelee	2017-02-13 03:20:23
104	yungsters	2015-08-18 17:29:35
104	devknoll	2015-08-18 17:28:04
233	KyleAMathews	2015-11-13 19:38:11
233	macrostart	2015-12-07 15:03:43
233	clentfort	2015-09-10 16:13:32
233	slorber	2016-01-04 23:41:10
233	skevy	2015-12-02 21:41:29
233	jardakotesovec	2016-01-20 14:03:18
233	josephsavona	2015-09-26 18:42:12
233	Globegitter	2015-11-13 22:29:28
233	taion	2015-09-27 18:34:36
1162	wowzaaa	2016-05-22 17:54:35
1162	jardakotesovec	2016-05-22 17:19:11
1162	josephsavona	2016-05-22 23:19:16
1241	nodkz	2016-06-25 14:38:58
1241	Globegitter	2016-07-27 06:58:39
536	josephsavona	2015-11-10 15:43:16
1480	facebook-github-bot	2016-12-14 00:50:40
1345	nodkz	2016-08-20 05:25:15
1345	PawkaHub	2016-11-28 10:39:23
540	josephsavona	2015-11-10 15:49:45
540	taion	2015-11-10 18:05:45
540	dminkovsky	2015-11-10 05:29:32
540	shaimo	2015-12-16 13:06:13
540	BerndWessels	2016-01-14 18:49:39
981	josephsavona	2016-03-23 00:01:08
175	yungsters	2015-08-26 22:22:51
616	xuorig	2015-11-23 15:55:44
616	josephsavona	2015-11-23 15:41:36
318	yuzhi	2015-09-15 23:01:24
318	fson	2015-09-16 11:13:19
318	devknoll	2015-09-16 16:22:19
318	josephsavona	2015-09-15 21:23:40
318	steveluscher	2015-09-16 00:03:02
1519	facebook-github-bot	2017-01-31 18:08:33
714	DmitrySoshnikov	2016-02-06 01:23:52
714	skevy	2016-01-26 16:37:52
714	josephsavona	2016-01-26 16:32:07
1472	nodkz	2017-01-26 05:46:10
466	GrzegorzKaczan	2015-10-15 18:50:31
360	yuzhi	2015-09-22 06:41:12
360	jardakotesovec	2015-10-04 10:55:40
1	brentvatne	2015-08-11 20:05:22
545	xuorig	2015-11-03 19:29:34
545	josephsavona	2015-11-03 20:50:05
688	skosch	2015-12-27 06:10:02
688	josephsavona	2015-12-28 01:08:58
688	ccorcos	2015-12-22 05:51:20
1299	ghost	2016-07-26 08:09:04
844	iamchenxin	2016-02-17 02:30:38
844	kassens	2016-02-25 21:36:01
844	josephsavona	2016-02-24 19:05:33
899	josephsavona	2016-03-03 18:10:11
407	kassens	2016-05-10 23:29:09
617	denvned	2015-12-06 09:47:07
115	devknoll	2015-08-19 17:49:04
115	josephsavona	2015-08-28 01:41:10
795	wincent	2016-02-06 02:50:31
1200	xuorig	2016-06-07 19:13:24
174	philcockfield	2015-08-27 03:24:58
848	josephsavona	2016-02-18 05:22:47
848	denvned	2016-02-18 05:40:06
848	jeromecovington	2016-02-18 14:31:30
250	wincent	2015-09-08 14:25:12
850	gad2103	2016-03-01 21:40:04
883	zth	2016-02-26 23:40:03
94	yuzhi	2015-08-18 14:58:57
94	devknoll	2015-08-18 15:03:04
1436	nodkz	2016-11-04 05:07:09
1436	josephsavona	2016-11-07 21:53:21
1334	lucasbento	2016-12-13 14:54:50
1269	josephsavona	2016-07-12 18:11:28
1269	calebmer	2016-07-12 21:27:13
1269	nikhildaga	2016-07-15 03:57:55
1216	xuorig	2016-06-15 12:17:35
1216	josephsavona	2016-06-15 21:40:15
455	tothandras	2015-10-13 07:13:45
1392	Naoto-Ida	2016-12-06 02:20:44
1218	philiptzou	2016-07-01 22:41:22
1218	jardakotesovec	2016-06-28 16:30:14
1218	skosch	2016-06-28 15:14:16
1218	josephsavona	2016-06-28 16:24:30
1218	mario-jerkovic	2016-06-21 07:20:42
1434	pvolok	2016-11-02 13:15:49
1434	proProbe	2016-11-03 13:54:12
1022	wincent	2016-04-05 22:33:02
278	AntouanK	2015-09-11 06:24:11
379	aweary	2015-09-24 14:42:25
644	niksajanjic	2016-09-12 15:33:45
1477	facebook-github-bot	2016-12-09 19:15:14
182	steveluscher	2015-09-02 01:55:42
1098	josephsavona	2016-07-26 18:46:55
1098	finneganh	2016-04-28 19:14:43
1098	taion	2016-05-04 03:59:12
465	jardakotesovec	2015-10-15 05:54:56
465	josephsavona	2015-10-15 01:23:43
1053	yuzhi	2016-04-18 20:35:19
1053	xuorig	2016-04-16 03:45:25
1053	josephsavona	2016-04-15 18:18:48
1053	Globegitter	2016-05-02 15:47:22
626	denvned	2016-03-11 16:59:28
450	yungsters	2015-10-14 01:35:23
739	BerndWessels	2016-01-15 05:01:15
782	zuker	2016-04-21 20:12:06
782	sibelius	2016-10-13 16:35:15
782	josephsavona	2016-02-09 21:31:58
782	mrogelja	2016-11-10 08:54:32
782	NevilleS	2016-02-22 19:14:42
405	yungsters	2015-09-30 18:44:42
1050	finneganh	2016-04-27 14:18:04
1050	wincent	2016-04-27 06:10:23
327	josephsavona	2015-09-16 17:17:57
1552	facebook-github-bot	2017-03-04 21:42:55
560	devknoll	2015-11-07 21:05:58
560	josephsavona	2015-11-07 22:25:50
6	faassen	2015-10-01 09:33:27
6	steveluscher	2015-08-27 18:25:32
140	devknoll	2015-08-24 16:58:52
140	josephsavona	2015-08-24 16:46:30
668	cettox	2015-12-09 22:13:34
358	shanecav	2015-09-22 21:08:28
358	josephsavona	2015-09-22 16:29:33
358	steveluscher	2015-09-20 20:00:41
1105	xuorig	2016-05-01 18:32:28
1338	wincent	2016-08-30 17:49:53
724	mailaneel	2016-01-07 00:21:03
547	josephsavona	2015-11-06 04:31:38
77	OmgImAlexis	2015-08-15 22:52:25
1244	yuzhi	2016-06-28 21:13:28
1244	xuorig	2016-06-28 21:02:51
577	josephsavona	2015-11-11 04:15:04
577	zpao	2015-11-11 03:59:09
260	wincent	2015-09-08 16:47:50
383	nodkz	2016-09-05 06:55:20
383	faassen	2015-09-24 18:17:11
1196	wincent	2016-06-23 01:45:53
608	rojobuffalo	2015-11-20 03:09:37
49	devknoll	2015-08-13 21:50:57
109	yungsters	2015-08-18 16:15:42
656	BerndWessels	2015-12-06 19:51:18
348	facebook-github-bot	2016-10-29 13:08:43
234	josephsavona	2015-09-03 19:52:12
234	steveluscher	2015-09-11 05:06:18
63	devknoll	2015-08-14 00:56:02
63	josephsavona	2015-08-14 01:01:21
63	vladar	2015-09-09 07:19:30
364	vjeux	2015-09-21 23:30:02
1538	facebook-github-bot	2017-02-09 01:29:36
579	amenuor	2015-11-17 18:35:09
338	josephsavona	2015-09-18 03:25:03
430	josephsavona	2015-10-06 18:26:42
430	akashnimare	2015-10-06 19:51:43
1326	jquense	2016-08-08 15:27:14
1326	josephsavona	2016-08-14 19:41:58
1513	facebook-github-bot	2017-01-29 04:58:12
598	jardakotesovec	2016-01-20 16:14:23
598	josephsavona	2016-01-20 15:54:46
202	knowbody	2015-09-01 08:23:13
604	yuzhi	2015-11-17 23:13:03
604	johanobergman	2015-11-17 23:23:21
482	rturk	2016-06-28 16:58:55
138	devknoll	2015-08-21 19:17:19
788	josephsavona	2016-02-03 02:11:02
788	wincent	2016-02-03 02:40:17
259	mfirry	2015-09-08 19:58:59
1052	josephsavona	2016-04-15 18:15:12
1052	Globegitter	2016-04-16 15:32:51
1353	jsdnxx	2016-09-21 20:13:57
1353	samn	2016-09-06 18:47:30
478	josephsavona	2015-10-19 16:00:38
478	wincent	2015-10-19 18:28:20
444	jardakotesovec	2016-03-01 12:01:33
444	josephsavona	2015-10-09 15:46:56
444	wincent	2016-03-04 00:23:54
702	z81	2015-12-24 15:06:09
541	shahankit	2016-05-21 19:22:27
541	alexanderlamb	2016-06-06 03:56:57
541	nodkz	2015-11-03 07:16:43
541	dallonf	2015-11-02 22:52:43
541	timhaines	2016-04-21 20:22:44
541	eyston	2016-01-12 06:25:13
541	tjmehta	2016-06-17 17:27:02
541	josephsavona	2015-11-02 19:51:38
541	taion	2016-08-19 17:55:51
541	chirag04	2016-04-21 21:15:52
541	xuorig	2016-05-29 18:00:30
541	edvinerikson	2016-06-17 15:41:21
541	skevy	2015-11-02 20:39:21
541	sampeka	2016-05-27 20:12:07
541	jg123	2016-11-19 00:34:07
453	yungsters	2015-10-12 23:05:25
1494	josephsavona	2017-01-16 07:40:48
70	yungsters	2015-08-18 06:58:55
1018	wincent	2016-04-05 00:35:15
1018	idibidiart	2016-04-05 03:32:01
720	AndrewIngram	2016-07-27 09:43:54
720	evanderkoogh	2016-02-27 06:12:25
720	slorber	2016-01-22 11:06:05
1460	josephsavona	2016-12-05 21:22:11
1460	ccorcos	2016-12-04 20:55:36
1023	josephsavona	2016-04-05 23:55:40
106	transedward	2015-08-24 16:53:25
106	coodoo	2015-08-19 01:15:15
106	josephsavona	2015-08-19 01:26:57
131	devknoll	2015-08-20 16:28:40
949	wincent	2016-03-14 20:35:58
490	HurricaneJames	2015-10-27 17:23:12
490	wincent	2015-10-19 18:27:22
293	devknoll	2015-09-16 19:41:15
293	leebyron	2015-09-16 18:17:52
293	josephsavona	2015-09-12 00:52:12
293	taion	2015-09-16 15:55:17
532	designeng	2015-11-07 19:02:20
1061	josephsavona	2016-06-22 19:54:16
1061	ruslantalpa	2016-05-31 21:32:33
1061	calebmer	2016-04-30 11:44:30
1061	alloy	2016-06-14 16:37:59
1145	wincent	2016-09-03 00:31:13
1163	Globegitter	2016-05-24 22:57:07
1163	wincent	2016-05-24 17:01:23
1526	facebook-github-bot	2017-01-31 18:52:55
1067	josephsavona	2016-04-25 19:41:23
1067	wincent	2016-04-25 18:27:44
769	BerndWessels	2016-02-09 18:22:02
572	devknoll	2015-11-13 03:14:55
572	josephsavona	2015-11-12 20:38:59
764	iamchenxin	2016-01-26 05:45:26
840	raineroviir	2016-02-20 07:09:47
840	josephsavona	2016-02-25 17:16:05
307	jardakotesovec	2015-09-14 14:48:53
307	josephsavona	2015-09-14 14:44:29
395	kassens	2015-09-30 19:32:50
810	denvned	2016-02-09 18:14:57
15	yungsters	2015-08-12 01:50:01
15	devknoll	2015-08-12 01:49:31
1511	facebook-github-bot	2017-01-27 21:30:58
678	hannesj	2016-01-07 12:16:51
287	josephsavona	2015-09-10 21:42:38
95	josephsavona	2015-08-27 17:47:37
1547	facebook-github-bot	2017-02-15 22:27:18
854	cpojer	2016-02-21 00:40:09
690	josephsavona	2016-04-01 00:38:27
1378	Globegitter	2016-09-09 15:36:27
868	clayallsopp	2016-02-22 22:06:13
654	eyston	2015-12-07 01:28:58
1167	Globegitter	2016-11-28 18:02:30
389	josephsavona	2015-09-25 17:02:09
389	AnSavvides	2015-09-25 12:51:00
676	shahankit	2016-07-06 10:30:43
676	helielson	2017-03-05 03:24:45
676	eyston	2015-12-11 04:01:36
676	zuhair-naqvi	2015-12-12 01:10:43
676	josephsavona	2015-12-22 17:33:11
676	skevy	2015-12-23 15:12:12
676	taion	2015-12-22 19:04:10
742	shahankit	2016-01-21 10:27:29
50	josephsavona	2015-08-13 17:05:13
50	sairion	2015-08-13 06:44:18
89	fson	2015-08-18 16:08:56
89	freiksenet	2015-08-18 06:23:33
89	josephsavona	2015-08-17 16:28:31
863	josephsavona	2016-02-22 07:13:55
693	yuzhi	2015-12-21 22:38:16
693	oguzbilgic	2015-12-21 23:01:29
693	josephsavona	2015-12-21 19:43:21
1461	nikhilag	2016-12-04 19:40:01
800	daemonsy	2016-02-07 00:51:45
800	wincent	2016-02-07 03:55:26
748	facebook-github-bot	2016-10-29 13:20:49
1496	hkjorgensen	2017-01-11 21:41:05
1496	jsdnxx	2017-01-12 01:23:32
521	IlyasM	2015-10-29 17:36:15
521	bfwg	2016-02-07 10:32:01
439	kassens	2015-10-08 18:29:27
439	josephsavona	2015-10-08 17:18:13
439	octref	2015-10-08 18:36:35
1005	wincent	2016-04-04 21:27:48
1076	denvned	2016-04-26 06:40:39
1076	wincent	2016-04-25 18:52:25
1076	Globegitter	2016-04-22 15:56:23
896	josephsavona	2016-07-25 17:35:32
896	shaimo	2016-03-27 10:05:48
1498	facebook-github-bot	2017-01-12 08:57:22
236	yungsters	2015-09-04 20:54:58
236	mhart	2015-09-04 21:04:32
236	ashinohara	2015-09-09 15:31:54
1030	josephsavona	2016-06-22 23:52:59
1030	wincent	2016-06-22 21:23:21
1566	facebook-github-bot	2017-03-22 20:35:44
99	devknoll	2015-08-18 22:39:11
226	wincent	2015-09-02 21:25:12
1571	facebook-github-bot	2017-03-21 23:44:33
783	wincent	2016-02-04 19:50:16
325	u9520107	2015-09-17 01:06:31
1271	rgovindji	2016-07-13 00:34:43
861	josephsavona	2016-02-21 19:00:10
1012	kaqqao	2016-03-31 22:30:10
596	josephsavona	2015-11-13 17:28:38
646	yungsters	2016-03-02 21:01:24
646	jardakotesovec	2016-03-07 23:08:03
843	jeromecovington	2016-02-19 22:50:13
843	josephsavona	2016-02-15 20:37:57
606	denvned	2015-11-18 07:35:38
606	josephsavona	2015-11-19 15:09:39
839	josephsavona	2016-02-15 18:06:04
877	cpojer	2016-02-24 08:11:08
1438	proProbe	2016-11-06 20:43:32
569	nodkz	2015-11-09 08:52:18
1468	facebook-github-bot	2016-12-06 17:36:54
121	yuzhi	2015-08-19 15:41:50
121	amccloud	2015-08-19 17:56:07
445	chandu0101	2015-10-09 22:43:15
445	xsistens	2015-10-09 21:20:27
59	danielgriese	2015-08-14 06:58:00
59	josephsavona	2015-08-13 19:46:17
747	chrisbolin	2016-01-15 15:05:02
779	josephsavona	2016-05-18 15:08:59
779	Globegitter	2016-05-18 15:20:43
775	ramsaylanier	2016-02-08 03:57:37
775	josephsavona	2016-03-27 03:35:54
929	skevy	2016-03-09 04:41:18
1476	shakaIsReal	2016-12-09 14:31:07
1058	AhmadEl-Banna	2016-04-20 06:13:19
1058	josephsavona	2016-04-22 21:19:26
1058	nodkz	2016-04-21 13:11:24
1058	edvinerikson	2016-04-20 19:35:08
770	BerndWessels	2016-01-27 21:32:19
475	josephsavona	2016-03-31 23:20:59
442	yungsters	2015-10-08 20:58:50
1313	JenniferWang	2016-08-02 18:27:27
836	jurassix	2016-02-13 19:56:00
390	mikhail-riabokon	2015-10-06 12:55:22
998	kassens	2016-03-28 20:26:08
689	josephsavona	2015-12-21 23:14:29
252	josephsavona	2015-09-07 19:30:06
141	lvarayut	2016-06-29 12:05:32
703	andimarek	2016-03-03 18:08:36
1007	aweary	2016-04-05 14:55:11
474	rojobuffalo	2015-12-06 22:01:27
474	brenoc	2015-10-28 13:25:19
474	gauravtiwari	2016-02-20 20:29:33
474	BerndWessels	2015-10-28 01:20:45
8	yungsters	2015-08-13 03:36:20
8	devknoll	2015-08-13 01:31:52
1159	cpojer	2016-05-20 22:55:35
1159	wincent	2016-05-20 22:54:42
1159	taion	2016-05-20 22:43:56
927	wincent	2016-03-08 19:12:35
25	devknoll	2015-08-12 05:16:28
1325	eugenehp	2016-08-08 10:14:49
75	josephsavona	2015-08-15 01:00:33
185	josephsavona	2015-08-28 02:13:37
921	yungsters	2016-03-09 16:50:07
921	denvned	2016-03-08 20:32:46
921	josephsavona	2016-03-08 19:15:20
784	leebyron	2016-02-02 03:44:02
784	josephsavona	2016-02-03 02:15:21
784	ryancole	2016-02-07 04:08:20
972	wincent	2016-03-22 17:47:23
487	bsr203	2016-07-12 13:57:56
487	josephsavona	2015-10-19 16:38:49
487	dschafer	2015-10-20 23:47:41
1528	AWDGroup	2017-02-06 07:29:51
556	facebook-github-bot	2016-10-29 13:16:17
305	josephsavona	2015-09-15 21:26:36
238	wincent	2015-09-04 22:43:34
245	aweary	2015-10-05 14:20:09
245	kassens	2015-09-29 16:08:45
245	guigrpa	2015-10-09 23:06:10
1406	facebook-github-bot	2016-12-22 17:01:57
340	steveluscher	2015-09-19 04:50:21
340	wincent	2015-09-23 22:53:27
1453	jeongsd	2016-11-24 07:22:06
285	wincent	2015-09-10 20:45:29
785	Kureev	2016-02-04 00:33:13
965	ericallam	2016-03-18 15:44:54
1473	facebook-github-bot	2016-12-08 21:11:31
685	yungsters	2016-03-01 00:56:06
685	jardakotesovec	2016-01-26 17:02:42
1508	wincent	2017-01-28 00:37:45
1364	vangavroche	2016-08-31 07:07:03
429	facebook-github-bot	2016-10-29 13:11:19
683	denvned	2015-12-15 18:48:35
683	josephsavona	2015-12-21 03:34:06
1091	wincent	2016-04-27 06:08:46
1300	ddgromit	2016-08-23 00:41:04
1300	joonhocho	2016-08-04 22:10:56
621	Globegitter	2015-11-20 17:05:45
218	amccloud	2015-09-03 03:12:01
858	josephsavona	2016-03-03 16:20:04
858	schickling	2016-03-03 20:01:59
858	legomind	2016-03-03 17:40:18
1291	rterysen-openroad	2016-08-01 16:06:47
147	josephsavona	2015-08-22 18:26:25
1470	facebook-github-bot	2016-12-06 19:39:36
870	josephsavona	2016-02-23 18:26:48
523	josephsavona	2015-10-30 14:06:45
523	steveluscher	2015-10-30 11:10:44
694	josephsavona	2015-12-21 23:15:10
694	BerndWessels	2015-12-21 23:57:29
537	grydstedt	2015-12-16 22:26:48
537	josephsavona	2015-12-16 23:53:17
40	syrusakbary	2015-08-13 23:35:32
1316	chirag04	2016-08-02 14:43:03
593	josephsavona	2015-11-13 18:56:33
593	plievone	2015-11-13 18:06:11
593	mikhail-riabokon	2015-11-13 19:20:45
436	taion	2015-10-07 21:07:55
1044	josephsavona	2016-04-13 02:50:40
1147	BilalBudhani	2016-05-18 09:08:00
1070	wincent	2016-04-26 14:26:17
525	josephsavona	2015-10-30 19:15:29
525	steveluscher	2015-10-30 11:00:07
525	joshthecoder	2015-10-30 18:11:24
766	eapache	2016-01-26 00:35:09
125	yuzhi	2015-08-20 22:56:21
509	wincent	2015-10-24 15:14:08
1057	janicduplessis	2016-09-16 03:22:45
1057	lvarayut	2016-04-18 04:54:28
366	kassens	2015-09-22 04:39:14
1409	josephsavona	2016-10-06 19:44:10
1409	amgadserry	2016-10-06 22:21:24
1377	nodkz	2016-09-15 05:38:23
1377	gre	2016-09-19 06:37:50
425	fson	2015-10-05 16:07:00
1294	aweary	2016-07-20 21:45:29
885	josephsavona	2016-03-02 17:57:18
660	zuhair-naqvi	2015-12-11 03:19:04
1148	nodkz	2016-05-18 09:11:21
1148	wincent	2016-05-18 08:10:02
1232	alloy	2016-06-23 21:52:27
119	devknoll	2015-08-19 19:05:25
119	dminkovsky	2016-01-06 19:56:58
1002	filod	2016-03-30 05:57:24
1441	wincent	2016-12-14 06:33:31
1441	facebook-github-bot	2016-12-14 06:33:15
195	gyzerok	2015-09-02 07:20:18
1035	josephsavona	2016-04-09 19:46:56
1035	wincent	2016-04-08 20:10:06
330	steveluscher	2015-09-16 20:54:50
374	kassens	2015-09-23 23:17:47
118	steveluscher	2015-09-11 04:40:43
67	cletusw	2015-08-14 05:10:42
67	steveluscher	2015-08-14 06:04:46
639	xuorig	2015-12-01 16:19:02
639	josephsavona	2016-04-14 15:52:03
725	devknoll	2016-01-10 04:07:09
288	nodkz	2016-05-17 14:32:16
288	Globegitter	2016-07-27 15:11:09
288	bochen2014	2017-02-10 03:15:58
288	josephsavona	2016-05-16 15:55:14
288	devknoll	2015-09-13 20:28:17
288	anytimecoder	2016-03-22 08:09:55
288	wincent	2015-09-14 18:20:20
303	wincent	2015-09-15 17:20:56
635	BerndWessels	2015-11-29 19:54:56
706	edvinerikson	2016-03-31 01:27:56
706	kasselTrankos	2015-12-28 16:15:33
706	josephsavona	2015-12-28 01:12:44
706	zpao	2016-03-31 00:35:40
412	enaqx	2015-10-02 01:26:41
412	yungsters	2015-10-12 19:36:21
679	yuzhi	2015-12-14 20:58:21
382	michaelchum	2015-09-26 01:10:41
382	kassens	2015-09-26 00:09:33
670	BerndWessels	2015-12-10 02:15:58
1079	wincent	2017-01-30 22:29:30
828	DomKM	2016-03-14 19:57:31
828	josephsavona	2016-02-12 16:02:42
828	eyston	2016-03-18 17:33:06
661	plievone	2015-12-15 20:09:59
661	kassens	2015-12-14 17:39:10
625	yungsters	2016-02-17 18:41:07
625	denvned	2015-12-06 09:16:04
880	edvinerikson	2016-03-31 22:48:55
113	josephsavona	2015-08-18 23:06:57
113	dschafer	2015-08-19 17:34:22
261	josephsavona	2016-05-10 15:55:39
631	kevinSuttle	2015-11-25 05:20:06
735	josephsavona	2016-01-15 09:25:36
735	vslinko	2016-01-15 08:38:47
765	brad-decker	2016-01-25 18:01:27
1463	legomind	2016-12-03 22:00:30
916	chandu0101	2016-03-06 22:49:30
916	josephsavona	2016-03-06 13:44:42
916	wincent	2016-09-03 00:42:49
1262	NevilleS	2016-07-06 16:07:16
1262	wincent	2016-07-08 15:14:18
107	yungsters	2015-08-18 17:35:08
1522	facebook-github-bot	2017-01-31 18:18:12
498	Globegitter	2015-11-11 16:14:40
1150	wincent	2016-05-19 13:46:23
246	grifx	2015-10-01 04:54:24
246	dminkovsky	2016-01-05 01:33:40
246	josephsavona	2016-01-05 01:30:20
574	yungsters	2016-01-06 01:12:22
574	xuorig	2015-11-10 14:40:35
574	josephsavona	2015-11-10 15:56:06
574	steveluscher	2016-01-06 00:20:26
801	josephsavona	2016-02-07 22:48:47
801	ryancole	2016-02-08 19:04:59
457	josephsavona	2015-10-13 14:52:26
457	wincent	2015-10-13 14:13:51
247	yuzhi	2015-09-07 15:11:19
247	josephsavona	2015-09-06 23:37:37
409	wincent	2015-10-01 18:33:09
549	filod	2015-12-24 10:06:16
549	CoericK	2016-08-05 05:14:47
217	yungsters	2015-09-03 06:36:38
1190	josephsavona	2016-07-01 23:25:45
1190	taion	2016-07-01 22:07:29
225	wincent	2015-09-02 19:03:10
713	skevy	2016-01-25 22:23:01
713	josephsavona	2016-01-25 22:09:56
701	RavenHursT	2016-03-08 01:21:18
695	NevilleS	2015-12-23 19:15:27
53	yungsters	2015-08-14 06:59:24
53	wincent	2015-08-13 17:33:09
