# Supplementary material for: Status, identity, and language: A study of issue discussions in GitHub
Source: PLoS One. 2019 Jun 14;14(6):e0215059. doi: 10.1371/journal.pone.0215059 (PMC6568400; doi:10.1371/journal.pone.0215059)
Supplement: S2 Data — (ZIP) [file pone.0215059.s003.zip › sample_46_projs_issues/facebook_relay/issue_comments_mentioned_NOCODE_FULLBODY.csv]

issue_num	datetime	body	login	mention_login
1574	2017-03-21 18:54:22	Thanks @nikolasburk.	wincent	nikolasburk
1574	2017-03-21 18:54:28	@facebook-github-bot shipit	wincent	facebook-github-bot
1574	2017-03-21 18:54:59	@wincent has imported this pull request. If you are a Facebook employee, you can view this diff [on Phabricator](https://phabricator.intern.facebook.com/D4747796).	facebook-github-bot	wincent
1571	2017-03-21 23:44:33	@kassens has imported this pull request. If you are a Facebook employee, you can view this diff [on Phabricator](https://phabricator.intern.facebook.com/D4750884).	facebook-github-bot	kassens
1566	2017-03-22 20:06:30	Thanks for this @Gregoirevda. Note that "need only" is not a typo and is actually perfectly valid English: > [I]n a rather formal style of English, there also exists an auxiliary verb ("helping verb") *need*, which is followed by a bare infinitive, and is only used in negative polarity contexts: with *not*, with *only*, in questions, and so on. Additionally, it only exists in the present tense. A…	wincent	Gregoirevda
1566	2017-03-22 20:06:40	@facebook-github-bot shipit	wincent	facebook-github-bot
1566	2017-03-22 20:35:44	@wincent has imported this pull request. If you are a Facebook employee, you can view this diff [on Phabricator](https://phabricator.intern.facebook.com/D4756931).	facebook-github-bot	wincent
1565	2017-03-22 20:09:21	Looks fair enough. Thanks @sambou!	wincent	sambou
1565	2017-03-22 20:34:37	@wincent has imported this pull request. If you are a Facebook employee, you can view this diff [on Phabricator](https://phabricator.intern.facebook.com/D4756921).	facebook-github-bot	wincent
1562	2017-03-21 23:50:54	@kassens has imported this pull request. If you are a Facebook employee, you can view this diff [on Phabricator](https://phabricator.intern.facebook.com/D4750959).	facebook-github-bot	kassens
1560	2017-03-04 21:55:23	@kassens has imported this pull request. If you are a Facebook employee, you can view this diff [on Phabricator](https://phabricator.intern.facebook.com/D4656348).	facebook-github-bot	kassens
1558	2017-03-02 03:38:35	Hey @amkoehler, yes, I saw this ticket. Unfortunately the `User` model implements the node interface (I am using Graphcool as the backend). ![screen shot 2017-03-02 at 04 34 46](https://cloud.githubusercontent.com/assets/11208517/23491918/a7db91de-ff01-11e6-9f45-eeeb0f8156f0.png) What I forgot to mention is, that I am using react-router-relay with this queries object: Any further ideas? Thanks ag…	d-winter	amkoehler
1552	2017-03-04 21:42:55	@kassens has imported this pull request. If you are a Facebook employee, you can view this diff [on Phabricator](https://phabricator.intern.facebook.com/D4656332).	facebook-github-bot	kassens
1550	2017-02-21 20:32:55	Thankyou @mihai!	wincent	mihai
1550	2017-03-16 14:50:50	Hey @wincent, it seems the CI build failed and this PR was never merged by the bot -- is there anything I can do to fix that?	mihai	wincent
1550	2017-03-22 17:53:01	@mihai: Let me see if I can force it to ship.	wincent	mihai
1550	2017-03-22 17:53:58	@wincent has imported this pull request. If you are a Facebook employee, you can view this diff [on Phabricator](https://phabricator.intern.facebook.com/D4755172).	facebook-github-bot	wincent
1549	2017-02-17 15:40:02	Thanks @blaiprat.	wincent	blaiprat
1549	2017-02-17 15:40:37	@wincent has imported this pull request. If you are a Facebook employee, you can view this diff [on Phabricator](https://phabricator.intern.facebook.com/D4578915).	facebook-github-bot	wincent
1547	2017-02-15 22:27:18	@wincent has imported this pull request. If you are a Facebook employee, you can view this diff [on Phabricator](https://phabricator.intern.facebook.com/D4568273).	facebook-github-bot	wincent
1545	2017-02-15 06:28:53	@wincent has imported this pull request. If you are a Facebook employee, you can view this diff [on Phabricator](https://phabricator.intern.facebook.com/D4564255).	facebook-github-bot	wincent
1538	2017-02-09 01:29:36	@wincent has imported this pull request. If you are a Facebook employee, you can view this diff [on Phabricator](https://phabricator.intern.facebook.com/D4534444).	facebook-github-bot	wincent
1537	2017-02-09 00:09:37	Thanks for posting, @hailwood. Here's my understanding of what's happening here. I think the reason they failing to resolve is because they are two different modules, and `Relay` spreads `RelayPublic`'s properties in using a spread operator (`...`). In the compiled build, the spread gets transpiled into something that's likely opaque to them: That `_extends3['default']` is effectively an `Object.…	wincent	hailwood
1536	2017-02-09 00:36:19	Thanks for posting @joshdavey. Glad to hear that you sorted it out, but I think you may have found a bug. My quick analysis suggests that `validateConnection` ([defined here](https://github.com/facebook/relay/blob/a1337903578e5b982d51f06fd0d57e5d25ce9b0c/src/mutation/RelayMutationQuery.js#L684)) is failing an `invariant` because its caller `getConnectionAndValidate` ([defined here](https://github…	wincent	joshdavey
1535	2017-02-07 14:56:49	Thanks for the post, @mjtamlyn. The new core uses totally static, vanilla GraphQL syntax, and `setVariables` use cases now require you to specify an explicit "refetch" query, which can be named: So, this problem effectively goes away with no modifications to the code. I'm going to close this for now because we're entirely focused on shipping the new core and API rather than working on the old one.	wincent	mjtamlyn
1534	2017-02-07 14:23:43	Thanks for the question @nikhildaga. In the future, I'd recommend searching Stack Overflow for questions like this. There is no way to force fetch everything in the store, but you can reset/clear the store by re-rendering with a new `RelayEnvironment`. See https://github.com/facebook/relay/issues/233 for details on how to do this. [Here](http://stackoverflow.com/questions/37152602/how-to-clear-em…	wincent	nikhildaga
1533	2017-02-08 08:25:01	@lukecwilliams I agree that the whole mutation with Relay is very difficult to adopt. I'm not an expert in Relay and I might be wrong about some of the stuffs, but here is my understanding from the Optimistic response: Since Relay is caching everything on the client side to minimize the server calls, the optimistic queries is used to provide a better user experience to deliver the change to the u…	AWDGroup	lukecwilliams
1533	2017-02-09 00:18:10	Thanks very much for bringing this up @lukecwilliams, and sorry for any frustration that coming to grips with the mutation APIs has caused. > I'm totally stuck and noticed others are too - I don't know the theory on how the optimistic query is supposed to be crafted, why it even exists when Relay already knows what I'm trying to query, how to craft it and the response for the other update types. …	wincent	lukecwilliams
1528	2017-02-05 23:20:10	@AWDGroup This was [fixed](https://github.com/facebook/relay/commit/81f8cf92d240cb1cd6fd7cc2263a51c58b2b5a19) but hasn't been released yet.	apalm	AWDGroup
1528	2017-02-06 07:29:51	Thanks @apalm, I think GraphQLMutation.createWithFiles is not covered by the test cases and it should be added as well	AWDGroup	apalm
1528	2017-02-06 23:57:00	@AWDGroup: Thanks for the report. > I think GraphQLMutation.createWithFiles is not covered by the test cases and it should be added as well Some tests were added in https://github.com/facebook/relay/commit/6b87e2692fc6c74021b4aa7fbc3a712aaaedd141 — You're welcome to add more for that specific method, but I think the likelihood of somebody ever breaking the implementation is so vanishingly close t…	wincent	AWDGroup
1528	2017-02-08 07:51:32	Thanks @wincent for the complete & clear explanation.	AWDGroup	wincent
1528	2017-02-09 00:20:19	@AWDGroup: You're welcome. Going to close this out in the meantime so as to unclutter the issue tracker.	wincent	AWDGroup
1526	2017-01-31 18:52:55	@wincent has imported this pull request. If you are a Facebook employee, you can view this diff [on Phabricator](https://phabricator.intern.facebook.com/D4489196).	facebook-github-bot	wincent
1525	2017-01-31 18:38:37	@wincent has imported this pull request. If you are a Facebook employee, you can view this diff [on Phabricator](https://phabricator.intern.facebook.com/D4489066).	facebook-github-bot	wincent
1524	2017-01-31 18:28:34	@wincent has imported this pull request. If you are a Facebook employee, you can view this diff [on Phabricator](https://phabricator.intern.facebook.com/D4488974).	facebook-github-bot	wincent
1523	2017-01-31 18:22:18	@wincent has imported this pull request. If you are a Facebook employee, you can view this diff [on Phabricator](https://phabricator.intern.facebook.com/D4488927).	facebook-github-bot	wincent
1522	2017-01-31 18:18:12	@wincent has imported this pull request. If you are a Facebook employee, you can view this diff [on Phabricator](https://phabricator.intern.facebook.com/D4488899).	facebook-github-bot	wincent
1521	2017-01-31 18:08:52	@wincent has imported this pull request. If you are a Facebook employee, you can view this diff [on Phabricator](https://phabricator.intern.facebook.com/D4488835).	facebook-github-bot	wincent
1519	2017-01-31 18:08:33	@wincent has imported this pull request. If you are a Facebook employee, you can view this diff [on Phabricator](https://phabricator.intern.facebook.com/D4488833).	facebook-github-bot	wincent
1518	2017-01-31 01:47:30	@wincent has imported this pull request. If you are a Facebook employee, you can view this diff [on Phabricator](https://phabricator.intern.facebook.com/D4486444).	facebook-github-bot	wincent
1516	2017-01-30 23:31:21	@wincent has imported this pull request. If you are a Facebook employee, you can view this diff [on Phabricator](https://phabricator.intern.facebook.com/D4485243).	facebook-github-bot	wincent
1515	2017-01-30 23:12:08	@wincent has imported this pull request. If you are a Facebook employee, you can view this diff [on Phabricator](https://phabricator.intern.facebook.com/D4485070).	facebook-github-bot	wincent
1514	2017-01-30 17:57:22	@wincent has imported this pull request. If you are a Facebook employee, you can view this diff [on Phabricator](https://phabricator.intern.facebook.com/D4482414).	facebook-github-bot	wincent
1513	2017-01-29 04:58:12	@kassens has imported this pull request. If you are a Facebook employee, you can view this diff [on Phabricator](https://phabricator.intern.facebook.com/D4480223).	facebook-github-bot	kassens
1511	2017-01-27 21:30:58	@wincent has imported this pull request. If you are a Facebook employee, you can view this diff [on Phabricator](https://phabricator.intern.facebook.com/D4476956).	facebook-github-bot	wincent
1511	2017-01-28 00:59:01	@wincent has imported this pull request. If you are a Facebook employee, you can view this diff [on Phabricator](https://phabricator.intern.facebook.com/D4476956).	facebook-github-bot	wincent
1509	2017-01-27 21:01:46	@wincent has imported this pull request. If you are a Facebook employee, you can view this diff [on Phabricator](https://phabricator.intern.facebook.com/D4476712).	facebook-github-bot	wincent
1509	2017-01-28 00:34:56	@wincent has imported this pull request. If you are a Facebook employee, you can view this diff [on Phabricator](https://phabricator.intern.facebook.com/D4476712).	facebook-github-bot	wincent
1508	2017-01-28 00:37:45	Alas @nodkz, that doesn't work, but I have an alternative workaround that does. The Flow team at FB is aware of the bug in the module resolution so it will be fixed, but for now we have a workaround (see my PR).	wincent	nodkz
1506	2017-01-25 17:34:52	Thanks for the PR @danez. I actually already have a change for this internally, but I'm not going to push it out without first trying to get the CI in order (tests are currently failing).	wincent	danez
1506	2017-01-25 17:39:33	Okay then I close this. Thanks for all the great work @wincent	danez	wincent
1505	2017-01-24 23:18:02	@wincent has imported this pull request. If you are a Facebook employee, you can view this diff [on Phabricator](https://phabricator.intern.facebook.com/D4458933).	facebook-github-bot	wincent
1504	2017-01-18 17:05:18	@Naoto-Ida Oh, I have not actually updated to 0.10 in our app yet, so haven’t verified this yet. In the meantime, is there any way for you to confirm if everything works ok if you switch to the canonical version?	alloy	Naoto-Ida
1504	2017-01-19 09:32:40	@alloy Do you mean canonical as in the main project?	Naoto-Ida	alloy
1504	2017-01-19 16:13:03	@Naoto-Ida Yeah that’s what I meant, but for some reason I thought the error was occurring in the babel plugin, but now I see I misremembered and it occurs at runtime, which is probably going to be hard to try out as you’d have to change the actual responses coming from your server. I’ll first take some time to update our main app and see if I can reproduce it there and report back to you.	alloy	Naoto-Ida
1504	2017-01-20 03:07:43	@alloy Thank you so much! I wish I could help out a bit more, as I've only been playing with Relay for the past month or so...	Naoto-Ida	alloy
1502	2017-01-14 05:14:56	@alloy so good, thank you for taking the time to figure this out! Cc @kassens	josephsavona	alloy
1502	2017-01-16 16:40:32	@colllin Oh, what task was failing?	alloy	colllin
1502	2017-01-16 16:46:16	@colllin Ah I see, it’s a new requirement since this change that got added after my PR eab5a45b8a648564037e36cdb668abf9154b9ef3. Will add it 👍	alloy	colllin
1498	2017-01-12 08:57:22	@josephsavona has imported this pull request. If you are a Facebook employee, you can view this diff [on Phabricator](https://phabricator.intern.facebook.com/D4409111).	facebook-github-bot	josephsavona
1497	2017-01-16 14:57:00	It is definitely possible to skip the React API and use the `subscribe` method directly in relay-subscriptions. It's basically `relayEnvironment.subscribe(new Subscription())`. Another approach which probably is better is to use the React API and mount a component that never unmounts which holds all the subscriptions. The example app in the repo is built like @josephsavona mentioned, it only list…	edvinerikson	josephsavona
1497	2017-01-16 16:38:13	Thanks @edvinerikson for the awesome relay-subscriptions library. I am using both the subscribe api and containers api. I have forked and made some modifications to relay-subscriptions createContainer : https://github.com/reachifyio/relay-subscriptions/blob/master/src/createContainer.js#L53-L97 It isn't perfect but works for our use case. I thought about it too but the problem is that all the dat…	nikhildaga	edvinerikson
1497	2017-01-17 08:38:59	@edvinerikson : Its the variables that aren't known.. Yes, we are removing duplicate requests in network layer. But, I agree with you, that ultimately there should be a single place from where we subscribe only once and update the store. As Joseph mentioned, its possible, will give it a try.	nikhildaga	edvinerikson
1496	2017-01-11 21:25:02	# Case 1: List -> Detail View (simplified version of the above) The use-case is an app with a list view, and clicking an item in the list navigates to a detail view for that item. A common approach is for the list view to fetch its items via a connection field, where each edge has a `node` whose type implements the `Node` interface (i.e. each node has a globally unique `id` and can be refetched w…	josephsavona	jamiehodge
1496	2017-01-11 21:41:05	Thanks for the question and answers. @josephsavona where does the `nodes` interface come from? I can't find it in the docs: https://facebook.github.io/relay/docs/graphql-relay-specification.html	hkjorgensen	josephsavona
1496	2017-01-11 22:07:41	> If the view is a combo box, where the multi-item detail view is a sibling of the list view, what does the fragment look like and does one need a new Renderer to "break out" of the Account type and query the top-level nodes field? @jamiehodge Whether the multi-item detail view is a separate screen or sibling view (e.g. a sidebar in a wider-screen design), it would typically be a separate Rendere…	josephsavona	jamiehodge
1496	2017-01-11 22:09:06	@hkjorgensen The `nodes` field isn't documented (yet) but is stable, we should add it to the docs (PRs welcome).	josephsavona	hkjorgensen
1496	2017-01-11 22:10:40	@hkjorgensen here's an example of a `nodes` query and the expected server response: https://github.com/facebook/relay/blob/e524c7e91339ba49ef1c528b58d6353388423872/src/interface/__tests__/RelayOSSNodeInterface-test.js#L172-L188	josephsavona	hkjorgensen
1496	2017-01-12 01:23:32	> The nodes field isn't documented (yet) but is stable @josephsavona will current relay try to use this? I.e., if I have a graphql server that supports `node` but not `nodes`, will this potentially break a relay client?	jsdnxx	josephsavona
1495	2017-01-30 20:43:10	Given that there is a workaround and this bug explicitly applies to the legacy API, I am going to mark this as "wontfix". We want to aggressively prioritize work on the new core and help people move to it as soon as possible. We do appreciate the bug report, however. Thankyou @jaredmcdonald!	wincent	jaredmcdonald
1494	2017-01-16 07:40:48	Yeah this sounds like a bug. @colllin your proposed fix sounds right, other than adding a conditional check to only reset `state.relayProp` if the store actually changed. We'd be happy to accept a PR along those lines! :-)	josephsavona	colllin
1491	2017-01-05 22:39:28	@noahprince22 ah yeah - the cache depends on unique `id`s so that would explain it. thanks for following up!	josephsavona	noahprince22
1489	2016-12-26 01:10:22	@facebook-github-bot shipit	josephsavona	facebook-github-bot
1489	2016-12-26 01:10:49	@josephsavona has imported this pull request. If you are a Facebook employee, you can view this diff [on Phabricator](https://phabricator.facebook.com/D4366795).	facebook-github-bot	josephsavona
1488	2016-12-23 07:36:57	Thanks for asking. As @ngthorg noted, the names of the callbacks are `onSuccess` and `onFailure`. Feel free to reopen if that doesn't work!	josephsavona	ngthorg
1486	2016-12-22 16:57:03	@josephsavona has imported this pull request. If you are a Facebook employee, you can view this diff [on Phabricator](https://phabricator.facebook.com/D4362322).	facebook-github-bot	josephsavona
1483	2016-12-21 17:44:22	@andricicezar thanks for following up here. Everything looked right, so a configuration or caching issue seems likely. Enjoy using Relay!	josephsavona	andricicezar
1480	2016-12-14 00:50:40	@wincent has imported this pull request. If you are a Facebook employee, you can view this diff [on Phabricator](https://phabricator.intern.facebook.com/D4324311).	facebook-github-bot	wincent
1479	2016-12-21 17:54:50	@yachaka Thanks for asking about this. The current behavior is intentional, though its certainly something we can reconsider in the future if the constraints of the system change. In current Relay answering the question "can query X be fulfilled from cache" can be an expensive enough operation that it may interrupt animations itself (depending on the complexity of the query and how many cache obj…	josephsavona	yachaka
1478	2016-12-12 02:39:11	@Jtmaca9 Thanks for filing an issue, someone else recently made the same mistake. See my answer at https://github.com/facebook/relay/issues/1467#issuecomment-265067137. If that doesn't work, feel free to reopen!	josephsavona	Jtmaca9
1477	2016-12-09 19:15:14	@josephsavona has imported this pull request. If you are a Facebook employee, you can view this diff [on Phabricator](https://phabricator.intern.facebook.com/D4307042).	facebook-github-bot	josephsavona
1477	2016-12-09 19:27:22	@facebook-github-bot import	josephsavona	facebook-github-bot
1476	2016-12-09 19:48:00	@josephsavona Sorry for not being clear the first time ( but that was helpful too :D ) What I meant was: Here's my Route query And some component would require data How can I fetch more data (invoke `search()` query) in this case ?	shakaIsReal	josephsavona
1476	2016-12-09 23:56:37	@josephsavona I also looked at https://gist.github.com/vslinko/3f877c2415464ecc7af6. Should pagination logic live in the Route? The example cited, uses `viewer` field as the stating point and has fragments such as `search` linked to it. Yet, I hope there's a better way to do it?	shakaIsReal	josephsavona
1476	2016-12-10 00:46:07	@josephsavona Thanks, so for this kind of cases, you suggest making a `viewer` field that links to `SearchType`, and `SearchType` would have a `search` field? But what if the number of these cases increases, then there must be a union type on `viewer` that resolves to a specific type, right?	shakaIsReal	josephsavona
1476	2016-12-10 23:26:16	Thanks, are you going to support "root fields" in Relay 2? `viewer` field seems like a remnant (http://stackoverflow.com/questions/39938560/graphql-viewer-for-mutations/39939747#39939747) I already got authorisation (using `context`), and I'll only need `viewer` field for executing queries (such as `search`). Is this the recommended approach anyway? @josephsavona @leebyron	shakaIsReal	josephsavona
1474	2016-12-08 21:29:16	@kassens has imported this pull request. If you are a Facebook employee, you can view this diff [on Phabricator](https://phabricator.intern.facebook.com/D4301658).	facebook-github-bot	kassens
1473	2016-12-08 21:11:31	@kassens has imported this pull request. If you are a Facebook employee, you can view this diff [on Phabricator](https://phabricator.intern.facebook.com/D4301502).	facebook-github-bot	kassens
1471	2016-12-07 02:49:47	@kassens has imported this pull request. If you are a Facebook employee, you can view this diff [on Phabricator](https://phabricator.intern.facebook.com/D4290330).	facebook-github-bot	kassens
1470	2016-12-06 19:39:36	@kassens has imported this pull request. If you are a Facebook employee, you can view this diff [on Phabricator](https://phabricator.intern.facebook.com/D4286363).	facebook-github-bot	kassens
1468	2016-12-06 17:36:54	@kassens has imported this pull request. If you are a Facebook employee, you can view this diff [on Phabricator](https://phabricator.intern.facebook.com/D4285392).	facebook-github-bot	kassens
1466	2016-12-05 09:19:31	@josephsavona This is exactly what I'm trying to achieve in an issue I opened earlier (delete from a connection with specifics arguments). It might be dead simple but I can't seem to find the syntax ; [related issue](https://github.com/facebook/relay/issues/1462), for when you have some time.	yachaka	josephsavona
1466	2016-12-05 09:44:20	@josephsavona So if the arguments are correctly inserted, it should update the correct `fragment`? I'll try this out! The other method with local state sounds unfamiliar for me. How would that actually look like?	proProbe	josephsavona
1466	2016-12-11 18:44:09	@josephsavona any information on the question I have above? Sorry for bothering you :) just not sure on how to do the proposed solution	proProbe	josephsavona
1464	2016-12-03 22:25:23	@josephsavona has imported this pull request. If you are a Facebook employee, you can view this diff [on Phabricator](https://phabricator.intern.facebook.com/D4272048).	facebook-github-bot	josephsavona
1464	2016-12-03 22:26:42	@facebook-github-bot import	josephsavona	facebook-github-bot
1464	2016-12-03 22:32:36	@facebook-github-bot import	josephsavona	facebook-github-bot
1464	2016-12-04 00:48:49	@facebook-github-bot import	josephsavona	facebook-github-bot
1463	2016-12-03 22:00:30	@josephsavona Thanks for the suggested workaround, but unfortunately using variables results in exactly the same query.	legomind	josephsavona
1463	2016-12-03 22:20:49	@legomind Yeah, the workaround was worth a try. Thanks for your patience, I just pushed a PR that fixes this.	josephsavona	legomind
1461	2016-12-03 11:34:04	Hey @nikhilag, For that, you can first store data changes of your form child components in the parent component state. For example, let's assume a DatePicker component inside the form :	yachaka	nikhilag
1461	2016-12-03 20:08:03	Great question. As @yachaka answered, a straightforward approach would be to accumulate all of the changes from child components in a parent component (using callbacks and local state or something like Redux) and then make a single mutation when the user saves/commits the changes. One pattern is to use `applyUpdate` to optimistically apply each individual change, then roll all those optimistic mu…	josephsavona	yachaka
1461	2016-12-04 19:40:01	Thanks a lot @yachaka and @josephsavona. @josephsavona I am trying to understand the second part you mentioned. I read that `applyUpdate` will give me a `RelayMutationTransaction` which can be committed or rollbacked. If I understand you correctly, I will need to use Redux approach (or something similar) to accumulate all the changes along with all the `RelayMutationTransaction` objects that I ge…	nikhilag	josephsavona
1461	2016-12-04 19:40:01	Thanks a lot @yachaka and @josephsavona. @josephsavona I am trying to understand the second part you mentioned. I read that `applyUpdate` will give me a `RelayMutationTransaction` which can be committed or rollbacked. If I understand you correctly, I will need to use Redux approach (or something similar) to accumulate all the changes along with all the `RelayMutationTransaction` objects that I ge…	nikhilag	yachaka
1460	2016-12-03 11:45:41	@ccorcos Query composition is done using [graphql fragments](http://graphql.org/learn/queries/#fragments). By including fragments into fragments, each container can compose from childs and the RootContainer will include that fragment into a query which will be sent to the server. I don't understand exactly what you are trying to understand, so please specify If I didn't answer well !	yachaka	ccorcos
1460	2016-12-04 20:55:36	@yachaka @josephsavona the Relay containers have state variables though. So it's not as simple as calling a static method that returns the entire query, you need to be able to get the tree as a function of the application state. So that's more of my question -- how do the variables work?	ccorcos	josephsavona
1460	2016-12-04 20:55:36	@yachaka @josephsavona the Relay containers have state variables though. So it's not as simple as calling a static method that returns the entire query, you need to be able to get the tree as a function of the application state. So that's more of my question -- how do the variables work?	ccorcos	yachaka
1457	2016-11-28 10:59:02	@josephsavona Thanks, lets say I want to get users `id, name, age, gender, posts`. `posts` will be fetched using a cursor i.e. `posts(first:10)` My query type would look like this: And nodeDefenitions: And `UserType` will get the posts. The problem is that `getUser()` will fetch `name`, `gender` and `age`. So if I want to get more posts from a specific user, I will have to ask for unnecessary inf…	shakaIsReal	josephsavona
1457	2016-11-29 18:47:14	@josephsavona thank you	shakaIsReal	josephsavona
1457	2016-11-30 22:38:42	@josephsavona What's the motivation of fetching the `id` from the database in `nodeDefenitions`? We already know the `id` from the global object, why not just return it? Here's an example from join-monster https://github.com/stems/join-monster/blob/master/example/schema-relay-paginate-2/Node.js#L18 Thanks.	shakaIsReal	josephsavona
1457	2016-12-01 03:18:23	@shakaIsReal I'm not sure, `join-monster` is a third-party GraphQL library. I'd suggest asking via Join Monster's GitHub page, it's definitely a good question.	josephsavona	shakaIsReal
1456	2017-02-03 12:53:31	@unirey I'm also trying to wrap my head around handling errors in a good way. Since you closed this issue, did you find any tricks you want to share?	phillipj	unirey
1454	2016-11-25 11:19:05	@josephsavona, thanks for clarification	maxpolski	josephsavona
1453	2016-11-24 07:22:06	thanks response @josephsavona, so how can use fragment spreads with `@include`directive in relay createContainer fragment? i'm use fragment spreads with `@include`like this then relay change fragment spreads to fragment definitions then `FRAGMENT_DEFINITION ` error occur and fragment spreads with `@include`directive work in [relay playground](https://facebook.github.io/relay/prototyping/playgroun…	jeongsd	josephsavona
1451	2016-11-21 21:54:10	@janicduplessis We just updated the plugin to use 0.8.2. We'll try to cut a release sometime soon, but if you're blocked on this check out the version of the plugin on master.	josephsavona	janicduplessis
1451	2016-12-17 09:59:05	@janicduplessis Fixed in v0.10.0 https://github.com/facebook/relay/commit/cb23da262cc03118281c7fde12bc905e955ef321	gauravtiwari	janicduplessis
1450	2016-12-01 14:27:33	@josephsavona I have the same problem here. `pendingVariables` are never set for me. I'm using relay 0.9.3 and developing on react-native 0.37.	yachaka	josephsavona
1448	2016-12-09 18:14:58	@josephsavona I'm trying to figure out something in the same vein here. `setVariables` forces a refetch if the specific combination of variables hasn't been fetched before. Curious if you have any thoughts; I tried to fully articulate my question here: http://stackoverflow.com/questions/41051401/graphql-relay-filtering-ui	voxmatt	josephsavona
1448	2016-12-21 18:25:14	@voxmatt answered on SO!	josephsavona	voxmatt
1448	2016-12-21 18:26:19	@husterk Thanks again for filing this. I'm not immediately sure what the best approach is here, but the solution you described seems reasonable.	josephsavona	husterk
1448	2016-12-22 17:30:25	@josephsavona thanks!	voxmatt	josephsavona
1446	2016-11-15 19:40:55	@gauravtiwari Thanks for the PR. Due to internal configuration this isn't _quite_ as simple as just bumping the version number (and the plugin also needs changes to support things like null literals). I'm working on upgrading to 0.8.1 right now so this should be on master soon.	josephsavona	gauravtiwari
1446	2016-11-16 02:15:38	Thanks @josephsavona 👍	gauravtiwari	josephsavona
1445	2016-11-28 09:50:27	@gre I actually had that approach first. It still doesnt work :S	proProbe	gre
1445	2016-11-28 17:34:51	@josephsavona after sitting with it today, I actually realised that it was a bad implementation on the backend. It basically went like this: 1. user sends a query with `first: 10` 2. backend receives it and start the db-query 3. the db-query had a `limit( args("first") )` (for avoiding fetching the whole db) 4. the cursor and node resolvers interpreted this as `the db only has 10 entries` 5. user…	proProbe	josephsavona
1445	2016-11-28 17:51:37	@josephsavona you are certainly correct. Im trying to read more about this to get a better grasp of it. Im currently looking through https://facebook.github.io/relay/graphql/connections.htm#sec-Reserved-Types. Are there other good sources for this?	proProbe	josephsavona
1444	2016-11-16 22:07:42	@eugene1g, thanks for your help. Looking at your example, does IE<=10 not complain about this line that you have in your code: `${WidgetChild.getFragment('widgetInfo')}` If so, it's likely that your Babel config is working in addressing this IE issue. If you could share what Babel plugins you've included, that'll be greatly appreciated!	jaden-chen	eugene1g
1444	2016-12-13 01:29:58	Thank you all for the help. I followed @eugene1g 's suggestions to "replace the call to getFragment for all mutations" and it's working for me now.	jaden-chen	eugene1g
1443	2016-11-13 10:16:21	@griffinmichl did you find a solution? What was it?	aizatto	griffinmichl
1442	2016-12-14 06:23:16	Thanks, @chentsulin. Merged!	wincent	chentsulin
1441	2016-12-14 06:33:31	Thanks @lucasbento, will merge.	wincent	lucasbento
1440	2016-12-14 06:34:58	Thanks, @ctavan! Will merge.	wincent	ctavan
1438	2016-11-06 20:43:32	@josephsavona thanks! it solved my situation. is this how you usually do it with `node(id: $id)`? Is this because Im using two different calls?	proProbe	josephsavona
1438	2016-11-06 21:25:28	@josephsavona Im not sure where to read about this. I totally missed the section in https://facebook.github.io/relay/docs/graphql-object-identification.html#content which would probably help most people with this problem. If anything, maybe some more documentation about using multiple relay.renderers in the same app.	proProbe	josephsavona
1436	2016-11-07 21:53:21	@nodkz Thanks for the PR. I understand the use-case and that it is helpful to have the plugin reflect schema changes without completely restarting. However, this seems like something that should be achievable via plugin composition. My first thought would be to create a wrapper plugin that delegates all transform functions to an instance returned by `getBabelRelayPlugin`. Each time the schema cha…	josephsavona	nodkz
1436	2016-11-10 12:48:45	@josephsavona yep, plugin composition is the better way. But I did not do that cause: - don't know how to write babel plugin wrapper (and have no time right now for reading docs) - I saw code that moves this plugin to first place in babel's plugin list (so wrapper should has same functionality). So both of this causes brings me to current more simple solution ;) Will be cool if you accept this PR…	nodkz	josephsavona
1435	2017-03-01 14:08:33	@rohit-ravikoti did you figure out how to solve this issue? Got the same error using react-relay 0.10.0	d-winter	rohit-ravikoti
1435	2017-03-01 15:30:12	Hey @d-winter, Yes I did! It was a problem with the server side implementation. Basically relay requires a `node` root field to be supplied on the graphql server: http://stackoverflow.com/questions/33399901/in-relay-what-role-do-the-node-interface-and-the-global-id-spec-play Hope this helps!	rohit-ravikoti	d-winter
1434	2016-11-03 13:54:12	@wincent Would be great to see a tool that would actually generate the flowtypes based on fragments. Our project is currently doing this by hand and sure, it makes understanding the code a bit better but takes time when creating the types and when updating the schema. Hopefully generating the flowtypes would lessen the time needed on this!	proProbe	wincent
1433	2016-12-14 06:23:00	Thanks, @GrzegorzKaczan. Merged!	wincent	GrzegorzKaczan
1427	2017-01-06 14:52:18	Any update on merging this? 🎉 Thanks for the PR @dminkovsky!	schickling	dminkovsky
1427	2017-01-12 00:37:01	Maybe Johannes can update my PR? I don't have time right now unfortunately. Thank you. On Wed, Jan 11, 2017 at 4:17 PM, Joseph Savona <notifications@github.com> wrote: > *@josephsavona* commented on this pull request. > ------------------------------ > > In README.md <https://github.com/facebook/relay/pull/1427>: > > > @@ -6,7 +6,7 @@ Relay is a JavaScript framework for building data-driven React…	dminkovsky	dminkovsky
1426	2016-12-14 06:53:35	Thanks for this, @dminkovsky. Will merge.	wincent	dminkovsky
1426	2016-12-14 06:53:47	@wincent has imported this pull request. If you are a Facebook employee, you can view this diff [on Phabricator](https://phabricator.intern.facebook.com/D4325951).	facebook-github-bot	wincent
1425	2016-12-14 06:45:01	Thanks, @DanielRHayes! Will merge.	wincent	DanielRHayes
1422	2016-10-21 18:57:45	@wincent has imported this pull request. If you are a Facebook employee, you can view this diff [on Phabricator](https://phabricator.intern.facebook.com/D4059829).	facebook-github-bot	wincent
1421	2017-01-30 19:24:05	Well spotted! Thanks for bringing this up @dmnd. Some dev dependencies (like `react`, `react-dom`) end up depending on a non-alpha version of `fbjs`. I know they're just dev dependencies, but I'm inclined to wait until the next major updates there as well and do it all in one fell swoop. What do you think?	wincent	dmnd
1421	2017-01-31 19:10:58	Yep @YasserKaddour. I'd like to see more granular modular imports moving forward too. Let's make it happen.	wincent	YasserKaddour
1421	2017-01-31 20:06:28	:tada: @wincent good to hear. Can I know what `babel-polyfill` is used for exactly ? Thanks	YasserKaddour	wincent
1421	2017-02-01 01:39:30	@YasserKaddour, I believe it provides the regenerator runtime (which we're not currently using, but could use in the future for `async` support) and the so-called `core-js` package, which has a broad set of ES5/ES6 polyfills. At some point it would be desirable to make it possible to bring-your-own-polyfill, so that if users knew they only had to support modern environments they could just drop t…	wincent	YasserKaddour
1420	2016-12-05 09:13:54	@yachaka Have you found a solution to this? I think this is a legitimate use case for mutations, yet when I come across supposed solutions like [this](http://stackoverflow.com/questions/32535141/relayjs-authentication-using-relay-which-mutation-to-use) and implement it the same way, there is no callback whatsoever despite the server definitely returning data to the client.	Naoto-Ida	yachaka
1420	2016-12-05 09:16:32	@Naoto-Ida The best solution I found is to reset the environment. Don't use `Relay.RootContainer` but `Relay.Renderer`, pass it in the `environment` prop, and reset it along logout.	yachaka	Naoto-Ida
1420	2016-12-05 09:20:01	@yachaka I see, so we might have different issues and I may have been confused. My issue is a bit more primitive in that there is nothing being received on the app side after the mutation. I've seen people doing implementations like [this](https://github.com/yongjz/relay-graphql-example/blob/04a77ce1a148626102b6f292dc51524b5d02712a/js/mutations/LoginMutation.js#L40), but shouldn't the `id` field …	Naoto-Ida	yachaka
1418	2016-11-15 19:40:10	@mwalkerwells did you see this issue: https://github.com/facebook/relay/issues/1064? It appears to be an open issue that has gathered some support but I don't believe it is being actively worked on	Gasparila	mwalkerwells
1415	2016-12-22 03:55:45	@kakariko-village Were you able to resolve this? I'm going to close due to inactivity - my comment above explains the typical cause of this error.	josephsavona	kakariko-village
1412	2016-10-24 21:39:08	Hi @amgadserry, The fatQuery specifies all the things that can change. Are you sure that the ID of a restaurant would change (not sure whether Relay can handle that). There are two other requirements to get the required response: - the graphql server has to actually return the fields in the payload (that has to be done explicity) - relay intersects the fat query with what is already tracked about…	Gregoor	amgadserry
1411	2016-10-11 02:23:54	@eugene1g Thanks for sharing your implementation ideas! It's very interesting to hear how other people have implemented it. I've never thought of using `Accept-Language`... will give it a go.	Naoto-Ida	eugene1g
1411	2016-10-15 21:11:23	@Naoto-Ida. Just like @eugene1g described above in our App we parse select `Headers` and make them available the GraphQL context.	rturk	Naoto-Ida
1411	2016-10-15 21:11:23	@Naoto-Ida. Just like @eugene1g described above in our App we parse select `Headers` and make them available the GraphQL context.	rturk	eugene1g
1411	2016-10-16 11:12:59	@rturk Thank you! We went with the discussed implementations and our service is running better than ever. Hopefully soon we'll be able to apply for getting on the list of apps using Relay. Thank you guys.	Naoto-Ida	rturk
1411	2016-10-16 18:47:01	@Naoto-Ida no need to apply, just send us a PR to add your company's name to the USERS.md file.	josephsavona	Naoto-Ida
1411	2016-10-17 04:39:11	@josephsavona Great! Thank you so much.	Naoto-Ida	josephsavona
1410	2016-10-07 06:32:37	@josephsavona i have tried that but then the mutation query generated doesn't include data at all and still the onSuccess doesn't fire so the only data returned from the server is clientMutationId the mutation does happen but nothing happens on the client side	amgadserry	josephsavona
1410	2017-01-13 17:34:23	@amgadserry How did you solve this issue?	nikolal	amgadserry
1410	2017-01-13 19:35:25	@nikolal We'd recommend using the new static mutation API instead: https://facebook.github.io/relay/docs/api-reference-relay-graphql-mutation.html#content	josephsavona	nikolal
1409	2016-10-06 19:44:10	Thanks for the answer @akre54! That looks like the problem, so I'll close this out.	josephsavona	akre54
1409	2016-10-06 22:21:24	@akre54 that was it thank you	amgadserry	akre54
1407	2017-01-31 00:35:30	Thanks for the question, @timsuchanek! This seems like the sort of thing that you could confirm by testing. Without running it myself, I believe the answer is "probably"; it may depend on whether the object at `extra` has an `id` and whether it is already in the store. If not, it's possible that you could use [`REQUIRED_CHILDREN`](https://facebook.github.io/relay/docs/guides-mutations.html#requir…	wincent	timsuchanek
1406	2016-12-22 17:01:48	@facebook-github-bot shipit	josephsavona	facebook-github-bot
1406	2016-12-22 17:01:57	@josephsavona has imported this pull request. If you are a Facebook employee, you can view this diff [on Phabricator](https://phabricator.facebook.com/D4362329).	facebook-github-bot	josephsavona
1405	2016-10-10 11:19:55	@chungwong Thank you for the clarification!	joonhocho	chungwong
1404	2017-01-31 00:26:16	Thanks for bringing this up @taion. My reading of this is that the behavior is as intended, so we shouldn't change that, but the naming has caused confusion, which suggests that there might be a better name for this. The intent here is that we should consider the props equal if they are identical (`===`) and have the same contents. Because values which are "containers" (things like objects, and a…	wincent	taion
1403	2016-11-07 12:57:24	@sibelius I did not try it this way.. But the idea looks promising. I've solved my problem with graphql subscriptions that prepend a bunch of new edges after the network reconnect.	GrigoryPtashko	sibelius
1401	2016-11-03 21:08:56	@josephsavona has imported this pull request. If you are a Facebook employee, you can view this diff [on Phabricator](https://phabricator.intern.facebook.com/D4126973).	facebook-github-bot	josephsavona
1401	2016-11-04 20:38:19	@tomconroy thanks for this!	josephsavona	tomconroy
1399	2016-09-30 07:59:23	@josephsavona I am sorry, but I am using [graphql-relay-js](https://github.com/graphql/graphql-relay-js), but it only provides `nodeField` not `nodesField`, am I missing something?	joonhocho	josephsavona
1398	2016-12-20 18:03:00	Does @andyfen's suggestion help?	josephsavona	andyfen
1398	2017-01-31 00:09:59	Thanks for the question, @tranduchieu. I'm going to optimistically close this on the assumption that @andyfen's suggestion was enough to get you unblocked. For future reference, we'd encourage you to post questions like this to a purpose-built Q&A forum, such as Stack Overflow, where you are more likely to get a timely response (and where others are likely to benefit from the answer). You can use…	wincent	andyfen
1398	2017-01-31 00:09:59	Thanks for the question, @tranduchieu. I'm going to optimistically close this on the assumption that @andyfen's suggestion was enough to get you unblocked. For future reference, we'd encourage you to post questions like this to a purpose-built Q&A forum, such as Stack Overflow, where you are more likely to get a timely response (and where others are likely to benefit from the answer). You can use…	wincent	tranduchieu
1395	2016-09-24 20:54:02	@AndrewIngram Thanks for reporting this. It sounds like we need to update the `relay` prop in `componentWillReceiveProps` to re-copy the `applyUpdate` and `commitUpdate` functions if the context changes	josephsavona	AndrewIngram
1394	2017-01-31 00:05:18	Thanks for filing this issue @walfly and sorry for not responding sooner. I'm going to optimistically close this on the assumption that @Gregoor's tip was enough to unblock you and get you moving forward. Please feel free to comment again or open a new issue if you think you've found a bug. If you have a doubt a about usage (ie. a question, and you don't think it's a bug), I'd encourage you to po…	wincent	walfly
1394	2017-01-31 00:05:18	Thanks for filing this issue @walfly and sorry for not responding sooner. I'm going to optimistically close this on the assumption that @Gregoor's tip was enough to unblock you and get you moving forward. Please feel free to comment again or open a new issue if you think you've found a bug. If you have a doubt a about usage (ie. a question, and you don't think it's a bug), I'd encourage you to po…	wincent	Gregoor
1392	2016-12-06 02:20:44	@sibelius I have a similar problem, but it also happens on `onSuccess`. Could you possibly post part of the RelayContainer as an example?	Naoto-Ida	sibelius
1381	2016-09-13 06:26:04	Thanks @pyros2097.	wincent	pyros2097
1378	2016-09-09 15:36:27	@josephsavona Thank you for the quick response. If it is possible with Relay2 than I am happy to wait and just work around it for now :).	Globegitter	josephsavona
1377	2016-09-15 05:38:23	@josephsavona thanks for your reply. Right now I'm not ready to get such deep dive. Maybe in October or even November. Absolutely have not free time, should launch our commercial app in next month and needs time for my OSS graphql-compose. Dear community, maybe somebody interested in implementing this HOC for RelayConnection?	nodkz	josephsavona
1377	2016-09-19 06:37:50	@nodkz It's funny, I was just blogging about this :) , we have used a roughly similar abstraction for months now in my company: http://greweb.me/2016/09/relay-scrolling-connections/ . In this implementation I have not used HOC but just a simple component that renders children, and I figured out the only prop it needs is `relay` (it assumes you have a variable called `first` but there is another p…	gre	nodkz
1377	2016-10-27 05:24:16	WOW! 💪 @gre awesome work! Today I come back to solve this problem and found your great solution. Thanks!!! PS. Sep 19 I was on vacation and miss github notification.	nodkz	gre
1370	2016-09-06 15:57:12	@AndrewIngram Thanks again for investigating and following up here. I'm going to close this issue since you've resolved it, but we're happy to continue the discussion either here (comment and we can reopen) or on a new issue. Also note that one of the side-effects of static queries in Relay 2 is that it becomes much more obvious what query is being used to refetch data - since the developer write…	josephsavona	AndrewIngram
1369	2016-09-12 21:56:28	@iwaldman I believe a lot of people are facing this decision so a better roadmap will be much appreciated. +1	ivosabev	iwaldman
1369	2016-09-22 03:26:27	@iamchenxin You shouldn't need to restructure your data model; the whole point of GraphQL is to _abstract away_ implementation details of data storage and express it in a natural, expressive, product-centric way.	wincent	iamchenxin
1369	2016-09-22 07:54:48	@wincent Im referring to Client side.(Data fetched by Relay.QL, forgive my poor english). I saw the video, but not sure if it will need some restruction for the old React Data Flow to take advantage of Relay 2. (ex: the new RelayConnection seems need to separate some data logic between parent and its children ) Hope the beta version will come soon. Thanks for your hard working.	iamchenxin	wincent
1369	2016-09-28 20:37:30	Looking forward to it @josephsavona @wincent et al. Let me know if there's something we can help with.	NevilleS	wincent
1369	2016-09-28 20:37:30	Looking forward to it @josephsavona @wincent et al. Let me know if there's something we can help with.	NevilleS	josephsavona
1369	2016-10-28 15:49:40	@nikhilag: I'm drafting a status update. Will share soon.	wincent	nikhilag
1369	2016-10-29 11:54:20	@wincent: Thanks for your quick response! Looking forward to the update. I am sure lots of people are excited and eager to use the next version of Relay!	nikhilag	wincent
1369	2016-11-02 15:54:51	@sgwilym: status update is drafted. Gathering feedback on it before publishing. I feel pretty confident that we'll be able to share the update some time between `Date.now()` and `Date.now() + Infinity`. Thanks for your patience in the meantime.	wincent	sgwilym
1369	2016-11-07 14:02:44	@wincent Sorry to bother you again but just wanted to check if you have a rough timeline on when relay 2 might be ready. It's just that Relay 2 solves a bunch of problems including client side state management and so I really hope to start using it soon instead of a mix of Redux and Relay.	nikhilag	wincent
1369	2016-11-25 10:38:06	@wincent Is there any update on Relay 2?	nikhilag	wincent
1369	2016-11-27 05:36:36	@josephsavona or @wincent, I was wondering what happened to the meetings notes. They used to be published every week or so, now it's been 2 months. Does the relay team still meet and develop? Is Relay still alive and well? Is Relay 2 still a thing? I understand the difficultly with timelines, but just a simple pulse to help us know that this is still an active project would be great. Is facebook …	sonnetflowers	wincent
1369	2016-11-27 05:36:36	@josephsavona or @wincent, I was wondering what happened to the meetings notes. They used to be published every week or so, now it's been 2 months. Does the relay team still meet and develop? Is Relay still alive and well? Is Relay 2 still a thing? I understand the difficultly with timelines, but just a simple pulse to help us know that this is still an active project would be great. Is facebook …	sonnetflowers	josephsavona
1369	2016-11-28 04:16:34	@josephsavona Its so happy to hear from you. I firmly believe Relay2 is the right way, and worth to wait. I temporarily block some part of my project for waiting Relay2.	iamchenxin	josephsavona
1369	2016-12-12 06:41:36	@josephsavona based on [2016-12-09-update.md](https://github.com/facebook/relay/blob/master/meta/meeting-notes/2016-12-09-update.md), seems the only things will be changed are some kind of APIs? Will the [graphql relay specification](https://facebook.github.io/relay/docs/graphql-relay-specification.html#content) be the same between `v1` and `v2`?	iamchenxin	josephsavona
1369	2016-12-13 05:31:04	@iamchenxin : The GraphQL specification doesn't change. We'll have this new API that enables the faster and simpler core if used throughout an app.	kassens	iamchenxin
1369	2016-12-19 23:45:11	@unirey Good question, I added a section to the summary with notes about the transition. For mutations specifically, the transition from `Relay.Mutation` to `RelayGraphQLMutation` involves changing from a dynamically constructed query to writing a static mutation query, which can require knowledge about each product and is less amenable to automated codemods. It's possible that the mutation API m…	josephsavona	unirey
1369	2016-12-20 17:10:11	@josephsavona Thank you. I hope to get my hands on persisted queries in near future (it's not in "Relay 2" as far as I know), static queries should be the key part to add this feature to Relay core. This would fix the biggest and most complicated problem with GraphQL (for me at least): it's hard to distinguish normal (but deep and complex) queries from just malicious queries from _e.g_ attackers.…	unirey	josephsavona
1369	2016-12-20 17:30:20	@unirey The new core supports persisted queries, though there will probably be some configuration involved and we'll have to figure out how to make this work in OSS.	josephsavona	unirey
1369	2017-01-14 02:56:39	@nikolal I am gonna try this https://github.com/facebook/relay/issues/1046#issuecomment-272358621 hope you find it useful.	bsr203	nikolal
1369	2017-01-14 05:12:48	@robrobkay51 Our overall approach with the new core has been to build simple primitives that can be built upon in user space. So for example, there is a clear separation of the React integration layer and the core - the former being implemented entirely via the public API of the latter. It might take a few releases to refine and document this, but i expect that it will be easy for the community t…	josephsavona	robrobkay51
1369	2017-01-20 08:50:09	@josephsavona Looking on the high-level tasks on top and wondering if support for local schema is included there and in which step - "Introduce static query APIs" or "Introduce the new core." ? Thanks for hint. Basically wondering if its behind the corner.. or still far away.. Thanks!	jardakotesovec	josephsavona
1369	2017-01-20 20:04:54	@josephsavona That's awesome. We're excited for the new core. Thanks for all your hard work!	tslater	josephsavona
1369	2017-01-20 22:46:04	@josephsavona Can you confirm if the new core is likely to support "offline" or if this will be easy to build with a community addition? Is there a plan for the new core's client side schema to provide any form of compatibility with redux-devtools, or would that not make sense? Oh and finally I have to ask, but do you have any more ideas on when it may be released :) Massive thanks for relay! Its…	matclayton	josephsavona
1369	2017-02-03 23:14:57	I think we're feeling the [Osborne effect](https://en.wikipedia.org/wiki/Osborne_effect). It's kinda like what happened with Angular 2. It might be better if we had never known about Relay 2. I agree with @robrobkay51 that it would be nice to know something about what's going on with the API's in terms of timelines. I also think, however, that as software developers we all understand that timelin…	tslater	robrobkay51
1369	2017-02-04 02:24:12	@robrobkay51 if you are not already a Relay expert go Apollo. I initially chose Relay even though I knew Apollo is newer, more featured and better documented on the hopes of Relay 2. After a week of frustration with ancient dependencies, large boilerplate code and a mountainous learning curve, with hopes fading of Relay 2 landing anytime soon I thought I would give Apollo a shot. In the first aft…	jaydenseric	robrobkay51
1369	2017-02-04 17:56:05	@wincent So hypothetically, if someone adopted Relay 1 now and then wanted to migrate to Relay 2 at a later date, I think it would be really useful to know really roughly how much work might be involved based on the migrations that you've been involved with to date at FB ('and we've personally migrated large product surfaces areas to the new API to get a feel for the amount of work required to co…	robrobkay51	wincent
1369	2017-02-06 16:49:44	@robrobkay51 We're adopting Relay 1 with the new GraphQLMutation interface. The learning curve is more severe than anything I've ever worked with. I think a big part of this is b/c Facebook hasn't been incentivized at all to continue investing in documentation and examples for the last year or so, with Relay 2 coming up. From our experience I'd still advise Relay 1 if you're building a big, long-…	lukecwilliams	robrobkay51
1369	2017-02-06 16:49:44	@robrobkay51 We're adopting Relay 1 with the new GraphQLMutation interface. The learning curve is more severe than anything I've ever worked with. I think a big part of this is b/c Facebook hasn't been incentivized at all to continue investing in documentation and examples for the last year or so, with Relay 2 coming up. From our experience I'd still advise Relay 1 if you're building a big, long-…	lukecwilliams	wincent
1369	2017-02-06 18:46:31	@wincent That's helpful - at least in this example, there's a relatively straightforward mapping between the old and new way.	lukecwilliams	wincent
1369	2017-02-06 19:28:03	@stubailo it looks like this should make a migration to Apollo easier as well, since it's using `graphql` template tags?	idris	stubailo
1369	2017-02-06 19:34:55	@idris: the tags contain literal/static GraphQL text (no more interpolation), so it should make for better interoperability with any tooling that "speaks" GraphQL (syntax highlighting, GraphiQL, alternative libraries etc).	wincent	idris
1369	2017-02-14 23:28:51	@mattferrin, two points since we've just been figuring this out ourselves: 1. We use a custom network layer at the root app level (`Relay.injectNetworkLayer(NetworkLayer);`). When crafting a GraphQLMutation, it seems to work fine to supply `Relay.Store` as the `environment` argument, so it isn't necessary to initialize a new environment. 2. Are you using [mutator configs](https://facebook.github.…	cberkom	mattferrin
1369	2017-02-15 00:49:38	@cberkom Regarding point 1, in order to customize the endpoint and use the same origin for the credentials, so that the request is authorized, you must set the network layer manually. On point 2, yes. Using this query: (If it's relevant, I tried to work off master but couldn't get it to run, so I'm consuming `"react-relay": "^0.10.0"`. )	mattferrin	cberkom
1369	2017-02-15 16:13:18	@mattferrin On point 2, are you using `this.props.relay.forceFetch()` because you need to fetch more data than the mutation returns, or because the response data from the mutation isn't updating the Relay cache as intended?	cberkom	mattferrin
1369	2017-02-15 18:33:34	@cberkom Honestly, the store updates fine, but doing a `this.forceUpdate()` on a parent component didn't re-render the changes to the `records`. I had to use `forceFetch`, but the `Relay.Store` after doing a `forceFetch` looks identical to me. `Relay.Store` upon initial render: `Relay.Store` in Relay.GraphQLMutation onSuccess callback after commit: Relay.Store `readyState` after forceFetch: `Rela…	mattferrin	cberkom
1369	2017-02-15 18:39:52	@mattferrin Can you file a new issue to discuss?	josephsavona	mattferrin
1369	2017-02-15 18:56:35	@josephsavona Yes, soon. Thanks. Edit: https://github.com/facebook/relay/issues/1546	mattferrin	josephsavona
1369	2017-03-14 04:34:49	@josephsavona any news on this.., i am going to start a new project on monday can we expect new core beta meantime ?	chandu0101	josephsavona
1369	2017-03-14 19:12:05	@chandu0101 see @wincent's [comment on this thread](https://github.com/facebook/relay/issues/1369#issuecomment-277407081).	josephsavona	wincent
1369	2017-03-14 19:12:05	@chandu0101 see @wincent's [comment on this thread](https://github.com/facebook/relay/issues/1369#issuecomment-277407081).	josephsavona	chandu0101
1369	2017-03-14 21:02:36	@josephsavona thank you :)	chandu0101	josephsavona
1362	2016-08-30 15:50:23	Thanks @josercruz01. I have a couple of minor formatting nits but I'll just import this and patch them.	wincent	josercruz01
1362	2016-08-30 17:31:42	Hey @wincent I pushed one commit to resolve some of the comments made by Joseph and while doing so I noticed a couple of linter warnings on the new test code. Are those the formatting bits you are taking care of in your patch or should I go ahead and push a commit for those?	josercruz01	wincent
1358	2016-08-30 22:47:27	Thanks for following up, @ssomnoremac!	wincent	ssomnoremac
1355	2016-08-29 15:37:51	@cancan101, I am planning on cutting a release this week. I'll update this issue if anything unexpected comes up that would delay it.	wincent	cancan101
1355	2016-09-02 17:26:41	Ok, I think I might have overreacted here because the listing on npmjs.com is busted. The package actually _is_ published. The reason you are seeing that message @nikgraf is because babel-relay-plugin is a peer-dependency. Under NPM 3, you have to supply it yourself. The fact that the listing on the webside has failed to update after over 12 hours is a separate issue that threw me off, and which …	wincent	nikgraf
1353	2016-09-06 18:47:30	Thanks for the context @josephsavona! I'll put together a PR to facilitate benchmarking.	samn	josephsavona
1353	2016-09-21 20:13:57	@josephsavona I'm interested in this also: I want to be able to cache validated queries on the server side, which we can do easily if all of the variables are properly extracted. I am able to get the non-inlined behavior by changing the https://github.com/facebook/relay/blob/master/scripts/babel-relay-plugin/src/RelayQLPrinter.js#L687-L701 method that @samn pointed out. Are there benchmarks in th…	jsdnxx	samn
1353	2016-09-21 20:13:57	@josephsavona I'm interested in this also: I want to be able to cache validated queries on the server side, which we can do easily if all of the variables are properly extracted. I am able to get the non-inlined behavior by changing the https://github.com/facebook/relay/blob/master/scripts/babel-relay-plugin/src/RelayQLPrinter.js#L687-L701 method that @samn pointed out. Are there benchmarks in th…	jsdnxx	josephsavona
1345	2016-11-28 10:39:23	@nodkz Did you ever get anywhere with this? I'm running into the same issues as well myself and would love to be able to hot patch the schema stored in BabelRelayPlugin without restarting webpack, as that's the only thing holding me back from getting at least some basic semblance of automatic schema generation working.	PawkaHub	nodkz
1345	2016-11-28 17:23:25	@PawkaHub I would try composing the plugin: create a wrapper plugin that delegates to an instance of the Relay plugin, creating a new instance whenever the schema changes.	josephsavona	PawkaHub
1345	2016-11-29 06:28:11	That worked great @josephsavona! Thanks for the suggestion. I'm gonna do a bit more testing with it just to make sure there's no hidden kinks in usage and then I'll look into releasing it as an NPM module for people to make use of.	PawkaHub	josephsavona
1345	2016-11-29 16:21:56	@PawkaHub Awesome! That's great to hear, looking forward to seeing that npm package :-)	josephsavona	PawkaHub
1343	2017-01-31 01:09:41	Thanks for the feedback, @jcampbell05, and sorry for taking so long to respond. We'd welcome PRs to improve out documentation, including improvements to the existing tutorial, or adding links to others such as the one that you mentioned. One thing to bear in mind: we're in the process of rolling out some new APIs and a new core (see ongoing activity on the `master` branch), so there may be some c…	wincent	jcampbell05
1341	2016-08-17 07:45:02	Hi @jcampbell05 , code seems to be correct, could you try to make repro in [relay playground](https://facebook.github.io/relay/prototyping/playground.html#/) so its possible debug?	jardakotesovec	jcampbell05
1341	2016-08-17 08:44:11	@jardakotesovec It works on the [playground](https://facebook.github.io/relay/prototyping/playground.html#schema=%2F**%0A%20*%20Copyright%20%28c%29%202013-present%2C%20Facebook%2C%20Inc.%0A%20*%20All%20rights%20reserved.%0A%20*%0A%20*%20This%20source%20code%20is%20licensed%20under%20the%20BSD-style%20license%20found%20in%20the%0A%20*%20LICENSE%20file%20in%20the%20root%20directory%20of%20this%20so…	jcampbell05	jardakotesovec
1341	2016-08-17 08:57:33	@jcampbell05 I have not blogged about relay/graphql.... had to be someone else :-). Yes, global ids are key [requirement](https://facebook.github.io/relay/docs/graphql-object-identification.html#content) from relay.	jardakotesovec	jcampbell05
1341	2016-08-17 09:00:43	@jardakotesovec Cool, the error on the playground was super helpful !	jcampbell05	jardakotesovec
1339	2016-11-03 18:35:19	@ssbeefeater did u found any solution for this?	sibelius	ssbeefeater
1338	2016-08-30 17:49:53	Thanks @xuorig. Sorry for the delay in getting to this. Aiming to cut a release this week so just going through and looking at PRs to merge now. Will queue this one up.	wincent	xuorig
1337	2016-08-13 23:20:19	Oops, good find @miracle2k. The condition was shared because we also want to early return when it's `IGNORE` so `(!rangeBehavior && rangeBehavior !== IGNORE)` would probably not be what we want here. PR coming for this!	xuorig	miracle2k
1336	2016-08-13 23:23:03	@papigers thanks for getting this started, and thanks @denvned for finishing! yay team ;-)	josephsavona	denvned
1334	2016-12-13 14:54:50	Hey @miracle2k and @psalz, did you manage to fix it somehow? Same thing happening here with Relay 0.9.3, I still don't know how to reproduce it and also happens only sometimes.	lucasbento	miracle2k
1334	2016-12-13 14:54:50	Hey @miracle2k and @psalz, did you manage to fix it somehow? Same thing happening here with Relay 0.9.3, I still don't know how to reproduce it and also happens only sometimes.	lucasbento	psalz
1328	2016-08-10 08:35:24	Thank you @josephsavona! It's so good to finally get an answer, I've been trying to get it for a week or so in stackoverflow.com I still have one big question about `node`: if I could query all different single items (`post`, `user` _etc_) _via_ `node`, why do I even need `post(args)`, `user(args)` in queries? All the examples I've seen online, have them. Only because I can't use other arguments …	unirey	josephsavona
1326	2016-08-14 15:51:35	@jardakotesovec ya, I think falls into the "manually rescoping" which only sometimes is feasible, it also requires that parents query enough of the object to be able to do that. It's also not super helpful when you are trying to validate record creation,often just saving the id of an object is not enough.	jquense	jardakotesovec
1326	2016-08-14 16:15:27	@jquense I don't think about this as re-scoping but as keeping/passing minimal state and getting rest from relay store using relays collocated queries. Just following logic that component can display/work with data it asks for in fragment. So if UserForm needs more data fields about selected user than `id` I think it makes sense to describe it in fragment and get the user from users array. I don'…	jardakotesovec	jquense
1326	2016-08-14 19:41:58	@jquense Thanks for filing this issue, this is an interesting use case. We'll keep it in mind and would appreciate your feedback about the API. In the short-term, I agree with @jardakotesovec's suggestion. The parent component should be responsible for fetching the fields it needs to access on an object, and it can pass a callback to the child to allow the child to interact with the parent object…	josephsavona	jquense
1326	2016-08-14 19:41:58	@jquense Thanks for filing this issue, this is an interesting use case. We'll keep it in mind and would appreciate your feedback about the API. In the short-term, I agree with @jardakotesovec's suggestion. The parent component should be responsible for fetching the fields it needs to access on an object, and it can pass a callback to the child to allow the child to interact with the parent object…	josephsavona	jardakotesovec
1325	2016-08-08 10:14:49	@yangit Relay caching is based on IDs of each fragment, it's generated by Relay based on the data that you have inside the fragment. The best way to avoid this would be to: - set internal ID for each entity whenever you can. - Avoud using `null` and use empty string instead `""` - Switch to Relay Connection instead of Relay Array where possible because it provides you with better flexibility. @st…	eugenehp	yangit
1325	2016-08-08 10:25:57	Sounds interesting. Let me try out your sample repo, I'm sure there is a solution for this where we can all agree on. Maybe we can do a PR for this thing :D @yangit	eugenehp	yangit
1325	2016-08-08 15:55:41	> Relay caching is based on IDs of each fragment @eugenehp Not quite - caching is based on the `id` of _records_, not queries/fragments. > Than relay will never be happy about it's cache and will keep re requesting that fragment again and again every time you enter that route. @yangit In your example, do the `friends` items have `id`s (implement `Node`)? If so, Relay would fetch missing any missi…	josephsavona	yangit
1325	2016-08-08 15:55:41	> Relay caching is based on IDs of each fragment @eugenehp Not quite - caching is based on the `id` of _records_, not queries/fragments. > Than relay will never be happy about it's cache and will keep re requesting that fragment again and again every time you enter that route. @yangit In your example, do the `friends` items have `id`s (implement `Node`)? If so, Relay would fetch missing any missi…	josephsavona	eugenehp
1321	2016-08-04 17:17:48	Thanks for letting us know about this. For some context, we measure every substantive change internally on real devices, so we know that the core logic of e.g. `writeRelayQueryPayload` hasn't regressed. However, we don't have an equivalent set up to make sure performance doesn't regress as a result of OSS build config - this is definitely something we should address as we want to ensure OSS users…	josephsavona	rodrigopr
1321	2016-08-04 17:38:05	Which require implementation are you using @rodrigopr? The one we use at Facebook is incredibly optimized (though not entirely CommonJS compatible) and it is possible that whichever one you are using isn't optimized enough. At Facebook we found that the overhead of requiring the same module over and over again is actually not a big deal.	cpojer	rodrigopr
1321	2016-08-04 18:54:24	Thanks for the context, it makes sense. A very naive alternative for lazy module loading that would improve the perf for us is something like: (via the `inline-requires`babel plugin) But I guess Facebook optimized `require` implementation does lot of others stuff (optimize amount of loaded modules for mobile maybe?) --- @josephsavona, the two build setup would work for us. But it might add comple…	rodrigopr	cpojer
1321	2016-08-04 18:54:24	Thanks for the context, it makes sense. A very naive alternative for lazy module loading that would improve the perf for us is something like: (via the `inline-requires`babel plugin) But I guess Facebook optimized `require` implementation does lot of others stuff (optimize amount of loaded modules for mobile maybe?) --- @josephsavona, the two build setup would work for us. But it might add comple…	rodrigopr	josephsavona
1321	2016-08-04 19:24:38	@rodrigopr: You can see our implementation for React Native [here](https://github.com/facebook/react-native/blob/master/packager/react-packager/src/Resolver/polyfills/require.js). As @zpao mentioned though, you probably won't be able to drop in and replace node's implementation (all modules must be `define`-ed before they can be `require`-ed, relative paths are not supported since [we rewrite rel…	voideanvalue	rodrigopr
1321	2016-08-04 19:24:38	@rodrigopr: You can see our implementation for React Native [here](https://github.com/facebook/react-native/blob/master/packager/react-packager/src/Resolver/polyfills/require.js). As @zpao mentioned though, you probably won't be able to drop in and replace node's implementation (all modules must be `define`-ed before they can be `require`-ed, relative paths are not supported since [we rewrite rel…	voideanvalue	zpao
1321	2016-08-05 18:14:39	Thanks @zpao, @voideanvalue. As @voideanvalue said, we can add an option to `inline-requires` behave like implemented on `Nuclide`, seems this might work well for both client and node. Do you all agree? If yes, I can send a PR to fbjs and update usage here.	rodrigopr	voideanvalue
1321	2016-08-05 18:14:39	Thanks @zpao, @voideanvalue. As @voideanvalue said, we can add an option to `inline-requires` behave like implemented on `Nuclide`, seems this might work well for both client and node. Do you all agree? If yes, I can send a PR to fbjs and update usage here.	rodrigopr	zpao
1321	2016-08-05 19:12:10	@voideanvalue How much value do we think inline requires actually provides for the final builds? I understand it's a divergence from our internal pattern so there's a possibility of subtle differences, but I think the likelihood is low (we saw issues going the other way but I don't expect the same problems this way).	zpao	voideanvalue
1321	2016-08-07 16:30:28	> Do you all agree? If yes, I can send a PR to fbjs and update usage here. @rodrigopr: I'd be fine with that as long as we're not changing the default option. What do you think, @josephsavona @zpao @cpojer? @zpao: Apart from a potentially slowed down initialization, circular dependencies might become unsafe without inline requires. We could probably write a test to guard against that though...	voideanvalue	cpojer
1321	2016-08-07 16:30:28	> Do you all agree? If yes, I can send a PR to fbjs and update usage here. @rodrigopr: I'd be fine with that as long as we're not changing the default option. What do you think, @josephsavona @zpao @cpojer? @zpao: Apart from a potentially slowed down initialization, circular dependencies might become unsafe without inline requires. We could probably write a test to guard against that though...	voideanvalue	rodrigopr
1321	2016-08-07 16:30:28	> Do you all agree? If yes, I can send a PR to fbjs and update usage here. @rodrigopr: I'd be fine with that as long as we're not changing the default option. What do you think, @josephsavona @zpao @cpojer? @zpao: Apart from a potentially slowed down initialization, circular dependencies might become unsafe without inline requires. We could probably write a test to guard against that though...	voideanvalue	josephsavona
1321	2016-08-07 16:30:28	> Do you all agree? If yes, I can send a PR to fbjs and update usage here. @rodrigopr: I'd be fine with that as long as we're not changing the default option. What do you think, @josephsavona @zpao @cpojer? @zpao: Apart from a potentially slowed down initialization, circular dependencies might become unsafe without inline requires. We could probably write a test to guard against that though...	voideanvalue	zpao
1321	2016-09-05 17:44:03	@rodrigopr were you able to resolve this? If so, what solution did you end up with?	josephsavona	rodrigopr
1321	2016-09-05 19:43:51	@josephsavona we're using a custom build of relay 0.9.2 with `inlineRequire` disabled, it solved the problem. Didn't have an opportunity to contribute with a definitive solution (PR) for it yet.	rodrigopr	josephsavona
1317	2016-09-05 17:56:22	@taion see #1369 (Relay 2 meta task) - one of the things that static queries enables is to prefetch the data for a route without having to download and execute the code for that route. Given that the framework will provide core support for prefetching, we'd be happy to support you and the community in integrating prefetching into popular bundling tools.	josephsavona	taion
1316	2016-08-02 14:37:01	@chirag04 I believe this is a different issue from https://github.com/facebook/relay/issues/1138. I don't override any variables at all – they're all coming down from the query config params.	taion	chirag04
1316	2016-08-02 14:43:03	@taion my guess is the two are related since there is a common code path for `setVariables` and `forceFetch`. I don't understand the internals yet so i might be completely wrong.	chirag04	taion
1312	2016-08-01 08:24:42	Hi @danmooney, I'm actually working against the same problem at present so have all the relevant links open in front of me - the short version is that **Relay doesn't currently support windowed pagination from arbitrary start points**, as is likely happening during a hard refresh (especially if you're building your cursors yourself in that case). Instead, it's designed to support fast reconciliat…	Longsight	danmooney
1312	2016-08-01 16:41:57	@Longsight Great answer, that sums it up nicely. I'm actually working on a new way of representing connections (aka ranges) and will keep this use case in mind.	josephsavona	Longsight
1306	2016-11-30 15:51:59	@mhahn could u provide more information?	sibelius	mhahn
1305	2016-09-02 23:40:57	Thanks for the very detailed issue report, @BlooJeans. The behavior as you describe it is as expected, given how fat queries work. You are running up against one of the limitations of the declarative mutations API; it makes it possible to succinctly express _some_ (common) intentions, but it is not sufficiently expressive to express everything in the universe of possible, nuanced intentions. Your…	wincent	BlooJeans
1300	2016-08-04 22:10:56	@josephsavona Are you sure that `@relay(pattern: true)` works on any fields? It didn't work for me when I tried as it caused validation error. I think it only works for relay connection fields.	joonhocho	josephsavona
1300	2016-08-23 00:41:04	I'm assuming in your example the arguments are required and you're (like me) expecting that `fieldWithArguments @relay(pattern: true)` will make those arguments not required. This [errors out in GraphQL](https://github.com/graphql/graphql-js/blob/3083fc5743ef228326588f0d1c6b1ebcdf0c4a52/src/validation/rules/ProvidedNonNullArguments.js#L23) before it even gets to Relay. In a relay ConnectionType a…	ddgromit	josephsavona
1300	2016-09-15 00:13:23	@josephsavona created a PR, would love some feedback https://github.com/facebook/relay/pull/1376	ddgromit	josephsavona
1299	2016-07-26 08:09:04	I will not rubber stamp and land your change for you @spicyj! I can import it for you and you can get your change reviewed by someone though :)	ghost	spicyj
1297	2016-07-26 00:29:30	Hi @pvolok! I've been working on a script that parses JS and generates Flow types from Relay.QL template strings. We're starting to use this to automatically add typing to mutation arguments and Container fragments for our internal Relay apps. This is especially useful for React Native, where a runtime error crashes the entire app. Unfortunately, the script relies on a few internal modules that w…	sampepose	pvolok
1297	2016-07-26 15:44:16	Thanks @sampepose!	pvolok	sampepose
1296	2016-07-22 17:29:28	@josephsavona here's a gist with the current implementation: https://gist.github.com/Aweary/a84664713a6b465c72cd572dc39e698b Just keep in mind that this a very rough draft. I've implemented a `CacheManager` and `CacheWriter` per the spec defined in `RelayTypes`. The fact that `readNode` is only ever invoked for the root node seems like the main problem, maybe I'm returning/storing incomplete data…	aweary	josephsavona
1296	2016-07-22 18:29:24	@josephsavona here are some potentially useful logs. I'm building Relay from my fork (up to date master) and using that here, so I injected some log into the codepath that seems to be important to restoring cached data. Maybe it will help you more than it's helping me 😄 ![screen shot 2016-07-22 at 1 27 01 pm](https://cloud.githubusercontent.com/assets/6886061/17067184/3668a208-5010-11e6-8e70-16ca…	aweary	josephsavona
1296	2016-07-23 03:03:30	@josephsavona in the simple app I'm testing with the `callValue` is always an empty string, so I didn't setup a map for them. `readRootCall` just asks that a `dataID` be passed to the callback and it does that successfully, so I don't think that's it. I'll try and get you a repo reproducing this issue, I know it's hard to diagnose with a cursory glance.	aweary	josephsavona
1296	2016-07-25 14:29:45	@josephsavona here's a repo forked from the relay-starter-kit that demonstrates the issue I'm having: https://github.com/Aweary/relay-cache-manager-issue I'm pretty sure my `CacheManager` implementation implements the basic interface correctly, according to `RelayTypes` but I could be wrong.	aweary	josephsavona
1296	2016-07-25 16:39:30	> The remaining thing that stands out is that record values aren't being serialized with JSON.stringify @josephsavona the individual records aren't serialized with `JSON.stringify`, but they do get serialized when the `cacheWriter` is serialized, unless I'm misunderstanding you. It does successfully de/serialize the records from what I can see. The node that's being read from the `cacheManager` *…	aweary	josephsavona
1296	2016-08-01 14:29:13	@josephsavona quick question, is the `cachedRecords` object passed to `findRelayQueryLeaves` expected to be fully populated when it's passed to `findRelayQueryLeaves`, and subsequently `RelayQueryLeavesFinder`? Or is that done based on the `rangeCalls` array passed in as well (or somewhere else)? ![screen shot 2016-08-01 at 9 24 40 am](https://cloud.githubusercontent.com/assets/6886061/17297103/d…	aweary	josephsavona
1296	2016-08-02 15:01:56	Narrowing down the issue a bit more, it seems that `RelayCachedDataRestorator` is not iterating over all the `pendingNodeStates` returned from `findRelayQueryLeaves`. `this._state` is marked as `"COMPLETED"` after visiting only the first node state, meaning the `RelayQueryFragment` that is queued up at index `1` is ignored. So now it's matter of identifying why it completes early. **edit:** So wh…	aweary	josephsavona
1296	2016-08-02 16:06:48	@marcinbunsch looks like we came essentially to the same conclusion 😄	aweary	marcinbunsch
1296	2016-08-02 16:10:49	Not sure how to fix it, maybe @josephsavona has an idea? Maybe `RelayCachedDataRestorator` should spin up an instance of `RelayCacheProcessor` for each traversal of each `pendingNodeState`?	marcinbunsch	josephsavona
1296	2016-08-02 16:12:10	Thanks @josephsavona! Really appreciate it 👍	aweary	josephsavona
1296	2016-08-02 16:29:21	Awesome! Thanks, @josephsavona!	marcinbunsch	josephsavona
1296	2016-08-02 16:51:34	@Aweary or @marcinbunsch - It sounds like this may be a bug. Any chance you could submit a PR with a failing test case?	josephsavona	marcinbunsch
1296	2016-08-03 14:02:28	@marcinbunsch Thanks for testing it out! Sounds like that was the problem. I think it should work for both async and sync reads. This is a case we haven't tested yet with our current implementation. Are either you or @Aweary interested in submitting a pull request to fix it in the `RelayCachedDataRestorator`? > After applying the fix the data is read from cache and rendered, then a request is mad…	yuzhi	marcinbunsch
1296	2016-08-03 14:15:37	I haven't done much work towards actually fixing this, so @marcinbunsch feel free to open a PR to address this! @yuzhi can we re-open this issue, since it turns out that it was a Relay issue? Thanks for all the help with this everyone 😄	aweary	yuzhi
1296	2016-08-03 14:15:37	I haven't done much work towards actually fixing this, so @marcinbunsch feel free to open a PR to address this! @yuzhi can we re-open this issue, since it turns out that it was a Relay issue? Thanks for all the help with this everyone 😄	aweary	marcinbunsch
1294	2016-07-20 21:45:29	@josephsavona I was actually using `RelayEnvironmentSerializer` when I ran into this issue. > Note that placing all of the serialization logic in RelayEnvironmentSerializer decouples values serialization from the logic that operates on those values. I agree, that seems ideal. I didn't do it this way because that would require `RelayEnvironmentSerializer` to transverse the parsed `StoreData` insta…	aweary	josephsavona
1294	2016-07-20 22:38:18	@josephsavona awesome, glad we are on the same page. I updated the PR so that `RelayStoreData` iterates through `records` and deserializes all `__range__` instances before it creates and returns the new `RelayStoreData` instance. Let me know what you think about this approach, and any changes you'd like. I can also add some tests for `RelayEnvironmentSerializer` and add it to `RelayPublic` if you…	aweary	josephsavona
1294	2016-07-21 19:22:01	@josephsavona I implemented a `deserializeRecordRanges` helper at the bottom of the file and updated `toJSON` to call it for each set of records.	aweary	josephsavona
1292	2016-07-22 02:05:15	@Globegitter Thanks for such a detailed and extensive PR. We really appreciate all the effort you put into this and other PRs! Unfortunately the timing of this is not ideal. The team is actively working on some major improvements to Relay core, and among these is a more flexible mutation API that will support effectively arbitrary modification of lists. We're still iterating on the details, but w…	josephsavona	Globegitter
1292	2016-07-25 13:40:57	@josephsavona Thank you for that detailed response and it does make sense to not merge this PR if the new and improved API is just a few weeks ahead. Looking forward to seeing arbitrary modifications to lists. In terms of solutions to our problems, I will have to check with one of our developers first what we currently do there as a work-around before getting back here. But in one of the affected…	Globegitter	josephsavona
1292	2016-07-25 15:43:49	@Globegitter Thanks for understanding. An internal admin panel seems like a good use case for always-fresh data, so force-fetching almost seems like a good tradeoff there anyway. Definitely reach out though if you still need a workaround and we'd be happy to help!	josephsavona	Globegitter
1292	2016-08-07 19:30:03	> perhaps by manually writing a new list into the store via low-level methods Can you elaborate @josephsavona? It would be extremely handy to have a reference implementation of the workaround while waiting for the major improvements.	mattecapu	josephsavona
1291	2016-07-28 15:41:57	@rterysen-openroad Were you able to resolve this? I'm going to close this since it _looks_ like a configuration issue. If you're still having trouble, though, feel free to reopen this issue or comment or with more information. Thanks!	josephsavona	rterysen-openroad
1291	2016-08-01 16:06:47	@josephsavona Sorry i took so long to respond i got sidetracked with other tasks. at work. I am still having this issue. I ended up putting in a shim that hardcoded the url within relay to make sure the rest of my code was working correctly. When i log out my network layer i see below. Below is what prints out in terminal from the backend. <img width="605" alt="screen shot 2016-08-01 at 12 08 03 …	rterysen-openroad	josephsavona
1291	2016-08-08 18:49:49	Thank you @josephsavona, for your help!! I am still learning this whole environment but I really don't believe it would be related to the server render. Of course I could be wrong. After the initial load the mutations would triggered off form submissions. I believe that relay would look directly at the graphql server at that point and not be interactive with the express instances serving it. I ha…	rterysen-openroad	josephsavona
1291	2016-12-10 20:46:40	@rterysen-openroad Not sure if you are still having the issue, but I found the solution to the my problem at least: turns out I was still using `Relay.Store.commitUpdate()` to run mutations, so the default setup was used as expected, since I updated settings for my custom Environment, not for the Store. I solved it by simply doing `enviromment.commitUpdate()` instead!	mbavio	rterysen-openroad
1288	2016-09-02 23:59:37	Going to close this out because we will be rebuilding the website/playground experience for the release of [Relay 2](https://speakerdeck.com/wincent/relay-2-simpler-faster-more-predictable). Thanks for the report @fadils, and sorry that we never got to this!	wincent	fadils
1282	2016-07-16 15:40:15	@GeoffreyPlitt what technology at the backend do you use?	GrigoryPtashko	GeoffreyPlitt
1281	2016-07-21 12:04:38	@josephsavona After adding the `fbjs` preset to babel I've managed to get `printedQuery` to work but there is one "but".. Long story short: I've got a strange behaviour of Jest when it is lanuched with and without test path reg ex. My setup is very simple: the `__tests__` folder contains two tests - `SignIn-test.js` and `Me-test.js` (in `SignIn-test.js` I changed `describe` to `xdescribe`). Here'…	GrigoryPtashko	josephsavona
1281	2016-08-05 15:51:52	@josephsavona I finally got some results but there're not solving the issue tho. I'm just asking for an advice. Long story short is that I could not debug my test because jest has some kind of issue when the OSS Relay is built with `inlineRequires` set to `true`. But thanks to this topic [jest#1321](https://github.com/facebook/relay/issues/1321) (listening to all of the updates to Relay's repo tu…	GrigoryPtashko	josephsavona
1281	2016-10-29 15:57:13	@GrigoryPtashko have u some progress on this? could u share a repo or a gist with ur current solution?	sibelius	GrigoryPtashko
1281	2016-11-07 12:51:05	@sibelius @lucasbento sorry for keeping silence. My macbook was in the service. I'm glad I'm not alone in this question.. I guess you've already guessed that I have a working solution for Jest 14 but not for Jest >= 15. Here's the issue with the repro and the example for Jest 14 https://github.com/facebook/jest/issues/1898. Guys from the Jest team do not answer it unfortunately.	GrigoryPtashko	sibelius
1281	2016-11-07 13:02:46	@GrigoryPtashko u should write a blog post about it	sibelius	GrigoryPtashko
1279	2016-07-18 15:05:41	Thanks for the PR @washt. Just trying to understand the intent here. Do you have some context that you can link to here for why you want to do this? `RelayQueryConfig` itself doesn't really do anything at all, so I am not sure of the value of exposing it. The rest of Relay really only cares about the interface, `RelayQueryConfigInterface`.	wincent	washt
1271	2016-07-11 07:12:18	@rgovindji Can you share code of the mutation? Are you returning correct id of object that contains the list in optimistic update, so it knows which list to update? Wrong shape or missing id in optimistic update are my usual suspects for such behavior :-).	jardakotesovec	rgovindji
1271	2016-07-12 07:41:57	@rgovindji I meant whole mutation, that could give more clues. I don't see any obvious issue with this..	jardakotesovec	rgovindji
1271	2016-07-13 00:34:43	@jardakotesovec Here's the whole mutation. I'll try adding the cursor for each edge in the response to see if that works.	rgovindji	jardakotesovec
1269	2016-07-12 18:11:28	@sibelius Have any of these suggestions helped? We can help debug more effectively if you're able to provide a sample mutation response.	josephsavona	sibelius
1269	2016-07-12 21:27:13	@sibelius sorry, but could you include the query with the response :blush:. There are some subtle differences in the query you initially posted and the response, so Relay has likely created a different query (this maybe intended). Also, were some of the ideas mentioned in this thread effective?	calebmer	sibelius
1269	2016-07-12 22:57:51	As @calebmer mentioned, the query and response don't quite match up so it's a bit hard to debug. However, the overall shape of the mutation seems correct - it fetches something like `comments(first: 10)` and then `comment(first: 10, after: <cursor>)`. I would try double-checking the cursors: - Open the app and fetch some data w/o making mutations. Keep track of all the cursors for the comments yo…	josephsavona	calebmer
1269	2016-07-15 03:41:08	@nikhildaga can you provide a bit more detail about what was wrong, and how you fixed it? This might help @sibelius find the problem.	josephsavona	sibelius
1269	2016-07-15 03:41:08	@nikhildaga can you provide a bit more detail about what was wrong, and how you fixed it? This might help @sibelius find the problem.	josephsavona	nikhildaga
1269	2016-07-15 03:57:55	@josephsavona : Sure. @sibelius : Earlier, I didn't have edge field in my fat query and on server mutation. I added those. From your code, it looks like you already have them. Things to note: in fat query, I use @relay(pattern: true) `fragment on saveCommentPayload @relay(pattern: true) { ` And rangeBeviors in getConfigs is `rangeBehaviors: () => 'prepend', `	nikhildaga	sibelius
1269	2016-07-15 03:57:55	@josephsavona : Sure. @sibelius : Earlier, I didn't have edge field in my fat query and on server mutation. I added those. From your code, it looks like you already have them. Things to note: in fat query, I use @relay(pattern: true) `fragment on saveCommentPayload @relay(pattern: true) { ` And rangeBeviors in getConfigs is `rangeBehaviors: () => 'prepend', `	nikhildaga	josephsavona
1266	2016-07-09 20:15:55	FYI, I've created a full example just to try to reproduce what I thought was the bug, with what I initially described. It's here: https://github.com/gre/relay-examples/tree/master/cars But I can't reproduce the bug I experienced at work... So, i'll close this issue and if someone find something then we can discuss. But maybe it's one of this hard-to-figure-out backend bug on our side. thanks for …	gre	NevilleS
1265	2016-07-11 21:23:24	@steveluscher yes, sure. Here is the question https://stackoverflow.com/questions/38316444/recursive-fetching-of-a-connection-is-rejected-by-relay-reproducible-on-the-rel	GrigoryPtashko	steveluscher
1262	2016-07-08 15:14:18	@NevilleS, when I prepared that commit I basically went through and analyzed all the code paths and came to the conclusion that everything was required except for `parentName`. So, I think the examples in the docs are most likely incomplete and should be updated. It's complicated, however, so there is a chance that I got it wrong too.	wincent	NevilleS
1261	2016-07-22 07:23:27	I have also ran into this issue and vote for '===' comparing for objects, so efficient comparison can be achieved at least with immutable approach as @nthtran suggests.	jardakotesovec	nthtran
1261	2016-07-22 07:43:16	@nthtran As a concrete example, if you know that the `store` prop is immutable then the `Item` component can implement `shouldComponentUpdate` to return false if all props are `===`.	josephsavona	nthtran
1261	2016-07-22 07:47:27	Yep that's what I've been doing. Was just under the impression that `RelayContainer` was supposed to support immutable data to make it a bit less manual in optimising components for efficient re-rendering. Thanks for your reply @josephsavona.	nthtran	josephsavona
1261	2016-07-22 08:18:32	@josephsavona Lets say that it would do === comparison on all props including objects, not just scalar - what would be the down side? Currently its not useful for mutable nor immutable object props. Using === for all props would make it at least useful for immutable use case. And docs would just say it does '===' comparison instead of comparison for scalar values, suggesting you either treat stru…	jardakotesovec	josephsavona
1261	2016-07-22 08:31:09	@josephsavona Down side is that someone with mutable data would be prevented from re-renders, right? So probably until react would decide to go with this default shallow compare (if ever) it makes sense to let optimization (via shouldComponentUpdate) on user same way as react does. Ok :-).	jardakotesovec	josephsavona
1261	2016-07-22 16:05:26	> Was just under the impression that RelayContainer was supposed to support immutable data @nthtran I see. Yeah, Relay can't assume that props you give it are immutable, but it does guarantee that the props it provides to you can be treated as such. `RelayContainer` reuses any portion of the previous results that are deep equal to the new results [via a helper](https://github.com/facebook/relay/b…	josephsavona	jardakotesovec
1261	2016-07-22 16:05:26	> Was just under the impression that RelayContainer was supposed to support immutable data @nthtran I see. Yeah, Relay can't assume that props you give it are immutable, but it does guarantee that the props it provides to you can be treated as such. `RelayContainer` reuses any portion of the previous results that are deep equal to the new results [via a helper](https://github.com/facebook/relay/b…	josephsavona	nthtran
1255	2016-07-03 02:00:11	Thanks @josephsavona. Here is the [question](https://stackoverflow.com/questions/38166072/would-it-be-possible-to-do-lazy-loading-in-relay) on Stack Overflow	lvarayut	josephsavona
1255	2016-07-03 03:00:38	@lvarayut answered! Let's continue discussion on SO.	josephsavona	lvarayut
1252	2016-07-03 19:35:02	@jardakotesovec Thoughts?	josephsavona	jardakotesovec
1252	2016-07-11 05:40:27	@josephsavona Thanks, sounds good! Can you please point me where in relay is done the filtering? Just wondering if would be feasible for me to override that behavior for time being.. And what do you think about my second point - does it make sense to bring this up in graphql-js? We don't have currently such use case, but it seems to me as better option than allow null in list and filter them late…	jardakotesovec	josephsavona
1252	2016-07-28 15:57:43	@jardakotesovec This is definitely worth asking about in `graphql-js`. Note that the filtering logic is primarily in [`RelayQueryWriter`](MTQ2NzkxNTE5NA==). I'm going to close this since it's working as designed. We are, however, taking this feedback into account for the upcoming changes to Relay core, which will not filter nulls by default. Thanks for raising this issue!	josephsavona	jardakotesovec
1246	2016-06-28 16:22:53	@alloy Awesome, thanks! This is exactly what I was thinking.	josephsavona	alloy
1245	2016-07-24 04:29:18	@bsr203 Feel free to submit a PR for this, I'll go ahead and close the issue.	josephsavona	bsr203
1244	2016-06-28 12:21:31	Yep that makes sense @johanobergman! I guess this is due to `RANGE_DELETE` not having access to the calls, unable to make a decision as to removing or node the edge. If it allowed a function similar to `RANGE_ADD` has, this could be rewritten has a `RANGE_ADD` + `RANGE_DELETE`. The other question remains: It seems like the optimistic range updater only checks for PREPEND and appends to the queue …	xuorig	johanobergman
1244	2016-06-28 21:02:51	@yuzhi I can submit a fix for it if you'd like!	xuorig	yuzhi
1244	2016-06-28 21:13:28	@xuorig That would be awesome! Please also add a unit test so we catch this in the future.	yuzhi	xuorig
1243	2016-06-27 16:39:11	@steveluscher yes, sure. I've crossposted it on SO. Here it is https://stackoverflow.com/questions/38059070/recursive-fetching-of-a-connection-is-rejected-by-relay-possibly-another-reason	GrigoryPtashko	steveluscher
1243	2016-06-27 21:08:19	Awesome job debugging, @steveluscher!	josephsavona	steveluscher
1243	2016-06-28 07:35:36	@steveluscher can you, please, look at my comment here http://stackoverflow.com/questions/38059070/recursive-fetching-of-a-connection-is-rejected-by-relay-possibly-another-reason/38065217#comment63570782_38065217 ? In short - nothing changed. I've tried both ways - recursion on connection and on list field. I still don't know what to do.	GrigoryPtashko	steveluscher
1243	2016-06-29 22:38:32	Hi @GrigoryPtashko. I saw your comment on SO, but your question is probably about to be closed as a duplicate. Feel free to open a separate question if you're still having trouble. In answer to your comment: it looks to me like the diff bug is fixed, and now you have an undefined `categories` prop. Find out why that's undefined, and you should be able to make it a little further.	steveluscher	GrigoryPtashko
1242	2016-10-21 14:00:49	Hey @wincent just put up a PR for this. I placed it under the `Relay.QL` section ([here](http://facebook.github.io/relay/docs/api-reference-relay-ql.html#content)) for now since I saw some of the other directives there already (like `@include`) but I saw you mentioned it would most likely go in [this section](http://facebook.github.io/relay/docs/graphql-relay-specification.html). Is there a parti…	josercruz01	wincent
1242	2016-10-21 14:44:26	@josercruz01 : Thanks for the PR, I'll comment on that instead of here.	wincent	josercruz01
1241	2016-07-27 05:21:22	@Globegitter `RANGE_ADD` has `parentName` https://facebook.github.io/relay/docs/guides-mutations.html#range-add `parentName` - is the fieldname in your mutation payload (response) `parentId` - is `id` in Relay's flat objects cache (store) So these two fields need for making a relation between your graphql response and relay store. So this relation makes possible to merge data from a typed object …	nodkz	Globegitter
1241	2016-07-27 06:58:39	@nodkz yes I know that RANGE_ADD has parentName but it is an optional config field for this where-as for NODE_DELETE it is required. I don't understand that difference of it being optional for one and required for the other. And looking at tests e.g. here: https://github.com/facebook/relay/blob/master/src/traversal/__tests__/writeRelayUpdatePayload-test.js#L1363 shows that it is indeed not needed…	Globegitter	nodkz
1232	2016-06-23 21:52:27	@josephsavona Hmm, bear with me, when you refer to the runtime not supporting it, do you mean functionality like refetching? The de-duplication works for me, but as I have not yet been able to use the Node based functionality I haven't been able to test this yet.	alloy	josephsavona
1230	2016-06-23 01:39:33	Going to close this out, but feel free to comment again @calebmer if you'd like to know more. Thanks for bringing this up.	wincent	calebmer
1222	2016-06-22 02:40:32	Thanks for the report, @CoericK, but this is a dupe of #1188. I'm going to close this one. Please see the other issue for [workaround](https://github.com/facebook/relay/issues/1188#issuecomment-227535665) and imminent fix.	wincent	CoericK
1221	2016-06-20 15:41:05	Yep, agreed on the size, good point. Thanks for the answer @wincent, I'll take a look at having it written on the Transaction. Not a small fix indeed!	xuorig	wincent
1221	2016-07-05 22:08:36	Running into this issue. How's it looking @xuorig?	grydstedt	xuorig
1218	2016-06-21 00:25:34	@skosch Thanks for answering. Would you mind including your answer at Stack Overflow as well to help the community find this answer? We're definitely aware that this is tricky, and we're looking at ways to simplify passing variables. We'll see how this goes and consider documenting the current system more in the meantime.	josephsavona	skosch
1218	2016-06-21 07:20:42	@josephsavona I have added those changes @skosch proposed and i have the same thing/problem ... You can take a look at my repo from last post... I dont see why passing variables from parent to child container should work, beacuse they are using different set of initial variables to render the container.. Store container has only `id` but ticket container has `filter, first, last, after and before…	mario-jerkovic	josephsavona
1218	2016-06-21 07:20:42	@josephsavona I have added those changes @skosch proposed and i have the same thing/problem ... You can take a look at my repo from last post... I dont see why passing variables from parent to child container should work, beacuse they are using different set of initial variables to render the container.. Store container has only `id` but ticket container has `filter, first, last, after and before…	mario-jerkovic	skosch
1218	2016-06-28 14:42:36	Also getting this warning in scenario where I use only initialVariables and setVariables within one component to fetch data on demand and I don't pass any variables via fragments. Is @mario-jerkovic repro case enough to identify the issue or should I provide more details?	jardakotesovec	mario-jerkovic
1218	2016-06-28 15:14:16	I did get a chance to look at @mario-jerkovic's repo and while I didn't have a chance to take a closer look at it (let alone find a solution) I did confirm that my original suggestion didn't help, because the issue is caused by `setVariables` (unlike mine, which wasn't). Sorry! @jardakotesovec sounds like you've come exactly to the right place – hopefully someone can help you guys out!	skosch	jardakotesovec
1218	2016-06-28 15:14:16	I did get a chance to look at @mario-jerkovic's repo and while I didn't have a chance to take a closer look at it (let alone find a solution) I did confirm that my original suggestion didn't help, because the issue is caused by `setVariables` (unlike mine, which wasn't). Sorry! @jardakotesovec sounds like you've come exactly to the right place – hopefully someone can help you guys out!	skosch	mario-jerkovic
1218	2016-06-28 16:24:30	@jardakotesovec Do you have an isolated repro that would help us debug?	josephsavona	jardakotesovec
1218	2016-06-28 16:30:14	@josephsavona Nope.. but I can attempt to create repro in relay playground tomorrow if that would help.	jardakotesovec	josephsavona
1218	2016-06-28 16:51:34	@jardakotesovec That would be _super_ helpful in diagnosing this.	josephsavona	jardakotesovec
1218	2016-06-28 19:33:22	@josephsavona I will recreate my repo in playground if the repo by itself wasent helpful	mario-jerkovic	josephsavona
1218	2016-06-28 20:37:23	@mario-jerkovic I looked at the repo to try diagnose, but it would definitely be much easier for us to run and debug if you can repro in the Relay playground.	josephsavona	mario-jerkovic
1218	2016-06-29 08:09:11	@josephsavona Here is the Relay Playground link (sorry for just copy and pasting, I have tried to use many link shortners but it always says that it's invalid :smile: ) https://facebook.github.io/relay/prototyping/playground.html#source=%0Aclass%20TicketList%20extends%20React.Component%20%7B%0A%20%20constructor(props)%20%7B%0A%20%20%20%20super(props)%3B%0A%20%20%7D%0A%0A%20%20filterHandler%20%3D%…	mario-jerkovic	josephsavona
1218	2016-06-29 15:53:53	@mario-jerkovic This is _super_ helpful, thank you for taking the time to create this. Having the playground instance makes it pretty clear what's happening - the `setState` from the parent causes RelayContainer to recheck its props and it ends up comparing the variables in those props (empty, nothing is being passed) with what it fetched (the local `setVariables` changes) and reporting the discr…	josephsavona	mario-jerkovic
1218	2016-07-01 22:41:22	Thank goodness I found this page. I have the same scenario as @jardakotesovec and get the same warnings. It took me days to suspect that I used Relay wrongly.	philiptzou	jardakotesovec
1218	2016-12-22 17:20:23	@mjurincic We're working on a new variation of RelayContainer that avoids issues such as these, and that will hopefully be available within the next release or two. For now, this is just a warning.	josephsavona	mjurincic
1216	2016-06-15 17:47:32	Added a regression test @kassens !	xuorig	kassens
1216	2016-06-15 21:40:15	@xuorig see comment about the return type	josephsavona	xuorig
1215	2016-06-15 11:27:46	I already in 0.9.0, I am sure when calling injectNetworkLayer second time, it will cause an exception. @nodkz, thanks for your powerful library, I will use it soon.	ron-liu	nodkz
1215	2016-06-15 18:12:51	I'd recommend using @nodkz's layer like he describes. The intention is to not inject new network layers all the time, but rather inject a single layer that is flexible enough to embody your desired behavior. (We made this stricter in response to bugs that cropped up internally in large apps where we were trying to update the layer in multiple places and unknowingly clobbering previous adjustments…	wincent	nodkz
1213	2017-01-30 22:34:30	Thanks for the suggestion, @IcanDivideBy0. At the moment this is considered legacy API and we're unlikely to change it: instead, we are suggesting that people move to the newer `Relay.GraphQLMutation` API which is static, and closely aligned with the way Relay is heading in the future (we have a new core and APIs already starting to roll out on the `master` branch and will continue merging in new…	wincent	IcanDivideBy0
1210	2016-06-15 18:37:53	Yeah, I think there are probably two appropriate forums for this kind of question: 1. Stack Overflow for concrete technical questions about _how_ to make architect an app using Relay and Redux (or any other local state management solution, Flux-like or otherwise). 2. [relay-future](https://github.com/relayjs/relay-future) For forward-looking discussion of possible directions for integrated local …	wincent	CoericK
1210	2016-06-15 18:37:53	Yeah, I think there are probably two appropriate forums for this kind of question: 1. Stack Overflow for concrete technical questions about _how_ to make architect an app using Relay and Redux (or any other local state management solution, Flux-like or otherwise). 2. [relay-future](https://github.com/relayjs/relay-future) For forward-looking discussion of possible directions for integrated local …	wincent	NevilleS
1208	2016-06-15 12:12:23	Strange I don't remember adding this check in my PR @ooflorent. This was possibly added on FB side when they imported, so I might be missing some context. I agree that this really should not be there! We should either remove the check or look for `undefined` there probably...	xuorig	ooflorent
1208	2016-06-16 07:04:32	@josephsavona: @xuorig has submitted a fix yesterday (#1216)	ooflorent	josephsavona
1208	2016-06-16 07:04:32	@josephsavona: @xuorig has submitted a fix yesterday (#1216)	ooflorent	xuorig
1203	2016-06-09 02:40:13	@josephsavona Turns out in this instance `A` does implement `Node`. Didn’t know that was important. I’ve updated the schema. That still shouldn’t be correct though right?	calebmer	josephsavona
1203	2016-06-09 05:31:48	What @NevilleS said :-)	josephsavona	NevilleS
1201	2016-06-08 00:55:22	I tried to find a previous issue where we discussed this previously but I couldn't (looked here and in the GraphQL repos + Stack Overflow), but I am pretty sure there is some discussion of it _somewhere_. Connections pretty much _only_ exist to enable pagination, and you generally want pagination in order to work with datasets that are too expensive to fetch in their entirety, or infeasible to pr…	wincent	kassens
1201	2016-06-08 09:40:12	@kassens In our use case the end-user does not have direct control over the objects that will be displayed for them (that is handled by certain enterprise users), so we know that the number will be relatively stable (it could grow or shrink by a few numbers though). In fact we are not showing the list of objects directly, but each object belongs to a category and we are showing it grouped by that…	Globegitter	wincent
1201	2016-06-08 09:40:12	@kassens In our use case the end-user does not have direct control over the objects that will be displayed for them (that is handled by certain enterprise users), so we know that the number will be relatively stable (it could grow or shrink by a few numbers though). In fact we are not showing the list of objects directly, but each object belongs to a category and we are showing it grouped by that…	Globegitter	kassens
1201	2016-06-08 23:24:41	@Globegitter: So, if I am understanding you correctly, you are saying that lists are like an iPad, connections are like a Mac Pro, and there is room for an iMac model somewhere in the middle. It is hard to strip away complexity from connections, but more straightforward to add power to lists, I think (the #444 approach).	wincent	Globegitter
1201	2016-06-08 23:35:37	@yuzhi: That's the comment I was looking for!	wincent	yuzhi
1201	2016-06-08 23:53:33	@wincent @yuzhi Thank you for the comments and yes I think the iPad/Mac Pro/iMac analogy is quite spot on. I can see the point that @dschafer is making and that clarifies the `ConnectionField` use-case fully and this can be closed. I would agree then that it makes most sense to add more power to lists, which then gives users full flexibility. Will try and finish the work on that soon.	Globegitter	yuzhi
1201	2016-06-08 23:53:33	@wincent @yuzhi Thank you for the comments and yes I think the iPad/Mac Pro/iMac analogy is quite spot on. I can see the point that @dschafer is making and that clarifies the `ConnectionField` use-case fully and this can be closed. I would agree then that it makes most sense to add more power to lists, which then gives users full flexibility. Will try and finish the work on that soon.	Globegitter	wincent
1200	2016-06-07 18:45:21	Interesting, it looks like it's failing to add to the `pendingTransactions` map, or deleted somehow. When it tries to get the error, the transaction does not exist anymore. whats `relayCommitUpdate` here @aihornmac ?	xuorig	aihornmac
1200	2016-06-07 20:20:17	I'll try to come up with something this week @josephsavona	xuorig	josephsavona
1198	2016-06-03 07:50:16	Thank @nodkz , adding REQUIRED_CHILDREN does indeed add the fields to the mutations onSuccess result, however the store is still not updated correctly, and the Intersected Fragment Query still does not include the `user { color }` field. Hmm	dguillamot	nodkz
1196	2016-06-23 01:45:53	> My english right now is to bad to write articles, and I hate to do it, cause spent a lot of time. I prefer to write some code. This is a legit stance! Is anybody else able to whip up a PR? I'm cleaning house trying to prepare the next release this week, so I can't promise getting to it myself, but a "Debugging" page in the docs would be great. Thanks for bringing this up @nodkz, and thanks @Blo…	wincent	BlooJeans
1196	2016-06-23 01:45:53	> My english right now is to bad to write articles, and I hate to do it, cause spent a lot of time. I prefer to write some code. This is a legit stance! Is anybody else able to whip up a PR? I'm cleaning house trying to prepare the next release this week, so I can't promise getting to it myself, but a "Debugging" page in the docs would be great. Thanks for bringing this up @nodkz, and thanks @Blo…	wincent	nodkz
1192	2016-06-01 08:23:05	@unirey, you spent so much effort to write this issue... I can not pass by without helping to you ;) ### minor problem `find(...).exec()` returns promise if u call it without callback. [http://mongoosejs.com/docs/promises.html] So you wrapping is redundant. Use such way: Right now I'm using without `exec`, but it think it may be problems with mongod errors: ### major problem `connectionFromArray`…	nodkz	unirey
1192	2016-06-01 16:16:53	@nodkz, @steveluscher, @edvinerikson, @alexhawkins Thank you for your suggestions! I asked this question in SO, you can find it [here](http://stackoverflow.com/questions/37550035/connection-error-with-relay). Im sorry for trashing the issue tracker, I just didn't know where to go after messing with this for several days. It's sometimes tricky to get answer for Relay because there aren't that many…	unirey	alexhawkins
1192	2016-06-01 16:16:53	@nodkz, @steveluscher, @edvinerikson, @alexhawkins Thank you for your suggestions! I asked this question in SO, you can find it [here](http://stackoverflow.com/questions/37550035/connection-error-with-relay). Im sorry for trashing the issue tracker, I just didn't know where to go after messing with this for several days. It's sometimes tricky to get answer for Relay because there aren't that many…	unirey	edvinerikson
1192	2016-06-01 16:16:53	@nodkz, @steveluscher, @edvinerikson, @alexhawkins Thank you for your suggestions! I asked this question in SO, you can find it [here](http://stackoverflow.com/questions/37550035/connection-error-with-relay). Im sorry for trashing the issue tracker, I just didn't know where to go after messing with this for several days. It's sometimes tricky to get answer for Relay because there aren't that many…	unirey	steveluscher
1192	2016-06-01 16:16:53	@nodkz, @steveluscher, @edvinerikson, @alexhawkins Thank you for your suggestions! I asked this question in SO, you can find it [here](http://stackoverflow.com/questions/37550035/connection-error-with-relay). Im sorry for trashing the issue tracker, I just didn't know where to go after messing with this for several days. It's sometimes tricky to get answer for Relay because there aren't that many…	unirey	nodkz
1192	2016-06-01 18:24:45	…although I'd love to see @edvinerikson's answer up there too :)	steveluscher	edvinerikson
1190	2016-07-01 22:07:29	@josephsavona FWIW, after you added `prepareParams` to react-router-relay, I've actually never had to use `prepareVariables`. I wonder just how useful `prepareVariables` on containers still is these days.	taion	josephsavona
1190	2016-07-01 23:25:45	@taion Thanks for the feedback. We have a few use-cases internally but I believe that we could find alternative approaches for those.	josephsavona	taion
1188	2016-06-28 09:35:17	@steveluscher is that private repo? I've got 404 page not found	Dielz98	steveluscher
1188	2016-06-28 13:39:28	Yes @Dielz98, we're just waiting for the person with the right privileges to flip the switch.	wincent	Dielz98
1177	2016-05-27 22:51:09	@steveluscher After i knew Relay 0.9 was released i made a fresh clone, then i made npm install on the root of the relay repo, and then moved to the todo example and didnt work. node: v6.2.0 npm: 3.8.9 I made a pull request https://github.com/facebook/relay/pull/1178	CoericK	steveluscher
1177	2016-05-28 00:35:30	Oh glad that my report helped to make that improvement @steveluscher, let me know if there is anything else that I can test and give feedback.	CoericK	steveluscher
1167	2016-11-28 18:02:30	@josephsavona This PR should have allowed both use-cases you described. We have the same case in our app, sometimes we might want to show a partial UI and sometimes not (i.e. keep the old behaviour). Why can there not be a behaviour to have both? It seems to me also the most correct thing to do (as this is graphql default), you got some data but also some error, figure out what you want to do wit…	Globegitter	josephsavona
1166	2016-05-26 00:47:12	Thanks for the clarification @josephsavona! If the subscription API is the same as the mutation API, then why a separate Subscription Type just for the sake of it? Why not something like Relay.Store.commitUpdateLocal(Mutation, Payload)? This way, you can reuse your mutations when data is pushed from the server as well as support client state if you wanted to right?	zuhair-naqvi	josephsavona
1163	2016-05-24 17:01:23	Thanks @Globegitter. This looks pretty good to me. One comment inline though, otherwise looks good to import.	wincent	Globegitter
1163	2016-05-24 22:57:07	@wincent Oh yeah sorry forgot to remove that again. Just rebased.	Globegitter	wincent
1162	2016-05-22 17:54:35	@jardakotesovec thanks for the answer ... i did not knew that connectionFromPromisedArray assumes u give it all the data ... honestly i do not use mongodb but in the video tutorail i ma following the trainer is using it and for him it worked ... maybe the specs changed since he did the video ... :) ... in any case i will plan to use it with Amazon RDS on MySQL or MariaDB ... do not know which one…	wowzaaa	jardakotesovec
1162	2016-05-22 23:19:16	@jardakotesovec thanks for answering! I'm going to close this as it isn't an issue per-se, but please feel free to continue discussing approaches. We'll keep this in mind as it isn't very intuitive why pagination wasn't working in this case.	josephsavona	jardakotesovec
1160	2016-05-21 14:40:37	@wincent Thanks. I was not sure if that would also cover cases like queued mutations (mutations with same collision key), but I think its correct to assume if such network request resolves - Relay will send next network request in queue within one event loop (assuming I am using default task scheduler), so there should not be gap for race conditions. Feel free to close it if you don't see this as…	jardakotesovec	wincent
1160	2016-05-22 13:49:58	Sure thing @jardakotesovec. In general we like to keep the core API as small as possible, so l will close this. Let us know, however, if you run into any roadblocks that prevent you from implementing this "in userland" and we can consider other options.	wincent	jardakotesovec
1159	2016-05-20 22:55:35	(@taion and I talked about this today ;) ).	cpojer	taion
1155	2016-05-25 05:03:24	@samwgoldman Thanks for the quick reply: 1. I agree. I can probably replace both the places is State is used with `any`. 2. Oops. That's a typo. I've been doing that right in so many other places. 3. I agree. Guess should have put _WIP_ in bold. I had been frustrated with not having types for Higher Order Components as that is pretty important in a React App. After trying many different things I …	nmn	samwgoldman
1155	2016-08-04 22:02:48	Marking as needs revision, per @samwgoldman's suggestions.	josephsavona	samwgoldman
1155	2016-08-05 01:00:19	@samwgoldman the ReactClass types don't actually work most of the time. I'll try to see if it works now with flow 0.30	nmn	samwgoldman
1155	2016-09-07 05:42:53	Just came across this PR after spending the day trying to figure out how to type my exported RelayContainers. I concur with @nmn, `ReactClass<Config>` indeed doesn't work but : would indeed be super useful. @nmn note that the returned type needs to be a `Class<C>` or `Class<React$Component<DefaultProps, Props, any>>`	chollier	nmn
1153	2016-05-19 22:29:20	Thanks for the question @huan-ji. We don't use CoffeeScript here at FB, so for now we're focusing on supporting JS. As it is, you need to run the Babel plug-in to transform those template literals into the corresponding runtime representation, so if you could solve the syntax issue on the CoffeeScript side, you'd still need to set things up carefully such that Babel could run over the transformed…	wincent	huan-ji
1151	2016-05-19 16:03:25	Hi @ashah888. I'm not sure I exactly get the question. Can you provide a concrete example of a query and also show the code you're trying to use to do the pagination?	wincent	ashah888
1150	2016-05-19 13:46:23	Thanks for the question, @ashah888, and for the amazing answer @nodkz.	wincent	ashah888
1150	2016-05-19 13:46:23	Thanks for the question, @ashah888, and for the amazing answer @nodkz.	wincent	nodkz
1148	2016-05-18 08:10:02	Thanks to everybody for chiming in on this thread. We'd definitely like to improve the documentation, and do what we can to make Relay easier to understand. Like @KyleAMathews said, however, in order to be most useful, we need the feedback to be a little more concrete, focused and actionable. I'm going to close this one for now, and I encourage you to open narrower issues for specific problems th…	wincent	KyleAMathews
1148	2016-05-18 09:11:21	@KyleAMathews nobody say that doc is terrible. Just say that it is "hard to understand". And it really such is. Because Relay has huge amount of abstractions/logic/relations and especially in conjunction with graphQL, so brains should hard strained to catch all aspects and principles how Relay works. So I can not imagine examples, which can give easy dive to Relay. I found doc very condensed (abs…	nodkz	KyleAMathews
1148	2016-05-18 09:11:21	@KyleAMathews nobody say that doc is terrible. Just say that it is "hard to understand". And it really such is. Because Relay has huge amount of abstractions/logic/relations and especially in conjunction with graphQL, so brains should hard strained to catch all aspects and principles how Relay works. So I can not imagine examples, which can give easy dive to Relay. I found doc very condensed (abs…	nodkz	ashah888
1147	2016-05-18 09:08:00	@wincent Yes, I'm able to connect and load data from GraphQL with web version of my code. But, I'm not sure what's wrong with React Native code.	BilalBudhani	wincent
1146	2016-05-17 16:35:59	Thanks @Yaxian. I'm totally unqualified to review this. Help, @yuzhi!	wincent	Yaxian
1146	2016-05-18 02:09:22	Ok, I got it. @yuzhi you can close it. Thanks.	Yaxian	yuzhi
1145	2016-09-03 00:31:13	Thanks for this suggestion, @akre54. With [Relay 2](https://speakerdeck.com/wincent/relay-2-simpler-faster-more-predictable), we'll have a very different (better) way of constructing optimistic updates, so we are unlikely to work on implementing this suggestion against the old API. So I'm going to close this. Thanks once again for you suggestion though!	wincent	akre54
1140	2016-05-18 13:33:54	@holycrapbatmanyourright: Click the "Unsubscribe" button in the right-hand side of the UI on [the issue's page](https://github.com/facebook/relay/issues/1140). (It's on the right-hand side in the web UI on desktop; not sure about mobile.)	wincent	holycrapbatmanyourright
1138	2017-03-06 06:05:41	@josephsavona your reply makes perfect sense to me. I just ran into another scenario that is caused by the same nature. given if `Child` implements `componentDidMount` and does a `setVarialbes({some_var: newValue})` there, `Parent` won't be able to know what child's new variables are. This will cause an issue that, if `Parent` later on decides to refresh itself (e.g. call `setState`), relay will …	bochen2014	josephsavona
1138	2017-03-17 03:48:18	a follow up on my last comment >If a child changes its variables, and then a parent changes its variables, the child will retain the changed variables so long as the parent doesn't override the child's variables (with getFragment('...', vars) + passing variables as props). I have can someone tell me what is the expected `var1` and `var2` in different renders? and what is the updated value after I…	bochen2014	josephsavona
1136	2016-05-12 20:49:04	@IwanKaramazow, we don't pass the env (we were able to spin up a new JavaScript environment for each request).	wincent	IwanKaramazow
1136	2016-05-13 09:10:05	@IwanKaramazow what you're experiencing is the exact problem I was trying to solve when opening this issue. The global `Relay.Store` won't work for mutations if you're using a custom environment, it won't have access to the data in the store, and it won't have any custom network layers. The solution @wincent has proposed should fix the problem.	AndrewIngram	IwanKaramazow
1136	2016-05-13 09:10:05	@IwanKaramazow what you're experiencing is the exact problem I was trying to solve when opening this issue. The global `Relay.Store` won't work for mutations if you're using a custom environment, it won't have access to the data in the store, and it won't have any custom network layers. The solution @wincent has proposed should fix the problem.	AndrewIngram	wincent
1134	2016-05-12 20:50:04	Going to close this. Let us know if you have any further questions, @grydstedt (but note, Stack Overflow is probably a better place for questions, so that we can keep the issue tracker at GitHub focused on bug reports and feature requests).	wincent	grydstedt
1123	2016-05-06 18:02:40	Thanks @wincent for pointing me in that direction. The idea of using middleware within the network layer is an interesting one that might work out well for us, or at least we can get some good ideas from that implementation. I'll go ahead and close this since it sounds like a custom layer is the way to go. Thanks again!	03eltond	wincent
1122	2016-10-25 14:30:28	@wincent I still see this warning when using `Relay.injectNetworkLayer(new Relay.DefaultNetworkLayer(url, options))` with `react-relay@0.9.3`.	sedubois	wincent
1122	2016-10-25 14:44:08	@sedubois: That suggests that a layer was already injected. Would need to see some code to troubleshoot further.	wincent	sedubois
1122	2016-10-25 15:05:58	@wincent Yes, a layer was already injected, but I want to update the headers after user authentication. The code is [here](https://github.com/sedubois/belong/blob/gql-auth/app/relay/index.js).	sedubois	wincent
1122	2016-10-25 15:26:33	> This is why this is a warning and not an error @wincent It's actually an error (red and still appears when filtering only for Errors in chrome console): <img width="1258" alt="screen shot 2016-10-25 at 18 22 33" src="https://cloud.githubusercontent.com/assets/4217871/19692298/1767389a-9ae0-11e6-9f41-c4992f3f9bce.png"> > If the warning is truly obnoxious to you then we could look at adding a for…	sedubois	wincent
1111	2016-05-04 13:58:41	Hi @wincent, I really wouldn't want to waste your time with unreleased bugs! This (or something like it) really seems to have shipped with 0.8.1. I definitely have 0.8.1 installed from npm, and when I look in node_modules/react-relay/lib/Relay.js has the following on line 31:	sgwilym	wincent
1111	2016-09-09 20:31:09	@voxmatt not as such. Basically as i can see the error is benign, everything seems to still work fine even tho it gives the yellow box warning ? Are you using it for RN ? you can turn off the warnings by clicking the app name next to the emulator button> edit schema > (change build config to release from debug). so that would fix it for production. i've just been hitting "dismiss errors" for deve…	andyfen	voxmatt
1111	2016-11-15 17:47:40	@voxmatt u can use a custom Relay.Store to avoid this just call `RelayStore.reset(new Networklayer(....))`	sibelius	voxmatt
1111	2016-11-15 18:47:11	@sibelius thank you once again!	voxmatt	sibelius
1104	2016-05-27 15:58:14	@Globegitter see my comment about the extraneous `limit` argument	josephsavona	Globegitter
1104	2016-06-24 23:42:24	Going to pick this up and polish off any pending details necessary to get this through internal code-review. Thanks, @Globegitter.	wincent	Globegitter
1103	2016-04-29 20:15:51	Great, thanks @josephsavona. Safe to assume the fix will make it in the next minor release?	liorrm	josephsavona
1103	2016-04-29 21:27:13	@liorrm yup!	josephsavona	liorrm
1103	2016-04-30 01:44:51	Yeah, sorry about that! @liorrm Will likely cut a release next week, so that this doesn't bother too many people.	wincent	liorrm
1102	2016-05-04 22:07:24	This looks like a bug to me. Relay will avoiding passing generated data to components because it wants to be sure they only get the data they explicitly asked for. `id` fields are often generated, but not in the case of your example, where the `id` field is explicit, so you should get it if you're asking for it. Interested in coming up with a failing test case and making sure that it still fails …	wincent	jsdir
1102	2016-06-28 09:46:15	Updating from Relay 0.8.1 to 0.9.1 seem to have fixed this issue for us or then just hided it somehow since it was bit hard to reproduce it. @jsdir @ianstormtaylor would be nice to know if you have tested with newer Relay and if it fixed this issue for you too?	anttimo	ianstormtaylor
1102	2016-06-28 09:46:15	Updating from Relay 0.8.1 to 0.9.1 seem to have fixed this issue for us or then just hided it somehow since it was bit hard to reproduce it. @jsdir @ianstormtaylor would be nice to know if you have tested with newer Relay and if it fixed this issue for you too?	anttimo	jsdir
1101	2016-04-29 15:56:42	@Globegitter Can you paste the route queries as well? Anything else interesting between the route and the top fragment given above?	josephsavona	Globegitter
1101	2016-04-29 16:49:34	@Globegitter Hmm. Should those `viewer` fragments be `fragment on Viewer` instead of `fragment on Query`?	josephsavona	Globegitter
1101	2016-04-29 17:29:44	@josephsavona This is a more a graphql python convention: http://graphene-python.org/docs/relay/ Under `Node Root field` you see that it is defined as `class Query` which automatically creates it as `type Query`. There is an example of it: https://github.com/graphql-python/swapi-graphene/blob/master/starwars/schema.py#L147 It has been working fine for us so far for quite a few other queries and w…	Globegitter	josephsavona
1101	2016-04-29 20:08:18	Thanks for the reminder, @NevilleS. @Globegitter Be sure to pass any overridden variables down in props, so `<Child customerId={this.props.relay.variables.customerId} ... />`. Does that help?	josephsavona	Globegitter
1101	2016-04-29 20:08:18	Thanks for the reminder, @NevilleS. @Globegitter Be sure to pass any overridden variables down in props, so `<Child customerId={this.props.relay.variables.customerId} ... />`. Does that help?	josephsavona	NevilleS
1101	2016-04-29 21:38:31	I got the same issue. I don't understand @josephsavona, he is passing the parameter through the container, so if he were to pass the changed relay variables down he would have to manually pass child relay context from the parent?	sboutzen	josephsavona
1101	2016-04-30 09:36:12	@josephsavona Yeah that 'double' syntax does initially feel a bit unnatural and verbose. It has tripped up a few people in our office in the past that you need to define `Child.getFragment('name')` and then also pass down `<Child name={this.props.name} ... />`. Couldn't the `getFragment` syntax be enough so the `RelayContainer` can inject the necessary props? > @Globegitter Be sure to pass any ov…	Globegitter	Globegitter
1101	2016-04-30 09:36:12	@josephsavona Yeah that 'double' syntax does initially feel a bit unnatural and verbose. It has tripped up a few people in our office in the past that you need to define `Child.getFragment('name')` and then also pass down `<Child name={this.props.name} ... />`. Couldn't the `getFragment` syntax be enough so the `RelayContainer` can inject the necessary props? > @Globegitter Be sure to pass any ov…	Globegitter	josephsavona
1101	2016-04-30 16:58:22	@josephsavona That worked, thank you for the clarification	sboutzen	josephsavona
1101	2016-04-30 18:31:43	Added some docs around that in #1104 which should hopefully make this easier for others in the future. @josephsavona There is clearly something I do not fully understand then. I thought that all variables are being passed down from the `Route`. So looking at my example https://github.com/facebook/relay/pull/1104/files#diff-fbdd57764a52a0f91f0970024af6e714R87 it would seem that the only variable t…	Globegitter	josephsavona
1101	2016-05-01 05:55:03	@Globegitter I think this [example](https://github.com/facebook/relay/issues/309#issuecomment-140485321) nicely illustrates the ambiguity issue.	jardakotesovec	Globegitter
1101	2016-05-01 08:09:29	@josephsavona Ah yeah of course the container can pass its own variables down, that makes total sense. Hmm, but you are saying that route params are being passed down automatically, when we tested it that was not the case. But maybe that is also because `https://github.com/relay-tools/react-router-relay` does not actually create a `Relay.Route` under the hood, or maybe it was because it was at th…	Globegitter	jardakotesovec
1101	2016-05-01 08:09:29	@josephsavona Ah yeah of course the container can pass its own variables down, that makes total sense. Hmm, but you are saying that route params are being passed down automatically, when we tested it that was not the case. But maybe that is also because `https://github.com/relay-tools/react-router-relay` does not actually create a `Relay.Route` under the hood, or maybe it was because it was at th…	Globegitter	josephsavona
1101	2016-05-12 17:03:37	@Globegitter were you able to resolve this?	josephsavona	Globegitter
1101	2016-05-12 20:17:45	@josephsavona Thanks for checking in on that. We had in the meantime re-written how the query is structured, which solved this problem as well. There is another part in one of our apps though that I wanted to look into where we are also passing down variables in a similar way. Back when we implemented this I was not aware that we had to pass down the variables as props but we still managed to get…	Globegitter	josephsavona
1101	2016-05-13 08:03:59	Yeah @josephsavona in our other usage we where actually passing down the variable as prop. I was just not consciously aware of that. That completely resolves this then. Thanks again.	Globegitter	josephsavona
1099	2016-04-29 09:07:17	Thanks very much for catching and reporting this @mailaneel. https://github.com/facebook/relay/pull/1100 should fix this.	wincent	mailaneel
1099	2016-04-29 11:43:18	@wincent thanks for quick fix	mailaneel	wincent
1098	2016-04-28 19:14:43	@josephsavona Thanks for the tip on that approach. It looks like `handleQueryPayload` still causes the tracker to grow, though, due (at least) to creating the `RelayQueryWriter` with `updateTrackedQueries: true`. One thing I seem to be noticing is that fragment references are not subject to the duplication at least in the mutation’s query, but the field is. Does that match with the behavior you'r…	finneganh	josephsavona
1098	2016-05-04 03:59:12	That's probably a good idea. That said, it looks like @josephsavona's code fragment lets me address the issue on my end. I adapted it (hopefully not too incorrectly) to fix the call to `RelayQuery.Fragment.build` as: I'm going to take a look at integrating something like your deduping query tracker next, for the reasons you mentioned, but this patch is enough to get things in a working state for …	taion	josephsavona
1098	2016-07-26 18:46:55	@taion Thanks for the reminder, this is fixed in v0.9.2.	josephsavona	taion
1097	2016-04-28 13:46:23	Thanks, @Globegitter! This was added to support `RelayNetworkDebug` in v0.8.1. `RelayNetworkDebug` was itself added in v0.8.0. As such, it's recently been in a state of flux, which is why we didn't rush to document it. I think for now we should let this bake at least a couple more releases to be sure it won't need to change before mentioning it in any public docs.	wincent	Globegitter
1091	2016-04-27 06:08:46	Thanks for this, @chentsulin. Looks like we might have some work to do to make things pass before we can merge this. Want to take a look at those failures?	wincent	chentsulin
1091	2016-04-28 13:47:37	@chentsulin: check out @kassens diff links above. That _might_ fix it, and is _at least_ related.	wincent	chentsulin
1086	2016-05-11 01:15:31	Awesome! Thanks for the update @wincent.	nareshbhatia	wincent
1083	2016-04-25 23:50:40	Thanks for the PR, @dylanahsmith. The use of client mutation IDs comes from their extraction from Facebook's internal implementation, where they have existed for years (perhaps since the original implementation of mutations, although my memory doesn't extend back that far). Perhaps @dschafer can speak to why/how they arose in the design. The deal-breaker here, however, is that Relay internals the…	wincent	dylanahsmith
1083	2016-09-21 16:42:21	@dschafer Can you elaborate on how that "own mutation" association works? Generated `clientMutationId`s aren't unique across clients, so it doesn't seem like I can use the ID by itself to figure out whether a mutation was my own.	taion	dschafer
1080	2016-04-26 17:07:40	@schickling Application code source code would typically be compiled against a specific schema. Can you provide a bit more info on why the need for multiple schemas? In general, we'd prefer to keep the plugin itself simple since most apps fall into the category of one app + one schema. Rather than change the plugin interface, we're open to making the plugin internals accessible as public API. The…	josephsavona	schickling
1080	2016-04-26 18:39:48	You are right @josephsavona - in our case the second schema is not known at compile time, so clearly the babel transform is of no use. Sorry for using an unclear example. In the general case though I think it might make sense for one react/relay application to work with multiple backends and schemas and I'm curious to hear your thoughts on this. The main use case would be consuming third party Gr…	sorenbs	josephsavona
1080	2016-04-27 01:49:20	@sorenbs Overall, it would ideally be _possible_ to build an app with Relay that targeted multiple schemas. This doesn't seem like a common requirement, though, so we would need to balance making this possible with increasing complexity for the typical case. In general, our preferred approach is along the lines of what we've outlined in #559 - where in addition to higher level APIs like RelayCont…	josephsavona	sorenbs
1079	2017-01-30 22:29:30	Thanks for this report, @BarakChamo, and sorry for leaving it without a response for so long. I'm going to close it as it is likely stale at this point, and you did find a way to get things working. The API you're referring to above is now considered "legacy", so we're unlikely to work on it further in the future (although we'd be happy to entertain PRs that fix bugs). Moving forward we're recomm…	wincent	BarakChamo
1076	2016-04-22 15:56:23	@wincent Good point about the `RelayRootContainer`, removed its reference. And the comments make sense, is also updated. Yeah it would be good to good to deprecate `RelayRootContainer` before the `0.9.0` release once some docs for its replacement have been added :)	Globegitter	wincent
1076	2016-04-25 18:52:25	Thanks for this @Globegitter. This is landing internally and will get synced out soon. I made a couple of tweaks which you'll see reflected when it lands on master: - Fixed whitespace errors (trailing whitespace). - Missing backticks. - Route -> Relay.Route. - Killed off some excess blank lines. - Wrapped long line in comment sample. - Reworded Relay.Environment mention based on feedback. - Remov…	wincent	Globegitter
1076	2016-04-26 06:40:39	> Removed reference to `onForceFetch` and `onPrimeCache`, which only exist to support an experimental internal feature (persisted queries), and we're not ready to publicly support yet. @wincent, I guess, since introduction of the `environment` prop to `RelayRenderer` there should be no need for `onForceFetch` and `onPrimeCache` extra props at all anymore, as now we can pass an `environment` with …	denvned	wincent
1070	2016-04-26 14:26:17	Thanks for bringing this up @alejandromaka, and thanks @edvinerikson for providing the answer. Going to mark this one as resolved.	wincent	edvinerikson
1070	2016-04-26 14:26:17	Thanks for bringing this up @alejandromaka, and thanks @edvinerikson for providing the answer. Going to mark this one as resolved.	wincent	alejandromaka
1067	2016-04-25 18:27:44	Thanks for this, @Globegitter. I'm not actually sure that we do want to document all of these options, as that would mean supporting them going forward. `inputArgumentName` and `snakeCase`, for example, might only exist because we needed to distinguish internally between open source GraphQL conventions and our preexisting internal ones. @josephsavona, @yuzhi, @steveluscher. Any thoughts on which,…	wincent	Globegitter
1067	2016-04-25 19:41:23	I agree with @wincent - `inputArgumentName`, `snakeCase`, and _especially_ `substituteVariables` exist only to support switching between FB and OSS configuration. We'd prefer that people avoid relying on them and it probably would be better to simply not document them. Especially `substituteVariables`, which we're working to deprecate.	josephsavona	wincent
1064	2016-05-11 02:24:01	I closed the linked issue out of frustration. sorry. @wincent does the file https://github.com/facebook/relay/blob/master/src/tools/RelayTypes.js exports all the types. I was looking for the type of a connection query, which I think is defined at https://github.com/facebook/relay/blob/master/src/interface/RelayOSSConnectionInterface.js But I don't see a type for it in the `RelayTypes.js`. How can…	bsr203	wincent
1064	2016-05-20 05:25:57	@wincent Since flow prefers `.flow` files anyway, if you just publish the original source files to npm along with the transpiled files with the `.flow` extension, flow will just pick the types up anyway. So if `lib/Relay.js` is the transpiled file, `lib/Relay.js.flow` is the original source file. You don't have to do any extra work. Just change the build process to copy the original files with th…	nmn	wincent
1064	2016-08-09 05:39:36	@thejameskyle That's awesome! In the mean time, I still think it's a good idea to publish the original source to NPM for the flow types.	nmn	thejameskyle
1064	2016-08-09 13:34:54	It's not as easy as just copying the source files. Relay uses haste as module system and to be able to use the flow types in a commonjs project we will need to do some transpilation. I spent a day on this a few months ago and almost got it working except that Babel had a bug that outputted invalid flow syntax (there was something in the parser that made it output some stuff twice) so I couldn't g…	edvinerikson	thejameskyle
1061	2016-04-30 11:44:30	@josephsavona it would break down at automatic generation for fields. I agree that schema would be the ideal, however I don't have the luxury to hide the primary key fields (I can't make assumptions about the data the schema is being generated from). Would a solution like the following work with Relay, an `id` field with the following signature: Where `global` defaults to `true`? Then we could ha…	calebmer	josephsavona
1061	2016-05-31 21:32:33	While making the name of the field (id) configurable might be complicated, choosing a better name for it (relay_id) so that it does not collide with just about every project schema naming convention would not be that complicated. The problem is that users already using relay would need to rewrite their schema. @wincent can you point out the places in the code where the "id" is hardcoded?	ruslantalpa	wincent
1061	2016-06-12 10:46:43	_Before I realised I was on the wrong repo, I filed a longer ticket here: https://github.com/graphql/graphql-relay-js/issues/92_ --- > While making the name of the field (id) configurable might be complicated, choosing a better name for it (relay_id) so that it does not collide with just about every project schema naming convention would not be that complicated. I agree with @ruslantalpa. Using s…	alloy	ruslantalpa
1061	2016-06-14 16:37:59	@wincent After code-spelunking a bit more, my thoughts are slightly different. Namely that Relay infers the primary key from the `Node` interface in the given GraphQL schema by looking for a field with type `ID!`. With this traditional interface, Relay would use `id` as the primary key: But with this interface it would be `relayID`: --- I had wanted to provide a prototype patch, but after code-sp…	alloy	wincent
1061	2016-06-14 16:37:59	@wincent After code-spelunking a bit more, my thoughts are slightly different. Namely that Relay infers the primary key from the `Node` interface in the given GraphQL schema by looking for a field with type `ID!`. With this traditional interface, Relay would use `id` as the primary key: But with this interface it would be `relayID`: --- I had wanted to provide a prototype patch, but after code-sp…	alloy	ruslantalpa
1061	2016-06-22 19:16:36	@alloy relay needs the id on everything, that's how it caches locally. For a GraphQL schema to be relay compatible, all types need to implement the node interface (at least that's what i got so far)	ruslantalpa	alloy
1061	2016-06-22 19:54:16	@alloy To be consistent with the current behavior, it's probably best to infer the name of the id field from the schema's `Node` interface, but keep the rest of the logic for adding this field unchanged. In other words, if the schema's `Node` interface has an `_id` field, then always add `_id` on any type that has that field, even if it doesn't implement `Node`.	josephsavona	alloy
1061	2016-06-23 17:21:49	Created a PR https://github.com/facebook/relay/pull/1232 @josephsavona Thanks for the feedback!	alloy	josephsavona
1060	2016-04-18 21:11:12	@dguillamot The current approach - no `environment` prop on `RelayRootContainer` - is intentional. A lot of existing products use that component _and_ use `RelayStore` for data access. It's easy to imagine a case in which a product forgets to set the `environment` variable, only to have some of their data go to the wrong store, so we'd prefer to have the prop be explicitly required (as in RelayRe…	josephsavona	dguillamot
1060	2016-04-18 21:44:01	@josephsavona Thanks, will take a look at RelayRenderer instead of RootContainer.	dguillamot	josephsavona
1059	2016-04-19 15:26:31	Thanks for the question, @wieseljonas. I think @NevilleS's answer is on point. Right now you can do pretty much anything via a network layer, but depending on the complexity of your integration it may be a non-trivial amount of work. We've extensively discussed making it easier to use Relay for this use case, but we're not actively working on it right now. We are, however, taking steps towards ma…	wincent	wieseljonas
1059	2016-04-19 15:26:31	Thanks for the question, @wieseljonas. I think @NevilleS's answer is on point. Right now you can do pretty much anything via a network layer, but depending on the complexity of your integration it may be a non-trivial amount of work. We've extensively discussed making it easier to use Relay for this use case, but we're not actively working on it right now. We are, however, taking steps towards ma…	wincent	NevilleS
1058	2016-04-19 17:41:47	Thanks for the question @AhmadEl-Banna. Your best bet is likely going to be to use [isomorphic-relay](https://github.com/denvned/isomorphic-relay/). I see you already commented on [the relevant issue there](https://github.com/denvned/isomorphic-relay/issues/31), so I'm going to close this one out.	wincent	AhmadEl-Banna
1058	2016-04-20 06:13:19	@wincent I just want to have another implementation, and also the documentation for the v 0.8.0 is not published yet , so an example will be the only thing we have other than the release Note.	AhmadEl-Banna	wincent
1058	2016-04-20 19:35:08	I have created a PR (https://github.com/denvned/isomorphic-relay/pull/33) on the isomorphic-relay repo however I can't get the client fetching working.. I am prompted with `RelayQueryWriter: Could not find a type name for record RmFjdGlvbjoy.` when I try to fetch from the server (server data works fine). The error is caused because the `__typename` field is not queried and I can probably solve it…	edvinerikson	wincent
1058	2016-04-21 09:10:10	Thanks @wincent! It works fine when I add the `__typename` field into the query. Can you point me to the code where it checks whenever it needs the `__typename` field? Another question: Relay is splitting my query into multiple requests instead of batching them into one when I use arguments on the route. Is this desired behaviour? https://github.com/edvinerikson/isomorphic-relay/blob/relay-08-sup…	edvinerikson	wincent
1058	2016-04-21 13:11:24	@edvinerikson this is task of `RelayNetworkLayer` to combine multiple queries. Firstly I try to combine queries into one in my own `NetworkLayer`, but it is to hacky to merge `RelayQueryRoot`s, there can be same variables names in different queries. And Joseph advised another solution https://github.com/facebook/relay/issues/520#issuecomment-212742629 So I implement it in https://gist.github.com/…	nodkz	edvinerikson
1058	2016-04-21 13:55:54	Thanks for the info @nodkz, but do you think this still apply when you only have one query? To be more clear, I only have one root query that gets splitted into two network requests. e.g `factions(names: ["rebels", "empire"])` creates two network requests, one for each name (`rebels` and `empire`)	edvinerikson	nodkz
1058	2016-04-22 21:04:13	@edvinerikson spent all current day for this writing RelayNetworkLayer with middlewares https://github.com/nodkz/react-relay-network-layer So my updating to 0.8 will be at next week.	nodkz	edvinerikson
1058	2016-04-22 21:19:26	> `factions(names: ["rebels", "empire"])` creates two network requests, one for each name @edvinerikson For legacy reasons, Relay splits "plural" root queries into individual queries. In general we want to diff each root value separately, since different fields may be missing for different root values.	josephsavona	edvinerikson
1057	2016-04-18 04:54:28	Thanks @josephsavona. I currently do as your suggestion. But this introduces another problem about Data masking. Actually, City and Country contain their own fragments. Trip is currently using `City.getFragment('city')` and `Country.getFragment('country')` to combine all the fragments and send them for retrieving data. Since, Trip can't directly access to the returned data of City/Country, I have…	lvarayut	josephsavona
1057	2016-09-16 03:03:44	@lvarayut For this case, you can use a [mutation fragment](https://facebook.github.io/relay/docs/api-reference-relay-mutation.html#fragments-static-property) to allow the mutation to specify all the fields on an object that it needs to have fetched in order to execute. Rather than have the views fetch all the fields and pass them to the mutation, you can do `${YourMutation.getFragment('...')}` in…	josephsavona	lvarayut
1057	2016-09-16 03:03:44	@lvarayut For this case, you can use a [mutation fragment](https://facebook.github.io/relay/docs/api-reference-relay-mutation.html#fragments-static-property) to allow the mutation to specify all the fields on an object that it needs to have fetched in order to execute. Rather than have the views fetch all the fields and pass them to the mutation, you can do `${YourMutation.getFragment('...')}` in…	josephsavona	janicduplessis
1057	2016-09-16 03:22:45	@josephsavona I guess another alternative could be to have relay mutations do the filtering out of it's metadata before sending the result. For simple mutations this isn't really an issue but for mutations with deep nested objects it becomes annoying. For now I ended up writing a clone function that removes `__dataID__` but I feel like it could be handled by relay as some more people might hit th…	janicduplessis	josephsavona
1054	2016-04-21 02:08:12	@xuorig sorry for the delay in review. this looks pretty solid, just a few nits and we should be good to go.	josephsavona	xuorig
1054	2016-04-21 17:29:40	addressed your comments @josephsavona :)	xuorig	josephsavona
1054	2016-04-28 22:10:10	@xuorig thanks for this!	josephsavona	xuorig
1053	2016-04-15 18:18:48	@Globegitter We agree. One of our ideas here was to have a Relay "debugger" - something that optionally prints information about what Relay is doing in order to make it more obvious what's happening (diffing a query, writing data into the store, constructing a mutation query, etc). The aim would be to both help people debug when issues do occur as well as to help people learn about all the things…	josephsavona	Globegitter
1053	2016-04-18 20:35:19	@Globegitter I agree that we definitely need something like that. As far as making it easier to debug, we can use a lot of help from the community. I haven't started working on making it easier to inspect the data Relay has cached yet. If you have time and ideas, we would love to see an PR!	yuzhi	Globegitter
1053	2016-05-02 15:47:22	Having worked a bit now with https://github.com/facebook/react-devtools the developer experience is currently not that great as there is no simple relay app that can just run in the iframe that they provide. And if you don't use the iframe setup you can not inspect the inspector. So I thought @yuzhi as a first step I would make another todo app using https://github.com/relay-tools/relay-local-sch…	Globegitter	yuzhi
1052	2016-04-15 18:15:12	@Globegitter Also, thanks for taking the time to provide such a clearly written and well-documented issue.	josephsavona	Globegitter
1052	2016-04-16 15:32:51	@josephsavona Thank you for providing such a clear answer, that does make sense. Intuitively yes, it does feel a bit cumbersome but I am also really just starting to understand how all the different pieces within Relay work under the hood. You are saying the server can tell Relay how to update the cache? How is that possible? I haven't seen any docs about that.	Globegitter	josephsavona
1050	2016-04-18 20:29:46	@finneganh Thank you for your pull request. After using this a bit internally, we found that this way of blatantly overwriting the inject network layer is somewhat fragile. Instead of making it wrap around an `injectedNetworkLayer`, I am actually in the process of rewriting RelayNetworkDebug to be more of a subscriber to `RelayNetworkLayer`.	yuzhi	finneganh
1050	2016-04-18 21:02:27	Sounds good! Thanks for the update. On Monday, April 18, 2016, Yuzhi notifications@github.com wrote: > @finneganh https://github.com/finneganh Thank you for your pull > request. After using this a bit internally, we found that this way of > blatantly overwriting the inject network layer is somewhat fragile. Instead > of making it wrap around an injectedNetworkLayer, I am actually in the > process…	finneganh	finneganh
1050	2016-04-27 06:10:23	I think we can close this out now that @yuzhi's new take on `RelayNetworkDebug` has landed in 85158ce9f88cf3c93015106e1d1df64b64b49d85. Let me know if I'm mistaken @finneganh, and thanks for contributing!	wincent	yuzhi
1050	2016-04-27 06:10:23	I think we can close this out now that @yuzhi's new take on `RelayNetworkDebug` has landed in 85158ce9f88cf3c93015106e1d1df64b64b49d85. Let me know if I'm mistaken @finneganh, and thanks for contributing!	wincent	finneganh
1050	2016-04-27 14:18:04	Cool, looking forward to that getting in a release. On Wed, Apr 27, 2016 at 2:10 AM, Greg Hurrell notifications@github.com wrote: > I think we can close this out now that @yuzhi https://github.com/yuzhi's > new take on RelayNetworkDebug has landed in 85158ce > https://github.com/facebook/relay/commit/85158ce9f88cf3c93015106e1d1df64b64b49d85. > Let me know if I'm mistaken @finneganh https://github…	finneganh	yuzhi
1050	2016-04-27 14:18:04	Cool, looking forward to that getting in a release. On Wed, Apr 27, 2016 at 2:10 AM, Greg Hurrell notifications@github.com wrote: > I think we can close this out now that @yuzhi https://github.com/yuzhi's > new take on RelayNetworkDebug has landed in 85158ce > https://github.com/facebook/relay/commit/85158ce9f88cf3c93015106e1d1df64b64b49d85. > Let me know if I'm mistaken @finneganh https://github…	finneganh	finneganh
1049	2016-07-29 22:31:55	@Globegitter you're right, thanks for the reminder. This is done!	josephsavona	Globegitter
1048	2016-04-14 22:36:06	@finneganh I see, thanks for clarifying. In general we recommend doing this type of fetching in `componendDidMount`. You might set things up as:	josephsavona	finneganh
1048	2016-04-15 14:47:19	@finneganh Glad that helps, thanks for the follow-up!	josephsavona	finneganh
1048	2016-04-21 17:22:27	@jardakotesovec Thanks for providing more detail here. This came up again in #1063 (see my [comment](https://github.com/facebook/relay/issues/1063#issuecomment-213025165)). It sounds like we need to adjust RelayContainer such that it's safe to call `setVariables` from within the child's `componentWillReceiveProps` call. We'll look at this as time permits, but are definitely open to PRs to help he…	josephsavona	jardakotesovec
1048	2016-04-22 02:34:07	@jardakotesovec I think you can check your `props` before `setVariables` is called in `componentWillReceiveProps` to break the loop. For example:	mickeyinfoshan	jardakotesovec
1048	2016-04-27 14:08:10	@josephsavona Just wanted to drop in our solution here to show what we ended up going with, in case it might be informative for future Relay features: https://gist.github.com/finneganh/c81bd1167a07306eba7365f8e123ccfb One note about the suggestion that you put above is that at the time of the `setVariables` callback’s ready state being “done,” the component’s props haven’t been updated and so `fe…	finneganh	josephsavona
1047	2016-04-19 16:14:29	Also note that we're in the process of adding a low-level mutations API based on static queries (no tracked/fat query magic by default) which you may be able to use in future to get at least part of what you want (ie. not fetching the `comments`). But as @NevilleS says, if you want consistency (and you probably do), we'll need something more.	wincent	NevilleS
1046	2016-06-02 01:26:59	@DenisIzmaylov any idea on how to pass variable using your method like user which takes id argument.	shahankit	DenisIzmaylov
1046	2016-07-27 08:03:30	@joonhocho Did you try using that template variable. I tried in my mutation's `getFatQuery` but it was not working.	shahankit	joonhocho
1046	2016-07-27 15:19:28	@shahankit hmm.. I guess this working for me inside `getFatQuery` is maybe not a feature, but a bug. It works for me only inside `getFatQuery` in my mutations. I see it working for me even now.	joonhocho	shahankit
1046	2016-08-18 18:36:51	Hey @joonhocho can you expand a bit more on how you set the variables the fat query is using? You said this works for you: But where do you set the value of `articleId`? I tried the following but I get an error: ... but I get this error: I'm running on react-relay@0.9.2 so it might be a version thing, but wanted to ask to see if you had any insights on this or see anything wrong with my code samp…	josercruz01	joonhocho
1046	2016-08-19 16:57:03	@josercruz01 What you are doing with `previousStageId` (setting a local variable) is what I did for my fatQueries, but as I mentioned before it doesn't seem to work everytime. I honestly don't know why. I also got the same error as yours when I used the interpolation trick in other places than `getFatQuery`. At this point, I feel like it should always not work, even in `getFatQuery`.	joonhocho	josercruz01
1046	2016-10-14 13:38:03	falling into the same problem. I'll probably have to hack like @DenisIzmaylov did..	gre	DenisIzmaylov
1046	2017-01-13 08:50:57	@nodkz Thanks for that information 👍 In your mutations above you have `(input: $input)` in all of them, but only one of them defines `input` as in `variables` - was that a typo or does `$input` mean something different than a thing from `variables`?	benjie	nodkz
1046	2017-01-13 09:02:05	@benjie nope this is not a typo. This is a short definition (added via my wrapper https://gist.github.com/nodkz/03f28aaa1b66195b517ecf06e92487bf#file-relaystore-js-L24-L32). For Relay mutation `input` is a required arg. So for saving two lines of code (`input: {` and `}`) for every my mutation I just check if `input` not present in `variables` then wrap they with `input` and pass to Relay mutatio…	nodkz	benjie
1046	2017-01-13 11:05:02	@nodkz Thanks a lot for this example.	nikolal	nodkz
1046	2017-03-14 14:56:43	@nodkz Hey, thanks for a great example! I'm using this approach but still there're some cases where it's not clear how to configure mutation. I've created [stackoverflow question](http://stackoverflow.com/questions/42789001/relay-range-add-queryconfig-on-searchtype), would really appreciate help with it.	valerybugakov	nodkz
1046	2017-03-14 18:28:07	@valerybugakov sorry I can not help you with `RANGE_ADD`. I do not use it at all, had some problems with it (do not remember what exactly). So I just reload all connection via `this.props.relay.forceFetch()`.	nodkz	valerybugakov
1046	2017-03-14 18:29:45	@nodkz huh, kinda solution :)	valerybugakov	nodkz
1045	2016-04-13 14:27:32	@xuorig I am planning on adding a way to enable a mutation debugger that will print out debug info as Relay go through each mutation config for a mutation. The plan is to print out things like the tracked query, the fat query and the resulting intersected query for `FIELDS_CHANGED` config. It will also print out things like what connections we are prepending and appending to for `RANGE_ADD`. The …	yuzhi	xuorig
1045	2016-12-20 17:51:05	@yuzhi implemented this :-)	josephsavona	yuzhi
1044	2016-04-13 02:50:40	@KyleAMathews The logic for checking Relay variables is at https://github.com/facebook/relay/blob/master/src/container/RelayContainerComparators.js#L116-L121	josephsavona	KyleAMathews
1039	2016-04-26 14:00:37	Going to close this for now. @vslinko, let us know if watching for updates on twitter doesn't work for you. Generally, [one](https://twitter.com/wincent) [of](https://twitter.com/en_JS) [us](https://twitter.com/steveluscher) will announce the publication of new notes, and the others will retweet them. If the signal-to-noise isn't high enough there, we can consider making a Relay-specific Twitter …	wincent	vslinko
1036	2016-04-08 19:05:50	@kassens > Thanks! You're welcome!	justinanastos	kassens
1035	2016-04-08 20:10:06	@zjlovezj: Thanks for asking! You can expect a release soon. @steveluscher was talking about preparing one as early as today, but as you know, sometimes things come up so it could end up sliding to next week, so we'll see exactly when it falls. As for the meeting notes, I believe @josephsavona was going to publish them, but he's been busy with other work so I think I'll just go ahead and do it no…	wincent	zjlovezj
1035	2016-04-09 19:46:56	Thanks @wincent!	josephsavona	wincent
1033	2016-04-20 20:56:24	@plraphael do the suggestions to use `adb reverse` help? This looks like a configuration issue.	josephsavona	plraphael
1033	2016-08-30 11:36:36	@Naoto-Ida did you manage to find the reason for your error? I am facing the same issue.	Jaikant	Naoto-Ida
1033	2016-08-30 11:40:03	@Jaikant check if u can access ur graphql server from the browser of your device or emulator if this is not possible, you should try to use an IP or use `adb reverse`	sibelius	Jaikant
1033	2016-08-30 11:53:29	@sibelius I am facing this issue intermittently - it's completely random and when I hit the issue the graphql server is not reachable from my device. Something weird is going on in the network (Surprising as it is the private network in my home). Is there a way to catch this error on the react native side so I can display the flaky network error, rather than a blank screen - as this could happen …	Jaikant	sibelius
1033	2016-08-31 04:23:22	@sibelius thx! NetInfo is cool. I think I am tending towards using the render of Relay.Renderer it is kind of more abstracted.	Jaikant	sibelius
1030	2016-06-22 21:23:21	We're using a cache manager internally in our React Native apps, but the cache is external to Relay itself and very specific to our native FB product infrastructure, so we don't have much we can say about that. There is some evidence in Relay of the hooks that we've built in to enable that integration (and the reference to `injectCacheManager` is one of those), but given that we haven't provided …	wincent	tlvenn
1030	2016-06-22 23:52:59	As @wincent said, our plan here is to make it easier to build things like offline caching in user space, and I agree that we'd prefer not to expose the `injectCacheManager` API publicly. If you're trying to implement it anyway though - for connections you'll notice that the `__range__` property is an instance of a `GraphQLRange`. To serialize this you can call `toJSON` on the range instance. When…	josephsavona	wincent
1028	2016-07-04 21:48:08	@joonhocho how did u solve ur problem?	sibelius	joonhocho
1028	2016-07-05 00:10:38	@sibelius Yes, your answer worked for me!	joonhocho	sibelius
1028	2016-11-22 06:49:09	@sibelius You're awesome!	Naoto-Ida	sibelius
1027	2016-12-14 14:21:12	@pennyandsean could u send a PR to improve the docs?	sibelius	pennyandsean
1027	2017-01-30 21:01:00	Thanks for bringing this up, @pennyandsean. Note that [the documentation here](https://github.com/facebook/relay/tree/571dad28915ff475ee7728eb136adc42c6f3febd/docs) doesn't necessarily need to keep in sync with [the Star Wars schema defined here](https://github.com/graphql/swapi-graphql/tree/484c65c2c0a858e8e7e6bd69dd37917caf355248/src/schema), because the latter is a separate project and the imp…	wincent	pennyandsean
1026	2016-04-08 16:44:35	@facebook-github-bot import	josephsavona	facebook-github-bot
1025	2016-04-08 00:49:08	My use case for Relay.Environment is to be able to set a new environment (e.g. when logging out and the back in as another user). Is it expected that eventually we'll be able to set `Relay.Environment = new Environment()`? I'm trying to make such an amend at the moment. It requires that anywhere that uses RelayStore to be updated to use RelayPublic.Environment. I've ran into a problem in that Rel…	lprhodes	josephsavona
1025	2016-04-08 01:29:12	@lprhodes The intention is that an application would maintain a reference to a single instance of `Relay.Environment`, and pass that `environment` to each root container (`Relay.Renderer`, which replaces RelayRootContainer). To "reset" on user logout, you would simply create a new environment instance (`environment = new Relay.Environment()`). Once @tlvenn's PR lands (with the changes described a…	josephsavona	lprhodes
1025	2016-04-08 01:29:12	@lprhodes The intention is that an application would maintain a reference to a single instance of `Relay.Environment`, and pass that `environment` to each root container (`Relay.Renderer`, which replaces RelayRootContainer). To "reset" on user logout, you would simply create a new environment instance (`environment = new Relay.Environment()`). Once @tlvenn's PR lands (with the changes described a…	josephsavona	tlvenn
1025	2016-04-08 01:29:48	Good to hear @josephsavona ! I initially focused solely on the `RelayEnvironment` because that is the only one which is currently totally out of reach because it is not exported to the `lib` folder. For reference, the other 2 can be imported as such: I will add those 2 to the API.	tlvenn	josephsavona
1025	2016-04-08 01:42:38	@lprhodes to handle the login/logout scenario and keep the convenience of the RelayStore singleton, you can roll your own version which is a wrapper around `RelayEnvironment`. https://gist.github.com/tlvenn/9c468a5b50e0497bd319bfa0ab8b6c7f @josephsavona Is it safe to actually replace the current environment without any check ? Such as:	tlvenn	lprhodes
1025	2016-04-08 01:42:38	@lprhodes to handle the login/logout scenario and keep the convenience of the RelayStore singleton, you can roll your own version which is a wrapper around `RelayEnvironment`. https://gist.github.com/tlvenn/9c468a5b50e0497bd319bfa0ab8b6c7f @josephsavona Is it safe to actually replace the current environment without any check ? Such as:	tlvenn	josephsavona
1025	2016-04-08 03:22:24	@tlvenn It's obviously safe to _create_ a new `RelayEnvironment` instance at any time, since it just creates a new object that is independent of any previous environments that may already exist. Whether you want to add the additional checks is up to you (though certainly safer to check).	josephsavona	tlvenn
1025	2017-03-13 05:05:34	@jamesone `Relay.injectNetworkLayer` is just a helper that [injects the layer on the default environment instance](https://github.com/facebook/relay/blob/master/src/RelayPublic.js#L59). The correct approach would be to inject the network layer on the new environment directly:	josephsavona	jamesone
1019	2016-04-05 20:07:09	@DanielHuisman Are you using the latest release or master? We've recently added much more informative error messaging and feedback on range add mutations - I'd suggest giving master a try and see if that helps.	josephsavona	DanielHuisman
1018	2016-04-05 03:32:01	Hi @wincent Thanks for the update and looking forward to latest meeting notes. We're making an attempt at a major adoption of GraphQL/Relay across our products, web and mobile, and I'm trying to find out if the ideas listed below regarding support of local/client state are still part of the plan? Are they still justified in your view? @wincent @josephsavona API for resolving fields locally: #431.…	idibidiart	wincent
1018	2016-04-05 06:38:48	@idibidiart We think that those are valid use-cases that Relay may be able to support, hence our creating issues to allow discussion and exploration of the ideas. However, we aren't actively working on those issues directly and don't have a timetable for when they may be completed. The [most recent meeting notes](https://github.com/facebook/relay/wiki/2016-03-14-Relay-Team-Sync-Notes#h1-plans) ha…	josephsavona	idibidiart
1012	2016-03-31 22:30:10	@josephsavona Btw, my original question still sort of stands. If the schema isn't formed to Relay's expectations, is Relay totally unusable or does it mean you must manually implement paging etc? For example, could I use simple offset/limit based pagination instead of cursor based one, and still use Relay on the front-end?	kaqqao	josephsavona
1010	2016-07-21 16:00:01	@Lenin7 Answered on Stack Overflow. tl;dr `NavigationExperimental` is still experimental, so just give it a try!	josephsavona	Lenin7
1010	2016-07-21 16:56:45	@Lenin7 Check out [react-native-router-relay-todo](https://github.com/joonhocho/react-native-router-relay-todo). I created the example that uses [react-router-native](https://github.com/jmurzy/react-router-native) which uses NavigationExperimental. It works, though there are some issues.	joonhocho	Lenin7
1007	2016-04-05 14:55:11	I don't have any really good reasons other than 1) to be consistent with React's `setState` and 2) easier access to the existing `variables` (you don't have to do `this.props.relay.variables`) If it's not already possible or (very) easily implemented then, yeah, I don't think it's worth the effort. Thanks @josephsavona	aweary	josephsavona
1006	2016-03-30 20:13:35	@facebook-github-bot import	josephsavona	facebook-github-bot
1006	2016-03-30 21:27:47	@facebook-github-bot import	josephsavona	facebook-github-bot
1005	2016-04-04 21:27:48	Thanks a lot for this @alex-cory. If you can get the CLA signed I'll go and get this merged.	wincent	alex-cory
1005	2016-04-05 00:35:48	@facebook-github-bot import	wincent	facebook-github-bot
1002	2016-03-30 05:57:24	@josephsavona in the example above, `RelayContainer(MyList)` only have one fragment named `connection`, the `ChangeUserNameMutation` will change `viewer.username` (`viewer.connection` actually won't change)	filod	josephsavona
1002	2016-03-30 06:07:16	@filod Is it possible to provide the full container fragment and mutation fat query?	josephsavona	filod
1002	2016-04-05 07:23:25	@filod Did the workaround I suggested help?	josephsavona	filod
1002	2016-04-05 09:47:00	@filod my recommendation is to use `viewer` for propname instead of `parent`. Who knows will your team use `viewer` in `MyList` or its subcomponents in future. If so, you already will have proper name, with proper relay data. In my team we have rule: All announced relay-fragment-names became reserved words for the prop-names and can not be renamed.	nodkz	filod
1001	2016-03-29 17:33:18	Seems like @xuorig already answered your question. That callback is the called when RelayContainer is notified about the data being ready, but before the container has a chance to read all the new data from the RelayStore. You should be able to check access the props when the variables is updated.	yuzhi	xuorig
1000	2016-08-30 23:09:13	> Did you guys ever get a chance to think about this? We've got several places in our codebase with `// TODO: https://github.com/facebook/relay/issues/782` and hoping there'd be a better solution than the indirection layers... I think there are a couple of main alternatives here: 1. Switch to Relay 2 when it comes out ("soon", watch our meeting sync notes to get the latest status on our progress …	wincent	NevilleS
993	2016-04-03 09:23:25	@aihornmac You can use `this.context.relay` in your component directly, you don't need a wrapper to pass it as a prop. Just don't forget to declare `relay` in the `contextTypes` of your component as you did above in your wrapper.	denvned	aihornmac
993	2016-04-05 15:52:01	@aihornmac Thanks again for suggesting this idea. A `<Provider>` style component does separate the concerns of setting the context from rendering the data, and could be useful whenever there are nested `RelayRenderer`s. Let's leave this open and see if there's any more input. @taion Would this be helpful for `react-router-relay`?	josephsavona	aihornmac
993	2016-05-10 16:22:40	Thanks all for the input. In practice, `<RelayRenderer>` is acting as the provider already (the context is set via the `environment` prop). @aihornmac Does this address your intended use case?	josephsavona	aihornmac
993	2016-06-07 04:58:41	@josephsavona In practice, sometimes we don't need a RelayContainer for declarative data fetching, instead of we might just need ad-hoc data fetching or mutations, in this case, a contextual relay will be required. Since it throws errors when creating RelayContainer without specs, I ended up writing a simple provider. I wonder if I am missing anything.	aihornmac	josephsavona
993	2016-11-01 00:55:06	@taion good call, the use-case for a separate context-setter isn't really clear. Thanks for starting the discussion, @aihornmac!	josephsavona	taion
993	2016-11-01 00:55:06	@taion good call, the use-case for a separate context-setter isn't really clear. Thanks for starting the discussion, @aihornmac!	josephsavona	aihornmac
984	2017-02-17 00:13:36	@dorthwein: There is unlikely to be any further work done related to the old, fat-query-powered mutations implementation (although we're open to PRs from external contributors); the team is focused on shipping the new core, which features a brand new mutations API (see recent work on the `experimental` branch in this repo). In the meantime, `Relay.GraphQLMutation` is an alternative that you can u…	wincent	dorthwein
978	2016-09-03 00:33:30	Thanks for (another!) high-quality mutations suggestion, @NevilleS. I'm doing some spring cleaning seeing as [Relay 2](https://speakerdeck.com/wincent/relay-2-simpler-faster-more-predictable) is under preparation now, and it will have a much more expressive, powerful API for expressing mutations. As such, I think it's best to close this for now. Thanks once again though!	wincent	NevilleS
976	2016-03-22 17:43:03	Thanks for this, @koistya. It's still not entirely consistent though: - Component is called `ProfilePicture`. - Fragment name is `ProfilePhoto` (before your change) and `ProfilePicture` (after your change). - GraphQL field is called `profilePhoto`. Want to update that field name to `profilePicture` as well, so that it's the same throughout?	wincent	koistya
973	2016-03-22 13:45:15	@eyston if I follow this correctly, @wincent is saying that the query resolvers (basically Relay Containers, and Relay Routes, I think?) would take over from what the current query tracker does. This wouldn't change the behaviour of intersection since the query tracker essentially just stores the fragments registered by those containers/routes. So even in the case of a `null` record, those resolv…	NevilleS	wincent
973	2016-03-22 13:45:15	@eyston if I follow this correctly, @wincent is saying that the query resolvers (basically Relay Containers, and Relay Routes, I think?) would take over from what the current query tracker does. This wouldn't change the behaviour of intersection since the query tracker essentially just stores the fragments registered by those containers/routes. So even in the case of a `null` record, those resolv…	NevilleS	eyston
973	2016-03-22 15:54:09	Hi @NevilleS ... I didn't want to tag you because I'm unsure if that is rude or not (I felt bad tagging en_js for example) but clearly I should have :) And yah, your second paragraph is exactly my question.	eyston	NevilleS
973	2016-03-22 16:13:46	Phenomenal questions! > If in (1) you are intersecting the fat query I'm not sure what (2) does @eyston Step 1 ensures that records in the store that _could_ be affected by the mutation are marked as stale (regardless of whether they will be refetched in step 2). Step 2 ensures that records affected by the mutation that are _actively being viewed_ are refetched immediately. > So in theory the nod…	josephsavona	eyston
973	2016-03-22 16:13:46	Phenomenal questions! > If in (1) you are intersecting the fat query I'm not sure what (2) does @eyston Step 1 ensures that records in the store that _could_ be affected by the mutation are marked as stale (regardless of whether they will be refetched in step 2). Step 2 ensures that records affected by the mutation that are _actively being viewed_ are refetched immediately. > So in theory the nod…	josephsavona	NevilleS
973	2016-03-22 18:53:58	> The same algorithm, but with the 'tracked queries' being via the active 'query resolvers' vs a history? @eyston exactly	josephsavona	eyston
972	2016-03-22 17:47:23	Thanks, @taion. Looks reasonable. Will import.	wincent	taion
969	2016-03-19 22:16:44	@facebook-github-bot shipit	yungsters	facebook-github-bot
968	2016-03-31 23:18:23	This is a bug - the plugin is intended to work in older environments without a polyfill. We should be using the `find` helper (required at the top of the file) instead of calling `arr.find`. cc @kassens	josephsavona	kassens
967	2016-03-18 18:23:17	> would GraphMode require MutationConfig for adding edges or that information could be captured in GraphMode itself? @eyston Great question - the idea is GraphMode could describe mutations w/o any additional config. For example a range add might be described with:	josephsavona	eyston
967	2016-03-18 20:18:53	@eyston yes, id-less records are inline	josephsavona	eyston
967	2016-03-21 18:00:50	> I'm interested in this if you get to the point of something to share. @eyston So as not to crowd this issue, I've written something up in #973.	wincent	eyston
965	2016-03-18 15:44:54	@josephsavona thanks for the response! You are right, I was missing the RootContainer and the Route at the top of the component tree, I just forgot to include them in the gist (I've updated the gist to include these files now). I've followed your advice and have Relay + RN Navigators working! I've updated the Gist I linked to above in case anyone is curious how how I got it to work.	ericallam	josephsavona
965	2016-03-18 16:36:21	@ericallam Great, glad that helped. Thanks for the follow-up - i'll go ahead and close the issue but will share the gist.	josephsavona	ericallam
955	2016-03-16 22:10:12	Thanks for this, @everdimension!	wincent	everdimension
949	2016-03-14 20:35:58	Thanks for this, @sgwilym! Related: #783 (multi-insert support) and #766 (mutations limited by only returning a single edge and cursor). I think #538 will be the imminent relief for you here. I am currently implementing a lower-level mutations API that can be used to manually force the desired updates to take place when the current vanilla/auto-magic approach falls down. The idea is that the curr…	wincent	sgwilym
946	2016-03-14 20:26:06	Thanks for this @everdimension. Can you resubmit please against [this file](https://github.com/facebook/relay/blob/master/website/src/relay/css/relay.css) in the master branch? The website files get generated from that. Also, any chance of a before/after screenshot, to make this easier to review?	wincent	everdimension
946	2016-03-16 07:37:19	@wincent Ok, thanks for advice! I've resubmitted the PR here: https://github.com/facebook/relay/pull/955	everdimension	wincent
945	2016-03-11 19:44:03	Looks pretty good @xuorig. Thanks for this! I'll let it sit here for couple of days to give others a chance to comment before importing.	wincent	xuorig
945	2016-03-11 21:13:24	thanks for the quick review @wincent! I addressed your comments.	xuorig	wincent
945	2016-03-21 15:47:00	@wincent anything I can do to see this merged :) ?	xuorig	wincent
945	2016-03-28 20:52:11	I don't know if that worked @wincent :panda_face:	xuorig	wincent
944	2016-03-14 11:43:49	@yungsters is this blocked on something? I need it to solve https://github.com/facebook/relay/pull/943#issuecomment-195069985 - just setting `compact: false` doesn't seem to be enough.	josephsavona	yungsters
943	2016-03-10 20:56:36	@yungsters i completely removed both node_modules directories and reinstalled - this is what i'm getting after `npm run update-fixtures`. Maybe a default setting changed in babel?	josephsavona	yungsters
942	2016-03-10 21:01:06	@yungsters Of couse you are right! And actually I also knew it when did refactoring. I don't know why I wrote "with truthy `ready` flag" in the description. :smile: Corrected the description. The actual implementation is correct, I believe.	denvned	yungsters
935	2016-06-03 04:05:21	Hey @abhishiv! [Post a question on Stack Overflow with the tag #relayjs](https://stackoverflow.com/questions/ask?tags=relayjs) with as much detail as you possibly can about your setup. Be sure to post a link back here so we can follow up.	steveluscher	abhishiv
935	2016-07-07 00:53:41	@gre class properties after babel-core 6.5 does not work with passPerPreset.(https://phabricator.babeljs.io/T7274) @steveluscher wondering if `passPerPreset` is required now.	chirag04	steveluscher
935	2016-07-07 00:53:41	@gre class properties after babel-core 6.5 does not work with passPerPreset.(https://phabricator.babeljs.io/T7274) @steveluscher wondering if `passPerPreset` is required now.	chirag04	gre
935	2016-07-07 07:03:11	@chirag04 been using this solution for quite a while, and it works fine for me	stoffern	chirag04
935	2016-07-07 10:41:28	My working setup is the same as @gre’s.	alloy	gre
929	2016-03-09 04:41:18	Awesome stuff @steveluscher	skevy	steveluscher
925	2016-03-08 22:34:37	@facebook-github-bot shipit	wincent	facebook-github-bot
921	2016-03-08 19:15:20	@denvned Can you provide an example of how this would be used to implement server rendering? Would the new `initialReadyState` prop be used on the server, client, or both? It isn't obvious how this prop would be sufficient to render on the client given that data was fetched on the server. Data would have to be provided to the store from the server regardless. As an alternative to this approach, h…	josephsavona	denvned
921	2016-03-08 20:32:46	@josephsavona > Can you provide an example of how this would be used to implement server rendering? Sure, it mostly follows your recommendations in https://github.com/facebook/relay/issues/589#issuecomment-156169239, and https://github.com/facebook/relay/issues/589#issuecomment-156195977: In both cases `props` are `{Container, environment, initialReadyState, queryConfig}`. > Would the new `initia…	denvned	josephsavona
921	2016-03-09 15:28:10	I see, thanks for clarifying. You're referring to your [comment](https://github.com/facebook/relay/pull/625#issuecomment-185375491): > ...React throws an error because onReadyStateChange calls setState, and React does not allow calling setState before mount. This makes sense - `RelayRenderer` currently assumes rendering will be asynchronous, but if we're rendering on the client with data from the…	josephsavona	denvned
921	2016-03-09 16:50:07	I have also been working on a lower-level component that RelayRenderer would compose. I came to the same conclusion as @denvned that feeding in a `readyState` object was sufficient. Where my line of thinking differed was that I was thinking of building a lower level `RelayReadyStateRenderer` that always synchronously rendered the supplied `readyState`. @denvned Do you want to take a stab at this?…	yungsters	denvned
921	2016-03-09 17:38:52	> My concern here is that the shape and value of `initialReadyState` is an implementation detail that users shouldn't have to know about. However, exposing it as a prop makes it part of the public API and requires us to continue supporting it which we'd prefer to avoid. I thought that it could be an undocumented, internals only prop that is passed exclusively as a part of opaque `props` returned …	denvned	yungsters
921	2016-03-09 17:38:52	> My concern here is that the shape and value of `initialReadyState` is an implementation detail that users shouldn't have to know about. However, exposing it as a prop makes it part of the public API and requires us to continue supporting it which we'd prefer to avoid. I thought that it could be an undocumented, internals only prop that is passed exclusively as a part of opaque `props` returned …	denvned	josephsavona
921	2016-03-09 20:34:55	> I thought that it could be an undocumented, internals only prop I understand this line of thinking, and it's really tempting. Unfortunately if someone _can_ pass it as a prop and depend on its behavior, they _will_, and this limits our flexibility. I really like @yungsters idea of a lower-level `RelayReadyStateRenderer` that you can use if you know what you're doing, and keeping a higher-level …	josephsavona	yungsters
921	2016-03-10 19:47:01	> Agree that the first commit is worth discussing on its own; no rush, maybe split that off into a separate PR as time permits? @josephsavona I've made a separate PR, #942.	denvned	josephsavona
921	2016-03-18 19:06:03	@denvned Does 8074aa0cdc7fb3fb85be9634d1a34d6650dfa307 suit your needs?	yungsters	denvned
921	2016-03-18 20:27:34	@yungsters Looks like it should. Thanks!	denvned	yungsters
920	2016-12-20 17:58:08	@ramsaylanier Thanks for reporting this. I'm going to close this due to inactivity; upcoming releases (see #1369) use static queries which may avoid some quirks (and I believe address the problem here).	josephsavona	ramsaylanier
917	2016-03-06 19:23:19	@facebook-github-bot import	josephsavona	facebook-github-bot
916	2016-03-06 13:44:42	@chandu0101 Thanks for reporting this. It appears the problem is [in `diffRelayQuery`](https://github.com/facebook/relay/blob/master/src/traversal/diffRelayQuery.js#L97-L99) where we assume that a plural root field's argument type is `ID` (this is true for `nodes` but not true in the general case). See #917 for a fix that you can apply locally now if this issue is blocking you.	josephsavona	chandu0101
916	2016-03-06 15:32:28	@chandu0101 Can you confirm that this PR fixes your issue?	josephsavona	chandu0101
916	2016-03-06 22:49:30	@josephsavona just got the new changes and app is working perfect :)	chandu0101	josephsavona
916	2016-03-06 23:50:03	@josephsavona i am seeing these warnings in my console	chandu0101	josephsavona
916	2016-09-03 00:42:49	Doing some cleaning of stale issues, so going to close this one. Original issue seems fixed, and as for the warnings, the write-side implementation is being completely replaced in [Relay 2](https://speakerdeck.com/wincent/relay-2-simpler-faster-more-predictable), so this is unlikely to remain an issue in the future. Thanks @chandu0101!	wincent	chandu0101
915	2016-06-24 22:57:48	Sorry for leaving this one unattended for so long, @xuorig. Going to pull it in and see if it applies, tests pass etc.	wincent	xuorig
906	2016-03-25 01:57:04	Looks like the README in the todo example folder is incorrect. I suspect you can globally install babel-core ad babel-CLI as @nicerr suggests. I guessed the README author downloaded/cloned and npm installed https://github.com/facebook/relay first - then cd'd to the examples directory and npm install'ed there. NOTE: this assumes the "relay-master" folder is where you downloaded/cloned https://gith…	mgleason	nicerr
899	2016-03-03 18:10:11	@schickling Did you resolve this? The error indicates that there is no `viewer` field on the Query type in your schema.	josephsavona	schickling
898	2016-03-03 18:02:01	This is great! _But_ as @josephsavona points out, won't be needed once everything is isolated inside `RelayContext`. The concern that we'll soon delete the `reset()` API is valid, but I actually think there's a deeper reason that even having the API in the first place is a bit wrongful. Being able to reset to a clean state via mutating is a fundamentally brittle design (even if it's right now, wh…	wincent	josephsavona
898	2016-03-07 11:46:36	@Globegitter Thanks for opening this PR - it helps us see what features people are most interested in and moves the discussion forward (even if the PR itself doesn't land). Definitely check out the [help-wanted tag](https://github.com/facebook/relay/issues?q=is%3Aopen+is%3Aissue+label%3A%22help+wanted%22) for other places to contribute! Closing per discussion above - there are pending diffs for a…	josephsavona	Globegitter
897	2016-03-09 20:11:38	I agree that this is a valid use-case, but it also seems to be uncommon enough that it would be preferable to avoid increasing the API surface area, as @wincent mentioned. Rather than add more API/options, I think we'll make more progress as a community if we focus on low-level primitives that can be composed together. What if it was so easy to build your own Relay Container that you could just d…	josephsavona	wincent
897	2016-03-09 20:13:04	@KyleAMathews the problem is that Relay will currently act as a static container and block updates, when the OP would prefer that it doesn't (bc data has changed on context).	josephsavona	KyleAMathews
897	2016-03-09 20:13:56	@josephsavona ah :) didn't read the OP very closely I guess.	KyleAMathews	josephsavona
897	2016-04-14 15:47:29	I'm not crazy about increasing the surface area of RelayContainer, but the workaround (as documented by @taion) is not at all obvious. Let's move forward with this.	josephsavona	taion
897	2016-04-14 22:22:44	@chirag04 Relay's `shouldComponentUpdate` is intended as a safe default. If you have complex objects (such that Relay's SCU always returns true), we recommend implementing `shouldComponentUpdate` in your component.	josephsavona	chirag04
896	2016-03-27 10:05:48	@steveluscher Thanks. I guess it won't work for me. I'm using react-router so the given route seems like something that was generated by it. I actually need to choose the component based on a parameter (called 'hash' in my case), but I don't see any way to do it...	shaimo	steveluscher
896	2016-07-25 17:35:32	@taion You can define the function wherever you want, as long as you make sure that `variables` are in scope.	josephsavona	taion
896	2016-07-25 21:21:25	@taion This is just like any function - if you need access to `variables` in the helper, you have to pass it:	josephsavona	taion
890	2016-03-01 19:14:19	Thanks, @chentsulin.	yungsters	chentsulin
887	2016-03-01 15:14:41	@kassens `67b6957` fixes the problem for me in react-native.	chirag04	kassens
887	2016-03-01 17:10:54	Manually applied the changes from @kassens PR. Works for me. :+1:	schickling	kassens
887	2016-03-12 01:27:23	@schickling what do you think of this https://github.com/relayjs/relay-starter-kit/pull/77 ?	eugenehp	schickling
885	2016-03-02 17:57:18	@nodkz Thanks for helping out. Note, however, that `type` is not a reserved fieldname in Relay and that the use of `id` is correct here.	josephsavona	nodkz
885	2016-03-02 17:59:22	@BerndWessels When you request the second version of the query (and it is sent without the charts field), have you already loaded data on the client? Is `charts` requested if you make this query on a fresh load of the app? It looks like the `id` fields might be getting removed because they've already been fetched.	josephsavona	BerndWessels
884	2016-03-04 00:29:26	Correct, you shouldn't have to go to the leaf nodes, @vladar. There are instances where fields might not be queried for, such as when the mutation affects a record ID that we have't fetched data for before, so we end up not querying for the fields in question. The fix for that case is to use a `REQUIRED_CHILDREN` config, but that doesn't seem to be the case here, given that specifying the leaf fi…	wincent	vladar
883	2016-02-26 22:27:58	@zth Can you clarify exactly where you are accessing the data such that they keys are different than you would expect? I.e. are you seeing the `_surveys1UzlHL`-style key in the network response or in the props passed to your component? Note that Relay auto-aliases fields when it requests data from the server, but always uses the original name when vending data to components (i.e. we would expect …	josephsavona	zth
883	2016-02-26 22:43:59	@zth Can you provide the full container fragment definition and the props that it is receiving?	josephsavona	zth
883	2016-02-26 23:40:03	Super weird - I threw out my node_modules, did npm install again and now it's working! It was also mentioned in the Discord chat that someone had had a similar issue a few weeks back, which was solved by making sure babel-relay-plugin was at the same version as Relay itself. I tried that with no success before posting here, but maybe that was the issue anyway and a fresh npm install fixed it? Any…	zth	josephsavona
881	2016-02-25 18:25:36	@facebook-github-bot shipit	josephsavona	facebook-github-bot
880	2016-03-31 22:48:55	@kassens not sure if I'm missing something but Relay and babel-relay-plugin should be compiled with Babel 6 now? (checking if there's issues that should be closed) **Edit** I see now that only babel-relay-plugin is compiled with babel 6	edvinerikson	kassens
878	2016-02-24 19:59:50	Thanks! @facebook-github-bot shipit	josephsavona	facebook-github-bot
874	2016-02-24 19:10:38	@gallagher-stem Sounds good. To unblock, i would recommend double-checking that you don't have a `shouldComponentUpdate` that is preventing the list/list item from re-rendering, or that you aren't somehow using the previous version of props. It's also worth checking that the ids all match up as you expect between the list and detail view. Again, if you provide a bit more information about the con…	josephsavona	gallagher-stem
874	2016-03-02 18:04:39	@gallagher-stem I'm going to close this issue since we know data updates work in the general case and don't have a good repro. If you can, please let us know some of the information mentioned above and we'll be happy to reopen and investigate.	josephsavona	gallagher-stem
873	2016-02-24 01:32:27	@kassens I think it is babel related https://phabricator.babeljs.io/T6964	r0b1n	kassens
873	2016-02-24 07:58:22	Thanks @r0b1n, that's exactly it.	kassens	r0b1n
868	2016-09-03 00:57:57	Thanks for sharing this issue, @clayallsopp. We're working on getting [Relay 2](https://speakerdeck.com/wincent/relay-2-simpler-faster-more-predictable) ready for release, and that will have an entirely static query construction system, with all queries being built at compile time, and so the `Header.getFragment()` interpolation will go away, replaced with vanilla GraphQL fragment spreads (`...He…	wincent	clayallsopp
866	2016-05-14 18:27:50	@glowka Good points. I created #1142 to document how parents can override child variables, and b22c3eab7fe56789fe6ba335bb862bf323f47b2e improves the error messaging in cases where variables are not passed correctly.	josephsavona	glowka
865	2016-09-03 00:59:36	Looks like the original issue was resolved, so closing due to inactivity. PRs welcome, however, from anybody who wants to improve the documentation. Thanks @note89.	wincent	note89
864	2016-03-02 02:35:21	@facebook-github-bot import	josephsavona	facebook-github-bot
863	2016-09-03 01:01:51	We're preparing [Relay 2](https://speakerdeck.com/wincent/relay-2-simpler-faster-more-predictable) for release soon, and with it we'll have statically generated, persistable queries. This will create new challenges and opportunities in terms of debuggability, logging, analysis, introspection etc. So I'm going to close this with the "relay 1" label and suggest that we open new issues for any speci…	wincent	vladar
861	2016-02-21 19:00:10	@ryancole Yeah, I'm always happy to explain more about how Relay works ;-) In this case, what's happening is that you're fetching some record: Because everything is a concrete type it's okay to query fields directly w/o conditioning on type (i.e. you don't need to do `viewer { ... on SomeType { session } }`). However when Relay tries to refetch `session`, it doesn't have an id, so it looks up the…	josephsavona	ryancole
861	2016-02-21 22:19:56	@ryancole yeah, an `id` on session is a good workaround.	josephsavona	ryancole
861	2016-02-25 01:57:34	@ryancole this is now fixed on master, i'm going to close out the issue. thanks again for reporting this :-)	josephsavona	ryancole
858	2016-03-03 11:49:59	@legomind did you eventually figure out the problem or find a workaround? Facing a similar scenario at the moment.	schickling	legomind
858	2016-03-03 16:20:04	@legomind, @schickling - are logged out users able to access _any_ GraphQL data in your apps? An approach we often use is to not even query the GraphQL server until the user is logged in - this avoids having fields start out `null` when they really aren't. Another approach going forward will be to have one RelayContext (currently not public API yet) before the user logs in to store unauthenticate…	josephsavona	schickling
858	2016-03-03 16:20:04	@legomind, @schickling - are logged out users able to access _any_ GraphQL data in your apps? An approach we often use is to not even query the GraphQL server until the user is logged in - this avoids having fields start out `null` when they really aren't. Another approach going forward will be to have one RelayContext (currently not public API yet) before the user logs in to store unauthenticate…	josephsavona	legomind
858	2016-03-03 17:40:18	@schickling Yes, it feels very, very wrong. @josephsavona Currently, authentication is actually performed using mutations (I just updated the original post), so that approach would not work. Even if I was to move authentication out of graphql, how would I prevent the initial queries? Just avoid rendering a RootContainer?	legomind	schickling
858	2016-03-03 17:40:18	@schickling Yes, it feels very, very wrong. @josephsavona Currently, authentication is actually performed using mutations (I just updated the original post), so that approach would not work. Even if I was to move authentication out of graphql, how would I prevent the initial queries? Just avoid rendering a RootContainer?	legomind	josephsavona
858	2016-03-03 18:10:34	> how would I prevent the initial queries? Just avoid rendering a RootContainer? @legomind Yup.	josephsavona	legomind
858	2016-03-03 20:01:59	Thanks for the clarification @josephsavona! Is there any rough timeline for the multiple RelayContext feature?	schickling	josephsavona
855	2016-03-02 19:07:47	Fix has landed. Thanks again for reporting this, @vladar!	josephsavona	vladar
850	2016-03-01 21:40:04	@steveluscher i am running the todo example, but this is all i see ![screen shot 2016-03-01 at 4 37 52 pm](https://cloud.githubusercontent.com/assets/1045265/13442808/fe0ab784-dfcb-11e5-912a-555b68646964.png) the graphql post requests seem to return an error and then the page just reloads. the console shows `Warning: fetchWithRetries: HTTP timeout, retrying.` right before the page reloads however…	gad2103	steveluscher
849	2016-02-18 02:28:40	@BerndWessels I have an answer for you, but we're trying to direct how-to questions to Stack Overflow to keep issues focused on bugs and enhancements. Can you post at Stack Overflow and link to your question here? http://stackoverflow.com/questions/ask?tags=relayjs	josephsavona	BerndWessels
849	2016-02-18 02:46:26	Thank you @josephsavona [Here is the Question](http://stackoverflow.com/questions/35471836/loading-indicator-after-this-props-relay-setvariables-triggered-fetch) on Stack Overflow.	BerndWessels	josephsavona
848	2016-02-18 05:40:06	> or prepareData is somehow transforming it incorrectly. @josephsavona, `prepareData` just intercepts calls to `RelayStoreData#handleQueryPayload` and convert the query to a plain object using `toGraphQL.Query` from Relay (as you suggested [here](https://github.com/facebook/relay/issues/589#issuecomment-156469672)): https://github.com/denvned/isomorphic-relay/blob/ac2ce85d48be592f7d735c1849b762f1…	denvned	josephsavona
848	2016-02-18 05:58:37	Also `prepareData` does not transform the result. So, invalid data returned by the GraphQL server seems more probable. It might also be transformed by a custom network layer (@jeromecovington do you use any?). @jeromecovington what is the GraphQL schema for `Image`?	denvned	jeromecovington
848	2016-02-18 14:31:30	@denvned - The only customization to our network layer allows for sending the request to graphql via `get` rather than `post` (for caching reasons). Although I did notice this issue prior to that customization. The schema for `Image` is [here](https://gist.github.com/jeromecovington/c459f170a1604f74d6cb).	jeromecovington	denvned
848	2016-02-18 14:47:20	@jeromecovington Looks like your GraphQL server at least sometimes returns an empty object `{}` as `id` of `Image`, although its type according to your schema should be scalar `ID`.	denvned	jeromecovington
848	2016-02-18 17:28:57	@denvned Yeah there may be issues with how `Image` is being handled in the data transform layer. Let me sort that out and then we'll see. I do appreciate you and @josephsavona taking the time to help me step through what may have ultimately turned out to be an internal data issue!	jeromecovington	denvned
848	2016-02-18 17:28:57	@denvned Yeah there may be issues with how `Image` is being handled in the data transform layer. Let me sort that out and then we'll see. I do appreciate you and @josephsavona taking the time to help me step through what may have ultimately turned out to be an internal data issue!	jeromecovington	josephsavona
848	2016-02-18 20:17:42	@denvned I am (seeing)[https://gist.github.com/jeromecovington/4a2058b5f8c18b96a9ef] the `id` field of `Image` to be optional (not `GraphQLNonNull`), should we not be able to query against type `Image` without asking for or needing an `id`? In this query I am not asking for the `id`, yet am still bumping up against the `TypeError` in `isClientID`.	jeromecovington	denvned
848	2016-02-18 20:54:56	@jeromecovington We can query against `Image` without asking for `id` even if it was `GraphQLNonNull`. I can't tell why Relay asks it in your case. Anyway the main problem here is not in Relay, but in your GraphQL server.	denvned	jeromecovington
844	2016-02-22 17:25:28	@josephsavona for `stableStringify` the different is in unit test. The main need is for query arguments. The old `stableStringify` return a string to `"string"` ( this is caused by JSON.stringify). this will conflict with passed in string arguments (which be treated to raw `string`,in some old code ). There are two changes in return: 1. string type old `'"test"'` => `'test'` (This change is requi…	iamchenxin	josephsavona
844	2016-02-22 18:49:55	@josephsavona i havent test this in a real relay project yet. I should test it tomorrow to check if it is all right.	iamchenxin	josephsavona
844	2016-02-23 07:12:00	@josephsavona Since Relay will allow use complex object as Arguments for query later. Maybe there will be some strange values passed in by user. This is one reason i seperated the `type check` and `stringify algorithm` from `stableStringify`. So will be easier to add some relay store type which different from jstype. I have a thought about `holes-array` [stableStringify-test.js#L55](https://githu…	iamchenxin	josephsavona
844	2016-02-24 18:46:05	@josephsavona @steveluscher I test this fix in real relay project. And find something strange,this is the last point do not support object. [forEachRootCallArg](https://github.com/facebook/relay/commit/425f309e82976b974d291e63b4676ff9d45d4390#diff-41479ecf3670e4e60511fb37625a0e1aR54) In this function , i modified the code from old `fn('' + identifyingArgValue)` to fn( identifyingArgValue), but wh…	iamchenxin	josephsavona
844	2016-02-24 19:05:33	@iamchenxin thanks for working on this. it looks like it's pretty close. Rather than go back and forth here on stylistic concerns and minor functionality details, i'm going to go ahead and import this and make the last few edits necessary to ship it. @facebook-github-bot import	josephsavona	iamchenxin
844	2016-02-24 19:09:00	@josephsavona Its all right now! I find it is some bugger from chrome's debug mode ? maybe from some cached code? when i reflash the `script` many times and shutdown chrome and reopen, the `fn( identifyingArgValue)` suddenly work well. and do not call toString() automaticly.	iamchenxin	josephsavona
844	2016-02-24 19:22:14	@josephsavona Maybe still have some hidden problem .. `forEachRootCallArg` with `mixed` type the flow result is (i will check them tomorrow as soon as i have my free time)	iamchenxin	josephsavona
844	2016-02-24 20:00:12	@iamchenxin That's cool, i can look into it.	josephsavona	iamchenxin
844	2016-02-25 05:11:38	@josephsavona Seems , it is finally finished , i test this in some real project. But still need to write more new unit tests for this.I should add the unit test later ,after i learn jest .(at now i have some difficulties to write complex unit test).	iamchenxin	josephsavona
844	2016-02-25 05:50:16	@josephsavona Rebased to master,But when i test with the new master. even in the master branch , i get this error too.	iamchenxin	josephsavona
844	2016-02-25 21:36:01	@iamchenxin That should be fixed with #881. Try to rebase on master again.	kassens	iamchenxin
844	2016-02-26 06:04:03	@kassens thank you , rebased	iamchenxin	kassens
844	2016-02-29 05:12:11	@josephsavona should this need reimport? it rebased after import.	iamchenxin	josephsavona
844	2016-03-02 19:35:44	@facebook-github-bot import	josephsavona	facebook-github-bot
844	2016-03-02 23:48:06	@iamchenxin Thanks so much for working on this. When I imported and reviewed the code, I realized that all of the call sites of `forEachRootCallArg` were actually doing the same logic to convert the value to a key. Normally I'd make edits on the original PR, but in this case the changes ended up being quite extensive. I've created two new PRs that build on your implementation in #894 and #895, so…	josephsavona	iamchenxin
844	2016-03-03 12:57:15	@josephsavona Its okay. Hope i did not add some hidden bugs in , and will keep a watchful eye on them.	iamchenxin	josephsavona
843	2016-02-15 20:37:57	@KyleAMathews Can you paste the relevant portion of the query and schema?	josephsavona	KyleAMathews
843	2016-02-19 22:23:06	I don't think so, @jeromecovington. Generally heuristics aren't fun. The `Connection` heuristic was born out of how connections emerged historically at Facebook, but I don't think we would have necessarily designed them that way in Relay if we didn't have the historical precedent with which to maintain compatibility. Ideally you'd be able to name them anything you wanted, and we'd use some other …	wincent	jeromecovington
843	2016-02-19 22:50:13	You're right @wincent - testing in my current app seems to confirm no magic "Item".	jeromecovington	wincent
840	2016-02-20 07:09:47	OK great! I moved the babel-relay-plugin into devDeps and you were right @kassens! Also, Travis-CI is failing a test that will be fixed in #810	raineroviir	kassens
840	2016-02-25 17:16:05	@raineroviir that's from a commit of mine yesterday, i'm trying to figure out why Set isn't available and will report back here.	josephsavona	raineroviir
839	2016-02-15 18:06:04	@F21 @albertstill thanks for the extra information, I see what's going on. This is an inadvertent side-effect of d55b04ebb11a105f7f63eb8a2ce82b782be22d78, which explicitly set all query metadata including the `node` field's argument type. The printer sees this type and prints it as-is - i'll change the type to `ID!`.	josephsavona	F21
839	2016-02-15 18:06:04	@F21 @albertstill thanks for the extra information, I see what's going on. This is an inadvertent side-effect of d55b04ebb11a105f7f63eb8a2ce82b782be22d78, which explicitly set all query metadata including the `node` field's argument type. The printer sees this type and prints it as-is - i'll change the type to `ID!`.	josephsavona	albertstill
836	2016-02-13 19:56:00	@voideanvalue It looks like `RelayMutationTransaction` does allow you to defer the server request for each item until you actually issue a `commit`, but I don't see a way to batch transactions into a single commit. Without the batching we would still be sending a server request for each commit since [each `RelayMutationTransaction` is bound to a single `ClientMutationId`.](https://github.com/face…	jurassix	voideanvalue
836	2016-02-14 08:16:53	@jurassix: Yeah, it doesn't support batching. But here's some alternate suggestions: (i) Perform batching through a custom network layer. (ii) Track all the uncommitted transactions. Instead of committing them all separately at the end, rollback all of them and then create and commit a new one that represents all of them and commit that. (iii) Similar to (ii), before applying a mutation, rollback…	voideanvalue	jurassix
836	2016-02-14 17:22:34	@voideanvalue Yeah I was leaning towards _ii_ as a solution as well. Thx for confirming. I guess I need to build this out as an example to see the complexity involved. It seems that if I'm an _item_ then I will not have context of other _items_, so I would need to move the transaction mgmt to the parent since it would provide visibility to all _children items_. Then from the parent I could map ov…	jurassix	voideanvalue
828	2016-02-12 16:02:42	Great questions! And thanks, @chandu0101, for following up with your approach. > It would be great if there were a self-contained Relay package that could run entirely client-side. This gets at why the plugin is necessary in the first place. Relay needs information from the GraphQL schema in order to interpret queries correctly. Examples include knowing the types of all fragments and fields, and …	josephsavona	chandu0101
828	2016-02-19 17:46:06	@DomKM have you seen that https://github.com/apollostack/relay-runtime-query ? It's more like a proof of concept and runs only in dev mode, as far as I know. Hope it helps.	schweller	DomKM
828	2016-02-23 06:40:07	> Looks like there is an expectation that the version of the Babel plugin will always exactly match the Relay runtime version @stubailo Yes - as we iterate on Relay we often need to adjust the plugin to provide more/less/different information about the queries. The commit you linked is a perfect example, where we needed a stable identifier for a fragment at build time. We expect to continue itera…	josephsavona	stubailo
828	2016-03-14 19:57:31	Thanks, @josephsavona. After looking through the code and discussing this with @stubailo in Slack, it seems quite a bit more complicated than I hoped, in large part due to my lack of familiarity with Babel, Flow, and the rest of the modern JS ecosystem. I'll try to get to it eventually, though I hope that someone who is familiar with this and can knock it out it a couple hours will do so. For wha…	DomKM	josephsavona
828	2016-03-14 19:57:31	Thanks, @josephsavona. After looking through the code and discussing this with @stubailo in Slack, it seems quite a bit more complicated than I hoped, in large part due to my lack of familiarity with Babel, Flow, and the rest of the modern JS ecosystem. I'll try to get to it eventually, though I hope that someone who is familiar with this and can knock it out it a couple hours will do so. For wha…	DomKM	stubailo
828	2016-03-18 17:33:06	:edit: oops I am dumb @chandu0101 posted this approach as the first comment ;p I messed with this a month or so ago (just saw this issue). The thing I was doing, and no idea if it was a good idea or not, was shelling to node.js from clojure. So you might have something like: This would call the babel transformer directly with the Relay plugin configured, get the AST, and then execute it (it turns…	eyston	chandu0101
828	2016-03-18 17:57:42	@eyston That's very similar to what I am currently doing. I opened https://github.com/facebook/relay/issues/962 specifically because I'd like to switch from shelling out to Node to directly compiling in Nashorn. The only thing stopping us JVM users (CC @chandu0101) from using Relay with Nashorn is that `babel-relay-plugin` and `graphql-js` currently lack UMD builds.	DomKM	eyston
828	2016-03-18 17:57:42	@eyston That's very similar to what I am currently doing. I opened https://github.com/facebook/relay/issues/962 specifically because I'd like to switch from shelling out to Node to directly compiling in Nashorn. The only thing stopping us JVM users (CC @chandu0101) from using Relay with Nashorn is that `babel-relay-plugin` and `graphql-js` currently lack UMD builds.	DomKM	chandu0101
826	2016-02-11 00:55:03	Thanks for this, @ianstormtaylor. This is great feedback, and I see you've gone and found the related issues (like #538). I'll close this one out so that we don't have too much duplication, but I think your thoughts here are really valuable and I'll add a back-reference here so that we don't lose track of them.	wincent	ianstormtaylor
822	2016-02-11 01:47:35	This is great feedback, @ianstormtaylor. We've already taken some steps towards de-emphasizing routes, but there's still more that we can do. When we first designed them they were much closer to what developers typically thing of as "routes", and that's why we named them that way. For an example of the direction we're headed, take a look at `RelayRenderer` ([here](https://github.com/facebook/rela…	wincent	ianstormtaylor
820	2016-03-03 09:52:50	Great question @ianstormtaylor and thanks for the clarification @wincent. But am I right with the assumption that as of now (currently version `0.7`) you **have to** use the `viewer` property?	schickling	wincent
820	2016-03-03 09:52:50	Great question @ianstormtaylor and thanks for the clarification @wincent. But am I right with the assumption that as of now (currently version `0.7`) you **have to** use the `viewer` property?	schickling	ianstormtaylor
820	2016-03-03 15:06:01	@schickling: Yeah as of the current version you have to use `viewer` (or some other root field like it) to work around the limitations described in #112. See also [Dan's comment](https://github.com/facebook/relay/issues/112#issuecomment-170648934) on that issue and its predecessors for some caveats about working with `viewer`.	wincent	schickling
820	2016-03-03 16:05:54	Thanks @wincent. I guess it would make sense to make this more clear in the docs, at least for now to avoid some confusion for new users :-)	schickling	wincent
819	2016-02-29 23:13:33	@ianstormtaylor Until then you can use the [babel-relay-plugin-loader](https://github.com/BerndWessels/babel-relay-plugin-loader) in your `.babelrc`	BerndWessels	ianstormtaylor
819	2016-03-04 18:36:21	I totally agree with @ianstormtaylor's suggestion and think it would be a big win in terms of minimising first steps when getting started with Relay. I just had a long conversation with the guys from Babel and learned that it's not really possible (or at least recommended) to wrap a babel plugin. The functionality should rather be included in the plugin itself. I really like the syntax Ian has pr…	schickling	ianstormtaylor
819	2016-04-20 18:14:49	Update: We've built [babel-plugin-react-relay](https://github.com/graphcool/babel-plugin-react-relay) supporting different source types such as JSON files, JS schema definitions and even URL schema endpoints. This is meant to provide a more convenient and powerful solution without the need for scripts like `build/babelRelayPlugin.js`. @ianstormtaylor would love to hear your thoughts on the API 👍	schickling	ianstormtaylor
818	2016-02-21 11:21:22	@josephsavona I like the idea that the GraphQL server exposes the whole schema on an endpoint. Are there any possible downsides to this? I guess this could also be implemented by a external (express) library for now?	schickling	josephsavona
817	2016-02-11 02:20:51	Thanks, @ianstormtaylor. This is a very generous contribution of time and effort. Thanks for the feedback and analysis! Some of these we've closed already to try and group together duplicated or overlapping concepts. I'll close this one too because we're trying to keep the open issues list down to a smaller number of aggregated, actionable issues. As we merge stuff together there will be backrefe…	wincent	ianstormtaylor
816	2016-02-11 16:56:45	@denvned We agree on all counts. One option is to extend GraphQL to allow named fragment references: This is great for Relay, but could mean that GraphQL response payloads are inflated, as data that would otherwise be available under the same key is now duplicated under each alias:	josephsavona	denvned
816	2016-09-28 16:26:42	@josephsavona I have [one more nesting.](https://facebook.github.io/relay/prototyping/playground.html#source=class%20ChildComponent%20extends%20React.Component%20%7B%0A%20%20render%28%29%20%7B%0A%20%20%20%20const%20%7Bhello%7D%20%3D%20this.props.greetings%3B%0A%20%20%20%20return%20%3Ch1%3E%7Bhello%7D%3C%2Fh1%3E%3B%0A%20%20%7D%0A%7D%0A%0Aconst%20ChildContainer%20%3D%20Relay.createContainer%28Child…	bsr203	josephsavona
814	2016-02-11 16:57:25	@ooflorent If possible, can you try your app on master? As I mentioned it should be fixed there.	josephsavona	ooflorent
814	2016-02-12 15:15:51	@josephsavona I just did and the bug is no longer there. Thanks.	ooflorent	josephsavona
814	2016-02-12 15:44:29	@ooflorent great, thanks for confirming :-)	josephsavona	ooflorent
810	2016-03-03 17:06:31	@facebook-github-bot import	josephsavona	facebook-github-bot
806	2016-02-08 19:47:34	I did a some experimentation on this for a hackathon and wrote up the results in a fair amount of detail [here](https://github.com/wincent/relay/tree/hack/contrib/lightweight-results). The (possibly counterintuitive) result is that no combination or normalization, binary encoding, and compression beats naive, fully-expanded JSON compressed with GZIP. GZIP is _really_ good at eliminating redundanc…	wincent	tuukka
801	2016-02-07 22:48:47	@ryancole Thanks for working on this! See feedback for how to make this even better :-)	josephsavona	ryancole
801	2016-02-08 19:04:59	@josephsavona Alright, I think I've addressed your feedback. The code now uses `Map { value => { type, variableID }}`. Changing it from the previous `Object { variableID: { type, value }}` required a few changes elsewhere, and also removed the usage of a couple imports.	ryancole	josephsavona
800	2016-02-07 03:55:26	Thanks for providing the context, @daemonsy, and for the PR! Glad that Relay it working well for you.	wincent	daemonsy
800	2016-02-07 03:56:08	@facebook-github-bot shipit	wincent	facebook-github-bot
798	2016-05-08 19:34:00	Per @edvinerikson's comment it looks like this isn't sufficient for running the examples. Let's continue discussion in #906 and move forward with a new PR when a full solution is identified.	josephsavona	edvinerikson
797	2016-02-06 16:17:42	Thanks @taion!	wincent	taion
795	2016-02-06 02:50:31	Thanks @BobertForever! Will merge this a bit later.	wincent	BobertForever
794	2016-02-06 01:30:34	Thanks @KyleAMathews! @facebook-github-bot shipit	wincent	KyleAMathews
789	2016-02-08 22:24:13	Thanks for filing this issue @jardakotesovec! This is important, so I'm going to fold it into #538, which is about overhauling the mutations API. (It will be easier to manage with the various interrelated mutations issues in a single place.)	wincent	jardakotesovec
789	2016-06-14 06:53:41	@wincent May I ask whats the status for this feature? I will need it sometime soon, so wondering what route should I take. Default network layers is using _fetch_, which does not have progress callback, so it basically means using XHR in my custom network layer.. I could spend some time on PRs if you give me clues what you envision in relay core for that matter.	jardakotesovec	wincent
789	2016-06-14 14:43:32	@jardakotesovec I did some work a while back on introducing an [alternative low-level API for mutations](https://github.com/facebook/relay/blob/829450ab74aa5c6b0cdb453cb76b1fbc45f16687/src/mutation/RelayGraphQLMutation.js), but that decidedly doesn't involve any changes at the network layer. We're still working on improving mutations: if you check out [the meeting notes](https://github.com/facebo…	wincent	jardakotesovec
789	2016-06-16 07:26:33	@wincent Thanks. Using xhr in custom network layer works just fine. Issue is that in `sendMutation` method I am getting `RelayMutationRequest` where I can't access mutation callbacks nor props, so basically I can pass just one onProgress function to the network layer on initialization. So even if I track all file upload progresses in network layer I don't see nice way to match these progresses wi…	jardakotesovec	wincent
788	2016-02-03 02:11:02	@wincent there are ongoing community efforts to build subscriptions (#411), contextual state (#558), support server rendering, etc. What do you think about including these in the roadmap?	josephsavona	wincent
788	2016-02-03 02:40:17	I think we can link to these but it will be most useful to draw a clean line between what is prioritized internally and what's happening externally. (Note the old roadmap is still at the bottom of the page and does link to or mention these issues.) [typed in my phone; apologies in advance for the errors.] On Tue, Feb 2, 2016 at 6:11 PM Joseph Savona notifications@github.com wrote: > @wincent http…	wincent	wincent
786	2016-10-29 13:21:54	I will not rubber stamp and land your change for you @steveluscher! I can import it for you and you can get your change reviewed by someone though :)	facebook-github-bot	steveluscher
785	2016-02-04 00:19:56	This is good feedback @Kureev. Thanks. We are indeed moving away from the "route" terminology (see for example #456 and #503). If you look at `RelayRenderer`, which is a newer abstraction that `Relay.RootContainer`, you'll see that we've already moved towards using `RelayQueryConfig` shapes (passed in via a `queryConfig` prop) instead of routes, and we are shooting for `Container` rather than `Co…	wincent	Kureev
785	2016-02-04 00:33:13	Thanks for the nice feedback, @wincent!	Kureev	wincent
784	2016-02-03 02:15:21	@ryancole thanks for the extra info, this is super helpful for debugging!	josephsavona	ryancole
784	2016-02-05 22:48:30	There are two basic approaches here: - Flatten the query prior to printing it. - Print duplicated fields, but in a way that passes validation. Based on @leebyron's example this would mean printing: query ($orderBy: _GroupOrdering) { viewer { allGroups_...: allGroups(orderBy: $orderBy) { count } allGroups_...: allGroups(orderBy: $orderBy) { count } # same variable name when value is same } } Flatt…	josephsavona	ryancole
784	2016-02-05 22:48:30	There are two basic approaches here: - Flatten the query prior to printing it. - Print duplicated fields, but in a way that passes validation. Based on @leebyron's example this would mean printing: query ($orderBy: _GroupOrdering) { viewer { allGroups_...: allGroups(orderBy: $orderBy) { count } allGroups_...: allGroups(orderBy: $orderBy) { count } # same variable name when value is same } } Flatt…	josephsavona	leebyron
784	2016-02-06 01:37:22	@ryancole Great, thanks! For a test case, take a look at the [test schema](https://github.com/facebook/relay/blob/master/scripts/jest/testschema.graphql) for fields to use in constructing a repro case - something like _should_ probably be sufficient (or pretty close).	josephsavona	ryancole
784	2016-02-07 04:08:20	@josephsavona I managed to get the tests running. Not sure why they won't run on my other PC. I have a feeling it has something to do with me downgrading to node 4 / npm 2. Something might be cached in the npm 3 format, or something, idk. Anyways, there's my first stab at the second approach you mentioned yesterday. There already exists a map of created variables, so I'm just checking that and re…	ryancole	josephsavona
784	2016-02-07 22:51:07	@ryancole thanks again for working on this, let's keep discussion of the implementation on the PR. > I don't fully understand all of the possible ramifications of this change, technically This is a very localized change, and the file has good test coverage. If you're curious to learn more about the implementation and ramifications of a change, I'd encourage you to experiment with changing things …	josephsavona	ryancole
783	2016-02-04 19:50:16	Thanks for posting, @jaredly. Making common operations easy/simple, and harder operations possible/feasible is one of the goals of our current work on mutations (see #538); the surface area and scope of possible changes is huge however, so I am still gathering up all the issues and feedback trying to make a coherent plan. In the meantime please keep the feedback and ideas coming.	wincent	jaredly
782	2016-02-09 21:31:58	> ...`intersectRelayQuery` will take the tracked fields for the node with id "123", including the two fragments (on User and Blog), and then try to expand them @NevilleS Thanks for debugging this - it's super helpful to have a repro. Since we know the type of each field/fragment, `intersectRelayQuery` should be able to filter out tracked fragments of a mismatched type. In your example, given a co…	josephsavona	NevilleS
782	2016-02-10 16:22:40	> Still strange though as my schema already defines "target" to be of type Resource. Looks like unnecessary double-casting @danielgriese Thinking purely from the perspective of the mutation query, it is unnecessary casting. The difficulty is that the `Claim` was also fetched in other contexts (as a `Resource`), so there are valid fragments on the claim (`... on Medium`) that are not valid `Claim`…	josephsavona	danielgriese
782	2016-02-10 16:23:47	It looks like the fix here is to wrap all mutation fragments in `... on Node { ... on FieldType { ${originalFragment} } }` - @NevilleS still interested in that PR? :-)	josephsavona	NevilleS
782	2016-02-22 19:14:42	Hey @josephsavona, I've been out for a week or so on "IRL" stuff, but I hope to pull a PR together this week. Are we in agreement that adding a defensive wrapper like `... on Node { ... on FieldType { ${originalFragment} } }` during the mutation query building step is the best solution today? That'd be pretty easy, but would of course make _all_ mutation queries that much uglier :laughing:	NevilleS	josephsavona
782	2016-02-23 06:34:54	@NevilleS Yes, the general shape of the solution - wrapping tracked fields in conditioning fragments - is correct. It isn't exactly clear what the most efficient way to determine the fragment type to wrap the field in (perhaps we have to store the parent field type of a fragment when we track it?). cc @wincent who is focusing on simplifying mutations - he might have more ideas here.	josephsavona	NevilleS
782	2016-02-23 07:03:44	Actually, I was thinking I'd be able to just use the type of the node in the mutation payload, unrelated to the tracked fragments. This means the query tracking is unaffected and only the mutation query building logic needs to be aware of this. I haven't tried anything yet though - is it possible to get the type information of the mutation payload at runtime? Is that stored at all? On Tue, Feb 23…	NevilleS	NevilleS
782	2016-02-27 00:05:29	Yeah, that doesn't work... Tracked queries aren't always fragments like `...F0`, it seems. When I experiment sometimes the children of the intersected query are fields like `id`, `someFieldName`, etc. That means when you wrap all those tracked children in a `Node` fragment, those fields become invalid :cry: I guess that means I've caught up to @josephsavona's train of thought - the trouble is fig…	NevilleS	josephsavona
782	2016-03-28 20:43:29	> I believe what needs to happen is some way to carry the "type" information through from the babelRelayPlugin so that it is available in the Relay AST when constructing the mutation query, @NevilleS `babel-relay-plugin` records the type information for every node, along with whether the type is abstract or concrete - these can be accessed with `getType(): string` and `isAbstract(): boolean` on f…	josephsavona	NevilleS
782	2016-03-29 01:29:04	@NevilleS sweet, thanks!	josephsavona	NevilleS
782	2016-04-21 20:12:06	@NevilleS I'm facing the same issue with RANGE_ADD right now	zuker	NevilleS
782	2016-04-21 21:45:18	@NevilleS Thank you for your clarification! Mutation succeeds now.	zuker	NevilleS
782	2016-04-22 12:34:07	Hi @zuker. This looks unrelated to this issue so it'd be better to ask this on StackOverflow or a separate issue. I think you'll find several examples of the `Expected prop ... to be data fetched by Relay` elsewhere. I'd prefer to keep this issue discussion related to the problem of invalid fragment expansions in mutation queries, thanks 👍	NevilleS	zuker
782	2016-04-22 12:41:29	@NevilleS I think my problem is related to invalid fragment expansions since in case 1 and 2 `Account` and `PasswordItem` got probably merged (fields `tilte` and `pass` are `PasswordItem`'s fields) and all entire issue is a result of workaround you provided (anyway thanks again for it :). **UPD**: basically if you could advice me how to wrap the `password_items` connection properly with `... on N…	zuker	NevilleS
782	2016-06-02 17:23:16	@theorygeek We haven't been able to make progress on a fix for this yet. For now, the workaround is documented here: https://github.com/facebook/relay/issues/782#issuecomment-213110469.	josephsavona	theorygeek
782	2016-10-12 16:51:38	Hmm, that's an interesting workaround @tomconroy... it requires schema changes of course, but the alternative (manually wrapping all your fragments in that "indirection sandwich" I proposed) is a pretty hideous solution. We're trying to decide on our preferred solution for this issue and I see four options: 1) Add the "indirection sandwich" to the fragments that might lead to invalid expansion 2)…	NevilleS	josephsavona
782	2016-10-12 16:51:38	Hmm, that's an interesting workaround @tomconroy... it requires schema changes of course, but the alternative (manually wrapping all your fragments in that "indirection sandwich" I proposed) is a pretty hideous solution. We're trying to decide on our preferred solution for this issue and I see four options: 1) Add the "indirection sandwich" to the fragments that might lead to invalid expansion 2)…	NevilleS	tomconroy
782	2016-10-13 16:35:15	@josephsavona do u have an example of usage of `RelayGraphQLMutation`?	sibelius	josephsavona
782	2016-10-13 21:52:11	@sibelius Not yet, the best bet is to look at the [unit tests](https://github.com/facebook/relay/blob/ea03e9ba6bc5763c18b9745eeab375087507307e/src/mutation/__tests__/RelayGraphQLMutation-test.js).	josephsavona	sibelius
782	2016-10-13 22:27:52	We've been using the low-level API a bit today, it's working pretty well! Thanks for implementing `RANGE_ADD` in there @josephsavona, it's definitely needed when mutating connections...	NevilleS	josephsavona
782	2016-11-10 08:54:32	Hey ! If there any news on this issue? Do you think that a fix is possible on Relay 1 before the release of Relay 2 ? I'm just wondering how to implement the @tomconroy workaround with [graphql-relay-js](https://github.com/graphql/graphql-relay-js). I mean, is it possible to set a mutation output field type as generic "Node" ?	mrogelja	tomconroy
781	2016-10-29 13:21:51	I will not rubber stamp and land your change for you @gabelevi! I can import it for you and you can get your change reviewed by someone though :)	facebook-github-bot	gabelevi
779	2016-05-18 11:23:43	@eyston What is the reason for closing this? Your two PRs seems like some really great features that would benefit quite a few people :)	Globegitter	eyston
779	2016-05-18 15:08:59	@Globegitter check out [this thread](https://github.com/facebook/relay/issues/541#issuecomment-213093469) for more context.	josephsavona	Globegitter
779	2016-05-18 15:20:43	@josephsavona I have seen that, which I understood as, that you (i.e. relay core team are not actively working towards it). But that also means community contributions won't be accepted? The reason I am pinging on this PR is that we will start adding websocket to one of our apps and I am right now evaluating the best option. If subscriptions are close, then it would of course make most sense to u…	Globegitter	josephsavona
779	2016-05-18 15:53:20	> which I understood as, that you (i.e. relay core team are not actively working towards it). But that also means community contributions won't be accepted? @Globegitter In general we're absolutely open to community contributions. In this particular case, @eyston did a ton of amazing work building subscription support, but there's a lot of complexity here and we simply don't have the bandwidth to…	josephsavona	Globegitter
779	2016-05-18 15:53:20	> which I understood as, that you (i.e. relay core team are not actively working towards it). But that also means community contributions won't be accepted? @Globegitter In general we're absolutely open to community contributions. In this particular case, @eyston did a ton of amazing work building subscription support, but there's a lot of complexity here and we simply don't have the bandwidth to…	josephsavona	eyston
779	2016-05-18 16:01:07	@eyston thanks for the clarification, that makes sense. @josephsavona thanks for giving some background and a bot more information on this. That will help quite a bit with our decision on how to implement subscription/subscription-like features in our apps.	Globegitter	eyston
779	2016-05-18 16:01:07	@eyston thanks for the clarification, that makes sense. @josephsavona thanks for giving some background and a bot more information on this. That will help quite a bit with our decision on how to implement subscription/subscription-like features in our apps.	Globegitter	josephsavona
777	2016-05-13 21:22:21	@dylanahsmith if errors are represented on the payload, wouldn't that imply to Relay that the mutation was successful, though? it seems as though if Relay sees that `errors` array, in the response, it knows that the mutation has failed, and triggers all the expected fail-case actions, such as the `onFailure` callback. if we have "user errors" as part of a _successful_ payload then Relay will proc…	ryancole	dylanahsmith
777	2016-05-13 21:22:21	@dylanahsmith if errors are represented on the payload, wouldn't that imply to Relay that the mutation was successful, though? it seems as though if Relay sees that `errors` array, in the response, it knows that the mutation has failed, and triggers all the expected fail-case actions, such as the `onFailure` callback. if we have "user errors" as part of a _successful_ payload then Relay will proc…	ryancole	josephsavona
776	2016-10-29 13:21:38	I will not rubber stamp and land your change for you @steveluscher! I can import it for you and you can get your change reviewed by someone though :)	facebook-github-bot	steveluscher
775	2016-02-06 19:31:49	@ramsaylanier great, glad you got it working!	josephsavona	ramsaylanier
775	2016-02-08 03:57:37	@josephsavona sorry I realized that there is another issue. I'm calling the `createWordpressPage` function to create the component using react router. This is what the routes look like: This works, but I think its creating a new component everytime I switch between :page routes —For example, when I got to '/articles' and then to '/about'. When I switch back I get:	ramsaylanier	josephsavona
775	2016-02-22 06:32:44	@ramsaylanier sorry for the delay getting back to you. have you tried memoizing the results of the `createWordpressPage` function? it would definitely be wasteful to reallocate a component class on every transition.	josephsavona	ramsaylanier
775	2016-02-23 04:22:28	@josephsavona Basically, the problem I'm running into is that I'm using part of the initial query to determine the layout - so the first time it runs through and renders the correct component, it doesn't pick up the fragment. In a Page component I do this: and the Page Container: But this gives me an	ramsaylanier	josephsavona
774	2016-02-04 20:05:33	@NevilleS its ok, our tool can rebase on import.	josephsavona	NevilleS
770	2016-01-27 21:32:19	Oh, I see @josephsavona. So there will be a subscription for each connection, since the NODE_DELETE config will act on a node id specific for each connection I guess? I am keen to see how that feels in reality, especially non-infinite (windowed) connection are still giving me a bit of a headache in relay since I am never sure what the right way is to implement it with all the internal relay mecha…	BerndWessels	josephsavona
769	2016-02-09 18:22:02	@wincent Possibly. Here it is: But how else would you do it? What is the right way to insert to and delete from a connection without mass updates of the relay cache?	BerndWessels	wincent
769	2016-02-27 12:49:38	@BerndWessels I recently gives this on another attempt and it works. My query is just like your. Actually not putting the connection field in the fat query will cause the overfetching.	tuananhtd	BerndWessels
767	2016-01-28 21:23:41	Thanks for these contributions, @iamchenxin! Instead of warning and documenting (#764) this behavior, how would you feel about fixing it? Here's what needs to happen: Right now, we use the `identifyingArgValue` as a key in the `rootCallMap` and `cachedRootCallMap` of the `RelayRecordStore`. This is a map from `identifyingArgValue` to `DataID`. Because keys can only be strings, we enforce that eve…	steveluscher	iamchenxin
767	2016-02-01 16:46:39	@steveluscher I am not familiar with Relay yet,and I am learning both Relay and English these days ,So when i make sure i can figure out the meaning of most Relay Store's functions, i should and would do this. Maybe one or two weeks later. BTW: I thought the string restriction is deliberately designed before . When i first learn to use relay, i tried to pass `Object` and `int` as args to the top-…	iamchenxin	steveluscher
767	2016-02-15 08:06:22	Someone just hit this restriction internally, where their identifying argument was an integer. Relay, as you've noticed above, turned it into a string. If you have time to open Relay up to objects, integer, and string identifying arguments, that would be a tremendous help, @iamchenxin!	steveluscher	iamchenxin
767	2016-02-15 10:22:58	@steveluscher Just back from Chinese new year today, i will try to fix it tomorrow .	iamchenxin	steveluscher
767	2016-02-16 15:58:23	Hi @iamchenxin ! I had the same problem when I tried to use an integer identifying argument. If you have the opportunity to look into this issue, it would help a lot! Let us know if you need help!	vdurmont	iamchenxin
767	2016-02-16 16:21:21	@vdurmont in the process of writing unit test , will pull the code before i go to sleep. writing additional type for test in `testschema.graphql` now.	iamchenxin	vdurmont
767	2016-02-16 17:51:27	@vdurmont hi,i go to sleep. and update the uncompleted code to a new pull request. (you review them first, check if i got the right idea). [#844](https://github.com/facebook/relay/pull/844/files). Im not familiar with flow and jest. so i use `?any` temporarily (should be something like number|string|object). number support should already worked. Object support maybe need modify more files? but ma…	iamchenxin	vdurmont
767	2016-03-02 23:45:40	@iamchenxin Thanks for starting the discussion about this! I've created two new PRs that build on these ideas in #894 and #895, so let's continue discussion there.	josephsavona	iamchenxin
765	2016-01-25 18:01:27	@josephsavona - I'm setting category, but I just discovered that the props are being set but some child component is not receiving the updated props. So all is operating well - i guess my only question then is why do these queries seem to take longer... is it because its using the node query to identify the source instead of the viewer query? Thanks!	brad-decker	josephsavona
764	2016-01-26 07:08:03	@josephsavona Add some information in `Guides-Routes.md` for this. This part rule for Graph-Relay Data model what i get right now is that, the top-level interface of query must be used string as params for Relay store to indexed data?Cause im poor at english,there may be some misunderstanding.	iamchenxin	josephsavona
762	2016-01-27 21:53:27	Thanks for reporting this, @dhenson02. I think we can actually tackle this as part of #706, which you've already referenced, so I am going to close this one out.	wincent	dhenson02
761	2016-01-25 19:17:04	@denvned Thanks for this! I have lots of minor feedback but this is great. I'm going to import now to start testing it out, but feel free to make updates (if you can!) and i'll re-import.	josephsavona	denvned
761	2016-01-26 11:27:16	@josephsavona Thanks for review! I updated PR with all your corrections except the one about the circular dependency (see my [comment](https://github.com/facebook/relay/pull/761#discussion_r50822499)).	denvned	josephsavona
761	2016-01-26 20:13:31	@facebook-github-bot import	josephsavona	facebook-github-bot
759	2016-02-03 23:54:39	Thanks for highlighting this, @taion. Of those, the string check sounds a bit more cumbersome, but it feels like it's technically the more correct fix. Want to submit a PR?	wincent	taion
754	2016-01-20 07:42:40	Hi @fabiosantoscode. Does your testing app recreate containers on each request using `Relay.createContainer(...)`? I can't see any other reason for such `queryCache.size` growth (well, probably except some bug in core-js polyfill for `Map`).	denvned	fabiosantoscode
754	2016-01-20 08:08:35	Hello! Yes it does. Since the app is wrapped in react-router and react-router itself needs a history object which changes for every URL, we've created an isomorphic function that creates the entire thing. On 07:42, Wed, 20 Jan 2016 Denis Nedelyaev notifications@github.com wrote: > Hi @fabiosantoscode https://github.com/fabiosantoscode. Do your testing > app recreates containers on each request us…	fabiosantoscode	fabiosantoscode
754	2016-07-15 06:04:44	@rodrigopr Does your app also redefine all the containers in every http request (by calling `createContainer`)? The fact that the cache size is being exceeded is an indication that the application is doing unnecessary recomputation on each request; you could probably get a general performance boost by defining components/containers just once (they're meant to be reusable). We would consider addin…	josephsavona	rodrigopr
754	2016-07-15 16:48:43	@rodrigopr Hmm. Those packages may be somehow redefining containers, but there isn't anything immediately obvious in the sections you linked to. I would recommend adding a breakpoint in `buildRQL` or `getRelayQueries` for cache misses to see what's causing the memory to grow so much (maybe [here](https://github.com/facebook/relay/blob/master/src/container/getRelayQueries.js#L42)).	josephsavona	rodrigopr
754	2016-07-15 17:03:33	@josephsavona thanks for the quick feedback. I'll debug it further on that line, but if I understood correctly the `Component` on the line you pointed is an instance of `QueryAggregator`, which are created once per request (on `isomorphic-relay-router/src/prepareData.js` I mentioned). I'll also investigate how we can avoid creating a QueryAggregator instance per server-side render, but probably w…	rodrigopr	josephsavona
754	2016-07-22 08:01:56	@tomconroy Are you using `isomorphic-relay-router`? `isomorphic-relay-router` creates a [new `QueryAggregator` for every request](https://github.com/denvned/isomorphic-relay-router/blob/master/src/prepareData.js#L6). Which is later passed to `RelayReadyStateRenderer` where `getRelayQueries` is [called for every `render()`](https://github.com/facebook/relay/blob/master/src/container/RelayReadyStat…	nthtran	tomconroy
754	2016-07-24 23:56:17	@josephsavona I've been playing with this and I'm going to comment over on denvned/isomorphic-relay-router#40, but can you confirm for me that `getRelayQueries` is expecting a class/constructor and not an instance of a component?	KCraw	josephsavona
754	2016-07-25 06:46:01	@josephsavona Thanks! Any chance of letting it accept either; i.e., check if Component is a function, and if not, use Component.constructor as the key? The reason I ask is I don't think caching any sort of query config aggregator is going to work for SSR. Otherwise you're bound to have concurrency problems. And any sort of query config aggregator is likely going to have to fake the `RelayContaine…	KCraw	josephsavona
754	2016-07-26 05:28:01	> It isn't clear why a new aggregator would need to be recreated when re-encountering a previously seen route, as only the params on the Route object change. @josephsavona The problem was that _react-router-relay_, on which _isomorphic-relay-router_ is based, is designed in such a way that there supposed to be an unique instance of `QueryAggregator` per each `Router` instance, and trying to reuse…	denvned	josephsavona
754	2016-07-26 15:34:38	I think @denvned's solution fixes the issue with routing and query aggregation, and in a quick test, the cache seems to be building as intended by Relay on both the client and server. That being said, I think we're still going to need to a way to manually disable Relay's caches on the server as @josephsavona suggested. This is completely independent of routing. Relay caches use the params in gene…	KCraw	denvned
754	2016-07-26 15:34:38	I think @denvned's solution fixes the issue with routing and query aggregation, and in a quick test, the cache seems to be building as intended by Relay on both the client and server. That being said, I think we're still going to need to a way to manually disable Relay's caches on the server as @josephsavona suggested. This is completely independent of routing. Relay caches use the params in gene…	KCraw	josephsavona
754	2016-07-27 09:14:04	> In fact, it can be harmful to reactive architectures in situations where constructing a fresh version of the HTML is crucial. @fabiosantoscode I don't quite understand what you mean. I think a combination of a container and a query configuration, which is used as the cache key, always yields the same set of relay queries, thus should be safe for caching (in case when the cache doesn't grow unbo…	denvned	fabiosantoscode
754	2016-07-27 19:36:55	> @fabiosantoscode I don't quite understand what you mean. I think a combination of a container and a query configuration, which is used as the cache key, always yields the same set of relay queries, thus should be safe for caching (in case when the cache doesn't grow unboundedly). Thanks for the clarification, I seemed to have misread and thought an in-process cache for query _responses_ was bei…	fabiosantoscode	fabiosantoscode
754	2016-08-04 18:51:53	@josephsavona Any thoughts on using LRU cache for these two caches? Would you be open to a PR that implemented something like a `RelayLRUCache` module that would abstract all this away, and would allow globally setting the cache size (using `0` to turn them off and setting the default as `Infinity`)? If so, I'm willing to take a stab at it in the nearish future (I'd have to make time), or maybe @…	KCraw	denvned
754	2016-08-04 18:51:53	@josephsavona Any thoughts on using LRU cache for these two caches? Would you be open to a PR that implemented something like a `RelayLRUCache` module that would abstract all this away, and would allow globally setting the cache size (using `0` to turn them off and setting the default as `Infinity`)? If so, I'm willing to take a stab at it in the nearish future (I'd have to make time), or maybe @…	KCraw	josephsavona
753	2016-02-04 23:35:28	Thanks for the report @yodairish. I am wondering, is this throwing an error, or just warning? If so, it may be a duplicate of #759, which is mitigated by 839eeb36814d (on `master`, but not in the current 0.6.1 release).	wincent	yodairish
752	2016-10-29 13:21:51	I will not rubber stamp and land your change for you @gabelevi! I can import it for you and you can get your change reviewed by someone though :)	facebook-github-bot	gabelevi
751	2016-01-19 20:57:04	@vslinko Glad that helped!	josephsavona	vslinko
750	2016-10-13 16:49:33	@vladar have u found any workaround for this?	sibelius	vladar
750	2016-10-13 21:51:04	@sibelius The workaround is to use `RelayGraphQLMutation`.	josephsavona	sibelius
749	2016-01-20 16:57:56	@steveluscher I have updated the pull request to change all instances to 2016	pra85	steveluscher
749	2016-01-25 19:20:04	@pra85 Thanks so much for taking the initiative to do this! @wincent noticed that our other projects are using `-present` to avoid the necessity for yearly updates. What do you think about moving forward with that change (#757) instead?	josephsavona	pra85
749	2016-01-25 21:13:33	Also happy to close that one if you prefer to re-roll this one @pra85 (either way, they're both in need of a rebase).	wincent	pra85
749	2016-01-26 04:06:31	@wincent I have rebased and updated this pull request to make it `-present` everywhere.	pra85	wincent
749	2016-03-17 02:38:12	@vko-online Thanks, I just sent #959 to update the remaining years.	kassens	vko-online
748	2016-01-19 18:28:13	@facebook-github-bot shipit	cpojer	facebook-github-bot
748	2016-10-29 13:20:49	I will not rubber stamp and land your change for you @cpojer! I can import it for you and you can get your change reviewed by someone though :)	facebook-github-bot	cpojer
747	2016-01-23 00:43:23	Sounds good @josephsavona ! https://stackoverflow.com/questions/34958295/whats-relays-relationship-to-flux	chrisbolin	josephsavona
745	2016-01-27 22:40:41	I am also having a having a similar fetching data with relay. Here are the details: 1. Load initial page - queries a field `account` on `viewer` via Relay.Container - `account` field comes back `null` (correct behavior) 2. Redirect user to new page to fill out form (as they do not have an account) - User correctly fills out form and submits - account mutation is fired and completes successfully 3…	larsonjj	NevilleS
745	2016-01-27 22:44:49	@NevilleS, It definitely fixes the issue I've been having. It would be great if you submitted a PR to see if this gets more attention from the FB team.	larsonjj	NevilleS
745	2016-01-27 22:45:14	@NevilleS can you submit a PR with your test and fix?	josephsavona	NevilleS
745	2016-02-04 04:32:40	@josephsavona my use case is exactly the same as @larsonjj, except rename `account` to `user` :D	dminkovsky	josephsavona
745	2016-02-04 04:32:40	@josephsavona my use case is exactly the same as @larsonjj, except rename `account` to `user` :D	dminkovsky	larsonjj
744	2016-01-18 13:38:07	Thanks @josephsavona, wasn't sure if subscription were the answer to that problem!	xuorig	josephsavona
742	2016-01-21 10:27:29	@josephsavona This is actually a bug, so can you please reopen the issue.	shahankit	josephsavona
742	2016-01-21 16:04:21	@shahankit just saw your SO comment - yeah this looks like a bug. I suspect this has to do with the fact that the schema doesn't use the `Node` interface, which means calls to fetch recursive data can't use `node(id: $id)` calls. We'll keep this open to track work on a fix, but as a workaround I would suggest implementing `Node` and see if that helps.	josephsavona	shahankit
742	2016-06-28 06:45:45	@steveluscher thanks.	shahankit	steveluscher
741	2016-01-13 20:42:03	@dphaener Yes that was the problem and isomorphic-relay solved it for me. Thanks man! Might try your solution as well	mattiasewers	dphaener
741	2016-01-19 17:06:38	@mattiasewers thanks for reporting this. We're aware of the compatibility issue with Relay in non-web environments - @skevy's pending #713 addresses the issue with `self`. For now, `isomorphic-relay` is a good workaround.	josephsavona	mattiasewers
741	2016-01-29 07:20:26	@dphaener If I'm not missing something, the problem with the second approach you mention is that you don't even get the chance to inject your custom network layer. Currently Relay loads its own fetch-dependent `RelayDefaultNetworkLayer` module at the very beginning.	guigrpa	dphaener
741	2016-01-29 17:35:20	@guigrpa Relay will use the `RelayDefaultNetworkLayer` if you do not inject one: `Relay.injectNetworkLayer(new MyCustomNetworkLayer())` I think I may have left that part out of my gist. :) Good docs on this here: https://facebook.github.io/relay/docs/guides-network-layer.html#content	dphaener	guigrpa
740	2016-01-13 16:11:29	@vslinko thanks for this! No need to squash commits ;-)	josephsavona	vslinko
740	2016-01-20 17:01:48	Did we decide to change this to “non-negative integers” to allow for 0 to mean “fetch the first zero” (eg. fetch none)? @josephsavona @kassens	steveluscher	josephsavona
740	2016-01-20 17:42:54	> Did we decide to change this to “non-negative integers” to allow for 0 to mean “fetch the first zero” (eg. fetch none)? Yes. @vslinko can you update the PR?	josephsavona	vslinko
740	2016-03-10 20:23:11	@vslinko Are you planning on updating this PR to "non-negative integers"?	yungsters	vslinko
739	2016-01-15 05:01:15	@NevilleS Thanks you are right.	BerndWessels	NevilleS
738	2016-01-14 19:00:05	@josephsavona Thank you, here's the [question](http://stackoverflow.com/questions/34797581/is-there-a-fetched-callback-to-relay-createcontainer).	BerndWessels	josephsavona
737	2016-09-03 00:28:03	Going to close this as we're working on preparing for the release of [Relay 2](https://speakerdeck.com/wincent/relay-2-simpler-faster-more-predictable), so it is very unlikely that we'll be allocating resources to documenting the old APIs at this time. Like @josephsavona said, however, and we'd be happy to merge in a PR addressing this issue, but I'm still going to close this for now in order to …	wincent	josephsavona
736	2016-01-25 21:56:24	@eyston Sorry for the delay in providing feedback: this is great. Other than the one piece of feedback above, this is ready to import.	josephsavona	eyston
736	2016-01-30 23:42:27	@eyston thanks for this, looks great and we'll import next week. There's no need to squash commits for a single PR, our tool imports the combined patch. Thanks for offering though ;-)	josephsavona	eyston
736	2016-02-26 14:42:30	@josephsavona Any update on getting this merged? Same for #779.	Globegitter	josephsavona
735	2016-01-15 08:38:47	@kassens In current implementation `first: 0` means "give me them all". I think it isn't good decision and I agree with you that `first: 0` could be helpful in some cases, so I can change my PRs. @josephsavona what are you think?	vslinko	kassens
735	2016-01-15 08:38:47	@kassens In current implementation `first: 0` means "give me them all". I think it isn't good decision and I agree with you that `first: 0` could be helpful in some cases, so I can change my PRs. @josephsavona what are you think?	vslinko	josephsavona
735	2016-01-15 09:25:36	I trust @kassens ;-) My first thought was that `first:0` would be the same as `@include(if:false)`, but there might be fields on the connection that you want to fetch other than `edges`. Changing the semantics of first:0 to return zero edges makes sense, but we should verify that this won't impact products before making the change. Perhaps we could start with a warning in the writer if first is z…	josephsavona	kassens
732	2016-01-10 19:49:58	@devknoll @steveluscher @josephsavona Will this replace the `babel-relay-plugin` on NPM ? If so it should still be in sync with the version number of `react-relay` to avoid confusion ?! But it looks like there is a `1.0.0` published to NPM - but `react-relay` is only `0.6.1`. Can you please fix this or am I mistaken here?	BerndWessels	devknoll
732	2016-01-10 20:10:08	@BerndWessels Yes, the intention would be to publish a `babel-plugin-relay@0.6.3` at the same time as deprecating `babel-relay-plugin@0.6.3`.	devknoll	BerndWessels
732	2016-01-10 20:44:03	@devknoll OK, but why is there a `babel-plugin-relay` with version `1.0.0` already published to NPM? That seems wrong and might lead to confusion?	BerndWessels	devknoll
732	2016-01-10 20:45:49	@devknoll Oh, I see - just for holding on to the name on NPM - so you will delete the `1.0.0` later I guess.	BerndWessels	devknoll
732	2016-01-19 21:38:18	@devknoll import this!	josephsavona	devknoll
727	2016-02-05 16:04:39	@dhoward thanks for following up on this. We have tests to confirm that queries are printed with the expected arguments, and since this worked correctly on a clean setup it definitely sounds like this was a configuration issue. If you do see the issue again, don't hesitate to comment here so we can reopen and investigate further. Thanks!	josephsavona	dhoward
725	2016-02-05 16:08:12	@trbngr Can you provide a bit more information to help us debug this? In particular, what are the queries for the initial route and the sessions route that doesn't work?	josephsavona	trbngr
725	2016-03-30 23:49:28	@trbngr Is this something that has been resolved, perhaps in a newer version of Relay or react-router-relay? I'm trying to find "stalled" issues and it would be great if could you give us an update.	edvinerikson	trbngr
724	2016-01-07 00:21:03	Thanks @josephsavona As per your comment even implementing `Connection Interface` will not solve issue of sending n requests. I agree with you on the edge cases, but sending 300 requests(in my case) instead of sending one request for list does not make sense(especially if this is on mobile), Temporary solution on my for now is to use arbitrary param(ex: limit as per your suggestion with different…	mailaneel	josephsavona
724	2016-01-25 16:03:09	@vladar Yeah, it's relatively easy to get into this state, hopefully also reasonably obvious when it happens (lots of network requests by default). Ultimately, though, Relay is just doing what you might otherwise code manually: check each item and fetch any missing information. If you're trying to optimize a specific transition between two views (`a` to `b`), one option is to prefetch `b`'s fragm…	josephsavona	vladar
724	2016-02-22 06:36:00	@nickretallack it is possible to fetch data for multiple ids via `nodes`. However, different ids may be missing different sets of fields; given the complexity of diffing queries against the cache generally, we've chosen a balance of generating one `node` per id that is missing data. Network-level batching is a pretty big win here. I'm going to close this since Relay is working as designed and the…	josephsavona	nickretallack
724	2017-02-16 03:58:56	I think implementing a custom batch network layer is the right decision. @skosch Even in the cases where there are `n` nodes to fetch and `n` is big enough, Relay shouldn't do a `connection`/`nodes` fetch to re-get all. e.g. Let's say a fruitStore endpoint returns 100 fruit on site's home page, and you are navigating to 'price' page to see detailed prices. in this case, just because there are 100…	bochen2014	skosch
723	2016-01-06 04:35:38	Ok @BerndWessels, but in npm-debug.log.txt you can see: 184 silly resolveWithNewModule babel-relay-plugin@0.6.2 checking installable status Thanks!	andresallvs	BerndWessels
722	2016-01-28 03:54:27	@josephsavona I'm not sure why the test is failing now.	andimarek	josephsavona
722	2016-01-29 13:25:07	@josephsavona Anything else here I can do/should do? Thanks!	andimarek	josephsavona
722	2016-02-03 22:20:07	@andimarek Your PR has been imported into our internal Phabricator instance, but I see @josephsavona marked it as "Changes planned". Can you chime in on what you're wanting Joe?	wincent	andimarek
722	2016-02-03 22:20:07	@andimarek Your PR has been imported into our internal Phabricator instance, but I see @josephsavona marked it as "Changes planned". Can you chime in on what you're wanting Joe?	wincent	josephsavona
722	2016-02-03 23:15:32	@wincent @yuzhi Thoughts on this approach? Note that the equivalent function for reading range data returns both a filtered and unfiltered list of edges, but `getLinkedRecordID` returns the id regardless of the linked record's status. I'm torn about whether the filtering really belongs in the store or if it should happen at a higher level (such as the reader). Thoughts?	josephsavona	wincent
722	2016-02-08 21:46:30	@andimarek thanks for your patience on this PR. Summarizing an offline discussion with @yuzhi: It turns out that this change would have unintended consequences and we can't proceed with it as-is. The cache reader needs to know what IDs are linked, even if they don't exist in the store at the moment (this is why `getRangeMetadata` returns both a filtered and unfiltered list of edges). Filtering th…	josephsavona	andimarek
722	2016-02-08 22:12:40	Just adding to what @josephsavona already mentioned. The similar problem can also occur when we GC the linked nodes but not the parent. Filtering out at the RelayRecordStore level can cause us to think there are no linked nodes when in reality, these nodes just got temporarily cleared by GC. We won't be able to tell the difference between the node is null vs node is node missing there due to GC o…	yuzhi	josephsavona
722	2016-02-16 02:31:43	@josephsavona @yuzhi Thanks for the background infos. I'm closing this PR, because as you explained it's the wrong approach.	andimarek	yuzhi
722	2016-02-16 02:31:43	@josephsavona @yuzhi Thanks for the background infos. I'm closing this PR, because as you explained it's the wrong approach.	andimarek	josephsavona
720	2016-01-24 17:01:22	thanks a lot @josephsavona > Currently, Relay does not evict data from its (in-memory) cache under the default configuration. This means that memory usage may grow during the course of a session, and that all data is cleared e.g. when the user closes the browser tab. > > In practice, we've found that this isn't a problem for most apps. Because of the cyclic nature of social graphs there's a often…	slorber	josephsavona
720	2016-02-11 16:49:53	@AndrewIngram Definitely: we're currently exploring the idea of query-level TTL. Field-level directives have some problems: as I described above: > the data dependencies of discrete parts of the application may overlap, such that they disagree about the allowable staleness of data. This applies to container-level TTL as well: your container may be okay if fields A and B are stale, but some other …	josephsavona	AndrewIngram
720	2016-02-27 06:12:25	@josephsavona I am about to start coding on a new project that is very different from a social app. (first Relay one!). Query level TTLs would solve almost all of my problems and make it workable. I can't think of any problem that wouldn't be solved completely or partially by that. Showing stale data while refetching is perfect.	evanderkoogh	josephsavona
720	2016-07-27 09:43:54	@josephsavona is there any update on this? The biggest issue i'm seeing in practice is related to mutations refetching everything in the cache. Whilst a better approach might be to do the fat query intersection twice; once with the "active" data (ie the store that matches currently rendered components) and once against the inactive data (everything else). The active match would be used to refetch…	AndrewIngram	josephsavona
720	2016-07-27 15:54:06	@AndrewIngram Thanks for asking. The approach you describe is definitely sound in theory, but turned out to be tricky to implement when we tried it. Instead, we are working on a more significant update to Relay core (see the meeting notes for mentions of a "prototype"). Among other things it makes mutations more explicit and gives developers more control over what is refetched - hopefully address…	josephsavona	AndrewIngram
720	2016-08-02 19:03:30	@slorber FYI. I'm giving up on normalizr in the early stages of the project sounded like a good Ideia. However normalizr is now our main source of crashes and memory issues	rturk	slorber
720	2016-08-03 09:07:15	@rturk you mean it crashes because it takes too much memory after a while?	slorber	rturk
720	2016-08-03 12:24:50	@slorber it 1) Doesn't play well with async functions, so it was often leaking when asynchronous data arrived from server (ie Push Notifications). 2) We use a `newsFeed` of Products so whenever something changed the hole app will re-render.	rturk	slorber
720	2016-08-03 15:22:47	@rturk Sorry but I don't understand while I'd really like to :) If this is about memory maybe this would be a more appropriate issue for discussion: https://github.com/paularmstrong/normalizr/issues/47	slorber	rturk
719	2016-01-05 17:32:11	@ryancole There's a few other threads floating around in regards to this and I can't find them right now, but essentially, if that data has never been requested by Relay before, then it doesn't know about it and won't request it by itself. I.E. if your query doesn't request `teams` explicitly somewhere, then Relay is not tracking it. In this case, you have to explicitly accompany it with the `REQ…	dphaener	ryancole
719	2016-01-05 17:41:04	@dphaener Ah, I see, OK. So if `teams` is requested, and therefore already being tracked, somewhere higher up in the container tree, or by a previous query, then all would work. So, in the event of creating a new node, which couldn't be in the store already somewhere, it might always be good to accompany this with `REQUIRED_CHILDREN`. Thanks for the info!	ryancole	dphaener
717	2016-02-06 01:05:27	If you'd like to give `master` a shot, I think it should fix your problem @shahankit!	steveluscher	shahankit
714	2016-01-26 16:32:07	@skevy thanks!	josephsavona	skevy
714	2016-01-26 16:37:52	@josephsavona woot! one step closer. :)	skevy	josephsavona
714	2016-01-31 20:55:21	@skevy Since we ended up [having to revert](https://github.com/facebook/relay/commit/c0e6da5cca5ea71dd739f5200da2e6c0cd4a95b5#commitcomment-15737021) due to a conflict with an internal transform, let's reopen this to continue iterating - i'll follow-up hopefully tomorrow with more feedback about direction.	josephsavona	skevy
714	2016-02-01 23:08:03	@skevy We resolved the conflict with our internal plugin, so we could proceed with reimporting this. However, @DmitrySoshnikov has recently added [an option to control plugin ordering](https://github.com/babel/babel/pull/3281#issuecomment-173684655) in babel. I haven't dug into the React Native OSS setup in a while, but I'm wondering if that same type of configuration would allow the Relay plugin…	josephsavona	skevy
714	2016-02-02 04:09:57	This may not necessarily be needed anymore actually, with some changes that we've done on the RN side (we're going to use a preset now, which plays into taking advantage of @DmitrySoshnikov's changes). Will test when that gets merged in (should be tomorrow or so) and I'll report back. :-) Thanks @josephsavona!	skevy	josephsavona
714	2016-02-05 18:53:45	@josephsavona so as it turns out...presets still run before things defined in plugins...so really, @DmitrySoshnikov's doesn't help if we want to do this in babelrc: This will still let `babel-plugin-transform-es2015-template-literals` (which is present in the preset) run before the Relay plugin, and thus still cause breakage. The only way we'd be able to take advantage of `passPerPreset` is to ac…	skevy	josephsavona
714	2016-02-05 20:50:08	@skevy i agree that isn't ideal, but it's not magic and makes it clear to users that the Relay plugin will run first. This means no code changes are required (right?) In that case, would you mind updating the plugin docs to describe how to configure for React Native? :-)	josephsavona	skevy
714	2016-02-06 18:27:36	@skevy sounds great, thanks again for following up on this :-)	josephsavona	skevy
714	2016-02-08 05:35:09	@josephsavona I can confirm that doing: works as we discussed. Sometimes, interestingly, this is not necessary, and you can do the more normal: However, I think the fact that it works sometimes is just a fluke in how Babel runs the transforms. Therefore, I think from a documentation perspective, we should recommend `passPerPreset` (despite it's status as an experimental option, I think it (or som…	skevy	josephsavona
714	2016-03-02 19:11:06	Ok, so the next steps here are: - Document how to configure the Relay plugin to run before the default React Native plugins - Work with @DmitrySoshnikov and Babel folks to make it easier to set up plugin/preset ordering. I'm going to close this PR since we will make a documentation change instead of a code change.	josephsavona	DmitrySoshnikov
713	2016-01-25 22:09:56	@skevy this is now blocked only on https://github.com/facebook/react-native/pull/5084, right?	josephsavona	skevy
713	2016-01-25 22:23:01	@josephsavona yah. Hopefully being merged soon! :)	skevy	josephsavona
713	2016-01-27 22:42:42	Fyi @josephsavona, fbjs 0.7.0 is now released, so presuming you don't have any changes on this PR, it can be merged :)	skevy	josephsavona
711	2016-02-08 22:42:35	Thanks for filing this issue @clayallsopp! There is some reasoning behind this: mostly, consistency with the "variables" terminology used in the `RelayDefaultNetworkLayer` for other kinds of queries (and you can think of mutations are just special kinds of queries). Nevertheless, there is definitely scope for improving the names here. This is important, so I'm going to fold it into #538, which is…	wincent	clayallsopp
710	2015-12-30 05:44:20	@josephsavona I'm not sure, but I don't think so. The memoization that happens in `printRelayQuery` occurs using `getFragmentID()` which takes into account variable values. [There is a test case demonstrates this.](https://github.com/facebook/relay/blob/master/src/traversal/__tests__/printRelayOSSQuery-test.js#L341-L375) I'll have to create a test case to debug this further.	yungsters	josephsavona
710	2015-12-30 06:21:59	I can reproduce this using a container with the following fragment: When `$showActor` is initialized to `false`, I'm observing that `this.props.viewer` is `null` instead of being an empty object. Also, there is no network request made if this is the only fragment in the entire tree. It makes sense for there to be no network request — `Viewer` has no `id`, so we do not even send a request to fetch…	yungsters	mrogg
710	2015-12-30 14:38:10	@yungsters Yes, that's correct. It's null and there's no way for the setVariables path to recover. I've been attempting to understand how an empty record could be dropped in instead since I assume there'd be some sort of response like that if the @include made it to the server with it's condition false and the server returned an empty response. Thanks for your help.	mrogg	yungsters
709	2015-12-29 21:42:49	@josephsavona, is it possible to change this behavior?	ziflex	josephsavona
709	2015-12-30 13:26:51	@josephsavona I need these values before data resolving in schema. So, what can I do to change it?	ziflex	josephsavona
709	2015-12-31 08:32:49	@josephsavona no, I need it outside of GraphQL pipeline, before it reaches it, in a middleware. The thing is that I use dynamically generated schemas for some forms and based on root query I need to define which schema I should use for particular request. Therefore, I need to be able to get these values from request's body.	ziflex	josephsavona
709	2015-12-31 12:04:45	@josephsavona custom NetworkLayer is not an option, because during single session there might different forms which require different GraphQL schemas. So, that's why I wanted to pass data with query in order to define proper schema.	ziflex	josephsavona
709	2015-12-31 19:10:52	@josephsavona let me explain what app does. We have 2 services: Composer and Renderer. Composer creates form definitions with fields, data sources for them and validation rules. During composing the form, we generate schemas and compile queries for dta fetching and mutation and store them as a part of definition. Renderer is supposed to render form based on this definition. Here Relay comes. We h…	ziflex	josephsavona
709	2016-01-02 03:01:33	@ziflex I'm going to close this since it isn't a bug or enhancement. Feel free to ask follow-up questions here, or even better on stack overflow or in the discord channel.	josephsavona	ziflex
709	2016-01-02 18:01:54	@josephsavona ok, thanks for help!	ziflex	josephsavona
708	2016-03-10 20:22:25	Thanks for your contribution, @NevilleS. I apologize that it's taken this long for someone to review this. Are you interested in rebasing the changes? And if not, do you mind if someone on the team does?	yungsters	NevilleS
708	2016-03-10 22:29:27	Alright @yungsters I rebased to latest master, and fixed up some things in my changes. It looks like there was a decent amount of refactoring in the relay plugin code, but I think I'm following the new behaviours correctly. For the "happy path" tests, I still feel a little weird just basically copying & pasting the generated code into the test fixture expected output, but I assume that's what you…	NevilleS	yungsters
708	2016-03-11 19:00:43	Thanks for rebasing, @NevilleS. This is great. Currently, `npm run update-fixtures` is a bit borked due to dependency hell, but #944 will fix it. Just one nit before I import this.	yungsters	NevilleS
708	2016-03-11 19:16:18	@NevilleS Haha, I generally only use **shipit** if the change is documentation-only. For everything else, I run through tests internally to triple-check that nothing breaks.	yungsters	NevilleS
708	2016-03-11 19:19:41	@NevilleS Haha, yup. **import** will create an internal Phabricator revision that we can then land internally (which will get automatically sync'd out to GitHub and close this PR). It has something to do with unidirectional data flow or something like that. ಠ◡ಠ On the other hand, **shipit** will automatically land the revision internally.	yungsters	NevilleS
708	2016-03-15 20:17:10	@NevilleS thanks for this!	josephsavona	NevilleS
708	2016-03-15 20:52:20	No problem! What else do you have for me @josephsavona? Or are we going to figure out what to do with #782?	NevilleS	josephsavona
707	2015-12-29 21:37:53	Hi @josephsavona, thanks for response! On route level I have such query: `query GetFormContent($params: QueryParams!) { getModel(params: $params)}'` and on container level: `fragment on Model {...poperties...}` The problem is that I'm getting an error: > Expected arguments to root field `getModel` to each be strings/numbers, got `{"id":"a670f711","formId":"app-10"}`. Then I had taken a look at th…	ziflex	josephsavona
707	2016-01-04 08:54:29	@josephsavona any updates?	ziflex	josephsavona
706	2015-12-28 16:15:33	thanks @josephsavona , meanwhile i'll try to use in one isomorphic project	kasselTrankos	josephsavona
706	2015-12-28 23:00:15	hi @zpao, i put the error code. :(, so if npm requirement Flow change will be usefull,	kasselTrankos	zpao
706	2016-03-30 23:55:31	As @edvinerikson noted this should now be resolved.	josephsavona	edvinerikson
706	2016-03-31 00:35:40	Fwiw, bumping the npm version there is probably not right. Flow likely won't work (because of nested node_modules in flowconfig) On Wednesday, March 30, 2016, Joseph Savona notifications@github.com wrote: > As @edvinerikson https://github.com/edvinerikson noted this should now > be resolved. > > — > You are receiving this because you were mentioned. > Reply to this email directly or view it on Gi…	zpao	edvinerikson
706	2016-03-31 01:02:06	Reopening per @zpao	josephsavona	zpao
706	2016-03-31 01:27:56	**Edit** Node v5.0.0 NPM 3.3.6 --- @zpao can you elaborate a little bit more? I ran `flow check src/` and got `Found 0 errors` back. When I added a type error I got: and the code:	edvinerikson	zpao
706	2016-03-31 04:39:13	Hmm, I guess it's ok then. I was only looking at the previously linked commit where there was still a nested node_modules reference, not master. Looks like master is free :). Sorry for the poorly informed noise! On Wednesday, March 30, 2016, Edvin Erikson notifications@github.com wrote: > @zpao https://github.com/zpao can you elaborate a little bit more? I > ran flow check src/ and got Found 0 er…	zpao	zpao
704	2016-03-03 01:35:03	@denvned @salbito I'll be working on the react-relay / Relay core split over the next couple of months, starting with landing the remaining "Contextualize ..." PRs within the next week or so.	josephsavona	denvned
704	2016-03-03 01:35:03	@denvned @salbito I'll be working on the react-relay / Relay core split over the next couple of months, starting with landing the remaining "Contextualize ..." PRs within the next week or so.	josephsavona	salbito
704	2016-03-03 13:48:53	@josephsavona Really nice to hear! The global network layer is the last thing that blocks many projects from using Relay isomorphically. I've just resolved the conflicts with the master, and added an ability to inject a network layer to `RelayContext`, with `RelayDefaultNetworkLayer` injected by default. Hope this will help.	denvned	josephsavona
704	2016-03-03 15:38:11	@denvned awesome, quick turnaround as always! I'll import the latest version.	josephsavona	denvned
703	2016-03-03 17:10:36	@andimarek Thanks for submitting this. I recently updated `GraphQLStoreQueryResolver` to add better error messages, which uses the fragment passed to the constructor. We might reconsider this at a future date, but for now let's close this. Thanks again for contributing, please continue!	josephsavona	andimarek
703	2016-03-03 18:08:36	@josephsavona I will ... one day a PR will go through :-)	andimarek	josephsavona
703	2016-03-03 18:59:23	@andimarek Proposing ideas that _don't_ pan out can be just as helpful as proposing ones that do. I've closed tons of my own PRs and diffs - we really appreciate your contributions!	josephsavona	andimarek
702	2015-12-22 17:50:37	@z81 Thanks for your question and for providing so much detail - it made it very easy to see what's happening. Relay doesn't currently support connections as root fields (as you have with `users` on the `Query` type). We're gradually implementing support for a wider variety of root fields, but in the meantime please see the workaround at #112. We suggest creating a "viewer" root field and putting…	josephsavona	z81
702	2015-12-24 15:06:09	Thank you @josephsavona I use veawer in #112, but still get do not get errors, please tell me in what is wrong. GraphQl The server returns the Schema.js https://gist.github.com/z81/39db6f188087f6ad726f Client.js https://gist.github.com/z81/47ad0a57ce9c527c2f0a Sorry for bad english.	z81	josephsavona
701	2016-03-02 21:08:07	@facebook-github-bot shipit	yungsters	facebook-github-bot
701	2016-03-08 01:21:18	Thanks @yungsters	RavenHursT	yungsters
700	2016-01-10 20:28:23	@RavenHursT This is technically true, but I'm curious: why are you managing the `after` cursor yourself? Relay will automatically add the argument and its value when you change the `first` variable.	devknoll	RavenHursT
700	2016-01-11 19:55:27	@devknoll : Server-side rendering.. if I go to `www.mysite.com/widgets?pageNumber=5` then we need a way to initialize what will be rendered when using https://github.com/denvned/isomorphic-relay	RavenHursT	devknoll
699	2015-12-22 18:04:41	@yungsters Yes, I thought about that, but came to a conclusion that it might _silently_ break existing mutations that might expect that props are resolved in the constructor and never changed after that. So, probably, explicitly changing the API here is the lesser of two evils, because it will break existing mutations _loudly_. :smile: By passing props as an argument to the methods we make it mor…	denvned	yungsters
699	2015-12-23 15:51:54	@josephsavona Done. This is much cleaner indeed.	denvned	josephsavona
699	2016-02-08 21:13:47	@denvned nice. i'll import this week.	josephsavona	denvned
698	2015-12-22 19:23:02	@josephsavona Committed your suggestions. Did I understand everything right?	denvned	josephsavona
697	2016-01-04 18:49:46	@josephsavona Happy New Year I posted it on StackOverflow [here](http://stackoverflow.com/questions/34597773/error-field-type-must-be-input-type-cannot-pass-qltype-into-mutation) Thank you	BerndWessels	josephsavona
696	2016-01-04 04:43:47	@rapilabs are you using the default network layer? If yes, and the error property is not what's documented then it's a bug (and worth filing a new issue).	josephsavona	rapilabs
696	2016-04-08 16:27:02	@mloncaric: You could use `setState` if you wanted to avoid involving any Redux/Flux actions.	wincent	mloncaric
696	2017-03-03 13:30:55	@somit you saved me from writing a whole custom error handler.	matart15	somit
695	2015-12-23 19:15:27	OK @josephsavona I took a quick look at `writeRelayUpdatePayload` to see how I might go about adding a warning for this. It seems like it'd be relatively trivial to test the record status in `handleNodeDelete` just before the `deleteRecrod` method is invoked (i.e. lines 128 & 131 [here](https://github.com/facebook/relay/blob/master/src/traversal/writeRelayUpdatePayload.js#L131)). Alternatively, I…	NevilleS	josephsavona
694	2015-12-21 23:15:10	@BerndWessels Where did you see this warning, and what version of npm and relay are you using? cc @kassens	josephsavona	BerndWessels
694	2015-12-21 23:57:29	@josephsavona I maintain the `babel-relay-plugin-loader` module and regularly check for new versions of the `babel-relay-plugin`. This morning I noticed that somebody released `0.6.1` of the `babel-relay-plugin`. So I updated and published a matching version of the `babel-relay-plugin-loader`. Maybe others want get it yet as long as they target a specific version of the plugin, but if you use `^0…	BerndWessels	josephsavona
694	2015-12-22 00:09:18	@kassens It doesn't really break anything, at least for me it only gives a `npm` warning `npm WARN react-relay@0.6.0 requires a peer of babel-relay-plugin@0.6.0 but none was installed.` But having matching clean releases would be nice anyways ;)	BerndWessels	kassens
694	2015-12-22 00:35:06	@kassens thanks for confirming, and @BerndWessels for pointing this out. We'll go forward with a `0.7.0` release this week.	josephsavona	BerndWessels
694	2015-12-22 00:35:06	@kassens thanks for confirming, and @BerndWessels for pointing this out. We'll go forward with a `0.7.0` release this week.	josephsavona	kassens
694	2016-01-04 19:07:36	@treeder it looks like 0.7.0 hasn't yet been released - most likely due to Christmas ;)	BerndWessels	treeder
694	2016-03-31 00:21:52	Thanks @edvinerikson :-)	josephsavona	edvinerikson
693	2015-12-21 22:38:16	@oguzbilgic Yeah `NODE_DELETE` mainly support nodes and nodes in connections since we do keep some extra metadata about each connection. If you want to update `viewer {cars}` and you know that can change as a part of this mutation, you can add another `FIELDS_CHANGE` config. @josephsavona We can probably do some filtering, although I don't know if there are legit cases for having nulls in plural …	yuzhi	josephsavona
693	2015-12-21 22:38:16	@oguzbilgic Yeah `NODE_DELETE` mainly support nodes and nodes in connections since we do keep some extra metadata about each connection. If you want to update `viewer {cars}` and you know that can change as a part of this mutation, you can add another `FIELDS_CHANGE` config. @josephsavona We can probably do some filtering, although I don't know if there are legit cases for having nulls in plural …	yuzhi	oguzbilgic
693	2015-12-21 23:01:29	@yuzhi Thank you. Thats exactly how I got around. However It's really pita at the moment. Basically `NODE_DELETE` doesn't do what its suppose to, and we need to find every list that may include this , get their ids in `getFragment`, and maybe add to `payload` ...	oguzbilgic	yuzhi
693	2015-12-21 23:11:28	It definitely seems that filtering nulls would be the correct behavior here. @oguzbilgic any interest in submitting a PR to fix? For you or anyone else interested in a PR, the best place to start would be in RelayRecordStore where we return the list of IDs in the list in [`getLinkedRecordIDs`](https://github.com/facebook/relay/blob/master/src/store/RelayRecordStore.js#L509-L519). This could be ch…	josephsavona	oguzbilgic
693	2015-12-21 23:14:01	@josephsavona :+1: I have no experience, but It says 'good first bug', I can give it a try this weekend. :)	oguzbilgic	josephsavona
691	2015-12-19 22:49:43	thanks @josephsavona Yes comment implements node interface and has unique global id I did not implement connection interface though	mailaneel	josephsavona
690	2016-04-01 00:38:27	@edvinerikson the best place is [Relay.js](https://github.com/facebook/relay/blob/master/src/__forks__/Relay.js). The check should likely use `if (__DEV__) { ... }`, which i think we transform appropriately (probably easiest to just try that and see what it builds to).	josephsavona	edvinerikson
689	2015-12-21 23:14:29	@kassens should we have bumped `react-relay` to 0.6.1 for this?	josephsavona	kassens
688	2015-12-22 05:51:20	Sounds good @josephsavona http://stackoverflow.com/questions/34409268/relay-cache-with-flux-pattern	ccorcos	josephsavona
688	2015-12-27 06:10:02	@josephsavona I'd love an answer to this too, please do respond – I've been looking at http://github.com/gyzerok/adrenaline for this exact purpose, but I don't think it's quite up to snuff yet.	skosch	josephsavona
688	2015-12-28 01:08:58	@skosch @ccorcos @dminkovsky I answered on Stack Overflow.	josephsavona	dminkovsky
688	2015-12-28 01:08:58	@skosch @ccorcos @dminkovsky I answered on Stack Overflow.	josephsavona	ccorcos
688	2015-12-28 01:08:58	@skosch @ccorcos @dminkovsky I answered on Stack Overflow.	josephsavona	skosch
688	2015-12-28 18:06:58	@skosch What you're describing matches up with our goals for Relay at a high-level. For example, we support optimistic UI updates out of the box, and real-time updates are on the roadmap (#541). > and allows for time travel through a (Relay and local) state store on the client, such that clients can undo whatever just happened (and when they do, that's another mutation that gets sent to the serve…	josephsavona	skosch
687	2015-12-18 02:12:08	@grydstedt were you able to resolve this?	josephsavona	grydstedt
685	2016-01-26 17:02:42	@josephsavona Thanks for explanation! PR is updated with your code.	jardakotesovec	josephsavona
685	2016-03-01 00:56:06	@josephsavona Hmm... looks like the bot failed.	yungsters	josephsavona
683	2015-12-21 03:34:06	@denvned My apologies for the delay in reviewing this. I'll write up more detailed thoughts in the morning, but for now I just wanted to thank you for your contribution :-)	josephsavona	denvned
683	2015-12-21 20:11:16	@josephsavona Thanks for the great review! I have started working on splitting this. Hope to submit the "prepare the big change" PR tomorrow.	denvned	josephsavona
683	2016-01-03 20:45:32	@josephsavona Should I submit the PR making `RelayContainer` access Relay data via `context.relay` now, or is it better to wait until the `RelayContext` PR (#698) is merged?	denvned	josephsavona
683	2016-01-19 23:43:30	> Is this out of scope for this pull request? @fabiosantoscode Yup, those query caches are unrelated to this PR. If you're seeing a behavior that seems incorrect or that might be a bug, definitely file a separate PR so we can confirm. Thanks!	josephsavona	fabiosantoscode
678	2015-12-22 04:09:15	@gschammah Yes, we're planning on publishing 0.7.0 on Wednesday.	kassens	gschammah
678	2016-01-07 12:16:51	@kassens any update on this?	hannesj	kassens
677	2015-12-29 14:54:36	I was looking for a good way to poke around the internals of the babel-relay-plugin so I've prepared a quick PR to fix this! @josephsavona, you're correct that GraphQLRange does validate the arguments it is given at runtime, so the plugin's static validation can be loosened a bit. I didn't end up removing the validation entirely, I just added an check to see if the arguments are variables. That m…	NevilleS	BerndWessels
677	2015-12-29 14:54:36	I was looking for a good way to poke around the internals of the babel-relay-plugin so I've prepared a quick PR to fix this! @josephsavona, you're correct that GraphQLRange does validate the arguments it is given at runtime, so the plugin's static validation can be loosened a bit. I didn't end up removing the validation entirely, I just added an check to see if the arguments are variables. That m…	NevilleS	josephsavona
676	2015-12-11 04:09:43	@eyston do you mind linking me to this meet-up talk? Is there currently a way of hydrating RelayStore and bootstrapping the Cache from this hydrated Store at a later point?	zuhair-naqvi	eyston
676	2015-12-12 01:10:43	@josephsavona I'll post any how to's on StackOverflow moving forward but offline support is an enhancement right? Thanks :100: for your answers Ultimately we want to contribute the work on offline sync back to upstream so wondering if anyone at Facebook's working on this / planning to work on this in near term? If so, might make sense to join efforts rather than potentially go in different direct…	zuhair-naqvi	josephsavona
676	2015-12-19 07:31:39	@josephsavona @eyston Let me know if the below makes sense: We've got relay working with React Native, the next challenge is to offer an offline first experience. To do this one approach I've been thinking of is to bundle the schema with the app using https://github.com/relay-tools/relay-local-schema and back it up with https://github.com/facebook/dataloader persisting the cache to disk. The trad…	zuhair-naqvi	eyston
676	2015-12-19 07:31:39	@josephsavona @eyston Let me know if the below makes sense: We've got relay working with React Native, the next challenge is to offer an offline first experience. To do this one approach I've been thinking of is to bundle the schema with the app using https://github.com/relay-tools/relay-local-schema and back it up with https://github.com/facebook/dataloader persisting the cache to disk. The trad…	zuhair-naqvi	josephsavona
676	2015-12-22 19:04:10	@josephsavona Thanks for linking me here. That makes a lot of sense, and it's a really neat implementation. I'll update the README on relay-local-schema appropriately. In a perfect world, I'd like to be able to entirely avoid the waterfalls and send un-cached GraphQL queries wholesale to the master (especially in a mobile context), but just using DataLoader sounds like a really neat implementatio…	taion	josephsavona
676	2015-12-22 22:20:08	@zuhair-naqvi this is a known issue with how the RN packager deals with babelrc. The way around it is to define your own transformer, that either does something similar or extends https://github.com/facebook/react-native/blob/master/packager/transformer.js. You can put in the babelRelayPlugin there. This is how its done: https://gist.github.com/skevy/1a814befb036b98b30d2 You would then call the p…	skevy	zuhair-naqvi
676	2015-12-23 05:57:54	@skevy thanks for the suggestion. @josephsavona thanks for your help so far, you've been great! At this stage, we've decided to use Redux for our project given the timelines we're working with but I'd be keenly watching how the Relay and React Native communities toy with this idea as it could potentially kill three very hairy birds (i.e. Offline, Real-time and Local state) with one teeny-tiny sto…	zuhair-naqvi	skevy
676	2015-12-23 05:57:54	@skevy thanks for the suggestion. @josephsavona thanks for your help so far, you've been great! At this stage, we've decided to use Redux for our project given the timelines we're working with but I'd be keenly watching how the Relay and React Native communities toy with this idea as it could potentially kill three very hairy birds (i.e. Offline, Real-time and Local state) with one teeny-tiny sto…	zuhair-naqvi	josephsavona
676	2015-12-23 15:12:12	@amasad I'm almost positive all the issues @zuhair-naqvi described above have to do with https://github.com/facebook/react-native/issues/4062	skevy	amasad
676	2015-12-23 15:12:12	@amasad I'm almost positive all the issues @zuhair-naqvi described above have to do with https://github.com/facebook/react-native/issues/4062	skevy	zuhair-naqvi
676	2015-12-23 16:34:00	@zuhair-naqvi thanks for starting the discussion, bringing up the Babel issue, and for the follow up. Good luck with the project and let us know how it goes!	josephsavona	zuhair-naqvi
676	2015-12-23 16:50:19	@thejameskyle you're probably right. I'm 90% positive this a RN packager issue that's being described, not a babel one.	skevy	thejameskyle
676	2016-07-06 10:30:43	@josephsavona I'm trying to make relay offline using relam db and relay-local-schema. I want to update relay store manually where I have a query and payload from my custom network layer. I have used `Relay.Store.getStoreData().handleQueryPayload(query, payload)`. where query is created using `Relay.createQuery(relayQueryQL, variables)` where relayQueryQL is create using `Relay.QL `${queryString}`…	shahankit	josephsavona
676	2016-07-07 00:51:17	@shahankit this is a good question for stack overflow: tag your question with #relayjs and post a link to it here and we or the community can answer. I'd recommend including a full code snippet so we can help diagnose.	josephsavona	shahankit
676	2016-07-07 01:08:13	@josephsavona I have created a stackoverflow thread here: http://stackoverflow.com/questions/38236178/updating-relay-store-for-queries-with-multiple-definitions. I would be very nice if you could answer it there or here if possible.	shahankit	josephsavona
676	2017-03-05 03:24:45	@josephsavona I also created a SO question: http://stackoverflow.com/questions/42604115/use-relay-cache-data-on-react-native-app-while-fresh-data-is-being-fetched I would appreciate if you share some thoughts there. Thanks in advance.	helielson	josephsavona
674	2016-05-05 16:23:08	@taion thanks for the follow-up. We'd be happy to remove the sCU option, we'll probably wait until `react-router` and other popular libraries using context have updated with the approach you described.	josephsavona	taion
674	2016-05-05 16:58:17	@josephsavona Our current tentative plan is to cut a React Router v3.0.0-pre.0 (or some other prerelease tag) within the next day or two, with the live links.	taion	josephsavona
674	2017-02-01 06:17:27	@taion @devknoll @josephsavona the current replay container allows user to specify its own implementation of scu. so if you pass a `()=>true`, you effectively disabled RelayContainer SCU what I'm interested in, is to integrate default SCU with customer provided SCU together. something like this: there are 2 main changes in above code 1. if relay thinks it should re-render the component, then do i…	bochen2014	taion
674	2017-02-01 06:17:27	@taion @devknoll @josephsavona the current replay container allows user to specify its own implementation of scu. so if you pass a `()=>true`, you effectively disabled RelayContainer SCU what I'm interested in, is to integrate default SCU with customer provided SCU together. something like this: there are 2 main changes in above code 1. if relay thinks it should re-render the component, then do i…	bochen2014	josephsavona
674	2017-02-01 06:17:27	@taion @devknoll @josephsavona the current replay container allows user to specify its own implementation of scu. so if you pass a `()=>true`, you effectively disabled RelayContainer SCU what I'm interested in, is to integrate default SCU with customer provided SCU together. something like this: there are 2 main changes in above code 1. if relay thinks it should re-render the component, then do i…	bochen2014	devknoll
670	2015-12-10 02:15:58	Thank you @wincent I asked 2 questions on Stackoverflow. Please have a look [here](http://stackoverflow.com/questions/34192507/how-to-pass-total-count-to-the-client-in-pageinfo) and [here](http://stackoverflow.com/questions/34192587/how-to-navigate-without-cursors-in-a-connection)	BerndWessels	wincent
670	2015-12-10 02:16:02	@BerndWessels We appreciate your trying out Relay and we definitely want to encourage you to keep asking questions. However, we'd ask that you prefer posting questions to [Stack Overflow](http://stackoverflow.com/questions/ask?tags=relayjs) or on [Discord](https://discordapp.com/channels/102860784329052160/102861057189490688). These are much more visible and have a larger audience who can provide…	josephsavona	BerndWessels
670	2015-12-10 02:18:18	@josephsavona OK, no worries. Was just thinking that this was a missing feature.	BerndWessels	josephsavona
668	2015-12-09 22:00:26	@cettox Thanks for posting - this sounds like it might be due to your specific configuration, as RelayContainer does pass props through to components. We're trying to keep GitHub issues limited to discussion of bugs and enhancements. Can you post a question at [Stack Overflow](http://stackoverflow.com/questions/ask?tags=relayjs) and paste a link to it here? Thanks!	josephsavona	cettox
668	2015-12-09 22:13:34	@josephsavona It might be it. However, my configurations is as simple as possible, I just used what relay starter kit offers. I wonder if others experienced this behavior. And if this happens on a slight configuration change, which I am not sure 100%, then since this is a huge behavior that is totally unexpected and and affects developer experience, my guess is that it should better be documented…	cettox	josephsavona
666	2016-01-10 20:21:57	@Globegitter Is there a reason why something like the following wouldn't work: 1. Keep track of all of the `RelayMutationTransaction`'s you generate with `applyUpdate` 2. After `onSuccess` of your actual mutation, call `rollback` on the list This assumes that your actual mutation's fat query includes the changed fields. FWIW in a past project of mine with a similar UI, I decided to send off incre…	devknoll	Globegitter
666	2017-01-30 19:11:40	(Spring-cleaning). Going to close this one out due to inactivity, and given that a workaround like the one recommended by @devknoll is likely to be viable. Sorry for letting this one sit stale for so long!	wincent	devknoll
664	2015-12-08 00:27:54	@josephsavona Ok, I posted the question on [Stack Overflow here](http://stackoverflow.com/questions/34145915/how-to-accumulate-resolve-calls-for-a-single-request). Cheers	BerndWessels	josephsavona
664	2015-12-08 00:56:54	@josephsavona Thanks, added a comment to your answer, please check.	BerndWessels	josephsavona
663	2015-12-07 19:26:56	@jaredonline Yeah, that guide is meant to cover mutations on the Relay side, but we should probably link to the Mutations Spec from that guide. PRs welcome! ;-)	josephsavona	jaredonline
663	2016-11-17 08:58:42	@jaredonline > single arguments to mutations is one of them. Is there any chance to pass multiple arguments to mutations? I have seen some code like this somewhere `getVariables() { return { text: this.props.text, id:this.props.id, time:this.props.time }; }`	Ansalibrahim	jaredonline
663	2016-11-22 06:57:58	@Ansalibrahim I have the same problem too. The [document](https://facebook.github.io/relay/docs/api-reference-relay-mutation.html#getvariables-abstract-method) states that: > Implement this required method to prepare *variables* to be used as input to the mutation. so I assumed we can pass multiple arguments when doing mutations. I'm getting the same `mutation fields must have exactly one argumen…	Naoto-Ida	Ansalibrahim
663	2016-11-24 00:53:23	@Naoto-Ida Glad you got this solved. We've documented this requirement in the [Relay Mutation Spec](https://facebook.github.io/relay/docs/graphql-mutations.html#content), but if there are other places that you expected to see it and didn't, please submit a PR to update the docs!	josephsavona	Naoto-Ida
663	2016-11-24 02:42:05	@josephsavona Ok, thank you for pointing that out. I'll see if I can submit a PR this week.	Naoto-Ida	josephsavona
662	2016-01-28 16:27:30	This is fantastic, @plievone. I've wanted to get rid of those workarounds for the longest time! Sorry that we let this one get stale; since you pushed this we already updated (to an even later version of Flow) and fixed some of the issues independently. I've gone through and picked out the changes that are still relevant, so I am going to mark this one as closed. Thanks once again for your contri…	wincent	plievone
661	2015-12-14 17:39:10	Hi @plievone, sorry for letting this sit for a while. We've had some bigger updates to the codebase. I see you're change consists of a codemod diff and some manual changes. Would you mind redoing the automated part on master? This should reduce the work required to rebase the manual part.	kassens	plievone
661	2015-12-15 20:09:59	> I would also update all the lint deps here to make sure you have latest eslint, babel-eslint (and then fix the version numbers - the ranges have been annoying in other projects as rules change). @kassens One could also pin some devDependencies here to a point version as zpao suggested.	plievone	kassens
660	2015-12-11 03:19:04	@josephsavona Thanks for the answers. I think #114 will address the use-cases I was getting at!	zuhair-naqvi	josephsavona
658	2015-12-07 12:49:40	@josephsavona adding a direct explanation for how to generate Schema JSON.(the old docs do not explain how to generate Schema JSON ,but give a link to the code of starter kit ) The example code in `starter kit` is too long for illustration ( await just one function does not make sense there ). So i modified that codes from async/await to directly promise. The original code in start kit is be simp…	iamchenxin	josephsavona
658	2016-03-08 10:03:59	@yungsters Im so sorry, just saw this yet . modified them by review.	iamchenxin	yungsters
658	2016-03-08 10:05:21	@yungsters never mind , thank you! its my fault.	iamchenxin	yungsters
656	2015-12-06 20:34:50	@josephsavona was right - the problem was that I use webpack and have react and relay as external dependencies rather than compiling it into the application bundle - and the external dependency to react-relay was not updated. Thanks again Joseph - sometimes it helps if somebody else just points out the obvious, especially when you work alone on a project. Cheers Bernd	BerndWessels	josephsavona
655	2016-01-16 20:02:01	@steveluscher Should we open up a new issue for this query building problem? I checked via the debugger and am pretty sure the refetching (in terms of building the fragment pointer object) is now successful.	thebritican	steveluscher
655	2016-03-06 05:26:08	Have you had any luck with this @josephsavona?	thebritican	josephsavona
651	2016-01-10 20:40:03	@vslinko Do you mean that you don't want to pass the userId as an input argument (in the GraphQL sense) or as an argument to the mutation? The only requirement is having the ID passed as a prop to the mutation. If you can pass it as a _mutation prop_, you can reference it with e.g. `this.props.user_id` _without_ including it in `getVariables()` and passing it as a GraphQL input argument.	devknoll	vslinko
647	2016-02-08 22:57:22	This is important, so I'm going to fold it into #538, which is about overhauling the mutations API. (It will be easier to manage with the various interrelated mutations issues in a single place.) Thanks once again for filing the report, @jardakotesovec!	wincent	jardakotesovec
646	2016-03-02 21:01:24	@jardakotesovec Thanks for your contribution. I definitely want to see this fix land, but I have some feedback.	yungsters	jardakotesovec
646	2016-03-07 22:48:12	@facebook-github-bot import	yungsters	facebook-github-bot
646	2016-03-07 23:08:03	@yungsters Thanks a lot. Do you have some thoughts on getStatus issue I mentioned in my initial comment? Would be handy if getStatus would return something when its processed instead of exception.	jardakotesovec	yungsters
644	2016-09-12 15:33:45	@wincent React has dropped IE8 support but still supports IE9, is Relay going to support IE9 as well? If it is then I have to mention that IE9 doesn't support FormData nor FileReader API which means the only way to send file from front-end is to send it using hidden iframe. So if Relay intends to support IE9 fully is it going to support fallback for IE9 to support file upload? Second thing is COR…	niksajanjic	wincent
642	2017-02-13 03:20:23	@wincent is this currently achievable with Relay 2's GraphQLMutation today?	juhaelee	wincent
639	2016-04-14 15:52:03	@xuorig This is great! We should definitely move in this direction. However a codemod seems to be non-trivial to write, and either way we'd ideally have at least one release that supports both the old and new behaviors. How about instead of immediately _replacing_ ``rangeBehaviors` with a function, we instead add the option of defining a `getRangeBehaviors` function. Only one or the other can be …	josephsavona	xuorig
636	2015-11-30 12:22:04	@josephsavona The issue is that `npm view babel-relay-plugin` shows that latest is still `0.4.1`, so the plugin releases haven't been published to npm for a while. (Also it seems that `react-relay` 0.5.0 package has peerDependency to babel-relay-plugin 0.4.x)	plievone	josephsavona
636	2015-11-30 18:41:09	@josephsavona Would be good if with the upcoming `react-relay` `0.6.0` release you could bump the `babel-relay-plugin` version to `0.6.0` too. Especially since they are tightly related anyway. That would stop all the confusion and lots of unnecessary git issues.	BerndWessels	josephsavona
636	2015-11-30 18:52:37	@BerndWessels yup, that's the plan.	josephsavona	BerndWessels
635	2015-11-29 19:52:34	@BerndWessels this has been fixed on master, and i believe the fix is also available in react-relay 0.5.0. It's important to upgrade react-relay and babel-relay-plugin together.	josephsavona	BerndWessels
635	2015-11-29 19:54:56	Thank you @josephsavona , but it looks like that there is no `babel-relay-plugin` with version `0.5.0` on npm. Can you please publish it? Thank you Bernd	BerndWessels	josephsavona
635	2015-11-29 21:25:41	@josephsavona I am already referencing `react-relay` in version `0.5.0`: But that doesn't solve the problem. The problem must be with the `babel-relay-plugin` itself?	BerndWessels	josephsavona
635	2015-11-29 22:02:54	@josephsavona OK, thank you. I will wait for that then and let you know if that fixes it. I am still confused about if there needs to be a `babel-relay-plugin` release in sync with the `react-relay` releases? Thanks Bernd	BerndWessels	josephsavona
635	2015-12-06 19:54:06	Hi @josephsavona I upgraded to `0.6.0` but unfortunately the error is still present. Can you please have a look at it again if it is really fixed? Updated details can be found [here](https://github.com/facebook/relay/issues/656) Thank you Bernd	BerndWessels	josephsavona
631	2015-11-25 05:20:06	Whoa, nice. First item on the wiki, too. Thanks @josephsavona!	kevinSuttle	josephsavona
629	2015-11-24 16:20:29	@OverclockedTim This is definitely something we plan to address, and we're tracking progress at #537. From the summary there: > [Relay's query tracking] causes a problem in larger apps that mutations must refetch all affected data, as opposed to only the affected data that is also being actively rendered.	josephsavona	OverclockedTim
626	2016-03-11 16:59:28	@sahrens Nice to know it was so helpful for you!	denvned	sahrens
625	2015-12-06 09:16:04	@steveluscher Thanks for feedback! Applied all of your corrections.	denvned	steveluscher
625	2016-02-17 18:41:07	@denvned I recently committed f1373602073972ffa06854c676cf61f79c4fa3cc which introduces two new props to `RelayRenderer` — `onPrimeCache` and `onForceFetch` — that allow you to supply the behavior when a set of queries is to be fetched. If instead of reordering when queries are run, you simply supplied dummy functions into these props, would that solve your use case?	yungsters	denvned
625	2016-02-17 19:54:12	@yungsters Actually, when upgrading [isomorphic-relay](https://github.com/denvned/isomorphic-relay/) to Relay 0.7, I tried to make use of these new props, but it didn't work out. Not running the queries on the server is only part of the deal, we also need to initialize the state with preloaded data before the first render, i.e. before mount. But if pass prepared ready state to `onReadyStateChange…	denvned	yungsters
624	2015-11-25 16:26:09	I was intrigued and got Star Wars example working in IE8 with a couple of changes: - You can get rid of infinite recursion by renaming `createNode` in [RelayQuery.js](https://github.com/facebook/relay/blob/f7c61d8/src/query/RelayQuery.js#L1274). You can see the problem in built file, where [the other `createNode`](https://github.com/facebook/relay/blob/f7c61d8/src/query/RelayQuery.js#L338) has al…	plievone	josephsavona
623	2015-11-25 20:47:26	Closing as @plievone's suggestion should solve this.	josephsavona	plievone
622	2015-11-21 00:46:18	@plievone thanks!!!!	josephsavona	plievone
621	2015-11-20 17:05:45	Thanks for the quick fix @josephsavona !	Globegitter	josephsavona
620	2015-11-20 16:49:39	@josephsavona I have posted this question to Stack Overflow. Here is the link https://stackoverflow.com/questions/33831911/cannot-set-property-clientmutationid-of-undefined	ansarizafar	josephsavona
618	2015-11-20 15:55:28	@Globegitter thanks for filing this, see #621 for a fix	josephsavona	Globegitter
618	2015-11-23 17:59:44	@Globegitter thanks again for bringing this up!	josephsavona	Globegitter
616	2015-11-23 15:41:36	@xuorig did you resolve this?	josephsavona	xuorig
616	2015-11-23 15:55:44	@josephsavona yes I forgot to add a script tag for react-dom :facepalm:	xuorig	josephsavona
615	2015-11-29 18:55:53	> It feels like [range configs] could be defined in the actual query on the connection @AndrewIngram This would force developers to repeat the append/prepend logic everywhere that a connection was used. Furthermore, what would Relay do if two components disagreed? Whether to append/prepend/etc is really something known best by the implementor of the mutation; the logic belongs as close as possibl…	josephsavona	AndrewIngram
615	2015-11-29 19:06:03	> First, since rangeBehaviors wont be an object anymore, these lines here wont work as expected. @xuorig Good point. It's possible to list all combinations of fetched connection calls given the parent id of the connection. For example, given `viewer { friends(...) }`, if we know the `viewer` id then we can list out all the combinations of arguments on `friends` that have been fetched. That's avai…	josephsavona	xuorig
615	2015-11-30 16:06:25	@josephsavona good to know! I'm trying to get the recordStore by requiring `RelayStoreData` and getting the record store like this `RelayStoreData.getDefaultInstance().getRecordStore()`. It works in tests but somehow when I test it with the todo example, `RelayStoreData` is an empty object and `getDefaultInstance` is `undefined`... Any idea what's going on ?	xuorig	josephsavona
615	2015-11-30 16:41:08	@xuorig are you trying to require `RelayStoreData` from outside of Relay? If so, you'll have to use `require('react-relay/path/to/RelaySoreData')` - individual files from npm packages aren't publicly available via `require('<name>')` so you have to require by path.	josephsavona	xuorig
615	2015-11-30 16:42:42	@josephsavona Not even, I'm requiring it inside `RelayMutationQuery`, the require throws no errors either, just returns an empty object!	xuorig	josephsavona
615	2016-05-10 15:56:49	@xuorig implemented this in 56e52d3	josephsavona	xuorig
615	2016-06-15 21:40:55	@brysgo Good catch, @xuorig has put up #1216 to address this.	josephsavona	xuorig
615	2016-06-15 21:40:55	@brysgo Good catch, @xuorig has put up #1216 to address this.	josephsavona	brysgo
611	2015-11-19 06:28:32	@devknoll With the additional `FIELDS_CHANGE` config, the unexpected behaviour indeed disappears (thanks!). @yuzhi Here is the complete `getConfigs()`: However, two things remain unclear to me: 1. Relay _does_ already have the information on the `viewer`'s ID (from the `NODE_DELETE` config). It could already use this information to perform a more complete intersection. 2. Why did the workaround w…	guigrpa	yuzhi
611	2015-11-19 06:28:32	@devknoll With the additional `FIELDS_CHANGE` config, the unexpected behaviour indeed disappears (thanks!). @yuzhi Here is the complete `getConfigs()`: However, two things remain unclear to me: 1. Relay _does_ already have the information on the `viewer`'s ID (from the `NODE_DELETE` config). It could already use this information to perform a more complete intersection. 2. Why did the workaround w…	guigrpa	devknoll
611	2015-11-19 18:47:38	Awesome, thanks for the clarification @yuzhi :smile: I was kinda hoping that it would be garbage collected at that point...	devknoll	yuzhi
611	2015-11-19 19:07:58	@yuzhi: just a final question: if the node is removed "from all known connections", why do you need to specify a particular one in the `NODE_DELETE` config?	guigrpa	yuzhi
610	2015-11-20 07:35:18	@yuzhi also i have a question is that how should i generate cursor of a connection which could present a dynamic list (like some answers of a question, the list will resort after user like one of them or as time pass by)	filod	yuzhi
608	2015-11-20 03:09:37	@steveluscher Thanks, that makes sense. I will break this out as an independent example.	rojobuffalo	steveluscher
607	2015-11-19 15:03:23	@xuorig we'll land this as time permits - shipping it requires a codemod bc we don't want warnings everywhere we call `update`.	josephsavona	xuorig
607	2015-12-01 15:11:57	@josephsavona @xuorig What do you think? Should I provide another PR that adjust `rollback` function that can rollback also transactions with status `COMMIT_QUEUED`?	jardakotesovec	josephsavona
607	2015-12-01 15:11:57	@josephsavona @xuorig What do you think? Should I provide another PR that adjust `rollback` function that can rollback also transactions with status `COMMIT_QUEUED`?	jardakotesovec	xuorig
607	2015-12-01 17:18:22	> Should I provide another PR that adjust rollback function that can rollback also transactions with status COMMIT_QUEUED? @jardakotesovec That would be great - all that should be required is updating the status check in `RelayMutationTransaction` to allow calling `rollback` when the transaction is queued. The actual logic for the rollback in `RelayMutationQueue` should already handle this case.	josephsavona	jardakotesovec
607	2015-12-04 14:44:12	@Globegitter It does not.. as decided in #550, control of transaction handling is given to the programmer. So with this PR, you have to keep track of the transactions on your own. But api could be extended for example to either provide function that commit all uncommited transactions as you suggested, or just provide you list of uncommited transactions so you can commit them.	jardakotesovec	Globegitter
607	2015-12-08 21:19:49	@jardakotesovec So right now we would have to manually keep track of each transaction that is being returned by `applyUpdate` (and e.g. store them in an array). Then at some point just go through all the transactions and commit them? Would this then make an individual request for each committed transaction or is there a way to commit all transactions in one HTTP request? But yeah for our use-case…	Globegitter	jardakotesovec
607	2015-12-09 06:33:55	@Globegitter I think you should open new issue/PR to keep track of this use case and discuss potential improvements. Relay currently sends [one](https://github.com/facebook/relay/issues/205) http request per mutation. What you have described is correct (keeping list of transaction and committing all of them individually)	jardakotesovec	Globegitter
606	2015-11-18 07:35:38	@josephsavona I extended the PR by replacing `fromGraphQL` with `fromJSON` (in a separate commit).	denvned	josephsavona
606	2015-11-19 15:09:39	@denvned Thanks again for working on this. Thinking about the implications of landing this, though, there are really two aspects to this change: - Change query serialization to stop modifying `__concreteNode__` - this is a simple change to make `getConcreteQueryNode` just return the concrete node and not support overwriting it. The results of `toGraphQL` no longer need to be cached. - Changing th…	josephsavona	denvned
605	2015-11-16 18:54:58	Hey @mikberg, weird that it works in graphiql and not in relay, could you post what query relay is actually sending to your server ?	xuorig	mikberg
605	2015-11-16 19:28:54	Hi, @xuorig Thanks for a bump in the right direction! The error was on my part: The server was only passing on the `query` part of the JSON to `graphql()`, missing the `variables` part. The problem was completely resolved using `express-graphql` instead of "manually" parsing the body and passing it on. Thank you!	mikberg	xuorig
604	2015-11-17 23:15:21	Currently we use a single `RootContainer` that aggregates all the queries together, then distribute the results of those queries back to each route container. @johanobergman Are you doing anything w/e.g. `prepareParams`? There is an open issue there w/https://github.com/relay-tools/react-router-relay/issues/79.	taion	johanobergman
604	2015-11-17 23:23:21	> Just to be sure, can you check the query variables inside the container with the query of the connection where it includes dates as the variables? The variables are correct as far as I can see (I console.log'd them in `prepareVariables`). Also, when I mean navigate back it doesn't have to be using the back button. Simply pressing a navigation arrow in my calendar ui does the same thing. @taion …	johanobergman	taion
604	2015-11-19 10:59:44	@steveluscher Great! I'm still not sure if the cache issue is caused by `relay` or `react-router-relay`. I changed my implementation to use `relay.setVariables` instead of query params with `react-router-relay`, but the result was still the same.	johanobergman	steveluscher
604	2015-11-19 22:05:41	That sounds super weird. @taion could react-router-relay be doing any weird caching? @johanobergman do you think you can make minimal repro case for the `setVariables` problem?	yuzhi	taion
604	2015-11-19 22:05:41	That sounds super weird. @taion could react-router-relay be doing any weird caching? @johanobergman do you think you can make minimal repro case for the `setVariables` problem?	yuzhi	johanobergman
604	2015-11-19 22:11:39	I don't explicitly do any caching. @johanobergman When you drop RRR, are you still using `prepareVariables`? If so, can you see what happens if you drop `prepareVariables`?	taion	johanobergman
604	2015-11-19 22:28:57	@taion It made no difference, sadly. When you say drop - `react-router-relay` is still around, I've just replaced my `<Link>`s with `relay.setVariables`.	johanobergman	taion
604	2015-11-19 23:01:19	@yuzhi I made some digging starting from `RelayContainer@componentWillReceiveProps`. In `_getQueryData()`, the `fragmentPointer` appears to be correct, and `queryResolver.resolve(fragmentPointer)` returns an object where the `__dataID__` property corresponds to the connection I want to load, but the `edges` property contain the wrong edges. Is it possible to set a breakpoint somewhere to see all …	johanobergman	yuzhi
604	2015-11-29 19:09:48	> I made something that resembles what's proposed in #615 to simplify this a bit: @johanobergman Nice! It sounds like this gives you a workaround for now, and #615 will make it easier to do this. I'll close this for now, but feel free to continue discussion and we can reopen if necessary.	josephsavona	johanobergman
601	2015-11-16 03:52:59	@dminkovsky We previously referred to field arguments as calls and it looks like we slipped up and used the old terminology in places. We'll fix it as time permits, but we're always happy to receive PRs to make the documentation more clear.	josephsavona	dminkovsky
599	2015-11-16 18:49:36	@xuorig thanks for your patience. We chatted offline and came up with the following API: 1. `Relay.Store.applyUpdate(mutation, callbacks): RelayMutationTransaction` - does not commit the mutation immediately (e.g: rename `updateLocal` to `applyUpdate`) 2. `Relay.Store.commitUpdate(mutation, callbacks): RelayMutationTransaction` - commits the mutation immediately (this replaces the existing `updat…	josephsavona	xuorig
599	2015-11-16 23:26:57	@xuorig awesome, thanks! just two minor nits, otherwise this looks good to go.	josephsavona	xuorig
598	2016-01-20 15:54:46	@jardakotesovec I'm only closing the PR, we're still thinking about ways to address the growth of tracked queries on connections.	josephsavona	jardakotesovec
598	2016-01-20 16:14:23	@josephsavona ok.. but all related issues are also closed.. so there is nothing to track.. This was last opened piece :-)...	jardakotesovec	josephsavona
598	2016-01-20 17:59:46	@jardakotesovec good call! I created https://github.com/facebook/relay/issues/756 to track the issue itself as opposed to this specific approach to solving it.	josephsavona	jardakotesovec
596	2015-11-29 19:10:39	@luisobo #627 fixes this and should land in master soon.	josephsavona	luisobo
596	2015-12-02 02:14:03	The fix landed - thanks @luisobo for reporting this!	josephsavona	luisobo
594	2015-11-17 01:20:03	@devknoll I see what you mean, I guess this solution would make errors inaccessible for anybody wanting to use them when there is data. @josephsavona what do you think ?	xuorig	devknoll
594	2015-12-06 04:23:57	@devknoll or @josephsavona, can you give this one last look, then close if you decide we should leave the current behavior as it is?	steveluscher	devknoll
594	2016-01-04 23:34:52	Ping @devknoll. Do we have other ideas, or shall we close this up?	steveluscher	devknoll
594	2016-01-05 01:04:30	@steveluscher I'm no longer maintaining code that relies on this (hooray for objective opinions!) but still stand by my previous thoughts. I think that any errors should also be passed to the success callback (could just be sibling to `response`) and this documented as a breaking change. My reasoning is: A) this matches the GraphQL behavior and B) an invariant of "errors from the server are alway…	devknoll	steveluscher
594	2016-01-08 23:11:23	Thanks for the contribution @xuorig! I'm going to close this up. Feel free to open it again if any new information comes up that might change things.	steveluscher	xuorig
593	2015-11-13 18:06:11	@josephsavona Something else is amiss here, as the parent does not use the `name` property and should not need to know about it? Does it need `@relay(plural:true)` on the parent? Or perhaps the `{...child}` spread in `children.map( )` acts funnily? Also speaking about data masking, todo example manages to depend on [`viewer.todos`](https://github.com/facebook/relay/blob/7e96455/examples/todo/js/c…	plievone	josephsavona
593	2015-11-13 18:56:33	@plievone Can you clarify what is different than you expected? It would be helpful to see: - the component definition with fragments, for the component that is receiving unexpected data - the actual data received by that component - the expected data that you thought it would receive Note that in the above example, the actual data received by the `Parent` component seems to be: Which is correct p…	josephsavona	plievone
593	2015-11-13 19:20:45	@josephsavona Can I declare in Parent component what should be fetched for Child via `Child.getFragment('child')`? I have a Parent, where I described what should to be fetched by `viewer` query. But in this case I would not receive data from `Child.getFragment('child')`. But as you mentioned, I can receive exactly what I want if I would not use `Child.getFragment('child')`. So, when should I use …	mikhail-riabokon	josephsavona
593	2015-11-13 20:16:22	@josephsavona Thank you for the article. I already read it. But I still have problems. If I changed `Parent` render method and will render `Child` Relay Container instead of `Child.jsx` I got a warning So If I want to fetch data for children, and did not declare that children should have in `Parent` relay container, I should pass `Child` in `RootContainer` and render that in `Parent`? Could you s…	mikhail-riabokon	josephsavona
593	2015-11-14 07:33:10	@josephsavona Thank you a lot.	mikhail-riabokon	josephsavona
589	2015-11-22 15:23:55	Here is my work on isomorphic `RelayRenderer`: https://github.com/denvned/relay/commits/isomorphic-renderer It uses #625 as a base. @josephsavona as you suggested I added to `RelayRenderer` a property that triggers synchronous render, and I didn't touch `GraphQLQueryRunner`. The property is a boolean named `prepared`. If the property is set, `RelayRenderer` initializes its state by checking the s…	denvned	josephsavona
589	2015-12-03 03:23:12	Hi @josephsavona, I am currently working on a project that will need this feature; and wondering if the above mentioned PR is a feasible solution? or what needs to be done to make progress on this feature? and thanks @denvned for your work :+1:	willopez	denvned
589	2015-12-03 03:23:12	Hi @josephsavona, I am currently working on a project that will need this feature; and wondering if the above mentioned PR is a feasible solution? or what needs to be done to make progress on this feature? and thanks @denvned for your work :+1:	willopez	josephsavona
589	2015-12-30 04:03:20	> Yeah it seems that way, but it actually isn't necessary. RelayQueryRoot objects can be serialized to plain objects/arrays via the toGraphQL.Query(relayQuery) function. @josephsavona , @yungsters Looks like it is not possible anymore because of https://github.com/facebook/relay/commit/a26c8b4703adb3ae1b28421fdd06a9b7e8140f85. Is it possible to revert that commit back? It will be hard to implemen…	denvned	josephsavona
589	2015-12-30 05:58:51	@denvned Sorry about that. I have a revision awaiting internal review that will bring this back.	yungsters	denvned
589	2015-12-30 08:28:35	@yungsters please add a note about `toGraphQL` method, that it used for isomorphic apps, for debugging and logging. Its removing should be prevented in future.	nodkz	yungsters
589	2015-12-31 05:17:50	@yungsters Thanks for bringing `toGraphQL` back!	denvned	yungsters
589	2016-05-10 15:59:41	This has been implemented as `Relay.ReadyStateRenderer`. @denvned can you confirm that there's nothing left to do here?	josephsavona	denvned
589	2016-05-13 16:36:28	@josephsavona In _isomorphic-relay_ I have managed to implement [`IsomorphicRelayRenderer`](https://github.com/denvned/isomorphic-relay/blob/v0.7.0-beta.0/src/IsomorphicRenderer.js) that does not use Relay private API anymore, thanks to `Relay.ReadyStateRenderer`. So, yeah, this specific issue is probably solved. But some other parts of _isomorphic-relay_ still have to use few Relay internals, na…	denvned	josephsavona
589	2016-05-13 16:46:59	> But some other parts of isomorphic-relay still have to use few Relay internals, namely `toGraphQL.Query`, `fromGraphQL.Query` and `RelayStoreData#handleQueryPayload` @denvned thanks for confirming. We should add public methods for serializing/deserializing queries (the to/fromGraph stuff). `handlQueryPayload` is now accessible via `RelayEnvironment#getStoreData()#handleQueryPayload`.	josephsavona	denvned
588	2015-11-12 18:11:29	@dminkovsky To make debugging easier, can you copy paste the config for your mutation and the optimistic payload?	yuzhi	dminkovsky
588	2015-11-12 18:16:40	Thanks @yuzhi. I could do that, but I am guessing to really make it worth your while to spend time on this, I should provide a little working project that shows a complete round trip. I am working toward a deadline now; but this is important for me. I'm sure you wouldn't mind if I get back to you in a few days?	dminkovsky	yuzhi
586	2016-01-10 20:50:53	@oguzbilgic Neat idea. Would you mind opening a PR? You could work around this today by passing in an array to your mutations constructor and mapping each file to a unique key in `getFiles`, but it seems useful to be able to take advantage of the built-in support for arrays in the browser and web servers.	devknoll	oguzbilgic
586	2016-02-08 22:25:20	Thanks for filing this issue @oguzbilgic! This is important, so I'm going to fold it into #538, which is about overhauling the mutations API. (It will be easier to manage with the various interrelated mutations issues in a single place.)	wincent	oguzbilgic
586	2016-06-14 23:11:43	@oguzbilgic were you able to find a solution for this?	eugenehp	oguzbilgic
586	2016-08-09 17:12:48	@oguzbilgic also interested to hear if you found a solution 👍	chrise86	oguzbilgic
585	2015-11-11 22:50:59	@LegNeato can you paste your route definition?	josephsavona	LegNeato
585	2015-11-11 23:13:51	@LegNeato what browser are you using? Relay checks the function length to see whether it takes arguments - your query definition (`(Component) => Relay.QL`...``) takes an argument, but the fn.length check seems to be returning 0 instead of 1.	josephsavona	LegNeato
585	2015-11-11 23:20:33	@josephsavona latest Chrome. Attached is a (crappy) screenshot with values from the debugger. <img width="1787" alt="screen shot 2015-11-11 at 3 19 42 pm" src="https://cloud.githubusercontent.com/assets/368904/11106016/ac547fba-8887-11e5-88cf-98eaa4c45814.png">	LegNeato	josephsavona
585	2015-11-12 00:41:29	@taion We previously allowed argument-less query builders to have fragments, but this doesn't make sense. The stricter check is here: https://github.com/facebook/relay/commit/c9baf7f19a05b20bed6474d14fdbc8e3111e913e#commitcomment-14343423	josephsavona	taion
585	2015-11-12 00:51:46	@LegNeato for your case the shorthand version might fix your immediate issue (at least for this case):	kassens	LegNeato
579	2015-11-13 14:44:51	@amenuor @joshuaevenson - Any news on this? It seems to be failing at:	leebenson	amenuor
579	2015-11-13 15:41:26	@leebenson of course the build fails. To have that work correctly the whole project need to be updated to use babel 6. I have looked briefly into it and it is quite a major change. I can work on it if needed since I started this...	amenuor	leebenson
579	2015-11-13 16:30:44	@amenuor I included you on this since you kindly submitted a PR, but this is more a prompt for FB re: next steps for fix + merge. Babel 6.x seems to be gaining traction, and I imagine this is quickly going to become a roadblock to adoption.	leebenson	amenuor
579	2015-11-17 15:21:50	@amenuor this PR only contains changes to the files in `lib/`, which are generated. Can you commit the changes to the original `src/` files?	josephsavona	amenuor
579	2015-11-17 18:35:09	@josephsavona as I stated also in the issue #533 this code is mostly for guidance. I just focused on how to make it work for the projects I am working on which depend on this plugin. For simplicity I just modified the output of the generated files. However, from that it should be quite straightforward to modify the source files. I will check later today if you got this to work, if not I will work…	amenuor	josephsavona
579	2015-11-18 00:21:08	@josephsavona I have checked-in the major changes to have this plugin working on babel6. I have had some issues with es6 Spread operator. Somehow it doesn't work on babel6 (it gives Syntax errors) or I couldn't make it work. Based on http://babeljs.io/repl/ (which still run babel 5.x) I have defined an _extends function and use that instead. Not elegant but it seems to work. I receive several err…	amenuor	josephsavona
579	2015-11-18 09:13:35	@amenuor for rest/spread, make sure you're including `babel-plugin-syntax-object-rest-spread` in package.json and in your plugins config, as well as `babel-plugin-transform-object-rest-spread` to actually do the _extend transform.	leebenson	amenuor
579	2015-11-18 18:53:00	@leebenson well spotted! :) Now it works correctly. @josephsavona I have checked in the changes, and all tests pass on the plugin side. The build is still failing because of two main issues: 1) the main relay package is not supporting babel6 yet. I only worked on the babel-relay-plugin. I could help also on the main package if needed. 2) Flow gives 7000+ errors. I haven't looked much into it yet,…	amenuor	josephsavona
579	2015-11-18 18:53:00	@leebenson well spotted! :) Now it works correctly. @josephsavona I have checked in the changes, and all tests pass on the plugin side. The build is still failing because of two main issues: 1) the main relay package is not supporting babel6 yet. I only worked on the babel-relay-plugin. I could help also on the main package if needed. 2) Flow gives 7000+ errors. I haven't looked much into it yet,…	amenuor	leebenson
579	2015-11-21 00:57:44	@amenuor thanks for your help with this!	josephsavona	amenuor
579	2015-11-21 02:08:50	@josephsavona glad I could help :)	amenuor	josephsavona
577	2015-11-11 04:15:04	@zpao do you mind importing this? lgtm	josephsavona	zpao
577	2015-12-03 00:44:24	I got into a state where tests weren't passing but all cleared up now. I split out the changes to the actual `require` statements since @DmitrySoshnikov is doing that separately - this will go in after. @facebook-github-bot import	zpao	facebook-github-bot
574	2015-11-18 18:18:12	@josephsavona @kassens any comments on this ? Would be helpful to add that in :dancers:	xuorig	josephsavona
574	2015-12-17 05:10:02	@steveluscher sorry for the wait, (finals week 😪) I have updated the PR with what you have recommended. I make the check in `buildFragmentForEdgeInsertion`. If the newEdge is not present in `mutatedFields` after it's been populated, we can assume `rangeBehaviors` was not matching the trackedConnection and we can warn. Should this be an invariant or keep it as a warn ? Let me know if this is what …	xuorig	steveluscher
574	2016-01-06 00:20:26	Thanks for your patience, @xuorig. We just went over this internally, and I'd like to share a summary of our discussion. I wrote: > Let me try to work through this to make sure I understand it. > > Client devs have the option of configuring a RANGE_ADD config or not. If they do configure one, it's likely because they expect it to be of use. > > Now, if you've specified a RANGE_ADD config, there a…	steveluscher	xuorig
574	2016-01-10 23:02:34	@steveluscher @yungsters I propose that we change the warning message to something like @steveluscher proposed, where we clearly state which connection wasn't found in the rangeBehaviors. In another PR we can address the `REFETCH` / `ALL` and `IGNORE` behaviors ? I would gladly work on a solution for this too.	xuorig	yungsters
574	2016-01-10 23:02:34	@steveluscher @yungsters I propose that we change the warning message to something like @steveluscher proposed, where we clearly state which connection wasn't found in the rangeBehaviors. In another PR we can address the `REFETCH` / `ALL` and `IGNORE` behaviors ? I would gladly work on a solution for this too.	xuorig	steveluscher
574	2016-01-11 03:12:50	I have modified the PR with the message @steveluscher proposed. I think this might be a good first step to clear up the small confusion people have with `RANGE_ADD` mutations.	xuorig	steveluscher
573	2015-11-09 20:49:26	@josephsavona Oh I forgot to change it back to "react-relay": "file:../../", @jabagawee Sorry, my eyes isn't working today :P	bfwg	jabagawee
572	2015-11-12 20:38:59	@devknoll no worries!	josephsavona	devknoll
572	2015-11-13 03:14:55	@josephsavona let me know if this works	devknoll	josephsavona
572	2015-11-13 19:15:06	@devknoll nice job on this!	josephsavona	devknoll
570	2015-11-09 19:36:16	@josephsavona What about the `injectBatchingStrategy` in `RelayContainer`? Should this just move to the `RelayContainer` constructor?	devknoll	josephsavona
570	2015-11-13 01:38:53	@devknoll I would recommend rebasing this after #572 closes. The best bet to avoid conflicting changes from earlier commits might be to just pull over all the changes starting with "Move the garbage collector API into RelayStore" onto a new branch off master. Obviously no rush :-)	josephsavona	devknoll
569	2015-11-09 08:52:18	Incredible work, how many peoples under @devknoll user? )))	nodkz	devknoll
568	2015-11-09 17:31:27	@devknoll I'll be importing these internally and recreating your stack of commits to isolate each change, bear with me.	josephsavona	devknoll
565	2015-11-12 07:45:55	@josephsavona Looks like all of those changes were made, just in a later commit (99ead02) and PR _edit_: This is suuuuper confusing, haha. Let me rebase and see if 99ead02 can be moved to this PR.	devknoll	josephsavona
565	2015-11-12 08:29:28	@josephsavona Done. Rebased on master and rearranged the commits for the `GraphQLStoreQueryResolver` changes to come first. I'll go back and get the rest of the PRs updated now.	devknoll	josephsavona
564	2015-11-09 16:32:30	@dminkovsky This is a great idea. We'd like to support the option to skip pending mutations with the same collision key instead of enqueueing them. There's an open issue at #550 discussing this, let's continue discussion there.	josephsavona	dminkovsky
564	2015-11-10 04:39:36	Thank you @josephsavona. Sorry I didn't find that issue.	dminkovsky	josephsavona
562	2015-11-12 02:35:39	@devknoll I have a follow-up that should land soon to address the remaining module-scope state.	josephsavona	devknoll
560	2015-11-07 22:25:50	@devknoll this is definitely on the right track in terms of splitting up the changes incrementally. I'll review in more detail when I'm at a computer.	josephsavona	devknoll
559	2016-01-05 04:20:55	I created a PR recently (https://github.com/facebook/relay/pull/721) which is more or less a Implementation of @josephsavona `DataContainer`. That PR is based on the current version of Relay, which means there is no clear notion of "Relay Core". In that sense it doesn't resolve this issue here.	andimarek	josephsavona
559	2016-01-06 07:20:39	@andimarek thanks for your interest in this. Because this change is so fundamental to Relay, the core/react split is something that the Relay core team will be working on in the next few weeks and months (Note that we've documented in the roadmap which projects the core team is focusing on). We use Relay in a lot of complex ways (server rendering, deferred queries, disk caching, subscriptions, an…	josephsavona	andimarek
559	2016-01-06 07:36:20	@josephsavona Thanks for this quick response. I understand your position and that you want to make sure that those fundamental changes are going into the right decision. Because my PR #721 will not be merged soon I might end up maintaining a temporary fork of relay to be able to use it without React. Of course I'm happy to contribute back the lessons learned.	andimarek	josephsavona
559	2016-01-06 09:08:13	@andimarek You might also want to take a look at how https://github.com/denvned/isomorphic-relay and https://github.com/relay-tools/react-router-relay are implemented - rather than fork Relay, an alternative is to simply [pull in the parts that you need](https://github.com/denvned/isomorphic-relay/blob/master/src/prepareData.js#L2-L4) from Relay.	josephsavona	andimarek
559	2016-01-06 12:05:54	@josephsavona Thanks for these hints... I will check it out.	andimarek	josephsavona
559	2016-03-10 15:25:35	@andimarek If you have time, it would be great to get your feedback on this proposal.	josephsavona	andimarek
559	2016-03-11 07:57:37	@josephsavona sure ... I will give feedback soon.	andimarek	josephsavona
559	2016-03-12 13:28:26	@josephsavona Overall it looks very good. As a general goal I would also hope that relay-core will be a new npm module, with no dependency on react. About the proposed API: I think it covers already a lot. I am not so sure about the cache specific methods: It could be more a implementation detail of the core and only visible through some flag (e.g.`useCacheOnly`) instead of specific methods like …	andimarek	josephsavona
559	2016-07-06 01:35:20	@syrusakbary: yes, check out [the meeting notes](https://github.com/facebook/relay/tree/master/meta/meeting-notes) in this repo. You'll find various references to "prototype", which all refer to our work on building out this new API. No timeline yet for any of this stuff to be published, but we're working towards it and plan to provide more detail as we get closer. For now, the meeting notes are …	wincent	syrusakbary
559	2016-07-06 02:30:00	Thanks for the quick reply @wincent!	syrusakbary	wincent
558	2015-11-08 21:23:21	@josephsavona Do we want `RelayStore` to own the `RelayStoreData` instances? Seems like yes, but wanted to confirm.	devknoll	josephsavona
558	2015-11-08 21:32:17	@josephsavona Also `GraphQLStoreRangeUtils` seems a little tough. Not sure who should own the instance in this case. Going to try keeping it in `RelayStoreData` and passing it down.	devknoll	josephsavona
558	2016-01-10 10:23:13	@josephsavona you can use this syntax to track subtasks: Result: - [ ] In progress - [x] Done	vslinko	josephsavona
558	2016-03-09 13:45:15	As of 8e53183bd4f323196a71f471d6275fe024706a66, all of Relay's internal state tracking has been contextualized. Each instance of `RelayEnvironment` is an isolated environment with its own cache of data, network layer, task scheduler, etc. This is an important prerequisite for server rendering in open source as well as allowing some new use cases. The next step is #559 - splitting Relay Core and t…	josephsavona	devknoll
558	2016-03-09 14:59:26	Amazing work! Thanks @denvned, @devknoll, @josephsavona . :tada:	rodrigopr	josephsavona
558	2016-03-09 14:59:26	Amazing work! Thanks @denvned, @devknoll, @josephsavona . :tada:	rodrigopr	devknoll
558	2016-03-09 17:02:39	Yeah! On Wed, Mar 9, 2016 at 6:59 AM Rodrigo Ribeiro notifications@github.com wrote: > Amazing work! Thanks @denvned https://github.com/denvned, @devknoll > https://github.com/devknoll, @josephsavona > https://github.com/josephsavona . [image: :tada:] > > — > Reply to this email directly or view it on GitHub > https://github.com/facebook/relay/issues/558#issuecomment-194333793.	KyleAMathews	josephsavona
558	2016-03-09 17:02:39	Yeah! On Wed, Mar 9, 2016 at 6:59 AM Rodrigo Ribeiro notifications@github.com wrote: > Amazing work! Thanks @denvned https://github.com/denvned, @devknoll > https://github.com/devknoll, @josephsavona > https://github.com/josephsavona . [image: :tada:] > > — > Reply to this email directly or view it on GitHub > https://github.com/facebook/relay/issues/558#issuecomment-194333793.	KyleAMathews	devknoll
557	2015-11-07 09:04:48	@devknoll - great to see you're thinking about this! Moving away from singletons will have to be done incrementally to keep everything working in the interim, but we're happy to provide support and help guide you through these PRs. I can share an internal doc that I wrote detailing the high-level steps for removing singletons and global state, will follow-up tomorrow.	josephsavona	devknoll
557	2015-11-07 20:34:42	@devknoll In addition to the previous issue to go with this PR, also take a look at #559 which describes our thoughts on drawing a clear boundary between Relay Core and the Relay/React integration. The proposed `RelayContext` there is a merge of the operations supported by the current `Relay.Store` and `RelayStoreData`.	josephsavona	devknoll
556	2016-10-29 13:16:17	I will not rubber stamp and land your change for you @josephsavona! I can import it for you and you can get your change reviewed by someone though :)	facebook-github-bot	josephsavona
553	2015-11-07 16:24:40	@kassens Thanks. I will just mention some observations. You said that fields with the same name should merge, which I agree with. But thats not happening for any fields right now (including simple ones not having any argument) as far as I can see. So for something like this Relay sends If its fragment Relay sends I don't see any merging going on. My understanding is that it somehow got merged on …	jardakotesovec	kassens
553	2015-11-29 19:14:20	@vladar do you still get this error on the latest graphql?	josephsavona	vladar
553	2015-11-30 07:19:35	@josephsavona Nope, wokrs fine now (on graphql 4.13). Thanks!	vladar	josephsavona
551	2015-11-06 18:52:23	@gre can you paste the part of your schema where you're defining this mutation? (or send a link to a Relay playground?)	josephsavona	gre
551	2015-11-09 16:26:13	@gre Yup, in that case `me` is the mutation and `bar` is a field in the response payload. We'll update the documentation if this continues to be a source of confusion - thanks for opening this issue!	josephsavona	gre
550	2015-11-09 11:06:03	@josephsavona Yes.. that should not be that difficult as my first time Relay contribution. But not sure if make more sense to just silently remove pending transactions from the queue or make them fail so the transaction callback gets always called. It would be necessary indicate that the failing reason (probably via status) is that it is skipped. I am inclining to the first option - just remove p…	jardakotesovec	josephsavona
550	2015-11-10 14:44:06	I like @devknoll 's idea as it helps cover reasonable use case when user want to control (postpone) when update is sent to server. To keep discussion moving forward, here are some api ideas based on that idea: Relay.Store.queue(mutation).commit(callbacks) could be equivalent to Relay.Store.Update(mutation, callbacks). Both methods `queue` and `update` would return reference to transaction, which …	jardakotesovec	devknoll
550	2015-11-10 16:04:09	Hmm. How about: This covers all of the above use cases, and also allows Relay to track the sequence in which the updates were originally created. This means Relay can revert/apply them in the correct order in cases where the user did create two overlapping mutations and want to commit both. EDIT: modified per @devknoll's suggestion below.	josephsavona	devknoll
550	2015-11-10 18:51:33	I like the way this is headed. I want to add is that we should make a basic API that auto-"commits". The manual control seems like it should be the advanced use case. We could rename the `update` method from @josephsavona's comment to `updateLocal` which makes it clear that it's uncommitted. This would free up `update` to be defined as `updateLocal().commit()`.	kassens	josephsavona
550	2015-11-13 04:14:58	@josephsavona @devknoll I'd like to come up with a PR for this unless someone has started. From what I understand this is basically just coming up with a new function on the store, `updateLocal`, that will create a transaction without commiting it ? It seems like thats all we need to allow debounce since we have `commit` and `rollback` on the `Transaction` already. Let me know if I underestimate …	xuorig	josephsavona
550	2015-11-13 04:14:58	@josephsavona @devknoll I'd like to come up with a PR for this unless someone has started. From what I understand this is basically just coming up with a new function on the store, `updateLocal`, that will create a transaction without commiting it ? It seems like thats all we need to allow debounce since we have `commit` and `rollback` on the `Transaction` already. Let me know if I underestimate …	xuorig	devknoll
550	2015-11-13 04:54:12	@xuorig - all yours! :-)	josephsavona	xuorig
550	2016-02-09 07:11:26	@wincent Its possible to delay committing mutation to server, but its not possible to skip mutation that is already in queue yet. This use case make sense for situations when there is no save button and user is changing input or some slider that could potentially generate many mutation requests and its necessary to skip queued mutations to do that efficiently - basically skip intermediate values.…	jardakotesovec	wincent
550	2016-11-15 16:31:46	Hey @proProbe I wrote a small blog post on how you can use the `applyUpdate` API to do this. http://mgiroux.me/2016/relays-apply-update-function/ Let me know if it helps?	xuorig	proProbe
550	2016-11-16 09:43:10	thanks for the blogpost @xuorig! It looks really useful but Im not sure how it ties into my problems with `skipping queries` that is qued up. Lets say I make during 2 seconds about 10 queries via user interaction. Im currently seeing that only 6 of the queries are sent and the other 4 is qued up. What I actually want to do is to somehow have control on when to skip these 4 queries :)	proProbe	xuorig
549	2015-12-24 10:06:16	@josephsavona can you reopen this ?	filod	josephsavona
549	2015-12-24 19:21:10	> if i generate query directly (without generate concrete query first), the right fragment would be: @filod It seems like you're using these terms differently than their meanings in Relay. What exactly do you mean by "generate query directly"? Are you calling setVariables? To help debug this issue, can you clarify the actual steps - in code - that you took to generate the malformed query? For exa…	josephsavona	filod
549	2016-02-04 02:58:39	@josephsavona any news on this ? or can i take any temporary solution to avoid this bug ?	filod	josephsavona
549	2016-08-05 05:14:47	+1 Here, We've been having the same issue, without changing anything most of the time works fine, but at some point we got the spread error, @josephsavona any new about this?	CoericK	josephsavona
549	2016-08-05 06:11:18	@CoericK We've looked into this, but there isn't a straightforward solution. There is a workaround that solves most instances of this bug - see https://github.com/facebook/relay/pull/1000. The idea is to wrap the offending part of the query in `...on Node { ... }` to work around the validation. Ultimately, however, we haven't been able to identify a way to guarantee that an auto-generated mutatio…	josephsavona	CoericK
547	2015-11-06 19:04:33	@yusefnapora awesome! @kassens let's keep this in mind for dev tools (if you didn't implement it already ;-)	josephsavona	yusefnapora
545	2015-11-03 20:50:05	@xuorig This is awesome!!! I have some minor feedback but overall looks good.	josephsavona	xuorig
545	2015-11-03 22:35:37	@josephsavona I've addressed your comments. Let me know what you think about my solution for iterating only once over directives. Not the most pretty but it's hard to make it with that Skip > Include priority.	xuorig	josephsavona
543	2016-03-03 17:11:58	@wincent we didn't end up changing the store format (yet) - should we just close this and continue with it later if necessary? (feel free to reopen)	josephsavona	wincent
543	2016-03-03 17:52:11	@josephsavona: @yungsters was asking me about this yesterday. I was going to reroll it, but it didn't seem like the highest impact thing I could to so I just let it sit. Closing is the right call for now!	wincent	josephsavona
542	2016-01-06 21:42:32	Re: > Users expect the new edge to be fetched, but Relay doesn't have sufficient information to do so. This is because Relay doesn't know what fields should be fetched. —@josephsavona In troubleshooting this issue, I considered this may be the case, but then thought: "but then why `RANGE_ADD` configuration have the `edgeName` field? Isn't that how Relay determines what to query for?" I guess just…	dminkovsky	josephsavona
541	2015-11-02 20:37:49	@skevy I'm not sure why, but I can't assign this to your directly - but thanks for the heads up, looking forward to this!	josephsavona	skevy
541	2015-11-02 20:39:21	@josephsavona it's cuz I'm not a collaborator. Silly Github. Is anyone at FB working on this for OSS release? Or only for internal use	skevy	josephsavona
541	2015-11-02 22:36:48	@dallonf That's a great idea. Ultimately there has to be an imperative API _somewhere_: in Relay, that's `Relay.Store`. We do need imperative APIs for opening subscriptions and disposing them, but the API you described would be a great way to provide declarative access to those methods from containers. Note that the query tree is static and `props` are unavailable: instead the API should use `var…	josephsavona	dallonf
541	2015-11-02 22:46:02	@dallonf yah some type of declarative API to wrap it is smart. 100% agree.	skevy	dallonf
541	2015-11-02 22:52:43	@josephsavona Agreed, I would definitely need the subscribe/unsubscribe methods in some cases. Although now I wonder if the RelayContainer is the right place for this... you'd still have to add this _particular_ subscription to any component that requests `story { likeCount }`. And it kind of runs the risk of coincidence-driven-development where every component that uses `likeCount` will benefit …	dallonf	josephsavona
541	2015-11-03 07:16:43	@dallonf great idea. But I recommend use Hash for `subscriptions` like in `fragments`. In order to be able to have several subscriptions, and be able to get access to their state: @josephsavona It would be great if we can get subscriptions status and ability to manipulate them in Component:	nodkz	josephsavona
541	2015-11-03 07:16:43	@dallonf great idea. But I recommend use Hash for `subscriptions` like in `fragments`. In order to be able to have several subscriptions, and be able to get access to their state: @josephsavona It would be great if we can get subscriptions status and ability to manipulate them in Component:	nodkz	dallonf
541	2015-11-04 15:01:42	@F21 Because there are multiple approaches to pushing data from server to client, we will likely leave the implementation of `sendSubscription` up to the user. This would allow developers to, for example, use HTTP for queries/mutations and some other method for establishing subscriptions. This is per the description: > Provide a stub implementation in RelayDefaultNetworkLayer which throws when su…	josephsavona	F21
541	2015-11-10 00:33:05	@pasviegas Good idea! Unfortunately it isn't quite so simple. Subscription queries may execute on the server at _any_ time after the subscription is opened, which means that the "tracked" (active) queries on the client can be different between executions. While we _could_ allow users to define a fat query for subscriptions, it would mean that the data fetched by the subscription would depend on w…	josephsavona	pasviegas
541	2015-12-22 08:40:02	@faceyspacey I would love to test your implementation.	ansarizafar	faceyspacey
541	2015-12-23 11:26:15	@faceyspacey We would love to explore how to use Relay / GraphQL together with Meteor as well, Let me know if you end up going down this route further. @qimingfang fyi.	tonyxiao	faceyspacey
541	2016-01-12 06:25:13	I'm going to try and take a stab at this. I checked with @skevy and he might start next week so I'll try and communicate anything I do in case it is useful. I spent this afternoon looking at Relay mutation code. I have a few questions: 1) Is it desirable to keep a central reference to all subscriptions? There is the `RelayMutationQueue` which holds all mutations, but from what I can tell this is …	eyston	skevy
541	2016-01-25 21:46:26	@eyston Thanks for working on this! My apologies in the delay in our response, we're all back now after the holidays :-) #### part 1 > 1) Is it desirable to keep a central reference to all subscriptions? Yes. There doesn't strictly have to be, but having a central reference to all subscriptions would allow for disposing of all subscriptions (e.g. with the Relay context was collected) or for de-du…	josephsavona	eyston
541	2016-04-21 20:22:44	@josephsavona so @leeb's tweet in March wasn't quite accurate? https://twitter.com/leeb/status/710362545282875392	timhaines	josephsavona
541	2016-04-21 21:15:52	@josephsavona kindof thinking out loud, but is there a way today for me to give a query and query vars, relay force fetches the data based on that query and merges it with the local cache. above would let me just send ids in the websocket payload and then relay can just fetch the required data using the query config. wondering if this approach is an anti pattern.	chirag04	josephsavona
541	2016-04-21 21:24:40	@chirag04 you can: Replace `primeCache` with (I think) `forceFetch` to ignore the cache and send the query in total.	eyston	chirag04
541	2016-04-21 22:03:14	@timhaines I amended my comment - we _are_ experimenting with subscriptions and real-time updates internally ([more info](http://graphql.org/blog/subscriptions-in-graphql-and-relay/)), but the core team is not currently working on providing a public API for subscriptions in open-source. This is in large part because it's possible to use pieces of Relay API to implement this in userspace as I outl…	josephsavona	timhaines
541	2016-05-21 19:22:27	@josephsavona in which format payload should be specified for `RelayStore.getStoreData().handleQueryPayload(query, payload)`. Can you please provide an example as there is no reference for above in docs. Even if I try to provide same query that my component has and this.props.rootQ in payload, in next render cycle it nullifies all data. Example:	shahankit	josephsavona
541	2016-05-27 20:12:07	> I amended my comment - we are experimenting with subscriptions and real-time updates internally (more info), but the core team is not currently working on providing a public API for subscriptions in open-source. This is in large part because it's possible to use pieces of Relay API to implement this in userspace as I outlined. @josephsavona out of curiosity, why are subscriptions not on the age…	sampeka	josephsavona
541	2016-05-28 00:39:37	> why are subscriptions not on the agenda to support as part of Relay's core api? Or is just a matter of priorities? @sampeka We do plan to support subscriptions as part of the API; what I was referring to is that we don't intend to provide a high-level `RelayMutation`-style API as this would increase the framework size and complexity. Instead, we plan to focus on providing [core primitives](http…	josephsavona	sampeka
541	2016-05-28 01:04:53	@miketamis @caiosba Great to hear!	josephsavona	miketamis
541	2016-05-28 01:04:53	@miketamis @caiosba Great to hear!	josephsavona	caiosba
541	2016-05-29 18:00:30	good point @NevilleS! Node Interface to the rescue!	xuorig	NevilleS
541	2016-06-04 19:14:45	@miketamis did you ever get a chance to release a write up of how you're handling real-time data? 😃	aweary	miketamis
541	2016-06-05 23:39:24	I have a similar example as @shahankit but with a twist. I'm trying to add a new node to a previously fetched connection (my terminology could be wrong here). A single location can have multiple orders. If a new order is added to a location a websocket payload is received with the new order data. I want to append the new order to the existing list of orders. I've tried all kinds of different perm…	alexanderlamb	shahankit
541	2016-06-06 03:13:08	@alexanderlamb the `_orders2RjKo3` you see in there is the `serializationKey` for this connection. (Hashed based on calls and values I believe). If you know your connection's `dataId` already, here's a way you could find that key, knowing that. Actually since you have the query already, you might be able to find the connection and call `getSerializationKey()` on the node to get it too. There migh…	xuorig	alexanderlamb
541	2016-06-06 03:56:57	@xuorig To confirm the `dataId` of my connection would be found at `this.props.location.orders.__dataID__` correct? Or am I looking in the wrong place?	alexanderlamb	xuorig
541	2016-06-06 03:59:24	@alexanderlamb I just realized the dataID in the store and the dataID in the props are different. I'm a bit confused at this point. If you remove the last part `_first(300)` you'll get the right record, but this is beginning to be super hacky 😿 `getPathToRecord('client:-3139241862')` Edit: Cleaner way of finding the ID.	xuorig	alexanderlamb
541	2016-06-06 07:04:31	@alexanderlamb I've not troed this on connection types but there's one more thing you can try, not sure but it worked for me.	shahankit	alexanderlamb
541	2016-06-06 16:14:21	@alexanderlamb It sounds like you're trying to do a mutation (adding an item to a list). For that, you can use [`handleUpdatePayload`](https://github.com/facebook/relay/blob/master/src/store/RelayStoreData.js#L333-L337). Again, remember that `handleQueryPayload` and `handleUpdatePayload` are internal APIs. We don't recommend using them for most cases (hence they'll remain undocumented for a while…	josephsavona	alexanderlamb
541	2016-06-16 16:43:47	@m64253 Cool, `@stream` and `@defer` also seems awesome. Any eta for any of these to be released? Is there any interim solution for implementing live updates in the meantime?	papigers	m64253
541	2016-06-16 20:53:03	> Cool, @stream and @defer also seems awesome. Any eta for any of these to be released? @papigers These are experimental features that we are still exploring. For an interim approach to real-time subscriptions, my [comment in this thread](https://github.com/facebook/relay/issues/541#issuecomment-213093469).	josephsavona	papigers
541	2016-06-17 15:41:21	@taion Nope, I'm just playing in the wild :smile: **Edit** I'm not an FB employee	edvinerikson	taion
541	2016-06-17 17:13:49	@edvinerikson incredible thing! I planned to implement it after finishing [graphql-compose](https://github.com/nodkz/graphql-compose) as middleware on the server side for schema. And on the client side via [react-relay-network-layer](https://github.com/nodkz/react-relay-network-layer) as middleware for websockets for next major release. So I am looking forward to your code release. You'll save me…	nodkz	edvinerikson
541	2016-06-17 17:27:02	@edvinerikson , I'd love to see how you've implemented what you have, even before a release. I'm relatively new to relay, and I am not familiar with the source yet. I am about to attempt to implement subscriptions in relay myself. Seeing your modifications would help me see the effected parts of relay, and allow me to make the same or similar changes to get a temporary solution into my project mu…	tjmehta	edvinerikson
541	2016-08-17 16:56:14	@taion We get a fair number of questions about this, so I think leaving this open for now makes sense. I've updated the description though, to make it clear that we are not actively pursuing a full subscriptions API within the core.	josephsavona	taion
541	2016-08-17 19:26:59	@josephsavona if not subscriptions, then I think you are almost ready to release 1.0.0 with new features, better performance and new mutation api. Most of all I am waiting new mutation api, cause all other things are quite comfortable. For me Relay is the best store keeper, than ReduxAppolo things.	nodkz	josephsavona
541	2016-08-19 17:55:51	@josephsavona Looking through #1298 and discussing with @edvinerikson – would you be okay with merging the scaffolding for subscription support in #1298? I mean specifically https://github.com/facebook/relay/pull/1298/files#diff-320b6df8cf530a681d201c75772401eaR163, https://github.com/facebook/relay/pull/1298/files#diff-3a2c3b1ea174f413b5118b1aac4ecc2eR115, and an skeletal implementation of `Rela…	taion	edvinerikson
541	2016-08-19 17:55:51	@josephsavona Looking through #1298 and discussing with @edvinerikson – would you be okay with merging the scaffolding for subscription support in #1298? I mean specifically https://github.com/facebook/relay/pull/1298/files#diff-320b6df8cf530a681d201c75772401eaR163, https://github.com/facebook/relay/pull/1298/files#diff-3a2c3b1ea174f413b5118b1aac4ecc2eR115, and an skeletal implementation of `Rela…	taion	josephsavona
541	2016-08-19 21:15:03	@taion Is the main reason for adding those to avoid an extra HOC for those components that have subscriptions? If that's the case, this can probably be handled purely in user space. You could, for example, create a `RelaySubscriptionContainer.create(Component, subscriptions, spec)` function that delegates to `Relay.createContainer` (so that users only have to write one wrapper function instead of…	josephsavona	taion
541	2016-11-18 21:58:55	@jg123 quick note for now check out http://npmrepo.com/relay-subscriptions or http://npmrepo.com/primus-graphql I am using primus-graphql in prod for https://codeshare.io	tjmehta	jg123
541	2016-11-18 22:09:46	Thanks @tjmehta. I have been borrowing heavily from the relay-subscriptions project, and primus looks nice and concise. What I really want to do is use my current mutation payloads as subscription payloads, so I only need to maintain the mutations.	jg123	tjmehta
541	2016-11-18 22:11:44	If you use fragments you can share that fragment between the mutation and subscription. ${TodoMutation.getFragment('todo')} On Fri, 18 Nov 2016 at 23:09, Josh Geller notifications@github.com wrote: > Thanks @tjmehta https://github.com/tjmehta. I have been borrowing > heavily from the relay-subscriptions project, and primus looks nice and > concise. What I really want to do is use my current mutat…	edvinerikson	tjmehta
541	2016-11-19 00:34:07	Thanks @edvinerikson. Maybe a mutation doesn't translate to a subscription. The fat query intersection is dynamic based on previous data retrieved and doesn't make sense in the context of a more static subscription payload.	jg123	edvinerikson
540	2015-11-10 05:29:32	Thank you for your summary @josephsavona. Having read #466, the connection specs and docs, what I wonder most is how it might be possible to reconcile these two paging methods while keeping cursors opaque. If cursors are opaque, jumping to arbitrary pages seems impossible. The thing about the opaque cursor-based approach as I understand it is not just that it reflects the infinite scrolling use-c…	dminkovsky	josephsavona
540	2015-11-10 15:49:45	@dminkovsky Yup, we use cursor-based pagination precisely because skip/limit isn't performant in large data sets. Also, skip/limit can return overlapping results if items are added between fetching pages. One option might be to make connection handling injectable. Something like `Relay.injectConnectionHandler(handler)` where the handler had methods to read the list of edge IDs given the GraphQL a…	josephsavona	dminkovsky
540	2015-11-10 18:44:52	@taion Agreed, these are distinct use cases and ultimately Relay should support all of them. Allowing connection handling to be injectable would make it easier for products to choose between approaches, without having to build both models (page number & limit/offset are isomorphic) into the core and test them separately. Note that connections account for much of the complexity in Relay internals,…	josephsavona	taion
540	2015-12-16 13:06:13	I also would like to be able to jump to a specific page. @taion - you write above "I feel like the current pagination API offers enough to (with at most minor tweaks) satisfactorily implement page-based pagination". Can you please explain how to achieve this? Many thanks...	shaimo	taion
540	2015-12-17 08:07:00	@taion - that's indeed easy - my concern was that using some arbitrary page parameter rather than the cursor I would be losing the benefits of the connection type. If there are no such benefits, then not even sure why bother with connection in the first place rather than just some standard field...?	shaimo	taion
540	2015-12-17 16:50:57	@taion Thanks for your help. I'll check if I can relax my requirements and maybe just use what Connection provides. Maybe indeed in large datasets it doesn't make much sense to allow the viewer to "jump" to a particular page anyway (especially if the dataset is not fixed, in which case next time you will get different results anyway)...	shaimo	taion
540	2016-01-14 18:49:39	@taion Can you please clarify what the nice stuff is exactly? Even for windowed pagination I would like new edges to be inserted/removed "magically" after insert/delete mutations. Is there other "nice stuff" that has to be considered?	BerndWessels	taion
540	2016-01-14 19:25:21	@taion Thats true, even though in some of my previous apps the visible window would be updated to reflect inserts and updated correctly. But that might be actually a bit out of scope here since it usually also requires a "real-time" connection or notifications from the back-end. So what you are saying is: forget about connections and implement a simple windowed pagination as a simple query for a …	BerndWessels	taion
540	2016-01-14 20:29:45	Thanks @taion. There is only one last thing I am concerned about - memory. What if a user pages through huge amounts of rows - maybe even in different connections - will the store get bigger and bigger - or is there some kind of garbage collection in the Relay Store as well?	BerndWessels	taion
540	2016-01-14 21:03:22	@taion I thought that Relay Connections might be able to remove unused edges from the Store. But maybe memory concerns is a totally different discussion.	BerndWessels	taion
538	2016-02-10 04:44:50	Hey @wincent, if I wanted to run some more mutation-related ideas/questions past you, how would you prefer to see it? Just comment here? For example, I'm curious to hear what the Relay team's thoughts are about scenarios where the client _can't_ know in advance which nodes might be affected by a mutation...	NevilleS	wincent
538	2016-02-10 06:18:40	@NevilleS: I'm fine with you creating separate issues, as they provide us with a space to explore each topic. But just bear in mind that they might ultimately get closed and folded into the checklist above if it they end up being something that we can tackle as part of the mutations overhaul.	wincent	NevilleS
538	2016-06-14 22:02:58	Hi @wincent Do you have any ETA about multiple file uploads?	eugenehp	wincent
538	2016-06-15 18:41:38	@eugenehp: I don't have any work in progress on that specific front, but you should be able to do this today using the workaround noted in #586 (keying the files in the `FileMap`, as opposed to an array). If somebody feels urgency to get array support baked in sooner, we'd love to take a look at a PR.	wincent	eugenehp
538	2016-10-26 18:21:17	Hi @NevilleS. Long time! I've been out of the Relay loop a bit lately: Relay 2 presentations? Are you talking about talks (like https://speakerdeck.com/wincent/relay-2-simpler-faster-more-predictable) or a feature called "presentations"?	dminkovsky	NevilleS
538	2016-12-20 17:40:58	Done thanks to @wincent - check out [`Relay.GraphQLMutation`](https://facebook.github.io/relay/docs/api-reference-relay-graphql-mutation.html#content).	josephsavona	wincent
537	2015-12-16 22:26:48	@josephsavona Is there any undocumented way to do this currently (before this is done)? Primarily to throw away the entire store and all cached data?	grydstedt	josephsavona
537	2015-12-16 23:53:17	I experimented with this in #485 and spun off some ideas into separate commits, but this ultimately didn't pan out. We'll continue exploring ideas around cache eviction. As @kassens noted, `forceFetch` can be used to forcibly refetch information when necessary.	josephsavona	kassens
533	2015-11-20 18:51:34	@shuhaodo @gblache I have spent some hours on this and I pushed all my changes to the branch here: https://github.com/YanchWare/relay The plugin should be 100% working all tests passing, but I haven't had the time to test it in a real application. The full relay package is also building fine now, but around 70% of the unit tests are failing. So... something is clearly wrong :) I do not think I wi…	amenuor	gblache
533	2015-11-20 18:51:34	@shuhaodo @gblache I have spent some hours on this and I pushed all my changes to the branch here: https://github.com/YanchWare/relay The plugin should be 100% working all tests passing, but I haven't had the time to test it in a real application. The full relay package is also building fine now, but around 70% of the unit tests are failing. So... something is clearly wrong :) I do not think I wi…	amenuor	shuhaodo
533	2015-11-20 19:15:35	@amenuor So cool! Should the whole relay package be replaced or just the babel-relay-plugin?	shuhaodo	amenuor
533	2015-11-20 20:15:08	@shuhaodo well depends what you want. If you want the latest version in the relay repository, then you will may try the full relay package as it is, but as I said unit tests are not passing so I do not think it will work. If instead you need a quick and dirty solution (as I did too :) ) then you can use the latest official release of relay (the one for instance used in the starter kit at https://…	amenuor	shuhaodo
533	2015-11-20 20:25:35	@amenuor I just took the plugin and it works like a charm, thank you!	shuhaodo	amenuor
533	2015-12-04 22:01:21	@voodooattack OK!	steveluscher	voodooattack
532	2015-11-07 19:02:20	@kassens, When I open this issue I had node v0.12 installed. Now after upgrade to last stable node: v5.0.0, npm: 3.3.6. But error the same. Should I have node v4.1.1 and npm 2.14.4 exactly?	designeng	kassens
531	2015-11-02 23:03:38	@facebook-github-bot shipit	kassens	facebook-github-bot
528	2016-09-03 00:19:58	We're unlikely to take any more concrete steps on this, with [Relay 2](https://speakerdeck.com/wincent/relay-2-simpler-faster-more-predictable) just around the corner (which will have a new renderer), so I am going to close this out. To belatedly answer, @bigblind's question: > I'm starting to implement an app using Relay. How drastic is this change going to be? The APIs for `Relay.RootContainer`…	wincent	bigblind
526	2015-10-30 10:49:36	@joshblack Thanks for filing this, but due to the restrictions that @zpao mentioned we can't support npm3 yet. I'll close this for now.	josephsavona	joshblack
526	2015-10-30 10:49:36	@joshblack Thanks for filing this, but due to the restrictions that @zpao mentioned we can't support npm3 yet. I'll close this for now.	josephsavona	zpao
525	2015-10-30 11:00:07	Thanks for this @joshthecoder! Since we can't be guaranteed a ref, we should get rid of this `this` binding too: https://github.com/facebook/relay/blob/master/src/container/RelayContainer.js#L302-L304 Can you send an update?	steveluscher	joshthecoder
525	2015-10-30 18:11:24	@steveluscher Wouldn't this break the current behavior of onReadyStateChange callback you provide when calling setVariables() or forceUpdate()? I'm not sure what use case there is for having access to your component instance in that callback. Maybe for invoking setState()?	joshthecoder	steveluscher
525	2015-10-30 19:15:29	@joshthecoder We should only pass `null` as the instance _if_ it's a stateless functional component, otherwise RelayContainer should continue to pass the instance.	josephsavona	joshthecoder
525	2015-10-30 20:22:20	@josephsavona These changes should maintain the current behavior for non-stateless functional components. `this` should still be the component instance. Also I'm not sure if there's a better way to detect that besides looking for `isReactComponent` on the prototype. Seen the React code use it in a few spots for similar use cases.	joshthecoder	josephsavona
523	2015-10-30 11:10:44	Can I ask you to take a look at this solution, @josephsavona?	steveluscher	josephsavona
523	2015-10-30 14:06:45	@HurricaneJames Thanks for working on this. Introducing a custom map implementation could affect performance and before we go down this path we'll need to understand by how much. I'll import this internally and try benchmarking.	josephsavona	HurricaneJames
523	2015-10-30 14:17:37	@HurricaneJames After double-checking the spec we realized that ES2015 `Map`s preserve insertion order, so it should be sufficient to use those. Can you update to just use `Map`?	josephsavona	HurricaneJames
523	2015-11-01 18:35:53	@facebook-github-bot import	josephsavona	facebook-github-bot
523	2015-11-04 22:29:07	@HurricaneJames yup, it's provided by `fbjs`. I believe the OSS version uses the same polyfill as babel.	josephsavona	HurricaneJames
522	2015-10-30 14:01:49	What @josephsavona means is that, somewhere in your app, there's a query for `onboarding_data` that's not represented in your fat query. The fat query is a query that represents all the possible things that could change in your application as a result of this mutation. Whatever way you're fetching `onboarding_data` in the first place, replicate it in the fat query, and support it in your mutation…	steveluscher	josephsavona
521	2015-10-27 22:11:31	My response from discord: > johanobergman: @jwaldrip I think it might happen if your rangeBehaviors doesn't cover all possible cases of query arguments. > I think relay checks rangeBehaviors twice, once before the request and once after. I had an issue with multiple arguments where it required the order of arguments to be both arg1.arg2 and arg2.arg1 > so I specified it twice... Is this a bug? I'…	johanobergman	jwaldrip
521	2015-10-29 17:36:15	@josephsavona, I have StoriesPage which is a root container. Along with StoriesPage I have AddStoryPage which is also a rootContainer so when I go from StoriesPage to AddStoryPage there I do AddStoryMutation (RangeAdd on StoryConnection) which succeeds (new edge's fields match the stories connection node fields which is queried in StoriesPage) and on success I go back to StoriesPage but there the…	IlyasM	josephsavona
521	2015-11-03 21:11:09	Oh, I was talking to @jwaldrip, @IlyasM. I have an answer to his question, but not yours yet. Can you supply code samples in your Stack Overflow question?	steveluscher	jwaldrip
521	2015-11-03 21:11:09	Oh, I was talking to @jwaldrip, @IlyasM. I have an answer to his question, but not yours yet. Can you supply code samples in your Stack Overflow question?	steveluscher	IlyasM
521	2016-02-07 10:32:01	@steveluscher Hi, I run into the same problem out of nowhere, can you tell me the answer to jwaldrip's problem? Thanks	bfwg	steveluscher
520	2015-11-02 06:03:20	Thanks for you response @steveluscher Currently, I'm going with a solution similar to the first option you pointed out. I feel better for now, since I'm not the only one doing this way, but yes, would be awesome to see this in the core.	schweller	steveluscher
520	2016-04-21 12:20:05	@josephsavona thanks for clarification. If somebody needs example of `BatchNetworkLayer`, and wrapping `express-graphql` you can found it here https://gist.github.com/nodkz/d9a6380d55067192295382e8e490f39f	nodkz	josephsavona
520	2016-04-21 17:15:42	@nodkz would be cool to publish that as an npm module :-)	josephsavona	nodkz
520	2016-04-21 17:17:27	+1 to that. I was going to ask the same :-) I'd help maintain it! On Thu, Apr 21, 2016 at 12:15 PM Joseph Savona notifications@github.com wrote: > @nodkz https://github.com/nodkz would be cool to publish that as an npm > module :-) > > — > You are receiving this because you are subscribed to this thread. > > Reply to this email directly or view it on GitHub > https://github.com/facebook/relay/iss…	KyleAMathews	nodkz
520	2016-04-22 21:01:16	@josephsavona @KyleAMathews I can not publish my gist as npm module. It is too dumb. So, I spent all current day and made this great thing: https://github.com/nodkz/react-relay-network-layer With some simple middlewares. Open for review and PRs.	nodkz	KyleAMathews
520	2016-04-22 21:01:16	@josephsavona @KyleAMathews I can not publish my gist as npm module. It is too dumb. So, I spent all current day and made this great thing: https://github.com/nodkz/react-relay-network-layer With some simple middlewares. Open for review and PRs.	nodkz	josephsavona
520	2016-04-22 21:21:19	@nodkz awesome! Thanks for publishing this! I'm going to go ahead and close this issue :-)	josephsavona	nodkz
518	2015-10-27 09:06:20	Thanks! @facebook-github-bot import	wincent	facebook-github-bot
505	2015-10-23 22:31:21	I think that would be acceptable, @michaelchum. The main intention of this check is to make sure that people developing in the Relay repo are using a known-to-be-supported tool-set, so that they can do things like run the tests without spurious failures. So in this case, `prepublish`, which will run when you do a top-level `npm install`, is probably good enough. If you run `npm install` from the …	wincent	michaelchum
505	2015-10-23 23:56:05	@wincent Thanks for the clarification! It says in the [npm docs](https://docs.npmjs.com/misc/scripts) that `prepublish` only runs before a package is published or in a "local" `npm install`. There's no mention of dependency install. As you mentioned, since this script helps people developing Relay and not people using Relay as a dependency, I think it makes sense to move it to `prepublish`. I'm i…	michaelchum	wincent
503	2015-10-25 01:18:57	@steveluscher The [Relay public API](https://github.com/facebook/relay/blob/master/src/RelayPublic.js) currently does not expose `RelayQueryConfig`. Are you planning on exposing it to subclass `Relay.RelayQueryConfig` as a standard instead of `Relay.Route`? I think `Relay.RelayQueryConfig` should be exposed and released (perhaps 0.4.1?) before showing its usage on the homepage.	michaelchum	steveluscher
502	2015-10-23 23:19:51	@wincent Why is the correct behavior in that check not to only strip off the `generated` fields rather than all the `requisite` ones? It seems like in practice you'd get all the relevant benefits if you considered only the `generated` ones, while offering a nicer and less unintuitive escape hatch in the case that someone actually wants to query for e.g. `widgets { id }` per the above example (whe…	taion	wincent
500	2015-10-23 22:08:30	As @yuzhi mentioned, it's possible that the `edges` field is in a different file from the connection field such that the plugin can't catch all cases. That said, we could definitely detect missing connection arguments when an `edges` subfield _is_ present. The change would need to happen in [`RelayQLPrinter#printField`](https://github.com/facebook/relay/blob/master/scripts/babel-relay-plugin/src/…	josephsavona	yuzhi
500	2015-11-13 04:57:01	@xuorig thanks!	josephsavona	xuorig
498	2015-11-11 16:14:40	@josephsavona Sorry to just get back so late, just taking relay-implementation up again. It would be nice if babel-relay-plugin could detect a 'statically' declared variable in the same file but I suppose that would be a lot of effort to gain just a little bit of DRYness. Thanks for getting back so quickly though, loving relay and graphql so far!	Globegitter	josephsavona
497	2015-11-18 01:01:00	@luisobo have you got any solutions?	soonlive	luisobo
497	2015-11-18 19:39:48	@soonlive I'm afraid not.	luisobo	soonlive
497	2015-11-18 20:49:40	@luisobo @soonlive Please post on [Stack Overflow](https://stackoverflow.com/questions/ask?tags=relayjs) and provide a link here - we're happy to answer this type of how-to question there.	josephsavona	soonlive
497	2015-11-18 20:49:40	@luisobo @soonlive Please post on [Stack Overflow](https://stackoverflow.com/questions/ask?tags=relayjs) and provide a link here - we're happy to answer this type of how-to question there.	josephsavona	luisobo
496	2015-10-28 13:22:58	@taion Yeah, this seems like the most robust option. Feel free to cc us on pull requests/branches (even on `react-router-relay`) if you'd like feedback on an implementation.	josephsavona	taion
494	2015-10-20 16:19:51	@josephsavona Thanks, thats awesome!	jardakotesovec	josephsavona
490	2015-10-19 18:27:22	Thanks for the PR, @HurricaneJames. We originally added the type-first sorting — somewhat reluctantly — to satisfy an internal requirement (integration with another cache that relied on type-first behavior; D2022689 for any FBers that might be reading along). I'm going to check around and see whether this is still a requirement (I expect it is) and if we can fork this particular detail so that th…	wincent	HurricaneJames
490	2015-10-27 17:23:12	@wincent did we ever find out if this could be merged or if we needed to use the alternate sort algorithm?	HurricaneJames	wincent
489	2015-11-02 17:53:02	@saikat Awesome writeup! We've discussed a lot of these ideas internally as well, and the mutations API is definitely something we want to improve. There are currently several issues related to this so I've consolidated them in one meta-task at #538. Let's continue the discussion there!	josephsavona	saikat
488	2015-10-20 16:59:59	Thanks for the report @enaqx! I suspect @clentfort is right about this being a dupe, so I'm going to close this one. Please feel free to comment again if this isn't the case and we can look into this further.	wincent	clentfort
488	2015-10-20 16:59:59	Thanks for the report @enaqx! I suspect @clentfort is right about this being a dupe, so I'm going to close this one. Please feel free to comment again if this isn't the case and we can look into this further.	wincent	enaqx
487	2015-10-18 19:28:38	@vladar Thanks for bringing this up. By errors you're referring to application errors while resolving the nullable fields, as opposed to GraphQL validation errors, correct?	josephsavona	vladar
487	2015-10-21 00:45:36	@dschafer Thanks for confirming. In this case, `RelayDefaultNetworkLayer` should be changed to resolve the request when `data` is non-null or there are no `errors` (if non-null but there errors just log them to console), and only `reject` the request when data is null and there are errors. @vladar any interest in submitting a PR? ;-)	josephsavona	vladar
487	2015-10-21 00:45:36	@dschafer Thanks for confirming. In this case, `RelayDefaultNetworkLayer` should be changed to resolve the request when `data` is non-null or there are no `errors` (if non-null but there errors just log them to console), and only `reject` the request when data is null and there are errors. @vladar any interest in submitting a PR? ;-)	josephsavona	dschafer
487	2016-07-12 13:57:56	@josephsavona any hint on how would you model a request where error condition not block rendering the component? I hit a roadblock and just a one liner would help me to proceed. thanks in advance	bsr203	josephsavona
487	2016-07-12 16:34:01	@bsr203 One workaround is to use a custom network layer that resolves the `RelayQueryRequest` if there is any data (regardless of `errors`), and only rejects the request if there is no data and errors.	josephsavona	bsr203
487	2016-07-12 16:40:42	@josephsavona Thanks a lot for the response. I already have a custom network layer to format the error and would be easy to adapt. One thing to confirm. Does this ok to do in case of null response as well (if the response can be completely optional - and client can identify this from server error code). would it cause any issue with the internal cache.	bsr203	josephsavona
484	2015-10-20 17:04:28	Thanks for the report, @thearabbit. I don't have access to a Windows install for testing right now (I'll be trying to get one). I wonder if a patch like this might work: Are you able to give that a try and let me know what happens with it?	wincent	thearabbit
483	2015-10-17 15:57:19	Thanks! @facebook-github-bot import	wincent	facebook-github-bot
482	2016-06-27 05:53:04	@rturk try this open sourced implementation of relay network layer https://github.com/nodkz/react-relay-network-layer	nodkz	rturk
482	2016-06-27 07:19:19	@rturk take a look at [this comment](https://github.com/facebook/relay/issues/426#issuecomment-224032838) on the linked thread - does that help?	josephsavona	rturk
482	2016-06-28 16:58:55	@josephsavona tks helps a lot! However after reading this post [graphql-and-authentication](https://medium.com/the-graphqlhub/graphql-and-authentication-b73aed34bbeb#.hsoqxwdhz) I'm considering passing the token in the Viewer and not in the Header.	rturk	josephsavona
482	2016-11-17 16:46:43	@LegNeato u can try use a custom RelayStore that accepts to reset a network layer like this: https://github.com/sibelius/react-native-relay-example/blob/master/src/RelayStore.js#L18	sibelius	LegNeato
481	2015-10-17 18:13:39	@LegNeato The intention of the default network layer is exactly as @clentfort mentioned - it's a reference implementation that covers the basic cases to get people started. For custom functionality such as application-specific error handling, we'd recommend writing your own network layer. The API is designed to be constrained enough that it can be implemented relatively easily. I'm going to close…	josephsavona	LegNeato
481	2015-10-17 18:13:39	@LegNeato The intention of the default network layer is exactly as @clentfort mentioned - it's a reference implementation that covers the basic cases to get people started. For custom functionality such as application-specific error handling, we'd recommend writing your own network layer. The API is designed to be constrained enough that it can be implemented relatively easily. I'm going to close…	josephsavona	clentfort
479	2015-10-19 15:57:12	@HurricaneJames Currently there is no way to avoid the buildup of multiple distinct tracked queries for connections. Note that `forceFetch` refetches the given queries but does not cause other data to be purged. Note that we're actively working on changing tracked queries in #485. Re mutations that affect connections, we typically recommend specifying the result of connection changes via configs …	josephsavona	saikat
479	2015-10-19 15:57:12	@HurricaneJames Currently there is no way to avoid the buildup of multiple distinct tracked queries for connections. Note that `forceFetch` refetches the given queries but does not cause other data to be purged. Note that we're actively working on changing tracked queries in #485. Re mutations that affect connections, we typically recommend specifying the result of connection changes via configs …	josephsavona	HurricaneJames
478	2015-10-19 16:00:38	@HurricaneJames this appears to be basically the same issue as #479 as both ultimately are caused by the building of tracked queries for a connection. I'm going to close this - let's move discussion to that issue.	josephsavona	HurricaneJames
478	2015-10-19 18:28:20	> Is there a reason the keys were sorted? @HurricaneJames: I replied on your PR.	wincent	HurricaneJames
477	2016-05-08 12:50:20	I see the same behavior as @mickeyinfoshan in regards to the warning. For example, I see the warning if my query fragment looks like this: `purchases(first: 100, status: $status) { ... }` The warning does not appear if I change my query to this: `purchases(first: 100) { ... }` If my `rangeBehaviors` look like this then I see the warning when using both the `first` and `status` arguments: However,…	piinecone	mickeyinfoshan
477	2016-05-09 06:35:10	@piinecone You do help me a lot! Thank you.	mickeyinfoshan	piinecone
476	2015-10-16 19:53:26	@facebook-github-bot import	wincent	facebook-github-bot
476	2015-10-16 21:56:13	@facebook-github-bot shipit	wincent	facebook-github-bot
475	2016-03-31 23:20:59	The mutation `onFailure` callback **should** be called if the mutation fails. I'm going to close this, feel free to comment with additional steps to repro. @edvinerikson note that the OP is referring to `onFailure` (callback on `RelayStore.{apply,commit}Update`).	josephsavona	edvinerikson
474	2015-10-28 00:49:47	I got `RelayQueryWriter: Could not find a type name for record '1'` too in this example: The `1` is the returned id value from the resolve. @brenoc could you figure it out?	BerndWessels	brenoc
474	2015-10-28 01:20:45	@josephsavona `babel-relay-plugin` `0.3.0` That is the latest version I guess. Any ideas what else could be wrong? Before I used but that wasn't really what I wanted - or maybe I just don't understand what that `id` is supposed to be. My assumption is that I can stick the "real" id in there that comes back from my database?	BerndWessels	josephsavona
474	2015-10-28 11:31:22	@BerndWessels - Can you paste the fragment from your container?	josephsavona	BerndWessels
474	2015-10-28 13:25:19	@josephsavona Yes, I'm using the lastest version of them, v0.4.0 and v0.3.0 ([my package.json](https://github.com/brenoc/relay-starter-kit/blob/relay/typenameIssue/package.json)) @BerndWessels Unfortunately no, I couldn't :(	brenoc	BerndWessels
474	2015-10-28 13:25:19	@josephsavona Yes, I'm using the lastest version of them, v0.4.0 and v0.3.0 ([my package.json](https://github.com/brenoc/relay-starter-kit/blob/relay/typenameIssue/package.json)) @BerndWessels Unfortunately no, I couldn't :(	brenoc	josephsavona
474	2015-10-28 18:43:44	@josephsavona As @brenoc pointed out, if I add `__typename` to the requested properties the error goes away - but I expected the system to take care of that?	BerndWessels	josephsavona
474	2015-10-28 18:43:44	@josephsavona As @brenoc pointed out, if I add `__typename` to the requested properties the error goes away - but I expected the system to take care of that?	BerndWessels	brenoc
474	2015-10-29 13:33:33	I've unable to repro this. First I [recreated this schema](https://facebook.github.io/relay/prototyping/playground.html#schema=import%20%7B%0A%20%20GraphQLID%2C%0A%20%20GraphQLNonNull%2C%0A%20%20GraphQLObjectType%2C%0A%20%20GraphQLSchema%2C%0A%20%20GraphQLString%2C%0A%7D%20from%20'graphql'%3B%0A%0Avar%20APP%20%3D%20%7B%0A%20%20id%3A%20'APP_ID'%2C%0A%20%20email%3A%20'joesavona%40fb.com'%2C%0A%7D%3…	josephsavona	BerndWessels
474	2015-10-29 13:33:33	I've unable to repro this. First I [recreated this schema](https://facebook.github.io/relay/prototyping/playground.html#schema=import%20%7B%0A%20%20GraphQLID%2C%0A%20%20GraphQLNonNull%2C%0A%20%20GraphQLObjectType%2C%0A%20%20GraphQLSchema%2C%0A%20%20GraphQLString%2C%0A%7D%20from%20'graphql'%3B%0A%0Avar%20APP%20%3D%20%7B%0A%20%20id%3A%20'APP_ID'%2C%0A%20%20email%3A%20'joesavona%40fb.com'%2C%0A%7D%3…	josephsavona	brenoc
474	2015-10-29 16:10:12	@josephsavona I have a repo that you can run and see the issue: https://github.com/brenoc/relay-starter-kit/tree/relay/typenameIssue It's just a fork of relay-starter-kit with some minor changes in the code. Is that helpful? Sorry for not providing a case in Relay Playground as you asked. I think it will take some time for me to port that code into Relay Playground.	brenoc	josephsavona
474	2015-10-30 10:39:32	@BerndWessels Yes, see also the [Node Interface Specification](http://facebook.github.io/relay/docs/graphql-object-identification.html#content) - does implementing the `Node` interface for these types solve the problem?	josephsavona	BerndWessels
474	2015-12-06 22:01:27	@josephsavona the unabbreviated error looks like: > Warning: RelayQueryWriter: Could not find a type name for record `client:client:6810115162:UmVzb3VyY2U6NA==`. The app works without issue when I don't bump to `0.6.0`. But when I do bump, a specific mutation is triggering the error. The mutation pattern is to create a new item, `Group`, add the new `groupEdge` to my `User`'s `groups` connection,…	rojobuffalo	josephsavona
474	2015-12-07 00:54:07	@josephsavona :ok_hand:	rojobuffalo	josephsavona
474	2016-02-19 22:47:29	> When i request more friends, the warning appears @laurenskling how are you requesting more fields? For example, are you fetching a new query via `RelayRootComponent`, or are you using `setVariables/forceFetch` in a component? If the latter, what is the component's fragment?	josephsavona	laurenskling
474	2016-02-20 20:29:33	@josephsavona For some reason, this doesn't throw the warning on Heroku, but only on local development: [https://relay-rails-blog.herokuapp.com/](https://relay-rails-blog.herokuapp.com)	gauravtiwari	josephsavona
474	2016-02-21 00:41:47	Thanks again for all the info - I think I see what's happening. In both cases, Relay isn't querying for `__typename` because the type is already known (for @laurenskling the type is `User`, for @gauravtiwari it's `Viewer`). We can squash this warning by using the existing information about the type in the store, i'll send a PR. Note that in the meantime this is just a warning and Relay should be …	josephsavona	gauravtiwari
474	2016-02-21 00:41:47	Thanks again for all the info - I think I see what's happening. In both cases, Relay isn't querying for `__typename` because the type is already known (for @laurenskling the type is `User`, for @gauravtiwari it's `Viewer`). We can squash this warning by using the existing information about the type in the store, i'll send a PR. Note that in the meantime this is just a warning and Relay should be …	josephsavona	laurenskling
473	2015-10-16 02:49:30	@khe123 Thanks for reporting this. Can you paste the query that is sent to the server initially, and the query after forceFetch/setVariables that returns the empty response?	josephsavona	khe123
470	2015-10-15 20:00:22	@saikat Can you confirm the version of `babel-relay-plugin` that you're using? Relay 0.4.0 requires plugin version 0.3.0.	josephsavona	saikat
468	2015-10-15 18:45:17	@Agrosis Thanks for following up that you were able to resolve the issue :-) Maybe consult the webpack docs about the config file naming?	josephsavona	Agrosis
[truncated: 1,829 more rows]
