# Supplementary material for: Status, identity, and language: A study of issue discussions in GitHub
Source: PLoS One. 2019 Jun 14;14(6):e0215059. doi: 10.1371/journal.pone.0215059 (PMC6568400; doi:10.1371/journal.pone.0215059)
Supplement: S2 Data — (ZIP) [file pone.0215059.s003.zip › sample_46_projs_issues/kennethreitz_requests/issue_comments_REPLACECODE.csv]

issue_num	datetime	body	login	close_date
3942	2017-03-27 20:26:25	Python version - 2.7.12 Requests version - 2.13.0 I was incorrectly hitting an internal server with an put http request versus an https and the json=<blah> blob doesn't appear to be passed through. The headers and params keys do appear to be passed through.	colekas-csc	2017-03-27 21:27:30
3942	2017-03-27 21:27:30	Hey @colekas-csc, this is intended functionality in Requests 2.13.0. When Requests receives a redirect, it strips the payload to prevent unintentional transfer of information to the wrong server. We're a tad overzealous with this right now which is why this behavior will be modified in 3.0.0, but for now we must maintain this for backwards compatibility. Thanks for taking the time to check in on …	nateprewitt	2017-03-27 21:27:30
3941	2017-03-27 08:43:08	send a request with allow_redirect=true and set the Host, but auto redirect the 302 response will use the wrong Host in Headers <S_CODE_TOKEN> but after checking the history, found it use the wrong Host like: first request use the right host, because i set the Host in headers <S_CODE_TOKEN> first 302 request will redirect to the diff host(corp.jeffxue.com), but it will use the sso.jeffxue.com in …	JeffXue	2017-03-27 10:02:07
3941	2017-03-27 10:02:07	Yes, this is intended behaviour. Requests assumes that if you set the host header yourself then you know better than us, and that you want us to use what you set. You will get the behaviour you want by just not setting the host header. Other headers you should not set are: Content-Length, Accept-Encoding, Connection. We will manage all of those for you. You'll find if you just unset the Host head…	Lukasa	2017-03-27 10:02:07
3940	2017-03-25 19:11:24	Is there a way to disable SSL verification at my application level? I'm using the requests module which allows be to disable it per request level(by setting verify to false) but I wanted to way to disable for all requests. I'm running my tests against my local emulator, so I don't need that check and hence want to disable it at my application(test) level. I'm looking for something like process.en…	rnagpal	2017-03-25 19:16:08
3940	2017-03-25 19:16:08	Thanks for reaching out! There is no way to do this, no. This is quite deliberate: such a setting is what I'd call an "attractive nuisance". Put another way, it's a setting that users are likely to attempt to use rather than solving the problem they have. Worse, it's a setting that is easily enabled and then forgotten, causing users to put themselves at enormous risk unexpectedly and silently. Ge…	Lukasa	2017-03-25 19:16:08
3940	2017-03-26 18:39:39	@Lukasa Thanks for your comments! I was able to resolve this by explicitly specifying the certificate like below: os.environ["REQUESTS_CA_BUNDLE"] = "F:/emulator_certificate.cer" I wanted to avoid checking-in this certificate in my file system for running my automated tests. Is there a way in which Python can look into my Windows Certification Manager store to see if this certificate is installed…	rnagpal	2017-03-25 19:16:08
3940	2017-03-26 18:56:42	So you can use [wincertstore](https://pypi.python.org/pypi/wincertstore). Otherwise, we need to wait for [PEP 543](https://www.python.org/dev/peps/pep-0543/).	Lukasa	2017-03-25 19:16:08
3940	2017-03-27 04:24:40	@Lukasa Thanks for the suggestion! I went ahead and used wincertstore and it works without me having to extract and specify the certificate.	rnagpal	2017-03-25 19:16:08
3939	2017-03-24 02:45:45	i have a flask application that need to get some data from other web endpoints. I am getting this error when trying to make a get call using requests Note - This only happens when running with uWSGI. if i run flask app directly, it works fine. <S_CODE_TOKEN> <S_CODE_TOKEN>	a-sharma11	2017-03-24 12:25:37
3939	2017-03-24 03:42:12	Some more context here: I have two docker containers here. 1st one is running a python flask app and the other one is a nodejs express server. They both talk to each other via docker linking. This worked great until i added uwsgi layer to my flask container.	a-sharma11	2017-03-24 12:25:37
3939	2017-03-24 04:46:31	I'm not a major contributor, but some advice for posting to Github in general. If you add <S_CODE_TOKEN> Traceback (most recent call last): File "/usr/local/lib/python3.5/dist-packages/requests/packages/urllib3/contrib/pyopenssl.py", line 436, in wrap_socket cnx.do_handshake() File "/usr/local/lib/python3.5/dist-packages/OpenSSL/SSL.py", line 1426, in do_handshake self._raise_ssl_error(self._ssl,…	TetraEtc	2017-03-24 12:25:37
3939	2017-03-24 08:26:14	Hrm. This error has been caused by the remote peer shutting the connection in our face, causing us to see an EOF that we weren't previously expecting. What does your code look like? I *suspect* that you're encountering a problem with forking.	Lukasa	2017-03-24 12:25:37
3939	2017-03-24 10:49:09	Thanks @Lukasa here is the code that failing <S_CODE_TOKEN>	a-sharma11	2017-03-24 12:25:37
3939	2017-03-24 10:51:33	Hrm, there is no global state here. You're confident that `self.url` is *exactly the same* each time? Can you add a print statement to your code to print it each time just to confirm it's identical?	Lukasa	2017-03-24 12:25:37
3939	2017-03-24 11:01:17	@Lukasa Yes it should be the same in this case(hardcoded shown below). Also I made one simple request using postman which should have only triggered this once and got the same error. `self.url = base_url + "/api/platform/v1/session"` and `base_url` is const and in this case name of the other linked container	a-sharma11	2017-03-24 12:25:37
3939	2017-03-24 12:25:37	Turned out i was trying to connect using https when the other server only support http. Sorry about creating this confusion. Everything works great now....maybe a better error message would be nice to have.	a-sharma11	2017-03-24 12:25:37
3938	2017-03-23 14:19:14	I try to create SOAP client using zeep lilb <S_CODE_TOKEN> And have this exception: <S_CODE_TOKEN> How can I fix this exception and what's wrong with my code?	MaxOvcharov	2017-03-23 14:24:29
3938	2017-03-23 14:20:41	I also try something like this: <S_CODE_TOKEN> But it doesn't solved my problem	MaxOvcharov	2017-03-23 14:24:29
3938	2017-03-23 14:21:25	So that second example should work. You're sure you got exactly the same error in both cases?	Lukasa	2017-03-23 14:24:29
3938	2017-03-23 14:24:27	Either way: the core problem is that we can't validate the TLS certificate. Setting `verify` to `False` should fix that problem, so this is really a bug report on zeep to ask how to get that setting to apply in their library.	Lukasa	2017-03-23 14:24:29
3938	2017-03-23 14:27:28	Yes, absolutely the same. But there is one thing when I try do this `curl https://37.230.149.6:10004/emias-soap-service/PGUServicesInfo2?wsdl --cert /etc/ssl/certs/cert.crt.pem --key /etc/ssl/certs/cert.key.pem` I get this message: <S_CODE_TOKEN>	MaxOvcharov	2017-03-23 14:24:29
3938	2017-03-23 14:29:05	Yes, this is curl telling you to do the same thing that I just told you to do: disable verification. Setting `verify` to `False` is how you do that in Requests, and you say that that didn't help: that means that zeep must be ignoring or controlling that setting somehow. You need to take that up with them.	Lukasa	2017-03-23 14:24:29
3938	2017-03-23 14:29:53	About bug report to zeep, they replied me > See http://docs.python-zeep.org/en/master/transport.html#transports (the verify option). If that doesn't solve it then perhaps the requests docs have more info. Basically zeep uses requests for the http communication with the server >	MaxOvcharov	2017-03-23 14:24:29
3938	2017-03-23 14:34:17	Yup, so that code demonstrates the same thing as you showed. That is exactly how you disable cert validation. Can you please show me the traceback your *second* example produces?	Lukasa	2017-03-23 14:24:29
3938	2017-03-23 14:35:55	<S_CODE_TOKEN>	MaxOvcharov	2017-03-23 14:24:29
3938	2017-03-23 14:37:33	So, that is *not* the exact same error: that error is different. :) Specifically, it's telling you that at this point the remote server is erroring out about some part of the handshake. This is likely because the remote server has incompatible TLS settings. The only way I can help debug that at this point is to see a packet capture from the connection, captured using a tool like Wireshark or tcpd…	Lukasa	2017-03-23 14:24:29
3938	2017-03-23 14:42:03	No I don't:( If I'll do something like this: `openssl s_client -connect 37.230.149.6:10004 -cert /etc/ssl/certs/cert.crt.pem -key /etc/ssl/certs/cert.key.pem` Does this help me?	MaxOvcharov	2017-03-23 14:24:29
3938	2017-03-23 14:43:25	The output of that would certainly be very helpful.	Lukasa	2017-03-23 14:24:29
3938	2017-03-23 14:47:18	Is it confidential information? Can I place it here?	MaxOvcharov	2017-03-23 14:24:29
3938	2017-03-23 14:48:06	It should not be confidential information, no. If it is, I can edit your comment and will remove it.	Lukasa	2017-03-23 14:24:29
3938	2017-03-23 14:49:30	Ok here it is: <S_CODE_TOKEN>	MaxOvcharov	2017-03-23 14:24:29
3938	2017-03-23 14:51:22	Hrm. Those TLS settings largely seem to be ok. I wonder if you're not sending your client cert properly. :( Can I also ask what system you're running on?	Lukasa	2017-03-23 14:24:29
3938	2017-03-23 14:54:22	Linux max12 4.4.0-64-generic #85-Ubuntu SMP Mon Feb 20 11:50:30 UTC 2017 x86_64 x86_64 x86_64 GNU/Linux	MaxOvcharov	2017-03-23 14:24:29
3938	2017-03-23 14:57:52	Ok, so that OpenSSL should be representative of what's actually being used. Hrm. We definitely need to be able to see the handshake here, I'm afraid, because everything seems fine.	Lukasa	2017-03-23 14:24:29
3938	2017-03-23 14:59:37	I generate my ssl cert and key: <S_CODE_TOKEN>	MaxOvcharov	2017-03-23 14:24:29
3938	2017-03-23 15:02:59	testSSLClient.p12 has password and I know it's OK But I have RootMedCA.cer and I don't how can I used it?	MaxOvcharov	2017-03-23 14:24:29
3938	2017-03-23 15:04:34	You could try doing `cat cert.crt.pem RootMedCA.cer > cert.crt.pem` and see if that helps.	Lukasa	2017-03-23 14:24:29
3938	2017-03-23 15:07:46	Yes, my cert.crt.pem already contains RootMedCA.cer.	MaxOvcharov	2017-03-23 14:24:29
3938	2017-03-23 15:10:18	And now I have no idea how can I fix it :(	MaxOvcharov	2017-03-23 14:24:29
3938	2017-03-23 15:10:57	Yeah, I'm really uncertain either. :( It doesn't seem like there's any specific problem other than the server not liking what you're sending. Without seeing the handshake, again, I'm not sure.	Lukasa	2017-03-23 14:24:29
3938	2017-03-23 15:17:06	Ok, thanks you!:)	MaxOvcharov	2017-03-23 14:24:29
3938	2017-03-23 15:17:57	Sorry I couldn't be more help!	Lukasa	2017-03-23 14:24:29
3938	2017-03-24 11:20:52	Hi, I have some more information about my problem. What do you think about it? http://docs.python-requests.org/en/master/user/advanced/#ssl-cert-verification When I try this: <S_CODE_TOKEN> I have this Error: <S_CODE_TOKEN>	MaxOvcharov	2017-03-23 14:24:29
3938	2017-03-24 11:25:14	But if I use this: <S_CODE_TOKEN> I have this... seems like OK <S_CODE_TOKEN>	MaxOvcharov	2017-03-23 14:24:29
3938	2017-03-24 11:33:45	I think, when I use code: <S_CODE_TOKEN> This the same error.	MaxOvcharov	2017-03-23 14:24:29
3938	2017-03-24 11:41:40	Your code in your first example was wrong. You have to change it to this: <S_CODE_TOKEN> Note that I changed `requests.get` to `session.get`.	Lukasa	2017-03-23 14:24:29
3938	2017-03-24 11:54:28	Sorry, my bad! It was my last hope...Can you advice me any SOAP client with ssl, not zeep and suds?	MaxOvcharov	2017-03-23 14:24:29
3938	2017-03-24 11:59:32	I'm afraid I don't know anything about SOAP clients in Python. :(	Lukasa	2017-03-23 14:24:29
3937	2017-03-23 12:25:33	The suggested usage in a bug report would be python -c 'from requests import _bug; _bug.print_information()' This should generate most of the information we tend to ask for repeatedly from bug reporters. ---- **Note** This is merely a POC and an idea I had this morning. I've done similar things in other projects with varying success. Most of the success will ride on us adding a `.github` folder w…	sigmavirus24
3937	2017-03-23 12:33:03	# [Codecov](https://codecov.io/gh/kennethreitz/requests/pull/3937?src=pr&el=h1) Report > Merging [#3937](https://codecov.io/gh/kennethreitz/requests/pull/3937?src=pr&el=desc) into [master](https://codecov.io/gh/kennethreitz/requests/commit/993cbf57419fca7562ff0990df1bd32f748a9bfe?src=pr&el=desc) will **decrease** coverage by `1.85%`. > The diff coverage is `0%`. <S_CODE_TOKEN> | [Impacted Files](…	codecov-io
3937	2017-03-23 15:45:20	This also (obviously) needs tests. I just want Kenneth's opinion on it before progressing. I'm also completely open to renaming the public interfaces to the function =P I am not emotionally attached to them here.	sigmavirus24
3936	2017-03-23 02:07:59	<S_CODE_TOKEN> always transforms non-ascii chars in the forms of unicode escape , i.e., \uXXXX since the parameter ensure_ascii in<S_CODE_TOKEN> is True in default. It is inconvenient for global/non-ascii users, since the receiver have to de-escape it again. It will be better if requests can optionally prevent unicode escape in json. Any ideas?	hrchu	2017-03-23 08:33:24
3936	2017-03-23 08:33:24	JSON with escaped characters is supposed to be identical to JSON without escaped characters. There is no *general* reason to provide an escape hatch to avoid encoding, as it will only bust services that are not properly handling the JSON. That said, the solution to fixing this is very easy: <S_CODE_TOKEN>	Lukasa	2017-03-23 08:33:24
3935	2017-03-22 17:04:29	While using Requests, I noticed strange thing: Requests doesn't accept Let's Encrypt Certificates. Only with `verify=False` library doesn't raise an exception (tested on my https Tornado server). Maybe add Let's Encrypt Authority X3 to Requests' CA?	MonsterDeveloper
3935	2017-03-22 17:18:04	works fine for me!	kennethreitz
3935	2017-03-22 17:18:12	tested against httpbin.org	kennethreitz
3935	2017-03-23 06:49:01	Httpbin use lets encrypt?	MonsterDeveloper
3935	2017-03-23 06:50:46	I have issue like https://github.com/kennethreitz/requests/issues/2955	MonsterDeveloper
3935	2017-03-23 08:29:52	@MonsterDeveloper If you have an issue like #2955, have you tried examining the solution provided there? Can you tell me what server you're having trouble with? Can you tell us what version of Python and OpenSSL you're using? The reason is that Requests *does* trust LE certificates.	Lukasa
3935	2017-03-23 11:37:58	@MonsterDeveloper I also cannot reproduce this, but there's also too many versions of Python, OpenSSL, and Requests to try to guess at your current problematic configuration. Please supply as much information as possible.	sigmavirus24
3935	2017-03-23 12:17:47	Python: 3.5 Requests: latest! PyOPENSSL: latest OpenSSL: latest OS: Ubuntu 16.04	MonsterDeveloper
3935	2017-03-23 12:18:13	And what URL?	Lukasa
3935	2017-03-23 12:18:37	Also...can you tell us what you mean by latest? There are different values of latest depending on where you're getting those packages from.	Lukasa
3935	2017-03-23 12:19:22	I got these packages from PyPi	MonsterDeveloper
3935	2017-03-23 12:20:00	You definitely didn't get OpenSSL from PyPI. So can you please provide the actual version numbers in all of those cases?	Lukasa
3934	2017-03-22 14:05:56	I use: requests.get(URL,verify=/path/to/root/certs in /path/to/root/certs are some certificates and hashes: lrwxrwxrwx 1 root root 10 Mär 22 14:43 3104f96d.0 -> cert-2.pem lrwxrwxrwx 1 root root 10 Mär 22 14:43 33815e15.0 -> cert-1.pem lrwxrwxrwx 1 root root 10 Mär 22 14:43 738ed572.0 -> cert-2.pem lrwxrwxrwx 1 root root 10 Mär 22 14:43 ae8153b9.0 -> cert-1.pem -rw-r--r-- 1 root root 2760 Mär 22 …	mahescho	2017-03-22 14:08:21
3934	2017-03-22 14:08:21	Requests 2.4 does not support openssl certificate directories: only single files. You'd need to cat all those files into a single file and use that. That limitation was lifted in 2.9. Please upgrade Requests. :smile:	Lukasa	2017-03-22 14:08:21
3934	2017-03-22 14:22:05	Thanks, pip install requests --upgrade solved the Issue.	mahescho	2017-03-22 14:08:21
3933	2017-03-21 19:38:22	This seems unrelated to https://github.com/kennethreitz/requests/issues/1685 as this is specific to https connections and I'm specifically closing the session and response connections. I've spent a few days investigating a memory leak we've seen with the requests module and narrowed it down to three issues: 1) when using pyOpenSSL with requests 2.13.0 in python 3.5.2 there's one leak: 1) with pyO…	thehesiod
3933	2017-03-21 20:19:21	Thanks for this report! It's very detailed, which is a good start. I'd like to confirm some things: 1. You used 3.5.2 and 3.5.3, with libssl 1.0.1 and 1.1.0 respectively. You said, however, that "upgrading libssl didn't fix the problem". Did that mean just moving to the latest libssl in those releases, or moving 1.0.1 to 1.1.0 on 3.5.2. 2. Does bug 2 go away when you remove pyopenssl? 3. Does thi…	Lukasa
3933	2017-03-21 20:28:54	1. Since 3.5.2 doesn't exhibit problem 2.2 I didn't try upgrading libssl there (from base of 1.0.1t), for 3.5.3 I tried with both 1.0.1t and 1.1.0e and both leaked for issue 2.2 2. The only way to get rid of bug 2.2 is using 3.5.2 w/o pyopenssl 3. I was able to reproduce this with our internal server that simply does a 301 w/o body. Also note that I'm doing `head` in the test, and not `get`. I ha…	thehesiod
3933	2017-03-21 20:29:25	I hope you feel better soon btw! These last few months have been pretty terrible for colds/flus :(	thehesiod
3933	2017-03-21 20:41:53	also btw, perhaps in general requests shouldn't be trying to pull in pyOpenSSL for 3+ since from what I understand it's not needed in those releases anymore?	thehesiod
3933	2017-03-21 20:58:15	So we pull in PyOpenSSL generally because it often has access to newer copies of OpenSSL, especially if installed via pip.	Lukasa
3933	2017-03-21 21:33:50	ah, following the trail I see how it can dynamically load the openssl library, but couldn't find the code where it picks the newest version if multiple versions are installed: https://github.com/pyca/cryptography/blob/master/src/_cffi_src/build_openssl.py.	thehesiod
3933	2017-03-22 01:11:15	I believe I've verified this is a bug in SSLSocket. I've updated the gist to support raw sockets and aiohttp and I see the leak there as well. I've validated that calling `close()` vs `shutdown()` doesn't seem to make a difference, nor does using a global `ssl.create_default_context()` (as this doesn't have a `close()` method I was curious). I just opened: http://bugs.python.org/issue29870. Hopef…	thehesiod
3933	2017-03-22 01:27:23	I've validated that this happens in Fedora:Rawhide w/ python 3.6.1rc1 as well, and 3.5.2's behavior is night and day. There were a few interesting SSL changes in 3.5.3 (https://docs.python.org/3.5/whatsnew/changelog.html#python-3-5-3) so probably caused by one of them. Take a look at this, Deb 3.5.2 on bottom vs fedora 3.6 on top (similar to all 3.5.3+ versions). ![fedora_36_vs_deb_352](https://c…	thehesiod
3933	2017-03-22 08:16:38	Interesting. Let's leave this issue open while upstream takes a look at theirs and see what happens.	Lukasa
3932	2017-03-21 14:17:41	**ConnectionError not handled by requests ('Connection aborted.', gaierror(-2, 'Name or service not known'))** This happened when I tried to load an image from an old tumblr url: <S_CODE_TOKEN> I expected that r.status_code == requests.codes.ok returned False instead of throwing the exception.	fabiocaccamo	2017-03-21 14:27:51
3932	2017-03-21 14:27:50	Why? There is no response to get there. It doesn't 404, it's returning NXDOMAIN on the DNS lookup. This is entirely expected behaviour.	Lukasa	2017-03-21 14:27:51
3931	2017-03-20 19:57:00	We consume a lot of URL shorteners and redirects. Unlike many requests users, we care about the entire journey -- not just the destination. The current API makes it slightly inconvenient to iterate over the responses in order when needed. I often end up using a function that does the following, and wanted to suggest handling this upstream with something like... @property def response_chain(self):…	jvanasco	2017-03-21 08:04:52
3931	2017-03-20 20:08:16	So, my initial inclination is to say that this isn't likely to get in. Our general rule is that a feature request must meet at least two of the following criteria: 1. Be generally useful: that is, be valuable for a large number of our users. 2. Be complex or subtle to implement, in such a way that will make it difficult for other users. 3. Rely on private parts of the codebase that we may change …	Lukasa	2017-03-21 08:04:52
3931	2017-03-20 20:18:58	I'm 100% fine with it not being implemented upstream. I think maybe 10% of users would find this useful. I've just done this enough times to think it was worth discussing.	jvanasco	2017-03-21 08:04:52
3931	2017-03-21 08:04:52	Agreed, you should always feel tee to propose new feature ideas. It's just worth knowing what our policy is on them. 😁 Thanks for the suggestion!	Lukasa	2017-03-21 08:04:52
3930	2017-03-20 14:25:51	"stati" is not a word. Plural of "status" is "statuses" (`REDIRECT_STATI` etc.).	marthjod	2017-03-20 14:36:12
3930	2017-03-20 14:36:12	It's a purely internal name that is not intended to be used by others, so what it's called really doesn't matter. It could be called `MY_FAVOURITE_NUMBERS` and that would be fine. However, if it helps, I'll let you know that the person who wrote the original code knew that "stati" is not a word: it was intended as a joke. 😉	Lukasa	2017-03-20 14:36:12
3929	2017-03-19 15:03:38	I found out that the requests lib is overriding the authorization header when a netrc file is in place, which is awesome. But in some cases you won't want this at all, and is a design flaw imo. For example you use a bearer token, it gets replaced by the user/password from netrc. Also see the issue here: https://github.com/python-social-auth/social-core/issues/43	tomvlk
3929	2017-03-19 15:20:30	This behaviour can be overridden by [`trust_env`](http://docs.python-requests.org/en/master/api/#requests.Session.trust_env), which allows you to instruct Requests to ignore the `.netrc` file. Is that sufficient for your purposes?	Lukasa
3929	2017-03-19 15:28:26	Well, if you look at the issue of the social auth library, you may see that it's really nice to override the user/pass. Short explanation about my situation related to social library: I'm using a webservice that requires you to use the username/password HTTP authentication, for this I require the use of `.netrc` which is perfect. But on the same domain/path there is a oAuth2 endpoint that uses th…	tomvlk
3929	2017-03-19 15:33:26	So, I am *open* to that, but nervous about it. There are failure modes at either side, and trying to be "clever" may cause us to just be difficult to understand. The virtue of the model we have today is that it is very *simple* and *consistent*. So my question stands: do the functions currently available suffice for your use case?	Lukasa
3929	2017-03-19 15:41:40	Well I agree on the fact that it's not really nice to change such behavior right now as it's always breaking something. And indeed the usage of the trust_env is a good option, but in this case the author of the library should give us an option to enable/disable it as a backend developer. Also the trust_env will disable more environmental settings or behavior and not only the netrc function, like …	tomvlk
3929	2017-03-19 15:52:40	So it is quite possible that the library wrapping requests should be setting `trust_env` to `False` if it is handling headers itself.	Lukasa
3929	2017-03-19 15:54:03	Yep, and that should be the case. But it remains that if you have mixed requests, like I have, it's kinda hard to manage. You need to have two sessions.	tomvlk
3929	2017-03-20 10:24:35	Well, you don't really. You can just flip the setting around as-and-when you need it. However, here's a framework I'd consider for handling auth in the 3.0 branch. I'd welcome a PR to make this the case. 1. If the user sets an Authorization header themselves, either via the request or on the Session, we don't bother to look at the netrc file. 2. If they didn't, we look at the netrc file for basic…	Lukasa
3929	2017-03-20 10:59:55	That sounds like a pretty clear way to solve this case. Only downside is that it can cause breaking code. But it's better to not force override when user manually given the details in my opinion. I'm not sure if I'm capable of doing the PR myself due to time limits.	tomvlk
3928	2017-03-19 07:54:02	Our main dependent that still supports 2.6, pip, has just dropped support (pypa/pip#4343). We are now free to do the same.	Lukasa
3928	2017-03-22 17:18:53	let's do this in 3.0.	kennethreitz
3928	2017-03-23 16:55:33	@kennethreitz perfectly reasonable to do it with 3.0	sigmavirus24
3928	2017-03-24 16:43:02	✨🍰✨	kennethreitz
3928	2017-03-24 16:43:19	i think this is a bit of a political statement, but a good one.	kennethreitz
3927	2017-03-17 22:03:26	Use IOError whenever invalid paths are used for ssl certificates (#3926)	bagerard	2017-03-22 20:41:08
3927	2017-03-17 22:10:38	# [Codecov](https://codecov.io/gh/kennethreitz/requests/pull/3927?src=pr&el=h1) Report > Merging [#3927](https://codecov.io/gh/kennethreitz/requests/pull/3927?src=pr&el=desc) into [master](https://codecov.io/gh/kennethreitz/requests/commit/b60c5a5ed46d75c56e36db5a58a98a50d880141d?src=pr&el=desc) will **increase** coverage by `0.27%`. > The diff coverage is `100%`. <S_CODE_TOKEN> | [Impacted Files…	codecov-io	2017-03-22 20:41:08
3927	2017-03-22 20:33:55	Thanks for the review. In addition I also ported the definitions you provided for the `verify` parameter to the other methods that were getting this argument for consistency	bagerard	2017-03-22 20:41:08
3927	2017-03-22 20:44:08	I'm happy to help :) Just by curiosity, is it a good practice to squash the commits into one?	bagerard	2017-03-22 20:41:08
3927	2017-03-22 20:45:32	It depends very much on the project. For my part, I generally allow people to work the way they feel most comfortable unless the number of commits vastly outweighs the complexity of the change. Other projects may ask you to do so: it's polite to do what they want. But if no-one asks, then you're totally safe. :smile:	Lukasa	2017-03-22 20:41:08
3927	2017-03-22 20:49:10	Ok good to know, thanks	bagerard	2017-03-22 20:41:08
3926	2017-03-17 21:15:12	Hi there, First of all thanks for the requests library, it's just awesome! In one of my project I was pulling 'verify' from a config file and passing it along every requests as an argument. Instead of receiving a boolean, it turned out that I was actually passing verify='true' to the requests methods, which makes requests think that I was providing a path to a ca bundle. Although I was obviously …	bagerard	2017-03-22 20:44:26
3926	2017-03-17 21:27:33	So, before you leap into this (which is a good idea), be aware that you need to be able to distinguish this case from when either of the paths given to the `cert` parameter are bad.	Lukasa	2017-03-22 20:44:26
3926	2017-03-17 21:31:12	Thanks for the quick feedback, I'll take that into account	bagerard	2017-03-22 20:44:26
3925	2017-03-16 15:45:39	It would be really nice if there was a way to do a multipart encoded file uploads without having to load all the files into memory before sending the request so that it could be streamed. I'm pulling a large file from one place (using `requests.get(stream=True)`) and have to send it somewhere else as part of a multpart post, but I'm running out of memory.	sorenh	2017-03-16 16:08:32
3925	2017-03-16 16:08:32	Thanks for this! Handily, there is exactly such a thing: check out the requests-toolbelt's [`StreamingMultipartEncoder`](https://toolbelt.readthedocs.io/en/latest/uploading-data.html#streaming-multipart-data-encoder).	Lukasa	2017-03-16 16:08:32
3924	2017-03-15 07:14:58	In my apllication, I got this exception: <S_CODE_TOKEN> Firstly, I thought it might be the readtimeout is too short, but whenever how long the readtimeout is ,this exception still happened, so is anybody tell me why and how to fix it?	i2it
3924	2017-03-15 08:12:11	Right now it's very unclear. Can you please answer some of the questions from the contributing guide? What version of Requests do you have? What version of Python are you using? What other packages do you have installed? And can you provide a minimal example reproduction?	Lukasa
3924	2017-03-15 08:37:08	@Lukasa Python version: <S_CODE_TOKEN> Requests version:<S_CODE_TOKEN> Other packages: <S_CODE_TOKEN> Here is my relative code: <S_CODE_TOKEN>, and I also use gevent in my app.	i2it
3924	2017-03-15 08:38:05	Ok, so I'm not able to reproduce this with a simple equivalent on my end. Can you try a clean virtualenv without gevent to see if it reproduces?	Lukasa
3924	2017-03-15 08:39:49	@Lukasa Ok, I'll have a try.	i2it
3923	2017-03-14 18:41:10	2 years after the original #2431, and after #3745 I encountered the strange behavior of `r.iter_lines()`, found this and tried to complete it. Rebased once more and added more tests using the breakdown of @ianepperson https://github.com/kennethreitz/requests/pull/2431#issuecomment-72333964	vbarbaresi	2017-03-16 09:53:04
3923	2017-03-15 00:29:42	# [Codecov](https://codecov.io/gh/kennethreitz/requests/pull/3923?src=pr&el=h1) Report > Merging [#3923](https://codecov.io/gh/kennethreitz/requests/pull/3923?src=pr&el=desc) into [proposed/3.0.0](https://codecov.io/gh/kennethreitz/requests/commit/84dc6b66daf3d864737a61bacf86a91b68408656?src=pr&el=desc) will **increase** coverage by `0.12%`. > The diff coverage is `100%`. <S_CODE_TOKEN> | [Impact…	codecov-io	2017-03-16 09:53:04
3923	2017-03-15 12:54:17	I'll take a look	vbarbaresi	2017-03-16 09:53:04
3923	2017-03-15 16:26:46	I attempted a fix; though I'm not sure it's correct Maybe use `self.encoding` or `self.apparent_encoding`? When `decode_unicode` is False we don't deal with the encoding, so I'm not sure it makes sense to assume utf-8 and to encode only the last byte	vbarbaresi	2017-03-16 09:53:04
3922	2017-03-14 15:10:32	See Rule2a on http://www.grammarbook.com/punctuation/apostro.asp	bgschiller	2017-03-14 15:40:50
3922	2017-03-14 15:11:47	Yup, this looks right. Thanks for the patch! :sparkles:	Lukasa	2017-03-14 15:40:50
3922	2017-03-14 15:18:00	# [Codecov](https://codecov.io/gh/kennethreitz/requests/pull/3922?src=pr&el=h1) Report > Merging [#3922](https://codecov.io/gh/kennethreitz/requests/pull/3922?src=pr&el=desc) into [master](https://codecov.io/gh/kennethreitz/requests/commit/29085e7d95915df95848af44f09a894e8b684134?src=pr&el=desc) will **decrease** coverage by `1.44%`. > The diff coverage is `n/a`. <S_CODE_TOKEN> | [Impacted Files]…	codecov-io	2017-03-14 15:40:50
3922	2017-03-14 15:40:47	These CI failures aren't your fault. @kennethreitz, looks like our CI setup has busted again: want to take a look?	Lukasa	2017-03-14 15:40:50
3922	2017-03-14 15:42:26	Yep, this is a bug in the last release of pipenv. There's a patch underway, thanks @Lukasa!	nateprewitt	2017-03-14 15:40:50
3921	2017-03-13 03:59:11	The quickstart document (http://docs.python-requests.org/en/master/user/quickstart/) states that "If no timeout is specified explicitly, requests do not time out.". However, this is not correct as I noticed automatic timeout if no timeout is specified. Besides, this information is inconsistent with the advanced document (http://docs.python-requests.org/en/master/user/advanced/#advanced), which st…	crindy646	2017-03-13 04:02:19
3920	2017-03-09 07:20:16		dufferzafar	2017-03-09 08:16:32
3920	2017-03-09 07:27:30	# [Codecov](https://codecov.io/gh/kennethreitz/requests/pull/3920?src=pr&el=h1) Report > Merging [#3920](https://codecov.io/gh/kennethreitz/requests/pull/3920?src=pr&el=desc) into [master](https://codecov.io/gh/kennethreitz/requests/commit/c43fefa7ed535c41ba7d58021f0f16ed5ba1d584?src=pr&el=desc) will **not change** coverage. > The diff coverage is `n/a`. <S_CODE_TOKEN> ------ [Continue to review …	codecov-io	2017-03-09 08:16:32
3919	2017-03-08 16:46:54	I opened debug info for `requests` and request an URL: import logging import requests from http.client import HTTPConnection HTTPConnection.debuglevel = 1 logging.basicConfig() logging.getLogger().setLevel(logging.DEBUG) requests_log = logging.getLogger("requests.packages.urllib3") requests_log.setLevel(logging.DEBUG) requests_log.propagate = True requests.get('http://uae.souq.com/ae-ar/apple-iph…	Sayalic0	2017-03-08 16:59:25
3919	2017-03-08 16:59:25	This is an error in the standard library caused by a misbehaviour in their header parsing logic. The problem is gone in Python 3.6: I recommend you upgrade. :smile:	Lukasa	2017-03-08 16:59:25
3919	2017-03-08 17:03:16	@Lukasa, are you sure this is fixed in 3.6? The redirect URL being passed back is encoded as utf-8 but we're decoding it as ISO-8859-1 which is what's causing the issues. I'm getting a `TooManyRedirect` exception when trying to use Python3.6 but the request works if I pass the properly decoded Location header: `http://uae.souq.com/ae-ar/ابل-ايفون-7-مع-فيس-تايم-32-جيجا-الجيل-الرابع-ال-تي-اي-ذهبي-1…	nateprewitt	2017-03-08 16:59:25
3919	2017-03-08 17:05:37	It depends on what you want to call "the issue". If the issue is the header parsing error, that's fixed in 3.6. If the issue is the redirect loop, this is a dupe of #3888.	Lukasa	2017-03-08 16:59:25
3918	2017-03-08 03:07:14	Test the selector before making it the default selector. This is due to issue reported by myself at https://github.com/kennethreitz/requests/issues/3906	programatix	2017-03-08 08:29:14
3918	2017-03-08 03:16:19	# [Codecov](https://codecov.io/gh/kennethreitz/requests/pull/3918?src=pr&el=h1) Report > Merging [#3918](https://codecov.io/gh/kennethreitz/requests/pull/3918?src=pr&el=desc) into [master](https://codecov.io/gh/kennethreitz/requests/commit/c43fefa7ed535c41ba7d58021f0f16ed5ba1d584?src=pr&el=desc) will **not change** coverage. > The diff coverage is `n/a`. <S_CODE_TOKEN> ------ [Continue to review …	codecov-io	2017-03-08 08:29:14
3918	2017-03-08 08:29:14	Thanks for this! However, this patch is entirely contained in [urllib3](https://github.com/shazow/urllib3), which we vendor in unchanged. You'll need to propose this patch on that repository.	Lukasa	2017-03-08 08:29:14
3918	2017-03-08 09:25:51	Ok, but it's weird to have another module within requests itself, which made me thought that urllib3 is part of requests. The only other python project I usually got involved in is flexget which never place other external module inside itself. Anyway, your comment clears things up for me. Thanks.	programatix	2017-03-08 08:29:14
3917	2017-03-08 02:33:49	I switched [Temboz](github.com/fazalmajid/temboz) from urllib2 to requests for better SSL compatibility with OpenSSL 1.1.0. In the process of running the yappi profiler to identify hot spots, I found 536 calls to `requests.get()` and one call to `requests.post()` generate a truly staggering 78,842,716 calls to the bundled `chardet.compat.wrap_ord()`, the single most CPU-intensive function in the …	fazalmajid	2017-03-08 08:38:25
3917	2017-03-08 08:38:25	@fazalmajid So, we call into chardet when you ask us to give unicode data back, and the server hasn't given us an encoding to use. That is, if you call `response.text` and we don't know what encoding to use, we sample the data to try to work out what the correct encoding is. You can circumvent this in two ways: either use `response.content`, which gives you back un-decoded binary data, or you can…	Lukasa	2017-03-08 08:38:25
3917	2017-03-09 18:33:57	response.content worked for me, thanks!	fazalmajid	2017-03-08 08:38:25
3916	2017-03-08 00:46:41	Currently we are using Ansible with Python 2.7 (2.7.5-34) and boto3 (1.4.4-1) to make calls against Eucalyptus using an HTTPS endpoint and some of their modules are failing with the requests modules with boto3 regarding SSL certificates. Here is the environment variables I have tried to set with no success <S_CODE_TOKEN> Here is the python error from the Ansible module <S_CODE_TOKEN> My current w…	jgallucci32
3916	2017-03-08 08:42:24	`REQUESTS_CA_BUNDLE` is a trust bundle we absolutely use. If you have that environment variable and use a simple `requests.get` to the server, does that work? If so, then presumably the calling code has set `trust_env` to `False`, or is explicitly passing a trust bundle that we obey instead of the environment variables. Can you try that test for me please?	Lukasa
3915	2017-03-07 16:20:10	When submitting a `PROPFIND` request using requests, and the server redirects using 301, the request is resubmitted at the new URL without request payload, but with the same method (so not changing to `GET`). I am not sure if this behavior is intended. You appear to have a few pull requests to match browser behavior in certain situations, but I didn't check whether those PRs have been reverted in…	untitaker	2017-03-07 16:35:37
3915	2017-03-07 16:27:23	It appears that https://github.com/kennethreitz/requests/pull/3864 contains a relevant change: >Relax how Requests strips bodies from redirects. 3.0.0 only supports body removal on 301/302 POST redirects and all 303 redirects.	untitaker	2017-03-07 16:35:37
3915	2017-03-07 16:35:37	Closing this since it apparently works as intended, sorry for the noise.	untitaker	2017-03-07 16:35:37
3914	2017-03-07 14:51:05	Multiple places in the source code there are checks involving six.PY3, like in [this example](https://github.com/kennethreitz/requests/blob/362da46e9a46da6e86e1907f03014384ab210151/requests/packages/urllib3/fields.py#L43): if not six.PY3 and isinstance(value, six.text_type): # Python 2: This will needlessly break on python 4 when it is eventually released. Instead, all checks should generally be …	stxlvt	2017-03-07 14:54:58
3914	2017-03-07 14:54:58	There is absolutely no evidence to say that Python 4 is going to be a thing. The idea that Python rolls over the major version at '10' is not really founded on any evidence at all, and there are counter examples: for example, Python 2.7 did not become Python 2.8 when 2.7.10 was released. In the absence for any evidence that this will happen, I think this is a nonexistent risk. Thanks for the repo…	Lukasa	2017-03-07 14:54:58
3914	2017-03-07 14:56:07	I should note as well that we are likely to drop support for Python 2 *well* before any hypothetical Python 4 comes out, at which point all of the `if PY3` will disappear in favour of just being, you know, the actual control flow of the code.	Lukasa	2017-03-07 14:54:58
3914	2017-03-07 15:03:50	Not only would those `if PY3` or `if not PY2` conditions drop but all the handling around bytes and text would be 100x simpler.	sigmavirus24	2017-03-07 14:54:58
3914	2017-03-07 16:23:39	Your choice of course, I'm just reporting what I see as an issue. It's not just me though, and not as far fetched as you would have it either. The official "Porting Python 2 Code to Python 3" documentation [specifically warns against just this kind of code, *and* tables python 4](https://docs.python.org/3/howto/pyporting.html#use-feature-detection-instead-of-version-detection), stating: > The pro…	stxlvt	2017-03-07 14:54:58
3914	2017-03-07 20:41:02	> It goes on to recommend not using if-checks on the python version at all, and you may want to look into that too. Or not. :-) That documentation was written before several libraries were written that break what would otherwise be the best practice for porting. We've dealt with them many times before. These version checks are orders of magnitude better. Please, we know what we're doing.	sigmavirus24	2017-03-07 14:54:58
3913	2017-03-07 09:27:19	`requests.request` accepts list of tuples in the `data` param, but thereś no mention of it in the docs.	StyXman	2017-03-07 09:43:27
3913	2017-03-07 09:34:38	Changed.	StyXman	2017-03-07 09:43:27
3913	2017-03-07 09:35:52	Cool, this looks good. I'll wait for the build to go green and merge. Thanks so much @StyXman! :sparkles:	Lukasa	2017-03-07 09:43:27
3913	2017-03-07 09:42:39	# [Codecov](https://codecov.io/gh/kennethreitz/requests/pull/3913?src=pr&el=h1) Report > Merging [#3913](https://codecov.io/gh/kennethreitz/requests/pull/3913?src=pr&el=desc) into [master](https://codecov.io/gh/kennethreitz/requests/commit/62bd9247ba0cef14827f32459a921376b54d56dd?src=pr&el=desc) will **not change** coverage. > The diff coverage is `n/a`. <S_CODE_TOKEN> | [Impacted Files](https://…	codecov-io	2017-03-07 09:43:27
3912	2017-03-06 06:25:31	requests show me following warning when I run a unittest: <S_CODE_TOKEN> But this warning won't happen if I don't run the code in a unittest environment. Is there somebody who can tell me why this warning happen?	ghost	2017-03-06 08:09:22
3912	2017-03-06 08:09:22	This warning happens because Requests uses a keep-alive model that means we try not to explicitly close sockets in many cases. Exactly why this is happening is likely due to you either using a Session object that you don't explicitly close at the end of your test, or using an older version of Requests.	Lukasa	2017-03-06 08:09:22
3912	2017-03-06 12:43:56	@Lukasa Thanks for answering. But why this warning won't happen if I I don't run the code in a unittest environment?	ghost	2017-03-06 08:09:22
3912	2017-03-06 12:44:42	It's hard to know. Depends if they change the warning filter, depends if anything else changes the warnings filter, depends on how your code is written.	Lukasa	2017-03-06 08:09:22
3912	2017-03-06 12:47:35	Does it mean I must call `session.close()` if I want to use the `requests.Session()`?	ghost	2017-03-06 08:09:22
3912	2017-03-06 12:59:33	You don't *have* to. The warning is just that: a warning. No error occurs when you see it, and it is not an indication of the program doing the wrong thing. It's entirely expected behaviour, and this is working as designed. However, if you're concerned about them, you *may* call `close`.	Lukasa	2017-03-06 08:09:22
3911	2017-03-06 05:56:02		reboot1992	2017-03-06 08:10:59
3910	2017-03-06 04:14:36	Hey there, I'm using requests (2.9.1) to make an https request to a kubernetes apiserver but am hitting an error and would appreciate some debugging tips on how to figure out what is causing it. The error: <S_CODE_TOKEN> I'm using requests 2.9.1 but have seen the same using latest. I've tried turning up logging for `requests.packages.urllib3` but I'm not seeing any useful messages besides a gener…	djosborne	2017-03-08 19:23:28
3910	2017-03-06 08:14:37	Hrm, that's odd: on most Unices errno is restrained to a positive number. What platform are you on? Even that error message is unusual. Does this happen consistently?	Lukasa	2017-03-08 19:23:28
3910	2017-03-08 19:23:28	Made it to the bottom of this. It was running in an alpine:3.3 docker container which, turns out, has a DNS resolving issue for FQDN's which wasn't patched until 3.4. So my request error was just a hostname lookup failure. It's possible that the error was obfuscated due to the fact that my python code is packaged into a binary using pyinstaller, but I'm not sure. Thanks for taking a look. Closing…	djosborne	2017-03-08 19:23:28
3909	2017-03-04 15:04:57	There were some odd decisions made about the implementation of some of the required methods for MuttableMapping in the TimedCache object. This cleans those up and makes the implementation, ever so slightly, easier to read. See also #3885	sigmavirus24	2017-03-04 15:27:46
3909	2017-03-04 15:15:45	# [Codecov](https://codecov.io/gh/kennethreitz/requests/pull/3909?src=pr&el=h1) Report > Merging [#3909](https://codecov.io/gh/kennethreitz/requests/pull/3909?src=pr&el=desc) into [master](https://codecov.io/gh/kennethreitz/requests/commit/41a33f2e869e1fdcd88062be469775f613ee8ced?src=pr&el=desc) will **not change** coverage. > The diff coverage is `100%`. <S_CODE_TOKEN> | [Impacted Files](https:/…	codecov-io	2017-03-04 15:27:46
3909	2017-03-04 20:05:43	:cake:	sigmavirus24	2017-03-04 15:27:46
3908	2017-03-03 22:54:45	I'm getting SSL validation errors for certificates signed by well-known root CAs when using the `REQUESTS_CA_BUNDLE` environment variable in Python 3.6 from a project that was working in Python 3.5. My use case is, let's say I have an app that uses requests to talk to both https://localhost:8080 and https://google.com. I use a self-signed certificate for comms with localhost and rely on the syste…	dbazile	2017-03-04 21:12:13
3908	2017-03-04 06:54:14	I don't think you're actually using 0.9.8zh. What's `python3 -c 'import ssl; print(ssl.OPENSSL_VERSION)'` print?	Lukasa	2017-03-04 21:12:13
3908	2017-03-04 20:56:49	@Lukasa: Interesting—I'd have thought it's using the system's but apparently it's bundled one. <S_CODE_TOKEN> Would that be the cause? FWIW, the calls to https://localhost:8080 validate successfully when using `REQUESTS_CA_BUNDLE=cert.pem`, it's everything else that fails.	dbazile	2017-03-04 21:12:13
3908	2017-03-04 20:59:58	@dbazile are the cert chains for the other websites in `cert.pem`? If not then that is absolutely the expected behaviour.	sigmavirus24	2017-03-04 21:12:13
3908	2017-03-04 21:04:50	@sigmavirus24: They're not in `cert.pem`. But it's not the same behavior that I saw in Python 3.5 (which checked `REQUESTS_CA_BUNDLE` first and fell back on the system's trust store for everything else). Is there a way to configure this previous behavior without `cat`ing the entire system's trust chain into cert.pem?	dbazile	2017-03-04 21:12:13
3908	2017-03-04 21:06:53	Perhaps 3.5 did not use a bundled OpenSSL, but whenever your OpenSSL isn't linked against the (horrific) Apple provided one, you will see exactly what you're seeing now.	sigmavirus24	2017-03-04 21:12:13
3908	2017-03-04 21:11:33	So, to clarify: Apple's bundled OpenSSL will check against our cert bundle and then, if validation fails, it will check against the system. This is a dangerous behaviour because it makes it very hard to validate that the correct trust roots are being used. Right now Requests does not support using the macOS trust roots. If you want to, the `security` command line tool can be used to extract the s…	Lukasa	2017-03-04 21:12:13
3908	2017-03-04 21:12:13	I think you're right; Python 3.5 didn't bundle OpenSSL but 3.6 does: <S_CODE_TOKEN> I think my solution is to grab and concat all the certs my code will be using into an actual bundle and use that instead. Thank you much, @Lukasa @sigmavirus24!	dbazile	2017-03-04 21:12:13
3907	2017-03-03 17:34:49	Unfortunately I cannot provide the image url, maybe this can help: https://github.com/thumbor/thumbor/pull/342/files	fabiocaccamo	2017-03-03 22:22:21
3907	2017-03-03 17:53:03	405 means method unsupported. Are you sure you're doing a GET?	Lukasa	2017-03-03 22:22:21
3907	2017-03-03 18:06:46	sure :)	fabiocaccamo	2017-03-03 22:22:21
3907	2017-03-03 18:17:43	Well in that case, the error is almost certainly not with Requests, and unless you can get us more detail we can't really help you. Sorry! 😟	Lukasa	2017-03-03 22:22:21
3906	2017-03-03 04:34:33	Version 2.13.0 request.get() function thrown an exception with the message, `('Connection aborted.', OSError(89, 'Function not implemented'))` Reverting to version 2.12.5/4 resolved the issue. Python Version: 3.5.2 OS: entware ng on asuswrt	programatix	2017-03-04 14:52:06
3906	2017-03-03 08:35:31	Could you provide a full traceback? Or some kind of reproduction code? Are you running with gevent/eventlet? Do you have PyOpenSSL installed? I have a theory, and my theory is that the Python you have on entware-ng is exposing one of the more complex selector syscalls (hard to know which because I can't see what OS entware considers to be its base, but it could *easily* be poll, if not epoll or k…	Lukasa	2017-03-04 14:52:06
3906	2017-03-03 08:45:19	To be frank, I'm not a Python dev and is currently facing this issue while using Flexget. The code in Flexget that triggers the exception is, <S_CODE_TOKEN> I've run the command you mentioned above and the result is as follow, <S_CODE_TOKEN> I'll be happy to perform whatever tasks you ask of me to resolve this issue.	programatix	2017-03-04 14:52:06
3906	2017-03-03 08:48:26	Ok, so `poll` and `epoll` seem to be the problems there. Do you mind running this Python code quickly? <S_CODE_TOKEN>	Lukasa	2017-03-04 14:52:06
3906	2017-03-03 08:55:09	Here's the result. Seems like we're on the right track, <S_CODE_TOKEN>	programatix	2017-03-04 14:52:06
3906	2017-03-03 09:01:36	Aha, ok, so we're getting there. An explanation: Requests, when using PyOpenSSL, needs to implement some logic to do non-blocking I/O. We do this by looking for the best available selector on the platform and using that. We check for the available selectors by looking at which names are defined in the `select` namespace. It seems that this Python distribution is defining the `epoll` selector, but…	Lukasa	2017-03-04 14:52:06
3906	2017-03-03 09:07:31	Ok, thanks. I'm not so familiar with Linux so who should I be reporting this issue to? - Firmware dev (http://asuswrt.lostrealm.ca/), or - Entware NG dev (https://github.com/Entware-ng/Entware-ng) Entware is installed onto the firmware (I don't even know my sentence is correct or not). Then via Entware's opkg exec, I installed Python3.	programatix	2017-03-04 14:52:06
3906	2017-03-03 09:17:14	I would *guess* that the firmware developer is the place to go. One thing that might be useful information to provide the firmware developer, if you can, is a copy of the Python script I wrote you above (the one that calls `wait_for_write`) along with the `strace` output that produces. It should show the epoll syscall failing.	Lukasa	2017-03-04 14:52:06
3906	2017-03-03 10:23:17	Ok, thanks for the help.	programatix	2017-03-04 14:52:06
3906	2017-03-04 13:47:22	@Lukasa, while I think this should be closed (since it's not a Requests bug), I also wonder if the selectors code in urllib3 should attempt to fallback to less efficient methods in cases like this and only then let the OS error bubble up. Thoughts?	sigmavirus24	2017-03-04 14:52:06
3906	2017-03-04 14:11:32	@sigmavirus24 Yeah, so I said a few comments ago that the selectors module can detect this case by actually trying to *instantiate* the selectors, at least for some of them where the selector itself is an FD (we can't do it so easily for poll/select). That's why I tagged @SethMichaelLarson: this is a bit his baby.	Lukasa	2017-03-04 14:52:06
3906	2017-03-04 14:52:06	I clearly need to finish my coffee before commenting. =)	sigmavirus24	2017-03-04 14:52:06
3906	2017-03-08 14:03:11	Fix for this is coming within shazow/urllib3#1128. Basically when determining what `DefaultSelector` should be we'll attempt to allocate a single object in addition to checking whether `select` advertises the service if using non-`select.select` selectors. I would hope most firmware developers would not advertise `select.select` if it's not available because it's much more of a drastic difference…	SethMichaelLarson	2017-03-04 14:52:06
3905	2017-03-02 06:17:44	Consider this piece of code: <S_CODE_TOKEN> It has a bug. When network error occurred during transmission of the file, the corresponding file handle points to some position _inside_ the file. So the next retry performs new HTTP connection which uploads _the rest_ of the file. Thankfully, in this case, `Content-Length` doesn't change, so the server waits for the rest of data and then disconnects a…	theyoprst	2017-03-02 06:52:45
3905	2017-03-02 06:26:23	Wow. It seems in the latest version it was already fixed. Probably here: https://github.com/shazow/urllib3/issues/459	theyoprst	2017-03-02 06:52:45
3905	2017-03-02 06:32:45	Hey @theyoprst, you're correct, this should have been resolved in urllib3 in shazow/urllib3#1039. Are you still experiencing this issue in the latest version of requests?	nateprewitt	2017-03-02 06:52:45
3905	2017-03-02 06:52:45	Yep, as it looks like you were referring to the latest version of Requests. This doesn't seem to be reproducible with 2.13.0 which has the patch included in urllib3. Thanks for taking the time to open this issue, @theyoprst!	nateprewitt	2017-03-02 06:52:45
3904	2017-03-01 20:41:05	I am using requests to create a get request and wanting to display the whole html content: import requests <S_CODE_TOKEN> However when using print, does not output the html correctly in a section: <S_CODE_TOKEN> **I have seen this div/tag shown already on the browser and eventually the content displays. What I need is to wait on the get request for a little while and then save the content respons…	brangi	2017-03-02 00:51:39
3904	2017-03-01 20:56:50	What is the *real* URL you try to access? Please note that Requests does not run JavaScript code that may be included in the page. It is not a web browser!	lutzhorn	2017-03-02 00:51:39
3904	2017-03-01 20:58:49	This one **http://bgp.he.net/AS36375**	brangi	2017-03-02 00:51:39
3904	2017-03-01 21:07:49	Well, that is some unfriendly service. Using `curl` or `wget` I get a `403 Forbidden`. Only a 'real' browser (or what this site thinks is one) is getting any HTML result at all: $ curl -v -H 'User-Agent: Mozilla/5.0 (X11; Linux x86_64) AppleWebKit/537.36 (KHTML, like Gecko) Chrome/47.0.2526.80 Safari/537.36' http://bgp.he.net/AS36375 * Trying 72.52.94.234... * Connected to bgp.he.net (72.52.94.23…	lutzhorn	2017-03-02 00:51:39
3904	2017-03-01 21:11:43	This is what I get using requests <S_CODE_TOKEN>	brangi	2017-03-02 00:51:39
3904	2017-03-01 21:12:16	I need what it's inside this div <S_CODE_TOKEN>	brangi	2017-03-02 00:51:39
3904	2017-03-01 21:13:20	That's not a problem request can help you with. Use a HTML parser like https://www.crummy.com/software/BeautifulSoup/ or http://lxml.de/lxmlhtml.html.	lutzhorn	2017-03-02 00:51:39
3904	2017-03-01 21:44:21	BeautifulSoup will parse only after opening and reading the content, so it doesn't work.	brangi	2017-03-02 00:51:39
3904	2017-03-01 21:48:01	Requests cannot run the JavaScript for you. If you need to run JavaScript (and it looks like you do), then you'll need to use something like selenium that can automate a web browser for you.	Lukasa	2017-03-02 00:51:39
3904	2017-03-01 21:50:01	@Lukasa I was just going to that direction. Thanks.	brangi	2017-03-02 00:51:39
3904	2017-03-02 00:51:39	I'm going to close this, as this isn't an issue with Requests. Cheers @brangi @lutzhorn!	sigmavirus24	2017-03-02 00:51:39
3903	2017-03-01 19:07:25		garywu
3903	2017-03-01 19:17:26	# [Codecov](https://codecov.io/gh/kennethreitz/requests/pull/3903?src=pr&el=h1) Report > Merging [#3903](https://codecov.io/gh/kennethreitz/requests/pull/3903?src=pr&el=desc) into [master](https://codecov.io/gh/kennethreitz/requests/commit/3f3df8b5ffbbd617a32a9b01503f02e30a0818ee?src=pr&el=desc) will **increase** coverage by `0.15%`. > The diff coverage is `n/a`. <S_CODE_TOKEN> | [Impacted Files]…	codecov-io
3902	2017-03-01 19:02:06	## Problem statement Current documentation only specifies the most common case of post data - a dictionary. The code in fact supports other forms of post data which is not documented. Propose to enhance the quick start section that deals with post data to include examples of other uses. Section of text in the current documentation: [More complicated POST requests](http://docs.python-requests.org/…	garywu
3902	2017-03-01 21:02:12	I am not sure if the use of httpbin is very helpful here. A reader who is not familiar with this service will wonder how the JSON response is produced. It would be more helpful to show the acual *request* body, not how some service interprets it.	lutzhorn
3902	2017-03-01 23:38:41	Thanks for the comment, I'm simply following the existing documentation: [More complicated POST requests](http://docs.python-requests.org/en/master/user/quickstart/#more-complicated-post-requests). My proposed change is right after the first code block.	garywu
3902	2017-03-22 17:20:19	this sounds good to me!	kennethreitz
3902	2017-03-22 17:20:37	go for it @garywu!	kennethreitz
3901	2017-03-01 18:51:54	The logo as-is is too large, it won't even fit on my screen! I made a smaller version for use in the README.rst, because GitHub has neutered some useful features and doesn't care: https://github.com/github/markup/issues/295 NOTE: the image path is to my fork. Once merged, the path should be changed to refer to the main repo.	nedbat	2017-03-01 20:05:14
3901	2017-03-01 19:05:19	# [Codecov](https://codecov.io/gh/kennethreitz/requests/pull/3901?src=pr&el=h1) Report > Merging [#3901](https://codecov.io/gh/kennethreitz/requests/pull/3901?src=pr&el=desc) into [master](https://codecov.io/gh/kennethreitz/requests/commit/3f3df8b5ffbbd617a32a9b01503f02e30a0818ee?src=pr&el=desc) will **increase** coverage by `0.15%`. > The diff coverage is `n/a`. <S_CODE_TOKEN> | [Impacted Files]…	codecov-io	2017-03-01 20:05:14
3901	2017-03-01 20:05:39	Nice first commit, thanks @nedbat!	Lukasa	2017-03-01 20:05:14
3900	2017-03-01 15:00:40	The optional `data` parameter will be form-encoded, if a dictionary is provided.	lutzhorn	2017-03-01 15:30:37
3900	2017-03-01 15:10:17	# [Codecov](https://codecov.io/gh/kennethreitz/requests/pull/3900?src=pr&el=h1) Report > Merging [#3900](https://codecov.io/gh/kennethreitz/requests/pull/3900?src=pr&el=desc) into [master](https://codecov.io/gh/kennethreitz/requests/commit/2aaf6ac03862d29ef8664aa8650a3c34ac4a0b2d?src=pr&el=desc) will **not change** coverage. > The diff coverage is `n/a`. <S_CODE_TOKEN> | [Impacted Files](https://…	codecov-io	2017-03-01 15:30:37
3899	2017-02-28 23:36:14	Hi all i have to open this link http://www.mytest.com/rest?api_key=username:password i do a post or a get call <S_CODE_TOKEN> and the server return 500 error, this is because the requests send that call http://www.mytest.com/rest?api_key=username%3Apassword and is not correct have some solution? thanks in advance for your help	ogonbat	2017-03-01 08:23:34
3899	2017-03-01 02:09:57	I believe the only solution at this time is to drop the params keyword argument and just use a plain old string. <S_CODE_TOKEN>	patallen	2017-03-01 08:23:34
3899	2017-03-01 08:16:40	Your query parameter `api_key` will be URL encoded as `api_key?username%3Apassword` by requests. This is correct, passing it unencoded using a plain colon `:` is not recommended. So if the server you try to access can't URL decode the parameter value, the server should be fixed.	lutzhorn	2017-03-01 08:23:34
3899	2017-03-01 08:23:34	Requests will avoid aggressively handling your string if you do what @patallen suggests, which should resolve your problem, but @lutzhorn is right: the server should accept both, and is at fault here. :smile:	Lukasa	2017-03-01 08:23:34
3899	2017-03-01 08:45:38	I'd also add that sending a password via a http connection isn't a good idea either, especially as part of the url	TetraEtc	2017-03-01 08:23:34
3899	2017-03-01 09:31:49	Hi All thank you for your help @lutzhorn is true, and i have reported the problem as well, but i'm sure that is a bit difficult to solve from the server part, is Asterisk the open source PBX and have a very large list of issues. @TetraEtc yes but the URL is into the internal network and have no external access @Lukasa and @patallen , thank you i will use your suggestion, hope is work well	ogonbat	2017-03-01 08:23:34
3898	2017-02-28 23:11:35	Looks like a duplicate copy of this exception was added at some point in a previous merge from master. Preferably hold off on merging this until #3897 is merged to avoid rebasing those commits again.	nateprewitt	2017-03-02 14:41:18
3897	2017-02-28 21:59:09	This PR supersedes #3338 with the branch brought up to date, as well as a few minor changes, including logic tweaks based on updates to `super_len` since the original PR. This will forcibly prevent the transmission of headers that include both Content-Length and Transfer-Encoding, as well as simplify redundant code we use for both `prepare_content_length` and `prepare_body`. All the credit here g…	nateprewitt	2017-03-02 14:40:58
3897	2017-03-01 16:53:23	# [Codecov](https://codecov.io/gh/kennethreitz/requests/pull/3897?src=pr&el=h1) Report > Merging [#3897](https://codecov.io/gh/kennethreitz/requests/pull/3897?src=pr&el=desc) into [proposed/3.0.0](https://codecov.io/gh/kennethreitz/requests/commit/60339d17eede9d424df9ed685ff8d60caeb3a521?src=pr&el=desc) will **increase** coverage by `0.11%`. > The diff coverage is `100%`. <S_CODE_TOKEN> | [Impact…	codecov-io	2017-03-02 14:40:58
3897	2017-03-01 17:24:33	@nateprewitt nice work on this, thanks for getting this over the finish line	davidsoncasey	2017-03-02 14:40:58
3897	2017-03-01 17:33:33	@davidsoncasey, glad we're able to get all of your work merged, thanks again! @Lukasa, 3.0-HISTORY is updated :)	nateprewitt	2017-03-02 14:40:58
3897	2017-03-02 12:37:53	It's the little things you forget setting up a new machine 😅 Time to add a global .gitignore.	nateprewitt	2017-03-02 14:40:58
3896	2017-02-28 16:36:37	Heyo! Thanks so much for requests, I use it all the time and appreciate the effort ya'll put into this! Anyway, I am having a bit of trouble PUT'ing some files to Azure, for some reason Azure receives the files as: <S_CODE_TOKEN> Instead of just <S_CODE_TOKEN> For the life of me, I can't figure out *why* it's keeping the headers there and such... <S_CODE_TOKEN>	ckcollab	2017-02-28 16:38:17
3896	2017-02-28 16:38:17	Thanks for this report! The `files` parameter uploads the data using `multipart/form-encoded` as the data structure. This is the most common interaction with HTML forms, and is therefore how that works. To upload just the raw file data, pass the file object to the `data` parameter: <S_CODE_TOKEN>	Lukasa	2017-02-28 16:38:17
3896	2017-02-28 16:40:02	You. Are. So. Handsome. Thanks a ton!! That was about an hour spent trying to fix that, agh!	ckcollab	2017-02-28 16:38:17
3895	2017-02-28 10:14:22	I'm trying to retrieve data via [Quandl](https://www.quandl.com/) from behind a proxy. The reason I have dropped into requests is that the Quandl library does not allow a proxy dictionary to be passed. I can successfully retrieve datasets where there is no redirect however when you try to retrieve a complete database there is a redirect from https://www.quandl.com/api/v3/databases/CLSM/data?api_k…	toasteez	2017-02-28 13:39:24
3895	2017-02-28 12:15:09	It seems like your proxy requires that you authorize to it. Do you have credentials for that proxy?	Lukasa	2017-02-28 13:39:24
3895	2017-02-28 12:22:26	The proxy auto authorizes for a simple dataset request via quandl but not for the redirect. I tested this by removing the proxies=proxies (the request fails) witha MaxRetryError: HTTPSConnectionPool(host='www.quandl.com', port=443): With the proxy dict it is successful. (this is without a redirect to amazon) I'm on windows so it uses either Kerberos or NTLM not sure which?	toasteez	2017-02-28 13:39:24
3895	2017-02-28 12:23:52	Requests does not transparently support Kerberos or NTLM. You'd need to use something like requests-kerberos or requests-ntlm to support those auth challenges. However, I don't think *either* support authing to CONNECT tunnelling proxies via those protocols.	Lukasa	2017-02-28 13:39:24
3895	2017-02-28 12:31:47	Why would 1st connection to quandl.com authenticate via proxy automatically but the redirect does not?	toasteez	2017-02-28 13:39:24
3895	2017-02-28 12:33:23	@toasteez Can you show me the proxy dictionary?	Lukasa	2017-02-28 13:39:24
3895	2017-02-28 12:35:08	proxies = {'http': 'http://proxy.company.org:8080', 'https': 'http://proxy.company.org:8080',}	toasteez	2017-02-28 13:39:24
3895	2017-02-28 12:38:24	So, my best guess is that the first request does not need auth because the proxy server has decided that requests to that hostname (www.quandl.com) do not need authorization, while requests to the second hostname (which belongs to Amazon) do. That is, that this is a proxy concern.	Lukasa	2017-02-28 13:39:24
3895	2017-02-28 12:41:48	OK. Thanks. How do I pass the auth and pw via requests to try this out? My preferred option is to make this seamless without hard coding my credentials anywhere though.	toasteez	2017-02-28 13:39:24
3895	2017-02-28 12:43:05	If you can auth to the proxy using basic auth you need to pass them in the URL to the proxy, e.g. `{'https': 'http://username:password@proxy.company.org:8080'}`. If you need to auth using Kerberos or NTLM you'll need to consult the documentation for those modules.	Lukasa	2017-02-28 13:39:24
3895	2017-02-28 12:44:19	Or could this be wrapped up somehow to work? import win32com.client url = 'https://...' h = win32com.client.Dispatch('WinHTTP.WinHTTPRequest.5.1') h.SetAutoLogonPolicy(0) h.Open('GET', url, False) h.Send() result = h.responseText result	toasteez	2017-02-28 13:39:24
3895	2017-02-28 12:45:45	It's not at all clear to me what you're trying to do with the above code.	Lukasa	2017-02-28 13:39:24
3895	2017-02-28 12:48:26	Ignoring the above the adding the user:password to the proxy results in: SSLError: ("bad handshake: Error([('SSL routines', 'ssl3_get_server_certificate', 'certificate verify failed')],)",)	toasteez	2017-02-28 13:39:24
3895	2017-02-28 12:50:05	Ok, so it looks very much like the proxy is attempting to place itself as a man-in-the-middle on your HTTPS connection by decrypting the traffic to Amazon. To allow that you'll need to get the certificate authority your proxy is using to build its TLS certificates and pass the path to that cert to `verify`.	Lukasa	2017-02-28 13:39:24
3895	2017-02-28 12:52:12	OK thanks, is there a way to not have to have the user:pass in any script?	toasteez	2017-02-28 13:39:24
3895	2017-02-28 12:54:02	Yes. Requests supports reading proxy data from the environment variables `HTTP_PROXY` and `HTTPS_PROXY`. You can set those up to have the same strings in them that you have as the values of the proxy dictionary. The proxy dictionary then becomes unnecessary. Otherwise, you should write code to read them from config files.	Lukasa	2017-02-28 13:39:24
3895	2017-02-28 13:01:49	It still requires user : password to be in plaintext somewhere which I don't like. Do you where the machine certificate store would be located on windows? (I can make it work with verify false now.)	toasteez	2017-02-28 13:39:24
3895	2017-02-28 13:02:56	The windows certificate store is in the registry. The `wincertstore` module can help you with that.	Lukasa	2017-02-28 13:39:24
3895	2017-02-28 13:20:49	using the example on the wincertstore site what would I pass to verify? import wincertstore for storename in ("CA", "ROOT"): with wincertstore.CertSystemStore(storename) as store: for cert in store.itercerts(usage=wincertstore.SERVER_AUTH): print(cert.get_pem()) print(cert.get_name()) print(cert.enhanced_keyusage_names())	toasteez	2017-02-28 13:39:24
3895	2017-02-28 13:21:28	You'd need to iterate over the store and write out all of `cert.get_pem()` to a file, and then use that.	Lukasa	2017-02-28 13:39:24
3895	2017-02-28 13:24:26	OK, one other thing, what is easier to implement requests-kerberos or requests-ntlm? I think our proxy supports either and want to try easiest first.	toasteez	2017-02-28 13:39:24
3895	2017-02-28 13:27:41	I am honestly not sure. Might be worth trying either. :smile:	Lukasa	2017-02-28 13:39:24
3895	2017-02-28 13:34:57	I've made good progress now, appreciate the input. I hope quandl add the proxy and the verify to their implementation.	toasteez	2017-02-28 13:39:24
3895	2017-02-28 13:39:24	Indeed, good luck!	Lukasa	2017-02-28 13:39:24
3895	2017-02-28 13:42:02	requests-kerberos gives a MutualAuthenticationError: Unable to authenticate <Response [302]> I think this is now related to [issue 64](https://github.com/requests/requests-kerberos/issues/64) request-ntlm requires the user and password so doesn't add value.	toasteez	2017-02-28 13:39:24
3894	2017-02-27 23:00:22	The [documentation for 'requests.request' ](http://docs.python-requests.org/en/master/api/#requests.request) lists a parameter 'data': > data -- (optional) Dictionary, bytes, or file-like object to send in the body of the Request. It is unclear what the behavior will be when a dictionary is passed. Since an HTTP request's body is a series of bytes, it is unclear how the library will serialize a d…	nmusolino	2017-03-01 15:30:43
3894	2017-02-28 08:19:17	> "Dictionary objects will be serialized as JSON using the 'json' module", along with any restrictions on the content of the dictionary. Heh, the fact that you wrote this suggests that it might be worthwhile, given that that's exactly *not* what we do. Dictionaries are encoded as application/x-www-form-urlencoded data. So, in general I'd say that our behaviour is in-line with what most users who …	Lukasa	2017-03-01 15:30:43
3894	2017-02-28 08:33:58	I also expected it to be urlencoded. But I had to think 15sec to conclude that urlencoding was what made the most of sense. So +1 for a PR to clarify the doc.	JordanP	2017-03-01 15:30:43
3894	2017-03-01 14:53:57	In http://docs.python-requests.org/en/master/api/#lower-level-classes, the form-encoding is mentioned: > data -- the body to attach to the request. If a dictionary is provided, form-encoding will take place.	lutzhorn	2017-03-01 15:30:43
3893	2017-02-27 19:19:14		duriantang	2017-02-27 19:19:31
3892	2017-02-26 18:36:43		vpfautz	2017-02-27 16:25:10
3892	2017-02-26 18:47:43	# [Codecov](https://codecov.io/gh/kennethreitz/requests/pull/3892?src=pr&el=h1) Report > Merging [#3892](https://codecov.io/gh/kennethreitz/requests/pull/3892?src=pr&el=desc) into [master](https://codecov.io/gh/kennethreitz/requests/commit/d6f4818c0b40bc6c00433c013b7daaea83b2cd51?src=pr&el=desc) will **increase** coverage by `0.24%`. > The diff coverage is `n/a`. <S_CODE_TOKEN> | [Impacted Files]…	codecov-io	2017-02-27 16:25:10
3892	2017-02-27 16:23:12	This looks good now, I think. @vpfautz if you feel like it, this can be patched in [urllib3](https://github.com/shazow/urllib3) too. Also thanks for catching this! I shouldn't be typing without spell check in my IDE :)	nateprewitt	2017-02-27 16:25:10
3891	2017-02-26 11:51:07	<S_CODE_TOKEN>	SirCmpwn	2017-02-26 14:09:14
3891	2017-02-26 12:49:44	We're handling them fine: those cookies are all set to expire in the past, which is how you ask a user agent to delete them. What problem are you actually having?	Lukasa	2017-02-26 14:09:14
3891	2017-02-26 12:50:58	Hmm, good catch. When you turn around and submit the login form on this page, the response from Amazon is a page asking you to enable cookies.	SirCmpwn	2017-02-26 14:09:14
3891	2017-02-26 13:00:57	@SirCmpwn is it possible Amazon is relying on cookies set by JavaScript?	sigmavirus24	2017-02-26 14:09:14
3891	2017-02-26 13:03:36	I get different results in my browser on amazon.com when I have JavaScript disabled. I can't log in without it - I get a captcha that seems to be impossible to solve. But this is different from the behavior I get with requests.	SirCmpwn	2017-02-26 14:09:14
3891	2017-02-26 14:02:47	What if you use your browser's User-Agent string in Requests? Do you get the same behaviour then?	sigmavirus24	2017-02-26 14:09:14
3891	2017-02-26 14:03:44	Yes.	SirCmpwn	2017-02-26 14:09:14
3891	2017-02-26 14:09:13	So, Amazon requires javascript and a UA that looks vaguely like a browser. This is pretty clearly **not** a bug in requests.	sigmavirus24	2017-02-26 14:09:14
3890	2017-02-24 20:23:16	On one hand, I am using `requests` to access a web service in the local network. On the other hand, I access a SMTP server outside the network through a proxy. Once I do `socks.wrapmodule(smtplib)`, `requests` starts using the proxy as well. Here is an example: <S_CODE_TOKEN>	rvernica	2017-02-24 21:22:30
3890	2017-02-24 21:22:29	If you use socks.wrapmodule then a whole bunch of monkey patching will take place. It is clearly not safe to monkeypatch smtplib, because those monkeypatches end up affecting the socket module, and thus requests. You should look for an smtp module that can use SOCKS directly, or move the SMTP code out of the process, but there is really nothing we can do to meaningfully prevent this. If you mess …	Lukasa	2017-02-24 21:22:30
3889	2017-02-24 19:33:54	Dear everyone! i am facing strange beahvior with python requests. here is my snippet: <S_CODE_TOKEN> it is giving my the right output look: <S_CODE_TOKEN> So statuscode is all the time 200 OK and the len is okay. When i drop to my debug console i can catch the content from result, parse json, as ecxpected. But my requsts is still ecxepting my function. err is telling me inside ecxeption that conn…	derdigge	2017-02-24 20:14:30
3889	2017-02-24 20:14:28	close -> stupid!	derdigge	2017-02-24 20:14:30
3888	2017-02-24 17:21:57	Hi, Akkording to the RFC (2616, https://www.ietf.org/rfc/rfc2616.txt) the location header MAY contain non-ascii characters if encoded with iso-8859-1. However, this case is handled incorrectly by requests. httplib will correctly parse the header as iso-8859-1 (see parse_headers in http/client.py, around line 214 for python 3.5), but the resulting string, when following the redirect, is quoted wit…	atleta
3888	2017-02-24 17:40:34	Hi there @atleta, First, RFC 2616 has been made obsolete by RFCs [7230][], [7231][], [7232][], [7233][], [7234][], and [7235][]. As you'll see when you familiarize yourself with those RFCs, the *default* encoding for Headers is no longer ISO-8859-1 (a.k.a., Latin-1). I suspect that if you have a specific encoding you want to do you should disallow redirects and take control over URL encoding your…	sigmavirus24
3888	2017-02-24 17:42:25	Thanks for this report! Firstly, RFC 2616 is dead. It has been superseded by RFCs 723[0-3] for HTTP/1.1. Secondly, ISO-8859-1 is not unambiguously the correct encoding for header values. In practice, no HTTP specification has ever unequivocally required that ISO-8859-1 be used for header values, and it is quite common to encounter non-ISO-8859-1 header values. The only requirement RFC 7230 places…	Lukasa
3888	2017-02-24 17:42:59	Also, worthy of note, in 7230 on [Page 26](https://tools.ietf.org/html/rfc7230#page-26) > Historically, HTTP has allowed field content with text in the > ISO-8859-1 charset [ISO-8859-1], supporting other charsets only > through use of [RFC2047] encoding. In practice, most HTTP header > field values use only a subset of the US-ASCII charset [USASCII]. > Newly defined header fields SHOULD limit the…	sigmavirus24
3888	2017-02-24 17:49:08	I believe this has also been discussed as an issue to fix in urllib3 in shazow/urllib3#952, which may be the more appropriate location to handle this.	nateprewitt
3888	2017-02-24 17:49:53	Haha, obviously one shouldn't believe everything they read on stackoverflow. I suspected that the rfc might be out of date but didn't put in enough efforts to find the final version :) (As a side note, the quote from 7230 seems to refer to newly defined fields, which Location isn't. But will check it out, as I also reported this as a bug towards the operators of the service.) But indeed how I ran…	atleta
3888	2017-02-24 17:53:04	@nateprewitt Nah, I think these are different issues. This is because requests *does* urlencode the redirect header, but it also *character* encodes it, wrongly. But yeah, I'm prepared to believe that that example is a good example of how we get it wrong. Happily, ISO-8859-1 is round-trippable.	Lukasa
3887	2017-02-24 02:53:04	Or is it possible now from requests to set [https://github.com/kennethreitz/requests/blob/e3f89bf23c53b98593e4248054661472aacac820/requests/packages/urllib3/util/retry.py#L104](https://github.com/kennethreitz/requests/blob/e3f89bf23c53b98593e4248054661472aacac820/requests/packages/urllib3/util/retry.py#L104)?	ofek	2017-02-24 08:38:38
3887	2017-02-24 08:38:38	You can use [Requests Transport Adapters](http://docs.python-requests.org/en/master/user/advanced/#transport-adapters) to do this. You only need to override the `HTTPAdapter.__init__` to set `max_retries` appropriately. Should be pretty easy.	Lukasa	2017-02-24 08:38:38
3886	2017-02-22 18:37:11	This is a resubmit of #3871 against the 3.0.0 branch.	jvanasco	2017-02-25 15:05:40
3886	2017-02-22 18:56:03	# [Codecov](https://codecov.io/gh/kennethreitz/requests/pull/3886?src=pr&el=h1) Report > Merging [#3886](https://codecov.io/gh/kennethreitz/requests/pull/3886?src=pr&el=desc) into [proposed/3.0.0](https://codecov.io/gh/kennethreitz/requests/commit/b22833ce2a2c44d9e53f726e10cb3aac08ae49a5?src=pr&el=desc) will **decrease** coverage by `-0.02%`. > The diff coverage is `100%`. <S_CODE_TOKEN> | [Impac…	codecov-io	2017-02-25 15:05:40
3886	2017-02-23 22:53:28	> The fact that this counts as regressing code review is stupid but there we are. How do you mean, @Lukasa? This looks generally fairly good, but I'm not sure I'm entirely clear. We're changing the ordering of the response history? Is there a good reason why? Has it been wrong all this time?	sigmavirus24	2017-02-25 15:05:40
3886	2017-02-23 23:18:18	> This looks generally fairly good, but I'm not sure I'm entirely clear. We're changing the ordering of the response history? Is there a good reason why? Has it been wrong all this time? The original approach managed the history *before* a new request was made and ignored the original request. So it was "wrong" as it missed the original request. The logic on the loop's construction is somewhat pa…	jvanasco	2017-02-25 15:05:40
3886	2017-02-25 15:05:23	Ah, I see. So this makes it better for folks handling their own redirect logic to see the *complete* history. 👍 Sounds good to me.	sigmavirus24	2017-02-25 15:05:40
3886	2017-02-25 17:12:36	> On Feb 25, 2017, at 10:05 AM, Ian Cordasco <notifications@github.com> wrote: > > Ah, I see. So this makes it better for folks handling their own redirect logic to see the complete history. 👍 Sounds good to me. > More importantly, It will make things much more straightforward for people subclassing "send" and future edits to the core redirect logic will be easier (I lost a few hours deciphering …	jvanasco	2017-02-25 15:05:40
3885	2017-02-22 04:21:30	Added simple cache over `urllib.proxy_bypass` to remedy #2988. Holds on to entries for a minute. Once it reaches its max size, will evict the first entry that is the oldest. Added tests over the structure, did not add a test that `should_bypass_proxies` invokes the cache. This is my first pull request; please let me know if I've overlooked something. Additionally, when I check out master, run `ma…	davidfontenot	2017-02-27 08:56:44
3885	2017-02-22 05:12:21	# [Codecov](https://codecov.io/gh/kennethreitz/requests/pull/3885?src=pr&el=h1) Report > Merging [#3885](https://codecov.io/gh/kennethreitz/requests/pull/3885?src=pr&el=desc) into [master](https://codecov.io/gh/kennethreitz/requests/commit/d6f4818c0b40bc6c00433c013b7daaea83b2cd51?src=pr&el=desc) will **increase** coverage by `0.24%`. > The diff coverage is `100%`. <S_CODE_TOKEN> | [Impacted Files…	codecov-io	2017-02-27 08:56:44
3885	2017-02-22 20:59:35	@Lukasa I see a line like this already in the code base <S_CODE_TOKEN> as a top level definition. I've attempted to mock those, but my attempts so far have had some code smells. I've added a new commit that attempts to mock those in the least smelly way, but it's not ideal. Can you help me iron these out so they aren't so strange? My approaches so far: 1. I set `current_time` in the class and moc…	davidfontenot	2017-02-27 08:56:44
3885	2017-02-22 21:03:03	Your mocking will get a lot easier if you make the `_current_time` callable a module-level object rather than putting it at class scope. =)	Lukasa	2017-02-27 08:56:44
3885	2017-02-22 21:19:42	I think I must have had a typo, `mocker.patch` with the fully-qualified package name for `current_time` works without doing any extra non-used imports.	davidfontenot	2017-02-27 08:56:44
3885	2017-02-23 21:15:26	@Lukasa thanks for your help with this. As for squashing up all of the commits this PR has accumulated--who should do that? Do the maintainers of this lib do that? Or I can squash locally and push to a new PR (or just force push).	davidfontenot	2017-02-27 08:56:44
3885	2017-02-23 21:52:09	If you squash locally and force push that's fine, GitHub will work it all out. 👍	Lukasa	2017-02-27 08:56:44
3885	2017-02-23 22:07:36	Force pushed commit addresses the whitespace issues	davidfontenot	2017-02-27 08:56:44
3884	2017-02-22 00:13:03		duriantang
3884	2017-02-22 00:28:01	# [Codecov](https://codecov.io/gh/kennethreitz/requests/pull/3884?src=pr&el=h1) Report > Merging [#3884](https://codecov.io/gh/kennethreitz/requests/pull/3884?src=pr&el=desc) into [master](https://codecov.io/gh/kennethreitz/requests/commit/2aaf6ac03862d29ef8664aa8650a3c34ac4a0b2d?src=pr&el=desc) will **increase** coverage by `0.01%`. > The diff coverage is `100%`. <S_CODE_TOKEN> | [Impacted Files…	codecov-io
3884	2017-02-22 08:58:01	Thanks for this! I think this is absolutely worth doing but there's an element of style consideration here, so I'm going to let @kennethreitz make the call on this one.	Lukasa
3883	2017-02-20 20:32:33	When I run the following code in windows 10 and fedora it works without error but on Mac OSX Sierra it throws up errors. Since it only happens on my Mac I am assuming its a bug. I will paste the errors below. <S_CODE_TOKEN>	Matt-1-2-3	2017-02-20 21:13:13
3883	2017-02-20 21:13:13	Thanks for this report! Unfortunately, this issue is caused because the Python versions installed from python.org are linked against the OpenSSL that is shipped by Apple in macOS. This OpenSSL is ancient, and supports almost no modern cipher suites, making it essentially impossible to use securely. This will cause a number of these problems. The easiest way to solve this problem for the moment is…	Lukasa	2017-02-20 21:13:13
3882	2017-02-20 05:26:56	A small (but expanding) set of HTTP clients now offer the ability to connect to proxies over TLS. 'curl' recently added this feature in v7.52.0 (More info. can be found at https://daniel.haxx.se/blog/2016/11/26/https-proxy-with-curl/). Please consider adding support for this feature to 'requests'.	pn1984	2017-02-20 08:17:25
3882	2017-02-20 08:17:25	Hi there, thanks for this request! Adding support for this feature requires a pretty substantial internal changes to the code logic of our dependencies. This work is ongoing, and when it's done it can be discussed, but for now it's not something we can promise to put on any kind of roadmap. Sorry! :pray:	Lukasa	2017-02-20 08:17:25
3881	2017-02-19 19:11:05	If it make sense to include the [`url`][url] field to the `Response` class in order to be human friendly when automatic redirection kicks in, shouldn't there be a `method` field as well, for the case when a `POST` results in 302 with which Requests respond with `GET` ? Background: I was investigating an issue with a Consul REST API client which was based on Requests, and found out it was related …	nodakai	2017-02-19 21:34:15
3881	2017-02-19 20:28:17	@nodakai that all is available in the response history already. I don't understand how the final response having a method would help you identify that. `response.request.method` already exists and (I thought) is documented.	sigmavirus24	2017-02-19 21:34:15
3881	2017-02-19 20:28:48	Also, hi! Welcome! Thanks for opening this and starting the discussion for it. I'm a bit distracted so my responses will be a bit.. short. :)	sigmavirus24	2017-02-19 21:34:15
3881	2017-02-19 21:34:15	Thanks for this request! So I agree with @sigmavirus24. While the `response.url` field is a handy convenience, in general we make sure that the request that triggered a given response is always available at `response.request`, and can be introspected. If you didn't find that obvious, I'd be delighted to merge a pull request with clarifying documentation.	Lukasa	2017-02-19 21:34:15
3880	2017-02-17 19:59:29	When I submit a request without specifying a timeout, I get a 404 response (appropriately). For the same URL, requested with a timeout, I immediately get an exception claiming that the remote host has forcibly closed the connection. I can't imagine how the timeout mechanism could result in this behavior. <S_CODE_TOKEN>	bkline	2017-03-01 16:01:13
3880	2017-02-17 20:51:39	Does this reproduce consistently?	Lukasa	2017-03-01 16:01:13
3880	2017-02-17 21:57:40	Yes. Every time I request this URL with a timeout, an exception is thrown.	bkline	2017-03-01 16:01:13
3880	2017-02-17 22:00:00	So, I can't reproduce this *at all*, and it seems absurd. Adding a timeout should not cause the remote peer to shut the connection in your face. This is a tough question, I know, but have you tested whether it really is the timeout? Can you, for example, make a sequence of requests without timeouts and then add one at the end with one to see how that goes?	Lukasa	2017-03-01 16:01:13
3880	2017-02-17 22:16:50	Sure. I added a timer to make it clear that it's not timing out (though I suppose printing the exception takes care of that). <S_CODE_TOKEN>	bkline	2017-03-01 16:01:13
3880	2017-02-18 10:53:01	Ok, so this is bizarre. Can you get me a packet capture using a tool like Wireshark?	Lukasa	2017-03-01 16:01:13
3880	2017-02-18 11:06:13	Let me see what I can do.	bkline	2017-03-01 16:01:13
3880	2017-02-18 12:11:12	Here you go. Let me know if you need anything else. [requests-issue-3880-201702180702.zip](https://github.com/kennethreitz/requests/files/785003/requests-issue-3880-201702180702.zip)	bkline	2017-03-01 16:01:13
3880	2017-02-18 12:24:39	And here's the capture for the same request without the timeout parameter (and without the exception): [requests-issue-3880-201702180720.zip](https://github.com/kennethreitz/requests/files/785007/requests-issue-3880-201702180720.zip) Doesn't look much different, does it?	bkline	2017-03-01 16:01:13
3880	2017-02-18 12:54:25	It seems you are using "ActivePython" from ActiveState, did you install Requests with `pip` or is that the Requests that comes builtin with your Python distribution ?	JordanP	2017-03-01 16:01:13
3880	2017-02-18 13:35:02	ActiveState doesn't bundle Requests, so I used pip. I ran `pip install -U requests` before creating the ticket for this issue.	bkline	2017-03-01 16:01:13
3880	2017-02-18 13:40:07	@bkline Ok so some thoughts that leap out to me looking at this capture. Firstly, the server is responding with `Connection: keep-alive` and then sending a TCP RST immediately after. And I mean *immediately*, it arrives within 1µs of the 301 response. The packet is a RST because it doesn't even wait for the ACK response. That's really not how that's supposed to go: the webserver should really be …	Lukasa	2017-03-01 16:01:13
3880	2017-02-18 14:17:59	I'm willing to go down any path to track this down, but if I tell you that the exception is thrown even if I set allow_redirects to False, would you still think additional captures will be useful (or even exist)? I have started trying to debug on my end, and I have followed the trail into the first call of `self._sock.recv()` in `socket._fileobject.readline()` and that call never returns (that is…	bkline	2017-03-01 16:01:13
3880	2017-02-18 14:30:50	Oh, well, that's even weirder. Ok, new theory. I *suspect* that this is actually an artefact of the way Python handles socket timeouts and RST packets. Specifically, I *suspect* (but cannot prove) that the RST packet on non-blocking sockets (which is what a timeout is) causes the recv call to receive an error. Presumably the blocking socket either returns the read data as-is (thereby causing it t…	Lukasa	2017-03-01 16:01:13
3880	2017-02-18 15:42:32	Same failure on Python 3 (btw, with Python 3 ActiveState bundles in Requests, unlike with 2.7): <S_CODE_TOKEN>	bkline	2017-03-01 16:01:13
3880	2017-02-18 15:51:28	As an aside, I had been hoping that upgrading to 2.7.13 (which we haven't been able to do on our servers just yet) might fix the problem. When I saw that it still persists with 3.6, there wasn't much left of those hopes, but I tried anyway. No joy (but I did see that ActiveState includes Requests with 2.7.13). If anyone has any tips on building a custom `_socket.pyd`, please pass them on.	bkline	2017-03-01 16:01:13
3880	2017-02-18 19:01:36	I gave up on building a custom _socket.pyd and plugging it into ActiveState's Python. There's probably a way to get it to work, but I couldn't figure it out. As soon as I dropped in my own _socket.pyd my import of the requests module failed, with an error message complaining that there was "[n]o module named urllib3." I assume some sort of manifest is being embedded in the DLL by the compiler, an…	bkline	2017-03-01 16:01:13
3880	2017-02-18 19:29:32	Here's the relevant output from my debugging efforts inside the _socket DLL: <S_CODE_TOKEN> 10054 is WSAECONNRESET; Microsoft's documentation for this error says: > Connection reset by peer. > An existing connection was forcibly closed by the remote host. This normally results if the peer application on the remote host is suddenly stopped, the host is rebooted, the host or remote network interfac…	bkline	2017-03-01 16:01:13
3880	2017-02-19 00:51:20	I wonder if something happens with the socket when we call `settimeout`. I wonder if this would happen only with a read timeout (for example).	sigmavirus24	2017-03-01 16:01:13
3880	2017-02-19 01:36:06	`requests.get("http://www.cancer.gov/cam", timeout=(5, None))` successfully retrieves the 404 response. `requests.get("http://www.cancer.gov/cam", timeout=(None, 5))` blows up.	bkline	2017-03-01 16:01:13
3880	2017-02-19 08:09:16	Yeah, so to be clear, I now believe pretty strongly that this is a Windows-platform-specific problem with the way Python handles ECONNRESET on Windows for non-blocking sockets. This makes it very difficult for us to work around it: that error is almost certainly masking some actual data so we can't find it. It should be possible to reproduce this with socket level code. E.g.: <S_CODE_TOKEN> Does …	Lukasa	2017-03-01 16:01:13
3880	2017-02-19 10:19:24	I assume you meant `data.endswith('')` in the next-to-last line. That's not an idiom I'm familiar with. At least with my copy of Python (2.7.10.12) the loop is never entered. If I eliminate the loop and just call `s.recv(8192)` directly, I get the exception.	bkline	2017-03-01 16:01:13
3880	2017-02-19 10:48:46	Sorry, i mean `data.endswith('\r\n\r\n')`. That's what happens when I reply on an iPad.	Lukasa	2017-03-01 16:01:13
3880	2017-03-01 16:01:13	I'm going to close this ticket, as I agree that the problem is caused in a layer underneath the Requests package, and there's nothing you can do about it. It's clearly a timing issue and (as you pointed out) platform-specific. If the server sends packet with the 301 redirection response, followed by another packet with the RST bit set (which it's doing in this case, as you can see from the packet…	bkline	2017-03-01 16:01:13
3880	2017-03-01 16:02:44	Thanks for following up here @bkline! Good luck with the bug report: I hope your problem gets resolved soon! :sparkles:	Lukasa	2017-03-01 16:01:13
3879	2017-02-17 03:44:38	python-requests version:1.1.0 there are sometimes two error appear: error one log: Traceback (most recent call last): File "/usr/lib/python2.6/site-packages/flask/app.py", line 1687, in wsgi_app response = self.full_dispatch_request() File "/usr/lib/python2.6/site-packages/flask/app.py", line 1360, in full_dispatch_request rv = self.handle_user_exception(e) File "/usr/lib/python2.6/site-packages/…	duyanghao	2017-02-17 08:25:10
3879	2017-02-17 08:25:10	Hi! Unfortunately, we can't help you with a version of requests that old. Requests 1.1.0 shipped in January 2013, making it four years old now. It is thoroughly unsupported by the Requests team. If you installed it via a Linux package manager, you'll need to contact your distribution. Otherwise, you'll need to upgrade to something approaching a recent release before we can help you.	Lukasa	2017-02-17 08:25:10
3879	2017-02-17 08:37:48	@Lukasa what the highest version that python 2.6.6 supports?	duyanghao	2017-02-17 08:25:10
3879	2017-02-17 08:38:43	Requests still supports Python 2.6 in the most recent versions. We have not dropped support for 2.6 yet, though we may do so this year.	Lukasa	2017-02-17 08:25:10
3879	2017-02-17 08:43:20	@Lukasa i have googled a lot for the error: `ConnectionError: [Errno 2] server failed`,but nothing has been found! Do you have any idea about this strange error?	duyanghao	2017-02-17 08:25:10
3879	2017-02-17 08:46:04	Assuming you're on Linux errno 2 is ENOENT. This suggests you're having problems resolving the domain name, which is reinforced by the second exception. You should look into whether tools like `nslookup` can resolve the name.	Lukasa	2017-02-17 08:25:10
3879	2017-02-17 08:50:19	the second exception:`ConnectionError: [Errno 3] name does not exist` maybe be related to domain name resolving,but the first exception:`ConnectionError: [Errno 2] server failed` is unrelated to the second exception and has nothing to do with domain name resolving. @Lukasa do you have any idea about the first exception?	duyanghao	2017-02-17 08:25:10
3879	2017-02-17 08:51:23	What makes you think it has nothing to do with domain name resolving? It overwhelmingly seems most likely that that's what's gone wrong. If you want to confirm you can use `strace` to see which specific syscall is failing with that errno.	Lukasa	2017-02-17 08:25:10
3879	2017-02-20 03:03:29	@Lukasa Why Linux errno 2 `ENOENT` means having problems resolving the domain name,as far as i know,the `ENOENT` means `No such file or directory`.	duyanghao	2017-02-17 08:25:10
3879	2017-02-20 08:16:19	Errnos can come up at weird times and in weird places. What I'd like to do is *confirm* which syscall is causing it, which you can do by using `strace`.	Lukasa	2017-02-17 08:25:10
3879	2017-02-20 08:22:29	@Lukasa it is a mutil-process server,and the error occurs sometimes,so i am afraid it can't be straced easily!	duyanghao	2017-02-17 08:25:10
3879	2017-02-20 08:24:20	Hrm. Well in that case we've got a problem. ENOENT should not be raised by any of our syscalls, but it is. I assume, based on the fact that you are having other miscellaneous problems with name resolution, that it is *also* related to name resolution. Without the ability to provide any kind of data in the opposite direction, I'm afraid that I don't think I can really help you more than that.	Lukasa	2017-02-17 08:25:10
3879	2017-02-20 08:40:16	@Lukasa anyway,thanks for your response! still,actually,there is another error: 12 SSLError: [Errno 185090050] _ssl.c:330: error:0B084002:x509 certificate routines:X509_load_cert_crl_file:system lib： 2017-02-20 10:59:31,890 ERROR: Exception on /v1/images/1b6c5dbe537403c916f6ea668632a05099a09cdde9a668543e4da2eab5a6b179/layer [GET] Traceback (most recent call last): File "/usr/lib/python2.6/site-pa…	duyanghao	2017-02-17 08:25:10
3879	2017-02-20 08:48:11	Assuming this error is still happening on Requests 1.1, I'm afraid we cannot really dive into that. Historically there has been problems around managing cert bundles: you'd have to upgrade before we can help.	Lukasa	2017-02-17 08:25:10
3879	2017-02-20 08:54:11	ok,i think it has something to do with httplib2. the above error appears with httplib2 but disappears with httplib.	duyanghao	2017-02-17 08:25:10
3878	2017-02-16 23:07:12	Is $SUBJECT possible?	ipilcher	2017-02-17 00:05:07
3878	2017-02-17 00:05:07	Never mind. Authorization header was being stripped because of a redirect in my testing.	ipilcher	2017-02-17 00:05:07
3877	2017-02-16 13:16:38	We added a docstring just a few hours ago but it wasn't entirely accurate.	sigmavirus24	2017-02-16 13:37:18
3877	2017-02-16 13:17:30	@sigmavirus24 That PR was merged on the grounds that it was consistent with the docstrings that relied on that method. If we're changing one, we should change them all. =)	Lukasa	2017-02-16 13:37:18
3877	2017-02-16 13:18:53	@Lukasa which docstrings are those? I was under the impression that the docstring format was what was borrowed from, not the content of other docstrings.	sigmavirus24	2017-02-16 13:37:18
3877	2017-02-16 13:19:21	`__bool__` and `__nonzero__`, immediately above.	Lukasa	2017-02-16 13:37:18
3877	2017-02-16 13:20:26	I'll happily fix those too. In my opinion, misleading docs are worse than no docs. Those methods have been subject to criticism for years at this point and are targetted for correction in 3.0. May as well correct their documentation until 3.0 is out.	sigmavirus24	2017-02-16 13:37:18
3877	2017-02-16 13:21:47	# [Codecov](https://codecov.io/gh/kennethreitz/requests/pull/3877?src=pr&el=h1) Report > Merging [#3877](https://codecov.io/gh/kennethreitz/requests/pull/3877?src=pr&el=desc) into [master](https://codecov.io/gh/kennethreitz/requests/commit/e674aa1c8c21f0583f19fea6c78a6ccdc9ba9286?src=pr&el=desc) will **not change** coverage. > The diff coverage is `n/a`. <S_CODE_TOKEN> | [Impacted Files](https://…	codecov-io	2017-02-16 13:37:18
3877	2017-02-16 13:22:06	Updated `__bool__` and `__nonzero__`.	sigmavirus24	2017-02-16 13:37:18
3876	2017-02-16 09:10:13	Nothing much here, just added a docstring for `response.ok` property. Took the docstring straight from the other methods to stay consistent.	mislavcimpersak	2017-02-16 09:30:12
3876	2017-02-16 09:24:37	# [Codecov](https://codecov.io/gh/kennethreitz/requests/pull/3876?src=pr&el=h1) Report > Merging [#3876](https://codecov.io/gh/kennethreitz/requests/pull/3876?src=pr&el=desc) into [master](https://codecov.io/gh/kennethreitz/requests/commit/655f0edbb43dad16ea5fe6ec0f31fdc1de396610?src=pr&el=desc) will **not change** coverage. > The diff coverage is `n/a`. <S_CODE_TOKEN> | [Impacted Files](https://…	codecov-io	2017-02-16 09:30:12
3876	2017-02-16 09:30:09	LGTM, thanks! :sparkles: :cake: :sparkles:	Lukasa	2017-02-16 09:30:12
3875	2017-02-15 02:38:28	Using requests 2.13.0 I can't seem to pass a non-ascii value as "data" on a PUT. This might be a duplicate of issue https://github.com/kennethreitz/requests/issues/2638. How should I send a unicode string in a request body? Doing an `.encode('utf-8')` seems to workaround the problem in first example, but that still fails in the second. <S_CODE_TOKEN> Btw the same PUT with AWS S3 auth (V2 or V4) h…	jamshid	2017-02-15 05:24:11
3875	2017-02-15 03:03:54	Hey @jamshid, I believe this is a problem with how you're using unicode in Python 2.7 rather than something requests specific. The repro below fails with the same exception without any requests code. If you pass properly encoded utf-8, it should solve this issue. <S_CODE_TOKEN> As for why it's failing on the second, that exception is raised when you try to encode the utf-8 encoded string a second…	nateprewitt	2017-02-15 05:24:11
3875	2017-02-15 05:24:11	Thanks, @nateprewitt! Turns out AWS4Auth is adding headers as unicode strings, but Python 2.7 httplib.py or `requests` do not expect that and fail when concatenating the (binary?) body string. There's an easy fix to AWS4Auth for it: https://github.com/sam-washington/requests-aws4auth/issues/29	jamshid	2017-02-15 05:24:11
3874	2017-02-14 16:27:56	Just need to clean up a few variable names.	nateprewitt	2017-02-21 19:04:25
3874	2017-02-14 16:32:37	All set.	nateprewitt	2017-02-21 19:04:25
3874	2017-02-14 16:33:40	So to be clear, the clearer names are on the 3.0 branch already: I just accidentally busted them with names from the master branch like a dummy.	Lukasa	2017-02-21 19:04:25
3874	2017-02-14 16:35:21	# [Codecov](https://codecov.io/gh/kennethreitz/requests/pull/3874?src=pr&el=h1) Report > :exclamation: No coverage uploaded for pull request base (`proposed/3.0.0@56dd77f`). [Click here to learn what that means](https://docs.codecov.io/docs/error-reference#section-missing-base-commit). > The diff coverage is `100%`. <S_CODE_TOKEN> | [Impacted Files](https://codecov.io/gh/kennethreitz/requests/pul…	codecov-io	2017-02-21 19:04:25
3874	2017-02-14 16:38:40	Yep @sigmavirus24, `response` and `history` were added to 3.0.0 in commits by Kenneth. Edit: 66eedec to be specific.	nateprewitt	2017-02-21 19:04:25
3874	2017-02-21 18:12:03	Is there an ETA of this getting merged in? I'd like to refile #3871 against the 3.0 branch, but will need to schedule the time to do that after this is merged.	jvanasco	2017-02-21 19:04:25
3874	2017-02-21 18:13:30	I think it's good to go @jvanasco, we were just waiting for confirmation from @kennethreitz. @Lukasa we can probably just merge though since this isn't actually a change, yeah?	nateprewitt	2017-02-21 19:04:25
3874	2017-02-21 19:04:20	+1	kennethreitz	2017-02-21 19:04:25
3873	2017-02-14 14:54:52	This is a minor bug in the way we're handling exceptions for `super_len` in `prepare_body`. The mocked `seek` method wasn't created with the optional `whence` parameter and was failing with a `TypeError` when called. A legacy exception block for the older version of `super_len` caught this and made it appear the test was passing. This commit will wrap the seek->tell->seek process in the appropria…	nateprewitt	2017-02-14 15:43:19
3873	2017-02-14 15:10:04	# [Codecov](https://codecov.io/gh/kennethreitz/requests/pull/3873?src=pr&el=h1) Report > Merging [#3873](https://codecov.io/gh/kennethreitz/requests/pull/3873?src=pr&el=desc) into [master](https://codecov.io/gh/kennethreitz/requests/commit/90f3842ed60f91ff101189f792ce21f7c762b1a0?src=pr&el=desc) will **decrease** coverage by `-0.09%`. > The diff coverage is `100%`. <S_CODE_TOKEN> | [Impacted File…	codecov-io	2017-02-14 15:43:19
3873	2017-02-14 15:12:22	So, this patch demonstrates the possible advantages of removing the overbroad exception block because this patch actually manages to *regress* coverage despite being completely covered. I still think we should merge it. =)	Lukasa	2017-02-14 15:43:19
3873	2017-02-14 15:47:28	Great! @Lukasa, when you have a free moment, would you mind merging master in proposed/3.0.0 so I can rebase my changes for #3338 onto this?	nateprewitt	2017-02-14 15:43:19
3873	2017-02-14 16:00:50	I've done so, but we should see if the builds run because the merge was pretty gnarly.	Lukasa	2017-02-14 15:43:19
3873	2017-02-14 16:12:42	😬 yep, looking a little rough. I can tidy things up if you don't want to deal with it.	nateprewitt	2017-02-14 15:43:19
3873	2017-02-14 16:13:01	heh, I'd definitely accept a PR if you're feeling in the mood. Otherwise I'll tackle it after this meeting.	Lukasa	2017-02-14 15:43:19
3872	2017-02-14 03:37:11	Hello! Not sure this falls in the scope of requests, but nobody seems to have mentioned it so far so here it goes :) I think it would be great to have an opt-in flag for requests that reads the [HSTS preload list](https://hstspreload.org/), and automatically switches to https if there's a match, just like a browser would. This would save users from reimplementing this logic when they want to avoi…	sylvinus	2017-02-14 08:29:52
3872	2017-02-14 08:29:52	Hi there! This is a substantial feature request, and it's one we do want to support, but there's a big chunk of work involved. There has been some initial progress made on shazow/urllib3#608, which could be used to bootstrap this work into urllib3 (which is where it would have to go). However, some of these things have got real challenges. For the HSTS preload list, there are two issues. First, t…	Lukasa	2017-02-14 08:29:52
3872	2017-02-14 14:08:20	@Lukasa thanks for the feedback! I understand the concerns for performance (I care more about being able to do one less request than the security aspects to be frank). I think we could use a disk-based format that makes the lookups fast and memory-efficient?	sylvinus	2017-02-14 08:29:52
3872	2017-02-14 14:13:24	@sylvinus So, the most appropriate way to do it would be to use a sqlite DB, but ultimately that's putting the cart before the horse. If we can get support for HSTS *without* preload that persists to disk, then essentially the preload list becomes nothing more than a priming of the HSTS DB. Again, I recommend you look at the direction that was taken in shazow/urllib3#608 to get an idea of what we…	Lukasa	2017-02-14 08:29:52
3872	2017-02-14 14:39:53	Okay, thanks! I'll have a look.	sylvinus	2017-02-14 08:29:52
3871	2017-02-13 18:46:05	This is an idea for updating the `resolve_redirects` loop. The existing code was hard to untangle as variables get overwritten midway through the loop (`resp` switches between the previous and the next, which can be easy to miss). It manages the `hist` by omitting the first request, appending the previous request, then shuffling some stuff around in a cleanup during the `send` method. In this app…	jvanasco	2017-02-23 16:09:59
3871	2017-02-13 18:50:20	# [Codecov](https://codecov.io/gh/kennethreitz/requests/pull/3871?src=pr&el=h1) Report > Merging [#3871](https://codecov.io/gh/kennethreitz/requests/pull/3871?src=pr&el=desc) into [master](https://codecov.io/gh/kennethreitz/requests/commit/90f3842ed60f91ff101189f792ce21f7c762b1a0?src=pr&el=desc) will **decrease** coverage by `-0.1%`. > The diff coverage is `100%`. <S_CODE_TOKEN> | [Impacted Files…	codecov-io	2017-02-23 16:09:59
3871	2017-02-14 20:01:29	3.0 sounds good to me. I can remove the trailing comma. flake8 yells at me when i leave it out ;)	jvanasco	2017-02-23 16:09:59
3871	2017-02-14 20:26:18	> flake8 yells at me when i leave it out ;) What flake8 plugins are you using? That is *not* default behaviour. (Also, side note, Kenneth hates Flake8 with a passion ;))	sigmavirus24	2017-02-23 16:09:59
3871	2017-02-15 01:15:33	updated, however I should probably do a different pr against the 3.0 branch instead -- right? > What flake8 plugins are you using? That is not default behaviour. `flake8-commas`, but installed after years of enforcing it as a style guide, after years of having it enforced on me as a style guide. I have a love-hate relationship with flake8, my exceptions list is long, and there are a lot of situat…	jvanasco	2017-02-23 16:09:59
3871	2017-02-15 08:50:44	Yeah, you'd have to do a different PR against the 3.0 branch.	Lukasa	2017-02-23 16:09:59
3871	2017-02-23 16:09:59	closed in favor of #3886 for the 3.0 branch	jvanasco	2017-02-23 16:09:59
3870	2017-02-13 14:37:29	Hi, The code snippet below works for uploading a small video file(15MB) to my storage service. <S_CODE_TOKEN> The code crashes my computer(becomes unresponsive) when I am trying to upload a video of say 2+ GB of size. **_How to perform the following:_** * Chunk the data to smaller units and upload to the service * Is it possible to parallel run **Attempts:** * Opened the video file and started re…	dvigneshwer	2017-02-13 14:42:33
3870	2017-02-13 14:42:33	By default Requests will read all the files in `files` into memory. Naturally, for multi-gigabyte files this can go all kinds of wrong. You will likely find this works better by using the [Requests' toolbelt's streaming multipart uploader](https://toolbelt.readthedocs.io/en/latest/user.html#multipart-form-data-encoder).	Lukasa	2017-02-13 14:42:33
3869	2017-02-12 06:39:29	This will fix the build issue on the proposed/3.0.0 branch. When the `resp` and `req` parameters were condensed into `response`, it had some unintentional effects on responses modified by hooks. The `req` parameter was the request prior to being sent and hooks being run. Since `handle_401` resends the request again with the Authorization header, using `response.request` continues to pass it on wi…	nateprewitt	2017-02-12 07:33:14
3869	2017-02-12 06:45:37	# [Codecov](https://codecov.io/gh/kennethreitz/requests/pull/3869?src=pr&el=h1) Report > :exclamation: No coverage uploaded for pull request base (`proposed/3.0.0@85a29f1`). [Click here to learn what that means](https://docs.codecov.io/docs/error-reference#section-missing-base-commit). > The diff coverage is `100%`. <S_CODE_TOKEN> | [Impacted Files](https://codecov.io/gh/kennethreitz/requests/pul…	codecov-io	2017-02-12 07:33:14
3869	2017-02-12 07:33:08	This is an annoyance, but looks right. Thanks @nateprewitt!	Lukasa	2017-02-12 07:33:14
3868	2017-02-11 20:12:31	This allows for chaining method calls in cases where we want to raise for bad codes but use the response otherwise, e.g. `requests.get(URL).raise_for_status().json()['value']`	vmalloc	2017-02-12 09:58:09
3868	2017-02-11 21:17:14	@Lukasa added a changelog entry to 3.0-HISTORY. Also the Travis build fails, but it doesn't appear like it's because of my change... not sure how to investigate...	vmalloc	2017-02-12 09:58:09
3868	2017-02-11 21:21:01	Yeah, I don't think it is: the 3.0.0 build has a breakage on it that was caused by one of the recent merges. I'll chase it on Monday. In the meantime we'll let this sit, if that's ok?	Lukasa	2017-02-12 09:58:09
3868	2017-02-11 21:22:03	@Lukasa of course. No rush. Thanks a lot!	vmalloc	2017-02-12 09:58:09
3868	2017-02-12 07:33:35	Ok, this branch should be fixed.	Lukasa	2017-02-12 09:58:09
3868	2017-02-12 07:40:38	@Lukasa will rebase and push again.	vmalloc	2017-02-12 09:58:09
3868	2017-02-12 07:48:14	# [Codecov](https://codecov.io/gh/kennethreitz/requests/pull/3868?src=pr&el=h1) Report > Merging [#3868](https://codecov.io/gh/kennethreitz/requests/pull/3868?src=pr&el=desc) into [proposed/3.0.0](https://codecov.io/gh/kennethreitz/requests/commit/b26f4c7f58180ee2d7c52687a9caafc7cc626418?src=pr&el=desc) will **increase** coverage by `<.01%`. > The diff coverage is `100%`. <S_CODE_TOKEN> | [Impact…	codecov-io	2017-02-12 09:58:09
3867	2017-02-11 13:40:35	Version 2017.01.23 latest (for today). Tnx.	klensy	2017-02-11 14:15:03
3867	2017-02-11 14:15:03	Thanks, but this is part of our release process. We generally don't update the master branch ahead of releases. If you want to stay up-to-date with certifi you should install it directly: requests will automatically use it in preference to its own trust store.	Lukasa	2017-02-11 14:15:03
3866	2017-02-10 20:20:19	This is offered as an alternate/addition to my other PR, https://github.com/kennethreitz/requests/pull/3846 Specifically the code is in this commit: https://github.com/jvanasco/requests/commit/5e9371854176164db9ce5fee5ceb39b58f4035b2 This passes current tests, but it's a bit of a change so I'm offering it separately. The existing redirect code was incredibly confusing, because objects were being …	jvanasco	2017-02-10 21:47:33
3866	2017-02-10 20:28:24	# [Codecov](https://codecov.io/gh/kennethreitz/requests/pull/3866?src=pr&el=h1) Report > Merging [#3866](https://codecov.io/gh/kennethreitz/requests/pull/3866?src=pr&el=desc) into [master](https://codecov.io/gh/kennethreitz/requests/commit/ad65b0cb19124b5ae4dd01bf19d82c16ffb2485d?src=pr&el=desc) will **decrease** coverage by `-0.01%`. <S_CODE_TOKEN> | [Impacted Files](https://codecov.io/gh/kennet…	codecov-io	2017-02-10 21:47:33
3866	2017-02-10 21:47:33	closing in favor of other PR #3846	kennethreitz	2017-02-10 21:47:33
3866	2017-02-13 15:56:43	Thanks! It is worth resubmitting the clarified loop as a new PR for discussion? Rebased against the current master, it looks like this: https://github.com/jvanasco/requests/commit/f1cbdfbc7a18e1ac41f8cdcec107a634674ae5ae and gets rid of some of the janky looping code.	jvanasco	2017-02-10 21:47:33
3866	2017-02-13 15:58:04	Certainly I'd be happy to see it. =) Can't speak for Kenneth, of course.	Lukasa	2017-02-10 21:47:33
3866	2017-02-13 17:17:08	@jvanasco yes but please make that commit message easier on the eyes :)	sigmavirus24	2017-02-10 21:47:33
3865	2017-02-10 17:49:26	Add the ability to add 'no_proxy' and a value to the 'proxies' dictionary argument. https://github.com/kennethreitz/requests/issues/2817 Closes gh-2817	JohnVillalovos	2017-02-10 21:50:11
3865	2017-02-10 17:50:07	Had done this previously as: https://github.com/kennethreitz/requests/pull/3561	JohnVillalovos	2017-02-10 21:50:11
3865	2017-02-10 18:14:08	# [Codecov](https://codecov.io/gh/kennethreitz/requests/pull/3865?src=pr&el=h1) Report > Merging [#3865](https://codecov.io/gh/kennethreitz/requests/pull/3865?src=pr&el=desc) into [master](https://codecov.io/gh/kennethreitz/requests/commit/ad65b0cb19124b5ae4dd01bf19d82c16ffb2485d?src=pr&el=desc) will **increase** coverage by `0.1%`. <S_CODE_TOKEN> | [Impacted Files](https://codecov.io/gh/kennethr…	codecov-io	2017-02-10 21:50:11
3865	2017-02-10 21:50:16	✨🍰✨	kennethreitz	2017-02-10 21:50:11
3864	2017-02-10 17:23:04	# v3.0.0 of Requests This is a long-polling pull request for the next breaking-change version of Requests — version 3.0.0. Any feature requests should be added as comments here — this is the time to get anything into Requests, if there's any time at at all. **Expected landing date**: *this year*. ## Upcoming changes - Remove the HTTPProxyAuth class in favor of supporting proxy auth via the proxie…	kennethreitz
3864	2017-02-10 17:23:20	Needs a rebase!	kennethreitz
3864	2017-02-10 21:50:48	Needs a rebase!	kennethreitz
3864	2017-02-12 07:42:39	# [Codecov](https://codecov.io/gh/kennethreitz/requests/pull/3864?src=pr&el=h1) Report > Merging [#3864](https://codecov.io/gh/kennethreitz/requests/pull/3864?src=pr&el=desc) into [master](https://codecov.io/gh/kennethreitz/requests/commit/2414fa82c84db39dedb6e78c54cd5bfef423d89f?src=pr&el=desc) will **increase** coverage by `0.35%`. > The diff coverage is `88.67%`. <S_CODE_TOKEN> | [Impacted Fil…	codecov-io
3864	2017-02-17 02:45:35	ok, so can someone help me with solving an issue with aiohttp that requests.post can work with so that way I can close the issue with my PR for it? The issue is with the files param and well my PR semi adds it in however I am confused on the implementation for it into aiohttp. So, can someone here help me with that PR? Issue: https://github.com/KeepSafe/aiohttp/issues/1651 PR: https://github.com/…	AraHaan
3864	2017-02-17 08:52:45	@AraHaan The relevant code is [here](https://github.com/kennethreitz/requests/blob/master/requests/models.py#L109): this is the code path that Requests uses if `files` has been provided. You'll find it's not remarkably helpful to you because it uses a lot of custom code in both Requests and urllib3, but essentially it encodes both the `files` and `data` arguments as multipart form data.	Lukasa
3863	2017-02-10 16:36:16	since requests==2.13.0 Using socks5 proxy seems to resolve domains through the client instead of the proxy server. downgrading to requests==2.12.0 ... 2.10.0 resolves the problem. <S_CODE_TOKEN> after `pip install -U requests[socks]==2.12.0` <S_CODE_TOKEN>	wavenator
3863	2017-02-10 16:40:12	Yes, this change was intentional. This was to bring us in line with curl, which uses different schemes to decide whether to resolve via the proxy or via the client. If you use the scheme `socks5h` that should be sufficient to return to the prior behaviour.	Lukasa
3862	2017-02-10 10:56:00	Removed out-of-date advice for installing `py.test` with `requirements.txt`	mattkohl	2017-02-10 12:19:01
3862	2017-02-10 12:17:23	Sorry I missed that! Done.	mattkohl	2017-02-10 12:19:01
3861	2017-02-10 10:43:35	I use python(2.7.6),gevnet(1.1.2),requests(2.11.1) to make http requests concurrent, and it works good. But when I add socks proxy to requests, it blocks. This is my code: <S_CODE_TOKEN> These pictures show the result. [run with proxy](https://i.stack.imgur.com/RfTbM.png) [run without proxy](https://i.stack.imgur.com/9UVVM.png) >With proxy, do_other_thing will blocks before fetch_url done. >Witho…	xsren	2017-02-10 16:46:33
3861	2017-02-10 11:38:44	My best guess is that you are monkeypatching too late. When using gevent you must monkeypatch *first*, before importing anything else. Doing it later runs the risk of breaking anything that has done a `from` import from the things that gevent monkeypatches. Can you try moving your import and monkeypatch to the very top of your file before doing anything else?	Lukasa	2017-02-10 16:46:33
3861	2017-02-10 16:45:31	Yeah, ' moving your import and monkeypatch to the very top of your file ' solved my problem! Thank you very much! This suggestion also solves my project's problem. I hava 3 files called A,B,C, and run sequence is A->B->C. I use gevent in B, so I add monkeypatch in B, but i blocks with requests+socks. Now I add monkeypatch at the very top of A, it works great now! Hope this will help others! Thank…	xsren	2017-02-10 16:46:33
3861	2017-02-10 16:46:33	Happy to help!	Lukasa	2017-02-10 16:46:33
3860	2017-02-10 08:57:05	Currently using the following to upload a file to a webserver: <S_CODE_TOKEN> The reason I rename the file to just ".png" is because with an empty base name the server will randomly give the file a name. However, and I'm not sure if requests is the one to blame here, the file ends up being uploaded with the name "png" instead, as if the leading "." was stripped from the name. Is this something re…	p3lim	2017-02-10 09:06:40
3860	2017-02-10 09:06:40	This is not something requests is doing. A quick Wireshark dump of your sample code against `http://httpbin.org/post` shows that the request looks like this: <S_CODE_TOKEN> Note that the filename still has the leading dot. =) So this isn't Requests doing something, it has to be elsewhere.	Lukasa	2017-02-10 09:06:40
3860	2017-02-10 09:13:28	Alright, thanks for checking 👍	p3lim	2017-02-10 09:06:40
3859	2017-02-09 17:17:17	I use to use Requests and Python 2.7.6 to access a server with a REST interface. After our organization update their servers, I got the "InsecurePlatformWarning: A true SSLContext object is not available" message and then a certificate failure at the bottom of the call stack. I have now upgraded to Python 2.7.13 and tried. I stopped getting the InsecurePlatformWarning, but I still got the certifi…	PatrickDChampion
3859	2017-02-09 17:18:33	Assuming the server used to work and now does not, it's most likely that they're serving an invalid certificate or certificate chain. Is the server publicly accessible? If so, can you tell me the host name?	Lukasa
3859	2017-02-13 12:59:47	Thank you for responding. A closely related link has been working for another application. The server is borderline public. You may or may not have access to it. Can you see if the certificate or chain is valid without having the full REST api? I would prefer to not broadcast to everyone the url with subdirectory path. The top level url is https://www.va.gov but the VA has dozens of servers hangi…	PatrickDChampion
3859	2017-02-13 13:01:30	@PatrickDChampion @Lukasa and I both have our emails on our profiles so you can do just that. =)	sigmavirus24
3859	2017-02-13 13:04:09	Yup. If you're really worried we both also have our GPG keys associated with keybase accounts, in case that's helpful.	Lukasa
3859	2017-02-14 17:41:28	Just sent the full URL.	PatrickDChampion
3859	2017-02-14 17:41:46	Sorry. Clicked wrong button.	PatrickDChampion
3858	2017-02-09 09:10:22	Hi, execuse me to trouble you! I want to use requests with gevent to make a concurrent spider. The offical docs says > If you are concerned about the use of blocking IO, there are lots of projects out there that combine Requests with one of Python's asynchronicity frameworks. Two excellent examples are grequests and requests-futures. But after read [this question in stackoverflow](http://stackove…	xsren	2017-02-09 09:23:06
3858	2017-02-09 09:23:07	Requests can work with gevent directly without any trouble: this is the nature of gevent. grequests provides some specific additional utilities for managing Requests with gevent. It's a nice addition, but not required.	Lukasa	2017-02-09 09:23:06
3858	2017-02-09 09:39:00	OK！Thank you very much！	xsren	2017-02-09 09:23:06
3857	2017-02-08 11:55:27	Resolves #3856.	Lukasa	2017-02-08 12:05:51
3857	2017-02-08 12:04:59	# [Codecov](https://codecov.io/gh/kennethreitz/requests/pull/3857?src=pr&el=h1) Report > Merging [#3857](https://codecov.io/gh/kennethreitz/requests/pull/3857?src=pr&el=desc) into [master](https://codecov.io/gh/kennethreitz/requests/commit/5c68b8f2279be82a672b908d0017d60a8ce6efcd?src=pr&el=desc) will **not impact** coverage. <S_CODE_TOKEN> ------ [Continue to review full report at Codecov](https:…	codecov-io	2017-02-08 12:05:51
3856	2017-02-08 10:50:37	Many functions in requests take a parameter named `params`. There we are supposed to pass a mapping which will be used to construct the querystring. Here is the documentation I found about it: http://docs.python-requests.org/en/master/user/quickstart/#passing-parameters-in-urls http://docs.python-requests.org/en/master/api/#requests.request In none of these places there is any mention of whether …	sharmaeklavya2	2017-02-08 11:58:29
3856	2017-02-08 11:14:52	Oh boy, you are going to get @Lukasa screaming after you soon :) From this email https://lwn.net/Articles/643399/ it is intentional that requests take all sort of types for the "param" value. If something needs a fix, that probably would be Requests documentation. Also, if you have not already, read #3855	JordanP	2017-02-08 11:58:29
3856	2017-02-08 11:58:29	So the fact that Requests can accept anything that can be converted to a string is accidental, and not something we commit to supporting. If you read `encode_params` more closely you'll note that in fact it deals with the *entire* `params` argument (it also deals with `data`, incidentally). It can thus be broken down as follows: 1. If `params` is a literal string object, pass it through unchanged…	Lukasa	2017-02-08 11:58:29
3855	2017-02-07 00:00:17	I am considering adding type annotations to Requests to help my team do static analysis of code that depends on it. Would a pull request containing type annotations be merge back? More info on type annotations: * PEP 484: https://www.python.org/dev/peps/pep-0484/ * mypy, the type-checker of choice these days: http://mypy-lang.org/ Given the need to support Python 2.x, the preferred format for ann…	ygingras	2017-02-07 08:26:25
3855	2017-02-07 08:26:23	Thanks for suggesting this! No, Requests has no interest in maintaining type annotations in-tree. This has been our policy since PEP 484 was originally discussed on python-dev. PEP 484's type annotations are a poor fit for Requests due to the substantial complexity and flexibility in our API, and so writing a set that are sufficiently complete to be useful without being misleading is a tricky thi…	Lukasa	2017-02-07 08:26:25
3855	2017-02-07 09:40:27	> type annotations are a poor fit for Requests due to the substantial complexity and flexibility in our API On the contrary, I find Requests source code clear and relatively straightforward. And having used the `typing` module, it is also flexible. It would be great for the Python community if we could try annotating Requests, and give feedback about typing + mypy to the people in charge. I mean,…	JordanP	2017-02-07 08:26:25
3855	2017-02-07 09:45:28	> On the contrary, I find Requests source code clear and relatively straightforward. And having used the typing module, it is also flexible. The clarity of the source code is not the issue here: the issue here is the flexibility of inputs to the API. I noted this originally in [mailing list posts](https://lwn.net/Articles/643399/) when PEP 484 was discussed, and as far as I am aware nothing has c…	Lukasa	2017-02-07 08:26:25
3855	2017-02-07 14:28:40	Further there are already some flawed and unofficial hints in https://github.com/python/typeshed. We won't endorse those, but they already exist, so there's less work for you to do. Also, in the spirit of being explicit, I wholeheartedly agree with @Lukasa.	sigmavirus24	2017-02-07 08:26:25
3855	2017-02-10 21:18:47	Fair enough, Cory and Ian. I will start by adding to typeshed and see where that leads us. Cheers!	ygingras	2017-02-07 08:26:25
3854	2017-02-06 17:08:49	Right now, requests supports urllib3 retries at the pool level, allowing retries to occur fairly globally. It seems as if urllib3 supports retries at a more granular level as well, for individual requests: <S_CODE_TOKEN> It would be nice if requests had support for this level of granularity, as some of our cases require retries for only specific endpoints on a single API. Apologies if this is the…	TimOrme	2017-02-06 17:14:19
3854	2017-02-06 17:14:17	Thanks for this request! Unfortunately, we're unlikely to support this: it's fundamentally an additional complexity that we don't think is justified in the API. At this point our top-level API is largely frozen, and we're very unlikely to widen it or add new features. However, it's worth noting that the Transport Adapter in use for a given request is chosen on a longest-prefix-match on the *entir…	Lukasa	2017-02-06 17:14:19
3853	2017-02-06 16:31:22	There is code that already check that a guy raising (at least) his right arm does not get big-headed (a.k.a uppercased). Just add the same for the other, poor guy complaining about an error.	StyXman	2017-02-07 16:04:25
3853	2017-02-06 20:42:26	Yes, sorry, I just (w)hacked it in 3 minutes without proper testing. Shame on me. Let me see...	StyXman	2017-02-07 16:04:25
3853	2017-02-07 16:04:20	Cool, looks good now, thanks! :sparkles:	Lukasa	2017-02-07 16:04:25
3853	2017-02-07 16:04:31	\o/	StyXman	2017-02-07 16:04:25
3852	2017-02-04 19:58:37	Using Python 3.5, requests 2.13.0 <S_CODE_TOKEN> I'm pretty sure the problem is caused by an invalid HTTP header returned by the server: HTTP/1.1 200 OK Date: Sat, 04 Feb 2017 19:16:34 GMT My Param: None [...] It directly follows the `Date` response header, which is returned fine, but since no other response headers is returned, I think this broken header is breaking the HTTP response headers par…	gboudreau	2017-02-04 21:12:25
3852	2017-02-04 20:06:20	Hum. Not sure this is a `requests` issue, since the `headers` dict in the `urllib3.response.HTTPResponse` object also only has the `Date` header... Maybe there is a workaround somehow..?	gboudreau	2017-02-04 21:12:25
3852	2017-02-04 21:12:25	As I answered on the urllib3 issue you opened, there is no workaround until urllib3 is no longer reliant on `http.client`. Cheers!	sigmavirus24	2017-02-04 21:12:25
3851	2017-02-03 17:14:31	@kennethreitz, it looks like the Pipfile was rebuilt yesterday with the latest version of `pipenv`. We'll need to remove the version we had pinned now that kennethreitz/pipenv#90 is resolved.	nateprewitt	2017-02-03 17:21:14
3850	2017-02-03 15:03:16	Hello, My code: <S_CODE_TOKEN> I am trying to get refresh token as mentioned in the [docs](https://build.envato.com/api/#oauth) for Envato API. When I run this code I get the following response: **{'error': 'invalid_request', 'error_description': 'Unsupported authorization method: '}** Can anyone point out as to what I am missing here? As per the docs I need to make a POST request to get the refr…	thewebsitedev	2017-02-03 15:06:32
3850	2017-02-03 15:06:32	So, this is not really a Requests problem: the problem is with the specific data you need to send in the OAuth flow. However, can I suggest you try removing the `Authorization` header? This uses the `token` endpoint, which some of the other requests do, and none of the others provide an `Authorization` header. I suggest trying that.	Lukasa	2017-02-03 15:06:32
3850	2017-02-03 15:11:46	I totally agree. Thank you so much!	thewebsitedev	2017-02-03 15:06:32
3849	2017-02-03 08:46:29	<S_CODE_TOKEN> This code raises the following exception: <S_CODE_TOKEN> Arch linux x64 requests==2.13.0 python=3.6.0	wavenator	2017-02-03 08:58:17
3849	2017-02-03 08:58:17	This seems like the server is returning data it claims is gzipped, but isn't, or is invalid somehow. curl agrees with this assessment, as you can see by doing `curl -L --compressed http://gett.bike`, which leads to: <S_CODE_TOKEN> You can work around this for now by setting the `Accept-Encoding` header to `identity`: <S_CODE_TOKEN> But I strongly recommend you reach out to the server operator and…	Lukasa	2017-02-03 08:58:17
3848	2017-02-03 08:37:43	Dear Sir, I like your 'requests' Python library very much and I'm reading the source code these days. I found a problem that is tricky. The 'LookupDict' class definition is: ` <S_CODE_TOKEN> ` It inherits the 'dict' object but does not use any of the 'dict' methed. It only use the class's \__dict__ and it is ok to replace the 'dict' with 'object'.	jiazhuamh	2017-02-03 09:02:48
3848	2017-02-03 09:02:48	`LookupDict` absolutely includes all of the dict methods. In particular, it allows the use of `__setitem__` and other things from the dict class. It specifically does only one thing, which is override `__getitem__` to allow returning `None`. So it's not ok to replace the dict with `object` in this case, even though the requests codebase doesn't use that functionality. Thanks for reporting this is…	Lukasa	2017-02-03 09:02:48
3848	2017-02-03 11:46:00	Thanks a lot for your reply. I'll read the code with your clue.	jiazhuamh	2017-02-03 09:02:48
3847	2017-02-03 06:43:04	There's an interesting bug that I've run into involving reading [a zipfile](https://data.cityofnewyork.us/dataset/Broadband-Data-Dig-Datasets/ft4n-yqee) off the web. The details as in the comments to [this answer on StackOverflow](http://stackoverflow.com/a/42016924/1993206): This fails with a `BadZipFileError`: <S_CODE_TOKEN> But writing `requests.get("https://data.cityofnewyork.us/dataset/Broad…	ResidentMario	2017-02-03 10:11:29
3847	2017-02-03 10:11:29	That doesn't work for me at all. =) An FYI: the response I get from that website is HTML, always. By my reckoning the download link is `https://data.cityofnewyork.us/download/ft4n-yqee/application%2Fzip`, and that link does appear to work correctly in the code sample. =)	Lukasa	2017-02-03 10:11:29
3847	2017-02-03 15:56:47	Yes, my bad for posting the wrong link! What platform are you on?	ResidentMario	2017-02-03 10:11:29
3847	2017-02-03 16:11:54	Mac. =) Python 3.5.2.	Lukasa	2017-02-03 10:11:29
3846	2017-02-02 01:52:21	This is the first attempt at a PR to address my proposal #3837 to support pluggable redirect handling. Feedback is welcome. This does not break existing tests and adds a new test to for handling malformed 200+location responses using a custom session mixin. I've been testing it for a day and it seems to be fine. Thank you for simply considering this, and even more thanks for all the suggestions a…	jvanasco	2017-02-10 21:46:14
3846	2017-02-02 01:58:38	# [Codecov](https://codecov.io/gh/kennethreitz/requests/pull/3846?src=pr&el=h1) Report > Merging [#3846](https://codecov.io/gh/kennethreitz/requests/pull/3846?src=pr&el=desc) into [master](https://codecov.io/gh/kennethreitz/requests/commit/ad65b0cb19124b5ae4dd01bf19d82c16ffb2485d?src=pr&el=desc) will **increase** coverage by `<.01%`. <S_CODE_TOKEN> | [Impacted Files](https://codecov.io/gh/kenneth…	codecov-io	2017-02-10 21:46:14
3846	2017-02-02 16:33:02	I originally hoped to change the while-loop. I found it a difficult to decipher what is going on, as it's doing a lot of copying/resetting of vars and prepping for the next iteration. I admittedly missed some obvious behaviors in it. In terms of maintenance and readability, I agree a generator or closure would likely be better. Tracking the iteration with `i` could be replaced by just referencing…	jvanasco	2017-02-10 21:46:14
3846	2017-02-02 21:03:53	💫✨🍰✨💫	kennethreitz	2017-02-10 21:46:14
3846	2017-02-02 21:04:15	this is great.	kennethreitz	2017-02-10 21:46:14
3846	2017-02-04 23:28:11	here's a quick edit to get rid of that `i`: https://github.com/kennethreitz/requests/commit/6c40707b93f98fac9a7982cc5f50521079b155b8 IMHO this is a bit cleaner to understand. it not only removes the `i` (i found it annoying), but instead of having to handle the weird iteration conditions and copying the history via`list`, just uses an array slice to create a new list excluding the first element.	jvanasco	2017-02-10 21:46:14
3846	2017-02-05 14:31:31	Yup, that does seem like a positive step.	Lukasa	2017-02-10 21:46:14
3846	2017-02-09 19:10:12	Should I merge that change into this PR?	jvanasco	2017-02-10 21:46:14
3846	2017-02-10 09:38:00	Let's give it a try and see how it looks.	Lukasa	2017-02-10 21:46:14
3846	2017-02-10 17:22:11	needs a rebase!	kennethreitz	2017-02-10 21:46:14
3846	2017-02-10 17:49:05	Rebased, but a conflict on the `AUTHORS.txt` left an ugly merge commit :( I pulled in the clarification to the while-loop too. I *really dislike* how the while-loop handles the history, but I'm still trying to clean it up.	jvanasco	2017-02-10 21:46:14
3846	2017-02-10 17:52:55	So FWIW, it may be easier to cherry-pick the commits you need to a new branch and force-push it up to this PR. You dragged a whole bunch of other history into the PR which makes reviewing it really hard.	Lukasa	2017-02-10 21:46:14
3846	2017-02-10 18:22:58	Actually, I'm going to manually patch and then force-push. That'll give you one commit. Sorry about this. Git is often not my friend.	jvanasco	2017-02-10 21:46:14
3846	2017-02-10 18:55:40	Cleaned up. Sorry for the mess.	jvanasco	2017-02-10 21:46:14
3846	2017-02-10 21:46:22	💫✨🍰✨💫	kennethreitz	2017-02-10 21:46:14
3845	2017-02-02 00:57:28	When using requests.post (have not tried other methods) I get the following errors **intermittently**. **Errors** - ('Connection aborted.', BadStatusLine("''",)) - ('Connection aborted.', error(104, 'Connection reset by peer')) - ("bad handshake: SysCallError(104, 'ECONNRESET')",) - EOF occurred in violation of protocol (_ssl.c:661) - HTTPSConnectionPool(host='...', port=443): Max retries exceede…	lukas-gitl	2017-02-02 08:34:42
3845	2017-02-02 08:34:42	So the first four errors all amount to "the connection was closed by the remote peer at a time we didn't expect". The fifth one is a standard connection timeout. While it's possible that some of these reflect underlying problems (for example, a connection closed during a TLS handshake usually indicates that your TLS configuration is not supported by the server), in general all of these can be lum…	Lukasa	2017-02-02 08:34:42
3845	2017-02-06 21:38:06	<strike>@Lukasa `If you want even more control you can pass a urllib3 Retry object as shown in urllib3's documentation instead of the integer value.` - This does not seem to work. Is this broken? The code doesn't seem to handle this correctly. Reference: https://github.com/kennethreitz/requests/blob/master/requests/adapters.py#L110 I'll try to set it on the adapter after initialisation with: <S_C…	lukas-gitl	2017-02-02 08:34:42
3845	2017-02-07 08:28:15	Indeed, this is because POST requests are not idempotent so it is not safe to automatically retry all POST requests. If you know POST requests are safe in this case, you can use urllib3's detailed Retry configuration object to allow retries to POST requests.	Lukasa	2017-02-02 08:34:42
3845	2017-02-07 18:16:29	Yes, that makes perfect sense. This now seems to be working fine. I'm just wondering how I would urllib3 retry to also handle `("bad handshake: SysCallError(104, 'ECONNRESET')",)`. It seems to not currently retry on that error. Any idea?	lukas-gitl	2017-02-02 08:34:42
3845	2017-02-07 18:32:39	Hrm, do you have the full trace back? I suspect that's a bug.	Lukasa	2017-02-02 08:34:42
3845	2017-02-07 19:14:56	Kk, I'll try to get more information the next time it happens!	lukas-gitl	2017-02-02 08:34:42
3845	2017-02-08 01:14:56	Here is the full stack trace: <S_CODE_TOKEN>	lukas-gitl	2017-02-02 08:34:42
3845	2017-02-08 09:17:16	This is one of those moments where I'd have liked to see more data out of the stack trace. I swear, Python 3's chained exceptions only show up in my life when they aren't helpful, and never when they would be. :wink: However, I *think* this is a real bug. Looking at urllib3's code, it simply does not consider SSL errors to be worth retrying on. I think that instinct is wrong: SSL errors are almos…	Lukasa	2017-02-02 08:34:42
3845	2017-02-15 21:19:18	For anyone reading this: Forking python processes doesn't seem to play nicely with requests. Ideally you have a single worker thread that is shared among all processes. This seems to have resolved all our errors here.	lukas-gitl	2017-02-02 08:34:42
3844	2017-02-01 17:50:04	Using code below, will produce 403 error without https_proxy: $ ./test.py <Response [403]> But ssl error with https_proxy (because CONNECT request is never sent): $ https_proxy=http://10.32.2.100:1080/ ./test.py Traceback (most recent call last): File "./test.py", line 11, in <module> res = session.put("https://github.com/kennethreitz", data=StringIO.StringIO("")) File "/opt/pepperdata/native/lib…	bpitman
3844	2017-02-01 19:51:04	Can you provide some more information please? What requests version are you using. What proxy? What Python version?	Lukasa
3844	2017-02-01 20:03:12	I work with Brent. I've seen this issue on both Linux and OSX. On Linux I've seen it with python 2.7.11 and requests 2.11.1. On OSX (my laptop) I've seen it with python 2.7.11+requests 2.11.1, python 2.7.11+requests 2.13.0 and python 3.5.1+requests 2.13.0. I believe Brent used Apache as a proxy, but I'm not positive. I think, though, that given the patch, (btw, it's around like 432 of requests/ad…	ssuchter
3844	2017-02-01 20:22:08	I'm using apache2. Config below (don't do this unless server is secure). Like Sean said, though, I don't think it's relevant. Packet captures clearly show that CONNECT request isn't sent. # add to ports.conf Listen 1080 # add to a file in sites-enabled <VirtualHost *:1080> ProxyRequests On ProxyVia On </VirtualHost>	bpitman
3844	2017-02-02 09:08:45	Yeah, I suspect this is a real problem. I think this can be resolved by writing a patch to use the `urlopen` method for chunked uploads with the parameter `chunked=True` in `HTTPAdapter.send`. I'd welcome a patch from anyone who wants to make it.	Lukasa
3843	2017-02-01 11:59:56	Hello, We have a python program with resident process running in separate thread. We make requests in said thread and when master thread spots a timeout, a custom exception is dispatched to child thread via OS signal. We use Requests `2.12.4`. However, that exception is caught not by our handler (in child thread main loop), but by `except:` directive in `alabel` function deep in `packages/idna/co…	Crazy-Owl	2017-02-01 12:05:28
3843	2017-02-01 12:05:28	Yup, that looks wrong, thanks for reporting it! The `idna` code is vendored, without edits, from [this repo](https://github.com/kjd/idna). I recommend you open an issue there, which when fixed will make its way into Requests.	Lukasa	2017-02-01 12:05:28
3843	2017-02-27 12:12:40	The changes to `idna` repo landed about two weeks ago: https://github.com/kjd/idna/pull/39 When can we expect the chages to be reflected in `requests`?	Crazy-Owl	2017-02-01 12:05:28
3843	2017-02-27 12:13:43	The changes will land when we prepare our next minor release: those releases are when we update our vendored dependencies.	Lukasa	2017-02-01 12:05:28
3842	2017-01-31 16:14:49	With using trying an zip file I get the following, any clues: (requests-2.13.0) <S_CODE_TOKEN> Output: <S_CODE_TOKEN>	Twoflower2	2017-01-31 16:40:24
3842	2017-01-31 16:40:24	The server will have sent a 4XX response, which means it doesn't like your upload. Unfortunately Requests can't handle this yet, because httplib doesn't make it easy. We're working on a substantial refactor to fix this, but it'll be a long time coming. In the meantime, I suggest you try to investigate what format the server is actually expecting.	Lukasa	2017-01-31 16:40:24
3842	2017-01-31 20:17:49	@Lukasa Many thanks. Seeing that is really seems you know what is going on here 3 qs: 1. What other Python cURL lib can I use here that you might know of that works? 2. Why would requests.put() work perfectly not specifying the data param, hence not specifying the source location of file? 3. Not being sure how cURL does this, is it not possible to also add the cURL `-T, --upload-file <file>` like…	Twoflower2	2017-01-31 16:40:24
3842	2017-01-31 20:44:48	1. pycurl 2. HTTP is a very general protocol. PUT does not inherently have anything to do with uploading files. In fact, it's perfectly allowed to send a PUT without any body. This is why Requests allows it. 3. `curl -T` does exactly what you just did. The only difference between Requests and curl is in one case: if you do `curl -T <filename> http://host` (that is, with no path), then curl will s…	Lukasa	2017-01-31 16:40:24
3841	2017-01-31 03:04:22	Branch name was meant to be 'Happy New Year' but apparently typing the word 'Year' isn't my strongest skill.	TetraEtc	2017-01-31 08:54:28
3841	2017-01-31 03:04:47	# [Codecov](https://codecov.io/gh/kennethreitz/requests/pull/3841?src=pr&el=h1) Report > Merging [#3841](https://codecov.io/gh/kennethreitz/requests/pull/3841?src=pr&el=desc) into [master](https://codecov.io/gh/kennethreitz/requests/commit/e84086ac86075321aa479a24f6c83dd3ead40212?src=pr&el=desc) will **not impact** coverage. <S_CODE_TOKEN> ------ [Continue to review full report at Codecov](https:…	codecov-io	2017-01-31 08:54:28
3841	2017-01-31 08:54:26	Thanks @TetraEtc!	Lukasa	2017-01-31 08:54:28
3840	2017-01-30 21:34:50	Working on a PR, I discovered that a decently sized CDN will *usually* block the `requests` library via user-agent, but does so with a malformed response that raises an error. (*usually* means hitting the CDN from an ip address using a non-blocked user-string seems to whitelist the IP for 120 seconds -- which is why this took forever to figure out). Their 403 response is malformed, as the header …	jvanasco	2017-02-09 21:37:02
3840	2017-01-31 08:40:03	I don't think this should be handled directly. This is strictly an error and the CDN needs to sort out their mess. I have no problems naming names on the Requests issue tracker, but if you'd rather not you should reach out to me directly via email and let me know who it is: the odds are good that either I know someone who works there or that I know someone who knows someone. Bonus points for a re…	Lukasa	2017-02-09 21:37:02
3840	2017-01-31 11:15:06	Yeah, stacking workarounds on bad server behaviors doesn't seem the good approach. The maintenance burden will bit eventually.	JordanP	2017-02-09 21:37:02
3840	2017-01-31 16:54:59	This appears to effect several domains on Verizon's "Enterprise Content Delivery" network -- which was EdgeCast before acquisition. The response headers for their servers are `ecd ({release_id})`, and are across a decently sized IP block. I was testing a PR candidate for redirects against the first short link on my twitter feed, and this issue came up. I dug in and found several domains this happ…	jvanasco	2017-02-09 21:37:02
3840	2017-01-31 17:52:12	Yeah, so this is a bit weird: I can't reproduce that here. Presumably this is somewhat specific to certain caches. Want to try using a few different source address blocks to see if it is consistently reproducible?	Lukasa	2017-02-09 21:37:02
3840	2017-01-31 18:04:37	FWIW, the reproducer worked for me.; I did get a `requests.exceptions.ContentDecodingError: ('Received response with content-encoding: gzip, but failed to decode it.', error('Error -3 while decompressing: incorrect header check',))`	JordanP	2017-02-09 21:37:02
3840	2017-01-31 18:38:35	Can you two share your global regions? I tested this from 3 servers in the USA: NYC, New Jersey and Los Angeles.	jvanasco	2017-02-09 21:37:02
3840	2017-01-31 18:51:13	I'm London based, so almost certainly using different DCs.	Lukasa	2017-02-09 21:37:02
3840	2017-01-31 19:54:44	I am in Paris. From work (in Paris too, but with a different network provider) the above code snipped raised an exception. From home, it return a properly formatted 403 error...	JordanP	2017-02-09 21:37:02
3840	2017-02-09 15:26:29	seems to be a popular method to block non-browsers ` requests.get('http://www.bcast.site/stream.php')`	L2501	2017-02-09 21:37:02
3840	2017-02-09 21:17:15	Hello, I get these errors with some urls examples : <S_CODE_TOKEN> but fetching doesn't fail with urllib3 only : <S_CODE_TOKEN>	azotlikid	2017-02-09 21:37:02
3840	2017-02-09 21:37:02	Ok folks, let's please try to restrict this issue. User agent spoofing is usually enough to solve this problem.	Lukasa	2017-02-09 21:37:02
3840	2017-02-13 14:55:48	I'm sorry but agent spoofing does not solve this problem. You can try any headers you want, it will lead to the same error. Also **urllib3** (on which **requests** is build on) can fetch data without any issue. Hence this is a bug _a priori_. If it is not, can you explain why please ?	azotlikid	2017-02-09 21:37:02
3840	2017-02-13 15:03:23	@azotlikid Well, let's be clear, it's not *a priori* a bug because it works fine for me using the current Requests build. *However*, if your problem really is the same as the one discussed in this issue then there is a bug, but it is *server side*: it is sending invalid gzipped data. The server is at fault, and if the data is invalid then there is little scope for us to avoid barfing on it.	Lukasa	2017-02-09 21:37:02
3840	2017-02-14 00:22:38	FWIW, @azotlikid's examples work fine for me now too. It did not work the other day from this same location. I had looked up the IP blocks the other day, and they were hosted on the Fastly CDN -- and still are. They may have corrected things on their system. I'll reach out to someone at StackExchange I know through a project to see if I can find out anything. It would still be nice if a future br…	jvanasco	2017-02-09 21:37:02
3840	2017-02-14 08:20:43	> Perhaps these exceptions could be extended to include the `self` response object. @jvansco That shouldn't really be necessary. If the user sets `stream=True` that exception will only fire when accessing the body content, at which point the response object will already be in their hands. It's just not very hard to arrange a situation where any problems processing the body occur at a controlled a…	Lukasa	2017-02-09 21:37:02
3840	2017-02-14 14:17:32	Thanks for the reply, @jvanasco Inexplicably this error doesn't happen again since yesterday... Obviously it was a bug in the space-time continuum... And I still don't understand why there was no problem with urllib3 but this will remain a mystery. @Lukasa the problem is that I use a library which use `requests`, and I can't catch this exception without a global catch.	azotlikid	2017-02-09 21:37:02
3840	2017-02-14 17:01:56	> at which point the response object will already be in their hands. @Lukasa you are 100% correct. I've been staring at the inner workings too long. my apologies!	jvanasco	2017-02-09 21:37:02
3840	2017-02-14 17:04:05	;) no need for apologies @jvanasco, this is why we work in groups: it's easy for any one of us to miss the wood for the trees.	Lukasa	2017-02-09 21:37:02
3839	2017-01-30 20:33:23	I have a request that works in older version of the `requests` library but not in more recent versions. The trouble point is the `model` key in the files dictionary. In version `2.11.1`, the model key is correctly recognized by the remote endpoint. In newer versions, the `model` key appears to be omitted or malformed in some way. I don't believe the API endpoint is the issue. I can execute a `cur…	cmanallen	2017-01-31 09:45:32
3839	2017-01-31 09:45:32	Yeah, this behaviour changed. In particular, the lower-level urllib3 library wanted to allow the possibility of setting an *empty* filename (as opposed to not providing the filename at all). You can get the correct behaviour on all platforms by changing `'model': ('', 'en-US'),` to `'model': (None, 'en-US'),`	Lukasa	2017-01-31 09:45:32
3839	2017-01-31 15:02:14	@Lukasa Thanks!	cmanallen	2017-01-31 09:45:32
3838	2017-01-29 11:17:05	Hi I was using requests flawlessly till yesterday I realised I cannot send large packets to https server getting following error `requests/adapters.py", line 473, in send raise ConnectionError(err, request=request) requests.exceptions.ConnectionError: ('Connection aborted.', BadStatusLine("''",)) ` Turns out my ISP started filtering ICMP fargmentation needed packets and drops large packets. Other…	boogardgodig	2017-01-29 16:01:58
3838	2017-01-29 16:01:57	Requests does not control the way packets are emitted. The socket API for TCP does not expose or allow us to control packet boundaries: the TCP layer in the kernel manages all of this. Any problem you're seeing would be encountered by other programs on your system. You'll need to investigate your system's configuration.	Lukasa	2017-01-29 16:01:58
3837	2017-01-28 18:03:54	I've ran into an issue that runs tangent to issue #441. We have a content indexer that is powered by `requests`. Some of the larger URL shorteners exhibit some weird behaviors depending on the user agent string. * (variant of #441) depending on the user-agent header, a particular shortener will either send a proper 301 response OR a HTTP 200 containing a meta-refresh value of 0. <head><meta name=…	jvanasco	2017-02-10 22:10:22
3837	2017-01-28 18:12:49	Thanks for the suggestion! So, I think I don't fully understand why this needs to be a Requests patch. What advantages would you or other users get from having this integrated into Requests?	Lukasa	2017-02-10 22:10:22
3837	2017-01-28 19:23:38	I'm not sure how to interpret your question, so I'm going to answer it a few ways: And I'll refer to this URL flow, where the 301s are a proper redirect and the 200 is standing in for a malformed response (meta-refresh or 200+location). A -> [301] -> B -> [200] -> C -> [301] -> D 1. What is the utility in general? In terms of shorteners, it's incredibly common to encounter somewhat broken servers…	jvanasco	2017-02-10 22:10:22
3837	2017-01-29 08:13:10	So, I'm inclined to call this a "niche" issue: while I'm sure it's common in some uses, in general it is very uncommon. I think we could consider solving the wacky "200 with Location header" as part of requests' redirect handling code. But I'm disinclined to give arbitrary hooks the option to trigger further redirects. It seems like additional code that doesn't meet the requirements of broad util…	Lukasa	2017-02-10 22:10:22
3837	2017-01-29 12:46:44	So, we've talked several times of refactoring our redirect handling into more discrete parts. If we strike the right balance, the user could override the logic that determines whether or not there's a redirect to follow. I don't think we need to start adding headers as response attributes. We've already shot those proposals down several times.	sigmavirus24	2017-02-10 22:10:22
3837	2017-01-29 20:55:18	regarding the comment from @lukasa on general utility (not the suggested implementation): i disagree about broad utility of following non-location redirects. i know this means allowing users to operate on "html", but please consider that many consumers will eventually consume the HTML redirect (which could be a meta-refresh, rel="canonical", type="og:url" or several others). it's not a niche use,…	jvanasco	2017-02-10 22:10:22
3837	2017-01-29 21:05:11	> but please consider that many consumers will eventually consume the HTML redirect (which could be a meta-refresh, rel="canonical", type="og:url" or several others). it's not a niche use, but a common one. But Requests does *nothing* with HTML nor will it ever. Dealing with the HTML should be the user's choice. If something like this is *that* common, the [toolbelt](/sigmavirus24/requests-toolbe…	sigmavirus24	2017-02-10 22:10:22
3837	2017-01-30 07:27:27	I have no problem with achieving pluggability via a refactor of the redirect following logic. For example, it could be enough to update `SessionRedirectMixin` with a method `get_redirect_target` which we use to determine if a response needs us to redirect, and then call that.	Lukasa	2017-02-10 22:10:22
3837	2017-01-30 18:00:27	I can try to do a PR for that.	jvanasco	2017-02-10 22:10:22
3837	2017-01-30 18:11:18	I'd definitely be interested in seeing one.	Lukasa	2017-02-10 22:10:22
3837	2017-01-30 18:21:12	Just to be clear - I'm not suggesting that `requests` act on HTML data or natively support edge cases with redirects. Dealing with that stuff is opening Pandora's Box -- new issues can (and will) keep popping up and needing support, and many use cases won't care. Personally, I have one application that requires strict HTTP compliance and another one that doesn't care how malformed a response is, …	jvanasco	2017-02-10 22:10:22
3837	2017-01-30 19:11:05	Still working out details, but how does this general approach look: class SessionRedirectMixin(object): + def get_redirect_target(self, resp): + """Receives a Response. Returns a redirect URI or `None`""" + if resp.is_redirect: + return resp.headers['location'] + return None def resolve_redirects(self, resp, req, stream=False, timeout=None, ... - while resp.is_redirect: + while self.get_redirect_…	jvanasco	2017-02-10 22:10:22
3837	2017-01-31 09:51:11	So *broadly* I think this is fine. I'd be inclined to want to avoid calling `get_redirect_target` multiple times, but yes, I can get behind that general API shape.	Lukasa	2017-02-10 22:10:22
3837	2017-01-31 19:09:24	I don't like processing `get_redirect_target` twice either. The result needs to be consulted twice: once to determine if a redirect condition exists, and again to grab the result. Caching the result in the Session is too messy - a history cleanup would be needed. The best place to stash the calculated value would be on the `Response` object. (I thought about setting`Response._redirect_uri`) but I…	jvanasco	2017-02-10 22:10:22
3837	2017-01-31 20:57:20	It shouldn't need to be cached: it just needs to be obtained at the bottom of the while loop (and of course once at the start of the generator).	Lukasa	2017-02-10 22:10:22
3837	2017-01-31 21:02:00	oh, that is so obvious. how did i miss that! thanks.	jvanasco	2017-02-10 22:10:22
3837	2017-02-10 22:10:22	Closing this, it was merged.	jvanasco	2017-02-10 22:10:22
3836	2017-01-27 20:45:28	Fixing build for now until we can properly parse all dependencies in pipenv.	nateprewitt	2017-01-27 20:55:07
3836	2017-01-27 20:51:19	## [Current coverage](https://codecov.io/gh/kennethreitz/requests/pull/3836?src=pr) is 89.09% (diff: 100%) > Merging [#3836](https://codecov.io/gh/kennethreitz/requests/pull/3836?src=pr) into [master](https://codecov.io/gh/kennethreitz/requests/branch/master?src=pr) will increase coverage by **0.05%** <S_CODE_TOKEN> > Powered by [Codecov](https://codecov.io?src=pr). Last update [23057db...808e4c6…	codecov-io	2017-01-27 20:55:07
3836	2017-01-27 20:55:23	Thanks @nateprewitt!	Lukasa	2017-01-27 20:55:07
3835	2017-01-26 21:10:55	Resolves: #3772	mmedal	2017-01-29 08:15:36
3835	2017-01-26 21:18:43	@Lukasa I believe there were issues with ONLY doing 401 as noted in #3772. The related RFCs allow for the WWW-Authenticate header in a non-401 response which the client SHOULD respond to if received. I think the conclusion we came to is to support 4XX response codes.	nateprewitt	2017-01-29 08:15:36
3835	2017-01-26 21:23:36	I believe @nateprewitt is correct. It seemed to me that the conclusion of the discussion was to support 4XX response codes.	mmedal	2017-01-29 08:15:36
3835	2017-01-26 21:47:27	Done!	mmedal	2017-01-29 08:15:36
3835	2017-01-26 22:04:34	Might I also suggest renaming the hook to something like handle_4xx_auth_challenge?	mmedal	2017-01-29 08:15:36
3835	2017-01-27 11:40:37	> Might I also suggest renaming the hook to something like handle_4xx_auth_challenge? I think I'd rather not. Most auth plugins use the same method name for consistency. But I'm not firmly set in that opinion.	sigmavirus24	2017-01-29 08:15:36
3835	2017-01-27 11:51:25	Hrm. @mmedal, can you rebase on top of the current master? We seem to be having some build problems and I want to check whether they're ones we've seen before and fixed, or new ones.	Lukasa	2017-01-29 08:15:36
3835	2017-01-27 19:40:42	I triggered a new build (my branch is up to date), but it looks like you're still having build problems.	mmedal	2017-01-29 08:15:36
3835	2017-01-27 19:43:49	@Lukasa this is a bug in pipenv (kennethreitz/pipenv#90) that may not have an immediate solution. It may be best to pin Requests' dependency for a bit. `pipenv==3.1.9` should work for now.	nateprewitt	2017-01-29 08:15:36
3835	2017-01-27 20:33:02	@nateprewitt I'll merge a PR that does that. 😁	Lukasa	2017-01-29 08:15:36
3835	2017-01-27 20:44:48	On it!	nateprewitt	2017-01-29 08:15:36
3835	2017-01-27 20:59:12	Retriggering build.	mmedal	2017-01-29 08:15:36
3835	2017-01-27 21:06:51	## [Current coverage](https://codecov.io/gh/kennethreitz/requests/pull/3835?src=pr) is 89.05% (diff: 100%) > Merging [#3835](https://codecov.io/gh/kennethreitz/requests/pull/3835?src=pr) into [master](https://codecov.io/gh/kennethreitz/requests/branch/master?src=pr) will increase coverage by **0.01%** <S_CODE_TOKEN> > Powered by [Codecov](https://codecov.io?src=pr). Last update [d3c97dd...8a58427…	codecov-io	2017-01-29 08:15:36
3834	2017-01-26 11:01:53	I'm trying to get the strict-transport-security header in python3 with requests. My code looks like the following: `import requests r = requests.get("https://%s" % domain") print (r.headers)` My problem is that the strict-transport-security header does not contain all data. The real Header looks like <S_CODE_TOKEN>, but the header by r.headers['strict-transport-security'] only contains <S_CODE_TO…	MrFastDie	2017-01-26 11:12:14
3834	2017-01-26 11:05:23	Requests does not amend the headers in any way, so you get what we received. Are there any proxies or other intermediaries which may be amending headers?	Lukasa	2017-01-26 11:12:14
3833	2017-01-26 09:29:29	Hi, I read and tried what's in other threads without success. This is the error: <S_CODE_TOKEN> <S_CODE_TOKEN> it runs inside a virtualenv <S_CODE_TOKEN> here the pip freeze output <S_CODE_TOKEN> and here some openssl info: <S_CODE_TOKEN> <S_CODE_TOKEN>	filipposantovito	2017-01-26 09:40:36
3833	2017-01-26 09:40:36	Hi there! This is not the first time this website has been reported to us as a problem. However, I should note for the future that [this website has quite possibly the worst TLS configuration I have ever seen](https://www.ssllabs.com/ssltest/analyze.html?d=acciseonline.agenziadogane.it&hideResults=on). Requests refuses to talk to this server in the default configuration because it cannot establis…	Lukasa	2017-01-26 09:40:36
3833	2017-01-26 10:18:06	thank you for your response. I'll try to enable 3DES. > but I strongly recommend you don't do that, and that instead you put pressure on your governmental representatives to fix this terrible TLS configuration. have you noticed the '.it' at the end of the url? Our government/parliament isn't able to produce a electoral law: it's impossible to 'put pressure' on anyone.... Right now no one cares ab…	filipposantovito	2017-01-26 09:40:36
3833	2017-01-26 10:21:02	I have, but it's not really my place to make judgements about the Italian electoral system. The best I can really do is point out which organisation needs to take action. =(	Lukasa	2017-01-26 09:40:36
3833	2017-01-26 10:35:38	the following code works. Thank you for your support. <S_CODE_TOKEN>	filipposantovito	2017-01-26 09:40:36
3833	2017-01-26 10:55:17	anyway how did you spot that 3des was missing and necessary? I'm asking just to understand the topic and avoid to re-ask for similar problems.	filipposantovito	2017-01-26 09:40:36
3833	2017-01-26 11:04:37	So, I have a moderate advantage in that I do maintenance of the TLS configuration in Requests. However, the Requests cipher string lives at `requests.packages.urllib3.util.ssl_.DEFAULT_CIPHERS`. You can check what that turns out to be on your system in most cases by running <S_CODE_TOKEN> Of course, that produces a lot of output, so the compressed form used in Requests may be more helpful, which …	Lukasa	2017-01-26 09:40:36
3833	2017-01-26 11:32:59	clear. But let me elaborate on the theme. From https://www.ssllabs.com/ssltest/analyze.html?d=acciseonline.agenziadogane.it&hideResults=on you got TLS_RSA_WITH_3DES_EDE_CBC_SHA is a valid cipher for the site. Now it's obvious that we need to instruct requests/openssl to use that cipher. The way is to add to the ciphers string the following: - ECDH+3DES - DH+3DES - RSA+3DES where are these strings…	filipposantovito	2017-01-26 09:40:36
3833	2017-01-26 11:59:28	You don't need to add all three of those: that's just what used to be the Requests cipher string. To add *literally just that cipher suite* you could add just `DES-CBC3-SHA`. However, the others are *groups* of cipher suites. Again, they use the weird OpenSSL grouping language. "ECDH+3DES" means any cipher suite that uses Elliptic-Curve Diffie-Hellman key exchange and 3DES as the stream cipher. "…	Lukasa	2017-01-26 09:40:36
3833	2017-01-26 14:43:38	wow. things are a lot clearer now. I think this answer should live on requests' main site. thank you very much!	filipposantovito	2017-01-26 09:40:36
3833	2017-01-26 15:09:24	Thanks! While I'm glad you liked the answer, however, I don't think Requests should document it. Touching this area of the code is very much like opening the emergency exit on an aircraft in flight. Sure, there *might* be a good reason to do it, and it should be possible, but the average passenger should never even realise that it can be done, let alone know how. As much as possible we don't want…	Lukasa	2017-01-26 09:40:36
3832	2017-01-25 15:32:06	codecov broke with the introduction of pipenv because the dependency isn't installed outside of the virtualenv. Running it inside of pipenv fixes this.	nateprewitt	2017-01-25 15:40:30
3832	2017-01-25 15:39:36	## [Current coverage](https://codecov.io/gh/kennethreitz/requests/pull/3832?src=pr) is 89.03% (diff: 100%) > No coverage report found for **master** at b92058b. > Powered by [Codecov](https://codecov.io?src=pr). Last update [b92058b...795106c](https://codecov.io/gh/kennethreitz/requests/compare/b92058b6fe68a3b114b872d1dba072c115af413b...795106c1885f19c84cefe037914a12d37ddd6248?src=pr)	codecov-io	2017-01-25 15:40:30
3832	2017-01-25 15:40:26	LGTM, thanks @nateprewitt!	Lukasa	2017-01-25 15:40:30
3831	2017-01-25 06:12:34	Requests-2.13 fails with `AttributeError` because there's no `select.epoll()` when `gevent` monkey-patched `select`. This issue is actually a bug from urllib3-1.20. It depends on `select.epoll()` and it doesn't handle `AttributeError`. But `gevent.monkey.patch_select()` removes `epoll`, `kqueue`, `kevent`, and `devpoll` to make some modules non-blocking. <S_CODE_TOKEN>	sublee	2017-01-25 10:04:41
3831	2017-01-25 08:18:28	When are you patching with gevent? urllib3 should absolutely tolerate not having an epoll implementation. The epoll implementation is only chosen when `hasattr(select, 'epoll')` is `True`. I suspect you are importing requests before you patch with gevent. When working with gevent you *must* monkey patch before you import other modules, especially if the monkey patch is going to delete items. Ther…	Lukasa	2017-01-25 10:04:41
3831	2017-01-25 08:26:07	As a more general note, I don't believe that library authors are required to make their libraries resilient in the face of monkey patching: I believe it is incumbent on monkey patch authors and users to make their patches resilient in the face of what libraries do. In this case, urllib3 makes the reasonable decision to check for implementations at import time, because urllib3 rightly judges that …	Lukasa	2017-01-25 10:04:41
3831	2017-01-25 10:04:41	I agree to you. There was something which imports `requests` before monkey-patching. This should not be fixed by Requests own. I close this issue.	sublee	2017-01-25 10:04:41
3831	2017-01-31 18:16:07	I agree that monkey patching has to be done before everything. I have a django app running with uwsgi+supervisord config. And `gevent.monkey.patch_all()` was the first line of wsgi.py (which is the entry point to the app). But still this exception was thrown. So either adding `--gevent-early-monkey-patch` in the uwsgi config or `gevent.monkey.patch_all(select=False)` in the wsgi.py fixed the erro…	babu-upcomer	2017-01-25 10:04:41
3830	2017-01-24 23:13:07	This fixes the issue that was encountered this morning during the 2.13.0 release. The source specified in the original Pipfile was for an incorrect pypi endpoint. This didn't matter until pipenv 2.6 was released, specifically [cb22a12](https://github.com/kennethreitz/pipenv/commit/cb22a129eae8c8e800e603c38bf1fe04d420fbde), which started using the provided `source` value. @kennethreitz I used `pip…	nateprewitt	2017-01-25 01:58:00
3830	2017-01-24 23:16:07	While we're here, it looks like this value is still used in pipenv [here](https://github.com/kennethreitz/pipenv/blob/3fa204b734f67522d7858ab47b1d10263a76dc90/pipenv/_pipfile/api.py#L73) , but I'm not sure if that code is actively being used. I can open a quick PR updating it over there too if needed.	nateprewitt	2017-01-25 01:58:00
3830	2017-01-25 01:58:10	ah yes, this is the issue.	kennethreitz	2017-01-25 01:58:00
3829	2017-01-24 13:40:18	One would expect that when the caller explicitly asks to make unverified requests, then the `REQUESTS_CA_BUNDLE` environment variable doesn't affect it. The reality is different, however. <S_CODE_TOKEN>	intgr
3829	2017-01-24 13:48:58	Thanks for raising this issue! This is a related issue to #2018: specifically, we prefer the environment to the `Session` value assuming the environment specifies an auth value. The fix is easy, but we've unfortunately ossified around this value, so we can't fix it until v3. Given that we fail-closed here (that is, it's not possible to use this arrangement to force us not to verify when we should…	Lukasa
3829	2017-01-24 14:30:36	OK, thanks for the quick response. Is 3.0.0 coming some time soon or is it just a plan for now?	intgr
3829	2017-01-24 14:39:29	"soon" is a bit strong. However, there's a branch that code can be committed to, and there is active work being done on urllib3 v2, which once done will be the catalyst for us to actually ship requests v3.	Lukasa
3829	2017-01-27 07:16:47	For whoever else is struggling with this problem, I created a wraper class as workaround: <S_CODE_TOKEN>	intgr
3828	2017-01-24 12:56:38	We pinned pipenv to release v2.13.0 but in reality, we could have just blacklisted the known bad version. For future us, we now blacklist it.	sigmavirus24	2017-01-24 13:13:52
3828	2017-01-24 13:03:00	I think it's more than just 2.8.0, I can't get a working build on travis after 2.5.0. It looks like something happened there that's breaking the build, checking it out now.	nateprewitt	2017-01-24 13:13:52
3828	2017-01-24 13:03:48	Odd, 0.2.7 worked just fine locally	sigmavirus24	2017-01-24 13:13:52
3828	2017-01-24 13:04:11	We can blacklist everything between 0.2.5 and 0.2.8 though	sigmavirus24	2017-01-24 13:13:52
3827	2017-01-24 12:34:11	This includes updates to: - when we load idna - urllib3 (updated to version 1.20) - idna (updated to version 2.2) - release publishing machinery	sigmavirus24	2017-01-24 12:52:23
3827	2017-01-24 12:42:33	It looks like `init` in the Makefile may need `pipenv shell` run to initialize the virtualenv?	nateprewitt	2017-01-24 12:52:23
3827	2017-01-24 12:44:01	Maybe? pipenv 0.1.14 worked, 0.2.9 doesn't. The changelog is not immediately forthcoming as to what the specific problem is.	Lukasa	2017-01-24 12:52:23
3827	2017-01-24 12:44:51	For now we'll just pin it so the builds keep working: @kennethreitz should feel free to remove the pin and investigate when he has some time.	Lukasa	2017-01-24 12:52:23
3827	2017-01-24 12:48:04	Just tested with pipenv 0.2.7 locally and that seems to work, so I'm going to say it's just 0.2.8 that's busted. We can blacklist it after this is merged and 2.13.0 is released	sigmavirus24	2017-01-24 12:52:23
3827	2017-01-24 12:52:27	BAM.	Lukasa	2017-01-24 12:52:23
3826	2017-01-21 04:49:00	Hi, I checked documentation and the stackoverflow questions (like [this](https://stackoverflow.com/questions/16903528/how-to-get-response-ssl-certificate-from-requests-in-python)) and from what I see, it is not possible to get the server certificate information with requests. * Is there any hack to get this info? * Is there any plan to add this info to the answer? If no, consider this as a featur…	Te-k	2017-01-21 10:46:42
3826	2017-01-21 10:46:42	> Is there any hack to get this info? Yes. If you stream the response (that is, set `stream=True`), then when you get the response back you can go digging for the socket. Depending on the Python version it'll be in slightly different places: on Python 2 it'll be at `response.raw._fp.fp._sock`, on Python 3 it'll be `response.raw._fp.fp.raw._sock`. At this point, for SSL connections, you can call `…	Lukasa	2017-01-21 10:46:42
3826	2017-01-22 04:44:21	Thanks for your quick answer. As I could not find any answer to that question, some other people may find this hack interesting. Is there a place where I could add this for documentation? (Like a "ugly hack that works" in the documentation?) I noticed that the cert is not available if verify is False, is there any way of still accessing this information even without verifying the certificate?	Te-k	2017-01-21 10:46:42
3826	2017-01-22 09:46:18	I would vastly prefer not to add this hack to the documentation, primarily because we don't promise it'll continue to work. > I noticed that the cert is not available if verify is False, is there any way of still accessing this information even without verifying the certificate? I'm afraid not. This is a product of the way OpenSSL works: `verify=False` turns into `CERT_NONE`, which causes OpenSSL…	Lukasa	2017-01-21 10:46:42
3825	2017-01-20 12:42:36	Current connection pooling in the urllib3 package is not making a proper use of the `block` parameter, and is not using `pool_timeout` for anything. In the current implementation of the [`_get_conn` method](https://github.com/kennethreitz/requests/blob/362da46e9a46da6e86e1907f03014384ab210151/requests/packages/urllib3/connectionpool.py#L219), if `block` is `False` and the pool raises an `Empty` i…	csala
3825	2017-01-20 12:51:35	If the suggested changes are discussed and accepted I can implement them.	csala
3825	2017-01-20 12:54:47	> Instead of this, the connection attempt should be cancelled with an Exception being raised. > > Otherwise, connection pooling provides not benefit. That is not true. The connection pooling strategy requests uses is what is known as a "leaky bucket". Essentially, by default, Requests will store as many connections as it can in the pool. However, if the user is making more concurrent requests tha…	Lukasa
3825	2017-01-20 13:00:06	Thanks for the quick response @Lukasa Please have a look again at the first comment, which I edited shortly after publishing. Basically: Even if I we discussed and agreed on the inconvenience of the 'leaky bucket' strategy (which will probably not happen), it's clear that this would be a major functionality change and therefore it would make no sense to force its introduction. However, I think th…	csala
3825	2017-01-20 13:01:00	A parameter exists already: you can set `block` on the HTTPAdapter.	Lukasa
3825	2017-01-20 13:05:01	@Lukasa No, no, what I mean is something else. I mean another parameter, call it `fail_if_empy` to indicate that, if `block` is `False` and the connection pool is empty, an Exception will be raised instead a new connection created. Functionally, what I would like to achieve is being able to use the connection pool to make sure that the number of concurrent outgoing connections will never exceed a…	csala
3825	2017-01-20 13:06:03	@csala Right, but that is what the `block` parameter does. If you look at the code you'll see that `block`, if set to true, causes an `EmptyPoolError` exception to be raised rather than having a new connection created.	Lukasa
3825	2017-01-20 13:06:32	However, it should be noted that requests/urllib3 do not provide any limit on the *total* number of outgoing connections. They only provide tools to do *per-host* limits on the number of outgoing connections.	Lukasa
3825	2017-01-20 13:16:06	@Lukasa Well, that's not entirely true. Basically because that part of the code can never be reached because of how the queue works and because `pool_timeout` is not being used. At the moment, if `block` is set to `True`, the `pool.get` call will never raise an exception because it will just block the `get` attempt indefinitely until a connection is available. However, it's true that if the `pool…	csala
3825	2017-01-20 13:18:24	@csala I'm in agreement that we should expose the pool timeout. I'm just not in agreement that we should add anything else. All of the relevant behaviours can be controlled by varying `block` and `pool_timeout`.	Lukasa
3825	2017-01-20 13:22:10	@Lukasa Alright, I'll go for that bit.	csala
3825	2017-01-20 13:34:22	Fab, I'll be happy to review a PR adding that functionality. =)	Lukasa
3824	2017-01-18 16:53:53	Hi, I'm having an exception with my program, probably because of an update in one of the python libs recently, but I don't know how to figure this out. OS: Linux kali 4.6.0-kali1-amd64 #1 SMP Debian 4.6.4-1kali1 (2016-07-21) x86_64 GNU/Linux Python: 2.7.13 Requests version: <S_CODE_TOKEN> Traceback: <S_CODE_TOKEN> Other info: The same exact version of my program (pulled from my git repo) works on…	Arno0x	2017-01-19 09:34:40
3824	2017-01-18 16:55:30	Yes, almost certainly you're sending a unicode string in your `data` keyword argument. You only see it on some platforms because most of the time it can be tolerated. What is your `data` keyword argument?	Lukasa	2017-01-19 09:34:40
3824	2017-01-18 19:59:50	What the app is sending as a `data`argument is always a byte array of AES256 encrypted data, so not really Unicode :-( Unless the "data" in the context of SSL.py also includes the HTTP headers I'm providing to "requests". So I checked all my headers value and name with the following code: <S_CODE_TOKEN> And running this code seems to prove that everything is properly ASCII encoded. The point is, …	Arno0x	2017-01-19 09:34:40
3824	2017-01-18 20:38:10	@Arno0x To be clear, the appearance of the problem was caused by you installing PyOpenSSL. This is because we preferentially use PyOpenSSL if it's available, but PyOpenSSL is very strict about the data that is handed to it. The fact that you can safely call `decode` on the headers is not sufficient for a test. The headers must be native strings on Python: that means you should manually encode the…	Lukasa	2017-01-19 09:34:40
3824	2017-01-18 21:21:02	@Lukasa thank you so much for helping me on this issue. Ok, so I understand that I'm now using an installed PyOpenSSL lib on this system, rather than the PyOpenSSL that comes embedded with "requests", which explains the difference with my other systems. If I get it right (provided I'm using Python2): all strings in my code are of type 'str' by default and I guess that's what you call native strin…	Arno0x	2017-01-19 09:34:40
3824	2017-01-18 21:25:03	So it looks like PyOpenSSL doesn't accept bytearrays: only buffers or bytes. You can work around this in the short term by calling `bytes` on the bytearray. However, I'd call this a PyOpenSSL bug: there's no reason not to accept bytearrays here. So I recommend opening a bug report on the PyOpenSSL repository as well. =)	Lukasa	2017-01-19 09:34:40
3824	2017-01-18 21:34:44	SPOTTED ! :-) It works ! Thank you so much for your help. I'll certainly open an issue on the PyOpenSSL as well. Cheers.	Arno0x	2017-01-19 09:34:40
3824	2017-01-19 09:34:40	No problem. =)	Lukasa	2017-01-19 09:34:40
3823	2017-01-18 12:23:34	Getting ready to ship the last patch release in the somewhat accursed 2.12 release series.	Lukasa	2017-01-18 12:41:05
3823	2017-01-18 12:37:46	## [Current coverage](https://codecov.io/gh/kennethreitz/requests/pull/3823?src=pr) is 89.12% (diff: 100%) > Merging [#3823](https://codecov.io/gh/kennethreitz/requests/pull/3823?src=pr) into [master](https://codecov.io/gh/kennethreitz/requests/branch/master?src=pr) will decrease coverage by **0.05%** <S_CODE_TOKEN> > Powered by [Codecov](https://codecov.io?src=pr). Last update [160d364...219d9a7…	codecov-io	2017-01-18 12:41:05
3822	2017-01-14 21:35:55	When creating a mod_python (Python 2.7, mod_python 3.3.1) page handler that just imports the requests module (version 2.12.3), it breaks pyOpenSSL (pyOpenSSL-16.2.0, cryptography-1.5.3, idna-2.1 in my case). For example creating certificates like this is not working anymore: <S_CODE_TOKEN> An exception like this is raised: Error ([('rsa routines', 'RSA_BUILTIN_KEYGEN', 'BN lib')]) <S_CODE_TOKEN> …	LarsMichelsen	2017-01-14 21:47:01
3822	2017-01-14 21:47:01	This is definitely related to mod_python. The cryptography library which PyOpenSSL uses has had problems with mod_python in the past due to mod_python's unusual method of running Python. I suggest you open this issue on the pyca/cryptography repository: they should be best placed to fix this issue.	Lukasa	2017-01-14 21:47:01
3821	2017-01-14 10:54:58	python3 code: session = requests.session() r = session.get(url="http://www.google.com",headers=headers,timeout=30,proxies=proxies) the headers={"User-Agent": random.choice(USER_AGENTS)} the proxies is like this: {'http': 'http://117.68.236.155:808', 'https': 'http://117.68.236.155:808'} I got the following Error Message: requests.exceptions.ProxyError: HTTPConnectionPool(host='117.68.236.155', po…	bifeng	2017-01-23 16:01:58
3821	2017-01-14 11:15:02	import requests session = requests.session() r = session.get(url="http://www.google.com") cookie = session.cookies.get_dict() print(cookie) get the following error: requests.exceptions.ConnectionError: ('Connection aborted.', ConnectionResetError(10054, '远程主机强迫关闭了一个现有的连接。', None, 10054, None))	bifeng	2017-01-23 16:01:58
3821	2017-01-14 11:41:19	We appear to be failing to connect to the proxy. Are you sure it is running at 117.68.236.155:808? Can you tell me what Requests version you're using please?	Lukasa	2017-01-23 16:01:58
3821	2017-01-14 12:50:19	@Lukasa hidden in the original message is: <S_CODE_TOKEN>	sigmavirus24	2017-01-23 16:01:58
3821	2017-01-14 12:51:31	@bifeng in your second example, you're not using proxies. Does this mean that you cannot connect to the internet **at all**?	sigmavirus24	2017-01-23 16:01:58
3821	2017-01-14 14:56:57	@sigmavirus24 I am surfing the internet, and run this code , so connect is not the problem. I am still getting the error: requests.exceptions.ConnectionError: ('Connection aborted.', ConnectionResetError(10054, '远程主机强迫关闭了一个现有的连接。', None, 10054, None)) That's weird!	bifeng	2017-01-23 16:01:58
3821	2017-01-14 15:02:55	The complete error message: Traceback (most recent call last): File "C:\Users\q\Anaconda3\lib\site-packages\requests\packages\urllib3\connectionpool.py", line 594, in urlopen chunked=chunked) File "C:\Users\q\Anaconda3\lib\site-packages\requests\packages\urllib3\connectionpool.py", line 391, in _make_request six.raise_from(e, None) File "<string>", line 2, in raise_from File "C:\Users\q\Anaconda3…	bifeng	2017-01-23 16:01:58
3821	2017-01-14 17:59:02	So it looks very much like your machine is unable to actually make a network connection to the proxy you're trying to connect to. Without debugging that failure we can't really do much more.	Lukasa	2017-01-23 16:01:58
3820	2017-01-14 08:54:29	Requests version: 2.11.1 Python: 2.7.12 We've got a server providing .txt files, basically some log files growing over time. When I use `urllib2` to send `GET` to the server `r = urllib2.urlopen('http://example.com')` , the headers of the response would be: <S_CODE_TOKEN> While if `r = requests.get('http://example.com')`: <S_CODE_TOKEN> The second response is the same with what I get using chrome…	dofine	2017-01-14 09:51:01
3820	2017-01-14 09:41:45	This is the code: <S_CODE_TOKEN> and output: <S_CODE_TOKEN> <S_CODE_TOKEN>	dofine	2017-01-14 09:51:01
3820	2017-01-14 09:51:01	The response is different because requests indicates that it supports gzip-encoded bodies, by sending an `Accept-Encoding: gzip, deflate` header field. urllib2 does not. You'll find if you added that header to your urllib2 request that you get the new behaviour. Clearly, in this case, the server is dynamically gzipping the responses. This means it doesn't know how long the response will be, so it…	Lukasa	2017-01-14 09:51:01
3819	2017-01-14 04:13:04		llazzaro	2017-01-14 10:01:54
3819	2017-01-14 10:01:54	Thanks for this! The idna module is vendored without changes from [here](https://github.com/kjd/idna). We do not carry patches to vendored modules in our own source tree. Please propose this pull request upstream, and we will pull in the changes when a new release is cut.	Lukasa	2017-01-14 10:01:54
3819	2017-01-15 18:58:19	@Lukasa thanks for the commet! I already propose the changes on that repository.	llazzaro	2017-01-14 10:01:54
3818	2017-01-14 04:03:47	Hello, I recently upgraded to 2.12 and I started to see this import error: > (Pdb) request('get', url, params=params, **kwargs) > *** ImportError: No module named uts46data Looking in the changes I saw that it was recently added idna. My projects are using import hooks and inside of it the hook use requests. The code of idna is doing an import inside the method uts46_remap, which is breaking my c…	llazzaro	2017-01-14 10:02:06
3818	2017-01-14 10:02:06	Closed for reasons discussed in #3819.	Lukasa	2017-01-14 10:02:06
3817	2017-01-13 20:51:40	See issue #3213	dsully	2017-01-16 20:30:14
3817	2017-01-13 20:55:32	Ok, @alex and @reaperhulk really need to sign off on this before I consider merging it. ;)	Lukasa	2017-01-16 20:30:14
3817	2017-01-14 10:00:21	Ok, all commenters, *please* read some of the discussion on #3213 before making further comments here. You'll find it helps you avoid retreading some ground. ;) @reaperhulk, my main concern here is that we are fundamentally looking at adding this patch because "importing PyOpenSSL is slow". My question is: do you consider that a bug?	Lukasa	2017-01-16 20:30:14
3817	2017-01-14 10:09:32	It would help to quantify slow. In the long long ago (pre-cryptography 1.0) importing pyOpenSSL was slow (1+ seconds), but on my 4 year old laptop I just tested and it took about 50ms to import pyOpenSSL 16.2 + cryptography 1.7. `import requests` with no pyOpenSSL installed takes ~63ms and ~108ms for requests+pyOpenSSL. That doesn't seem particularly problematic.	reaperhulk	2017-01-16 20:30:14
3817	2017-01-14 10:22:03	It'd also help if I took @Lukasa's advice and actually read the whole issue that spawned this. I don't consider the current import performance to be a bug, but if someone wants to try to improve it on cryptography (which is probably the dominant source of import time for pyopenssl) I'm happy to review. The biggest single source of time is likely when it loops over the lib object to build a new co…	reaperhulk	2017-01-16 20:30:14
3817	2017-01-14 11:42:08	So step 1 is: are we talking about the same level of "slow" here?	Lukasa	2017-01-16 20:30:14
3817	2017-01-14 12:48:17	@Lukasa @reaperhulk so it's worth noting that `slow` will change based on how many things are installed + how many possible entry-points exist. `pkg_resources`, if I remember correctly, will scan all of `site_packages` for entry-points. So if you're testing `pyOpenSSL` in a fresh virtual environment, you're import speed (given that cryptography apparently scans entry-points at import) is going to…	sigmavirus24	2017-01-16 20:30:14
3817	2017-01-14 12:49:12	Also, to set everyone's expectations appropriately, this appears to be a problem @dsully is encountering at work, so I completely expect them to *not* respond until Monday during work hours.	sigmavirus24	2017-01-16 20:30:14
3817	2017-01-14 23:40:40	Okay, this is getting a bit more interesting. `pkg_resources` is invoked to determine what backends are available to cryptography. This is done in `cryptography.hazmat.backends.__init__`. requests doesn't need that check since it directly imports the backend it requires. However, if you look in that you can see that we **are** doing it lazily. To summarize a wasted hour here, `import pkg_resource…	reaperhulk	2017-01-16 20:30:14
3817	2017-01-15 20:37:22	@reaperhulk If the cryptography team is okay with moving the import inside the function that seems suitable and should eliminate the need for this PR based on your findings.	sigmavirus24	2017-01-16 20:30:14
3817	2017-01-16 20:04:17	@reaperhulk Yes - removing the pkg_resources import until it's needed will certainly help. I'll create a PR over there to move the import. @sigmavirus24 nails it - we have a lot installed in site-packages, and are extremely sensitive about CLI tools start up time. Every millisecond counts in the eyes of our users. I do agree this is a fundamental flaw in pkg_resources. (My weekend was pretty pack…	dsully	2017-01-16 20:30:14
3817	2017-01-16 20:05:09	> I do feel that requests automatically trying to use pyopenssl if it's installed without any way to opt-out is surprise functionality. I mean, you can opt-out *after* import with no difficulty at all. ;)	Lukasa	2017-01-16 20:30:14
3816	2017-01-13 13:29:13	It looks like requests (or urllib3 ?) is creating a CONNECT request that fails with some proxies when trying to initiate the SSL tunnel: INFO:requests.packages.urllib3.connectionpool:Starting new HTTPS connection (1): api.hipchat.com send: 'CONNECT api.hipchat.com:443 HTTP/1.0\r\n' send: '\r\n' as we can, it generates an HTTP/1.0 header which seems to be inaccurate. I could not find any definitio…	LaurentChardin	2017-01-13 13:34:08
3816	2017-01-13 13:34:08	Unfortunately, this is not something we can easily change in urllib3 at the moment, because this CONNECT is actually created by httplib. Simply changing to HTTP/1.1 is not sufficient because that CONNECT request is then not HTTP/1.1 compliant (it has no `Host` header field). We'd need to change both. Ultimately, the upcoming urllib3 v2 release will resolve this issue by removing our dependence on…	Lukasa	2017-01-13 13:34:08
3816	2017-01-15 05:21:26	Found some additional information here : http://stackoverflow.com/questions/1841730/how-can-urllib2-httplib-talk-http-1-1-for-https-connections-via-a-squid-proxy/1841740#1841740	LaurentChardin	2017-01-13 13:34:08
3815	2017-01-13 11:40:37	I'd like to verify that a URL will be valid for a HTTP request. The main motivation is telling the user in the GUI that the typed URL cannot be used. Currently, I'm using `requests.models.parse_url`, but this is obviously not enough because `PreparedRequest.prepare_url` performs additional checks (e.g. `host.encode('idna')`). It would be great if the same checks were exposed as a public API.	Th30n	2017-01-13 11:41:55
3815	2017-01-13 11:41:55	The simplest thing to do is to use the [PreparedRequest flow](http://docs.python-requests.org/en/master/user/advanced/#prepared-requests): specifically the second example, which goes via a Session. You can catch exceptions raised in this process and use those to determine the validity of the URL.	Lukasa	2017-01-13 11:41:55
3815	2017-01-13 11:57:31	You could also use rfc3986 which has some validation code built-in.	sigmavirus24	2017-01-13 11:41:55
3815	2017-01-13 12:56:53	Thanks @Lukasa.	Th30n	2017-01-13 11:41:55
3814	2017-01-13 06:29:28	SSLContext.load_verify_locations allows to specify cadata with 2.7.9+, 3.4+	Kentzo	2017-01-13 07:19:47
3814	2017-01-13 07:19:47	Thanks for this! Some notes: - Firstly, this patch contains changes to the urllib3 project. This is a sub-project vendored in its entirety unchanged into Requests. That means any changes to urllib3 need to be made on that project, and they will then make their way into Requests over time. - Secondly, I am not sure how important this patch is. In the current Requests release it is possible to pass…	Lukasa	2017-01-13 07:19:47
3814	2017-01-13 17:20:04	Agree, passing custom SSLContext solves the issue. Could you update documentation to better reflect that, with an example of passing custom SSLContext that loads its certificates from memory?	Kentzo	2017-01-13 07:19:47
3814	2017-01-16 21:16:58	@Lukasa One question: won't implementation of `ssl_wrap_socket` override custom CA certificates by calling load_verify_locations inside?	Kentzo	2017-01-13 07:19:47
3814	2017-01-16 21:45:29	@Lukasa That's how I did it so far: <S_CODE_TOKEN>	Kentzo	2017-01-13 07:19:47
3814	2017-01-16 21:55:56	It's certainly possible. You may need to make further adapter overrides so you can set `ca_certs` and `ca_cert_dir` to `None`.	Lukasa	2017-01-13 07:19:47
3814	2017-01-16 22:18:41	@Lukasa Something like this: <S_CODE_TOKEN> ?	Kentzo	2017-01-13 07:19:47
3814	2017-01-17 09:44:00	I think that should be fine.	Lukasa	2017-01-13 07:19:47
3813	2017-01-12 17:27:56		noelmas	2017-01-12 17:28:13
3812	2017-01-12 17:00:51		inglesp	2017-01-12 17:12:54
3812	2017-01-12 17:12:51	Thanks @inglesp!	Lukasa	2017-01-12 17:12:54
3811	2017-01-11 20:32:47	Using: Python 3.5.2 Ubuntu 16.04.01 OpenSSL 1.0.2g 1 Mar 2016 pip freeze: alabaster==0.7.9 amqp==2.1.4 antigate==1.4.0 anyjson==0.3.3 Babel==2.3.4 beautifulsoup4==4.5.3 billiard==3.5.0.2 celery==4.0.2 celery-with-redis==3.0 certifi==2016.9.26 cffi==1.9.1 configparser==3.5.0 cryptography==1.7.1 Django==1.10.5 django-docs==0.2.1 djangorestframework==3.5.3 docutils==0.13.1 epydoc==3.0.1 flower==0.9.…	2tim	2017-01-11 20:40:57
3811	2017-01-11 20:35:01	I should note we had the same issue with OSX but assumed it was related to our setup with using the built in (outdated) version of OpenSSL. I'm hoping someone will have an easy fix for this that I am just missing.	2tim	2017-01-11 20:40:57
3811	2017-01-11 20:40:57	The problem here is that the only cipher suite the server supports is 3DES-based, and newer versions of Requests do not allow 3DES because it is insecure for large data transfers. If you know the server operators or can contact them, you should ask them to improve their TLS usage. In the meantime, you can resolve this by mounting a custom transport adapter for that specific hostname, as shown by …	Lukasa	2017-01-11 20:40:57
3811	2017-01-11 21:53:20	@Lukasa Hmm, I was hoping that would work. I ran the following and got the same response. import requests from requests.adapters import HTTPAdapter from requests.packages.urllib3.poolmanager import PoolManager from requests.packages.urllib3.util.ssl_ import create_urllib3_context CIPHERS = ( 'ECDH+AESGCM:DH+AESGCM:ECDH+AES256:DH+AES256:ECDH+AES128:DH+AES:ECDH+HIGH:' 'DH+HIGH:ECDH+3DES:DH+3DES:RSA…	2tim	2017-01-11 20:40:57
3811	2017-01-11 22:06:15	You need to change the mount line to mount at https://webapps.kdads.ks.gov	Lukasa	2017-01-11 20:40:57
3811	2017-01-11 23:04:25	Thanks, sorry for that.	2tim	2017-01-11 20:40:57
3810	2017-01-11 15:03:22	I've hit a problematic behaviour with python3 and requests, stemming from urllib3. Consider the following example usage with tight read timeout. After getting the first exception, the connection is cleanly shut down from clientside. Serverside gets Broken pipe. I'd expected to be able to continue reading from the stream, without needing to reconnect. Reading the urllib3 explanation clarifies the …	tsarvela	2017-01-11 15:05:53
3810	2017-01-11 15:05:53	Timeouts are considered error conditions: that is, we assume that if the server takes longer than a timeout to generate a value, you want us to treat that as an error. That means we tear the connection down, because it's now in an indeterminite state: the server may have gone away, or any number of other bad things have happened. This is entirely expected behaviour. Requests does not support a fo…	Lukasa	2017-01-11 15:05:53
3809	2017-01-11 09:41:59	merge_cookies and cookiejar_from_dict functions are already tested by other test functions.	JungWinter	2017-01-11 09:49:59
3809	2017-01-11 09:49:57	Thanks for this @JungWinter! :sparkles: :cake: :sparkles:	Lukasa	2017-01-11 09:49:59
3808	2017-01-11 06:19:27	Set up following scenario to reproduce the issue: backend side: CloudFlare is proxying to AWS ELB. ELB is proxying to Nginx. client side: Create private subnet and attach AWS NAT Gateway to it. Launch EC2 instance in private subnet and use a script below to reproduce the issue. Request path is: EC2 instance(originating) -> AWS NAT Gateway -> CloudFlare -> AWS ELB -> Nginx. I created a script whic…	toidi	2017-01-11 09:00:30
3808	2017-01-11 06:20:35	Attaching tcpdump [tcpdump-log.txt](https://github.com/kennethreitz/requests/files/698100/tcpdump-log.txt)	toidi	2017-01-11 09:00:30
3808	2017-01-11 06:29:31	The issue does not appear when URL has `http` scheme.	toidi	2017-01-11 09:00:30
3808	2017-01-11 06:36:57	Also everything works fine when there's no AWS NAT Gateway on the traffic path. This can be a result of AWS NAT Gateway behavior. http://docs.aws.amazon.com/AmazonVPC/latest/UserGuide/vpc-nat-comparison.html <img width="769" alt="screen shot 2017-01-10 at 16 14 36" src="https://cloud.githubusercontent.com/assets/892861/21838818/60012a24-d7e5-11e6-8859-ac504780771b.png">	toidi	2017-01-11 09:00:30
3808	2017-01-11 07:48:35	I also noticed that error does not happen if requests are passing-by cloudflare.	toidi	2017-01-11 09:00:30
3808	2017-01-11 09:00:30	So, this looks like you're encountering a race condition. It seems like, one way or another, there is a server or CDN that has a 6-minute timeout on their connection, such that when it is idle for 6 minutes they will close it. If you start another request while the RST packet is in-flight, requests will see the RST as a connection abort. This is indistinguishable from the server closing the conne…	Lukasa	2017-01-11 09:00:30
3807	2017-01-10 22:48:46	Tried a quick check of open issues, but wasn't sure what to search for on this. Here's the code to reproduce: <S_CODE_TOKEN> Gives me the traceback: <S_CODE_TOKEN> The redirect url is significant. It doesn't happen with the httpbin ones.	gilessbrown	2017-01-11 17:29:42
3807	2017-01-10 22:49:52	FYI: <S_CODE_TOKEN>	gilessbrown	2017-01-11 17:29:42
3807	2017-01-10 23:19:51	Just a quick note... I can't really help with your issue directly, as it goes beyond my knowledge. Just thought I'd mention that pip is up to version 9.0.1... pip 1.5.4 is nearly 3 years old. I'd strongly suggest look at why you're using such an old version of pip	TetraEtc	2017-01-11 17:29:42
3807	2017-01-10 23:44:05	Ha. I just like old stuff. :) Can you reproduce the bug?	gilessbrown	2017-01-11 17:29:42
3807	2017-01-10 23:51:00	I can when using python 2.7.12 I can't replicate with python 3.5 though.	TetraEtc	2017-01-11 17:29:42
3807	2017-01-10 23:55:55	Are you going to tell me to upgrade to Python 3.5? ;)	gilessbrown	2017-01-11 17:29:42
3807	2017-01-11 01:12:05	Hey @gilessbrown, thanks for opening this issue! This behaviour was exposed by a change made in (327512f) which removed exception handling for this case. It currently only exists in the 2.12.x releases, so using Requests 2.11.1 should work for you. While you're seeing this behaviour in Requests, it actually seems to be how we're handling chunked responses without a body in urllib3. shazow/urllib3…	nateprewitt	2017-01-11 17:29:42
3807	2017-01-11 01:15:28	Also, I'm able to produce this in both Python 2.7 and 3.5.	nateprewitt	2017-01-11 17:29:42
3807	2017-01-11 01:17:18	Aha - My 3.5 runtime was using requests 2.11.x, which is why it worked	TetraEtc	2017-01-11 17:29:42
3807	2017-01-11 03:40:25	Thanks for the tip on Request 2.11.1 and for investigating the issue. I think I’ll follow your suggestion.	gilessbrown	2017-01-11 17:29:42
3807	2017-01-11 09:04:16	> While you're seeing this behaviour in Requests, it actually seems to be how we're handling chunked responses without a body in urllib3. Hang on. Chunked responses without a body *are not a thing*. The only time they're allowed is in response to a HEAD request, where the body must not be sent. Otherwise, if `Transfer-Encoding: chunked` is set then there *must* be a chunk body. I'd say the server…	Lukasa	2017-01-11 17:29:42
3807	2017-01-11 12:52:00	> I'd say the server is at fault here. I can't reproduce this with 2.12.4 on Python 2.7.12 ... What I am seeing, however, is that the URL provided redirects to <S_CODE_TOKEN> Which results in another 302 with `Transfer-Encoding: chunked`. If I access the content on that response, I get `'\n'`. <S_CODE_TOKEN> After that, I get a 200. So in a virtualenv with 2.12.4 on Python 2.7.12 (and on Fedora 2…	sigmavirus24	2017-01-11 17:29:42
3807	2017-01-11 15:15:10	> I'd say the server is at fault here. I completely agree the server isn't compliant here, but we also just said we'd *like* to be tolerant of things like this in #3794, which is even more out of spec. The server is definitely returning garbage though, so maybe we choose not to address this. @sigmavirus24 I'm currently able to reproduce this on Python 2.7.12 and 3.5.2 on Mac OS 10.12.2, Ubuntu 12…	nateprewitt	2017-01-11 17:29:42
3807	2017-01-11 16:34:35	I understand that streaming from the intermediate redirects is a little exotic. For the record I want to note that the server behaviour is not especially exotic. With tweaked sample to pass the url ... <S_CODE_TOKEN>	gilessbrown	2017-01-11 17:29:42
3807	2017-01-11 16:35:57	Extra info about the previous run: <S_CODE_TOKEN>	gilessbrown	2017-01-11 17:29:42
3807	2017-01-11 16:40:03	And the downgrade does not generate the traceback: <S_CODE_TOKEN>	gilessbrown	2017-01-11 17:29:42
3807	2017-01-11 17:10:01	There's nothing unexpected about streaming the intermediate response. We're fine with you doing that. What's wrong is the form of that intermediate response. Allow me to reproduce it for you here (using the original example): <S_CODE_TOKEN> (I have had to hex encode the body to print it out, because it's not valid ASCII) Note that this response says `Transfer-Encoding: chunked`, and then provides…	Lukasa	2017-01-11 17:29:42
3807	2017-01-11 17:13:49	I should note that I would be prepared to accept a PR on urllib3 to provide a better exception in this case, because really we should be emitting a urllib3-specific exception here.	Lukasa	2017-01-11 17:29:42
3807	2017-01-11 17:20:01	Hrm. Further investigation suggests that the chunked transfer encoding here is actually fine. I managed to pull out some specific chunked encoding from curl that works just fine, as does the httplib code. So, new question: why is the urllib3 code getting this wrong?	Lukasa	2017-01-11 17:29:42
3807	2017-01-11 17:22:38	Ack, I suspect I know why. We're consuming the content twice. If you eat the data via `response.raw`, `resolve_redirects` goes to consume it again and gets all wibbly and confused because it doesn't know that you already did. This can be seen by modifying the originally posted code to (note the additional line at the bottom): <S_CODE_TOKEN>	Lukasa	2017-01-11 17:29:42
3807	2017-01-11 17:25:31	So, `iter_content` flags this by setting `response._content_consumed = True` when it has finished iterating. I suspect the real culprit here is urllib3's custom chunking code, which does not check whether it believes the response is complete or not (in this case, it is, and so it should be short-circuit returning). I think that's a bug on urllib3.	Lukasa	2017-01-11 17:29:42
3807	2017-01-11 17:29:42	See shazow/urllib3#1088. In the meantime, I recommend a workaround when using `response.raw` when iterating redirects that you set `_content_consumed` to `True` if you have, in fact, consumed the content. Closing in favour of the urllib3 bug.	Lukasa	2017-01-11 17:29:42
3807	2017-01-11 18:07:00	Hi @Lukasa, your analysis of it being caused by the double consumption of raw (first by the `copyfileobj`, and then by the `response.content` in `resolve_redirects`) matches what I saw in the debugger so I'm pretty confident your work-around of setting `._content` will work for me. Thanks for your deep dive into this.	gilessbrown	2017-01-11 17:29:42
3806	2017-01-10 13:56:11	GET request fails when requesting a https page over a https proxy. <S_CODE_TOKEN> The proxy is the squid proxy with this configuration directive: <S_CODE_TOKEN> And this works OK: <S_CODE_TOKEN>	jachymb	2017-01-11 20:39:25
3806	2017-01-10 14:02:26	Requests does not really support connecting to proxies over HTTPS. In particular, we try to tunnel through them, and that just causes everything to go wrong. I'm afraid that until such time as someone improves httplib's support for this, or until we replace httplib, this is a use-case we simply cannot support.	Lukasa	2017-01-11 20:39:25
3806	2017-01-10 14:12:32	how about this? http://code.activestate.com/recipes/456195/	jachymb	2017-01-11 20:39:25
3806	2017-01-10 14:14:06	We can make requests *to* HTTPS targets through a proxy, but we only support doing so when we've connected to the proxy over plaintext. That is, you must not make a TLS connection to the proxy itself.	Lukasa	2017-01-11 20:39:25
3805	2017-01-10 12:34:30	<S_CODE_TOKEN>	nyuszika7h	2017-01-10 12:35:52
3805	2017-01-10 12:35:52	Thanks for raising this issue! In future, please search the issue history before opening new issues on projects, as you'll often find that your issue has been reported before. In this case, this is a duplicate of #3088, #3008, and #2690.	Lukasa	2017-01-10 12:35:52
3805	2017-01-10 12:36:33	Sorry. I did search, but didn't get the right terms.	nyuszika7h	2017-01-10 12:35:52
3805	2017-01-10 12:37:04	If you have an error message, it's usually sufficient just to try to search for that. In this case, I searched for "fatal: index-pack failed" and #3088 popped right up.	Lukasa	2017-01-10 12:35:52
3805	2017-01-10 12:39:13	Yeah, well, I searched for "timezone" because I didn't realize there's a space in it in the error message. (Also, it's strange, I don't remember enabling fsck, but I found it in my git config.)	nyuszika7h	2017-01-10 12:35:52
3805	2017-01-10 12:40:06	fsck is on-by-default on new installs of git, so unless you're persisting a gitconfig from an older version of git you'll always find it on. =)	Lukasa	2017-01-10 12:35:52
3805	2017-01-10 12:44:52	I do have a custom gitconfig, so that's strange. This kind of issue could have been avoided if they enabled fsck by default in the first place, but oh well. You can't rewrite 6 years of history now, that would just mess things up even more. I do wonder how that weird timezone ended up in a commit though.	nyuszika7h	2017-01-10 12:35:52
3805	2017-01-10 12:45:35	Yeah, it's really annoying because it causes legitimate problems for lots of people, especially those who use git in automated scripts, but we really can't do anything about it now. =(	Lukasa	2017-01-10 12:35:52
3804	2017-01-10 05:17:34	The previous summary gave the impression that requests-oauthlib only supports OAuth 1. This updates makes it clear that it also supports OAuth 2, and links directly to the use case specific authentication flow guides.	ncoghlan	2017-01-10 08:31:59
3804	2017-01-10 05:24:10	I'm currently working on adding OpenID Connect support to a pre-existing web application (https://github.com/fedora-infra/anitya/issues/329) and found it very hard to find good documentation on writing a full semi-automated integration test where the only manual step is the user authorising a temporary access token. Part of the problem was hitting this page in the docs and thinking that requests …	ncoghlan	2017-01-10 08:31:59
3804	2017-01-10 13:01:06	Thanks for having the code available to find! You may be amused by the horrible hack I wrote to automate obtaining a refresh token for Anitya's Fedora Account System integration tests: https://github.com/ncoghlan/anitya/blob/authenticated-api/request_oidc_credentials.py :)	ncoghlan	2017-01-10 08:31:59
3803	2017-01-09 19:05:36	fresh pip install requests. version 2.12.4. This works in postman. <S_CODE_TOKEN> <S_CODE_TOKEN>	codespaced	2017-01-09 19:41:40
3803	2017-01-09 19:30:01	Hey @codespaced, thanks for opening this issue. It looks like you used a comma instead of a colon to separate the key and value in your header. This is creating a set object instead of the dictionary we're expecting. Replacing that should solve your issue.	nateprewitt	2017-01-09 19:41:40
3803	2017-01-09 19:41:40	Yup, this is strictly a Python syntax problem and not a Requests issue. Thanks @nateprewitt. :D	Lukasa	2017-01-09 19:41:40
3802	2017-01-09 03:45:58	It's can be useful for set not default cookies attributes values, for example "domain" or "discard".	Atterratio	2017-02-10 17:11:56
3802	2017-01-09 08:13:44	So, while we can do this, are you not likely to be better served by creating a CookieJar yourself at this point? `cookiejar_from_dict` as a utility function is mostly intended for internal use to support the usage of dict in our APIs: we kind of expect that users who want to get more granular control over cookie settings will simply directly use a CookieJar.	Lukasa	2017-02-10 17:11:56
3802	2017-01-09 11:46:32	I agree with @Lukasa. While I know a significant number of people use this function, it's not a public API that we support and even so, this is the one of the least optimal ways of accomplishing what you want.	sigmavirus24	2017-02-10 17:11:56
3801	2017-01-08 22:41:06		andriisoldatenko	2017-01-09 04:13:04
3800	2017-01-07 20:45:09	Hi, I'm trying to use a proxy to hide my IP with my script. I'm just trying `requests.get("https://api.ipify.org?format=json", proxies={"http":proxies[0][:-1]}).json()` But I get my real IP address, no the proxy's one. It that normal ? How is it possible to hide my IP with requests ? Thanks	Djokx	2017-01-07 21:05:41
3800	2017-01-07 21:05:41	The proxy dictionary is keyed on the scheme of the URL you are *requesting*. In your example you are requesting a *https* URL with a proxy dictionary that only has a *http* key. This means Requests thinks you don't want to proxy https requests, and so sends them directly. Add *https* to your proxy dictionary as well, using the same proxy, and you should be fine.	Lukasa	2017-01-07 21:05:41
3799	2017-01-06 15:12:38	During some profiling, I found out one slow operation is `self.pool.get()` in `_get_conn()`. In urllib3, in `connectionpool.ConnectionPool`, requests uses `LifoQueue` (which uses a list instead of a much faster deque): https://github.com/kennethreitz/requests/blob/master/requests/packages/urllib3/connectionpool.py#L64 My suggestion is one could use a custom LifoQueue as: <S_CODE_TOKEN> or simply …	Kronuz	2017-01-06 15:24:18
3799	2017-01-06 15:15:25	The LIFO property of the LifoQueue is very much needed: this is to ensure the increased likelihood of using a warm TCP connection, which provides substantial efficiency bonuses. The reason it's a queue, instead of just a deque, is to get the thread-safety guarantees that the queue module provides. You are welcome to attempt to optimise this, but those two semantics need to be preserved. I suspect…	Lukasa	2017-01-06 15:24:18
3799	2017-01-06 15:24:18	Further the code you're linking to is actually in urllib3, thus making this not only an invalid defect report but also one on the wrong project.	sigmavirus24	2017-01-06 15:24:18
3798	2017-01-06 09:27:37	Take this as an example: <S_CODE_TOKEN> Obviously, the proxies "111.222.333.444" is not correct, but why I still got status_code 200?? How can we check the proxies we used to send to server?	withr	2017-01-06 09:30:38
3798	2017-01-06 09:30:37	The `proxies` dictionary is defined as having the following form: the keys are the URL schemes for the URLs you are requesting, and the values are the URLs for reaching the proxy. That means when we make a web request, we take the scheme of the URL you're requesting and look for a proxy for it. In your case, the scheme is `https` (because you're looking for `https://www.google.com`). Your proxy d…	Lukasa	2017-01-06 09:30:38
3798	2017-01-06 09:40:23	Thanks, so rapid reply!! Can you also reply the second question: can we retrieve the proxies send to server? some time, I got error, and I am pretty sure the schemes are same but still got an error, like use free proxies, some of them may out of date.	withr	2017-01-06 09:30:38
3798	2017-01-06 09:41:44	@withr Unfortunately, not easily. Generally speaking you should look at the proxies dictionary you provided. Alternatively, you can write a custom Transport Adapter that will provide the information you need, though that's quite a lot of work.	Lukasa	2017-01-06 09:30:38
3797	2017-01-05 15:01:02	requests version: 2.12.4 python version: 2.7.9 platform: linux(CentOS) issue occured: <S_CODE_TOKEN> detail description : https://github.com/shazow/urllib3/commit/a49bec58fa5f7aca76d1d0b2f1975eb094648eab and this issue have been fixed : https://github.com/shazow/urllib3/issues/589 https://github.com/sigmavirus24/urllib3/commit/eb8264f55be9cd6b2d0be2833c5ba48058ce999d I wonder why requests don't u…	abc100m	2017-01-05 15:02:47
3797	2017-01-05 15:02:47	Requests uses a vendored copy of urllib3, so we ship our own updates to it. That means you cannot upgrade urllib3 separately to requests. While I am here, I should note that there is no released version of urllib3 that contains that fix, you'd have to use urllib3 from master. If that's the case, you are best served by cloning the Requests repository and updating the copy of urllib3 inside it and …	Lukasa	2017-01-05 15:02:47
3797	2017-01-24 15:51:24	@Lukasa Sorry to bother on closed issue but I'm wondering why should this fix not being updated in Request?	RobGThai	2017-01-05 15:02:47
3797	2017-01-24 15:52:14	@RobGThai We pushed requests v2.13 today which contains that fix.	Lukasa	2017-01-05 15:02:47
3796	2017-01-05 05:45:45	The doc examples for SSL Cert Verification are pointing at an older url that no longer serves a response which is causing the example to hang indefinitely. This updates the urls to the current, correct domain. Also removing a swap file that I accidentally snuck in a couple months ago 😅	nateprewitt	2017-01-05 06:17:23
3796	2017-01-05 06:17:28	✨🍰✨	kennethreitz	2017-01-05 06:17:23
3795	2016-12-30 17:41:19	test_requests.py `test_session_close_proxy_clear` uses the `mocker` fixture, which is provided by pytest-mock.	AdamWill	2016-12-30 18:15:00
3795	2016-12-30 18:55:53	Now I look at it, the pytest-httpbin required version also differs between setup.py and requirements.txt (as a downstream distributor I also much prefer `>=` to `==`, but...:>)	AdamWill	2016-12-30 18:15:00
3795	2016-12-30 20:36:05	Perhaps it would be worth reducing test_requirements to a non-versioned list like [urllib3 does](https://github.com/shazow/urllib3/blob/master/setup.py#L48-L54)? That allows a minimum starting point for someone running tests through setup.py, while avoiding having to remember updating dependencies in multiple places. It looks like the chosen versions in test_requirements were simply the latest on…	nateprewitt	2016-12-30 18:15:00
3795	2016-12-30 20:43:09	FWIW, we distributors like `install_requires` and `test_requires` over the 'everything together' format of `requirements.txt` because we have the same split at the distro level: we need to have all the test requirements present when *building* the package (assuming we're going to run the test suite) - so as `BuildRequires`, in RPM terms - but we only need the generated packages to require the stu…	AdamWill	2016-12-30 18:15:00
3795	2016-12-30 22:08:28	We have no `requirements.txt` requirement: all the setup.py stuff should work. It's just that requirements files can be handy for things like tox, which can try to be clever about tracking changes on it. Regardless, we should being setup.py into line with requirements.txt for testing purposes. I see no reason to remove the version pins at this time.	Lukasa	2016-12-30 18:15:00
3794	2016-12-29 13:59:09	our rails server send status_code 204 for some logout requests (a delete with some cookies), and hence the message has no body however in a code I catch the following exception: /usr/local/lib/python2.7/dist-packages/requests/api.pyc in request(method, url, **kwargs) 54 # cases, and look like a memory leak in others. 55 with sessions.Session() as session: ---> 56 return session.request(method=met…	elasti-georgeg	2017-01-14 12:42:39
3794	2016-12-29 16:36:30	Hey @elasti-georgeg, thanks for opening this issue. I am able to reproduce the issue you've listed but only with a 204 response containing a "Transfer-Encoding: chunked" header. [RFC 7230 § 3.3.1](https://tools.ietf.org/html/rfc7230#section-3.3.1) states: >A server MUST NOT send a Transfer-Encoding header field in any response with a status code of 1xx (Informational) or 204 (No Content). This ap…	nateprewitt	2017-01-14 12:42:39
3794	2016-12-29 17:47:44	@nateprewitt yes, they should fix that there, but we should also be able to tolerate this.	sigmavirus24	2017-01-14 12:42:39
3794	2016-12-29 18:40:07	Hmm, so if a server says Transfer-Encoding: chunked but fails to use that encoding, can we reliably do anything other than raise an exception? The response only fails if it doesn't include `0\r\n` stating the body has ended, which I was under the impression is required. Requests doesn't explicitly prohibit a 204 with a chunked header, but does require the server to adhere to the encoding. From Re…	nateprewitt	2017-01-14 12:42:39
3794	2016-12-29 19:01:23	Is httplib going to be able to tolerate this?	Lukasa	2017-01-14 12:42:39
3794	2016-12-29 19:22:28	@Lukasa no, it won't because that's where the error is being raised from. httplib raises a IncompleteRead error of 0 bytes because the connection is terminated without sending anything.	nateprewitt	2017-01-14 12:42:39
3794	2016-12-29 19:50:37	Right, so it's very hard for us to tolerate this sensibly in the current codebase.	Lukasa	2017-01-14 12:42:39
3794	2017-01-11 17:18:13	We can probably close this out with the same reasoning in #3807, since we can't reasonably address this, and the exception is correct here.	nateprewitt	2017-01-14 12:42:39
3794	2017-01-14 12:42:39	Good catch @nateprewitt	sigmavirus24	2017-01-14 12:42:39
3793	2016-12-29 12:27:55	Hi I am developing an application with python, using _requests_ library in it. I make executable file with _pyinstaller_ library. My application works with newest version of _requests_ when I run it through python commands or inside IDLE. But when I get EXE output with _pyinstaller_, It doesn't run correctly. Here is the message: " ... (trace files) ImportError: No module named 'queue' During han…	Sattar1	2016-12-29 13:17:10
3793	2016-12-29 13:17:10	This is strictly a PyInstaller issue. Requests works fine, and vendors all of its dependencies. Clearly PyInstaller is having trouble locating the dependent module, even though it is entirely within the Requests package. That problem is PyInstaller's, and you'll need to take it up with them.	Lukasa	2016-12-29 13:17:10
3793	2017-01-31 20:00:19	This is caused by requests' bundling it's own copy of `six`.	htgoebel	2016-12-29 13:17:10
3792	2016-12-29 04:03:23	<S_CODE_TOKEN> <S_CODE_TOKEN> <S_CODE_TOKEN> http://localhost/example.json is file encoded with utf-32-be. <S_CODE_TOKEN> Fix #3791	evgen231	2016-12-29 13:28:08
3791	2016-12-29 03:24:28		evgen231	2016-12-29 09:41:24
3791	2016-12-29 09:41:19	Thanks so much!	Lukasa	2016-12-29 09:41:24
3790	2016-12-29 02:02:35	On GNU/Debian 8, AMD Phenom 9550 Quad-Core Processor, 8Gb DDR2, Python 2.7.9/3.4.2 requests version 2.12.4 from PyPi This is due to the following code in the `__init__.py` file: <S_CODE_TOKEN> After I commented out this code, the time was reduced to 0.05 seconds. Whether this test is necessary for all users? You may want to remove the code?	djbaldey	2017-01-04 04:57:09
3790	2016-12-29 09:43:07	@djbaldey This code optionally injects the PyOpenSSL based TLS backend into Requests. It's extremely useful because in many cases it enables support of advanced features that the standard library TLS module does not support. For this reason, we always attempt to inject it, as this is the most reliably way to detect its presence. In this case, it's almost certainly the result of you having an olde…	Lukasa	2017-01-04 04:57:09
3790	2016-12-29 11:11:46	No, to upgrade PyOpenSSL impossible. Delete - possible. But, without this package - the same delay as with him. Update: I'm upgrade PyOpenSSL from jessie-backports to 16.0.0-1~bpo8+1 version. Now the module is loaded a little faster - 1-1.5 seconds. But it's too slow!	djbaldey	2017-01-04 04:57:09
3790	2016-12-29 13:15:25	What version of cryptography and PyOpenSSL is installed?	Lukasa	2017-01-04 04:57:09
3790	2016-12-29 17:46:40	> I'm upgrade PyOpenSSL from jessie-backports to 16.0.0-1~bpo8+1 version. What version of cryptography is installed? Have you tried not using system packages? I have no way of guaranteeing that they've built things appropriately and aren't contributing to the slowness you're seeing.	sigmavirus24	2017-01-04 04:57:09
3790	2016-12-30 02:23:43	Package: python-cryptography Version: 1.3.4-1~bpo8+2 Package: python-openssl Source: pyopenssl Version: 16.0.0-1~bpo8+1 > Have you tried not using system packages? No. It is unsafe in production. The system packages is the only guarantee of stability and compatibility of all components.	djbaldey	2017-01-04 04:57:09
3790	2016-12-30 03:39:09	If you're going to go that route and you've decided to only trust system packages, why are you installing "unsafe" packages from PyPi?	drpoggi	2017-01-04 04:57:09
3790	2016-12-30 03:55:14	@drpoggi, why instead of trying to solve the problem with slow code - you are trying to shift the responsibility for organizational activities?	djbaldey	2017-01-04 04:57:09
3790	2016-12-30 04:21:35	I'm not trying to shift anything. I'm not a core maintainer of Requests and certainly don't mean to represent the opinions of the core developers, sorry if it came across that way. I have no affiliation with Requests other than I submitted a PR once and Github I guess labels that. The actual core developers of Requests have already suggested methods to fix your slow code and you've rejected them.…	drpoggi	2017-01-04 04:57:09
3790	2016-12-30 04:45:45	@drpoggi, I understand all of this. Therefore, I suggest to remove the trying from urllib3 module initialization. I don't think that the most important component and it is more important than speed loading the module. I am sure that those who need urllib3 with TLS - they can write these strings in the app after loading the module. And it will be right. Upd: In addition, in the internal corporate …	djbaldey	2017-01-04 04:57:09
3790	2016-12-30 08:24:55	Can you please open up a shell and check how long "import cryptography" takes for me? If this is the source of the slowdown then we can go from here. > I don't think that the most important component and it is more important than speed loading the module. On this I disagree with you strongly. On many platforms Python's standard TLS module does not support SNI, disabling TLS compression, or fine-g…	Lukasa	2017-01-04 04:57:09
3790	2017-01-01 15:16:41	Needless to say, I agree with @Lukasa. Being able to provide the best possible security out-of-the-box (without futher user configuration) is absolutely imperative. We will not sacrifice that. If you are doing `apt-get install -y python-requests` and it's installing `PyOpenSSL` for you, that means the packagers understand this *and* they understand that the system Python you're using doesn't allo…	sigmavirus24	2017-01-04 04:57:09
3790	2017-01-04 04:57:09	Excuse me. The problem is my hardware. I tried on a laptop with Intel Core i3 - everything loads instantly. Close the issue.	djbaldey	2017-01-04 04:57:09
3789	2016-12-23 17:21:43	Changes based on comment from previous Pull Request: https://github.com/kennethreitz/requests/pull/3787 Fix for issue: https://github.com/kennethreitz/requests/issues/3780	moin18	2017-01-19 09:19:00
3789	2016-12-23 17:33:05	@Lukasa Please let me know your thought on this. I think it should address your concern in my previous Pull Request.	moin18	2017-01-19 09:19:00
3789	2016-12-26 18:09:14	@sigmavirus24 Not sure why it is showing the status as "Changes requested" even though they are fixed in commit: https://github.com/kennethreitz/requests/pull/3789/commits/965eb3d1525e3d384623c0267654c2f07acc4aea May be it due to additional import of `sys` (needed but was missing in previous PR)	moin18	2017-01-19 09:19:00
3789	2016-12-26 18:21:05	@moin18 that will be in place until sigmavirus24 has a chance to review your changes again. Today is still a "holiday" for a lot of people working in the US, so sigmavirus24 likely won't respond immediately. Things look pretty cleaned up now, so I think you can leave these changes and he'll respond when he has a spare moment :)	nateprewitt	2017-01-19 09:19:00
3789	2017-01-10 20:36:31	@sigmavirus24 I have fixed the comments you mentioned. Please can you review them once more? :)	moin18	2017-01-19 09:19:00
3789	2017-01-10 20:55:01	@moin18 would you be willing to rebase this rather than merging master into this branch? Alternatively, @Lukasa how do you feel about squash merging this?	sigmavirus24	2017-01-19 09:19:00
3789	2017-01-10 20:55:48	I have no objection to squash merging.	Lukasa	2017-01-19 09:19:00
3789	2017-01-17 15:06:01	@sigmavirus24 @Lukasa cleaned up the commit history. Merged all commits into single commit.	moin18	2017-01-19 09:19:00
3788	2016-12-23 14:20:05	Hey, tldr; is exceptions keeping references to urllib3 exceptions a design choice? I ran an issue when trying to automatically serialise `TimeoutError.message`. It appears it contains a reference to urllib3 exceptions: <S_CODE_TOKEN> Which is inline with I see in [in the source](https://github.com/kennethreitz/requests/blob/master/requests/adapters.py#L499) <S_CODE_TOKEN> but I wasn't expecting t…	rabbbit
3788	2016-12-23 14:30:13	Yes, keeping references to urllib3 exceptions is a deliberate design decision. It ensures that low-level causes of high-level problems can be accurately diagnosed without relying on Python 3 exception chaining, which has not historically existed and continues to not exist on Python 2. I am pretty disinclined to want to mess with the exceptions at this time: they're pretty stable, and almost any c…	Lukasa
3788	2016-12-23 14:46:31	Ah, I see. It almost felt like Requests exception should abstract the low-level ( by copying relevant/required things ) but I guess that's a lot of "how does urllib3 work" work :] If we were to keep having a reference, why not introduce a `parent_exception` field though? Using `message` for this purpose really feels like a field abuse? :)	rabbbit
3788	2016-12-23 16:43:59	It's also ultimately not worthwhile: it ties us so closely to decisions that urllib3 makes in its internals that we become essentially unable to tolerate changes within urllib3 itself. I don't think there's any particular problem with passing a non-string exception message. What makes you think it's field abuse? I should note as well that `Exception.message` does not exist on Python 3, so this is…	Lukasa
3788	2016-12-23 19:54:54	I don't really do python3 :( Well, - is called "message" - I've only ever seen it seen it treated as a debug/string message. (not necessarily an argument ;)) - The documentation says "while others are usually called only with a single string giving an error message.". I've just always assumed it's a general language pattern. (again possibly I'm wrong ;)). From afar, it would also seem cleaner to …	rabbbit
3788	2017-02-20 13:32:51	We ran into a related issue lately and fixed it downstream: https://github.com/ckan/ckanapi/pull/111. While a case can be made that this is not `request`'s problem as `Exception.message` is deprecated since Python 2.6, it might be worth considering to put something like `self.message = str(args) + str(kwargs)` into `RequestException.__init__` to give legacy applications the string they want if th…	hvwaldow
3787	2016-12-22 23:07:33	Fix for issue: https://github.com/kennethreitz/requests/issues/3780 Lazily loading `idna`. This CR includes utilities to: * lazily load idna package * And, delete module from sys.modules after use Changes looks to work fine for me. Now, None of the reference to `idna` is getting used directly. GC will release the memory when required.	moin18	2016-12-23 13:52:43
3787	2016-12-23 13:04:57	I think it will be a better idea to create a separate package to lazy load module and add that package as the part of both `urllib3` and `requests` package	moin18	2016-12-23 13:52:43
3787	2016-12-23 13:51:31	urllib3 does not vendor idna, so such a package cannot really be easily shared.	Lukasa	2016-12-23 13:52:43
3787	2016-12-23 13:52:43	Additionally, Requests does not carry patches to urllib3: it vendors an unedited copy. Any urllib3 patch you need to make must be proposed to that project.	Lukasa	2016-12-23 13:52:43
3787	2016-12-23 15:12:58	@Lukasa : In that case I will be creating a separate patch for urllib3 discarding the urllib3 related changes from this PR. Apart from that, does the `requests` library related changes looks good to you?	moin18	2016-12-23 13:52:43
3787	2016-12-23 16:52:42	I think it looks really over complex. Repeatedly loading and unloading the module is solving a non-existent problem. All we should do is defer loading as late in the process as possible.	Lukasa	2016-12-23 13:52:43
3786	2016-12-22 18:02:12	My url is like this ` http://api.example.com/user/jhon+doe?field=full&key=somestring ` After I making request, when I print the url , I only get `http://api.example.com/user/jhon` which is incorrect and it's return error from api. How can I request url with plus character?	Andriuskislas	2016-12-23 01:36:34
3786	2016-12-22 19:20:40	My guess is that the issue is not with the library but your api. Your api is not able to translate `+` into valid user	moin18	2016-12-23 01:36:34
3786	2016-12-22 19:21:03	Hey @Andriuskislas, thanks for opening this ticket. I can't seem to reproduce the path dropping in 2.12.4 with the information supplied above. However, I think I have an idea of what you're hitting. First, which version of requests are you using? URIs that I'm passing with a + character seem to be unaffected from our end, so I'm wondering if you're hitting a redirect which isn't parsing the suppl…	nateprewitt	2016-12-23 01:36:34
3786	2016-12-22 19:56:51	@moin18 , No my api endpoint is fine. When I hit the url from browser it returns correct data. @nateprewitt , Thank you. Firstly my requests version is <S_CODE_TOKEN> Here is my encoded try <S_CODE_TOKEN> without encoding <S_CODE_TOKEN> Also tried with encoding whole url <S_CODE_TOKEN> but request didn't made.	Andriuskislas	2016-12-23 01:36:34
3786	2016-12-22 20:10:32	Thanks @Andriuskislas, url encoding should only be used for unicode characters, or uses of reserved characters for something other than their assigned meaning, which is why the last example isn't routing. I can use a variant of your example above on a different server, and it leaves the + unchanged. That points pretty clearly to this being a server behaviour rather than something in Requests. <S_…	nateprewitt	2016-12-23 01:36:34
3786	2016-12-23 01:36:34	@Andriuskislas I would bet that @nateprewitt is correct about redirects being the root cause here. You can also tell requests not to follow them by passing `allow_redirects=False` to your request. It's plausible the server you're talking to is redirecting based on something like User-Agent. Either way, @nateprewitt's suggestion of asking a question on StackOverflow is correct. This isn't a genera…	sigmavirus24	2016-12-23 01:36:34
3785	2016-12-21 17:48:57	The link to urllib3 documentation in the appengine warning message shows " SORRY This page does not exist yet." This PR fixes the documentation link.	Adusei	2016-12-21 18:08:46
3785	2016-12-21 18:08:38	Thanks for the patch!	Lukasa	2016-12-21 18:08:46
3785	2016-12-21 18:11:31	@Lukasa it looks like this is a modification in the appengine module in urllib3. The warning update may need to go over there, otherwise we'll overwrite it the next time we update urllib3.	nateprewitt	2016-12-21 18:08:46
3785	2016-12-21 22:02:43	Agh good spot, I missed that. Can we open a new patch on urllib3 that DTRT?	Lukasa	2016-12-21 18:08:46
3785	2016-12-21 23:10:48	@Adusei would you be interested in submitting this patch to [urllib3](https://github.com/shazow/urllib3) so this can be fixed at the source?	nateprewitt	2016-12-21 18:08:46
3785	2016-12-23 20:55:09	urllib3 has the proper documentation link.. checking it now, and seems that they fixed the issue with these two commits last month: - https://github.com/shazow/urllib3/commit/097b935bea9fa575c59391e8c30a3ab00c974fae - https://github.com/shazow/urllib3/commit/9688f0311839ce79c59b5254a8c68c148e73528c	Adusei	2016-12-21 18:08:46
3785	2016-12-23 21:07:21	Great, things should be set for future releases then. Thanks for taking a look @Adusei!	nateprewitt	2016-12-21 18:08:46
3784	2016-12-21 16:52:08	In some instances, requests is used to access services via SSL that disable TLS v1.0 for security reasons but there is no way to configure what SSL/TLS versions are acceptable nor pass in a SSL context. This is very disappointing. For example, I *need* to be able to create this context and use it, but I can't... <S_CODE_TOKEN>	AlmightyOatmeal	2016-12-21 17:11:58
3784	2016-12-21 17:11:58	Thanks for this report! Firstly, services that disable TLSv1 should still be compatible with Requests. Requests advertises support for all TLS versions higher than SSLv3 in the default configuration, so services should simply choose TLSv1.2. Requests will happily do that. Secondly, you absolutely can pass an SSL context as of v2.12. See [this comment](https://github.com/kennethreitz/requests/issu…	Lukasa	2016-12-21 17:11:58
3784	2016-12-21 17:14:26	I should note: *please* do not use the context in your original comment. It's severely insecure. Please always use `create_urllib3_context` and then edit it accordingly: you'll get much higher security that way, and we'll keep moving forward with more secure configurations.	Lukasa	2016-12-21 17:11:58
3784	2016-12-22 00:57:07	> Firstly, services that disable TLSv1 should still be compatible with Requests. In an ideal world, yes. This is the real world which is far from ideal. > Requests advertises support for all TLS versions higher than SSLv3 in the default > configuration, so services should simply choose TLSv1.2. Requests will happily do > that. Obviously not. > Secondly, you absolutely can pass an SSL context as o…	AlmightyOatmeal	2016-12-21 17:11:58
3783	2016-12-21 14:00:00		moin18	2016-12-21 14:06:29
3783	2016-12-21 14:06:29	Because of how Python imports work, this also will not have any effect. Specifically, `from x import y` is approximately the same as `import x; y = x.y`. I'm afraid we need a better solution than even this. Sorry!	Lukasa	2016-12-21 14:06:29
3783	2016-12-21 14:26:09	By better solution do you mean the changes in: `idna/core.py` that is imported by `__init__.py`?	moin18	2016-12-21 14:06:29
3783	2016-12-21 16:00:16	Ideally we'd only bring in IDNA when it was actually needed: that is, when we had a domain we had to internationalise.	Lukasa	2016-12-21 14:06:29
3783	2016-12-21 21:07:17	What are your thoughts on this? <S_CODE_TOKEN>	moin18	2016-12-21 14:06:29
3783	2016-12-22 00:46:46	@moin18 The problem I ran up against was that `idna` is part of `packages` so whenever `packages` is loaded (e.g. in `models.py`) `idna` will be loaded at that point. So the fix would be for `idna` not to be loaded at that point but somehow still be loaded when needed :/	DanielGibbsNZ	2016-12-21 14:06:29
3782	2016-12-21 12:51:52	Fix related to bug: https://github.com/kennethreitz/requests/issues/3780 `idma` package will now be imported within the function	moin18	2016-12-21 13:41:20
3782	2016-12-21 13:41:20	Thanks for this! However, this patch does not meaningfully reduce the memory usage. Any use of Requests will encounter this branch immediately and unconditionally, meaning that in practice all that we have done is delay the loading of the module. I think we need a better solution than this one.	Lukasa	2016-12-21 13:41:20
3782	2016-12-21 14:01:36	How about doing selective import of the needed objects? Raised another PR: https://github.com/kennethreitz/requests/pull/3783 On Wed, Dec 21, 2016 at 7:11 PM, Cory Benfield <notifications@github.com> wrote: > Closed #3782 <https://github.com/kennethreitz/requests/pull/3782>. > > — > You are receiving this because you authored the thread. > Reply to this email directly, view it on GitHub > <https:…	moin18	2016-12-21 13:41:20
3781	2016-12-21 06:10:53		mplonka	2016-12-21 15:59:35
3781	2016-12-21 06:22:10	This is meant to include https://github.com/kjd/idna/pull/33 which will fix https://github.com/kennethreitz/requests/issues/3711. The patch was done by running `make idna`. Also patching Makefile itself, removing `sed` invocation, which isn't necessary anymore.	mplonka	2016-12-21 15:59:35
3781	2016-12-21 13:40:05	Thanks for this patch @mplonka. However, we would generally prefer to update the bundled packages ourselves at the time of release: that way, we have some confidence that we have done the sensible thing. Can you pare this patch down to just the makefile change, please?	Lukasa	2016-12-21 15:59:35
3781	2016-12-21 13:48:30	Thanks for reviewing this PR, @Lukasa . As per your request, here's the revert commit.	mplonka	2016-12-21 15:59:35
3781	2016-12-21 14:04:31	Thanks! For the sake of clarity, do you mind squashing these into one commit?	Lukasa	2016-12-21 15:59:35
3781	2016-12-21 14:08:48	I actually wanted to suggest squashing.	mplonka	2016-12-21 15:59:35
3781	2017-01-18 16:00:10	@Lukasa it seems that idna hasn't been updated yet, but a new version has been released in the mean time. Will idna be updated to fix the Jython issue?	LordGaav	2016-12-21 15:59:35
3781	2017-01-18 16:01:10	@LordGaav Per [our documentation](http://docs.python-requests.org/en/master/community/release-process/#hotfix-releases), we do not update vendored dependencies in patch releases. Please wait for v2.13, which will contain an update.	Lukasa	2016-12-21 15:59:35
3781	2017-01-18 16:10:00	That was quick. I'll use `requests!=2.12.*` in my requirements.txt in the mean time then. Thanks.	LordGaav	2016-12-21 15:59:35
3780	2016-12-20 20:32:35	I am running an Ubuntu 16.04.1 LTS machine with Python 3.5.2 which has about 40 Python scripts loaded, each one of which uses Requests. I recently updated Requests and suddenly found I was running out of memory. Upon further investigation I discovered that as of version 2.12.0, the `idna` package has been included in requests and this has caused the memory consumption for each script to increase …	DanielGibbsNZ	2017-01-24 12:25:00
3780	2016-12-20 20:35:35	Yeah, requests could absolutely lazily import idna. Anyone who would like to can work on a patch to defer this import. =)	Lukasa	2017-01-24 12:25:00
3780	2016-12-20 20:44:46	Just had a look at where `idna` is used (https://github.com/kennethreitz/requests/blob/7d2dfa86841fae49fa82f4f59098d5be862d1ba0/requests/models.py#L371) and it seems it's being used for every request; is there any check we can do to see whether `idna` needs to be loaded here?	DanielGibbsNZ	2017-01-24 12:25:00
3780	2016-12-20 20:45:51	@DanielGibbsNZ Not enormously effectively, no. In principle the check in the `except` block could be used, I suppose.	Lukasa	2017-01-24 12:25:00
3780	2016-12-20 20:49:01	Something like this perhaps? <S_CODE_TOKEN>	DanielGibbsNZ	2017-01-24 12:25:00
3780	2016-12-20 20:51:23	That's sensible enough, though we would want to avoid doing the `unicode_is_ascii` check twice.	Lukasa	2017-01-24 12:25:00
3780	2016-12-20 21:18:13	Hmm, looks slightly more complicated than I thought to actually get this working as I'm not sure how to get `packages/__init__.py` to lazily load `idna`. Additionally, `urllib3`'s `pyopenssl` uses `idna` as well. I might leave this for someone more experienced than I.	DanielGibbsNZ	2017-01-24 12:25:00
3780	2016-12-22 22:46:14	@Lukasa: `idna` is also imported in `urllib3/contrib/pyopenssl.py`. Here: https://github.com/kennethreitz/requests/blob/master/requests/packages/urllib3/contrib/pyopenssl.py#L46 In order to remove the reference of `idna` via garbage collector, corresponding changes in urllib3 are also required. The idea is to do lazy loading of idna package only on demand basis. Let me know if I am on correct pat…	moin18	2017-01-24 12:25:00
3780	2016-12-23 09:32:28	For the urllib3 case, we could also lazily load idna, but let's fix it one step at a time.	Lukasa	2017-01-24 12:25:00
3780	2017-01-23 23:49:38	Looks like it's already fixed there.	stanjer	2017-01-24 12:25:00
3780	2017-01-24 12:24:36	Looks like this is now resolved with #3789.	nateprewitt	2017-01-24 12:25:00
3779	2016-12-20 17:39:38	jenkins is enough of a headache to deal with, let's do this.	kennethreitz	2016-12-21 07:07:03
3778	2016-12-19 14:31:49	I tried to scrap report from https://www.theice.com/marketdata/reports/datawarehouse/ConsolidatedDailyVolumeOIReport.shtml?selectionForm= We can find Report Date, Asset Class and a Submit button When we hit submit it actually opens in a new Tab as https://www.theice.com/marketdata/reports/datawarehouse/ConsolidatedDailyVolumeOIReport.shtm I tried simulating POST, but it always says Session Time O…	arunchandramouli	2016-12-19 14:54:11
3778	2016-12-19 14:54:11	Questions belong on [StackOverflow](https://stackoverflow.com) using the [python-requests tag](http://stackoverflow.com/questions/tagged/python-requests) not in the defect/bug tracker.	sigmavirus24	2016-12-19 14:54:11
3778	2016-12-19 14:57:50	But it's not working?	arunchandramouli	2016-12-19 14:54:11
3778	2016-12-19 15:00:19	@arunchandramouli taking a quick look at those websites, it looks as if they require JavaScript in order for you to successfully scrape their data. Requests does not (and has never) executed JavaScript. You need a different tool. Requests is working exactly as expected. There is no bug here.	sigmavirus24	2016-12-19 14:54:11
3777	2016-12-19 13:44:06	Related to issue #3774, but I preferred to open a new one just in case it's different. The code: <S_CODE_TOKEN> The exception: <S_CODE_TOKEN> The issue seems related to #3774 because `curl` connects correctly but outputs this in verbose mode: <S_CODE_TOKEN> Output of `pip freeze`: <S_CODE_TOKEN> Inside the Docker production container requests v2.11.1 is working right now and v2.12.0 not. I wanted…	ernestoalejo	2016-12-19 14:47:13
3777	2016-12-19 14:25:40	I can now reproduce the issue correctly inside a simple Docker container, but after `git bisect` of course the commit introducing the error was this one: 99fa7becf263473c7bfc1998b41c2c6c80a0f499	ernestoalejo	2016-12-19 14:47:13
3777	2016-12-19 14:26:29	It's extremely likely that 3DES is the problem, but I haven't been able to debug the DESAdapter I wrote because I'm away from my laptop. To get a better idea you may want to use git bisect on urllib3 rather than on requests. Do you feel up to that?	Lukasa	2016-12-19 14:47:13
3777	2016-12-19 14:28:35	Yes, I'll checkout urllib3 inside the requests folder and I'll try to bisect it.	ernestoalejo	2016-12-19 14:47:13
3777	2016-12-19 14:37:12	The commit is this one: 02c5d965d0f8c64b67c4067c9d650754ef644781, so clearly 3DES is the problem here. I'll try to read some documentation about the adapter to try to fix it myself.	ernestoalejo	2016-12-19 14:47:13
3777	2016-12-19 14:37:33	Edit: Link to the commit: https://github.com/shazow/urllib3/commit/02c5d965d0f8c64b67c4067c9d650754ef644781	ernestoalejo	2016-12-19 14:47:13
3777	2016-12-19 14:47:13	Definitely 3DES is the problem here; adding 'RSA+3DES' to the DEFAULT_CHIPERS fixes the issue and commenting it raises the exception. I'm going to close the issue now that the problem has been found and I'll comment back later when I finish the adapter code if someone else needs it.	ernestoalejo	2016-12-19 14:47:13
3777	2016-12-19 15:20:18	Ok, so I need to look into why the adapter code isn't working at some point.	Lukasa	2016-12-19 14:47:13
3777	2016-12-19 15:48:32	It was a silly error, the line: <S_CODE_TOKEN> should be: <S_CODE_TOKEN> and voila!, support for old and insecure protocols restored. :smile: I copied that line from #3774 so I'll leave a note there too in case that was the reason the error kept raising after the fix. ----- Full code for reference: <S_CODE_TOKEN>	ernestoalejo	2016-12-19 14:47:13
3776	2016-12-19 08:13:48	When using requests with Jython running on of IBM JVM, accessing HTTPS endpoints fails with: <S_CODE_TOKEN> Example code: <S_CODE_TOKEN> The problem occurs only with Jython and only when running on IBM JVMs. The exception is being thrown by IBM's implementation of `java.security.cert.CertificateFactory`: <S_CODE_TOKEN> It turns out that CertificateFactory in IBM JVMs is very strict when parsing P…	mplonka	2016-12-19 12:15:51
3776	2016-12-19 12:15:51	The PEM file actually comes from https://mkcert.org/generate/. I see no reason to remove the comments on the source side, given that every other tool is happy to ignore them. But I also see no reason we shouldn't fix up the build process for certifi to strip them. I consider this an issue on certifi more than on requests, so I've opened certifi/python-certifi#50, which tracks the work. Thanks for…	Lukasa	2016-12-19 12:15:51
3776	2016-12-22 10:40:54	Hi @Lukasa. Thanks for looking into that. Wouldn't it be wise to do some sort of escaping of those comments in https://github.com/Lukasa/mkcert itself? Are you OK with me submitting a PR there?	mplonka	2016-12-19 12:15:51
3776	2016-12-22 12:02:39	@mplonka I don't really see any reason to do the escaping there. PEM isn't well specced but so far we have only one extremely unusual implementation that chokes. I don't really see any reason to destroy that output for that, given that it's clearly intended to be human readable.	Lukasa	2016-12-19 12:15:51
3775	2016-12-19 02:49:41	Hi, firstly thank you for the awesome module that you have here. I've been using Python 3.4.4 on an app I created about 2 months ago and recently ran into some issues with requests. The following is the traceback displayed when attempting to run it after compiling it into a windows executable using PyInstaller 3.2 using requests v2.12.x (all patches). I have downgraded to requests v2.11.1 as that…	sureshk75	2016-12-19 03:08:19
3775	2016-12-19 03:08:19	This seems like a pyinstaller problem: our import of the queue module via `six` isn't being detected. You should ensure that your packaging includes that standard library module.	Lukasa	2016-12-19 03:08:19
3774	2016-12-19 01:40:11	I have an inhouse IIS server with ssl3 but an expired certificate, so I used requests without certificate verification and it was working fine with requests 2.11.1. But after I upgrade requests to 2.12.0, there was an error occured. the code is: ... requests.get('https://10.192.8.89:8080/yps_report', verify=False) ... error message: Traceback (most recent call last): File "c:\python35\lib\site-pa…	bigbagboom	2016-12-19 01:57:19
3774	2016-12-19 01:57:19	This is almost certainly because the server in question only supports 3DES as a cipher, which we dropped from our default cipher list because it's insecure. If you operate the server I strongly encourage you to upgrade its cipher suite configuration to support something secure.	Lukasa	2016-12-19 01:57:19
3774	2016-12-19 02:12:53	I think you are right. But I don't run the server.... It seems I have to strick to 2.11.1 for good.	bigbagboom	2016-12-19 01:57:19
3774	2016-12-19 03:02:53	There are other options. It is possible to configure a custom SSLContext object that can do what you need. You need a custom HTTPAdapter: <S_CODE_TOKEN> This should work. Please avoid using this too much, and also ensure that you put pressure on the server administrator to update their config: they have *no* secure cipher suites in their config now, which is pretty unacceptable.	Lukasa	2016-12-19 01:57:19
3774	2016-12-19 04:18:39	@Lukasa thank you for your reply, but your code doesn't work for me. here are my code(minor modified on yours): <S_CODE_TOKEN> same error msg appears: <S_CODE_TOKEN> and under 2.11.1, there was another error which i can fix it by removing the ssl_context key: <S_CODE_TOKEN>	bigbagboom	2016-12-19 01:57:19
3774	2016-12-19 12:09:07	Hrm, it's also possible that you're using PyOpenSSL when you aren't expecting to be. Can you show me the output of `pip freeze`?	Lukasa	2016-12-19 01:57:19
3774	2016-12-19 15:49:52	For reference, the line: <S_CODE_TOKEN> should be: <S_CODE_TOKEN> or the error adapter won't be used correctly.	ernestoalejo	2016-12-19 01:57:19
3774	2016-12-20 01:07:33	@Lukasa yes, i installed PyOpenSSL but I don't think it's the cause. I uninstalled it and the error changed to the following: <S_CODE_TOKEN> now the pip freeze is: C:\Users\bigbagboom>pip freeze alabaster==0.7.9 anaconda-client==1.4.0 anaconda-navigator==1.1.0 argcomplete==1.0.0 astroid==1.4.8 astropy==1.1.2 Babel==2.3.4 beautifulsoup4==4.4.1 bitarray==0.8.1 blaze==0.9.1 bokeh==0.11.1 boto==2.39.…	bigbagboom	2016-12-19 01:57:19
3774	2016-12-20 01:35:27	@ernestoalejo thank you but I am not sure... you know 'https://10.192.8.89:8080/yps_report' and 'https://10.192.8.89:8080' can be 2 different sites in IIS's configuration. > For reference, the line: > > s.mount('https://10.192.8.89:8080/yps_report',DESAdapter()) > should be: > > s.mount('https://10.192.8.89:8080',DESAdapter()) > or the error adapter won't be used correctly.	bigbagboom	2016-12-19 01:57:19
3774	2016-12-20 02:19:51	@bigbagboom They cannot possibly have different configurations for TLS though. IIS can't see what path is being used until after the TLS handshake is complete.	Lukasa	2016-12-19 01:57:19
3774	2016-12-20 04:27:46	my error was gone by adding 'DES-CBC3-SHA' in the CIPHERS string. sigh... Thank you @Lukasa and @ernestoalejo . and it's also ok with following code: s.mount('https://10.192.8.89:8080/yps_report',DESAdapter())	bigbagboom	2016-12-19 01:57:19
3773	2016-12-16 22:26:37	Minor tweak for 3.0.0 to cross off #2003 by removing the HTTPProxyAuth class in favor of the `proxies` param.	nateprewitt	2016-12-17 14:23:33
3772	2016-12-16 12:45:03	Discovered on IRC. The digest auth handler in Requests' codebase doesn't ever actually check that it is responding to a 401: it just looks for an Authorization header. That's pretty dumb, so we should add a check to only actually do the execution for 401s. This is a contributor friendly change.	Lukasa	2017-01-29 08:15:36
3772	2016-12-16 18:06:52	Are we sure that tightening this check is what we want to do? It looks like [RFC 7235](https://tools.ietf.org/html/rfc7235#section-4.1) suggests that it's acceptable to send a WWW-Authenticate challenge with a non-401 status code. I'm not sure `handle_401` is the most apt name for the hook, but the functionality seems correct. >A server generating a 401 (Unauthorized) response MUST send a WWW-Aut…	nateprewitt	2017-01-29 08:15:36
3772	2016-12-16 18:46:56	@nateprewitt So we have two role models to look at here: 1. Browsers - If you read the logs for our IRC channel, you'll see that Browsers are doing what we do (although probably not as loosely as we do it) 2. Curl/Wget - They disregard the WWW-Authenticate headers on anything that's not a 401. In the case of the user on IRC they were receiving a 403 with WWW-Authenticate headers and we were authe…	sigmavirus24	2017-01-29 08:15:36
3772	2016-12-16 18:47:14	Also @nateprewitt, please let someone else pick this up.	sigmavirus24	2017-01-29 08:15:36
3772	2016-12-16 18:59:08	Yeah, I was planning on leaving it on the stack. I just did work on testing this functionality last week which is why I felt the need to comment. I just implemented tests confirming that we won't send Authorization on a 3xx request unless challenged after the redirect, so I don't think that's an issue we need to worry about. I don't think that restricting this to the 4XX range is unreasonable but…	nateprewitt	2017-01-29 08:15:36
3772	2016-12-16 19:03:09	Correct, which is why we send Basic Authentication headers on the first request. We can't do that with Digest-Auth because we need to respond to a Challenge.	sigmavirus24	2017-01-29 08:15:36
3772	2016-12-16 19:03:58	You could also send `Authorization` eagerly if it's, for example, a bearer token, or some other kind of trivial authentication that doesn't rely on the challenge-response cycle put forth in the Digest Authentication specification.	sigmavirus24	2017-01-29 08:15:36
3772	2016-12-16 20:28:51	Sorry, I should have clarified further on Authorization. I agree we shouldn't be sending Digest Authorization without an appropriate challenge first. What I'm saying is that the section quoted above seems to also support that responding to an appropriate challenge in a non-401 response is permissible which is what we what we currently do. The scoping here is obviously in the hands of you and @Luk…	nateprewitt	2017-01-29 08:15:36
3772	2016-12-16 20:50:23	> I agree we shouldn't be sending Digest Authorization without an appropriate challenge first. We also *literally* can't. > I just wanted to make sure we didn't completely constrict that to 401 hastily as the original post noted. I appreciate that :) I think @Lukasa is starting to feel more and more (as I do) that we should be very strict in our interpretation of specifications. That said, (as yo…	sigmavirus24	2017-01-29 08:15:36
3772	2016-12-16 21:26:12	So, let's consider this a 3.0.0 issue instead. Clearly there is no *problem* with Requests' current behaviour: we're well within specification, and we have nothing to worry about with that, but I do think we should restrict ourselves to 4xx responses in the future.	Lukasa	2017-01-29 08:15:36
3772	2017-01-07 06:57:50	Hey @Lukasa will work on this issue	iamrajhans	2017-01-29 08:15:36
3771	2016-12-15 17:06:55	When testing, every time I make a request, the message appears: `` `Starting a new HTTP connection (1): www. *****. With I have seen one session per application. He tried to reuse the "session" for all requests and seems to work properly, even with connections that have been closed. What implications would this change have? <S_CODE_TOKEN>	kianxineki	2016-12-15 17:47:15
3771	2016-12-15 17:40:41	Hey @kianxineki, I skimmed through your question and responded a bit too quickly. The implications of this change is we would now use a single `Session` object across ALL connections with `requests.request` which may not be what the user wants. The api methods are intended to be single connections that are cleaned up after completion. As I think you've already noted above, you can accomplish the …	nateprewitt	2016-12-15 17:47:15
3771	2016-12-15 17:43:45	In my current code I do this to not have to use s.get() and to be able to use the methods that facilitates me requests. <S_CODE_TOKEN>	kianxineki	2016-12-15 17:47:15
3771	2016-12-15 17:47:15	@kianxineki Thanks for sending us a pull request! It looks to be your first to the project. Welcome! It seems as though you're trying to ask why we do not use a global session object in `requests.api`. To answer you, let me explain a little bit of history first. We used to use a global session object and our Session objects used to be thoroughly thread-safe. At some point, something changed about…	sigmavirus24	2016-12-15 17:47:15
3770	2016-12-15 01:08:43	eyo this is my first time submitting a bug report of value (i think) so a day or so ago I discovered that when you don't get an SSL error when you do: <S_CODE_TOKEN> which isn't very good the problem isn't with OpenSSL, opening the following fails because of the bad certificate. <S_CODE_TOKEN> I did some digging, as I'm working with SSL in my personal project, and _I think_ know what the issue is…	mendaxi	2016-12-15 08:30:32
3770	2016-12-15 02:06:09	So we are not doing client auth here. And the openssl client fails for me because there's no local certificate in my bundle for the issuer of that revoked certificate: <S_CODE_TOKEN> > tl;dr it seems that revoked ssl certs aren't being rejected, which could be an issue This does seem, at this point, true. That said, I believe this is because requests (and openssl) don't by default turn on OCSP wh…	sigmavirus24	2016-12-15 08:30:32
3770	2016-12-15 08:30:32	Requests does not respect revocation notices at this time. This is unfortunate but ultimately beyond us: there are no APIs available to extract and validate stapled OCSP responses, in either PyOpenSSL or the standard library. I should note that there is only one case where revocation is really useful, and that is with OCSP-Must-Staple. In all other cases we basically fail open, which isn't really…	Lukasa	2016-12-15 08:30:32
3770	2016-12-16 00:00:49	@Lukasa to be clear, @mendaxi is using CLIENT_AUTH with an SSLContext object. It's failing because it's the wrong configuration to validate a certificate from a server. :)	sigmavirus24	2016-12-15 08:30:32
3770	2016-12-30 02:05:11	Sorry for the wrong configuration. My bad on that.	mendaxi	2016-12-15 08:30:32
3769	2016-12-14 15:39:42	<S_CODE_TOKEN> This might not be a bug in `requests`, but perhaps it is workaroundable? Has any change been done in 2.12.0 that caused a very big method to be created?	ppolewicz	2016-12-14 15:42:20
3769	2016-12-14 15:42:20	In the future, please search **closed and** open issues before creating new ones that are duplicates. This is a duplicate of the **open** #3711	sigmavirus24	2016-12-14 15:42:20
3769	2016-12-14 16:02:38	I found that issue, but it did not contain "RuntimeException: java.lang.RuntimeException: Method code too large!" and it mentioned usage, not installation, with something called `Indna`, which I didn't think I use. Sorry for the trouble.	ppolewicz	2016-12-14 15:42:20
3769	2016-12-14 16:12:44	Hey @ppolewicz, it looks like this is specifically a limitation of how Jython uses the JVM as noted in [this ticket](http://bugs.jython.org/issue1891). I'd ensure you have the latest version of Jython2.7, and attempt to use Requests 2.12.4. If that doesn't solve it, I'm afraid there's not much we can do at this time since the bug isn't really with Requests.	nateprewitt	2016-12-14 15:42:20
3769	2016-12-14 16:24:50	(for people searching for a solution later and finding this) That ticket says: > Issue will get solved if the jython version is 2.7 without applying work around(Splitting of method content). ...but my Jython version is 2.7.1b3 and it still fails. `requests==2.12.4` fail to install for the same reason.	ppolewicz	2016-12-14 15:42:20
3768	2016-12-14 05:29:56	`$ pip install requests[socks]` `>>>import requests` `>>>proxies = {'http': 'socks5://127.0.0.1:9150','https': 'socks5://127.0.0.1:9150'}` `>>>r = requests.get('https://api.github.com', proxies=proxies)` `Traceback (most recent call last):` `...` ` raise InvalidSchema("Missing dependencies for SOCKS support.")` `requests.exceptions.InvalidSchema: Missing dependencies for SOCKS support.` Package i…	kityamoto
3768	2016-12-14 08:49:28	Can you provide the output of `pip freeze`, and confirm that when you type `import socks` that that works?	Lukasa
3768	2016-12-18 20:29:15	I confirm for him ;) <S_CODE_TOKEN> <S_CODE_TOKEN>	yoyoprs
3768	2016-12-19 01:39:13	@yoyoprs I believe @Lukasa wanted you two to `import socks` and then check that the version was the same as what `pip` reports.	sigmavirus24
3767	2016-12-14 05:03:02	I'm using [python-intercom](https://github.com/jkeyes/python-intercom) which requires requests 2.6.0. I have been using requests outside of that as well, and recently upgraded from 2.11.1 to 2.12.3. python-intercom then stopped working (but works when I revert to requests 2.11.1). I haven't dug through the python-intercom code yet to figure out exactly what is going on. I'm happy to stick to 2.11…	raphaeltm	2016-12-14 08:48:40
3767	2016-12-14 05:13:25	Hey @raphaeltm, thanks for opening a ticket. This has been addressed in #3758 and is working on master. It should be fixed when the next release ships.	nateprewitt	2016-12-14 08:48:40
3767	2016-12-14 08:48:40	Yup. In the meantime, python-intercom can resolve the issue by not passing objects that aren't strings as auth objects.	Lukasa	2016-12-14 08:48:40
3766	2016-12-12 17:35:13	#1979 is still opened as "unresolved" but it looks like a patch (#2253) was merged to address it in 2014. There wasn't a testing framework at the time, so no tests were included to verify things actually worked. I haven't been able to concoct a end-to-end test with httpbin for this, but the individual pieces work as intended. I can work on devising a socket test if needed.	nateprewitt	2016-12-14 09:41:11
3766	2016-12-12 18:43:58	I think I'd be much happier seeing a socket test than the httpbin ones: they just end up testing implementation details more than actual behaviour.	Lukasa	2016-12-14 09:41:11
3766	2016-12-12 20:54:33	I don't think either of these are testing anything specific to httpbin's implementation, they should work the same regardless of which server they hit as long as the status codes are correct. I added a somewhat monstrous test to simulate the full lifecycle of 401->302-401->200. I'm cutting a few corners with the actual digest piece because of the thread state, but the scenario we're trying to pro…	nateprewitt	2016-12-14 09:41:11
3766	2016-12-12 22:12:36	> I remain unconvinced about whether checking num_401_calls is a good idea or whether we should consider it an implementation detail. Sorry, could you clarify this a little? Are you referring to this in relation to the tests, or the actual implementation? I'm not sure how else we'd test that this is appropriately reset since that's the single flag that determines whether the 401 challenge is resp…	nateprewitt	2016-12-14 09:41:11
3766	2016-12-12 22:16:25	I mean it about the tests. Generally speaking if we can we should restrict ourselves to testing observable behaviour, by which I mean bytes output or public return values.	Lukasa	2016-12-14 09:41:11
3766	2016-12-12 22:19:32	Ok, I'll remove those assert statements and rely on having expected header and status_code values.	nateprewitt	2016-12-14 09:41:11
3766	2016-12-13 14:22:33	Alright, assertions about the state of `num_401_calls` should be gone now and we're only relying upon observable behaviour.	nateprewitt	2016-12-14 09:41:11
3766	2016-12-13 19:06:26	Alright, we're on only socket tests now testing behaviour rather than implementation details.	nateprewitt	2016-12-14 09:41:11
3766	2016-12-13 21:41:16	@Lukasa I rescinded my last comment on `num_401_calls` because while what I was testing worked, it's not reproducible in the wild. I still think there may be value in testing the hooks individually but I don't think it's a blocker here. These tests cover the use cases we're concerned about in #1979.	nateprewitt	2016-12-14 09:41:11
3766	2016-12-14 09:41:08	Cool, tests are good. Thanks for the work @nateprewitt!	Lukasa	2016-12-14 09:41:11
3765	2016-12-11 19:59:01	The CN should be checked if no dNSName exist in subjectAltNames. The code treated a IP address as DNS name by appending it to dnsnames. This way CN was not checked in a certificate which contained the hostname as CN but only IP addresses as SAN. See also http://stackoverflow.com/questions/41089539/authentication-issue-with-ssl-certificate-using-python-requests-lib	noxxi	2016-12-11 20:57:13
3765	2016-12-11 20:57:13	Thanks for this! For the moment, I'm not going to merge this, for the following reasons. 1. This patch affects urllib3, which we vendor without changes. It would need to be proposed to that project. 2. The inclusion of match_hostname is currently intended to behave the same way on all platforms. Thus, if we edit it, we'd also have to stop preferring the stdlib until they matched our behaviour. Th…	Lukasa	2016-12-11 20:57:13
3764	2016-12-10 18:12:26		ihiro100	2016-12-10 18:43:37
3763	2016-12-09 19:27:16	This is more of a TODO reminder. Given the upcoming work for urllib3 2.0, which I'm assuming will be used in a Requests 3.0.0, this won't work. We don't need to remove this immediately, but I'll leave this here for when we're sure 2.0 is happening.	nateprewitt	2016-12-09 21:16:30
3763	2016-12-09 21:16:30	Heh, we won't forget: we'll run immediately into errors because I removed the kwarg entirely. Let's not queue up a whole bunch of PRs: let's focus on doing 2.0 first. :wink:	Lukasa	2016-12-09 21:16:30
3762	2016-12-09 19:23:35	Catching up the 3.0-HISTORY.rst file for the most of 2016's changes.	nateprewitt	2016-12-10 13:57:44
3762	2016-12-10 13:57:52	✨ 🍰 ✨	sigmavirus24	2016-12-10 13:57:44
3761	2016-12-09 15:06:13	Bon voyage ⛵!	nateprewitt	2016-12-09 15:29:17
3761	2016-12-09 15:25:22	@Lukasa I should have learned by now that when I feel the need for emojis, my changes are overzealous. Ready for another peek :)	nateprewitt	2016-12-09 15:29:17
3760	2016-12-09 14:41:16	Add extra test parameter for basic auth encoding	sigmavirus24	2016-12-09 14:48:42
3760	2016-12-09 14:42:32	Don't merge yet, I think I swapped the warning message and class	sigmavirus24	2016-12-09 14:48:42
3760	2016-12-09 14:44:18	r4r @Lukasa @nateprewitt	sigmavirus24	2016-12-09 14:48:42
3760	2016-12-09 14:53:29	@Lukasa when you get another second to merge master into Proposed/3.0.0, I'll throw up the other patch.	nateprewitt	2016-12-09 14:48:42
3760	2016-12-09 14:53:52	Already done. ;)	Lukasa	2016-12-09 14:48:42
3760	2016-12-09 21:55:02	hell yeah!	kennethreitz	2016-12-09 14:48:42
3760	2016-12-20 17:57:51	Looks like we might be hitting a problem in 2.6 with zero length values in the string formatter (None specifically).	nateprewitt	2016-12-09 14:48:42
3759	2016-12-08 23:47:56	https://github.com/kennethreitz/requests/blob/master/requests/cookies.py#L346 Why do this? An escaped quote can be sent in the case of sending json in the cookie and this code mangles that json. I'm raising this because the http library seems to think that formatting the json this way on the server is the right way to do it. See http/cookies.py function _quote line 225 in my 3.4 version.	saft
3759	2016-12-09 01:25:23	Can you provide an example of a server sending JSON in the cookie header? The RFCs ([6265](https://tools.ietf.org/html/rfc6265)) for Cookies are explicit and JSON really doesn't fit into the cookie header appropriately.	sigmavirus24
3759	2016-12-09 01:28:33	The following library does it quite explicitly. I'm not sure how stable it is but it is referenced in the aiohttp documentation. https://github.com/aio-libs/aiohttp-session/blob/master/aiohttp_session/__init__.py#L219	saft
3759	2016-12-09 01:45:33	> I'm raising this because the http library seems to think that formatting the json this way on the server is the right way to do it. So you seemed to mention that there was a server sending JSON in the set-cookie header. Now you're pointing at another library? I don't see how that library is storing JSON in a cookie at all. Do you mean that it allows for it?	sigmavirus24
3759	2016-12-09 02:00:44	Maybe this line helps to illustrate where aiohttp_session puts json into the cookie: https://github.com/aio-libs/aiohttp-session/blob/master/aiohttp_session/__init__.py#L245 aiohttp_session uses aiohttp which uses http/cookies.py. The server is my own. To look at it from the other perspective, why remove all escaped quotes from cookie data - 6265 doesn't disallow that?	saft
3759	2016-12-09 08:42:31	As always, the easiest thing to do when you're trying to work out the answer to a problem like this is to just look at the Git logs. If you do, they direct you to #1440. The TL;DR is that unescaping all quotes was probably unnecessary. The goal of the original patch was simply to remove enclosing quote marks, but we took a (probably a bit too aggressive) shortcut. I'm open to a patch that changes…	Lukasa
3759	2016-12-09 12:35:39	From #1440 I can't figure out what the *end* intent of it was. Perhaps to be out-of-the-box compatible with Django? Certainly now set_cookie actually keeps the enclosing quote marks. On further analysis, RFC6265 does seem to say that backslash and double quotes are invalid characters. However what set_cookie does is to just remove all occurrences of \\". I would love to try to improve that bit of…	saft
3759	2016-12-09 13:15:43	@saft The *end* intent was to unescape escaped quote marks that *surround* a cookie value. These are almost certainly in error. However, we seem to have done that by hitting the problem with a sledgehammer by just unescaping *all* quotes, which was probably unnecessary. So the goal would be to craft a change here that uses a regular expression to only unquote quote marks at the start and end of t…	Lukasa
3759	2016-12-09 13:32:40	Are you saying the the intent was to remove parts 2 and 4 of cookie value below if they exist? <S_CODE_TOKEN> If so why do you want to do that as a special case?	saft
3759	2016-12-09 13:43:11	I think the intent was to change this `[\"]...[\"]` to this `["]...["]`	piotr-dobrogost
3759	2016-12-09 13:43:21	@piotr-dobrogost is correct.	Lukasa
3759	2016-12-09 13:50:01	OK, I think I'm out of place to continue to question (or maybe not in this forum) so please suggest we discontinue the conversation if you think so too. My curiosity isn't quite satisfied though. The intent is not in line with RFC6265 so why is it desirable?	saft
3759	2016-12-09 14:07:20	@saft I'm not sure what you mean: we're agreeing that the current behaviour is wrong. We're just trying to discuss what the fix should be. As to "the intent is not in line with RFC 6265": sure it is. RFC 6265 allows surrounding DQUOTE characters. This is to allow the possibility that someone has mistakenly escaped the DQUOTE values, which is *forbidden* by RFC 6265. However, it does end up seemin…	Lukasa
3759	2016-12-09 14:10:17	What is allowed in a cookie value has been traditionally very tricky question. I think the intent was to tolerate *reasonably looking* cookies. However now that there's good answer to the question what is allowed (in the form of RFC 6265) there's no reason to tolerate such invalid cookies anymore. If so then there's no need to unescape anything as any cookie's value including backspace or double …	piotr-dobrogost
3759	2016-12-09 14:22:08	Yes, they are missing a comma (and the last comma in this line is superfluous :)). According to RFC 2965: <S_CODE_TOKEN> and RFC 2616 defines: <S_CODE_TOKEN> You say that library does not allow `\\"` substring. The question is if it's allowed by cited grammar rules. If it's not allowed then I think the library is right to disallow this.	piotr-dobrogost
3759	2016-12-09 14:40:52	> I think the intent was to change this [\"]...[\"] On second thought I don't agree with this because of: `if hasattr(cookie.value, 'startswith') and cookie.value.startswith('"') and cookie.value.endswith('"'):` > What is allowed in a cookie value has been traditionally very tricky question. +1 > However now that there's good answer to the question what is allowed (in the form of RFC 6265) there'…	saft
3759	2016-12-09 14:47:26	> Perhaps. I think this set_cookie is arbitrary. I'm still unconvinced of any justification for any stated intent so far. And? No-one is disagreeing with the idea that this method is not achieving what it set out to. I am explaining the train of thought that led us here. I am not asserting that it was correct or useful, only that it's the reasoning. I am explaining this because your original issu…	Lukasa
3759	2016-12-09 14:58:13	OK, my apologies. I see that I'm coming across argumentative to you. My intent was purely to educate myself and to help if I could at all. However, I hear you and am ready to drop this. You guys have been really really helpful. 👍 To be totally open and honest I don't feel like there was a coherent intent or 'why' explained. That is why I pursued it. But, I did hear you say that you were open to c…	saft
3759	2016-12-09 15:04:20	@saft Seems like a traditional case of crossed wires due to text-based communication. Thankyou for apologising: I'm sorry as well, I clearly misread your tone. Back to being productive. 👍 So, I think this is wrong. I am absolutely not an expert on cookies: they are the part of HTTP I know least about. However, as I understand from some of my collaborators on this project, our cookie stack is ulti…	Lukasa
3759	2016-12-09 15:10:38	I see you're trying to get to **the truth** (even if it's only the *historic truth* :)) and not only I understand this but I applaud you for doing this. I'm with you because I have exactly the same attitude :) Once upon a time I was curious what can be escaped (if I remember well) in cookie-value and I raised issue at https://github.com/sashahart/cookies. However as you can see this repo has sinc…	piotr-dobrogost
3758	2016-12-08 22:01:52	This addresses #3753, I'll open a PR for 3.0.0 removing this when we merge master.	nateprewitt	2016-12-09 08:45:14
3758	2016-12-08 22:52:40	i support this	kennethreitz	2016-12-09 08:45:14
3758	2016-12-08 22:53:18	it's stupid, but no reason not to	kennethreitz	2016-12-09 08:45:14
3758	2016-12-09 08:45:11	LGTM. Thanks for this @nateprewitt! :sparkles:	Lukasa	2016-12-09 08:45:14
3758	2016-12-09 08:45:56	And I've just caught the 3.0.0 branch up, so you can go ahead and open the second PR now.	Lukasa	2016-12-09 08:45:14
3758	2016-12-09 14:28:28	@sigmavirus24 you're suggesting using `warnings.warn` to actively notify the user about the deprecation, correct? I can add that and the test here in a moment if you're not already working on it.	nateprewitt	2016-12-09 08:45:14
3757	2016-12-08 18:23:36	This patch is an attempt to address #2590 by relaxing the way Requests handles redirects. Taking a look at how we’re handling stripping bodies, I modified the conditional to avoid an overly complicated check. The only requests we want to strip bodies off of are ones that have been modified from the redirect. That means the method will have already been changed to GET in `rebuild_method` and we ca…	nateprewitt	2016-12-12 15:54:17
3757	2016-12-09 18:47:29	Alright, comments updated. > Personally, I'd like to have rebuild_method return a value, either a boolean or the new method, and use that as the parameter for the check. Then move the code inside the conditional into it's own function. This will help a bit with the overall size of resolve_redirects. Thoughts on mucking with this? If not, I think we're good to go.	nateprewitt	2016-12-12 15:54:17
3757	2016-12-12 14:26:32	@Lukasa, I think this is ready for a peek whenever you've got a moment :)	nateprewitt	2016-12-12 15:54:17
3757	2016-12-12 15:38:45	Ok, 301-303 individual tests removed in favor of the big ones.	nateprewitt	2016-12-12 15:54:17
3756	2016-12-08 18:17:12	On Python 2.6 on Solaris Did a pip install requests, and simple example code produces: the version is requests-2.12.3 Traceback (most recent call last): File "/www/htdocs/cgi-bin/scrapetest.py", line 7, in <module> from requests.auth import HTTPBasicAuth File "/opt/csw/lib/python2.6/site-packages/requests/__init__.py", line 60, in <module> from .packages.urllib3.exceptions import DependencyWarnin…	mperino	2016-12-08 18:21:39
3756	2016-12-08 18:21:39	Your Python install seems extremely broken. Your Python is somehow unable to find files that pip should have installed in the same directory as Requests and as well seems to be unable to import six, which should be very simple, due to a symbol problem inside Python itself. You will need to fix your Python before we can help you.	Lukasa	2016-12-08 18:21:39
3756	2016-12-08 18:41:14	It's the one provided by Open CSW, which is fairly generic (albiet old). Im getting further with the Python 3.3 on the same system which gives many new and likely outside requests.	mperino	2016-12-08 18:21:39
3755	2016-12-08 04:48:20	after upgarde to 2.12.3 under win10, below issue is encountered, any suggestion? File "d:\Anaconda3\lib\site-packages\requests-2.12.3-py3.5.egg\requests\sessions.py", line 535, in post return self.request('POST', url, data=data, json=json, **kwargs) File "d:\Anaconda3\lib\site-packages\requests-2.12.3-py3.5.egg\requests\sessions.py", line 488, in request resp = self.send(prep, **send_kwargs) File…	luwm001	2016-12-08 06:09:53
3755	2016-12-08 04:51:21	Hey @luwm001, this appears to be a duplicate of #3710. I believe you'll be able to solve this issue by updating your `cryptography` module version.	nateprewitt	2016-12-08 06:09:53
3755	2016-12-08 06:09:53	Thanks.	luwm001	2016-12-08 06:09:53
3754	2016-12-08 04:21:45	These are a few tests from #3338 which is slated for Proposed/3.0.0. #3066 is the issue #3338 was originally opened to fix, but has since been resolved on master with #3082 and #3535. Adding these tests will allow us to confirm #3066 is indeed resolved and help prevent regressions until 3.0.0 is released.	nateprewitt	2016-12-08 09:05:13
3754	2016-12-08 08:58:58	Is the plan for this to land in 3.0.0 or master? Your summary isn't entirely clear.	Lukasa	2016-12-08 09:05:13
3754	2016-12-08 08:59:29	Based on some of the other issues you linked I *think* you did want these tests in master.	Lukasa	2016-12-08 09:05:13
3754	2016-12-08 12:31:16	Yep, master was the goal here. Thanks!	nateprewitt	2016-12-08 09:05:13
3753	2016-12-08 02:01:25	Previously, it was possible to set `auth` to something like `(42,'password')`. This has worked fine since before requests hit 1.0. 2.12.2, a patch release, broke this, causing failures such as the ones seen in this [Travis build](https://travis-ci.org/maxmind/GeoIP2-python/jobs/181427000). I am not saying the new behavior is incorrect, but this is a breaking change. This is similar but not the sa…	oschwald	2016-12-09 17:17:48
3753	2016-12-08 02:31:21	This is different to the other three issues. Those three issues are all passing `None` type to `auth()` - You're passing an `int` object instead. It would appear that they were all caused by 329a5cf though. What decisions those that maintain requests want to make is up to them though, just thought I'd help debug this.	TetraEtc	2016-12-09 17:17:48
3753	2016-12-08 02:42:28	A possible solution: `codecs.encode("{0}:{1}".format(username, password).encode(), "base-64").strip()` Not sure how versatile this is though	TetraEtc	2016-12-09 17:17:48
3753	2016-12-08 04:00:47	I've got a feeling this may fall under Requests' policy of "All header values must be a string, bytestring, or unicode.", since the Authorization field generated is a header, and the `auth` keyword is even discussed in the [Custom Headers](http://docs.python-requests.org/en/master/user/quickstart/#custom-headers) docs. @Lukasa may have different feelings on this, but trying to permit non-string v…	nateprewitt	2016-12-09 17:17:48
3753	2016-12-08 08:31:16	This gets to be another entry on my list of problems with semantic versioning. We never intended non-string values to work here. I didn't care about the removal of support for `None`, because it was a colossally stupid value to allow that would basically never do what people expected. But at this point we begin to go off the rails again. And semantic versioning, read strictly, doesn't allow tight…	Lukasa	2016-12-09 17:17:48
3753	2016-12-08 09:21:59	Ok, right now master and proposed/3.0.0 are caught up. So if someone wants to make this patch, I can walk them through the two PRs we'll need.	Lukasa	2016-12-09 17:17:48
3753	2016-12-08 20:07:10	For what it is worth, older versions of Requests did not work correctly with a username or password that were bytes on Python 3. They would produce authorization headers like `b'42':b'password'` when passed `(b'42', b'password')`; 2.12.2+ produce `42:password`.	oschwald	2016-12-09 17:17:48
3753	2016-12-08 20:19:34	@oschwald, yeah that was the intent (or I had understood it to be part) of #3673 which ended up causing the failure you're experiencing. The idea was to allow the user to supply unicode encoded strings (bytes) and we'll simply base64 encode bytes rather than messing with string encoding issues. I can throw a patch for this together tonight or tomorrow morning if you're not interested in working o…	nateprewitt	2016-12-09 17:17:48
3753	2016-12-08 21:59:55	For the master branch we want a check that says `if not isinstance(user/pass, basestring)` then we cast to `str`.	Lukasa	2016-12-09 17:17:48
3753	2016-12-09 17:17:48	This will be resolved in a future release. =)	Lukasa	2016-12-09 17:17:48
3752	2016-12-07 20:32:44	When requesting a https:// url, `request` method falls into an infinite recursion. The issue is this method in `python/ssl.py`. <S_CODE_TOKEN> The commit which introduced this line to python is this https://hg.python.org/cpython/rev/c32e9f9b00f7. The actual error looks like this: <S_CODE_TOKEN> Tested using `python 3.6.0b4`.	juokaz	2016-12-07 21:14:42
3752	2016-12-07 20:52:07	This sounds like this is a bug in the standard library, actually: it seems like they introduced an infinite recursion when setting options directly. @tiran?	Lukasa	2016-12-07 21:14:42
3752	2016-12-07 20:58:39	I can't reproduce the issue on my machine (Python from latest hg 3.6 branch) <S_CODE_TOKEN>	tiran	2016-12-07 21:14:42
3752	2016-12-07 21:00:17	I just had a try to reproduce it from the requests end; I can’t hit it on 3.6.0b4 or 3.6.0rc1: <S_CODE_TOKEN> <S_CODE_TOKEN> Could it be something that’s platform or URL-specific? (OS X 10.12.1, 16B2659, for my part)	alexwlchan	2016-12-07 21:14:42
3752	2016-12-07 21:02:16	Requests works with Python 3.6.0 from hg, too: <S_CODE_TOKEN>	tiran	2016-12-07 21:14:42
3752	2016-12-07 21:02:53	Ok, so right now this looks like a "can't repro" situation. Might be worth looking at your install @juokaz, seems to be misbehaving a bit.	Lukasa	2016-12-07 21:14:42
3752	2016-12-07 21:14:03	After further debugging, I was able to reproduce it as a `gevent` issue (which was the context I was using this in). I'm guessing I'm going to have to take it to gevent folks to have a look? Thanks for looking into this, everyone. <S_CODE_TOKEN>	juokaz	2016-12-07 21:14:42
3752	2016-12-07 21:14:42	Yup, this is a gevent issue. I'd assume gevent doesn't yet work with Python 3.6.	Lukasa	2016-12-07 21:14:42
3752	2016-12-07 21:14:48	The super() call looks weird but it's correct. It's the generic way to fetch the attribute descriptor of the parent class. It's a necessary evil to change a property in a subclass. Ask Google for "David Beazley subclass property" and it will show you the same, https://www.safaribooksonline.com/library/view/python-cookbook-3rd/9781449357337/ch08s08.html <S_CODE_TOKEN> The call <S_CODE_TOKEN> is th…	tiran	2016-12-07 21:14:42
3752	2017-01-19 02:10:34	Here's the reference to the gevent ticket for the same issue: https://github.com/gevent/gevent/issues/903 Gevent has now been bumped to >1.2 by default. If you're still having this issue, it can be fixed with a simple `pip install --upgrade gevent`.	pirate	2016-12-07 21:14:42
3751	2016-12-06 15:50:46	This error appears since last version (my code works with 2.11, 2.9 etc...) <S_CODE_TOKEN>	yoyoprs	2016-12-06 15:59:20
3751	2016-12-06 15:59:20	You cannot pass `None` as an entry to basic auth. This never worked sensibly: we ended up just putting the literal string `"None"` into the basic auth header.	Lukasa	2016-12-06 15:59:20
3751	2016-12-06 16:22:02	In the future, please search **closed and** open issues before creating new ones that are duplicates. This is a duplicate of **two** other issues: #3750 and #3736	sigmavirus24	2016-12-06 15:59:20
3751	2016-12-06 17:33:29	Sorry for the duplicate :( Thanks for the explanation	yoyoprs	2016-12-06 15:59:20
3750	2016-12-05 14:15:25	It appears commit 329a5cfdd4500fb1ce405a3242ef95f9197d24ba has broken `_basic_auth_str` and it now throws an exception `TypeError` (see below) when the supplied username and password is `None`. Befor this commit, in requests 2.1.1, it was possible to supply None values for username and password when authentication is optional - in this particular case Home Assistant writing to InfluxDB with defau…	kirichkov	2016-12-05 14:24:38
3750	2016-12-05 14:24:38	This is a duplicate of #3736	sigmavirus24	2016-12-05 14:24:38
3750	2016-12-05 14:25:19	In the future, please search closed and open issues before creating new ones that are duplicates.	sigmavirus24	2016-12-05 14:24:38
3750	2016-12-05 14:26:26	Sorry. I looked at the open tickets only!	kirichkov	2016-12-05 14:24:38
3749	2016-12-04 09:55:51		FlyToTomorrow	2016-12-04 09:56:21
3748	2016-12-03 16:59:31	99% of the times I use .get() i get responses in ms... but there are certain URLs that I work on, both http and https, they are available globally too(but can't be shared for some reason). What I found is that some of these .get() never actually returns a value instead .get() command never ends, it keeps running infinitely. What could be the reason?Is there any alternate, such as using Proxy or a…	arunchandramouli	2016-12-03 20:36:49
3748	2016-12-03 20:36:49	@arunchandramouli have you considered setting a `timeout`? Beyond that, I'd advise you to not ask questions on a defect (issue) tracker. Instead, ask questions on [StackOverflow](stackoverflow.com).	sigmavirus24	2016-12-03 20:36:49
3748	2016-12-05 06:11:32	Yes I did timeout and it returns as 403/404 but not 200. I did see through SO, but didnt get similar query. I would like to know why a few sites don't return at all, but request.get() keep running infinitely	arunchandramouli	2016-12-03 20:36:49
3748	2016-12-05 10:25:04	@arunchandramouli There are two possibilities. Either 1) the network has hung, in which case a timeout will help because it'll throw an exception; or 2) the response is infinite in size. If the response is infinite in size and you don't use the `stream=True` parameter, Requests will attempt to read the entire response body. That obviously won't work. Eventually, such a use of Requests will cause …	Lukasa	2016-12-03 20:36:49
3748	2016-12-05 10:32:23	@Lukasa - Great ! but when I did telnet proxy followed by get urlname, it actually returns me the content.it works that way. But I tried using requests.get(), urllib.urlopen() and httplib, it all fails, sounds a bit interesting.	arunchandramouli	2016-12-03 20:36:49
3748	2016-12-05 11:48:09	@arunchandramouli That sounds very much like the proxy is misconfigured. Can you show me the *complete* response you got from the proxy, including the headers? The telnet request you sent would also be good.	Lukasa	2016-12-03 20:36:49
3748	2016-12-05 11:55:51	@Lukasa The Proxy / Normal request doesn't request anything at all , it keeps hanging unless I issue a timeout. Where as Telnet GET returns the url content. I couldn't share due to privacy and client protocol issues.	arunchandramouli	2016-12-03 20:36:49
3748	2016-12-05 11:56:46	@arunchandramouli If you can't share the data then I'm afraid we're essentially unable to help you. The best I can tell you is that the response is almost certainly ill-formed, which is why none of the Python HTTP libraries you've tried can parse it.	Lukasa	2016-12-03 20:36:49
3748	2016-12-05 12:02:05	I got it, that might the case. But I could see the responses in FF and Chrome.	arunchandramouli	2016-12-03 20:36:49
3748	2016-12-05 12:03:25	That means very little. Servers and proxies can mutate responses based on various properties of the request, and additionally browsers have very *lenient* parsers. But again, we cannot help you if we cannot get more information about the response. Listing everything that *can* parse the response is not helpful, because we cannot turn that into a matrix of things we would need to change. Either we…	Lukasa	2016-12-03 20:36:49
3748	2016-12-05 12:08:06	will try to share.. But there is no response to share at all, all i gt is a timeout message, if I had given timeout else it keeps hanging.....	arunchandramouli	2016-12-03 20:36:49
3748	2016-12-05 12:08:35	@arunchandramouli Can you provide a stacktrace for your timeout?	Lukasa	2016-12-03 20:36:49
3748	2016-12-05 12:24:06	@Lukasa requests.exceptions.ReadTimeOut:HTTPSConnectionPool(host='***',port=443).Read Timed out. api.py -> sessions.py -> adapters.py (normal flow for HTTP/HTTPS connection) I couldn't copy the trace from the server	arunchandramouli	2016-12-03 20:36:49
3748	2016-12-05 12:42:10	I need the *complete* traceback. I need to know where we are. If I can't get function names and line numbers then I can't help you.	Lukasa	2016-12-03 20:36:49
3748	2016-12-05 13:00:21	let me tell you the flow; api.py(line 68) --> api.py(line 50) -->sessions.py(line 464) --> sessions.py(line 576) --> adpaters.py(line 433) there in function send, I get raise readTimeout	arunchandramouli	2016-12-03 20:36:49
3748	2016-12-05 13:01:20	What version of Requests are you using?	Lukasa	2016-12-03 20:36:49
3748	2016-12-05 13:03:08	2.6.0	arunchandramouli	2016-12-03 20:36:49
3748	2016-12-05 13:04:54	Unfortunately, that traceback on that version is just not informative enough. Have you tried upgrading your Requests version? (The main problem here is that the traceback just points to where we threw our wrapper exception, and so without more detail (e.g. the complete text of the exception message) I can't work out where the inner exception came from.)	Lukasa	2016-12-03 20:36:49
3748	2016-12-05 13:10:23	I cant upgrade.. client permission restrictions.. but we use Anaconda to run d code too.. I tried via Interpreter and Anaconda, still fails at same point.... refer https://github.com/kennethreitz/requests/blob/master/requests/adapters.py line 498 , class HTTPAdapted, function send elif isinstance(e, ReadTimeoutError): raise ReadTimeout(e, request=request)	arunchandramouli	2016-12-03 20:36:49
3748	2016-12-05 13:11:18	Yeah, so as discussed, without being able to see the full text of the exception I can't be more helpful. It is a wrapper exception, so it contains an exception within it that may be a bit clearer.	Lukasa	2016-12-03 20:36:49
3748	2016-12-05 13:19:48	Something very similar to this, I get exception as same, but Readtimeout Traceback (most recent call last): File "<stdin>", line 1, in <module> File "C:\Python27\lib\site-packages\requests\api.py", line 70, in get return request('get', url, params=params, **kwargs) File "C:\Python27\lib\site-packages\requests\api.py", line 56, in request return session.request(method=method, url=url, **kwargs) Fi…	arunchandramouli	2016-12-03 20:36:49
3748	2016-12-05 13:20:45	@arunchandramouli I care mostly about the bit at the end, where we have all this: `requests.exceptions.ConnectionError: HTTPConnectionPool(host='www.somebadurl.com', port=80): Max retries exceeded with url: / (Caused by NewConnectionError('<requests.packages.urll onnection object at 0x0000000003E2E1D0>: Failed to establish a new connection: [Errno 11004] getaddrinfo failed',))` I need to know wha…	Lukasa	2016-12-03 20:36:49
3748	2016-12-05 13:30:15	In the sample case that i tried, I had shared you the full ST. But in realtime client server; I get requests.exceptions.ReadTimeout:HTTPSConnectionPool(host="*",port=443):Read timed out. (read time out = 10) So, we can conclude that in real time, I dont get connection error but timeout(if I had specified it as a Param) else it continues to poll the request.get() infinitely	arunchandramouli	2016-12-03 20:36:49
3748	2016-12-05 13:37:09	Yup, so the question is going to be: where is that read timeout coming from? It can come in two places. One real possibility is that the response is simply not arriving on time. This can happen, particularly with proxies involved. In that case, the simplest thing to do is to just try again.	Lukasa	2016-12-03 20:36:49
3748	2016-12-05 13:40:07	Proxies didnt help either.. I tried a simple requests.get(URL,timeout=10) .. now i am trying with timeout as 500 secs.. but requests module in real time is so good that it returns in ms..	arunchandramouli	2016-12-03 20:36:49
3748	2016-12-05 13:50:13	timeout of 500 also failed	arunchandramouli	2016-12-03 20:36:49
3748	2016-12-05 14:02:16	tried using urllib and urllib2... they hang at this call; req = urllib2.Request('*') - creates an urllib2.Request instance but fails on calls made to addinfourl here; response = urllib2.urlopen(req) Refer ; https://github.com/python-git/python/blob/master/Lib/urllib.py ; line 965; class addinfourl(addbase): """class to add info() and geturl() methods to an open file.""" def __init__(self, fp, hea…	arunchandramouli	2016-12-03 20:36:49
3748	2016-12-05 14:03:20	Unfortunately, none of this detail really helps to narrow anything down. We need to see what's coming down the wire.	Lukasa	2016-12-03 20:36:49
3748	2016-12-05 14:09:17	What more info you want? Can you please specify?	arunchandramouli	2016-12-03 20:36:49
3748	2016-12-05 14:10:30	I need to see where the read timeout is occurring: whether it's occurring in the read of the body or of the headers. Can you set `stream=True` and tell me if you get the timeout in the call to `requests.get` or when you access the body content?	Lukasa	2016-12-03 20:36:49
3748	2016-12-05 14:18:34	when I set stream=True, timeout=20. It still gives me ReadTimeOut .get() fails yet	arunchandramouli	2016-12-03 20:36:49
3748	2016-12-05 14:25:28	So if `get` fails, that means that the response headers are not being completely received. Either no data is being received, or the data is malformed and Requests is still expecting more data. Either way, without being able to see any better into the data, your best option is simply to retry.	Lukasa	2016-12-03 20:36:49
3748	2016-12-05 14:30:50	requests.head(URL) also runs infinitely	arunchandramouli	2016-12-03 20:36:49
3748	2016-12-05 14:31:25	Response and Request headers + contents is viewed good @ firefox and chrome	arunchandramouli	2016-12-03 20:36:49
3748	2016-12-05 14:32:21	As I've mentioned before, the fact that Firefox and Chrome can see it is not helpful. Either the content is malformed, or it is not appearing, and the server may well be serving different data to Requests than to FF or Chrome.	Lukasa	2016-12-03 20:36:49
3748	2016-12-05 14:33:42	yes True, but from my side what more info you need?Please suggest	arunchandramouli	2016-12-03 20:36:49
3748	2016-12-05 14:34:23	This conversation is now going in circles. To prevent further noise (and little signal) being delivered to roughly 1000 people, I'm going to lock this conversation. @arunchandramouli we've given you sufficient amounts of detail that we require and you consistently ignore it. If you want further help, I suggest you seek out a forum where that is appropriate (not a defect tracker).	sigmavirus24	2016-12-03 20:36:49
3748	2016-12-05 14:34:26	I need to see what data has been sent/received on the connection, which you have previously said you cannot give me.	Lukasa	2016-12-03 20:36:49
3747	2016-12-02 22:24:29	Hi, Requests ver: 2.11.1 I'm using a session object (s) to make a POST to a specific URL: r=s.send(prepared) I expect this to return 302, which is happening. I set s.max_redirects=0 because I don't want Requests to automatically visit the new URL. So, I promptly receive a TooManyRedirects exception, which is good. However, in the exception handler, I'm unable to get hold of the header 'Location'.…	arao-nnl	2016-12-02 22:40:06
3747	2016-12-02 22:31:37	Hey @arao-nnl, in order to get the behaviour you're looking for, you'll need to use a slightly different mechanism. `max_redirects` is intended to raise an exception halting the request in the event of a redirection loop, or excessive redirects. For your issue of trying to simply halt before a redirect is performed, I suggest using the `allow_redirects` parameter. This will retrieve the 302 and t…	nateprewitt	2016-12-02 22:40:06
3746	2016-12-02 19:39:02	It looks like there aren’t any tests being run in CI against pull requests, so there’s a bit of extra work for reviewers to get the patch locally and run the tests themselves. And running tests locally is more susceptible to environment-specific test quirks. It looks like there used to be CI on older pull requests from <http://ci.kennethreitz.org>, but that seems to be unresponsive now. 😢 Would y…	alexwlchan	2016-12-02 19:39:54
3746	2016-12-02 19:39:54	Sorry Alex, but this happens to all of us: Closing as a dupe of #3739.	Lukasa	2016-12-02 19:39:54
3746	2016-12-02 19:41:27	And not even an old issue either! Wow, I’m really not with it today.	alexwlchan	2016-12-02 19:39:54
3746	2016-12-02 19:42:36	:wink: We all have off days, nothing to be worried about there. Just thought it was funny.	Lukasa	2016-12-02 19:39:54
3745	2016-12-02 19:31:54	This is really quite unexciting: #2431 had a tentative +1 from @Lukasa, pending a rebase and retargeting against 3.0.0, but it’s been sat unloved for nearly eight months. 😢 This patch does the required rebase and targets the 3.0.0 branch.	alexwlchan	2017-02-10 17:11:37
3745	2016-12-03 05:42:07	Woah, zombie PR back from the dead! I haven't worked in Python for over a year now, but I'll see if I can address the suggestions this weekend.	ianjepperson	2017-02-10 17:11:37
3745	2016-12-04 23:08:55	I had a go at addressing the review markups, but I feel like more testing is required. I feel like there’s enough subtle behaviour here that we’d be better off with a whole stack of tests (probably using `@pytest.mark.parametrize`) that tests a whole variety of cases here. Which I may or may not get around to writing sometime this week. At a minimum, the cases described in [this comment](https://…	alexwlchan	2017-02-10 17:11:37
3745	2016-12-05 12:55:02	Yeah, I think more testing here would be fab. Not sure how we're going to get it though, especially if @alexwlchan doesn't have time to do it.	Lukasa	2017-02-10 17:11:37
3745	2016-12-10 20:51:21	I’ve stuck a note in my todo list to come back and write more tests here. I’ve built up a bit of a backlog of unfinished PRs, but hopefully I’ll find time to get back to this over Christmas.	alexwlchan	2017-02-10 17:11:37
3745	2017-02-10 17:11:36	Closing this out due to lack of activity. Feel free to re-open once you get a chance!	kennethreitz	2017-02-10 17:11:37
3744	2016-12-02 05:05:12	#### coding <S_CODE_TOKEN> ### error <S_CODE_TOKEN>	467754239	2016-12-02 08:28:09
3744	2016-12-02 08:28:09	Please don't set the `Content-Type` header. You set it incorrectly, which is what broke your server. If you remove `headers=headers` from your command, you'll find it works.	Lukasa	2016-12-02 08:28:09
3743	2016-12-01 22:13:37	for example: <S_CODE_TOKEN> Won't work ^ however you can do it with urllib, urllib2 <S_CODE_TOKEN> or with urllib3 <S_CODE_TOKEN> Is there any way to accomplish this with requests?	timothyjlaurent	2016-12-02 00:49:55
3743	2016-12-02 00:46:01	Hey @timothyjlaurent, the issue you're hitting is with the server rather than Requests. It looks like the base domain jamanetwork.com (where the redirect points you) may not want it crawled. The server has blacklisted any request with a User-Agent containing the word "python" or "curl". Given their robots.txt doesn't specify a restriction on your request though, I think we can shrug and work arou…	nateprewitt	2016-12-02 00:49:55
3743	2016-12-02 00:49:55	Nicely caught @nateprewitt	sigmavirus24	2016-12-02 00:49:55
3743	2016-12-02 02:30:10	Thanks @nateprewitt	timothyjlaurent	2016-12-02 00:49:55
3742	2016-12-01 10:33:54	We're currently seeing problems with requests version 2.12.0 and 2.12.1, see obspy/obspy#1599. I don't have much time to investigate right now, unfortunately, but wanted to quickly report this here. This might be an interaction with `future` package, as we are using it for Python 2/3 compatibility. Steps to reproduce with anaconda: <S_CODE_TOKEN> <S_CODE_TOKEN>	megies	2016-12-06 09:06:28
3742	2016-12-01 10:40:45	Can you check #2935, and in particular the solution linked by the solver of that issue [here](https://github.com/kennethreitz/requests/issues/2935)?	Lukasa	2016-12-06 09:06:28
3742	2016-12-01 12:50:03	The debugging like described [here](http://kronuz.io/nasty-bugs-crawling-in-some-python-libraries.html) indeed works, however if I do it, I don't get any exception whatsoever anymore.. which is kind of puzzling for me right now..	megies	2016-12-06 09:06:28
3742	2016-12-01 12:50:41	@megies Interesting. However, you should check for that particular pattern of exception handling in your code and dependencies to see if you can find it.	Lukasa	2016-12-06 09:06:28
3742	2016-12-01 13:07:36	I just `grep`ped through my complete python installation but didn't see any suspicious-looking patterns, most of these look like they are used as intended (I was only checking the naming of the second item, to see if anything might get overwritten accidently).. <S_CODE_TOKEN> output: [here](https://gist.github.com/megies/6e28df8c061669165c7d8c85f9d3ee42)	megies	2016-12-06 09:06:28
3742	2016-12-01 13:23:23	Hrm. Does any of your code do this?	Lukasa	2016-12-06 09:06:28
3742	2016-12-01 13:52:29	No, just checked. We have parantheses on all `except` lines that have a comma in it. Also checked for `future` package, that is sometimes behind confusing problems.	megies	2016-12-06 09:06:28
3742	2016-12-01 13:53:22	Ok, so you need to look to see if any third-or-first party code (yours or a dependency) is monkeypatching the queue module for any reason.	Lukasa	2016-12-06 09:06:28
3742	2016-12-01 14:13:07	Just guessing right now, but maybe this has to do with it: https://github.com/PythonCharmers/python-future/blob/master/src/future/standard_library/__init__.py#L107 And when diffing for changes in `requests` (`git diff v2.10.0..v2.12.0`), I see the following: <S_CODE_TOKEN> So my best guess right now is that it might be a clash of `six` vs `future`..	megies	2016-12-06 09:06:28
3742	2016-12-01 14:13:55	There is always a risk of that.	Lukasa	2016-12-06 09:06:28
3742	2016-12-01 15:06:25	I'm now 99% sure that this is an interaction of `six` and `future`. With the following diff in `urllib3` the problem disappears: <S_CODE_TOKEN> I'll propose that change to the urllib3 guys upstream.	megies	2016-12-06 09:06:28
3742	2016-12-01 15:07:34	Out of interest, why do you consider this to be urllib3's problem instead of future's problem?	Lukasa	2016-12-06 09:06:28
3742	2016-12-01 15:15:31	Don't get me wrong, I'm not considering it to be urllib3's problem, I consider it a combined six/future problem. But since I could come up with a simple and non-intrusive solution in urllib, why not go with it? Fact is that there are some version combinations of future and urllib3 that don't work well with each other, I'm not saying it is anybody's fault, just trying to fix it.	megies	2016-12-06 09:06:28
3742	2016-12-01 15:17:25	Sure thing. And we'll probably merge that fix in urllib3. But ultimately, what urllib3 is doing is entirely reasonable. If a library is monkeypatching the standard library in any way, they need to be *extremely* cautious and ensure that their users import that library *before* anything else: otherwise, that monkeypatch can and will break other code.	Lukasa	2016-12-06 09:06:28
3742	2016-12-01 15:29:27	For the sake of completeness, commenting out the following line in `future` (which is for Py2.6 compatibility) also makes the problem go away (on Python 2.7, not on Py2.6 obviously): https://github.com/PythonCharmers/python-future/blob/v0.15.2/src/future/standard_library/__init__.py#L108	megies	2016-12-06 09:06:28
3742	2016-12-01 15:31:43	> But ultimately, what urllib3 is doing is entirely reasonable. Yeah, sure. Like stated, I'm just being pragmatic here. There's a problem, found a fix that won't hurt anybody (or I'd be really surprised again), so it's fine for me.	megies	2016-12-06 09:06:28
3742	2016-12-01 15:38:04	@megies Out of interest, do you know what in your project or your dependencies imports future?	Lukasa	2016-12-06 09:06:28
3742	2016-12-01 15:39:42	We use `future` all across `obspy` for Py2/3 compatibilty. We even have a test that checks that certain `future` imports are done at the very top of every Python file. At some point we decided to go with `future` so we're stuck with for now.	megies	2016-12-06 09:06:28
3742	2016-12-02 00:57:37	> At some point we decided to go with future so we're stuck with for now. I'm so very sorry. That must be truly painful	sigmavirus24	2016-12-06 09:06:28
3742	2016-12-05 18:04:47	> I'm so very sorry. That must be truly painful It is. FYI we can work around this within obspy (obspy/obspy#1612, obspy/obspy#1614), but it might still be good to solve this in requests/urllib3, mostly in case other packages use `future` and requests/urllib3.	megies	2016-12-06 09:06:28
3742	2016-12-06 09:06:18	Resolved in shazow/urllib3#1061	Lukasa	2016-12-06 09:06:28
3741	2016-12-01 04:44:36	see the issue in https://github.com/docker/docker-py/issues/1325, although I am not sure this is a right place to post.	huikang	2016-12-01 08:08:37
3741	2016-12-01 05:34:26	As per #3734 this is already getting worked on. The relevant issue to follow in Requests is #3735 Also - If you had locked in docker/docker-py you'd see that they had already been talking about this over there in [docker/docker-py/#1321](https://github.com/docker/docker-py/issues/1321)	TetraEtc	2016-12-01 08:08:37
3741	2016-12-01 08:08:37	Yup, this is a duplicate. Closing in favour of #3735.	Lukasa	2016-12-01 08:08:37
3740	2016-12-01 03:40:04	I noticed this issue building conda recipes. Conda uses requests to download files from the internet. The file that is being fetched is: https://dakota.sandia.gov/sites/default/files/distributions/public/dakota-6.5-public.src.tar.gz (link found here: https://dakota.sandia.gov/download.html) Downloading with curl -O filesize: 78MB md5: 02c46e904d40bba6b308065db34c1ad7 Downloading with urllib2 (fro…	groutr	2016-12-01 15:05:30
3740	2016-12-01 09:14:54	My best guess is that this is related to compression. Can you print the response headers from curl and from Requests please?	Lukasa	2016-12-01 15:05:30
3740	2016-12-01 14:45:44	curl <S_CODE_TOKEN> Requests: <S_CODE_TOKEN> From urllib2 <S_CODE_TOKEN>	groutr	2016-12-01 15:05:30
3740	2016-12-01 14:47:19	Yup, we definitely think it's 81mb too. Do you want to diff the file output to see what is different in them?	Lukasa	2016-12-01 15:05:30
3740	2016-12-01 15:05:30	Oh, nevermind, I think I know what's going on here. By default, Requests will decompress the file. This is because it's been sent with Content-Encoding: gzip. The remote peer really shouldn't be saying `Content-Encoding: gzip` *and* `Content-Type: application/x-gzip`: that implies that the file is a gzipped gzip file, which is presumably not what is meant. The way to deal with this, if you can't …	Lukasa	2016-12-01 15:05:30
3740	2016-12-02 04:21:25	Thank you for the tip.	groutr	2016-12-01 15:05:30
3739	2016-11-30 22:22:49	I was surprised to see that requests is not making use of Travis/Appveyor CI. Is there a specific reason for that? I would be willing to send a PR implementing it, if the only reason is that no one got around to it yet. I also saw that `tox.ini` is in the .gitignore file - so is tox used locally by some devs but not part of the project? If so: what are the reasons for not having a `tox.ini` as pa…	obestwalter	2016-12-01 13:14:18
3739	2016-11-30 23:52:35	Hey @obestwalter, I talked to @Lukasa about this a few weeks ago. To quote a bit of his response: >Requests moved away from Travis because it made a lot of live network requests in its test suite and Travis had frequent network outages that caused real problems with the test run. While a lot of these issues have been resolved, I think the general sentiment is Travis generates a fair amount of noi…	nateprewitt	2016-12-01 13:14:18
3739	2016-12-01 08:18:37	@obestwalter All of these decisions are fundamentally @kennethreitz's: the other maintainers have no objection to re-adding Travis support and a toxfile.	Lukasa	2016-12-01 13:14:18
3739	2016-12-01 11:46:33	Hello @Lukasa and @nateprewitt, thanks for the explanation. Why is the tox.ini then not part of the project? Is there a problem to get it working for everyone involved? My naive thinking would be that once you have tox properly configured for the project it works for everyone involved. So, if there are any concrete problems/bugs that prevent your project from adopting tox properly, just let us kn…	obestwalter	2016-12-01 13:14:18
3739	2016-12-01 12:50:16	We have adopted tox heavily, but Kenneth didn't want a toxfile checked into the repository: that's why it's not part of the project. =) Once again, these particular decisions are made by Kenneth.	Lukasa	2016-12-01 13:14:18
3739	2016-12-01 13:14:18	Thank you - I was pointed to the relevant discussions. I should have looked a bit more closely before asking stupid questions. Sorry for the noise.	obestwalter	2016-12-01 13:14:18
3738	2016-11-30 21:22:10	This reverts commit 34af72c87d79bd8852e8564c050dd7711c6a08d6. This commit was added by @tiran to try to avoid the IDNA-encoding logic that we added in v2.12.0. I believe that the *other* workarounds we merged for that are sufficient, and this change broke docker-py and probably broke others. @tiran, can you confirm that your code continues to function with this change reverted? I'd like to be abl…	Lukasa	2016-12-01 10:45:25
3738	2016-11-30 21:24:39	@Lukasa, I think it would be beneficial readding the test after this reversion. It still provides a useful check going forward and will pass regardless of the tightened scheme check.	nateprewitt	2016-12-01 10:45:25
3738	2016-11-30 21:33:38	Heh, I just noticed that that test never actually tested the relevant function. WHAT IDIOT REVIEWED THIS CODE THE LAST TIME? :wink: I'll write some new tests that actually codify our behaviour here so that we avoid regressing.	Lukasa	2016-12-01 10:45:25
3738	2016-11-30 21:37:33	I lost 6 hours of my day troubleshooting this bug 😨 🔫	gvilarino	2016-12-01 10:45:25
3738	2016-12-01 06:00:01	@Lukasa sorry for being a hound but do you have an eta on this 2.12.3 release? We just lost a day of dev / test trying to figure out what broke docker-py until we found this. Thx - MS	mshahpalerra	2016-12-01 10:45:25
3738	2016-12-01 06:04:02	@mshahpalerra just pin your requests dep to an older 2.11.x version and you'll be ok. @Lukasa please release a new version of requests ASAP or this will be another left-pad.	marcosnils	2016-12-01 10:45:25
3738	2016-12-01 06:06:58	@marcosnils - already being done but that has some other complications as we are changing this pinning on code that is pre prod so has to be retested (not your problem i know :) ) - thanks for the tip	mshahpalerra	2016-12-01 10:45:25
3738	2016-12-01 08:02:34	@marcosnils Well that's a ludicrously hyperbolic thing to say. The left-pad incident broke all users of the package. This breaks docker-py, and docker-py only. The vast majority of our users have not noticed a problem with v2.12.2. There are several bug reports both here and on docker-py, there is a good temporary workaround, so if it's all the same to you I'm going to take long enough over this …	Lukasa	2016-12-01 10:45:25
3738	2016-12-01 08:04:03	@mshahpalerra As to the ETA of v2.12.3, it will be as soon as I can get confirmation from @tiran that the problem he was originally trying to fix is still fixed in this branch. If it isn't, then it will be as soon as I can work with him to build a new patch that avoids this specific issue.	Lukasa	2016-12-01 10:45:25
3738	2016-12-01 10:44:47	ACK Custodia's test suite for my http+unix adapter is passing with @Lukasa 's branch.	tiran	2016-12-01 10:45:25
3738	2016-12-01 10:45:23	Ok, let's ship a 2.12.3 then. Thanks @tiran!	Lukasa	2016-12-01 10:45:25
3738	2016-12-22 14:03:52	> Custodia's test suite for my http+unix adapter is passing with @Lukasa 's branch. I it really amazing that `http+unix` t will work with python-requests-3.0. Unfortunately, python-requests-3.0 has not been released yet. But 2.12.3 is released and already in some distributions: fedora-26 and debian unstable and might get to debian testing in few days. 2.12.0 introduced IDNA-encoding logic which b…	lslebodn	2016-12-01 10:45:25
3738	2016-12-22 15:05:36	@Islebodn could you provide an example http+unix:// URI/filepath that you're having issues with in 2.12.3? This should be fixed even without #3713 but perhaps we missed something.	nateprewitt	2016-12-01 10:45:25
3738	2016-12-22 15:09:58	Correct, this should be fixed in 2.12.4.	Lukasa	2016-12-01 10:45:25
3738	2016-12-22 17:43:46	>> @Islebodn could you provide an example http+unix:// URI/filepath that you're having issues with in 2.12.3? This should be fixed even without #3713 but perhaps we missed something. >Correct, this should be fixed in 2.12.4. Thank you very much for fast response. i really appreciate it. I did some tests with more version of pyhton-requests and I found out that 2.12.3 and 2.14.1 does not work well…	lslebodn	2016-12-01 10:45:25
3738	2016-12-22 18:34:52	Hmm, so you're right. This is an issue in that this path will pass through IDNA without throwing an exception, but IDNA is forcing it to lowercase. This is valid behaviour for a hostname which should be case insensitive but doesn't work for paths (which really shouldn't be IDNA encoded in the first place). This is a bug, but the way unix sockets have worked in the past is kind of incorrect too. I…	nateprewitt	2016-12-01 10:45:25
3738	2016-12-22 18:53:38	>Hmm, so you're right. This is an issue in that this path will pass through IDNA without throwing an exception, but IDNA is forcing it to lowercase. > This is valid behaviour for a hostname which should be case insensitive Agree; that's the reason why reverted patch tried to use IDNA only with `http://` and `https://` > but doesn't work for paths (which really shouldn't be IDNA encoded in the fir…	lslebodn	2016-12-01 10:45:25
3738	2016-12-22 19:12:43	So, I did some more investigating and this actually is completely unrelated to IDNA. shazow/urllib3#911 introduced a forced lowercasing of all host names in urllib3 which was released in urllib3 1.17. The version of urllib3 used in Requests prior to 2.12.0 was 1.16 which is why we hadn't hit this before. urllib3's behaviour here is completely correct because host names should be able to be lowerc…	nateprewitt	2016-12-01 10:45:25
3738	2016-12-22 19:23:26	> urllib3's behaviour here is completely correct because host names should be able to be lowercased without affecting the URIs usability. Right. > As I said above, passing a path has worked in the past but is technically not in line with how we're parsing the URI. Again, I think we'll have to wait for @Lukasa to weigh in here. Since there is no specification around UNIX socket URIs, I would think…	sigmavirus24	2016-12-01 10:45:25
3738	2016-12-22 19:44:39	>Since there is no specification around UNIX socket URIs, I would think we'd treat that as a path, not a hostname. *shrug* Agreed, that seems like the sensible thing to do if Requests is going to properly support unix sockets. We'd need to expand both how urllib3 parses URIs, and our flow in `prepare_url`, rather than relying on our current workarounds. That approach would fix a lot of the IDNA i…	nateprewitt	2016-12-01 10:45:25
3738	2016-12-22 20:25:08	Hrm. This is not ideal. However, it's further evidence that Requests is really ill suited to handling these use-cases. It makes an enormous number of assumptions about URL structure that are simply not reasonable. I have no interest in expanding urllib3's notion of a URL to encompass this use-case. I would, however, be willing to add an extension to allow its URL case normalisation to apply only …	Lukasa	2016-12-01 10:45:25
3738	2016-12-22 21:47:19	So I have an issue ready to throw up on urllib3 to catalog this appropriately, but have another question before we start down the scheme specific normalization route. Storing something in the form `/tmp/path/out.socket` as the `host` and not `path` of the URI seems off. The authority component isn't required in the URI, so wouldn't it be more correct to detect a URI without a host and store the v…	nateprewitt	2016-12-01 10:45:25
3738	2016-12-23 09:33:24	@nateprewitt I don't think we do store `/tmp/path/out.socket` as the `host`. I think we only store it if its urlencoded when we receive it, which seems more reasonable to me. Though admittedly I'm not the URI expert (that'd be @sigmavirus24).	Lukasa	2016-12-01 10:45:25
3738	2016-12-23 16:45:08	@Lukasa, you're right, I was conflating behaviours in my explanation. %-encoding the path is a hack around `prepare_url` because Requests refuses URLs without a host at the model level, rather than adapter. The host is mandated for http/https schemes but becomes a grey area with the use of "http+". If we want to support "http+{unix,docker,???}", which seems poorly defined but in use, we'd probabl…	nateprewitt	2016-12-01 10:45:25
3738	2016-12-23 18:22:21	The % encoding of the path to the Unix socket file or abstract namespace is mandatory. How else would you distinguish between the file path and the HTTP path? Some implementations probe ever path segment until a socket file is found and then magically treat the remaining path segments as HTTP path. That's a dangerous hack. The socket path may include non-ASCII chars or a NULL byte for abstract na…	tiran	2016-12-01 10:45:25
3738	2016-12-23 18:27:37	@tiran thanks, for clarifying! I'll defer to those of you that are much more well versed in this space than I am :) I'll open the issue in urllib3 with Lukasa's originally suggested fix.	nateprewitt	2016-12-01 10:45:25
3738	2016-12-23 21:04:40	One has to suffer a lot before one knows all pain points. :) Sent from my Android phone with K-9 Mail.	tiran	2016-12-01 10:45:25
3738	2017-01-02 14:22:52	and a little bit broken python-requests 1.12.4 got to the debian testing https://packages.debian.org/search?suite=stretch&searchon=names&keywords=python-requests https://packages.debian.org/stretch/python-requests and of course python-urllib3 was upgraded as well https://packages.debian.org/search?suite=stretch&searchon=names&keywords=python-urllib3 https://packages.debian.org/stretch/python-urll…	lslebodn	2016-12-01 10:45:25
3737	2016-11-30 18:15:37	Windows 10 64b python 3.5 32b PyInstaller 3.3dev requests 1.12.2 problem: <S_CODE_TOKEN> The problem disappeared after the installation request 1.11.0 and rebuild	b0g3r	2016-11-30 18:16:51
3737	2016-11-30 18:16:51	This is a problem with pyinstaller. The `queue` module is part of the standard library, there is no reason for it not to be present.	Lukasa	2016-11-30 18:16:51
3736	2016-11-30 17:57:22	Possibly just a previously quirkly behavior that intentionally no longer works. For `requests<2.12.2` having `None` for username and password still resulted in a BasicAuth authstr being created. Starting in `2.12.2` it will raise an exception. <S_CODE_TOKEN> here's the change, (which certainly seems desirable), but caused our upstream (`python-gitlab`) to break. https://github.com/kennethreitz/re…	hummus	2016-11-30 18:04:46
3736	2016-11-30 17:58:11	Uh...what basic auth string did it generate?	Lukasa	2016-11-30 18:04:46
3736	2016-11-30 18:01:48	<S_CODE_TOKEN> yea i'm fully aware that this doesn't make much sense and closing wontfix seems entirely reasonable. Just figured I'd call it out in case anyone else was similarly relying on the behavior.	hummus	2016-11-30 18:04:46
3736	2016-11-30 18:04:46	Heh, yeah, that's the base64 encoded form of `None:None`. I think we can call this wontfix: that should never have worked, and it's quite surprising.	Lukasa	2016-11-30 18:04:46
3736	2016-11-30 19:28:10	@hummus should we file a ticket at [python-gitlab](https://github.com/gpocentek/python-gitlab/issues)'s issue tracker? I would do it myself but I don't know enough about the problem	hangtwenty	2016-11-30 18:04:46
3735	2016-11-30 16:28:44	Follows from #3734. When we patched to ignore all unrecognised schemes instead of just those that didn't begin `http`, we stopped handling parameters for those URLs. This may break some more benign uses such as `http+unix`, which wanted to add parameters to their URLs. While this is inline with our intended policies (we do not understand URLs that have schemes we don't know anything about), this,…	Lukasa	2016-12-01 10:45:25
3735	2016-11-30 16:54:55	I should note that we have had this conversation with the docker-py folks before: see #1879. Ultimately, there is a problem with how much people want us to understand URLs for non-standard HTTP schemes. People would like us to understand them enough to add query parameters, but not so much that we look for a hostname to internationalize. I am as conflicted as I was three years ago.	Lukasa	2016-12-01 10:45:25
3735	2016-11-30 23:06:24	Thanks @Lukasa for chiming in and looking into this! Being able to rely on `requests` to make docker-py work has been a great boon for us, especially the ability to handle different transport formats (HTTP/s, UNIX sockets, and more recently Windows named pipes) through the same interface is a powerful feature for us. If you see any way we could keep this flexibility while making things easier on …	shin-	2016-12-01 10:45:25
3735	2016-12-01 08:22:34	In the short term, I think we need to back out the breakage: kicking things over with @graingert convinced me that ultimately, whether we ever intended docker-py's usage of Requests to actually work, it *has* worked for more than three years. If we're going to break that, we should break it on purpose, rather than by accident. So this issue remains worth discussing because we should solidify our …	Lukasa	2016-12-01 10:45:25
3735	2016-12-01 08:49:33	> In the short term, I think we need to back out the breakage https://github.com/kennethreitz/requests/pull/3738	graingert	2016-12-01 10:45:25
3734	2016-11-30 15:10:21	Reported by @graingert. The patch filed by @tiran in #3713 seems to have broken docker-py. They're using a custom URL scheme (`http+docker`), which we previously applied URL preparation to but now do not. This has therefore busted what they were up to in v2.12.2. I'm not immediately sure that we have a good way out of this. Prior to this patch docker-py users were *probably* at risk of encounteri…	Lukasa	2016-11-30 16:29:09
3734	2016-11-30 15:10:36	Corresponding docker-py issue is docker/docker-py#1321.	Lukasa	2016-11-30 16:29:09
3734	2016-11-30 15:17:26	What is unclear to me is exactly *why* this skip is happening. @graingert, if you can run your example under pdb can you set a breakpoint at `requests.sessions.Session.request` and run `print url` when it breaks?	Lukasa	2016-11-30 16:29:09
3734	2016-11-30 15:18:22	@Lukasa can do	graingert	2016-11-30 16:29:09
3734	2016-11-30 15:21:09	@Lukasa it's 'http+docker://localunixsocket/v1.24/images/create' but that gets handled by the mounted `docker.transport.unixconn.UnixAdapter`	graingert	2016-11-30 16:29:09
3734	2016-11-30 15:22:45	Heh, nevermind, I think I know what this is. The *only* difference between the two Requests versions is this. In 2.12.1: <S_CODE_TOKEN> In 2.12.2 <S_CODE_TOKEN> Specifically, the issue is that when Requests processes the URL it ends up as a bytestring. When it does not, it ends up as whatever type was passed in: in the case of Python 3, unicode. That then trips something up lower down in the stac…	Lukasa	2016-11-30 16:29:09
3734	2016-11-30 15:27:32	Yup, the criminal is `http.client`: the [auto-adding of Host headers](https://github.com/python/cpython/blob/3de470284c2e067ae445c572413a0290d58fb139/Lib/http/client.py#L1131) is only done if `url.startswith('http')`, which in Python 3 is not true for bytes URLs. This is a pretty dumb failure mode.	Lukasa	2016-11-30 16:29:09
3734	2016-11-30 15:31:45	Just as a little background here, #3713 was raised because unix sockets were hitting idna. The bypass (#3695) had addressed (at least from my tests) the socket path issues already. I didn't think it was worth noting because it seemed #3713 was providing some helpful constraint tightening, beyond fixing the immediate idna issue. As far as I can tell, avoiding that tightened bailout point would lik…	nateprewitt	2016-11-30 16:29:09
3734	2016-11-30 15:35:28	So, Requests can potentially address this with a feature: we could have a registry of schemes that we should just treat like HTTP (that is, we should assume that all our URL-processing logic can handle). That would allow docker-py to register "http+docker" as something that makes sense. However, given that docker-py are *already* lying to us by setting a hostname (hi there `localunixsocket`), why…	Lukasa	2016-11-30 16:29:09
3734	2016-11-30 15:37:01	@Lukasa someone might come along and register the gtld localunixsocket	graingert	2016-11-30 16:29:09
3734	2016-11-30 15:39:57	@graingert That's fine, it won't matter. The adapter is selected based on a longest-prefix match, so the docker-py adapter will still be selected and knows it doesn't have to do a DNS lookup.	Lukasa	2016-11-30 16:29:09
3734	2016-11-30 15:41:32	Ok, so here's the thing: now that we're not processing the URL everything is off the table. Query parameters for example, are not handled any longer. This also probably breaks some docker-py stuff.	Lukasa	2016-11-30 16:29:09
3734	2016-11-30 15:42:10	@graingert has pointed out that in situations like this we should probably throw an exception if we were supposed to add any query parameters to the request.	Lukasa	2016-11-30 16:29:09
3734	2016-11-30 15:59:28	> Yup, the criminal is http.client: the auto-adding of Host headers is only done if url.startswith('http'), which in Python 3 is not true for bytes URLs. This is a pretty dumb failure mode. It's not the missing Host header, the request still works fine without it. (currently it's set to 'Host: localhost' which doesn't mean anything to the docker process) The issue is the params processing of the …	graingert	2016-11-30 16:29:09
3734	2016-11-30 16:01:35	Yeah, so once again, docker-py can get out of this by changing the way they handle their adapters. However, I'm not sure Requests should be processing schemes it doesn't understand, and our previous escape hatch wasn't great.	Lukasa	2016-11-30 16:29:09
3734	2016-11-30 16:02:18	@Lukasa should this handling be moved to the adaptor?	graingert	2016-11-30 16:29:09
3734	2016-11-30 16:02:27	Which handling?	Lukasa	2016-11-30 16:29:09
3734	2016-11-30 16:02:47	*URL processing	graingert	2016-11-30 16:29:09
3734	2016-11-30 16:03:28	No, I don't think so. I think it's right where it is. We can discuss whether there is a sensible feature addition that allows for Requests adapters to register scheme-specific URL processing logic, but that can't be shoved in for a little while and has to clear quite a high bar.	Lukasa	2016-11-30 16:29:09
3734	2016-11-30 16:29:09	Closing in favour of #3735.	Lukasa	2016-11-30 16:29:09
3733	2016-11-29 09:02:57		jorgesumle	2016-11-29 09:06:33
3733	2016-11-29 09:03:34	There's no reason to remove these. What are you trying to achieve here?	Lukasa	2016-11-29 09:06:33
3733	2016-11-29 09:06:54	What are they? And what are they for? They are not displayed well in my computer. From Readme in GitHub ![captura de pantalla de 2016-11-29 10 05 31](https://cloud.githubusercontent.com/assets/14212780/20703284/76a287dc-b61b-11e6-8e4c-155b3a940b57.png) From pip ![captura de pantalla de 2016-11-29 10 05 43](https://cloud.githubusercontent.com/assets/14212780/20703288/7a051336-b61b-11e6-8007-63c3aa…	jorgesumle	2016-11-29 09:06:33
3733	2016-11-29 09:08:59	They are [emoji](https://en.wikipedia.org/wiki/Emoji). They're pictograms that have been assigned Unicode glyphs. If your computer cannot render them you can either elect to resolve that by installing an emoji font, or you can simply ignore them: you aren't losing out on any critical data. The picture you can't see, for the record, is a slice of cake.	Lukasa	2016-11-29 09:06:33
3733	2016-11-29 12:14:27	The cake is a lie.	kennethreitz	2016-11-29 09:06:33
3732	2016-11-29 00:59:04	Seeing the following errors when attempting to upgrade to 2.12.1. This most likely has to do with the underlying upgrade to urllib3. If that is deemed the case I can move this issue. 2.11.1 does not exhibit any issues. Requests was installed with pip and running under python3.5. Stacktrace: <S_CODE_TOKEN> Reproduce with: <S_CODE_TOKEN>	kevgliss	2016-11-30 17:28:47
3732	2016-11-29 08:12:44	Is your CA bundle a directory or a single file?	Lukasa	2016-11-30 17:28:47
3732	2016-11-29 08:15:56	The short explanation of this problem right now is that the server seems to be rejecting your certificate. My best guess on this is that the 2.11.1 Requests had a urllib3 that didn't work with PyOpenSSL, but now does, so you're bumping into a code problem with PyOpenSSL. Can you try `pip install requests` in a clean environment with no PyOpenSSL to see if you have the same problem?	Lukasa	2016-11-30 17:28:47
3732	2016-11-29 18:16:54	The CA bundle is a single file. I've tried it in a clean virtualenv and it seems to be fine. Does this point to a compatibility issue with PyOpenSSL and urllib3?	kevgliss	2016-11-30 17:28:47
3732	2016-11-29 18:26:10	It seems that I only directly rely on pyopenssl for crl checking: https://github.com/Netflix/lemur/blob/master/lemur/certificates/verify.py#L63 It looks as though this functionality was added to cryptography 1.1 per: https://cryptography.io/en/latest/changelog/?highlight=CRL#id18 If we think that removing the pyopenssl dependency removes this issue I will go ahead and move onto the cryptography i…	kevgliss	2016-11-30 17:28:47
3732	2016-11-29 19:25:40	This suggests that there is an issue with the way urllib3's PyOpenSSL integration is functioning. I'll investigate tomorrow.	Lukasa	2016-11-30 17:28:47
3732	2016-11-30 10:48:18	Ok, I suspect I've found the problem. Can you set up an environment with the misbehaving install, and then edit line 379 of `requests/packages/urllib3/contrib/pyopenssl.py`? Change it from: <S_CODE_TOKEN> to <S_CODE_TOKEN> and see if the problem still exists?	Lukasa	2016-11-30 17:28:47
3732	2016-11-30 17:26:24	It was on line 397. And that seems to fix it. :-)	kevgliss	2016-11-30 17:28:47
3732	2016-11-30 17:28:47	Ok, so that's a urllib3 bug. =) Mind opening a bug report on urllib3 that points out that our pyopenssl support doesn't support certificate chains for client certs?	Lukasa	2016-11-30 17:28:47
3731	2016-11-28 09:43:24	Do you really like this? <S_CODE_TOKEN> I had this code: <S_CODE_TOKEN> It took some time to understand why this did not work like the way I wanted. I guess you don't want to change the current behaviour since it could break a lot of existing code. Question: Do you really like this?	guettli	2016-11-28 09:55:09
3731	2016-11-28 09:55:09	Thanks for this report! In the future, before filing issues against open source projects, please take the time to investigate whether they have seen an issue before. If you had searched "bool" in our issue tracker the first result you'd have seen would have been for #2002, which already tracks this issue. You'll notice that we agree with you that it's bad, and have removed it in our branch for th…	Lukasa	2016-11-28 09:55:09
3731	2016-11-28 17:54:13	I went a little bit overboard when I wrote that. It's totally unnecessary when Resoponse.ok exists. Sent from my iPhone > On Nov 28, 2016, at 4:55 AM, Cory Benfield <notifications@github.com> wrote: > > Thanks for this report! > > In the future, before filing issues against open source projects, please take the time to investigate whether they have seen an issue before. If you had searched "bool"…	kennethreitz	2016-11-28 09:55:09
3730	2016-11-27 05:42:48	Hi, We are developing a python application using tornado framework. The application consumes a REST end point exposed by splunk system to get some metrics data. A scheduled background process runs and populates our application local data-store. While tornado serves data to third party using the local data-store. We are using Requests==2.9.1 to communicate with Splunk Code snippet using which we a…	venkat2111987	2016-11-27 08:36:02
3730	2016-11-27 08:36:02	No. CLOSE_WAIT is the TCP state that is entered by the TCP peer that initiates a connection close. It cannot be avoided: it exists to ensure that delayed or retransmitted packets belonging to a TCP connection are not lost. When the Tornado application is closed down, Requests' pooled sockets all get closed by the Python runtime or the OS. That means your Tornado application initiated the close, a…	Lukasa	2016-11-27 08:36:02
3730	2016-11-27 08:42:06	Ah, apologies, I see you're getting the CLOSE_WAIT on the other machine. That seems like Splunk is initiating an idle timeout. What Python interpreter are you using?	Lukasa	2016-11-27 08:36:02
3730	2016-11-27 15:58:38	We are using Python 2.7.5 for our tornado application (dockerized). The splunk version on the other machine is 6.4.0 which is packaged with python 2.7.11. Thanks!	venkat2111987	2016-11-27 08:36:02
3730	2016-11-27 16:05:21	Are you familiar with Wireshark? It would be interesting to see Wireshark traffic from the application. In particular, I'm interested to see whether the TCP connections your server sets up to splunk are cleaned up promptly in use or not.	Lukasa	2016-11-27 08:36:02
3729	2016-11-25 00:40:08	<S_CODE_TOKEN> This causes `100%` CPU and slows down throughput to less than `1MB/s`.	pdknsk	2016-11-28 12:32:10
3729	2016-11-25 08:27:33	Sorry, but right now you haven't given us anything like enough to go on. Please answer all of the following questions: - How does this behave on smaller chunk sizes? - What about larger ones? - What version of Requests are you using? - What version of Python are you using? - Can you share the URL in question? - What is the throughput when using `.content` directly? - What do the response headers …	Lukasa	2016-11-28 12:32:10
3729	2016-11-25 20:18:04	I had wrongly assumed it's an universal bug affecting every HTTPS connection, which is why I didn't provide further information. I've done further investigation and it seems to affect only some CDNs, like _Akamai_ and _Azure_. [Example](https://az792536.vo.msecnd.net/vms/VMBuild_20161102/VirtualBox/MSEdge/MSEdge.Win10_preview.VirtualBox.zip) (affected). [Counter-example](https://cloudfront.debian…	pdknsk	2016-11-28 12:32:10
3729	2016-11-25 20:59:36	Is this true even with empty loop bodies as in your sample code? I ask because my normal instinct here would be that the repeated context switches back into Python are causing your performance problem, but *larger* chunks shouldn't exhibit that problem at all: they should be proportionally *more* efficient than the smaller chunk sizes. This suggests that the problem is the manipulation of increas…	Lukasa	2016-11-28 12:32:10
3729	2016-11-25 21:54:04	> Is this true even with empty loop bodies as in your sample code? Yes. > Do you have access to Python 3 on your machine? I've tried Python `3.4.3` with requests `2.2.1` as provided by Ubuntu repositories, and the problem does not occur, even at <S_CODE_TOKEN> chunk size. I have figured out why. When I Ctrl+C the connection, the stack traces hold the clue. Python `2.7.12` <S_CODE_TOKEN> Python `3…	pdknsk	2016-11-28 12:32:10
3729	2016-11-25 22:04:53	I've also figured out why the counter-example provided a few posts earlier does not exhibit the problem: it redirects to a HTTP server. So it does affect every HTTPS connection after all.	pdknsk	2016-11-28 12:32:10
3729	2016-11-25 22:10:49	I've only installed _PyOpenSSL_ to silence the [InsecurePlatformWarning](http://urllib3.readthedocs.io/en/latest/advanced-usage.html#ssl-warnings) on Python `2.7.6`, which I've since replaced with self-compiled Python `2.7.12`, so _PyOpenSSL_ is now obsolete and the problem fixed for me. I think there is still a bug here somewhere related to chunk size.	pdknsk	2016-11-28 12:32:10
3729	2016-11-25 22:27:01	Unfortunately I just noticed that some other packages installed through _pip_ since do also require _PyOpenSSL_.	pdknsk	2016-11-28 12:32:10
3729	2016-11-25 22:29:28	Ok, so then the next question is: is this merely a case of CFFI buffer allocation being slow, or is there something else going on? I'll need to investigate this further, as PyOpenSSL may not be at fault directly: it may be something to do with how we use it.	Lukasa	2016-11-28 12:32:10
3729	2016-11-26 11:17:29	@pdknsk It would be interesting to see if you continue to have this problem on Python 3 with `pip install requests[security]`. That will also bring in PyOpenSSL, which should cause the problem again.	Lukasa	2016-11-28 12:32:10
3729	2016-11-26 12:54:51	So, a quick test reveals that our use of CFFI is almost certainly the bottleneck here. I ran the following script (note the import from PyOpenSSL's FFI object, this was intended only for consistency and ease): <S_CODE_TOKEN> That gave me the following results: <S_CODE_TOKEN> Note, essentially, that increasing the allocation size increases the cost of allocation by a factor of between 20 to 40. Th…	Lukasa	2016-11-28 12:32:10
3729	2016-11-26 22:08:13	So I can't reproduce this behaviour in plain C code. That suggests that the problem is elsewhere. We might need to look at CFFI here.	Lukasa	2016-11-28 12:32:10
3729	2016-11-27 15:29:29	Ok, this is kinda CFFI's fault, but not really. When we do the initial buffer allocation CFFI kindly gives us a *zeroed* buffer. This zeroed buffer requires something that is basically the equivalent of `malloc` followed by `memset` (it's actually `calloc`, but that's neither here nor there). That means that allocations of buffers like this in CFFI have an approximately linear cost in the size of…	Lukasa	2016-11-28 12:32:10
3729	2016-11-27 20:17:21	I read the _CFFI_ documentation briefly yesterday and noticed that <S_CODE_TOKEN> returns zero-initialised memory, but didn't mention it because I'm unfamiliar with all the machinery involved here, so wasn't sure that's the performance limitation. What I also noticed is function [<S_CODE_TOKEN>](http://cffi.readthedocs.io/en/latest/ref.html#ffi-new-allocator) which provides a way to use `malloc` …	pdknsk	2016-11-28 12:32:10
3729	2016-11-27 20:35:24	Yup, this has already been proposed as an alternative solution in the relevant pyopenssl issue.	Lukasa	2016-11-28 12:32:10
3729	2016-11-27 20:45:41	I just tried the benchmark you posted earlier, with the line from [pyca/pyopenssl#577](https://github.com/pyca/pyopenssl/issues/577#issuecomment-263143734), and it returns instantly regardless of allocation size, as you'd expect. Problem solved.	pdknsk	2016-11-28 12:32:10
3729	2016-11-28 12:32:10	Ok, the underlying issue at PyOpenSSL has had a fix merged. This should *drastically* improve our performance in this edge case. Thanks for the report @pdknsk and thanks for working with us to narrow down the problem! :sparkles:	Lukasa	2016-11-28 12:32:10
3729	2016-11-28 19:07:34	It's interesting how a rare problem produced a fix with much wider application. I figure this will save quite a bit of CPU and thus electricity, and perhaps even yield noticeable performance improvements for every HTTPS connection on slow devices. A problem well worth reporting.	pdknsk	2016-11-28 12:32:10
3729	2016-12-05 05:05:16	...What's particularly mysterious here is that for large buffers (these definitely qualify), `calloc` should be about as cheap as `malloc`, and much cheaper than `malloc`+`memset`! Once you pass the size threshold where the heap allocator decides to go to the kernel to satisfy the request (128 KiB for glibc by default), then the kernel returns lazily-zeroed memory regardless. So `malloc` and `cal…	njsmith	2016-11-28 12:32:10
3729	2016-12-05 05:23:16	...darn, I got curious and investigated further. I have poor impulse control. Anyway, this is totally a bug in cffi: https://bitbucket.org/cffi/cffi/issues/295/cffinew-is-way-slower-than-it-should-be-it	njsmith	2016-11-28 12:32:10
3729	2016-12-05 09:19:04	...annnnnd it's *also* a bug in MacOS: https://github.com/pyca/pyopenssl/pull/578#issuecomment-264800709 @pdknsk what have you *done*	njsmith	2016-11-28 12:32:10
3729	2016-12-05 09:19:09	So @pdknsk, after further investigation prodded by @njsmith, you've actually stumbled onto *two* bugs that are wasting a lot of CPU and electricity. The first is that CFFI should be using more efficient allocation. The second, and *much more important*, is that there is a region of allocations between about 128kB and 125MB where macOS (and, presumably, iOS/watchOS/tvOS as well) forcibly page-in a…	Lukasa	2016-11-28 12:32:10
3729	2016-12-05 09:29:16	This bug now also filed as rdar://29508271	Lukasa	2016-11-28 12:32:10
3718	2016-11-23 21:26:30	Fix #3698. This fixes also a traceback in https://github.com/galaxyproject/bioblend/blob/master/bioblend/galaxy/client.py#L135 where the `text` attribute of an empty `requests.Response()` object is used: <S_CODE_TOKEN>	nsoranzo	2016-11-24 13:35:37
3718	2016-11-23 21:30:08	Heh, I was going to say that we shouldn't tolerate silly status codes until I saw that we already tolerate `0`. That's really quite odd, but fair enough, I guess this is a logical extension of what we already do.	Lukasa	2016-11-24 13:35:37
3718	2016-11-23 21:30:29	However, before we merge this, can I ask you to please add a test for this logic?	Lukasa	2016-11-24 13:35:37
3718	2016-11-23 21:38:02	@Lukasa Do you mean a test that for an empty `requests.Response()` object, the `content` property is None?	nsoranzo	2016-11-24 13:35:37
3718	2016-11-23 21:42:08	Yep. =)	Lukasa	2016-11-24 13:35:37
3718	2016-11-23 21:46:34	A couple of things here just for future readers. This unfortunately wouldn't fix the problem #3698 had because their mocking still required a valid status code in their empty response. The other thing to think about is that with this patch, empty responses that used to work with valid bodies but no status code will now return `None`. Likely a rare edge case, but #3698 was thought to be unlikely t…	nateprewitt	2016-11-24 13:35:37
3718	2016-11-23 21:48:25	I remain really unsure that we should tolerate content with no status codes, but clearly we have done it before so... 😕	Lukasa	2016-11-24 13:35:37
3718	2016-11-23 21:58:53	I like the proposed logic.	kennethreitz	2016-11-24 13:35:37
3718	2016-11-23 22:35:00	Just another passing thought, while we're here. If we're going to loosen this up, should we also broaden the check to `or self.raw is None` so we're solving #3698? Otherwise we still have an awkward failure mode in the event of a valid status_code but no response body.	nateprewitt	2016-11-24 13:35:37
3718	2016-11-23 22:44:05	Honestly, I really don't think we need to solve for #3698. There's little in our documentation about creating custom Response objects and while Transport Adapters can do that, we don't document what they need to set. With that in mind, if someone's mocking out requests, they should probably be putting more effort into it than this Pull Request makes them. Why? Because that's not how we are expect…	sigmavirus24	2016-11-24 13:35:37
3718	2016-11-23 22:44:48	> but clearly we have done it before so... 😕 I don't agree that because we've done something before we need to continue down that path. I especially feel we don't need to do this when we recognize that it was a mistake to do this previously.	sigmavirus24	2016-11-24 13:35:37
3718	2016-11-23 23:58:51	@nateprewitt I'd be happy to change the test to: <S_CODE_TOKEN> or anything that makes: <S_CODE_TOKEN> return `None`. I think most programmers would expect this and that the traceback is a regression.	nsoranzo	2016-11-24 13:35:37
3718	2016-11-24 07:58:51	> I think most programmers would expect this and that the traceback is a regression. Would most programmers expect this? I'm not sure that I would. I think the reality here is that we have discovered that a concern originally raised in #3607 was correct: our defense against `response.raw` being `None` was there not so much because we needed it but because downstream libraries were patching our ob…	Lukasa	2016-11-24 13:35:37
3718	2016-11-24 11:22:33	@Lukasa I'll try to explain why I think that this is the expected behaviour: - `requests.Response` class is clearly part of the `requests` API and creating such objects is useful when dealing with connection exceptions - the only `__init__` method of `requests.Response()` has no parameters - using a property of a legitimately created object shouldn't raise an error, unless there is a very good re…	nsoranzo	2016-11-24 13:35:37
3718	2016-11-24 12:36:10	> I think I'm leaning towards number one, if only because we've handled this kind of problem in the past (admittedly with an overbroad except block). This makes sense to me. We can add the requirement that raw not be None in 3.0 @nsoranzo adding the explicit check for None works for me.	sigmavirus24	2016-11-24 13:35:37
3718	2016-11-24 12:57:00	@sigmavirus24 I've added the explicit check for None and also a test as requested by @Lukasa.	nsoranzo	2016-11-24 13:35:37
3718	2016-11-24 13:34:34	The explicit check for `None` works. In an ideal world I'd rather change the logic to just check `raw` directly (presumably the status code `0` behaviour is meant to be a crutch for this), but I'd worry about regressing some other wacky edge case. So let's just accept that this is a mess and move on. =P	Lukasa	2016-11-24 13:35:37
3718	2016-11-24 13:34:56	Arg, github had refreshed, but not quite enough. =(	Lukasa	2016-11-24 13:35:37
3717	2016-11-23 03:48:05	Minor example update and rewording in response to the continued discussion after merging #3704. @afeld, if you're inclined to comment, does this change still address your original concerns?	nateprewitt	2016-11-23 10:17:32
3717	2016-11-23 04:15:55	:+1:	afeld	2016-11-23 10:17:32
3717	2016-11-23 10:17:29	Thanks @afeld and @nateprewitt!	Lukasa	2016-11-23 10:17:32
3716	2016-11-22 19:50:03	I have a program that won't run without version 2.2.0 or higher. However, each time I try to install this with pip or easy_install, it only does 2.12.1 and even the --upgrade option says this is up to date. I know this exists, since it's listed [here](https://pypi.python.org/pypi/requests/2.2.1), not to mention that this program requires it.	PatriotRDX	2016-11-22 20:25:24
3716	2016-11-22 19:54:19	@PatriotRDX have you tried using `pip install requests==2.2.1`? Edit: Sorry, let me clarify for a moment. Are you looking for a version that is lower than 2.12 but higher than 2.2.0? The minor version number is linear, so 2.2.0 is an older version than 2.12.1.	nateprewitt	2016-11-22 20:25:24
3716	2016-11-22 20:00:40	@nateprewitt thanks this helped. However, it seems like [this documentation](https://pypi.python.org/pypi/requests/2.2.1) should be updated, since it's just flat out wrong.	PatriotRDX	2016-11-22 20:25:24
3716	2016-11-22 20:01:54	@PatriotRDX which part of the documentation do you feel is incorrect?	nateprewitt	2016-11-22 20:25:24
3716	2016-11-22 20:04:49	@nateprewitt the documentation here says to run `pip install requests` in Terminal. However, this only installs 2.12.1. Not to mention the documentation here is exactly the same as the documentation for 2.12.1.	PatriotRDX	2016-11-22 20:25:24
3716	2016-11-22 20:13:55	@PatriotRDX so this is a bit harder because this is a reflection of the README.rst at the time of release. `pip install requests` is the correct command for installing requests on your machine. If you require an older version, the standard usage of pip has you specify a specific version number (`requests==2.2.1`) or a range (`requests>=2.6.0`). You can find more documentation on pip [here](https:…	nateprewitt	2016-11-22 20:25:24
3716	2016-11-22 20:25:24	@nateprewitt there is no way to update it. @PatriotRDX we expect users to have some understanding of how to specify requirements themselves and use pip.	sigmavirus24	2016-11-22 20:25:24
3716	2016-11-22 20:35:43	> we expect users to have some understanding of how to specify requirements themselves and use pip. @sigmavirus24 wow that's brutal, only time I've used Python has been today.	PatriotRDX	2016-11-22 20:25:24
3716	2016-11-22 20:43:50	@PatriotRDX, I think there's just been a bit of confusion with what you were asking. I took a peek at the repository you're using and the requirements.txt is configured correctly. 2.12.1 is the latest release of Requests which satisfies the requirements of `requests>=2.2.0`. If you use the command `pip install -r requirements.txt` in the future, version handling should be taken care of for you. `…	nateprewitt	2016-11-22 20:25:24
3716	2016-11-22 20:48:53	@nateprewitt thank you for your help. I still get an error when running 2.12.1, so I'll just stick to 2.2.1 for now. Thank you again.	PatriotRDX	2016-11-22 20:25:24
3716	2016-11-22 20:50:51	This sounds like a [XY problem](http://xyproblem.info/). If the error you get is caused by Requests, you could open an issue here that describes the problem.	lutzhorn	2016-11-22 20:25:24
3716	2016-11-22 20:54:28	@lutzhorn my issue was solved by @nateprewitt at the beginning of this thread. I don't have any other problems that need to be solved.	PatriotRDX	2016-11-22 20:25:24
3716	2016-11-22 20:55:49	> I still get an error when running 2.12.1, so I'll just stick to 2.2.1 for now. That sounds like a problem to me.	lutzhorn	2016-11-22 20:25:24
3716	2016-11-22 20:58:09	@lutzhorn it doesn't matter, as long as it works, it works. I don't need 2.12.1, this is only one small program I'm testing out.	PatriotRDX	2016-11-22 20:25:24
3716	2016-11-22 21:08:28	@nateprewitt, @lutzhorn, @sigmavirus24 thank you all for your help. Have a nice day.	PatriotRDX	2016-11-22 20:25:24
3716	2016-11-22 22:13:52	For posterity, it's not a requests problem. It was due to some pretty poor version checking in the project he was using. @PatriotRDX the error you're getting was fixed [here](https://github.com/wummel/linkchecker/commit/c2ce810c3fb00b895a841a7be6b2e78c64e7b042) if you care to follow it, however that fix isn't on PyPi which is why you're still seeing the error.	drpoggi	2016-11-22 20:25:24
3716	2016-11-23 14:04:42	@drpoggi thank you for the extra information on my other issue. I've got it working with 2.2.1 so it doesn't matter to me, however, someone else may find it useful.	PatriotRDX	2016-11-22 20:25:24
3715	2016-11-22 11:26:42	<S_CODE_TOKEN> requests 2.12.0	aploium	2016-11-22 11:53:29
3715	2016-11-22 11:53:29	When reporting bugs in open source projects *please* check the open issues first before opening a new one. If you had done that you'd have found literally the text "URL has an invalid label" next to the word "Bug" four entries down. Duplicate of #3683, closing accordingly.	Lukasa	2016-11-22 11:53:29
3714	2016-11-21 19:28:17	As of `requests==2.12.1`, `requests[security]` depends on `cryptography>=1.3.4`. That's fine. However, `requests` (without `[security]`) crashes if `cryptography==1.0.2` is installed. This is a perfectly valid configuration of packages according to `pip`; as a user, I would expect it to behave as if I had not specified `[security]` (because I didn't specify it). The specific failure is discussed …	aseering	2016-11-21 19:29:49
3714	2016-11-21 19:29:49	Thanks for this! I think this is actually fundamentally a problem with urllib3: urllib3's contrib module should be more aggressively checking for whether it possesses a suitable cryptography module before injecting itself. If you open an issue on that repository, we can take it forward from there. Thanks again for the report!	Lukasa	2016-11-21 19:29:49
3714	2016-11-21 19:48:00	Thanks @Lukasa ! Posted an issue in (what I hope is) the main urllib3 repo.	aseering	2016-11-21 19:29:49
3714	2016-11-28 20:39:19	Gentle *ping* here -- this has been fixed upstream; is there anything I can/should be doing to pull the fix in here?	aseering	2016-11-21 19:29:49
3714	2016-11-28 20:44:23	Nope. Updates to urllib3 are brought in as part of our release process. It'll get merged when it gets merged.	Lukasa	2016-11-21 19:29:49
3713	2016-11-21 17:05:12	Requests treats all URLs starting with the string 'http' as HTTP URLs. Preparation with IDNA breaks non-standard URIs like http+unix. Requests now prepares only URLs with prefix http:// and https://. Signed-off-by: Christian Heimes <christian@python.org>	tiran	2016-11-21 19:13:56
3713	2016-11-21 17:07:16	http+unix is used in Docker, Custodia and SSSD, e.g. https://github.com/latchset/custodia/blob/master/custodia/client.py#L60 with URI like <S_CODE_TOKEN> for HTTP over Unix sockets on socket file <S_CODE_TOKEN>.	tiran	2016-11-21 19:13:56
3713	2016-11-21 17:13:39	This looks entirely reasonable to me, thanks @tiran!	Lukasa	2016-11-21 19:13:56
3713	2016-11-21 17:13:48	One note though: can we get a test for this?	Lukasa	2016-11-21 19:13:56
3713	2016-11-21 19:13:54	Cool, thanks @tiran! All tests pass, so it seems like it's good to go. Thanks so much! :sparkles: :cake: :sparkles:	Lukasa	2016-11-21 19:13:56
3712	2016-11-21 11:25:57	Some of the older changelog entries, starting at 2.4.0 and working backward, mention that the urllib3 version was bumped but don't say what version it was bumped to. This can cause mildly annoying dependency resolution problems, especially if you partake in unsavory activities such as: * Installing requests from an RPM source that doesn't vendor urllib3 * Running extremely outdated versions of re…	alexwlchan	2016-11-21 23:10:52
3712	2016-11-21 11:53:40	So, uh, this won't work as well as you think. Prior to v2.6.2 the Requests team didn't necessarily update to specific urllib3 versions but instead updated to the state of the urllib3 master branch. That means there often *is no* urllib3 version that directly matches what Requests was using. So my question is: why does your RPM source not appropriately state this dependency?	Lukasa	2016-11-21 23:10:52
3712	2016-11-21 23:10:52	That’s unfortunate. I’m not entirely sure where the RPM came from (somebody else put it in the codebase and didn’t update the urllib3 RPM). We’ve managed to resolve the current issue by updating to a newer-ish version, which seems to have resolved the current issues. Since there isn‘t a nice mapping of requests versions::urllib3 versions, I guess I’ll leave this for now.	alexwlchan	2016-11-21 23:10:52
3711	2016-11-20 09:25:15	Unable to use requests in Jython 2.7 without some patches to Indna. I've made these at https://github.com/METAVERO/idna and notified main repo owners.	johnabooth	2016-12-21 13:26:13
3711	2016-11-20 09:36:33	Thanks for letting us know. You should strongly consider opening a pull request on the idna repository instead of just an issue.	Lukasa	2016-12-21 13:26:13
3711	2016-11-20 18:50:49	Hi Lukasa, I did open a pull request on my repository and then closed it. A little new to Github -- do I need to open another pull request or are you able to review the history in that repo?	johnabooth	2016-12-21 13:26:13
3711	2016-11-20 19:11:28	It's harder to review the history. It would be easier if you opened a pull request against the _original_ repository though.	Lukasa	2016-12-21 13:26:13
3711	2016-11-20 22:15:26	Please review - https://github.com/METAVERO/idna/pull/1 I re-did the repo via a fork from original since it wasn't setup properly before. There is now an open pull request to the main Idna project.	johnabooth	2016-12-21 13:26:13
3711	2016-11-21 20:42:58	@johnabooth It doesn't look like you've actually opened a pull requests against the upstream repo [kjd/idna](https://github.com/kjd/idna). You'll need to visit that repo, use the "New Pull Request" button and select your branch `johnabooth-jython27-fix`. The maintainer of that repo should be able to perform a review on your proposed changes.	nateprewitt	2016-12-21 13:26:13
3711	2016-12-21 05:15:38	https://github.com/kjd/idna/pull/33 was merged. It splits the large piece of code to smaller ones and should fix the Jython issue. `idna` released `https://github.com/kjd/idna/releases/tag/v2.2`, so if the dependency is adjusted, #3711 should be resolved. Should the entry in `setupy.py`'s `extras_require['security']` be increased to 2.2?	ppolewicz	2016-12-21 13:26:13
3711	2016-12-21 13:26:13	I don't think we need to do that, no. Jython users will simply get the newest version as appropriate.	Lukasa	2016-12-21 13:26:13
3711	2016-12-22 06:00:35	Thanks all. Sent from my iPhone > On Dec 21, 2016, at 7:26 AM, Cory Benfield <notifications@github.com> wrote: > > I don't think we need to do that, no. Jython users will simply get the newest version as appropriate. > > — > You are receiving this because you were mentioned. > Reply to this email directly, view it on GitHub, or mute the thread. >	johnabooth	2016-12-21 13:26:13
3710	2016-11-20 07:02:50	This occurred after I upgraded form 2.11.1 to 2.12.1. The error occurs arbitrarily for the URLs I tried. > requests.get('http://google.com') # works > requests.get('http://www.google.com') # works > requests.get('https://google.com') # does not work > requests.get('https://www.google.com') # does not work > requests.get('http://amazon.com') # sometimes works > requests.get('http://www.amazon.com'…	youyanggu	2016-11-20 09:53:33
3710	2016-11-20 09:42:29	What version of `cryptography` do you have installed please?	Lukasa	2016-11-20 09:53:33
3710	2016-11-20 09:45:46	I have cryptography 1.0.2. Upgrading to the latest 1.5.3 solved the problem. Thanks!	youyanggu	2016-11-20 09:53:33
3710	2016-11-20 09:53:33	No problem! For anyone looking at this issue in future, our minimum cryptography version is currently 1.3.4, and that is expressed in the `'security'` extra for requests at this time.	Lukasa	2016-11-20 09:53:33
3710	2016-11-28 18:09:07	May the gods bless you for this post	andreleotorres	2016-11-20 09:53:33
3710	2016-11-28 18:10:23	@andreleotorres 🙏🏼	kennethreitz	2016-11-20 09:53:33
3709	2016-11-20 03:03:26	The function sjson in the Response class will return a json object in string form. Unless provided arguments, it will return a pretty printed string, when printed is human readable. You can look at the docs for the json module's dumps object to know which arguments to send to the sjson function for custom output.	rmhasan	2016-11-20 07:45:36
3709	2016-11-20 03:12:04	![out](https://cloud.githubusercontent.com/assets/3707038/20460056/30a5c37a-aea5-11e6-923f-ecf4277e1907.png) This is what the output should look like.	rmhasan	2016-11-20 07:45:36
3709	2016-11-20 03:30:22	I believe requests is in an API freeze at this point, especially when user code could do the same thing with `r.content` and their preferred indentation level and separators. Contributions are always welcome, but API changes are the type of thing that would be better served by raising an issue and getting feedback on the interface, before you spend your time writing the code. EDIT: Of course I'm …	drpoggi	2016-11-20 07:45:36
3709	2016-11-20 03:54:15	@drpoggi Can you explain how users can create the same output with r.content. The output from r.content is different from r.json(). Also how do you provide preferred indentation level and separators. As far as I know it doesn't take any arguments. You can provide preferred indentation level and separators to r.sjson through key value arguments. You can look at the documentation for the dumps func…	rmhasan	2016-11-20 07:45:36
3709	2016-11-20 04:05:51	@rmhasan, thanks for your interest in contributing to Requests. You can find information about the freeze and other contributing topics in Requests [Contributor's Guide](http://docs.python-requests.org/en/master/dev/contributing). The specific information you're looking for is under [feature requests](http://docs.python-requests.org/en/master/dev/contributing/#feature-requests).	nateprewitt	2016-11-20 07:45:36
3709	2016-11-20 04:14:48	@nateprewitt Thanks.	rmhasan	2016-11-20 07:45:36
3709	2016-11-20 07:45:36	Thanks for this, but ultimately this duplicates the logic of the `pprint` module in the standard library. Because of that, and because the potential user base is fairly limited, I don't think this feature warrants an exception to the API freeze. Thanks for your contribution though!	Lukasa	2016-11-20 07:45:36
3708	2016-11-18 22:34:14	<S_CODE_TOKEN> Why does it not allow use domains? It looks as the simple task and I can do it. What do you think? I searched similar issues but did not find.	sihaelov	2016-11-18 22:40:24
3708	2016-11-18 22:40:24	It's impossible to know whether you wanted us to use HTTP or HTTPs, and in the face of uncertainty (especially when privacy is concerned) it's significantly more correct to not guess. You can absolutely implement whatever behaviour you're thinking of in a wrapper. There's no need and no desire for it to live in Requests.	sigmavirus24	2016-11-18 22:40:24
3707	2016-11-17 23:59:49	http://stackoverflow.com/questions/9733638/post-json-using-python-requests shows r = requests.post('http://httpbin.org/post', json={"key": "value"}) but trying the same thing with put did not seem to work. had to #r = session.put(url, json=schema) (should work!) headers = {'Content-type': 'application/json'} r = session.put(url,data=json.dumps(jsonschema),headers=headers)	gladwig2	2016-11-18 08:34:18
3707	2016-11-18 00:55:01	Hey @githubnovice, I'm unfortunately unable to reproduce this issue with the current information. Could you please provide the version of Requests you're using, the exact request (with parameters), and possibly the traceback you're seeing? These are the examples I tried. <S_CODE_TOKEN>	nateprewitt	2016-11-18 08:34:18
3707	2016-11-18 01:07:46	## Hi Nate: thanks for the fast response! TypeError Traceback (most recent call last) /home/gladwig/GNS3/Python/mkint.py in <module>() 105 106 if **name** == "**main**": --> 107 main() /home/gladwig/GNS3/Python/mkint.py in main() 94 #print json.dumps(sla, indent=4, separators=(',', ': ')) 95 #return ---> 96 put_l2interface_state(s,controller_url,"gigabitethernet1",False) 97 l2 = get_l2interface_s…	gladwig2	2016-11-18 08:34:18
3707	2016-11-18 01:42:34	Hmm, so I'm still unable to reproduce this. I think I've got an idea of what the issue you're hitting now is though. If you'll note the traceback you provided, the call to `return self.request('PUT', url, data=data, **kwargs)` in sessions.py occurs on line 507. The last time this line existed in that region of the code was in Requests 2.4.0 which was prior to the existence of the `json` param. Yo…	nateprewitt	2016-11-18 08:34:18
3707	2016-11-18 02:01:04	You are probably right. I just recently load virtualenv (pyenv?) and am not expert at using it.. I should have suspected it, but I just pip’d request and haven’t changed versions.. I’ll look further.. Geoff From: Nate Prewitt [mailto:notifications@github.com] Sent: Thursday, November 17, 2016 8:43 PM To: kennethreitz/requests requests@noreply.github.com Cc: Geoff Ladwig gladwig@gladworx.com; Ment…	gladwig2	2016-11-18 08:34:18
3707	2016-11-18 03:13:39	Ok. You are right. This was a problem in my lib path. Thanks, Geoff From: Nate Prewitt [mailto:notifications@github.com] Sent: Thursday, November 17, 2016 8:43 PM To: kennethreitz/requests requests@noreply.github.com Cc: Geoff Ladwig gladwig@gladworx.com; Mention mention@noreply.github.com Subject: Re: [kennethreitz/requests] r=request.put(url,json={...}), put doesn't accept json as argument whil…	gladwig2	2016-11-18 08:34:18
3706	2016-11-17 22:15:30	<S_CODE_TOKEN> Python 3.5.2 pyOpenSSL==16.2.0 requests==2.12.1 <S_CODE_TOKEN> with curl <S_CODE_TOKEN>	kmala	2016-11-21 17:29:20
3706	2016-11-18 08:32:39	Can you show me the output of `openssl x509 -in /var/run/secrets/kubernetes.io/serviceaccount/ca.crt -noout -text` and the equivalent command run on the certificate being offered by 10.0.0.1 please?	Lukasa	2016-11-21 17:29:20
3706	2016-11-18 16:07:13	Client: <S_CODE_TOKEN> server : <S_CODE_TOKEN>	kmala	2016-11-21 17:29:20
3706	2016-11-18 16:14:47	Hrm. What's the output of `openssl verify -CApath /var/run/secrets/kubernetes.io/serviceaccount/ca.crt </path/to/server/certificate>`?	Lukasa	2016-11-21 17:29:20
3706	2016-11-18 16:26:00	<S_CODE_TOKEN>	kmala	2016-11-21 17:29:20
3706	2016-11-18 16:29:14	Is `client.crt` in this case the `ca.cert` you were using earlier? (The changing cert names make this a bit tricky).	Lukasa	2016-11-21 17:29:20
3706	2016-11-18 16:30:16	yes the client.crt is the same as `/var/run/secrets/kubernetes.io/serviceaccount/ca.crt`	kmala	2016-11-21 17:29:20
3706	2016-11-18 16:30:45	Ok, so that result suggests that OpenSSL is failing to validate the cert. Can you please provide `openssl version` and `curl -V` for me?	Lukasa	2016-11-21 17:29:20
3706	2016-11-18 16:34:33	<S_CODE_TOKEN>	kmala	2016-11-21 17:29:20
3706	2016-11-18 16:50:25	to verify my client cert shouldn't i do <S_CODE_TOKEN>	kmala	2016-11-21 17:29:20
3706	2016-11-18 16:51:49	@kmala No. `client.crt` is the _root_ certificate, and so is not the CA. The `client.crt` is the CA that should be in the CApath.	Lukasa	2016-11-21 17:29:20
3706	2016-11-19 12:08:31	Ok so that is probably why curl succeeded in validating: it isn't using OpenSSL for its cert validation, but Requests is. My _suspicion_ is that the problem here is that the certificate serial number in the `Authority Key Identifier` field does not appear to match the serial number in the issuer certificate, but I'm not _sure_ of that. I'm going to page in @reaperhulk here to validate my answer.	Lukasa	2016-11-21 17:29:20
3706	2016-11-19 12:25:06	It's quite possible that's the problem. The AKI is indeed wrong for serial number (fine for dirname and keyid) and OpenSSL will attempt to use AKI to build chains in some scenarios. On a side note it's weird to have a self-signed CA that has an AKI. That's not a useful extension in that context.	reaperhulk	2016-11-21 17:29:20
3706	2016-11-21 17:29:20	Thanks @Lukasa @reaperhulk .Its indeed issue with the certificate. I used a certificate without AKI and it works fine.	kmala	2016-11-21 17:29:20
3705	2016-11-17 18:42:32	I noticed the following bug when running requests under jython 2.7 where I had not yet installed simplejson: In requests/models.py, the method PreparedRequest.prepare_body has the following code: <S_CODE_TOKEN>` `json` in this case, is defined from the .compat file: <S_CODE_TOKEN>` If simplejson is not installed under jython, the code in models.py throws an exception because dumps is not defined …	j-christ	2016-11-17 19:17:26
3705	2016-11-17 19:17:26	In this instance, I think I'm inclined to suggest that this is a JSON problem, not a Requests problem. json.dumps is not a new interface. And without it, our json parameter cannot possibly work anyway.	Lukasa	2016-11-17 19:17:26
3705	2016-11-17 19:23:56	@j-Christ, Jython 2.7 should support dumps without issue. I'd suggest checking your local directory or python path for another json.py file.	nateprewitt	2016-11-17 19:17:26
3705	2016-11-17 19:29:34	@nateprewitt Thanks! That was the issue...somewhere in the jython path was a json package by patrickdlogan@[...].com, and requests was finding that one instead.	j-christ	2016-11-17 19:17:26
3704	2016-11-17 17:22:24	Tripped me up briefly...figured others might run into the same thing. Thanks!	afeld	2016-11-17 17:27:47
3704	2016-11-17 17:27:35	It's probably important to note that you _should_ provide a chunk_size here despite it being optional. The default of 1 is likely not what the user wants for any non-trivial file.	nateprewitt	2016-11-17 17:27:47
3704	2016-11-17 18:19:37	@nateprewitt Yeah, thought about that...might make sense to give a value of `128` or something reasonable in the example, and just say that it can be changed. I'm no expert on this, so whatever y'all think!	afeld	2016-11-17 17:27:47
3704	2016-11-17 18:27:58	Great! How does changing the example to: <S_CODE_TOKEN> and then that line saying you can adjust the chunk_size to a number that fits your requirements sound? This will probably better serve the user than pointing them towards the default behaviour of iter_content. That's just one guys thoughts though :)	nateprewitt	2016-11-17 17:27:47
3704	2016-11-17 19:18:54	I'd be happy to merge that docs change.	Lukasa	2016-11-17 17:27:47
3704	2016-11-18 20:10:14	@afeld if you think this change is agreeable and have the inclination, feel free to throw the PR together. Otherwise, I'll try to open something next week.	nateprewitt	2016-11-17 17:27:47
3703	2016-11-17 15:53:35	Reverts kennethreitz/requests#3700	kennethreitz	2016-11-17 15:53:38
3702	2016-11-17 14:33:40	Hi, I can't connect myself to an Apple server using requests. I can connect myself to this same server using openssl directly or using socket directly For instance, I'm doing that in such way with openssl `openssl s_client -CAfile GeoTrust_Global_CA.pem -connect api.push.apple.com:443 ` My code is pretty basic: `s = requests.session() s.cert = "GeoTrust_Global_CA.pem" s.port = 443 url = 'https://…	darakt	2016-11-17 14:34:16
3702	2016-11-17 14:34:16	@darakt You're using the `cert` argument, but you want to be using the `verify` argument.	Lukasa	2016-11-17 14:34:16
3701	2016-11-17 12:54:24	While trying to use Slack API using slacker module that is based on Requests, I receive this SSL-related error: <S_CODE_TOKEN> I see that other users experience this too: http://stackoverflow.com/questions/40628315/python-requests-and-streaming-attributeerror-x509-object-has-no-attribute Downgrading from 2.12.1 to 2.11.1 removes the issue.	sapran	2016-11-25 10:09:22
3701	2016-11-17 12:55:20	What version of PyOpenSSL do you have installed?	Lukasa	2016-11-25 10:09:22
3701	2016-11-17 13:07:42	Also could you include the version of cryptography you have installed?	sigmavirus24	2016-11-25 10:09:22
3701	2016-11-17 13:23:08	<S_CODE_TOKEN>	sapran	2016-11-25 10:09:22
3701	2016-11-17 13:31:38	Hrm, I have both of those modules at those versions as well but cannot reproduce this error. I don't see how the object can have _no attribute_ `_x509`: there is no codepath where `_x509` doesn't get patched onto the object that I can see, and that code has remained unchanged since 2013.	Lukasa	2016-11-25 10:09:22
3701	2016-11-17 13:32:03	Can you try reinstalling pyopenssl and cryptography for me please?	Lukasa	2016-11-25 10:09:22
3701	2016-11-17 13:43:37	I did it in the morning :) Reinstalled those and seen the same error after upgrading Requests.	sapran	2016-11-25 10:09:22
3701	2016-11-17 13:44:55	@sapran Ok, in that case I'll need you to try to run this under pdb and investigate why there appears to be no `_x509` attribute on that X509 object. In particular it would be good to check it on line `310` of `requests.packages.urllib3.contrib.pyopenssl`, to see what the return value of `get_peer_certificate` was and to investigate it there.	Lukasa	2016-11-25 10:09:22
3701	2016-11-18 03:06:45	When I update requests to version 2.12.1, I has the same issue also.	larryhq	2016-11-25 10:09:22
3701	2016-11-18 08:36:07	@larryhq Can you please do the investigation I outlined above? To anyone else who hits this issue, _please don't just say "me too"_. Please _investigate_ this issue as outlined above, because right now none of the maintainers can reproduce the bug.	Lukasa	2016-11-25 10:09:22
3701	2016-11-19 14:33:37	same thing <S_CODE_TOKEN> <S_CODE_TOKEN> <S_CODE_TOKEN> <S_CODE_TOKEN> Downgrade to 2.11.1 is a fix ...	skob	2016-11-25 10:09:22
3701	2016-11-19 20:10:35	@skob Please please _please_ read the other comments in this thread before posting. I have asked all people reporting to do an investigation and so far no-one has. **Let me be clear**: any furthe "me too" posts that don't acknowledge the investigation I have asked people to do will be summarily deleted.	Lukasa	2016-11-25 10:09:22
3701	2016-11-20 09:39:20	@Lukasa I had the same error, read your comments, reinstalled both libraries, pyopenssl and cryptography, and it worked. no more error. Thanks for your help. :)	camara-	2016-11-25 10:09:22
3701	2016-11-20 09:42:06	No problem. =) I'd like to make @reaperhulk aware of this issue at this time, as this seems to be related to pyopenssl and cryptography in a way I don't fully understand yet.	Lukasa	2016-11-25 10:09:22
3701	2016-11-21 00:37:39	I'm wondering if somehow Python is loading the wrong version of pyOpenSSL for people who are affected by this. the `X509` object most definitely has `_x509` (https://github.com/pyca/pyopenssl/blob/master/src/OpenSSL/crypto.py#L997-L1004) and has had it since 0.14 was released almost 3 years ago (https://github.com/pyca/pyopenssl/blob/0146d447e63a737b4f05a1164d5950eff68543e7/OpenSSL/crypto.py#L748…	reaperhulk	2016-11-25 10:09:22
3701	2016-11-21 11:35:22	I had the same issue on a new MBP with a 'vanilla' macOS Sierra. @Lukasa I uninstalled and re-installed pyOpenSSL and Cryptography and it all worked fine. Thanks.	markyj	2016-11-25 10:09:22
3701	2016-11-21 16:29:14	I had the same problem. And upgrading pyOpenSSL by 'pip install --upgrade pyOpenSSL' didn't solve the problem. I suspect that the reason is that there is another pyOpenSSL installation in the system, for my case, I have pyOpenSSL-0.13.1-3.el7.x86_64 installed by 'yum'. So I think if you use a CentOS 7 system and install pyOpenSSL-0.13.1-3.el7.x86_64 by yum, then install requests 2.12.1 by pip, th…	zhang-jingwang	2016-11-25 10:09:22
3701	2016-11-21 20:24:40	So can people also let us know the result of running `python -c 'import OpenSSL; print(OpenSSL.__version__)'` I suspect this is exactly what @reaperhulk has suggested and what @zhang-jingwang seems to have confirmed.	sigmavirus24	2016-11-25 10:09:22
3701	2016-11-21 20:32:26	On my OS X machine: <S_CODE_TOKEN>	derekbekoe	2016-11-25 10:09:22
3701	2016-11-21 20:55:44	Yup, that's too old. Our setup.py file requires at least 0.14	Lukasa	2016-11-25 10:09:22
3701	2016-11-25 03:17:01	Hey guys I had today the same error, using RHEL 7.3 and pyOpenSSL 0.13.1-3.el7. Uninstalling and then installing again pyOpenSSL and cryptography via pip works for me as well. Thanks for the info!	rcalvaga	2016-11-25 10:09:22
3701	2016-11-25 10:05:29	Same error. requests==2.12.1 cryptography==1.5 pyOpenSSL not installed	jachymb	2016-11-25 10:09:22
3701	2016-11-25 10:06:47	@jachymb PyOpenSSL *cannot* be not installed. Please open your Python shell and type `import OpenSSL`.	Lukasa	2016-11-25 10:09:22
3701	2016-11-25 10:08:48	I am sorry. It is pyOpenSSL=0.13.1	jachymb	2016-11-25 10:09:22
3701	2016-11-25 10:09:22	Ok, that's too old. Our setup.py file requires at least 0.14.	Lukasa	2016-11-25 10:09:22
3701	2016-11-25 10:10:02	I've just closed this because it's now clear that *all* of these issues stem from having an out-of-date PyOpenSSL in your Python environment. If you encounter this issue, please update your PyOpenSSL to at least 0.14.	Lukasa	2016-11-25 10:09:22
3701	2016-12-01 12:05:42	<S_CODE_TOKEN> Still broken…	sapran	2016-11-25 10:09:22
3701	2016-12-01 12:06:32	@sapran Please reinstall PyOpenSSL and its dependencies, and you will find it is not, in fact, broken.	Lukasa	2016-11-25 10:09:22
3701	2016-12-09 13:08:08	I have the same problem (even after reinstalling pyopenssl and cryptography). The problem goes away when I rollback requests to 2.11 and comes back when I upgrade to 2.12 (or the current dev version) Reinstalling pyopenssl does not help So it is definitely part of requests (or it dependency description).	rjungbeck	2016-11-25 10:09:22
3701	2016-12-09 13:13:35	@rjungbeck I cannot stress this enough: this problem is *not* part of Requests. Try a brand new virtual environment. Please also verify in your current environment that PyOpenSSL is the version you think it is. We do not support PyOpenSSL 0.13 any longer.	Lukasa	2016-11-25 10:09:22
3701	2016-12-15 19:40:46	I had this issue, and resolved it by doing this. After verifying a clean virtualenv works with only a 'pip install requests' sudo yum uninstall python-requests sudo pip uninstall pyopenssl cryptography requests sudo pip install requests	ronaldddilley	2016-11-25 10:09:22
3701	2017-01-02 13:13:14	Just wanted to add to above comment: I just did steps 2 and 3: <S_CODE_TOKEN> and streamlink is working for me now. I'm using Mac OSX Yosemite (10.10.5).	adityakaulagi	2016-11-25 10:09:22
3701	2017-01-10 18:15:06	Found for my Certbot fix in http://stackoverflow.com/questions/22073516/failed-to-install-python-cryptography-package-with-pip-and-setup-py	IoTeacher	2016-11-25 10:09:22
3701	2017-02-03 01:10:40	thanks @ronaldddilley	puneetloya	2016-11-25 10:09:22
3700	2016-11-17 06:40:03	The interpreter snippet at the top of the readme.rst is the first snippet of code that users will see for using requests. I think an import statement should be shown at the top of the code snippet, so a novice or even intermediate python user will know to import the module first before attempting to use it. It makes the snippet more complete. I've seen other github projects include the import sta…	rmhasan	2016-11-17 08:23:57
3700	2016-11-17 06:43:35	For instance [tensorflow](https://github.com/tensorflow/tensorflow)'s readme has a similar code snippet and it has the import statement at the top of the code snippet.	rmhasan	2016-11-17 08:23:57
3700	2016-11-17 08:23:44	Thanks for this!	Lukasa	2016-11-17 08:23:57
3700	2016-11-17 15:53:13	undo	kennethreitz	2016-11-17 08:23:57
3700	2016-11-17 18:07:31	Hi @kennethreitz , I was wondering why my pull request got reverted.	rmhasan	2016-11-17 08:23:57
3700	2016-11-17 18:27:14	I prefer it the way it is, and it was made that way intentionally. I understand why you made this suggestion, and I appreciate it — but this is the way I want to present the project, for aesthetic reasons.	kennethreitz	2016-11-17 08:23:57
3699	2016-11-17 02:20:11	When trying to open https://www.scbt.com with requests, an SSLError is raised, even though verify=False. Apache HttpClient has the same problem, but browsers open the page without any complaint. I was hoping requests would be more tolerant with such flawed servers, especially if the caller indicates that security is not of importance. [stacktrace.txt](https://github.com/kennethreitz/requests/file…	rudolphi	2016-11-17 08:34:58
3699	2016-11-17 08:34:57	Requests cannot be more tolerant of that server in the default configuration. The `unrecognized name` error you're seeing is an alert sent by the _remote server_: that is, our inability to set SNI means that the remote server is simply refusing to negotiate TLS with us. That means we cannot possibly be "tolerant" of that error: the remote server is being intolerant, not us. I should note that the…	Lukasa	2016-11-17 08:34:58
3699	2016-11-17 08:50:21	Thanks very much for your quick reply! I was hoping to be able to imitate what the browser does, but it seems quite difficult indeed. Other servers using https work fine, but that particular one seems quite "tight". :-)	rudolphi	2016-11-17 08:34:58
3699	2016-11-17 08:59:17	Sadly, the browser sends SNI, so it doesn't have this problem. 😞	Lukasa	2016-11-17 08:34:58
3698	2016-11-16 19:44:20	Hello :) After a recent upgrade for our [coala](https://github.com/coala/coala) project to `requests` 2.12.1 we encounter an exception in our test suites which seems to be caused by `requests`. Build: https://ci.appveyor.com/project/coala/coala-bears/build/1.0.3537/job/1wm7b4u9yhgkxkgn Relevant part: <S_CODE_TOKEN> happens on Windows and Linux. Thanks in advance :)	Makman2	2016-11-16 20:59:22
3698	2016-11-16 20:35:33	@Makman2 it's not immediately obvious where the issue lies here. The specific traceback you're hitting is because the response value is None. I don't see any changes in the critical path for Requests since 2.11.1 that would affect this. I think it's possibly a gap in requests_mock that's not returning a valid response with a Requests-2.12 request. Would you be able to provide a repro of this with…	nateprewitt	2016-11-16 20:59:22
3698	2016-11-16 20:59:22	Yup, I think @nateprewitt has it: if you can't get a repro that doesn't involve requests_mock I think this issue is almost certainly with their code.	Lukasa	2016-11-16 20:59:22
3698	2016-11-16 21:11:43	alright thx I'm filing the issue at `requests_mock` :+1:	Makman2	2016-11-16 20:59:22
3698	2016-11-16 21:15:18	Submitted here: https://bugs.launchpad.net/requests-mock/+bug/1642396	Makman2	2016-11-16 20:59:22
3698	2016-11-17 00:16:10	@Makman2 I went **way** down the rabbit hole and believe I've found an answer. This is in fact the product of a combination of changes in 2.12 and the way you're mocking objects in your tests. You're currently mocking responses with a Response object that only the status_code initialized. This is a really simple repro of your issue. <S_CODE_TOKEN> `send()` in `requests.Session` always calls `.con…	nateprewitt	2016-11-16 20:59:22
3698	2016-11-17 00:45:20	Just as another breadcrumb here, this was a concern raised in the PR (#3607) but the answer wasn't immediately clear.	nateprewitt	2016-11-16 20:59:22
3698	2016-11-17 08:42:16	Hrm. I think we should resolve any documentation conflicts, but otherwise I'm fine with requiring that `raw` be present.	Lukasa	2016-11-16 20:59:22
3698	2016-11-17 08:42:46	I should note that actually the only requirement is that `.raw` be present while we don't have `._content`.	Lukasa	2016-11-16 20:59:22
3698	2016-11-17 11:07:33	Thanks very much, seems the `.raw = io.BytesIO` thing is working :) It's good to have higher versions of `requests` supported :+1:	Makman2	2016-11-16 20:59:22
3698	2016-11-17 23:59:21	From a requests-mock perspective [bug 1642697](https://bugs.launchpad.net/requests-mock/+bug/1642697) was filed that was hit because of the exact same removal of AttributeError handling in 327512f. This only affects the requests-mock tests and not the mocking itself but is likely the same result. From a requests-mock usage perspective (which should probably go elsewhere, but i'm not sure where) t…	jamielennox	2016-11-16 20:59:22
3697	2016-11-16 17:23:30		hussaintamboli	2016-11-16 18:32:59
3696	2016-11-16 16:05:10	In [1]: import requests In [2]: requests.get("http://stackoverflow.com/") Out[2]: <Response [200]> In [3]: requests.get(" http://stackoverflow.com/") # ... stacktrace skipped ... InvalidSchema: No connection adapters were found for ' http://stackoverflow.com/' Url should have been stripped. But I may be missing something here.	hussaintamboli	2016-11-16 18:38:12
3696	2016-11-16 16:06:34	I'm open to a PR that will cause us to strip URLs, that seems reasonable enough to me.	Lukasa	2016-11-16 18:38:12
3696	2016-11-16 16:21:21	Sure.	hussaintamboli	2016-11-16 18:38:12
3696	2016-11-16 17:26:15	I have created a pull request #3697. Please have a look.	hussaintamboli	2016-11-16 18:38:12
3696	2016-11-16 18:38:12	PR is merged. Closing it as it's fixed.	hussaintamboli	2016-11-16 18:38:12
3695	2016-11-16 13:24:32	This addresses #3687 allowing URLs that are already idna encoded to pass through while everything else is still properly encoded.	nateprewitt	2016-11-25 13:18:01
3695	2016-11-16 14:53:24	Alright, all systems are nominal. 🚀	nateprewitt	2016-11-25 13:18:01
3695	2016-11-16 15:28:47	Comment updated, hopefully that's a bit closer.	nateprewitt	2016-11-25 13:18:01
3695	2016-11-16 18:15:37	Alright, ASCII check updated 😃	nateprewitt	2016-11-25 13:18:01
3695	2016-11-17 14:59:15	OK, we're all moved over to _internal_utils.	nateprewitt	2016-11-25 13:18:01
3695	2016-11-17 15:37:08	> An alternative solution to this is to say that if the idna module fails to encode we'll just go ahead and try to encode as ASCII. If that works then we shrug our shoulders and say everything is probably ok, and if it fails we catch that and throw InvalidURL. @sigmavirus24, how does that sound? ([comment](/kennethreitz/requests/issues/3683#issuecomment-261240279)) Do we want to hold here until a…	nateprewitt	2016-11-25 13:18:01
3695	2016-11-17 15:51:20	It's certainly worth us holding off until we can resolve that ambiguity.	Lukasa	2016-11-25 13:18:01
3695	2016-11-18 22:48:20	That method sounds good to me. I'm not as familiar with the idna standard though, so while it sounds perfectly practical, I don't know if it fits in with the rest of the work around the standard.	sigmavirus24	2016-11-25 13:18:01
3695	2016-11-19 12:26:15	Ok then, let's go ahead with that and see how it goes.	Lukasa	2016-11-25 13:18:01
3695	2016-11-19 20:13:09	I guess we should probably clarify what we're attempting to do here. The above comment was in reference to the the inability to use IPv6 with Requests 2.12+. Personally, I think that definitely needs to be addressed, the other complaints I have no opinion on. The fallback approach though essentially gives carte blanche to anything that can be ASCII encoded, which seems to defeat some benefits of …	nateprewitt	2016-11-25 13:18:01
3695	2016-11-20 09:52:31	Yup, that's why I landed on the bypass: it just seems like the simplest approach that is also in line with what most browsers do (i.e. try to do the right thing but allow the wrong thing if it's unambiguous). In this case I'd like to filter out certain obviously bad URLs that IDNA was saving us from (those with leading wildcards, for example), but otherwise if they're the kind of garden-variety b…	Lukasa	2016-11-25 13:18:01
3695	2016-11-20 22:17:52	Ok, I removed the initial check for `xn--` because we end up performing fairly redundant logic both before the try...except block and again in the except block itself. This should work for our given test cases, as well as the other concerns about unix socket files and hostnames containing underscores, provided they're both only ASCII. Let me know if I'm leaving anything else out.	nateprewitt	2016-11-25 13:18:01
3695	2016-11-21 14:44:59	Alright, tests extended and exception tightened.	nateprewitt	2016-11-25 13:18:01
3695	2016-11-21 15:23:41	Yep, those were oversights. Should be updated now.	nateprewitt	2016-11-25 13:18:01
3695	2016-11-25 13:17:57	Alright, I'm going to merge this now. @sigmavirus24 feel free to give feedback regardless, we can always revisit this. =) Thanks @nateprewitt!	Lukasa	2016-11-25 13:18:01
3695	2016-11-25 16:02:40	Guys, do you have any idea of when these changes could be released?	olgert	2016-11-25 13:18:01
3695	2016-11-25 16:29:16	I am tentatively considering next week for a possible release. No promises though.	Lukasa	2016-11-25 13:18:01
3695	2016-11-25 19:31:09	Thanks for prompt response!	olgert	2016-11-25 13:18:01
3694	2016-11-16 10:35:41	Let's ship a bugfix.	Lukasa	2016-11-16 10:44:02
3693	2016-11-16 10:32:25	Resolves #3689.	Lukasa	2016-11-16 10:33:48
3693	2016-11-16 10:33:14	I took this version count from urllib3, which seems like a sensible lead to follow here.	Lukasa	2016-11-16 10:33:48
3692	2016-11-16 04:00:55	I need check my service is ok or not。 sometimes it will breakdown. ### how to reproduce the issue <S_CODE_TOKEN> it always let me wait for 30 seconds `I hope it only waits one second, if server doesn't response or the link is unreachable, throw exception` below are exception message > Max retries exceeded with url: / (Caused by NewConnectionError('<requests.packages.urllib3.connection.HTTPConnect…	looping84	2016-11-16 08:43:49
3692	2016-11-16 08:43:49	The requests timeout parameter is _per connection_, and Requests will make as many connection attempts as there are domain names. However, Requests cannot control the timeout of the DNS lookup, which is the problem here. Unfortunately, Python doesn't allow us any way around this problem: there is just no cross-platform way to do a DNS lookup with a timeout using the things installed by default. S…	Lukasa	2016-11-16 08:43:49
3691	2016-11-16 03:32:19	Fixed readme typo - 'site' should be 'domain'	Cleod9	2016-11-16 08:39:06
3691	2016-11-16 03:32:47	Referencing: https://github.com/kennethreitz/requests/issues/3672	Cleod9	2016-11-16 08:39:06
3691	2016-11-16 08:39:04	Thanks @Cleod9! :sparkles: :cake: :sparkles:	Lukasa	2016-11-16 08:39:06
3690	2016-11-16 03:05:08	Make consistent with quickstart doc. _If_ true, this would be better: :param allow_redirects: (optional) Boolean. Whether redirects will be followed. Defaults to False for HEAD requests, True for all other methods.	galgeek	2016-11-16 08:38:33
3690	2016-11-16 08:38:31	Thanks @galgeek!	Lukasa	2016-11-16 08:38:33
3690	2016-11-16 08:38:39	:sparkles: :cake: :sparkles:	Lukasa	2016-11-16 08:38:33
3689	2016-11-16 01:03:01	Starting with `urllib3` 1.17, `ndg-httpsclient` and `pyasn1` are no longer required to inject `pyopenssl` into `urllib3`. `cryptography` and `idna` are required instead. The result of this is if an older version of `pyopenssl` is installed and you run `pip install requests[security]`, you will see import errors when trying to inject `pyopenssl`.	bmw	2016-11-16 10:33:47
3689	2016-11-16 08:36:30	Yup, you're entirely correct.	Lukasa	2016-11-16 10:33:47
3689	2016-11-16 09:05:07	Given that we're shipping a patch release, I may just fix this myself and ship it today.	Lukasa	2016-11-16 10:33:47
3688	2016-11-15 20:16:59		nateprewitt	2016-11-15 20:30:21
3688	2016-11-15 20:30:20	Thanks @nateprewitt! :sparkles: :cake: :sparkles:	Lukasa	2016-11-15 20:30:21
3687	2016-11-15 19:46:09	Because of idna2008 enforcement 2.12.0 some real urls that work in the browser are now broken. For example: http://☃.net/ http://xn--n3h.net/ My suggestion would be to try idna2008 first, catch exception, then try idna2003. <S_CODE_TOKEN>	nlevitt	2016-11-30 15:07:36
3687	2016-11-15 20:28:50	Thanks for this report! Ultimately, I'm not sure I agree. Fundamentally, those URIs will stop working at some point as browsers move over to IDNA 2008. They _will_ have to move over time in at least some cases, because the `.de` domain mandates it, so there's no alternative there. So I have no objection to having "http://☃.net/". Right now I think the _real_ issue is that we attempt to IDNA-encod…	Lukasa	2016-11-30 15:07:36
3687	2016-11-15 20:48:08	That sounds ok.	nlevitt	2016-11-30 15:07:36
3687	2016-11-16 00:16:33	I believe we may not need to worry about the case where the URL is a bytestring. `prepare_url` [transforms](https://github.com/kennethreitz/requests/blob/master/requests/models.py#L341-L344) it into unicode at the beginning of the method and re-encodes it on the way out. @nlevitt were you interested in providing a patch for this? If not, I believe I have a fix ready to go but will gladly defer to…	nateprewitt	2016-11-30 15:07:36
3687	2016-11-16 06:28:10	Go for it @nateprewitt	nlevitt	2016-11-30 15:07:36
3687	2016-11-18 17:27:49	I've experienced this issue with pylxd using the unix socket interface and requests-unixsocket. In our case, we have to do `parse('/path/to/unix.socket', safe='')` as a raw unix path clearly doesn't substitute for a host. This breaks in requests 2.12+, as the urlencoded version `%2Fpath%2Fto%2Funix.socket` doesn't IDNA encode properly and raises an exception. I only comment here as it might make …	rockstar	2016-11-30 15:07:36
3687	2016-11-21 23:04:40	In my case, one of my test url contain upper case letter, it worked with `idna2003 ` but not with `idna2008`, if we have a fallback option that will be great. <S_CODE_TOKEN> http://unicode.org/faq/idn.html	jnozsc	2016-11-30 15:07:36
3687	2016-11-22 08:42:40	Uppercase letters should be fine, we've enabled a mapping mode that should make it safe. Can you provide the URL that fails?	Lukasa	2016-11-30 15:07:36
3687	2016-11-22 19:10:30	after investigate, I notice the subdomain I am testing is like <S_CODE_TOKEN> and the `_` breaks in `idna2008 ` which already be covered in this issue https://github.com/kennethreitz/requests/issues/3683	jnozsc	2016-11-30 15:07:36
3687	2016-11-22 19:13:00	@jnozsc Thanks for the example, we've had discussion regarding underscores in a separate thread which is now locked but your issue will be resolved with #3695 soon.	nateprewitt	2016-11-30 15:07:36
3687	2016-11-23 09:31:18	I have the same problem, which I reported in kjd/idna#32, but it seems more to be an issue in requests than in idna. @Lukasa's logic sounds right to me.	quantenschaum	2016-11-30 15:07:36
3687	2016-11-30 15:07:36	Should be fixed in Requests v2.12.2.	Lukasa	2016-11-30 15:07:36
3686	2016-11-15 18:55:40	When url contains an underscore the request fails with 'URL has an invalid label error' Seems like a result of updating to urllib3 to 1.19. While underscores in the hostname would not meet strict RFC requirements it would still work in many scenarios, so I would propose to remove the check Example: <S_CODE_TOKEN>	afaicode	2016-11-15 19:06:40
3686	2016-11-15 18:59:25	Thanks for opening this issue, @afaicode. This is currently being tracked in #3683 which will be the official issue for further discussion. I believe @Lukasa has stated underscores in host names are not behaviour we likely want to support, but you're welcome to raise objections in the appropriate issue.	nateprewitt	2016-11-15 19:06:40
3686	2016-11-15 19:06:40	Yup, closing in favour of #3683.	Lukasa	2016-11-15 19:06:40
3685	2016-11-15 18:33:58	In #3682, @leth reported an error which I've just encountered: <S_CODE_TOKEN> Because the source of #3682 appears to be unrelated to this Python 3 only bug, I'm opening a new issue. I have the same issue as leth, and requests_toolbelt is unusable due to this bug. I don't think I can wait for due time to pass. Should requests_toolbelt be trapping this exception?	jaraco	2016-11-15 19:08:51
3685	2016-11-15 18:42:52	@jaraco I believe what you're seeing is shazow/urllib3#1025. It has been patched on master for urllib3 but was caught after 1.19 released. This may be enough of an issue to warrant bumping urllib3 to 1.19.1 and adding it to a 2.12.1 release? Until then, you'll likely need to use 2.11.1 unless @sigmavirus24 has a solution via requests-toolbelt.	nateprewitt	2016-11-15 19:08:51
3685	2016-11-15 18:44:26	I can confirm that pinning to requests 2.11.1 is sufficient to work around the issue. <S_CODE_TOKEN> That serves my use case and eliminates the urgency from my perspective.	jaraco	2016-11-15 19:08:51
3685	2016-11-15 19:08:51	I'm not really feeling like rushing up to a new urllib3 release for this bug. So I'm going to say that downgrading to 2.11.1 is the best course of action for now, and the next major release of Requests will fix this issue. 😊	Lukasa	2016-11-15 19:08:51
3685	2016-11-15 19:44:29	> This may be enough of an issue to warrant bumping urllib3 to 1.19.1 and adding it to a 2.12.1 release? @nateprewitt Requests release procedures are clearly documented. Please don't make up policy that we don't follow for us.	sigmavirus24	2016-11-15 19:08:51
3685	2016-11-15 19:53:38	Sorry @sigmavirus24, I wasn't attempting to insinuate anything about policy. I was simply asking a question about severity. Thanks for pointing that documentation out, I had previously missed the sentence on vendoring changes.	nateprewitt	2016-11-15 19:08:51
3685	2016-11-15 20:11:39	> I'm not really feeling like rushing up to a new urllib3 release for this bug. So I'm going to say that downgrading to 2.11.1 is the best course of action for now, and the next major release of Requests will fix this issue. 😊 @Lukasa @sigmavirus24 The last major release was almost 3 years ago. I'm hoping you meant minor? I see procedure allows vendor updates in minor releases. Assuming you did i…	tunezaq	2016-11-15 19:08:51
3685	2016-11-15 20:37:51	Sorry, I did mean minor. @tunezaq Sure, except of course that the fix is in urllib3. That means it requires a release of urllib3, and the current master of urllib3 contains _substantial_ functional changes. That means that we'd be forcing a rapid release of urllib3 and a rapid release of Requests to ship the fix for this bug, which means that the pretty substantial release of urllib3 would get dr…	Lukasa	2016-11-15 19:08:51
3685	2016-11-15 23:31:25	@Lukasa My bad, I had thought the change was in a released version. Last attempt :), would you consider a hotfix (cherry-pick) release to get the change into a `1.19.1` urllib3? I wasn't able to find a documented release process for the project, but that would allow this issue to be resolved very timely. I see urllib3 releases a bit more often, I would guess by the time its released again request…	tunezaq	2016-11-15 19:08:51
3685	2016-11-16 08:33:58	The biggest reason I can think of for doing this is that right now this change broke requests-toolbelt on Python 3, and so by extension also broke twine on Python 3. See also sigmavirus24/requests-toolbelt#167. We have, in the past, put a bugfix release of urllib3 into a patch release of Requests, so we can probably bear to do that again. This is pretty frustrating, and I think if we hadn't broke…	Lukasa	2016-11-15 19:08:51
3685	2016-11-16 10:46:20	Ok, I have shipped 2.12.1 that should resolve this issue.	Lukasa	2016-11-15 19:08:51
3684	2016-11-15 17:50:02	Looks like we forgot methods in the tests for #3620 😉 Proposed/3.0.0 is having a tantrum because we started checking for a non-None method there. We should probably get ahead of that and just patch it on master now though.	nateprewitt	2016-11-15 17:51:42
3684	2016-11-15 17:51:46	Thanks @nateprewitt!	Lukasa	2016-11-15 17:51:42
3683	2016-11-15 14:50:57	requests v2.12.0 <S_CODE_TOKEN>	MikeVL	2016-11-30 15:07:22
3683	2016-11-15 14:56:13	So this is arguably an increase in strictness thanks to our new idna library, but underscores are _not_ allowed in hostnames. See kjd/idna#17 for more. While this previously worked, I suspect that really it shouldn't have. Underscores are perfectly allowed in _DNS_, which is why this never encountered a problem prior to this, but for hostnames they're entirely forbidden. I'm inclined to say that …	Lukasa	2016-11-30 15:07:22
3683	2016-11-15 14:57:42	To be clear, your suitable workarounds are either to downgrade Requests or to change your hostnames to use hyphens instead of underscores. I'm proposing not to consider this a Requests bug, so you'd either be stuck on 2.11.1 for the rest of eternity or you'll need to change your hostnames to use hyphens.	Lukasa	2016-11-30 15:07:22
3683	2016-11-15 15:07:13	Ok, thanks! I will change my urls.	MikeVL	2016-11-30 15:07:22
3683	2016-11-15 15:07:41	Thanks for the report! :sparkles:	Lukasa	2016-11-30 15:07:22
3683	2016-11-15 16:41:09	We encountered the same issue today and comes to the same conclusion that they are not officially supported. In our situation, we tried to use the devpi CLI against a docker image with the hostname `infrastructure_pythondevpi_1`. The hostname was auto-generated by docker-compose with its own algorithm which is more or less: `PWD-NAME_SERVICE-NAME_NUMBER`. The issue is well-known but not yet fixed…	Lothiraldan	2016-11-30 15:07:22
3683	2016-11-15 17:09:45	I'm afraid that's correct. Other workarounds include adding hosts or DNS aliases for hostnames with underscores in them.	Lukasa	2016-11-30 15:07:22
3683	2016-11-15 22:27:21	I have updated `requests` to `2.12.0` today and I have the same problem. Unfortunately, it's not easy to remove `_` from my hostnames - I have hundreds of them (legacy stuff). And I don't want to downgrade `requests` and to use an older version forever. Maybe you could add _an option_ to disable this validation?	kottenator	2016-11-30 15:07:22
3683	2016-11-15 22:56:53	@kottenator we don't add options for things like this.	sigmavirus24	2016-11-30 15:07:22
3683	2016-11-16 00:23:26	Just a quick question @sigmavirus24 / @Lukasa Services like Amazon's SES, and Sengrid, use CNAMES with underscores in them for DKIM authentication. http://docs.aws.amazon.com/ses/latest/DeveloperGuide/easy-dkim-dns-records.html As you've mentioned before, these are fine for DNS, but not for Hostnames. When you say Hostnames, I'm assuming you're talking about DNS records that are used for browsers…	TetraEtc	2016-11-30 15:07:22
3683	2016-11-16 08:36:09	@TetraEtc Exactly so. Underscores in DNS names are reasonably common (e.g. SRV records have mandatory underscores in them), but for _hostnames_ (that is, anything in the host part of a URL) they are not allowed.	Lukasa	2016-11-30 15:07:22
3683	2016-11-16 21:58:45	Well, this is a pity, as e.g. [gitlab-ci](https://docs.gitlab.com/ce/ci/docker/using_docker_images.html) replaces / with __ to build the hostname from the docker image name, so my integration tests broke out-of-the-blue.	mfriedenhagen	2016-11-30 15:07:22
3683	2016-11-17 01:24:35	@mfriedenhagen the GitLab team is very receptive to bug reports and I consider this to be a problem on their end. Regardless, I believe the solution being worked on in #3695 will help you	sigmavirus24	2016-11-30 15:07:22
[truncated: 23,685 more rows]
