# Supplementary material for: Status, identity, and language: A study of issue discussions in GitHub
Source: PLoS One. 2019 Jun 14;14(6):e0215059. doi: 10.1371/journal.pone.0215059 (PMC6568400; doi:10.1371/journal.pone.0215059)
Supplement: S2 Data — (ZIP) [file pone.0215059.s003.zip › sample_46_projs_issues/kennethreitz_requests/issue_comments_mentioned_committer_NOCODE_FULLBODY.csv]

issue_num	datetime	body	login	mention_login
3940	2017-03-26 18:39:39	@Lukasa Thanks for your comments! I was able to resolve this by explicitly specifying the certificate like below: os.environ["REQUESTS_CA_BUNDLE"] = "F:/emulator_certificate.cer" I wanted to avoid checking-in this certificate in my file system for running my automated tests. Is there a way in which Python can look into my Windows Certification Manager store to see if this certificate is installed…	rnagpal	Lukasa
3940	2017-03-27 04:24:40	@Lukasa Thanks for the suggestion! I went ahead and used wincertstore and it works without me having to extract and specify the certificate.	rnagpal	Lukasa
3939	2017-03-24 10:49:09	Thanks @Lukasa here is the code that failing	a-sharma11	Lukasa
3939	2017-03-24 11:01:17	@Lukasa Yes it should be the same in this case(hardcoded shown below). Also I made one simple request using postman which should have only triggered this once and got the same error. `self.url = base_url + "/api/platform/v1/session"` and `base_url` is const and in this case name of the other linked container	a-sharma11	Lukasa
3928	2017-03-23 16:55:33	@kennethreitz perfectly reasonable to do it with 3.0	sigmavirus24	kennethreitz
3924	2017-03-15 08:37:08	@Lukasa Python version: Requests version: Other packages: Here is my relative code: , and I also use gevent in my app.	i2it	Lukasa
3924	2017-03-15 08:39:49	@Lukasa Ok, I'll have a try.	i2it	Lukasa
3922	2017-03-14 15:42:26	Yep, this is a bug in the last release of pipenv. There's a patch underway, thanks @Lukasa!	nateprewitt	Lukasa
3919	2017-03-08 17:03:16	@Lukasa, are you sure this is fixed in 3.6? The redirect URL being passed back is encoded as utf-8 but we're decoding it as ISO-8859-1 which is what's causing the issues. I'm getting a `TooManyRedirect` exception when trying to use Python3.6 but the request works if I pass the properly decoded Location header: `http://uae.souq.com/ae-ar/ابل-ايفون-7-مع-فيس-تايم-32-جيجا-الجيل-الرابع-ال-تي-اي-ذهبي-1…	nateprewitt	Lukasa
3913	2017-03-07 09:35:52	Cool, this looks good. I'll wait for the build to go green and merge. Thanks so much @StyXman! :sparkles:	Lukasa	StyXman
3908	2017-03-04 20:56:49	@Lukasa: Interesting—I'd have thought it's using the system's but apparently it's bundled one. Would that be the cause? FWIW, the calls to https://localhost:8080 validate successfully when using `REQUESTS_CA_BUNDLE=cert.pem`, it's everything else that fails.	dbazile	Lukasa
3908	2017-03-04 21:04:50	@sigmavirus24: They're not in `cert.pem`. But it's not the same behavior that I saw in Python 3.5 (which checked `REQUESTS_CA_BUNDLE` first and fell back on the system's trust store for everything else). Is there a way to configure this previous behavior without `cat`ing the entire system's trust chain into cert.pem?	dbazile	sigmavirus24
3908	2017-03-04 21:12:13	I think you're right; Python 3.5 didn't bundle OpenSSL but 3.6 does: I think my solution is to grab and concat all the certs my code will be using into an actual bundle and use that instead. Thank you much, @Lukasa @sigmavirus24!	dbazile	Lukasa
3908	2017-03-04 21:12:13	I think you're right; Python 3.5 didn't bundle OpenSSL but 3.6 does: I think my solution is to grab and concat all the certs my code will be using into an actual bundle and use that instead. Thank you much, @Lukasa @sigmavirus24!	dbazile	sigmavirus24
3906	2017-03-04 13:47:22	@Lukasa, while I think this should be closed (since it's not a Requests bug), I also wonder if the selectors code in urllib3 should attempt to fallback to less efficient methods in cases like this and only then let the OS error bubble up. Thoughts?	sigmavirus24	Lukasa
3906	2017-03-04 14:11:32	@sigmavirus24 Yeah, so I said a few comments ago that the selectors module can detect this case by actually trying to *instantiate* the selectors, at least for some of them where the selector itself is an FD (we can't do it so easily for poll/select). That's why I tagged @SethMichaelLarson: this is a bit his baby.	Lukasa	sigmavirus24
3904	2017-03-01 21:50:01	@Lukasa I was just going to that direction. Thanks.	brangi	Lukasa
3904	2017-03-02 00:51:39	I'm going to close this, as this isn't an issue with Requests. Cheers @brangi @lutzhorn!	sigmavirus24	lutzhorn
3901	2017-03-01 20:05:39	Nice first commit, thanks @nedbat!	Lukasa	nedbat
3899	2017-03-01 08:23:34	Requests will avoid aggressively handling your string if you do what @patallen suggests, which should resolve your problem, but @lutzhorn is right: the server should accept both, and is at fault here. :smile:	Lukasa	lutzhorn
3899	2017-03-01 09:31:49	Hi All thank you for your help @lutzhorn is true, and i have reported the problem as well, but i'm sure that is a bit difficult to solve from the server part, is Asterisk the open source PBX and have a very large list of issues. @TetraEtc yes but the URL is into the internal network and have no external access @Lukasa and @patallen , thank you i will use your suggestion, hope is work well	ogonbat	lutzhorn
3899	2017-03-01 09:31:49	Hi All thank you for your help @lutzhorn is true, and i have reported the problem as well, but i'm sure that is a bit difficult to solve from the server part, is Asterisk the open source PBX and have a very large list of issues. @TetraEtc yes but the URL is into the internal network and have no external access @Lukasa and @patallen , thank you i will use your suggestion, hope is work well	ogonbat	TetraEtc
3899	2017-03-01 09:31:49	Hi All thank you for your help @lutzhorn is true, and i have reported the problem as well, but i'm sure that is a bit difficult to solve from the server part, is Asterisk the open source PBX and have a very large list of issues. @TetraEtc yes but the URL is into the internal network and have no external access @Lukasa and @patallen , thank you i will use your suggestion, hope is work well	ogonbat	Lukasa
3897	2017-03-01 17:24:33	@nateprewitt nice work on this, thanks for getting this over the finish line	davidsoncasey	nateprewitt
3892	2017-02-27 16:23:12	This looks good now, I think. @vpfautz if you feel like it, this can be patched in [urllib3](https://github.com/shazow/urllib3) too. Also thanks for catching this! I shouldn't be typing without spell check in my IDE :)	nateprewitt	vpfautz
3888	2017-02-24 17:53:04	@nateprewitt Nah, I think these are different issues. This is because requests *does* urlencode the redirect header, but it also *character* encodes it, wrongly. But yeah, I'm prepared to believe that that example is a good example of how we get it wrong. Happily, ISO-8859-1 is round-trippable.	Lukasa	nateprewitt
3885	2017-02-23 21:15:26	@Lukasa thanks for your help with this. As for squashing up all of the commits this PR has accumulated--who should do that? Do the maintainers of this lib do that? Or I can squash locally and push to a new PR (or just force push).	davidfontenot	Lukasa
3881	2017-02-19 21:34:15	Thanks for this request! So I agree with @sigmavirus24. While the `response.url` field is a handy convenience, in general we make sure that the request that triggered a given response is always available at `response.request`, and can be introspected. If you didn't find that obvious, I'd be delighted to merge a pull request with clarifying documentation.	Lukasa	sigmavirus24
3879	2017-02-17 08:37:48	@Lukasa what the highest version that python 2.6.6 supports?	duyanghao	Lukasa
3879	2017-02-17 08:43:20	@Lukasa i have googled a lot for the error: `ConnectionError: [Errno 2] server failed`,but nothing has been found! Do you have any idea about this strange error?	duyanghao	Lukasa
3879	2017-02-17 08:50:19	the second exception:`ConnectionError: [Errno 3] name does not exist` maybe be related to domain name resolving,but the first exception:`ConnectionError: [Errno 2] server failed` is unrelated to the second exception and has nothing to do with domain name resolving. @Lukasa do you have any idea about the first exception?	duyanghao	Lukasa
3879	2017-02-20 03:03:29	@Lukasa Why Linux errno 2 `ENOENT` means having problems resolving the domain name,as far as i know,the `ENOENT` means `No such file or directory`.	duyanghao	Lukasa
3879	2017-02-20 08:22:29	@Lukasa it is a mutil-process server,and the error occurs sometimes,so i am afraid it can't be straced easily!	duyanghao	Lukasa
3879	2017-02-20 08:40:16	@Lukasa anyway,thanks for your response! still,actually,there is another error: 12 SSLError: [Errno 185090050] _ssl.c:330: error:0B084002:x509 certificate routines:X509_load_cert_crl_file:system lib： 2017-02-20 10:59:31,890 ERROR: Exception on /v1/images/1b6c5dbe537403c916f6ea668632a05099a09cdde9a668543e4da2eab5a6b179/layer [GET] Traceback (most recent call last): File "/usr/lib/python2.6/site-pa…	duyanghao	Lukasa
3877	2017-02-16 13:17:30	@sigmavirus24 That PR was merged on the grounds that it was consistent with the docstrings that relied on that method. If we're changing one, we should change them all. =)	Lukasa	sigmavirus24
3877	2017-02-16 13:18:53	@Lukasa which docstrings are those? I was under the impression that the docstring format was what was borrowed from, not the content of other docstrings.	sigmavirus24	Lukasa
3875	2017-02-15 05:24:11	Thanks, @nateprewitt! Turns out AWS4Auth is adding headers as unicode strings, but Python 2.7 httplib.py or `requests` do not expect that and fail when concatenating the (binary?) body string. There's an easy fix to AWS4Auth for it: https://github.com/sam-washington/requests-aws4auth/issues/29	jamshid	nateprewitt
3874	2017-02-21 18:13:30	I think it's good to go @jvanasco, we were just waiting for confirmation from @kennethreitz. @Lukasa we can probably just merge though since this isn't actually a change, yeah?	nateprewitt	Lukasa
3874	2017-02-21 18:13:30	I think it's good to go @jvanasco, we were just waiting for confirmation from @kennethreitz. @Lukasa we can probably just merge though since this isn't actually a change, yeah?	nateprewitt	jvanasco
3873	2017-02-14 15:47:28	Great! @Lukasa, when you have a free moment, would you mind merging master in proposed/3.0.0 so I can rebase my changes for #3338 onto this?	nateprewitt	Lukasa
3872	2017-02-14 14:08:20	@Lukasa thanks for the feedback! I understand the concerns for performance (I care more about being able to do one less request than the security aspects to be frank). I think we could use a disk-based format that makes the lookups fast and memory-efficient?	sylvinus	Lukasa
3869	2017-02-12 07:33:08	This is an annoyance, but looks right. Thanks @nateprewitt!	Lukasa	nateprewitt
3868	2017-02-11 21:22:03	@Lukasa of course. No rush. Thanks a lot!	vmalloc	Lukasa
3868	2017-02-12 07:40:38	@Lukasa will rebase and push again.	vmalloc	Lukasa
3866	2017-02-13 17:17:08	@jvanasco yes but please make that commit message easier on the eyes :)	sigmavirus24	jvanasco
3859	2017-02-13 13:01:30	@PatrickDChampion @Lukasa and I both have our emails on our profiles so you can do just that. =)	sigmavirus24	Lukasa
3855	2017-02-07 14:28:40	Further there are already some flawed and unofficial hints in https://github.com/python/typeshed. We won't endorse those, but they already exist, so there's less work for you to do. Also, in the spirit of being explicit, I wholeheartedly agree with @Lukasa.	sigmavirus24	Lukasa
3845	2017-02-06 21:38:06	<strike>@Lukasa `If you want even more control you can pass a urllib3 Retry object as shown in urllib3's documentation instead of the integer value.` - This does not seem to work. Is this broken? The code doesn't seem to handle this correctly. Reference: https://github.com/kennethreitz/requests/blob/master/requests/adapters.py#L110 I'll try to set it on the adapter after initialisation with: and …	lukas-gitl	Lukasa
3842	2017-01-31 20:17:49	@Lukasa Many thanks. Seeing that is really seems you know what is going on here 3 qs: 1. What other Python cURL lib can I use here that you might know of that works? 2. Why would requests.put() work perfectly not specifying the data param, hence not specifying the source location of file? 3. Not being sure how cURL does this, is it not possible to also add the cURL `-T, --upload-file <file>` like…	Twoflower2	Lukasa
3841	2017-01-31 08:54:26	Thanks @TetraEtc!	Lukasa	TetraEtc
3840	2017-02-14 14:17:32	Thanks for the reply, @jvanasco Inexplicably this error doesn't happen again since yesterday... Obviously it was a bug in the space-time continuum... And I still don't understand why there was no problem with urllib3 but this will remain a mystery. @Lukasa the problem is that I use a library which use `requests`, and I can't catch this exception without a global catch.	azotlikid	Lukasa
3840	2017-02-14 14:17:32	Thanks for the reply, @jvanasco Inexplicably this error doesn't happen again since yesterday... Obviously it was a bug in the space-time continuum... And I still don't understand why there was no problem with urllib3 but this will remain a mystery. @Lukasa the problem is that I use a library which use `requests`, and I can't catch this exception without a global catch.	azotlikid	jvanasco
3840	2017-02-14 17:01:56	> at which point the response object will already be in their hands. @Lukasa you are 100% correct. I've been staring at the inner workings too long. my apologies!	jvanasco	Lukasa
3840	2017-02-14 17:04:05	;) no need for apologies @jvanasco, this is why we work in groups: it's easy for any one of us to miss the wood for the trees.	Lukasa	jvanasco
3839	2017-01-31 15:02:14	@Lukasa Thanks!	cmanallen	Lukasa
3837	2017-01-29 20:55:18	regarding the comment from @lukasa on general utility (not the suggested implementation): i disagree about broad utility of following non-location redirects. i know this means allowing users to operate on "html", but please consider that many consumers will eventually consume the HTML redirect (which could be a meta-refresh, rel="canonical", type="og:url" or several others). it's not a niche use,…	jvanasco	sigmavirus24
3836	2017-01-27 20:55:23	Thanks @nateprewitt!	Lukasa	nateprewitt
3835	2017-01-26 21:23:36	I believe @nateprewitt is correct. It seemed to me that the conclusion of the discussion was to support 4XX response codes.	mmedal	nateprewitt
3835	2017-01-27 11:51:25	Hrm. @mmedal, can you rebase on top of the current master? We seem to be having some build problems and I want to check whether they're ones we've seen before and fixed, or new ones.	Lukasa	mmedal
3835	2017-01-27 19:43:49	@Lukasa this is a bug in pipenv (kennethreitz/pipenv#90) that may not have an immediate solution. It may be best to pin Requests' dependency for a bit. `pipenv==3.1.9` should work for now.	nateprewitt	Lukasa
3835	2017-01-27 20:33:02	@nateprewitt I'll merge a PR that does that. 😁	Lukasa	nateprewitt
3832	2017-01-25 15:40:26	LGTM, thanks @nateprewitt!	Lukasa	nateprewitt
3825	2017-01-20 13:00:06	Thanks for the quick response @Lukasa Please have a look again at the first comment, which I edited shortly after publishing. Basically: Even if I we discussed and agreed on the inconvenience of the 'leaky bucket' strategy (which will probably not happen), it's clear that this would be a major functionality change and therefore it would make no sense to force its introduction. However, I think th…	csala	Lukasa
3825	2017-01-20 13:05:01	@Lukasa No, no, what I mean is something else. I mean another parameter, call it `fail_if_empy` to indicate that, if `block` is `False` and the connection pool is empty, an Exception will be raised instead a new connection created. Functionally, what I would like to achieve is being able to use the connection pool to make sure that the number of concurrent outgoing connections will never exceed a…	csala	Lukasa
3825	2017-01-20 13:16:06	@Lukasa Well, that's not entirely true. Basically because that part of the code can never be reached because of how the queue works and because `pool_timeout` is not being used. At the moment, if `block` is set to `True`, the `pool.get` call will never raise an exception because it will just block the `get` attempt indefinitely until a connection is available. However, it's true that if the `pool…	csala	Lukasa
3825	2017-01-20 13:22:10	@Lukasa Alright, I'll go for that bit.	csala	Lukasa
3824	2017-01-18 21:21:02	@Lukasa thank you so much for helping me on this issue. Ok, so I understand that I'm now using an installed PyOpenSSL lib on this system, rather than the PyOpenSSL that comes embedded with "requests", which explains the difference with my other systems. If I get it right (provided I'm using Python2): all strings in my code are of type 'str' by default and I guess that's what you call native strin…	Arno0x	Lukasa
3821	2017-01-14 12:50:19	@Lukasa hidden in the original message is:	sigmavirus24	Lukasa
3821	2017-01-14 14:56:57	@sigmavirus24 I am surfing the internet, and run this code , so connect is not the problem. I am still getting the error: requests.exceptions.ConnectionError: ('Connection aborted.', ConnectionResetError(10054, '远程主机强迫关闭了一个现有的连接。', None, 10054, None)) That's weird!	bifeng	sigmavirus24
3819	2017-01-15 18:58:19	@Lukasa thanks for the commet! I already propose the changes on that repository.	llazzaro	Lukasa
3817	2017-01-14 10:22:03	It'd also help if I took @Lukasa's advice and actually read the whole issue that spawned this. I don't consider the current import performance to be a bug, but if someone wants to try to improve it on cryptography (which is probably the dominant source of import time for pyopenssl) I'm happy to review. The biggest single source of time is likely when it loops over the lib object to build a new co…	reaperhulk	Lukasa
3817	2017-01-14 12:48:17	@Lukasa @reaperhulk so it's worth noting that `slow` will change based on how many things are installed + how many possible entry-points exist. `pkg_resources`, if I remember correctly, will scan all of `site_packages` for entry-points. So if you're testing `pyOpenSSL` in a fresh virtual environment, you're import speed (given that cryptography apparently scans entry-points at import) is going to…	sigmavirus24	Lukasa
3817	2017-01-16 20:04:17	@reaperhulk Yes - removing the pkg_resources import until it's needed will certainly help. I'll create a PR over there to move the import. @sigmavirus24 nails it - we have a lot installed in site-packages, and are extremely sensitive about CLI tools start up time. Every millisecond counts in the eyes of our users. I do agree this is a fundamental flaw in pkg_resources. (My weekend was pretty pack…	dsully	sigmavirus24
3815	2017-01-13 12:56:53	Thanks @Lukasa.	Th30n	Lukasa
3814	2017-01-16 21:16:58	@Lukasa One question: won't implementation of `ssl_wrap_socket` override custom CA certificates by calling load_verify_locations inside?	Kentzo	Lukasa
3814	2017-01-16 21:45:29	@Lukasa That's how I did it so far:	Kentzo	Lukasa
3814	2017-01-16 22:18:41	@Lukasa Something like this: ?	Kentzo	Lukasa
3812	2017-01-12 17:12:51	Thanks @inglesp!	Lukasa	inglesp
3811	2017-01-11 21:53:20	@Lukasa Hmm, I was hoping that would work. I ran the following and got the same response. import requests from requests.adapters import HTTPAdapter from requests.packages.urllib3.poolmanager import PoolManager from requests.packages.urllib3.util.ssl_ import create_urllib3_context CIPHERS = ( 'ECDH+AESGCM:DH+AESGCM:ECDH+AES256:DH+AES256:ECDH+AES128:DH+AES:ECDH+HIGH:' 'DH+HIGH:ECDH+3DES:DH+3DES:RSA…	2tim	Lukasa
3809	2017-01-11 09:49:57	Thanks for this @JungWinter! :sparkles: :cake: :sparkles:	Lukasa	JungWinter
3807	2017-01-11 15:15:10	> I'd say the server is at fault here. I completely agree the server isn't compliant here, but we also just said we'd *like* to be tolerant of things like this in #3794, which is even more out of spec. The server is definitely returning garbage though, so maybe we choose not to address this. @sigmavirus24 I'm currently able to reproduce this on Python 2.7.12 and 3.5.2 on Mac OS 10.12.2, Ubuntu 12…	nateprewitt	sigmavirus24
3807	2017-01-11 18:07:00	Hi @Lukasa, your analysis of it being caused by the double consumption of raw (first by the `copyfileobj`, and then by the `response.content` in `resolve_redirects`) matches what I saw in the debugger so I'm pretty confident your work-around of setting `._content` will work for me. Thanks for your deep dive into this.	gilessbrown	Lukasa
3803	2017-01-09 19:41:40	Yup, this is strictly a Python syntax problem and not a Requests issue. Thanks @nateprewitt. :D	Lukasa	nateprewitt
3802	2017-01-09 11:46:32	I agree with @Lukasa. While I know a significant number of people use this function, it's not a public API that we support and even so, this is the one of the least optimal ways of accomplishing what you want.	sigmavirus24	Lukasa
3797	2017-01-24 15:51:24	@Lukasa Sorry to bother on closed issue but I'm wondering why should this fix not being updated in Request?	RobGThai	Lukasa
3794	2016-12-29 17:47:44	@nateprewitt yes, they should fix that there, but we should also be able to tolerate this.	sigmavirus24	nateprewitt
3794	2016-12-29 19:22:28	@Lukasa no, it won't because that's where the error is being raised from. httplib raises a IncompleteRead error of 0 bytes because the connection is terminated without sending anything.	nateprewitt	Lukasa
3794	2017-01-14 12:42:39	Good catch @nateprewitt	sigmavirus24	nateprewitt
3790	2016-12-30 03:55:14	@drpoggi, why instead of trying to solve the problem with slow code - you are trying to shift the responsibility for organizational activities?	djbaldey	drpoggi
3790	2016-12-30 04:45:45	@drpoggi, I understand all of this. Therefore, I suggest to remove the trying from urllib3 module initialization. I don't think that the most important component and it is more important than speed loading the module. I am sure that those who need urllib3 with TLS - they can write these strings in the app after loading the module. And it will be right. Upd: In addition, in the internal corporate …	djbaldey	drpoggi
3790	2017-01-01 15:16:41	Needless to say, I agree with @Lukasa. Being able to provide the best possible security out-of-the-box (without futher user configuration) is absolutely imperative. We will not sacrifice that. If you are doing `apt-get install -y python-requests` and it's installing `PyOpenSSL` for you, that means the packagers understand this *and* they understand that the system Python you're using doesn't allo…	sigmavirus24	Lukasa
3789	2016-12-26 18:21:05	@moin18 that will be in place until sigmavirus24 has a chance to review your changes again. Today is still a "holiday" for a lot of people working in the US, so sigmavirus24 likely won't respond immediately. Things look pretty cleaned up now, so I think you can leave these changes and he'll respond when he has a spare moment :)	nateprewitt	moin18
3789	2017-01-10 20:55:01	@moin18 would you be willing to rebase this rather than merging master into this branch? Alternatively, @Lukasa how do you feel about squash merging this?	sigmavirus24	moin18
3789	2017-01-17 15:06:01	@sigmavirus24 @Lukasa cleaned up the commit history. Merged all commits into single commit.	moin18	Lukasa
3789	2017-01-17 15:06:01	@sigmavirus24 @Lukasa cleaned up the commit history. Merged all commits into single commit.	moin18	sigmavirus24
3787	2016-12-23 15:12:58	@Lukasa : In that case I will be creating a separate patch for urllib3 discarding the urllib3 related changes from this PR. Apart from that, does the `requests` library related changes looks good to you?	moin18	Lukasa
3786	2016-12-22 19:56:51	@moin18 , No my api endpoint is fine. When I hit the url from browser it returns correct data. @nateprewitt , Thank you. Firstly my requests version is Here is my encoded try without encoding Also tried with encoding whole url but request didn't made.	Andriuskislas	moin18
3786	2016-12-22 19:56:51	@moin18 , No my api endpoint is fine. When I hit the url from browser it returns correct data. @nateprewitt , Thank you. Firstly my requests version is Here is my encoded try without encoding Also tried with encoding whole url but request didn't made.	Andriuskislas	nateprewitt
3786	2016-12-23 01:36:34	@Andriuskislas I would bet that @nateprewitt is correct about redirects being the root cause here. You can also tell requests not to follow them by passing `allow_redirects=False` to your request. It's plausible the server you're talking to is redirecting based on something like User-Agent. Either way, @nateprewitt's suggestion of asking a question on StackOverflow is correct. This isn't a genera…	sigmavirus24	nateprewitt
3785	2016-12-21 18:11:31	@Lukasa it looks like this is a modification in the appengine module in urllib3. The warning update may need to go over there, otherwise we'll overwrite it the next time we update urllib3.	nateprewitt	Lukasa
3785	2016-12-21 23:10:48	@Adusei would you be interested in submitting this patch to [urllib3](https://github.com/shazow/urllib3) so this can be fixed at the source?	nateprewitt	Adusei
3785	2016-12-23 21:07:21	Great, things should be set for future releases then. Thanks for taking a look @Adusei!	nateprewitt	Adusei
3783	2016-12-22 00:46:46	@moin18 The problem I ran up against was that `idna` is part of `packages` so whenever `packages` is loaded (e.g. in `models.py`) `idna` will be loaded at that point. So the fix would be for `idna` not to be loaded at that point but somehow still be loaded when needed :/	DanielGibbsNZ	moin18
3781	2016-12-21 13:40:05	Thanks for this patch @mplonka. However, we would generally prefer to update the bundled packages ourselves at the time of release: that way, we have some confidence that we have done the sensible thing. Can you pare this patch down to just the makefile change, please?	Lukasa	mplonka
3781	2016-12-21 13:48:30	Thanks for reviewing this PR, @Lukasa . As per your request, here's the revert commit.	mplonka	Lukasa
3781	2017-01-18 16:00:10	@Lukasa it seems that idna hasn't been updated yet, but a new version has been released in the mean time. Will idna be updated to fix the Jython issue?	LordGaav	Lukasa
3780	2016-12-22 22:46:14	@Lukasa: `idna` is also imported in `urllib3/contrib/pyopenssl.py`. Here: https://github.com/kennethreitz/requests/blob/master/requests/packages/urllib3/contrib/pyopenssl.py#L46 In order to remove the reference of `idna` via garbage collector, corresponding changes in urllib3 are also required. The idea is to do lazy loading of idna package only on demand basis. Let me know if I am on correct pat…	moin18	Lukasa
3776	2016-12-22 10:40:54	Hi @Lukasa. Thanks for looking into that. Wouldn't it be wise to do some sort of escaping of those comments in https://github.com/Lukasa/mkcert itself? Are you OK with me submitting a PR there?	mplonka	Lukasa
3776	2016-12-22 12:02:39	@mplonka I don't really see any reason to do the escaping there. PEM isn't well specced but so far we have only one extremely unusual implementation that chokes. I don't really see any reason to destroy that output for that, given that it's clearly intended to be human readable.	Lukasa	mplonka
3774	2016-12-19 04:18:39	@Lukasa thank you for your reply, but your code doesn't work for me. here are my code(minor modified on yours): same error msg appears: and under 2.11.1, there was another error which i can fix it by removing the ssl_context key:	bigbagboom	Lukasa
3774	2016-12-20 01:07:33	@Lukasa yes, i installed PyOpenSSL but I don't think it's the cause. I uninstalled it and the error changed to the following: now the pip freeze is: C:\Users\bigbagboom>pip freeze alabaster==0.7.9 anaconda-client==1.4.0 anaconda-navigator==1.1.0 argcomplete==1.0.0 astroid==1.4.8 astropy==1.1.2 Babel==2.3.4 beautifulsoup4==4.4.1 bitarray==0.8.1 blaze==0.9.1 bokeh==0.11.1 boto==2.39.0 Bottleneck==1…	bigbagboom	Lukasa
3774	2016-12-20 04:27:46	my error was gone by adding 'DES-CBC3-SHA' in the CIPHERS string. sigh... Thank you @Lukasa and @ernestoalejo . and it's also ok with following code: s.mount('https://10.192.8.89:8080/yps_report',DESAdapter())	bigbagboom	Lukasa
3772	2016-12-16 18:46:56	@nateprewitt So we have two role models to look at here: 1. Browsers - If you read the logs for our IRC channel, you'll see that Browsers are doing what we do (although probably not as loosely as we do it) 2. Curl/Wget - They disregard the WWW-Authenticate headers on anything that's not a 401. In the case of the user on IRC they were receiving a 403 with WWW-Authenticate headers and we were authe…	sigmavirus24	nateprewitt
3772	2016-12-16 18:47:14	Also @nateprewitt, please let someone else pick this up.	sigmavirus24	nateprewitt
3772	2016-12-16 20:28:51	Sorry, I should have clarified further on Authorization. I agree we shouldn't be sending Digest Authorization without an appropriate challenge first. What I'm saying is that the section quoted above seems to also support that responding to an appropriate challenge in a non-401 response is permissible which is what we what we currently do. The scoping here is obviously in the hands of you and @Luk…	nateprewitt	Lukasa
3772	2016-12-16 20:50:23	> I agree we shouldn't be sending Digest Authorization without an appropriate challenge first. We also *literally* can't. > I just wanted to make sure we didn't completely constrict that to 401 hastily as the original post noted. I appreciate that :) I think @Lukasa is starting to feel more and more (as I do) that we should be very strict in our interpretation of specifications. That said, (as yo…	sigmavirus24	Lukasa
3772	2017-01-07 06:57:50	Hey @Lukasa will work on this issue	iamrajhans	Lukasa
3770	2016-12-16 00:00:49	@Lukasa to be clear, @mendaxi is using CLIENT_AUTH with an SSLContext object. It's failing because it's the wrong configuration to validate a certificate from a server. :)	sigmavirus24	Lukasa
3768	2016-12-19 01:39:13	@yoyoprs I believe @Lukasa wanted you two to `import socks` and then check that the version was the same as what `pip` reports.	sigmavirus24	Lukasa
3766	2016-12-13 21:41:16	@Lukasa I rescinded my last comment on `num_401_calls` because while what I was testing worked, it's not reproducible in the wild. I still think there may be value in testing the hooks individually but I don't think it's a blocker here. These tests cover the use cases we're concerned about in #1979.	nateprewitt	Lukasa
3766	2016-12-14 09:41:08	Cool, tests are good. Thanks for the work @nateprewitt!	Lukasa	nateprewitt
3758	2016-12-09 08:45:11	LGTM. Thanks for this @nateprewitt! :sparkles:	Lukasa	nateprewitt
3748	2016-12-05 10:32:23	@Lukasa - Great ! but when I did telnet proxy followed by get urlname, it actually returns me the content.it works that way. But I tried using requests.get(), urllib.urlopen() and httplib, it all fails, sounds a bit interesting.	arunchandramouli	Lukasa
3748	2016-12-05 11:55:51	@Lukasa The Proxy / Normal request doesn't request anything at all , it keeps hanging unless I issue a timeout. Where as Telnet GET returns the url content. I couldn't share due to privacy and client protocol issues.	arunchandramouli	Lukasa
3748	2016-12-05 12:24:06	@Lukasa requests.exceptions.ReadTimeOut:HTTPSConnectionPool(host='***',port=443).Read Timed out. api.py -> sessions.py -> adapters.py (normal flow for HTTP/HTTPS connection) I couldn't copy the trace from the server	arunchandramouli	Lukasa
3743	2016-12-02 00:49:55	Nicely caught @nateprewitt	sigmavirus24	nateprewitt
3743	2016-12-02 02:30:10	Thanks @nateprewitt	timothyjlaurent	nateprewitt
3739	2016-12-01 11:46:33	Hello @Lukasa and @nateprewitt, thanks for the explanation. Why is the tox.ini then not part of the project? Is there a problem to get it working for everyone involved? My naive thinking would be that once you have tox properly configured for the project it works for everyone involved. So, if there are any concrete problems/bugs that prevent your project from adopting tox properly, just let us kn…	obestwalter	Lukasa
3739	2016-12-01 11:46:33	Hello @Lukasa and @nateprewitt, thanks for the explanation. Why is the tox.ini then not part of the project? Is there a problem to get it working for everyone involved? My naive thinking would be that once you have tox properly configured for the project it works for everyone involved. So, if there are any concrete problems/bugs that prevent your project from adopting tox properly, just let us kn…	obestwalter	nateprewitt
3738	2016-11-30 21:24:39	@Lukasa, I think it would be beneficial readding the test after this reversion. It still provides a useful check going forward and will pass regardless of the tightened scheme check.	nateprewitt	Lukasa
3738	2016-12-01 06:00:01	@Lukasa sorry for being a hound but do you have an eta on this 2.12.3 release? We just lost a day of dev / test trying to figure out what broke docker-py until we found this. Thx - MS	mshahpalerra	Lukasa
3738	2016-12-01 06:04:02	@mshahpalerra just pin your requests dep to an older 2.11.x version and you'll be ok. @Lukasa please release a new version of requests ASAP or this will be another left-pad.	marcosnils	Lukasa
3738	2016-12-01 10:44:47	ACK Custodia's test suite for my http+unix adapter is passing with @Lukasa 's branch.	tiran	Lukasa
3738	2016-12-01 10:45:23	Ok, let's ship a 2.12.3 then. Thanks @tiran!	Lukasa	tiran
3738	2016-12-22 14:03:52	> Custodia's test suite for my http+unix adapter is passing with @Lukasa 's branch. I it really amazing that `http+unix` t will work with python-requests-3.0. Unfortunately, python-requests-3.0 has not been released yet. But 2.12.3 is released and already in some distributions: fedora-26 and debian unstable and might get to debian testing in few days. 2.12.0 introduced IDNA-encoding logic which b…	lslebodn	Lukasa
3738	2016-12-22 18:34:52	Hmm, so you're right. This is an issue in that this path will pass through IDNA without throwing an exception, but IDNA is forcing it to lowercase. This is valid behaviour for a hostname which should be case insensitive but doesn't work for paths (which really shouldn't be IDNA encoded in the first place). This is a bug, but the way unix sockets have worked in the past is kind of incorrect too. I…	nateprewitt	Lukasa
3738	2016-12-22 19:12:43	So, I did some more investigating and this actually is completely unrelated to IDNA. shazow/urllib3#911 introduced a forced lowercasing of all host names in urllib3 which was released in urllib3 1.17. The version of urllib3 used in Requests prior to 2.12.0 was 1.16 which is why we hadn't hit this before. urllib3's behaviour here is completely correct because host names should be able to be lowerc…	nateprewitt	Lukasa
3738	2016-12-22 19:23:26	> urllib3's behaviour here is completely correct because host names should be able to be lowercased without affecting the URIs usability. Right. > As I said above, passing a path has worked in the past but is technically not in line with how we're parsing the URI. Again, I think we'll have to wait for @Lukasa to weigh in here. Since there is no specification around UNIX socket URIs, I would think…	sigmavirus24	Lukasa
3738	2016-12-23 09:33:24	@nateprewitt I don't think we do store `/tmp/path/out.socket` as the `host`. I think we only store it if its urlencoded when we receive it, which seems more reasonable to me. Though admittedly I'm not the URI expert (that'd be @sigmavirus24).	Lukasa	sigmavirus24
3738	2016-12-23 09:33:24	@nateprewitt I don't think we do store `/tmp/path/out.socket` as the `host`. I think we only store it if its urlencoded when we receive it, which seems more reasonable to me. Though admittedly I'm not the URI expert (that'd be @sigmavirus24).	Lukasa	nateprewitt
3738	2016-12-23 16:45:08	@Lukasa, you're right, I was conflating behaviours in my explanation. %-encoding the path is a hack around `prepare_url` because Requests refuses URLs without a host at the model level, rather than adapter. The host is mandated for http/https schemes but becomes a grey area with the use of "http+". If we want to support "http+{unix,docker,???}", which seems poorly defined but in use, we'd probabl…	nateprewitt	Lukasa
3738	2016-12-23 18:22:21	The % encoding of the path to the Unix socket file or abstract namespace is mandatory. How else would you distinguish between the file path and the HTTP path? Some implementations probe ever path segment until a socket file is found and then magically treat the remaining path segments as HTTP path. That's a dangerous hack. The socket path may include non-ASCII chars or a NULL byte for abstract na…	tiran	Lukasa
3738	2016-12-23 18:27:37	@tiran thanks, for clarifying! I'll defer to those of you that are much more well versed in this space than I am :) I'll open the issue in urllib3 with Lukasa's originally suggested fix.	nateprewitt	tiran
3735	2016-11-30 23:06:24	Thanks @Lukasa for chiming in and looking into this! Being able to rely on `requests` to make docker-py work has been a great boon for us, especially the ability to handle different transport formats (HTTP/s, UNIX sockets, and more recently Windows named pipes) through the same interface is a powerful feature for us. If you see any way we could keep this flexibility while making things easier on …	shin-	Lukasa
3734	2016-11-30 15:18:22	@Lukasa can do	graingert	Lukasa
3734	2016-11-30 15:21:09	@Lukasa it's 'http+docker://localunixsocket/v1.24/images/create' but that gets handled by the mounted `docker.transport.unixconn.UnixAdapter`	graingert	Lukasa
3734	2016-11-30 15:37:01	@Lukasa someone might come along and register the gtld localunixsocket	graingert	Lukasa
3734	2016-11-30 15:39:57	@graingert That's fine, it won't matter. The adapter is selected based on a longest-prefix match, so the docker-py adapter will still be selected and knows it doesn't have to do a DNS lookup.	Lukasa	graingert
3734	2016-11-30 15:42:10	@graingert has pointed out that in situations like this we should probably throw an exception if we were supposed to add any query parameters to the request.	Lukasa	graingert
3734	2016-11-30 16:02:18	@Lukasa should this handling be moved to the adaptor?	graingert	Lukasa
3718	2016-11-23 21:38:02	@Lukasa Do you mean a test that for an empty `requests.Response()` object, the `content` property is None?	nsoranzo	Lukasa
3718	2016-11-23 23:58:51	@nateprewitt I'd be happy to change the test to: or anything that makes: return `None`. I think most programmers would expect this and that the traceback is a regression.	nsoranzo	nateprewitt
3718	2016-11-24 11:22:33	@Lukasa I'll try to explain why I think that this is the expected behaviour: - `requests.Response` class is clearly part of the `requests` API and creating such objects is useful when dealing with connection exceptions - the only `__init__` method of `requests.Response()` has no parameters - using a property of a legitimately created object shouldn't raise an error, unless there is a very good re…	nsoranzo	Lukasa
3718	2016-11-24 12:36:10	> I think I'm leaning towards number one, if only because we've handled this kind of problem in the past (admittedly with an overbroad except block). This makes sense to me. We can add the requirement that raw not be None in 3.0 @nsoranzo adding the explicit check for None works for me.	sigmavirus24	nsoranzo
3718	2016-11-24 12:57:00	@sigmavirus24 I've added the explicit check for None and also a test as requested by @Lukasa.	nsoranzo	Lukasa
3718	2016-11-24 12:57:00	@sigmavirus24 I've added the explicit check for None and also a test as requested by @Lukasa.	nsoranzo	sigmavirus24
3717	2016-11-23 10:17:29	Thanks @afeld and @nateprewitt!	Lukasa	afeld
3717	2016-11-23 10:17:29	Thanks @afeld and @nateprewitt!	Lukasa	nateprewitt
3716	2016-11-22 20:00:40	@nateprewitt thanks this helped. However, it seems like [this documentation](https://pypi.python.org/pypi/requests/2.2.1) should be updated, since it's just flat out wrong.	PatriotRDX	nateprewitt
3716	2016-11-22 20:04:49	@nateprewitt the documentation here says to run `pip install requests` in Terminal. However, this only installs 2.12.1. Not to mention the documentation here is exactly the same as the documentation for 2.12.1.	PatriotRDX	nateprewitt
3716	2016-11-22 20:25:24	@nateprewitt there is no way to update it. @PatriotRDX we expect users to have some understanding of how to specify requirements themselves and use pip.	sigmavirus24	nateprewitt
3716	2016-11-22 20:35:43	> we expect users to have some understanding of how to specify requirements themselves and use pip. @sigmavirus24 wow that's brutal, only time I've used Python has been today.	PatriotRDX	sigmavirus24
3716	2016-11-22 20:48:53	@nateprewitt thank you for your help. I still get an error when running 2.12.1, so I'll just stick to 2.2.1 for now. Thank you again.	PatriotRDX	nateprewitt
3716	2016-11-22 20:54:28	@lutzhorn my issue was solved by @nateprewitt at the beginning of this thread. I don't have any other problems that need to be solved.	PatriotRDX	lutzhorn
3716	2016-11-22 20:54:28	@lutzhorn my issue was solved by @nateprewitt at the beginning of this thread. I don't have any other problems that need to be solved.	PatriotRDX	nateprewitt
3716	2016-11-22 20:58:09	@lutzhorn it doesn't matter, as long as it works, it works. I don't need 2.12.1, this is only one small program I'm testing out.	PatriotRDX	lutzhorn
3716	2016-11-22 21:08:28	@nateprewitt, @lutzhorn, @sigmavirus24 thank you all for your help. Have a nice day.	PatriotRDX	lutzhorn
3716	2016-11-22 21:08:28	@nateprewitt, @lutzhorn, @sigmavirus24 thank you all for your help. Have a nice day.	PatriotRDX	sigmavirus24
3716	2016-11-22 21:08:28	@nateprewitt, @lutzhorn, @sigmavirus24 thank you all for your help. Have a nice day.	PatriotRDX	nateprewitt
3716	2016-11-23 14:04:42	@drpoggi thank you for the extra information on my other issue. I've got it working with 2.2.1 so it doesn't matter to me, however, someone else may find it useful.	PatriotRDX	drpoggi
3714	2016-11-21 19:48:00	Thanks @Lukasa ! Posted an issue in (what I hope is) the main urllib3 repo.	aseering	Lukasa
3713	2016-11-21 17:13:39	This looks entirely reasonable to me, thanks @tiran!	Lukasa	tiran
3713	2016-11-21 19:13:54	Cool, thanks @tiran! All tests pass, so it seems like it's good to go. Thanks so much! :sparkles: :cake: :sparkles:	Lukasa	tiran
3709	2016-11-20 03:54:15	@drpoggi Can you explain how users can create the same output with r.content. The output from r.content is different from r.json(). Also how do you provide preferred indentation level and separators. As far as I know it doesn't take any arguments. You can provide preferred indentation level and separators to r.sjson through key value arguments. You can look at the documentation for the dumps func…	rmhasan	drpoggi
3709	2016-11-20 04:05:51	@rmhasan, thanks for your interest in contributing to Requests. You can find information about the freeze and other contributing topics in Requests [Contributor's Guide](http://docs.python-requests.org/en/master/dev/contributing). The specific information you're looking for is under [feature requests](http://docs.python-requests.org/en/master/dev/contributing/#feature-requests).	nateprewitt	rmhasan
3709	2016-11-20 04:14:48	@nateprewitt Thanks.	rmhasan	nateprewitt
3706	2016-11-21 17:29:20	Thanks @Lukasa @reaperhulk .Its indeed issue with the certificate. I used a certificate without AKI and it works fine.	kmala	Lukasa
3705	2016-11-17 19:29:34	@nateprewitt Thanks! That was the issue...somewhere in the jython path was a json package by patrickdlogan@[...].com, and requests was finding that one instead.	j-christ	nateprewitt
3704	2016-11-17 18:19:37	@nateprewitt Yeah, thought about that...might make sense to give a value of `128` or something reasonable in the example, and just say that it can be changed. I'm no expert on this, so whatever y'all think!	afeld	nateprewitt
3704	2016-11-18 20:10:14	@afeld if you think this change is agreeable and have the inclination, feel free to throw the PR together. Otherwise, I'll try to open something next week.	nateprewitt	afeld
3701	2016-11-20 09:39:20	@Lukasa I had the same error, read your comments, reinstalled both libraries, pyopenssl and cryptography, and it worked. no more error. Thanks for your help. :)	camara-	Lukasa
3701	2016-11-21 11:35:22	I had the same issue on a new MBP with a 'vanilla' macOS Sierra. @Lukasa I uninstalled and re-installed pyOpenSSL and Cryptography and it all worked fine. Thanks.	markyj	Lukasa
3700	2016-11-17 18:07:31	Hi @kennethreitz , I was wondering why my pull request got reverted.	rmhasan	kennethreitz
3698	2016-11-16 20:59:22	Yup, I think @nateprewitt has it: if you can't get a repro that doesn't involve requests_mock I think this issue is almost certainly with their code.	Lukasa	nateprewitt
3698	2016-11-17 00:16:10	@Makman2 I went **way** down the rabbit hole and believe I've found an answer. This is in fact the product of a combination of changes in 2.12 and the way you're mocking objects in your tests. You're currently mocking responses with a Response object that only the status_code initialized. This is a really simple repro of your issue. `send()` in `requests.Session` always calls `.content` on stream…	nateprewitt	Lukasa
3695	2016-11-19 20:13:09	I guess we should probably clarify what we're attempting to do here. The above comment was in reference to the the inability to use IPv6 with Requests 2.12+. Personally, I think that definitely needs to be addressed, the other complaints I have no opinion on. The fallback approach though essentially gives carte blanche to anything that can be ASCII encoded, which seems to defeat some benefits of …	nateprewitt	Lukasa
3695	2016-11-25 13:17:57	Alright, I'm going to merge this now. @sigmavirus24 feel free to give feedback regardless, we can always revisit this. =) Thanks @nateprewitt!	Lukasa	sigmavirus24
3695	2016-11-25 13:17:57	Alright, I'm going to merge this now. @sigmavirus24 feel free to give feedback regardless, we can always revisit this. =) Thanks @nateprewitt!	Lukasa	nateprewitt
3691	2016-11-16 08:39:04	Thanks @Cleod9! :sparkles: :cake: :sparkles:	Lukasa	Cleod9
3690	2016-11-16 08:38:31	Thanks @galgeek!	Lukasa	galgeek
3688	2016-11-15 20:30:20	Thanks @nateprewitt! :sparkles: :cake: :sparkles:	Lukasa	nateprewitt
3687	2016-11-16 06:28:10	Go for it @nateprewitt	nlevitt	nateprewitt
3687	2016-11-23 09:31:18	I have the same problem, which I reported in kjd/idna#32, but it seems more to be an issue in requests than in idna. @Lukasa's logic sounds right to me.	quantenschaum	Lukasa
3685	2016-11-15 18:42:52	@jaraco I believe what you're seeing is shazow/urllib3#1025. It has been patched on master for urllib3 but was caught after 1.19 released. This may be enough of an issue to warrant bumping urllib3 to 1.19.1 and adding it to a 2.12.1 release? Until then, you'll likely need to use 2.11.1 unless @sigmavirus24 has a solution via requests-toolbelt.	nateprewitt	jaraco
3685	2016-11-15 19:44:29	> This may be enough of an issue to warrant bumping urllib3 to 1.19.1 and adding it to a 2.12.1 release? @nateprewitt Requests release procedures are clearly documented. Please don't make up policy that we don't follow for us.	sigmavirus24	nateprewitt
3685	2016-11-15 19:53:38	Sorry @sigmavirus24, I wasn't attempting to insinuate anything about policy. I was simply asking a question about severity. Thanks for pointing that documentation out, I had previously missed the sentence on vendoring changes.	nateprewitt	sigmavirus24
3685	2016-11-15 20:11:39	> I'm not really feeling like rushing up to a new urllib3 release for this bug. So I'm going to say that downgrading to 2.11.1 is the best course of action for now, and the next major release of Requests will fix this issue. 😊 @Lukasa @sigmavirus24 The last major release was almost 3 years ago. I'm hoping you meant minor? I see procedure allows vendor updates in minor releases. Assuming you did i…	tunezaq	Lukasa
3685	2016-11-15 20:11:39	> I'm not really feeling like rushing up to a new urllib3 release for this bug. So I'm going to say that downgrading to 2.11.1 is the best course of action for now, and the next major release of Requests will fix this issue. 😊 @Lukasa @sigmavirus24 The last major release was almost 3 years ago. I'm hoping you meant minor? I see procedure allows vendor updates in minor releases. Assuming you did i…	tunezaq	sigmavirus24
3685	2016-11-15 23:31:25	@Lukasa My bad, I had thought the change was in a released version. Last attempt :), would you consider a hotfix (cherry-pick) release to get the change into a `1.19.1` urllib3? I wasn't able to find a documented release process for the project, but that would allow this issue to be resolved very timely. I see urllib3 releases a bit more often, I would guess by the time its released again request…	tunezaq	Lukasa
3684	2016-11-15 17:51:46	Thanks @nateprewitt!	Lukasa	nateprewitt
3683	2016-11-16 00:23:26	Just a quick question @sigmavirus24 / @Lukasa Services like Amazon's SES, and Sengrid, use CNAMES with underscores in them for DKIM authentication. http://docs.aws.amazon.com/ses/latest/DeveloperGuide/easy-dkim-dns-records.html As you've mentioned before, these are fine for DNS, but not for Hostnames. When you say Hostnames, I'm assuming you're talking about DNS records that are used for browsers…	TetraEtc	Lukasa
3683	2016-11-16 00:23:26	Just a quick question @sigmavirus24 / @Lukasa Services like Amazon's SES, and Sengrid, use CNAMES with underscores in them for DKIM authentication. http://docs.aws.amazon.com/ses/latest/DeveloperGuide/easy-dkim-dns-records.html As you've mentioned before, these are fine for DNS, but not for Hostnames. When you say Hostnames, I'm assuming you're talking about DNS records that are used for browsers…	TetraEtc	sigmavirus24
3683	2016-11-16 08:36:09	@TetraEtc Exactly so. Underscores in DNS names are reasonably common (e.g. SRV records have mandatory underscores in them), but for _hostnames_ (that is, anything in the host part of a URL) they are not allowed.	Lukasa	TetraEtc
3683	2016-11-17 01:39:05	Unfortunately, I don't think #3695 will address this problem. #3695 is solely for bypassing hostnames that were IDNA encoded before the request was made. I haven't seen any comment by @Lukasa about changing how we are now handling underscores in hostnames. @sigmavirus24's advice to raise a bug report with GitLab is the way to go.	nateprewitt	Lukasa
3683	2016-11-17 01:39:05	Unfortunately, I don't think #3695 will address this problem. #3695 is solely for bypassing hostnames that were IDNA encoded before the request was made. I haven't seen any comment by @Lukasa about changing how we are now handling underscores in hostnames. @sigmavirus24's advice to raise a bug report with GitLab is the way to go.	nateprewitt	sigmavirus24
3683	2016-11-17 12:58:21	@mfriedenhagen None of those tools tolerate IDNs. In this case it's a matter of picking what you want: do users want us to correctly tolerate internationalized domain names, or do they want to do their own IDN handling? I'm prepared to believe that most users do not want to do their own IDN handling. @rsaikali So that seems to be a bigger issue. And at this point we're in a bit of a bind because …	Lukasa	sigmavirus24
3683	2016-11-21 14:38:50	@Lukasa Thank you very much for the rapid reply!!! very much appreciated. And hopefully now ppl would see your statement in bold (feel free to remove my reply to not shadow it), and not e.g. `Yup, there's no plan to tolerate underscores: they're not valid in hostnames, and people should avoid using them.` just from few days back. Also if label `Propose Close` was replaced with `Fix pending` or so…	yarikoptic	Lukasa
3682	2016-11-15 14:38:40	@Lukasa I installed `ycmd` which includes `requests` in windows 7. I copied it to windows 10.	moyotar	Lukasa
3682	2016-11-15 15:35:31	@sigmavirus24 I don't really understand what you mean. It's about my python version? If yes, it's python27.	moyotar	sigmavirus24
3682	2016-11-16 16:49:46	@Lukasa @sigmavirus24 Up to now, I don't kown why I got this error and have no ideas to solve it. I'd be really appreciate if you can give me some help.	moyotar	Lukasa
3682	2016-11-16 16:49:46	@Lukasa @sigmavirus24 Up to now, I don't kown why I got this error and have no ideas to solve it. I'd be really appreciate if you can give me some help.	moyotar	sigmavirus24
3682	2016-11-16 18:35:44	I agree with @Lukasa. You've also provided us minimal information. I couldn't reproduce this if I tried because I don't know what instructions you followed and while we've asked for more detail you haven't provided it. We can't help you if you won't let us.	sigmavirus24	Lukasa
3682	2016-11-17 02:56:36	@sigmavirus24 Sorry.I don't understand what info you need. The error output is as the pic. I followed [ycmd's building](https://github.com/Valloric/ycmd#building) to install it.	moyotar	sigmavirus24
3682	2016-11-17 04:46:52	@drpoggi Thanks! Now I decide to reinstall `ycmd` to get it work.	moyotar	drpoggi
3681	2016-11-16 02:06:02	thanks you @Lukasa ,I use `shadowsocks` and the version of my requests is `2.10.0` while it's used to be `2.9.1` and updated with the install of google map api; btw, I can get a correct json format result if I hardcode the url `https://maps.googleapis.com/maps/api/geocode/json?address=1600+Amphitheatre+Parkway,+Mountain+View,+CA&key=AIzaSyBYdEWfcUNHUP3zLtc17nX-3aE4uPUkFnY` in my web browser.	LancelotHolmes	Lukasa
3679	2016-11-14 17:58:18	Thanks @mlissner! :sparkles:	Lukasa	mlissner
3679	2016-11-14 18:05:04	I'm fine with removing the second mention if folks want, but I agree with @Lukasa too. I didn't realize for ages that a request not timing out meant my program would hang until I killed it. It's a pretty critical issue in my opinion, so being super-duper, repetitively explicit doesn't seem like a bad thing to me.	mlissner	Lukasa
3678	2016-11-14 16:55:31	LGTM, let's do this! Thanks @nateprewitt! :sparkles: :cake: :sparkles:	Lukasa	nateprewitt
3672	2016-11-12 04:27:43	Good spot, @Cleod9! `domain` is definitely the keyword we want here. A PR for this would be very welcome.	nateprewitt	Cleod9
3670	2016-11-10 19:37:44	FYI, requestsexceptions looks like it doesn't monkey-patch `requests.exceptions`: https://github.com/openstack-infra/requestsexceptions/blob/master/requestsexceptions/__init__.py. Either way, force reinstalling indicates that this is emphatically not our problem (as @Lukasa has already pointed out).	sigmavirus24	Lukasa
3670	2016-11-10 19:42:03	Also, @ssbarnea, http://stackoverflow.com/questions/32986626/python-requests-importerror-cannot-import-name-headerparsingerror seems to be a different (although similar) issue. From the StackOverflow issue it looks like you have some left over bits of old versions of requests on your disk.	sigmavirus24	ssbarnea
3666	2016-11-03 10:39:45	Thanks @hootnot! :sparkles: :cake: :sparkles:	Lukasa	hootnot
3664	2016-11-03 10:03:59	@hootnot I think in this case this should be considered a documentation issue, rather than explicitly naming the parameters. Mind opening a docs PR?	Lukasa	hootnot
3663	2016-11-03 10:06:51	Thanks @nateprewitt! :sparkles: :cake: :sparkles:	Lukasa	nateprewitt
3662	2016-11-02 15:54:19	@Lukasa Gladly, but I'm a bit overburdened at the moment. I'll have spare time in 2-3 weeks, if it's still open, I'll take a peek.	sztomi	Lukasa
3662	2016-11-12 08:42:57	@klimenko It does look better that way, but it's unfortunately just moving the problem. Now anyone whose server is expecting a non-UTF-8 encoded username is going to get tripped up, and so we'll have to re-open this issue when someone says "my server wanted Latin1 and now doesn't get it". It's better to use bytestrings because that way we avoid making a guess that is wrong. If the users still wan…	Lukasa	klimenko
3662	2016-11-16 16:06:58	@rmhasan thanks for the interest in contributing! It may be important to note that PR #3673 is already open to address this. You may want to keep an eye on the outcome of that before spending time working on a solution.	nateprewitt	rmhasan
3662	2016-11-17 03:05:09	@nateprewitt I will keep an eye on it, thanks.	rmhasan	nateprewitt
3661	2016-10-31 16:32:46	@Lukasa Thanks for the quick reply. I guess using `max_retries` would make the code a bit more fault-tolerant in generic sense. However, to fail-fast at least when developing, running tests or continuous integration, I would rather not retry but simply avoid using those connections that are in risk of being closed (I know proxy server's keep-alive timeout so I could just set my value to a second …	tuukkamustonen	Lukasa
3660	2016-10-31 13:59:12	Cool, so this looks really good. You'll note we have some tests with proxies in `test_lowlevel.py`, so if you feel like adding more testing in this area I'll happily merge it. However, for this specific issue, I think this test is sufficient. Thanks @pawelmhm! :sparkles: :cake: :sparkles:	Lukasa	pawelmhm
3659	2016-10-31 12:49:50	This issue looks easily fixed too: the `proxy_headers` method on the HTTPAdapter requires truthy values for both `username` and `password`. I recommend that that be changed to only require a truthy value for `username`, along with a test. Would you like to make that change @pawelmhm?	Lukasa	pawelmhm
3655	2016-11-02 08:34:01	Want to do your final tidying up now, @nateprewitt? I don't think I'm going to have any further feedback at this time.	Lukasa	nateprewitt
3655	2016-11-03 10:25:22	Thanks for this @nateprewitt!	Lukasa	nateprewitt
3651	2016-10-27 03:04:24	@drpoggi is likely correct. Further, without extra information, it's hard for any of the people you tagged in this bug to help you (let alone the maintainers of this project). If you have a _question_ please ask it on [StackOverflow](https://stackoverflow.com).	sigmavirus24	drpoggi
3651	2016-10-29 12:24:06	here is a example,`import requests from requests.auth import * req = requests.get('http://61.91.211.158:81/onvif/snapshot/101',timeout=3) print req.headers`,but it raise timeout exception,I have used wireshark to capture the packets,It response quikly.`HTTP/1.1 401 Unauthorized Date: Sat, 29 Oct 2016 19:06:59 GMT Server: DNVRS-Webs Cache-Control: no-cache Content-Type: text/html Connection: keep-…	beruhan	Lukasa
3651	2016-10-29 12:24:06	here is a example,`import requests from requests.auth import * req = requests.get('http://61.91.211.158:81/onvif/snapshot/101',timeout=3) print req.headers`,but it raise timeout exception,I have used wireshark to capture the packets,It response quikly.`HTTP/1.1 401 Unauthorized Date: Sat, 29 Oct 2016 19:06:59 GMT Server: DNVRS-Webs Cache-Control: no-cache Content-Type: text/html Connection: keep-…	beruhan	sigmavirus24
3651	2016-10-29 12:24:06	here is a example,`import requests from requests.auth import * req = requests.get('http://61.91.211.158:81/onvif/snapshot/101',timeout=3) print req.headers`,but it raise timeout exception,I have used wireshark to capture the packets,It response quikly.`HTTP/1.1 401 Unauthorized Date: Sat, 29 Oct 2016 19:06:59 GMT Server: DNVRS-Webs Cache-Control: no-cache Content-Type: text/html Connection: keep-…	beruhan	drpoggi
3649	2016-10-27 13:06:36	@gardiac2002 Unfortunately, GitHub doesn't allow assigning issues to anyone other than contributors or the person who opened the issue. However, no-one on the team is currently working on this, so you are welcome to work on it and open a pull request.	Lukasa	gardiac2002
3649	2016-10-27 13:49:31	@Lukasa thank you, I am going to take a look at the issue :)	gardiac2002	Lukasa
3649	2016-11-03 15:57:50	It looks like this is now resolved thanks to @gardiac2002's work in #3652.	nateprewitt	gardiac2002
3635	2016-10-26 06:49:53	@Lukasa Actually , I can't change the proxy authorization, It's not my proxy server. For now, I use the urllib.request instead. Is it possible this authorization work with requests?	Arion-Dsh	Lukasa
3627	2016-10-27 19:53:16	Thanks @nateprewitt! :sparkles:	Lukasa	nateprewitt
3625	2016-10-17 16:13:30	@mie00 The question isn't "can `seek()` throw an `IOError`", it's "can `seek()` throw an `IOError` in a situation where `tell()` does not". I feel like the odds of that are pretty low. I'm inclined to want to worry about that when we know it's an issue.	Lukasa	mie00
3625	2016-10-21 07:20:34	Ok, rather than block on @sigmavirus24 having time to swing back to this, I'll merge this now. @sigmavirus24 can provide feedback whenever he gets time back. Thanks for the work @mie00!	Lukasa	mie00
3616	2016-10-12 20:19:01	+1 for me. I agree with @sigmavirus24 on making it non-optional.	eriol	sigmavirus24
3615	2016-10-12 10:11:41	Thanks @TetraEtc! :sparkles: :cake: :sparkles:	Lukasa	TetraEtc
3612	2016-10-07 20:15:09	@drpoggi is correct. There's not much to be done here within requests (or six for that matter). It's usually best to not to shadow the names of standard library modules.	sigmavirus24	drpoggi
3611	2016-10-06 13:16:52	@TetraEtc is correct. Cheers!	sigmavirus24	TetraEtc
3606	2016-09-29 07:09:18	Looks good to me @bbamsch, thanks for fixing this up!	Lukasa	bbamsch
3605	2016-10-26 19:47:57	@Lukasa I am getting intermittent `EOF occurred in violation of protocol (_ssl.c:590)` error on Ubuntu, should I just upgrade Ubuntu openssl package? Looks like the latest openssl version on Ubuntu is 1.0.1g, would installing that version help with my issue? I am not explicitly using ssl in my code, just using requests to access https URLs.	IntelBob	Lukasa
3605	2017-01-12 07:16:10	Hi @Lukasa I the same error , and it stuck me for couple of days :+1: `urllib2.URLError: <urlopen error EOF occurred in violation of protocol (_ssl.c:590)>` my python version is 2.7.10, and I use urllib2 below is my related code: `cookieprocessor = urllib2.HTTPCookieProcessor() opener = urllib2.build_opener(cookieprocessor) urllib2.install_opener(opener) request = urllib2.Request(url,postParams) …	szyl111	Lukasa
3604	2016-09-28 11:32:51	Thanks @iamprakashom! :sparkles: :cake: :sparkles:	Lukasa	iamprakashom
3604	2016-09-28 11:38:27	Thank you very much @Lukasa for merging my PR. :smile:	iamprakashom	Lukasa
3603	2016-09-28 07:16:48	Yup, that looks wrong. I recommend the first link you posted @bbamsch. Would either of you be interested in submitting a pull request to fix that?	Lukasa	bbamsch
3603	2016-09-28 07:41:05	@Lukasa, If I understand right, first link you are referring to is http://urllib3.readthedocs.io/en/1.5/pools.html ?	iamprakashom	Lukasa
3602	2016-09-27 14:00:07	@Lukasa Thanks for your responses so far. Curl did not use my macos keychain, when I didn't pass the certificate as an argument, curl would not download anything either. I followed the crt link in the output above, downloaded that certificate, checked the output too and so on to get something that might just be the root certificate. It still does not work but next I first try to find a human who …	do3cc	Lukasa
3602	2016-10-05 09:02:17	Hi, I got an answer and the certificate files. It was still failing while adding all certs to my browser made my browser accept the website. Googling for how to validate the cert via ssl gave me this page http://stackoverflow.com/questions/25482199/verify-a-certificate-chain-using-openssl-verify and after that I realized that it is not enough to pass the root certificate to `verify` but also the …	do3cc	Lukasa
3600	2016-09-27 07:06:25	Thanks @frewsxcv!	Lukasa	frewsxcv
3597	2016-09-26 05:32:35	@Lukasa I've attempted a patch of this issue in PR #3598 Would appreciate your input on the patch. :smile:	bbamsch	Lukasa
3595	2016-10-17 07:22:11	@nateprewitt I think @sigmavirus24 was tentatively in favour of this change, at least as a temporary stopping-off point before something better. He was just asking for a change in the descriptor protocol.	Lukasa	nateprewitt
3595	2016-10-18 16:31:02	@sigmavirus24 I agree with you about there being a risk of unintentionally sending cookies over the wire with session cookies, but I think that isn't entirely coupled to this issue. Instead of allowing people to pass a dictionary, we currently have them dump a dictionary into a RequestsCookieJar which has no domain info either. So this is an extra step for the sake of purity, that currently provi…	nateprewitt	sigmavirus24
3595	2016-10-24 08:15:36	Like @nateprewitt said, there is benefits here we can not ignore. When the user want to use `add_dict_to_cookiejar` this will add the dict to `''`domain. This is most likely not the desired scenario. For example:	OrDuan	nateprewitt
3595	2016-11-09 21:39:13	Alright @Lukasa, @sigmavirus24, I took a swing at my [last comment](https://github.com/kennethreitz/requests/pull/3595#issuecomment-254563756). It comes in two pieces. 3e4e5b7: This adds documentation for adding dictionaries with domains. It's currently based off of the solution below, but if it's decided that isn't a good fit, we can change the code to my comment above. This at least provides di…	nateprewitt	Lukasa
3595	2016-11-09 21:39:13	Alright @Lukasa, @sigmavirus24, I took a swing at my [last comment](https://github.com/kennethreitz/requests/pull/3595#issuecomment-254563756). It comes in two pieces. 3e4e5b7: This adds documentation for adding dictionaries with domains. It's currently based off of the solution below, but if it's decided that isn't a good fit, we can change the code to my comment above. This at least provides di…	nateprewitt	sigmavirus24
3595	2016-11-10 10:20:53	I can get behind moving this to an issue for discussion. It's clear @sigmavirus24 has a bigger goal for this API than I originally did, and so I'd like us to move to a forum where he can participate effectively despite his current high workload.	Lukasa	sigmavirus24
3592	2016-09-20 14:57:34	@sigmavirus24 I am not sure why this was **closed**. I cannot provide the code because it contains proprietary credentials. So, what would cause requests would make repeated "Starting new HTTPS connection" followed by repeated method calls?	jefftune	sigmavirus24
3592	2016-09-20 15:01:47	@Lukasa Thanks for the feedback, I will look into **Multithreaded use of Requests**	jefftune	Lukasa
3592	2016-09-20 15:34:53	@sigmavirus24 Understood, thank you	jefftune	sigmavirus24
3591	2016-09-23 09:32:49	Ok, per my note above I'm going ahead and merging this. Thanks @nateprewitt!	Lukasa	nateprewitt
3578	2016-09-17 05:48:55	@rbcarson Can you confirm for me: does adding `import encodings.idna` to your `task` function in your example also fix the problem?	Lukasa	rbcarson
3578	2016-09-17 06:51:09	@Lukasa Yes, it does.	rbcarson	Lukasa
3577	2016-09-20 10:39:48	Thanks @Lukasa However, setting `chunk_size` to `1` or `None` did not change the results in my case. It seems that my issue is related to https://github.com/kennethreitz/requests/issues/2020 . Requests somehow handles chucked-encoding differently as curl does. The following example shows different results GET from my log-server using curl and requests. We can see that `iter_content` get the corre…	haocs	Lukasa
3576	2016-09-19 18:18:51	@Lukasa I would like to pull it and run the tests locally. I suspect we might have a locale mismatch which is why this _appears_ to work for @nateprewitt and not for me. This is why I was using bytes explicitly previously.	sigmavirus24	Lukasa
3576	2016-09-19 18:18:51	@Lukasa I would like to pull it and run the tests locally. I suspect we might have a locale mismatch which is why this _appears_ to work for @nateprewitt and not for me. This is why I was using bytes explicitly previously.	sigmavirus24	nateprewitt
3576	2016-09-19 18:27:11	Hey @sigmavirus24, while this could be a locale mismatch, there are 5 other tests in the same file using unicode characters in unicode strings like this (including \xf6). I _think_ I figured out why we were getting different results, and [detailed it](https://github.com/kennethreitz/requests/pull/3557#issuecomment-246908451), along with most of my other findings in #3557. I had @Lukasa confirm he…	nateprewitt	Lukasa
3576	2016-09-19 18:27:11	Hey @sigmavirus24, while this could be a locale mismatch, there are 5 other tests in the same file using unicode characters in unicode strings like this (including \xf6). I _think_ I figured out why we were getting different results, and [detailed it](https://github.com/kennethreitz/requests/pull/3557#issuecomment-246908451), along with most of my other findings in #3557. I had @Lukasa confirm he…	nateprewitt	sigmavirus24
3576	2016-09-19 19:00:29	> ...which is why **this** _appears_ to work for @nateprewitt and not for me. Sorry @sigmavirus24, I interpreted "this" as meaning "this patch". I was just trying to clarify.	nateprewitt	sigmavirus24
3576	2016-09-19 19:00:29	> ...which is why **this** _appears_ to work for @nateprewitt and not for me. Sorry @sigmavirus24, I interpreted "this" as meaning "this patch". I was just trying to clarify.	nateprewitt	nateprewitt
3576	2016-09-20 14:48:49	Thanks @nateprewitt. Care to update proposed/3.0.0 too then?	sigmavirus24	nateprewitt
3573	2016-09-15 07:39:49	@Lukasa what is the change in urllib3 that will solve this issue?	stefanfoulis	Lukasa
3572	2016-09-15 06:34:09	Yup, as @drpoggi said, Requests doesn't carry any patches to urllib3, we just use it as is. Please make this change to urllib3 and open a PR there. =)	Lukasa	drpoggi
3565	2016-09-09 09:47:56	@Lukasa - it also works if library authors _don't opt-out_ by using the Session API. Ie. if they just write `request.get` (which I suspect most of them do) instead of setting up a session and calling methods on it, this "default session factory" would be used. Also, perhaps some guidance in form of documentation - ie. "How to use requests if you're a library author" - could be useful. It could co…	cdman	Lukasa
3565	2016-09-09 12:38:14	I have to agree with @Lukasa here. > it also works if library authors don't opt-out by using the Session API. Ie. if they just write request.get (which I suspect most of them do) instead of setting up a session and calling methods on it, this "default session factory" would be used. If someone is building a library that is interacting with a service using requests and not using a Session they're …	sigmavirus24	Lukasa
3563	2016-11-15 16:47:47	@Lukasa we'll need to merge master into Proposed/3.0.0 to run the tests normally, but with 1.19 in Requests 2.12 this should be ready for a look.	nateprewitt	Lukasa
3563	2016-11-15 17:28:16	Thanks @Lukasa! I'll merge it in now.	nateprewitt	Lukasa
3563	2016-11-16 13:29:47	Ok, I think this looks good! Thanks so much @nateprewitt! :sparkles:	Lukasa	nateprewitt
3560	2016-12-26 21:54:07	@Lukasa could you give any pointers to debug this? I'm getting the same error when I try to use pip. I'm trying to understand what's going on, but I don't know where to start	elopio	Lukasa
3558	2016-09-07 13:59:07	@Lukasa But I close it in IE settings. sometimes I need VPN to climbe the Great Fire Wall : ) you know, a lot of websites I can't visit. Sometimes visit github I also need use VPN.	coderfreedom	Lukasa
3558	2016-09-07 14:09:07	@Lukasa It was my vps's IP, why????	coderfreedom	Lukasa
3558	2016-09-07 14:19:15	@Lukasa I use this way before. But sometimes I need use othre lib which can't set proxies, such as `builtwith.parse('http://example.webscraping.com')` it also through `Error: <urlopen error [Errno 10061] >`	coderfreedom	Lukasa
3558	2016-09-07 14:31:30	@Lukasa Anyway, thank you for your help : ) This problem has troubled me for months, It drives me crazy "_" I think it's time to use Mac OS. : )	coderfreedom	Lukasa
3558	2016-09-07 14:38:47	@sigmavirus24 But another lib will still not work.	coderfreedom	sigmavirus24
3558	2016-09-07 14:40:12	@Lukasa @sigmavirus24 Does python has a global variable to carvery it???	coderfreedom	Lukasa
3558	2016-09-07 14:40:12	@Lukasa @sigmavirus24 Does python has a global variable to carvery it???	coderfreedom	sigmavirus24
3557	2016-09-06 16:07:47	Sorry I let Python 2 slip through the cracks. I am, however, still seeing a failure in python 2.7.10 on multiple systems with this merge. The issue appears to be that we're handing a unicode string in Python 2 to the HTTPError which is producing an "unprintable HTTPError" message when it can't be decoded to ascii. This was also present in the original test in PR #3385, we just weren't testing the…	nateprewitt	sigmavirus24
3557	2016-09-06 20:26:51	@nateprewitt this wasn't working on Python 2 _or_ Python 3 before but this passes for me on Linux and OSX. What are you testing on?	sigmavirus24	nateprewitt
3557	2016-09-07 15:43:30	@sigmavirus24, here's some tox runs on blank travis instances displaying what I'm seeing locally. Pre-#3557: https://travis-ci.org/nateprewitt/requests/builds/158050706 (87f9693) Post-#3557: https://travis-ci.org/nateprewitt/requests/builds/158050156 (2041adb) My Proposed Patch: https://travis-ci.org/nateprewitt/requests/builds/158051134 (0cf4e70)	nateprewitt	sigmavirus24
3557	2016-09-14 05:13:31	Alright @sigmavirus24, I think I've finally gotten to the bottom of the confusion here (or most of it). It looks like you wrote and commited [a separate test](https://github.com/kennethreitz/requests/blob/proposed/3.0.0/tests/test_requests.py#L1054-L1069) for proposed/3.0.0 than you submitted here, which does in fact pass on all versions. This patch as it stands on master though is functionally i…	nateprewitt	sigmavirus24
3556	2016-09-06 14:03:49	@Lukasa too serious	kennethreitz	Lukasa
3556	2017-03-07 06:21:05	@kennethreitz Oh, I see, :) :) :). Thank you.	Celthi	kennethreitz
3555	2016-09-07 01:45:28	@Lukasa Thank you for response. The REST API server needs a header leading whitespace. In this system, we must use the header field `"Authorization" : " Basic (SECURITY-TOKEN)"` for the authorization to the system. Spaces also must be needed! :sob: I think this system's REST API design is so bad :sob:	shouh	Lukasa
3552	2016-09-05 16:47:10	Thanks @Trodis!	sigmavirus24	Trodis
3551	2016-09-05 16:22:13	@Trodis Have you seen the fix in the linked PR?	Lukasa	Trodis
3550	2016-09-06 00:20:31	@Lukasa thks for reply,i confirm the domain name is valid,because i can get some datas.but sometimes i get the error "ConnectionError". **some error info:** `[zjhxmjl@localhost phoneregion]$ python main.py --scrapy > log.txt Traceback (most recent call last): File "/usr/lib64/python2.7/site-packages/gevent/greenlet.py", line 534, in run result = self._run(_self.args, *_self.kwargs) File "/home/zj…	zhumingyu	Lukasa
3545	2016-09-21 16:31:14	Ok, things are pared down. The patch is now pretty simple. The logic for file-like objects (with seek/tell) is now in [`super_len`](https://github.com/kennethreitz/requests/blob/d7227fbb7e07af35f23a0d370ab3b01661af9e40/requests/utils.py#L78-L103). I'm removing [this chunk](https://github.com/kennethreitz/requests/blob/d7227fbb7e07af35f23a0d370ab3b01661af9e40/requests/models.py#L478-L483) since it…	nateprewitt	Lukasa
3545	2016-09-21 16:31:14	Ok, things are pared down. The patch is now pretty simple. The logic for file-like objects (with seek/tell) is now in [`super_len`](https://github.com/kennethreitz/requests/blob/d7227fbb7e07af35f23a0d370ab3b01661af9e40/requests/utils.py#L78-L103). I'm removing [this chunk](https://github.com/kennethreitz/requests/blob/d7227fbb7e07af35f23a0d370ab3b01661af9e40/requests/models.py#L478-L483) since it…	nateprewitt	sigmavirus24
3545	2016-09-22 12:04:49	@Lukasa it looks as though @nateprewitt pushed new changes after your approval. Care to re-review?	sigmavirus24	Lukasa
3545	2016-09-22 12:04:49	@Lukasa it looks as though @nateprewitt pushed new changes after your approval. Care to re-review?	sigmavirus24	nateprewitt
3540	2016-08-26 12:23:48	Yup, that's correct. =) Thanks @TetraEtc!	Lukasa	TetraEtc
3538	2016-08-26 07:34:26	@Lukasa it came up because Jira when served up with french locale sends french status reasons. Originally it was an exception and when we saw this was fixed I noticed that now the reason is garbled. I don't care _that_ much about it but the current code is definitely incorrect.	mitsuhiko	Lukasa
3538	2016-08-26 16:18:19	@mitsuhiko we changed it because there are servers sending back utf-8. I can't search for it at the moment, but you should have little problems finding that pull request and issue.	sigmavirus24	mitsuhiko
3538	2016-09-06 08:33:02	Resolved by #3554 instead. Thanks @mitsuhiko!	Lukasa	mitsuhiko
3536	2016-11-03 15:36:23	@Lukasa tzickel's commit was merged into master with #3655, so this can probably be closed.	nateprewitt	Lukasa
3535	2016-08-24 19:08:00	It'd be really nice to have some more tests around this. Ideally tests that go into each of the branches. @nateprewitt, are you open to adding those?	Lukasa	nateprewitt
3535	2016-08-25 22:24:07	@Lukasa, tests are updated with custom classes. I think things should be good to go with tests.	nateprewitt	Lukasa
3534	2016-09-06 08:30:11	Yup, this looks like an error in parsing URLs. @sigmavirus24, you're the resident expert here: any thoughts?	Lukasa	sigmavirus24
3534	2016-09-06 11:30:39	@Lukasa I don't see the problem parsing the URL. Seems like that _might_ be the problem based on that message but I'm having trouble figuring out why. We [create a ProxyManager](https://github.com/kennethreitz/requests/blob/5259b374512ec4e47785f5004ec6ad30dafe906f/requests/adapters.py#L188) from urllib3 which parses the URL using `parse_url` from it's url utility module. This parses the example w…	sigmavirus24	Lukasa
3534	2016-09-06 12:37:45	@Lukasa it should be As that's the port specified in the proxy url that @lvg01 is showing us	sigmavirus24	Lukasa
3534	2016-09-07 05:04:56	as for port 3128, the same: > > > socket.getaddrinfo('[abcd:0123:dcba:3210::1]',3128) > > > Traceback (most recent call last): > > > File "<stdin>", line 1, in <module> > > > socket.gaierror: [Errno -3] Temporary failure in name resolution On 06-09-16 14:38, Ian Cordasco wrote: > @Lukasa https://github.com/Lukasa it should be > > import socket > socket.getaddrinfo('[abcd:0123:dcba:3210::1]',3128)…	lvg01	Lukasa
3530	2016-08-23 11:54:32	Thanks @shellhead! :sparkles:	Lukasa	shellhead
3529	2016-08-22 22:17:30	OK, Thanks @Lukasa - in my case, I ended up using eventlet module to wrap the entire thing in a more "global" timeout.	haydenth	Lukasa
3526	2016-08-21 22:17:28	This looks really good to me, I'm totally happy with it! Thanks so much @shellhead! :sparkles: :cake: :sparkles:	Lukasa	shellhead
3523	2016-08-19 13:33:35	@Lukasa ~~No i dont, i will try and let you know~~ looks like its been auto set to this:	ryanym	Lukasa
3523	2016-08-23 20:27:20	@ryanym, does it work if you set the `all_proxy` scheme to `socks5` or `socks4`? Looking [here](https://github.com/kennethreitz/requests/blob/a2e41ba1f1ae81b2ed224030df908a1432ad435e/requests/packages/urllib3/contrib/socks.py#L153), seems like it's looking for the socks version. Unsure why you're getting different behavior between the two versions, though. Edit: Did some more digging. FWIW, it lo…	shellhead	Lukasa
3523	2016-08-24 15:41:30	@shellhead, thanks for the reply, setting `all_proxy` sheme to `socks5` or `socks4` seems gives me a timeout	ryanym	shellhead
3523	2016-08-26 13:28:10	@Lukasa yes, i have `HTTP_PROXY, HTTPS_PROXY, http_proxy, https_proxy` set to `http://user:pass@someproxy.com:8080`	ryanym	Lukasa
3523	2016-08-26 15:09:42	@Lukasa I don't want to use any proxy settings. r = requests.post(**\* , proxies=None) does not work. It used to work few days ago. But problem started last night, which is failing my application. What if I don't want to use any of the proxy configurations? I tried os.environ.pop('http_proxy') and so on for each protocol. It didn't worked. However, os.envron.pop('all_proxy') worked as it had the …	himanshub16	Lukasa
3523	2016-10-25 04:21:06	@Lukasa , i have provided the error while the request is sent from python script . Value Error : unable to determine the version SOCKS from socks://<ip>	Rahul529	Lukasa
3521	2016-08-29 16:08:44	@Lukasa I think they wanted to ask whether this issue should be closed or not.	untitaker	Lukasa
3516	2016-08-17 09:03:24	@Lukasa @kennethreitz can i have option to disable the SOCKS proxy???	alochym01	kennethreitz
3516	2016-08-17 09:03:24	@Lukasa @kennethreitz can i have option to disable the SOCKS proxy???	alochym01	Lukasa
3516	2016-08-17 11:52:28	@Lukasa So as I understand it, `all_proxy` is what should be used if `http(s)_proxy` is unset. And in a more general sense it should be used if `<protocol>_proxy` is unset. So based on that understanding (and assuming I'm correct) yes we definitely should re-order that. Let's file a new bug for that.	sigmavirus24	Lukasa
3516	2016-08-18 00:57:47	@Lukasa proxies={'all': None} not work because the network should go through proxy, so i see you did open the new issue :) let follow the new issue :+1:	alochym01	Lukasa
3514	2016-08-15 18:03:32	@kennethreitz I think @Lukasa and I can still do it for you if you want us to. Just let us know. We'd both be happy to help out.	sigmavirus24	kennethreitz
3514	2016-08-15 18:03:32	@kennethreitz I think @Lukasa and I can still do it for you if you want us to. Just let us know. We'd both be happy to help out.	sigmavirus24	Lukasa
3513	2016-08-15 10:21:33	@nateprewitt is this related to #2228?	sigmavirus24	nateprewitt
3513	2016-08-15 13:33:03	@sigmavirus24 It wasn't originally, I found a few minor hiccups making the `.json` change and then did a pass through the docs from there. I realize this is kind of a mess of unrelated doc changes so I can break it up into different commits or PRs if needed. It looks like most of the discussion in #2228 is about timeouts documentation. Was there something low hanging you wanted to see integrated?	nateprewitt	sigmavirus24
3512	2016-08-14 02:06:32	@nateprewitt Perfect I will chase it down there ;)	listingmirror	nateprewitt
3511	2016-08-13 08:42:21	Thanks @forrestchang! :sparkles: :cake: :sparkles:	Lukasa	forrestchang
3510	2016-08-18 08:28:16	Thanks @nateprewitt!	Lukasa	nateprewitt
3508	2016-08-12 07:41:56	@forrestchang Thanks, would you like to open a PR to change it?	Lukasa	forrestchang
3508	2016-08-13 02:25:26	@Lukasa Yes, I would like to. I have modified the mistake in `.rst` file. Should I generate it to the HTML file?	forrestchang	Lukasa
3508	2016-08-13 02:39:00	Hey @forrestchang, there's no need to run the docs build. If you open a PR with the rst changes, read the docs will generate changes on merge.	nateprewitt	forrestchang
3508	2016-08-13 02:44:43	@nateprewitt Thanks.	forrestchang	nateprewitt
3507	2016-08-12 11:23:07	> I understand that 3.2 is no longer supported by requests, but pip being broken as it is with the version mapping causes trouble for some people. I'm sorry, I don't quite understand what you are referring to @ppolewicz. > I think a minor change of 2 LOC to prevent this would be acceptable? @ppolewicz except that minor change implies Python 3.2 support. Python 3.2 as a product itself is unsupport…	sigmavirus24	Lukasa
3493	2016-08-10 16:10:59	I was on it too. Did not find a way to properly add tests though since httpbin does not seem to be able to post to an endpoint and respond with a 301/302. Am I wrong on this one? Anyway since @nateprewitt is on it I will not open my PR ;)	saveman71	nateprewitt
3493	2016-08-10 17:04:49	@saveman71, sorry, I didn't mean to jump on your PR. I wasn't sure if anyone had started working on it. @Lukasa I added a test to check the header removal and empty body.	nateprewitt	Lukasa
3493	2016-08-10 17:10:28	@Lukasa re: [this line](https://github.com/kennethreitz/requests/pull/3493/files#diff-28e67177469c0d36b068d68d9f6043bfR151) Do you have an opinion on moving the declaration farther up to avoid the multiple calls to the headers attribute on the prepare_request? Also as for the conversion from try/except, if that was done would you want it in a separate PR to avoid semi-unrelated changes?	nateprewitt	Lukasa
3493	2016-08-10 17:16:37	@nateprewitt no worries at all, I should have stated I started working on it. As for the line thing, I do not think it is a performance issue (I believe, but I might be mistaken) because well requests is a network library and "premature optimization is the root of all evil". (https://www.xkcd.com/1691/) I was suggesting that merely because it's already been like that [here](https://github.com/nat…	saveman71	nateprewitt
3493	2016-08-10 19:33:06	Quick semi-unrelated question, what would be the timeline of a release on PyPI after this gets merged? cc @Lukasa	saveman71	Lukasa
3491	2016-08-09 21:05:57	@Lukasa @sigmavirus24 It looks like the [HISTORY.rst change](https://github.com/kennethreitz/requests/blame/master/HISTORY.rst#L33) specifies only integers. Perhaps that should be changed to 'non-string'?	nateprewitt	Lukasa
3491	2016-08-09 21:05:57	@Lukasa @sigmavirus24 It looks like the [HISTORY.rst change](https://github.com/kennethreitz/requests/blame/master/HISTORY.rst#L33) specifies only integers. Perhaps that should be changed to 'non-string'?	nateprewitt	sigmavirus24
3491	2016-08-09 21:10:05	@nateprewitt Yes, it should. @jidar How do we represent True/False as strings? "True"/"False"? Why that over "true"/"false", "1"/"0", or "Yes"/"No"? Requests is simply refusing to guess in this case, and asking that you unambiguously decide what you want to send.	Lukasa	nateprewitt
3491	2016-08-09 21:22:10	@Lukasa str(value) seems acceptable. No need for special casing anything really. It's what the user is going to be forced to do on their end now anyway.	jidar	Lukasa
3490	2016-08-09 19:44:51	@Lukasa That was it! I was using the data field preformatted with `urlib.parse.urlencode`, my bad. Felt bad when I read 2mn later in the official documentation: > Requests allows you to send organic, grass-fed HTTP/1.1 requests, without the need for manual labor. > > There's no need to manually add query strings to your URLs, or to form-encode your POST data. Thank you for your quick and effectiv…	saveman71	Lukasa
3490	2016-08-10 14:53:58	Hey @Lukasa, Yesterday I tested it rapidly and thought it worked. Today I'm not able to reproduce what worked... The output with the patch commented is: You can see that the header `Content-Type` is repeated in the redirect although it was not specified explicitly in the request headers as before. The log if I activate the workaround suppressing the header for the specific request: Sorry for the …	saveman71	Lukasa
3487	2016-08-09 15:40:18	Thanks @drpoggi!	Lukasa	drpoggi
3486	2016-08-09 13:53:03	@sigmavirus24 sorry, I tried the revert button and got an error so did it by hand.	nateprewitt	sigmavirus24
3482	2016-08-09 09:12:14	@Lukasa You can check this out here http://52.40.67.18/testing	rohitkhatri	Lukasa
3481	2016-08-09 08:46:07	@Lukasa thanks for looking into it that fast! Yes, I'm going to decode manually, which is quite an easy change for me. 😉	jone	Lukasa
3481	2016-08-10 03:29:09	@maxpowa #3486 reverts this change and should be included in the upcoming 2.11.1 release. As @Lukasa suggested [above](https://github.com/kennethreitz/requests/issues/3481#issuecomment-238489871), it's recommended not to use `decode_unicode=True` for the time being. You can either manually decode the strings as a temporary fix, or continue using 2.10 if your workflow allows it.	nateprewitt	Lukasa
3480	2016-08-09 03:03:21	@kennethreitz thanks, tried copy pasting your en dash from above. Apparently GitHub's UI wasn't a fan of my methods.	drpoggi	kennethreitz
3479	2016-08-08 22:47:24	Ah, I see @nateprewitt already chimed in over here.	sigmavirus24	nateprewitt
3479	2016-08-08 22:51:05	I see. So, python3.2 is not supported by requests library. Than I will just close the issue and pr. Thanks for the link @nateprewitt .	huseyinyilmaz	nateprewitt
3478	2016-08-08 22:52:49	@sigmavirus24 . I did not realize that pyhon3.2 is not supported. Thanks for the explanation. I will close the pr.	huseyinyilmaz	sigmavirus24
3478	2016-08-09 02:39:45	Requests no longer supports Python 3.2. As referenced by @sigmavirus24 this has been the case for ever a year. If you view the setup.py for requests it specifies 3.3 and higher, or 2.6 and higher.	TetraEtc	sigmavirus24
3477	2016-08-08 21:36:28	Thanks @kennethreitz.	Lukasa	kennethreitz
3477	2016-08-08 21:40:22	Ok, thanks for the clarification. I will update my code accordingly. @kennethreitz if you could add your note in PyPI too, would be amazing.	lmazuel	kennethreitz
3471	2016-08-04 10:34:16	> Are you saying requests<=0.7.4 handles multipart file uploads well by default? No. That is not what @Lukasa is saying. > But, I dont think this below code uses multipart format You're using the files parameter, so yes, it is sending a multipart message. If you describe what you want the body to look like, we _might_ be able to help you, but you should be using [StackOverflow](stackoverflow.com)…	sigmavirus24	Lukasa
3470	2016-08-04 07:13:27	@Lukasa are you saying if urllib3 is updated, then requests could be in the position of having this option?	yeukhon	Lukasa
3469	2016-08-03 20:04:55	Woop, woop, thanks @roselma! :sparkles: :cake: :sparkles:	Lukasa	roselma
3464	2016-08-01 04:35:36	@kennethreitz Oh - in my defense I did try searching closed issues as well :).	glyph	kennethreitz
3463	2017-02-10 21:51:23	thanks @nateprewitt	kennethreitz	nateprewitt
3460	2016-08-02 16:26:29	It looks like the [`RequestsCookieJar` class](http://docs.python-requests.org/en/master/api/#requests.cookies.RequestsCookieJar) is available on the main page of links in the documentation, under the [Developer Interface docs](http://docs.python-requests.org/en/master/#the-api-documentation-guide). Were you looking to have a code example added in the Quickstart section @roselma, or would a link t…	nateprewitt	roselma
3447	2016-07-28 08:18:50	@Lukasa Thank you very much, it's working!	gsw945	Lukasa
3444	2016-07-27 13:47:42	@Lukasa further, in v1.0 didn't @kennethreitz completely tear out what logging requests did provide because people were constantly trying to add tons more logging on top of what we provided? I feel like were were to accept this we'd be in the same situation. Further, what's being logged here is a very clear overload of information for any logging that I would view as reasonable for requests. This…	sigmavirus24	Lukasa
3441	2016-07-26 12:26:25	Thanks @scop!	sigmavirus24	scop
3440	2016-07-26 04:50:04	@nateprewitt is correct. Thanks for reaching out, though @walkerlala!	kennethreitz	nateprewitt
3430	2016-07-22 22:20:24	I completely agree that the up-stack application should be doing a better job of handling exceptions. But, like you, @sigmavirus24, I'm not about to expect that from OpenStack, and given how prevalent the problem is, it seems like some relief could be found in the common code, even if it's not an actual fix to the real bug(s) here. There are a couple of exceptions raised that IMO should include t…	dhduvall	sigmavirus24
3427	2016-07-20 16:40:58	@kennethreitz, I kinda want you to take the lead on code review for this: just flag changes you don't like and I'm sure @nateprewitt will undo it.	Lukasa	kennethreitz
3427	2016-07-20 16:40:58	@kennethreitz, I kinda want you to take the lead on code review for this: just flag changes you don't like and I'm sure @nateprewitt will undo it.	Lukasa	nateprewitt
3426	2016-07-20 17:00:51	@kennethreitz Same reason: https://hynek.me/articles/hasattr/	Lukasa	kennethreitz
3423	2016-07-18 19:00:37	@Lukasa Not sure to understand but if you say so... :) That means that the traceback is wrong and the following should work (it quite hard to test here) ?	dvasseur	Lukasa
3423	2016-07-18 19:05:44	@Lukasa ok, thanks!	dvasseur	Lukasa
3421	2016-07-17 16:52:14	That's about where I am at in debugging too @Lukasa. It looks like `isclosed` is being set and will evaluate to `True` but the `closed` attribute is permanently `False`. I'm trying to figure out if this is a bug in `httplib` or `urllib3`'s use of it. Our current check in `is_fp_closed` is checking the `closed` attribute.	nateprewitt	Lukasa
3421	2016-07-17 16:53:52	The answer is that it doesn't really matter. =) This behaviour is present in basically all the shipped Python 3 solutions, which means even if it's a bug we need to be bug-compatible with it. I think the best solution is simply to rely on `isclosed` if it's present, in preference to `closed`, which is then in preference to reaching in to the `fp` thing. Are you interested in writing the PR that f…	Lukasa	nateprewitt
3421	2016-07-17 17:04:18	Ok, for now let's close this. @nateprewitt, can you open an equivalent issue on the urllib3 repository? You can use this test code as the example (it should live in `test_socketlevel.py` in the urllib3 repo):	Lukasa	nateprewitt
3417	2016-07-15 07:12:36	@nateprewitt Thanks for starting this! Unfortunately, quite a lot of people use non-urllib3 file-like objects to back requests, and I'd like to avoid breaking that if we can. Can you rearrange this to support urllib3 if possible but otherwise fallback to some other behaviour, [per my comment](https://github.com/kennethreitz/requests/issues/2939#issuecomment-166003526).	Lukasa	nateprewitt
3417	2016-07-16 15:08:45	Sorry, @sigmavirus24, I just pushed a new copy with partially finished changes. I have a couple of questions on how we're expecting the code to function that I was going to annotate for discussion.	nateprewitt	sigmavirus24
3417	2016-07-16 20:25:04	Ok, I'm happy with this. @sigmavirus24?	Lukasa	sigmavirus24
3417	2016-07-19 14:56:03	@nateprewitt Yeah, this is a breaking change. =)	Lukasa	nateprewitt
3417	2016-08-22 15:33:55	Hey @Lukasa @sigmavirus24, just wanted to check in on this. Let me know if you're waiting on anything from me.	nateprewitt	Lukasa
3417	2016-08-22 15:33:55	Hey @Lukasa @sigmavirus24, just wanted to check in on this. Let me know if you're waiting on anything from me.	nateprewitt	sigmavirus24
3417	2016-08-22 16:30:29	No problem from me. @sigmavirus24?	Lukasa	sigmavirus24
3417	2016-08-22 16:41:45	Looks fine as a start. Thanks @nateprewitt @Lukasa since we're sans CI, have you pulled this and run the tests?	sigmavirus24	Lukasa
3417	2016-08-22 16:41:45	Looks fine as a start. Thanks @nateprewitt @Lukasa since we're sans CI, have you pulled this and run the tests?	sigmavirus24	nateprewitt
3417	2016-08-22 16:42:24	@sigmavirus24 I haven't, would you like me to?	Lukasa	sigmavirus24
3417	2016-08-22 16:48:05	@nateprewitt I merged the original branch into the head of proposed/3.0.0 and it passed just fine. No need to rebase	sigmavirus24	nateprewitt
3415	2016-07-15 07:07:43	Thanks @nateprewitt! :sparkles: :cake: :sparkles:	Lukasa	nateprewitt
3401	2016-07-14 08:34:57	@kennethreitz Python 2.7 also has the `io` module: this change keeps the code working as expected on Python 2.	Lukasa	kennethreitz
3401	2016-07-14 16:20:01	> Either way, my above comment is generally relevant. We may want to start making our examples 3.x soon, if we want to "move the needle". I don't think there's any rush to do so, though. @kennethreitz have you looked at the downloads for requests recently? I'm not sure which version is "winning" but regardless, I think we can write the examples to work across all supported versions without having…	sigmavirus24	kennethreitz
3391	2016-07-12 09:44:11	For anyone with this problem: I've fixed it by following @Lukasa 's suggestions and added this just after importing requests: Then, where I was using `requests.get()` before, I used `sess.get()`. Hopefully this helps, and thanks for your help @Lukasa !	vandernath	Lukasa
3389	2016-07-07 19:38:33	> LGPL allows re-distribution, which is what we are doing here. Right. It's important to understand that things that requests vendors are not modified when vendored. I work on chardet upstream to ensure it's suitable for our vendoring. Likewise @Lukasa and I work on urllib3. We don't vendor & modify, we simply vendor to redistribute.	sigmavirus24	Lukasa
3388	2016-07-07 13:27:44	While you're here @sigmavirus24 and @Lukasa, I threw together [another commit](https://github.com/nateprewitt/requests/commit/be31a90906deb5553c2e703fb05cf6964ee23ed5) related to this to encapsulate the type error thrown by `re` when non-strings are passed to `check_header_validity`. This is to make it clear that the behaviour is to be expected, but may be overkill with this documentation now. An…	nateprewitt	Lukasa
3388	2016-07-07 14:56:21	Thanks @nateprewitt 🍮 🍰 ☕	sigmavirus24	nateprewitt
3387	2016-07-05 16:13:13	@nateprewitt that pull request was _rejected_ precisely because integers are not defined behaviour within requests and haven't been for _years_.	sigmavirus24	nateprewitt
3387	2016-07-05 16:29:13	Sorry, @sigmavirus24, I was suggesting something along this line for the check since it wouldn't be transforming the value in this case. I was trying to use this as a template example. I realize the documentation says that headers must be strings, and that was the assumption I was operating off of when I wrote #3366. I submitted the passthrough as the initial pull request here because it avoids d…	nateprewitt	sigmavirus24
3387	2016-07-05 16:41:43	Yeah, so the question boils down to whether we handle non-string headers. Clearly we've oscillated around for a while: they didn't work, and then they did, and now they don't again. However, what I failed to note is Kenneth's original response in #865. With that in mind, I'm inclined to want to continue to respect his wishes and say that non-string headers are not acceptable. Sorry for having you…	Lukasa	nateprewitt
3386	2016-07-05 15:13:49	Yeah, I'll get right on this @Lukasa.	nateprewitt	Lukasa
3386	2016-07-05 16:42:22	@sigmavirus24 has linked to the relevant earlier opinions, which suggest that actually we don't allow non-string header values. So that means this is not a bug: it was us making a revision that is within the scope of the API definition.	Lukasa	sigmavirus24
3386	2016-07-05 16:43:14	@Lukasa right, I'm frankly surprised this didn't break earlier. The meaning of non-bytes/str as a header value is undefined as far as I'm concerned.	sigmavirus24	Lukasa
3385	2016-07-05 09:01:30	@Lukasa is `reason.decode('utf-8', 'ignore')` ok?	gugu	Lukasa
3385	2016-07-05 09:04:42	@Lukasa done, updated PR	gugu	Lukasa
3385	2016-07-05 09:33:51	@Lukasa done	gugu	Lukasa
3385	2016-07-05 13:35:22	@gugu just use `u''`. Further, stop importing six. It's not a dependency of requests.	sigmavirus24	gugu
3385	2016-07-05 13:45:08	@sigmavirus24 @lucasa done, updated PR	gugu	sigmavirus24
3385	2016-07-05 14:01:17	Looks good to me. @Lukasa, the changes are minimal from when you gave your LGTM, so I'm merging. :)	sigmavirus24	Lukasa
3385	2016-07-05 14:02:00	Thanks @gugu! :sparkles: :cake: :sparkles: :fireworks:	sigmavirus24	gugu
3382	2016-07-01 22:01:01	Looks like I failed to set stream=True in my test case. I was misinterpreting the call to `r.content` as the stream read. Thanks @Lukasa, string updated.	nateprewitt	Lukasa
3382	2016-07-02 18:10:18	Cool, I'm happy with this! Thanks @nateprewitt! :sparkles: :cake: :sparkles:	Lukasa	nateprewitt
3370	2016-07-02 20:56:18	:+1: Looks fine to me. Thanks @nateprewitt!	sigmavirus24	nateprewitt
3368	2016-07-01 00:10:57	Thanks @joyzheng! :cake:	sigmavirus24	joyzheng
3367	2016-06-30 09:01:45	@Lukasa #tcpdump -i eth0 -vnn 164.132.52.143 16:54:31.440888 IP (tos 0x0, ttl 64, id 52147, offset 0, flags [DF], proto TCP (6), length 44) x.x.x.x.62004 > 164.132.52.143.3128: Flags [S], cksum 0x4aa1 (correct), seq 1499401970, win 5840, options [mss 1460], length 0 16:54:31.749509 IP (tos 0x0, ttl 52, id 0, offset 0, flags [DF], proto TCP (6), length 44) 164.132.52.143.3128 > x.x.x.x.62004: Flag…	toadzhou	Lukasa
3366	2016-06-29 21:08:00	I understand the reasoning behind putting it in adapters, but I do feel like it should be in the prepare_headers section instead, if possible. PreparedRequests should allow users to do stupid things, like this. No need to have saftey tape at that level, imo. I won't be surprised if @Lukasa disagrees :)	kennethreitz	Lukasa
3366	2016-06-29 21:32:12	If we're treating this as a security issue and trying to prevent injection on dynamically generated headers, I think @Lukasa's internal method allows flexibility while maintaining the smallest surface area for issues. If we're just looking to prevent unintentional foot shooting, prepare_headers seems "cleaner" to me.	nateprewitt	Lukasa
3366	2016-06-30 07:21:54	Much to @kennethreitz's surprise, I agree with him. =) I'm worried that users who are unsuspectingly using our high-level APIs aren't subject to risk, but if you're going to drop down to monkeying with PreparedRequests then you should be able to do more-or-less what you like. =)	Lukasa	kennethreitz
3366	2016-07-01 14:59:28	@Lukasa Alright, there's rev 1 for a utility function.	nateprewitt	Lukasa
3366	2016-07-02 19:13:13	Squashed and passing. Thanks for taking the time to work through this with me @Lukasa :)	nateprewitt	Lukasa
3366	2016-07-02 19:32:28	Thanks @nateprewitt! :sparkles: :cake: :sparkles:	Lukasa	nateprewitt
3366	2016-07-03 18:39:21	@Lukasa, stealing my emoji chain hahaha	kennethreitz	Lukasa
3365	2016-06-28 07:33:27	Very nice @nateprewitt! Thanks! :sparkles: :cake: :sparkles:	Lukasa	nateprewitt
3362	2016-06-28 19:21:05	I think this looks good to me. @sigmavirus24 are you happy to merge this directly? I think I'd call the old behaviour a bug so I'd be fine with merging this for the next release.	Lukasa	sigmavirus24
3359	2016-09-01 06:05:16	I was reading through this and the related issues and PRs and I'd love to help out. However, I'm not sure what direction to head with it (or if it's something more suitable for the next version of `requests`). Just so I understand correctly, we want to get it so `iter_content` and `text` both return Unicode strings. The original PR solved this by grabbing the `apparent_encoding`, which caused a p…	shellhead	Lukasa
3359	2016-09-01 06:05:16	I was reading through this and the related issues and PRs and I'd love to help out. However, I'm not sure what direction to head with it (or if it's something more suitable for the next version of `requests`). Just so I understand correctly, we want to get it so `iter_content` and `text` both return Unicode strings. The original PR solved this by grabbing the `apparent_encoding`, which caused a p…	shellhead	sigmavirus24
3359	2016-09-01 13:41:03	I've been playing around with this since we reverted and I don't think that there's a nice way to avoid the exception. I'm +1 on that but I'm also thinking that an encoding param for `iter_content` that @Lukasa suggested in #3481 would be useful. It allows the user to avoid having to check and set `Response.encoding` on every Response that might be streamed.	nateprewitt	Lukasa
3359	2016-09-11 02:23:12	I know @sigmavirus24 brought up a concern about raising an exception if `encoding` isn't specified for the current major version. Would the suggested fix go against the 3.0 branch? @Lukasa, when you say `encoding`, I'm assuming you're referring to the response's encoding rather than the additional parameter on `iter_content`?	shellhead	Lukasa
3359	2016-09-11 02:23:12	I know @sigmavirus24 brought up a concern about raising an exception if `encoding` isn't specified for the current major version. Would the suggested fix go against the 3.0 branch? @Lukasa, when you say `encoding`, I'm assuming you're referring to the response's encoding rather than the additional parameter on `iter_content`?	shellhead	sigmavirus24
3359	2016-09-23 20:03:07	I think @shellhead's work in #3574 should have this addressed in 3.0.0.	nateprewitt	shellhead
3358	2016-06-21 18:53:17	Thanks @petedmarsh! :sparkles: :cake: :sparkles:	Lukasa	petedmarsh
3355	2016-06-20 07:17:02	@Lukasa Sorry, in my app, `key2` is supposed to be a boolean field. And many frameworks' boolean validations only check whether the `key2` string is '1' or 'true',rather than 'True'. So when the client assembles params with 'True', it will not pass the server's boolean validator.	lufeihaidao	Lukasa
3355	2016-06-20 07:44:04	@Lukasa OK, thanks.	lufeihaidao	Lukasa
3354	2016-07-26 03:13:46	@Lukasa OK. thank you .	ljdawn	Lukasa
3353	2016-10-25 19:02:25	@Lukasa : no, my program hung (without any traceback) and I was wondering what could have caused the hanging. I just did a `gdb python3 <pid of my script>` and the only valuable thing I got was the pitput of `py-list`. I just rebooted my machine (it is a RPi) because I needed the script to run but if there is something i can do with the code to make it more talkative please let me know.	wsw70	Lukasa
3340	2016-06-18 02:25:28	This is my first use github to solve issue. @Lukasa Thank you! And my bug solved now. I use the pyenv to run the python. and I uninstall the python, then install again. It's working! So happy~~ By the way, I tried the second method firstly, but It not working. Then I tried the first one.I didn't know the reason. Maybe I had already installed that packages. Finally, Thanks very much!	Kingmaxwang	Lukasa
3339	2016-08-24 18:03:19	Thanks for that @jseabold, it's helpful when people come back to tidy up when they no longer have the time to dedicate to the patch. All the best with whatever you're spending your time on, and I hope you hang around!	Lukasa	jseabold
3339	2016-08-24 18:06:53	Thanks for contributing to Requests @jseabold!	nateprewitt	jseabold
3338	2017-02-21 17:21:00	@nateprewitt feel free to go ahead and tidy up and get this into master. I haven't had a chance to work on this project recently, and it would take me a little to get back up to speed on it.	davidsoncasey	nateprewitt
3337	2016-06-15 13:10:42	@Lukasa Already installed those libs, alike, running with --upgrade tells `Requirement already up-to-date`	PabloLefort	Lukasa
3337	2016-06-15 13:21:21	@Lukasa OpenSSl version: `OpenSSL 1.0.1e-fips 11 Feb 2013`	PabloLefort	Lukasa
3337	2016-06-27 14:42:02	@Lukasa So, after some investigation, installed `tcpdump` to see whats happening with the packets. On my local env the connection was through `TLS`, but in the server first try to connect with `TLS` and fallback to `SSL`. This raise `EOF Exception`. Going foward, there was some firewall closing every connection. I changed it and it works like a charm! Thanks for all.	PabloLefort	Lukasa
3299	2016-06-09 18:03:38	@Lukasa many thanks for the investigation!	eriol	Lukasa
3295	2016-06-08 16:44:45	This looks great. Thanks @Lukasa	sigmavirus24	Lukasa
3292	2016-06-07 15:04:04	Sorry to raise again, Lukasa. I had tried in different places and laptops between Mainland china and Hongkong lots of time. But it still not work. Thus I think it is not the machine problem. @Lukasa	hedgeliu	Lukasa
3291	2016-06-07 15:16:02	@Lukasa I'm in agreement. Let's do that in 3.0	sigmavirus24	Lukasa
3289	2016-06-12 10:58:53	Ok I'm good with this, leaving it up to @sigmavirus24 to merge when he's happy.	Lukasa	sigmavirus24
3289	2016-06-17 09:50:54	@sigmavirus24 , ping ... ?	jayvdb	sigmavirus24
3287	2016-06-06 23:09:47	@jayvdb thanks for testing but there is something I don't get. Tests for `DIST=trusty+sid` seem to use Python 2.7.6, but Stretch has Python 2.7.11. Even the stable release, Jessie, has 2.7.9 with several backports (for example cPython >= 2.7.9 has ssl features backported from Python3).	eriol	jayvdb
3287	2016-06-07 05:17:42	Hi @eriol, the `DIST=trusty+sid` job in that build is mostly Travis' trusty, with selected packages added from sid. Travis trusty reports that it is Python 2.7.6, whereas trusty ships with 2.7.5 as far as I can see, so I am a bit confused about that, but it isnt a job I am particularly focused on, as the same problems appear in the other jobs that have a cleaner virtual env at the beginning of th…	jayvdb	eriol
3287	2016-06-07 14:15:46	@eriol, I've been able to provide a better test case for this, and it shows that the problem exists even in 2.7.11 and 3.3. https://travis-ci.org/jayvdb/requests/builds/135867398 is just #3289 with a `.travis.yml` that shows various combinations all work well with the bundled version of `urllib3`. https://travis-ci.org/jayvdb/requests/builds/135870520 is a [very simple](https://github.com/jayvdb/…	jayvdb	eriol
3287	2016-06-17 10:58:32	@jayvdb Thanks for the heads-up. That was a quick fix which seemed to work for Debian. I'll take a look at this issue in more detail when I get a chance.	warsaw	jayvdb
3287	2016-06-17 12:14:26	@eriol +1 I think pip has done the best job of making devendorizing easier for downstream redistributors. My deltas are very small and now that it's been in place for a while, I haven't encountered any issues with it. It's possible I'm missing something, so pinging @dstufft for additional thoughts.	warsaw	eriol
3287	2016-06-17 12:38:42	@jayvdb many thanks for #3289! I'm going to work on this in a few hours or at max tomorrow. Feel free to ping me again if you did not get a report from me tomorrow afternoon. But I hope to be able to work on this today.	eriol	jayvdb
3287	2016-06-18 17:36:25	@jayvdb fast report, working on unbundling stuff right now. Testing with your https://github.com/jayvdb/requests_issue_3287.	eriol	jayvdb
3287	2016-06-18 21:41:34	@dstufft many thanks for the detailed explanation! I have just uploaded `requests 2.10.0-2` to unstable (still in upload queue, it'll show up shortly). I cherry picked the unbundling stuff from pip, [this is the patch](https://anonscm.debian.org/cgit/python-modules/packages/requests.git/commit/?h=patched/2.10.0-2&id=3311851f0cffea52cd779d01a6bf31cd8d34a37f) landed on Debian. @jayvdb can you test …	eriol	jayvdb
3287	2016-06-18 21:41:34	@dstufft many thanks for the detailed explanation! I have just uploaded `requests 2.10.0-2` to unstable (still in upload queue, it'll show up shortly). I cherry picked the unbundling stuff from pip, [this is the patch](https://anonscm.debian.org/cgit/python-modules/packages/requests.git/commit/?h=patched/2.10.0-2&id=3311851f0cffea52cd779d01a6bf31cd8d34a37f) landed on Debian. @jayvdb can you test …	eriol	dstufft
3286	2016-06-06 12:09:22	So pip does [something similar](https://github.com/pypa/pip/blob/master/pip/_vendor/__init__.py#L79) but in a far more intelligent way than what is happening here. That said, I don't think we have evidence that what pip is doing works either. I also don't agree with your all or nothing mentality @jayvdb. It's not productive.	sigmavirus24	jayvdb
3286	2016-06-06 22:52:58	Hello, sorry for the late reply, I was on trip and once returned I had to work on the backport of betamax for the stable release due the sheduled upload on OpenStack (I don't remember which one). I definitively agree with @Lukasa here: the problem is on the Debian side. So, as soon I complete the backport of betamax I will work on this. This is my plan: 1. use the same pip's `vendored` function t…	eriol	jayvdb
3286	2016-06-06 22:52:58	Hello, sorry for the late reply, I was on trip and once returned I had to work on the backport of betamax for the stable release due the sheduled upload on OpenStack (I don't remember which one). I definitively agree with @Lukasa here: the problem is on the Debian side. So, as soon I complete the backport of betamax I will work on this. This is my plan: 1. use the same pip's `vendored` function t…	eriol	Lukasa
3286	2016-06-06 23:04:03	@jayvdb never mind, you were talking about https://github.com/kennethreitz/requests/issues/3287.	eriol	jayvdb
3286	2016-06-06 23:43:22	I agree with @Lukasa — this part of the codebase is absolutely abhorrent and should not even exist — however, we have chosen to do so to improve the user experience of our very unfortunate distro-installed users. We've already done more than I think we should have. Doing even more, without extremely strong beyond-a-reasonable-doubt purpose, is out of the question.	kennethreitz	Lukasa
3250	2016-06-01 15:48:56	@Lukasa to be clear we'd still be able to use the constant we import from `requests.models` that also appropriately helps sphinx determine what is happening. I am not particularly opinionated about this I guess.	sigmavirus24	Lukasa
3250	2016-06-01 15:59:29	@Lukasa that works for me.	sigmavirus24	Lukasa
3250	2016-06-09 04:49:21	@Lukasa that was going to be my suggestion. Utilizing class-instance variables just for the doc build is a huge red flag for me.	kennethreitz	Lukasa
3236	2016-06-21 02:18:40	@eriol I'm so sorry. I think I lost track of this while I was travelling to PyCon. I expect the same happened to @Lukasa	sigmavirus24	eriol
3221	2016-05-26 13:27:29	@Lukasa make sense!! thanks =)	yangbeom	Lukasa
3217	2016-05-24 07:00:54	Hey @alanhamlett, thanks for reporting this! This will be fixed when we release the next minor version of requests, which will bring in an updated version of urllib3.	Lukasa	alanhamlett
3213	2016-07-13 20:54:54	@sigmavirus24 as @cournape mentions you can't time it like that; try using `time` on the command line. On my machine (ran each ~6-10 times to try to get a reliable average) for user+sys times (including sys because if there's any strange calls made into the kernel as a result of the import, that should be counted): - `time python -c ""` (CPy 2.7.11) = 130 ms (time for Python to start up) - `time …	nicktimko	sigmavirus24
3213	2016-07-13 22:16:57	@kennethreitz python does not take 120 ms to start, unless you are on a seriously broken environment. It is much closer to 20 ms on decently modern hw (< 5 years), i.e. importing requests means 3x the cost of starting python. FWIW, on my 2011 Desktop PC (Debian): On my 2014 macbook (OS X) A simple `hg` (for help) on my macbook takes ~ 100 ms	cournape	kennethreitz
3213	2017-01-13 16:27:41	@Lukasa Unless I'm mistaken, the `.contrib.pyopenssl` ssl wrapper & context is not needed on Python 2.7.9+ and 3.4+. Given that, `requests` is always using pyopenssl when it is installed, even when the core Python libs support SNI, etc. So, changing the import to be: Less of an opt-out, more of a not-needed. Now, if there are cases where the pyopenssl SSLContext wrapper is desired for some reason…	dsully	Lukasa
3213	2017-01-13 16:32:29	@sigmavirus24 Indirectly via `cryptography`: Imported via:	dsully	sigmavirus24
3213	2017-01-13 16:34:12	@Lukasa Right.. forgot about that. I don't have that particular issue on macOS, but most people do. I'll look at coming up with a way to explicitly opt-out then.	dsully	Lukasa
3213	2017-01-13 16:37:39	@Lukasa - yes and no. Our build environment has real dependency management for modules (https://engineering.linkedin.com/blog/2016/08/introducing--py-gradle--an-open-source-python-plugin-for-gradle), which means just because someone included PyOpenSSL in their dependency tree, doesn't mean that the code you are importing for your upstream uses it. Lots of code gets installed transitively, but not…	dsully	Lukasa
3213	2017-01-13 17:12:59	@Lukasa - without moving the location of the pyopenssl loader, currently in `requests/__init__.py`, would an environment variable be acceptable?	dsully	Lukasa
3213	2017-01-13 17:42:03	@sigmavirus24 I hear you there. If environment changes aren't ok, an explicit call? I'd have to move the current injection, since it happens in `__init__.py`	dsully	sigmavirus24
3213	2017-01-13 18:25:05	@sigmavirus24 I think so.. but I don't follow 100%. Do you mean checking the OPENSSL_VERSION to avoid the pyopenssl injection?	dsully	sigmavirus24
3213	2017-01-13 18:27:23	@sigmavirus24 And yes, you are correct - we run Python 2.7.11 and Python 3.5 (soon to be 3.6), both compiled against a non-system shipped OpenSSL.$latest. Our build system (PyGradle) also sets build time `CPPFLAGS` and `LDFLAGS` to have modules like `cryptography` and `PyOpenSSL` link to the non-system OpenSSL as well.	dsully	sigmavirus24
3213	2017-01-13 19:19:30	>@sigmavirus24 I think so.. but I don't follow 100%. Do you mean >checking the OPENSSL_VERSION to avoid the pyopenssl injection? That's exactly what I failed to communicate. :) -- Sent from my Android device with K-9 Mail. Please excuse my brevity.	sigmavirus24	sigmavirus24
3213	2017-01-13 20:11:53	On January 13, 2017 1:40:44 PM CST, Dan Sully <notifications@github.com> wrote: >Ok, so: > > > >What is the minimum OpenSSL version for the required functionality? >1.0.1? I think 1.0.1 is a good minimum but would rather defer to @Lukasa and @reaperhulk on that. -- Sent from my Android device with K-9 Mail. Please excuse my brevity.	sigmavirus24	Lukasa
3213	2017-01-13 20:24:37	@Lukasa - It should be set to whatever pyOpenSSL's minimum is for the functionality that is required. 0.9.8 was dropped in pyOpenSSL 16.1.0: https://pyopenssl.readthedocs.io/en/stable/changelog.html So 0.9.9 would be the bare minimum, but that's hard to recommend. I still say 1.0.1 or perhaps 1.0.0	dsully	Lukasa
3212	2017-01-03 12:50:37	@Lukasa how can one check if the problem is with requests or certificate issuer? I have one cert issued by Entrust and my browsers are quite ok with it when I browse to the URL. But when I try to get to that URL via requests I have `[SSL: CERTIFICATE_VERIFY_FAILED]` **Full traceback** **installed packages** **Cert details**	hellt	Lukasa
3212	2017-01-03 14:06:01	Thanks @Lukasa for this educational reply you gave! Really appreciate and sorry for troubling with this, it was my TLS-knowledge-gap =) Mostly I went to issues because in was all good in browsers and didn't work in requests. But now its clear to me what is the root cause. I believe there is no workaround (download intermediate cert upfront) for this case, but to reconfigure the server? For the ti…	hellt	Lukasa
3199	2016-05-19 19:46:29	(Closing for @Lukasa since he said he was going to and didn't. ;))	sigmavirus24	Lukasa
3195	2016-05-16 10:41:13	@Lukasa added tests, please check and merge.	kumarvaradarajulu	Lukasa
3195	2016-05-16 10:54:28	@Lukasa addressed comments, pls check	kumarvaradarajulu	Lukasa
3192	2016-05-17 15:45:25	Thanks @brettdh!	sigmavirus24	brettdh
3185	2016-05-12 21:05:00	@brettdh Yeah, I think that would be fine. =)	Lukasa	brettdh
3185	2016-05-13 17:09:42	@sigmavirus24 The test server refactoring was mainly done as I added a failing functional test for the feature, in order to prevent that test failure from hanging the server (because it was waiting for a connection that wasn't coming). Now that the test is passing, I'm happy to separate the test server refactoring into a separate PR if that helps.	brettdh	sigmavirus24
3185	2016-05-13 19:43:47	Cool, @sigmavirus24 do you want to re-review?	Lukasa	sigmavirus24
3185	2016-05-16 21:31:50	@sigmavirus24 Yeah, sorry; I forgot that I had vim configured to always trim trailing whitespace on save. Thought I had reverted those before committing, but clearly I missed one. :-)	brettdh	sigmavirus24
3185	2016-05-16 21:56:33	@brettdh no need to put trailing whitespace back, just change that line to use iter instead =D	sigmavirus24	brettdh
3185	2016-05-17 07:23:06	Ok, :+1: from me. @sigmavirus24?	Lukasa	sigmavirus24
3185	2016-05-17 15:42:29	Looks good to me. Thanks @brettdh!	sigmavirus24	brettdh
3184	2016-05-11 13:55:01	@Lukasa in that case, could we get rid of the first elif statement and just go to the case where `body is not None`? Looking at `super_len`, I think it would calculate length in the same way. So in what I'm proposing, prepare content length would look like this: All tests pass with this change.	davidsoncasey	Lukasa
3184	2016-05-11 18:44:36	@sigmavirus24 Arg, good spot. Hrm. We need to have some extra logic here to get this right.	Lukasa	sigmavirus24
3184	2016-05-11 19:18:09	@Lukasa @sigmavirus24 it looks to me like the try/except of using `super_len` to calculate the length of the body could be moved to `prepare_content_length` - and then both the `Content-Length` and `Transfer-Encoding` headers would be set there. If content length can be calculated, then we strip the TE header, and otherwise, we strip the CL header. I think this would be the most clear, and would …	davidsoncasey	Lukasa
3184	2016-05-11 19:18:09	@Lukasa @sigmavirus24 it looks to me like the try/except of using `super_len` to calculate the length of the body could be moved to `prepare_content_length` - and then both the `Content-Length` and `Transfer-Encoding` headers would be set there. If content length can be calculated, then we strip the TE header, and otherwise, we strip the CL header. I think this would be the most clear, and would …	davidsoncasey	sigmavirus24
3184	2016-05-12 00:02:47	@Lukasa sounds good. I'll see if I can put something together for that. Thanks for helping work through this.	davidsoncasey	Lukasa
3184	2016-05-17 16:36:51	@Lukasa @sigmavirus24 I updated this PR to make the Content-Length and Transfer-Encoding headers mutually exclusive, regardless of whether a user manually provides a value, as @sigmavirus24 showed in his comment. While working on this, I stumbled upon #1648. I hadn't realized that this had been a subject of so much discussion, and that people have differing opinions about how this should work. Th…	davidsoncasey	Lukasa
3184	2016-05-17 16:36:51	@Lukasa @sigmavirus24 I updated this PR to make the Content-Length and Transfer-Encoding headers mutually exclusive, regardless of whether a user manually provides a value, as @sigmavirus24 showed in his comment. While working on this, I stumbled upon #1648. I hadn't realized that this had been a subject of so much discussion, and that people have differing opinions about how this should work. Th…	davidsoncasey	sigmavirus24
3184	2016-05-18 15:31:21	@Lukasa @sigmavirus24 I'll go ahead and alter it to raise an exception for now (perhaps `InvalidHeadersError`? Or is there an existing exception that would make sense to raise?). And then we can leave this PR open until it's decided what the best behavior is. Also, are you planning on coming to Portland for PyCon? I didn't get a ticket in time, but I live in Portland and it would be great to meet…	davidsoncasey	Lukasa
3184	2016-05-18 15:31:21	@Lukasa @sigmavirus24 I'll go ahead and alter it to raise an exception for now (perhaps `InvalidHeadersError`? Or is there an existing exception that would make sense to raise?). And then we can leave this PR open until it's decided what the best behavior is. Also, are you planning on coming to Portland for PyCon? I didn't get a ticket in time, but I live in Portland and it would be great to meet…	davidsoncasey	sigmavirus24
3184	2016-05-22 20:45:24	@Lukasa @sigmavirus24 I made a few more changes and a bit more refactoring of `prepare_body` and `prepare_content_length`. These include: - Moving the logic set `Transfer-Encoding` header to the `prepare_content_length` method. This makes it more explicit that the headers should be mutually exclusive, and does not rely on implicitly connected logic in two methods. - Raises an `InvalidHeaderError`…	davidsoncasey	Lukasa
3184	2016-05-22 20:45:24	@Lukasa @sigmavirus24 I made a few more changes and a bit more refactoring of `prepare_body` and `prepare_content_length`. These include: - Moving the logic set `Transfer-Encoding` header to the `prepare_content_length` method. This makes it more explicit that the headers should be mutually exclusive, and does not rely on implicitly connected logic in two methods. - Raises an `InvalidHeaderError`…	davidsoncasey	sigmavirus24
3184	2016-05-24 02:12:15	@sigmavirus24 @Lukasa sounds good. I'll make those small cleanup changes and squash extraneous commits.	davidsoncasey	Lukasa
3184	2016-05-24 02:12:15	@sigmavirus24 @Lukasa sounds good. I'll make those small cleanup changes and squash extraneous commits.	davidsoncasey	sigmavirus24
3184	2016-06-09 16:45:56	@Lukasa @sigmavirus24 alright, it took me a bit to get back to this, but I've cleaned it up a bit and it should be ready to merge into the proposed branch. The conlflict is in AUTHORS.rst. Let me know if there's anything else here you'd like to see changed, otherwise I'll try to find another issue to get started on.	davidsoncasey	Lukasa
3184	2016-06-09 16:45:56	@Lukasa @sigmavirus24 alright, it took me a bit to get back to this, but I've cleaned it up a bit and it should be ready to merge into the proposed branch. The conlflict is in AUTHORS.rst. Let me know if there's anything else here you'd like to see changed, otherwise I'll try to find another issue to get started on.	davidsoncasey	sigmavirus24
3184	2016-06-15 07:26:48	Ok, good by me. @sigmavirus24?	Lukasa	sigmavirus24
3184	2016-06-16 16:34:50	@sigmavirus24 I'll open a new PR into proposed/3.0. As far as the conflict, that was only in the contributors.rst, and I was thinking it would be a little cleaner if one of you resolved it on merge, instead of back merging master into this branch and fixing it there. I'm happy to do that if you like though.	davidsoncasey	sigmavirus24
3181	2016-05-09 16:11:16	@Lukasa sounds good. I'll work on getting something put together in the next couple of days.	davidsoncasey	Lukasa
3180	2016-05-05 13:54:48	Hi, @sigmavirus24 1) http://stackoverflow.com/questions/11662960/ioerror-errno-22-invalid-argument-when-reading-writing-large-bytestring and it's my fault to use like that. 2) Sorry, I couldn't include the traceback with requests due to some logic.. but there is problem when you use data=data which is above 2GB size binary in OS X. If you use OSX, you can test it. Naver mind. I will post in Stack…	AstinCHOI	sigmavirus24
3179	2016-05-05 13:26:21	@Lukasa so we set it to `None` in [the descriptor](https://github.com/kennethreitz/requests/blob/master/requests/models.py#L728) in (2) [error](https://github.com/kennethreitz/requests/blob/master/requests/models.py#L739) [cases](https://github.com/kennethreitz/requests/blob/master/requests/models.py#L744). I don't think we can just change it to never be `None` before 3.0 but that's my hesitancy …	sigmavirus24	Lukasa
3179	2016-05-05 13:40:55	@sigmavirus24 Yeah, that seems reasonable. In that case, clearly the `json()` code needs to handle it too. That means I think this patch is fine. @messense are you interested in adding a test to validate that this works as expected?	Lukasa	messense
3179	2016-05-05 13:40:55	@sigmavirus24 Yeah, that seems reasonable. In that case, clearly the `json()` code needs to handle it too. That means I think this patch is fine. @messense are you interested in adding a test to validate that this works as expected?	Lukasa	sigmavirus24
3179	2016-05-06 07:47:57	Hurrah, this looks great to me! I'd argue the previous behaviour was a bug so we have no API compatibility concerns to worry about here, but I want @sigmavirus24 to ACK that before merging.	Lukasa	sigmavirus24
3178	2016-05-05 07:20:25	@haikuginger Thanks for this! I've left some notes inline.	Lukasa	haikuginger
3178	2016-05-22 15:51:06	Sorry @haikuginger! GitHub doesn't ping me when you push new changes. :(	sigmavirus24	haikuginger
3178	2016-05-22 15:51:41	I'm :+1: on this if @Lukasa is =D	sigmavirus24	Lukasa
3178	2016-05-22 16:02:02	Let's do it! Thanks @haikuginger, you're doing awesome work! :sparkles: :cake: :sparkles:	Lukasa	haikuginger
3176	2016-05-04 20:34:24	I agree with @Lukasa. I don't think we need this as an extra parameter to this method. I also don't think we need to keep track of which headers we're sanitizing for a user. I also agree that we might be able to better serve you by refactoring things so you can override these with subclassing.	sigmavirus24	Lukasa
3176	2016-05-05 08:31:07	@sigmavirus24, @Lukasa thanks for the comments. Inheriting `SessionRedirectMixin` was my first idea but then I've seen so much logic in the `resolve_redirects` function so it became a sort of code duplication. By saying this, I agree with you guys, factoring out the logic might come very handy. So how should we proceed?	RonenHoffer	Lukasa
3176	2016-05-05 08:31:07	@sigmavirus24, @Lukasa thanks for the comments. Inheriting `SessionRedirectMixin` was my first idea but then I've seen so much logic in the `resolve_redirects` function so it became a sort of code duplication. By saying this, I agree with you guys, factoring out the logic might come very handy. So how should we proceed?	RonenHoffer	sigmavirus24
3174	2016-08-23 16:37:51	@Lukasa if we decide to cache the iterators, it would. I'm not sure we should be caching the iterators though.	sigmavirus24	Lukasa
3174	2016-08-23 20:10:53	@sigmavirus24 You're right. I wouldn't expect your example to work, and I can see why the surprise with `iter_content()`, because it's a function, which one expects to have side effects. But it still seems valuable to have a way to hook into the stream at whatever point it's currently at. This was a feature, however undesirable, that Requests 2.9 had which Requests 2.10 does not have... and the w…	jaraco	sigmavirus24
3172	2016-05-03 07:07:20	Thanks and I got it @Lukasa	iliul	Lukasa
3171	2016-05-03 07:44:40	Thanks for this @luv! :sparkles: :cake: :sparkles:	Lukasa	luv
3170	2016-05-03 15:56:32	@Lukasa Sorry to miss my original thread, Let me respond the questions in my thread. Thanks for your help	nahonnyate	Lukasa
3137	2016-05-03 15:58:55	@Lukasa cert.pfx is the SSL certificate which I need to mention in my POST/GET along with basic auth. @baptistapedro I tried both the option and it is throwing me the following error. I am attaching the error I encountered in both the option. Option # 1 > > > import requests > > > from requests.auth import HTTPBasicAuth > > > auth = HTTPBasicAuth('auth_user', 'auth_pass') > > > requests.post('htt…	nahonnyate	Lukasa
3137	2016-05-03 17:59:52	@Lukasa thanks for the referred page, I just did info on that SSL .pfx file and here is the output: if it helps. pkcs12 -info -in '/Users/my_user/Desktop/auth_user.pfx' Enter Import Password: MAC Iteration 2000 MAC verified OK PKCS7 Data Shrouded Keybag: pb***_SHA1**_-Key*****_-**_**, Iteration 2000 Bag Attributes localKeyID: 0\* *\* 00 00 friendlyName: le-*****_-**_-***_-**__-_******** Microsoft…	nahonnyate	Lukasa
3137	2016-05-03 18:21:03	@Lukasa tried the following as you have suggested , not sure why it is complaining about the certificate now, I am using the same certificate (.pfx version) through SOAP UI in POST request and getting proper response back ## Converted .pfx file to .pem through this openssl pkcs12 -in '/Users/auth_user/Desktop/cert.pfx' -out cert.pem -nodes ## use the same .pem in my POST r = requests.post('https:…	nahonnyate	Lukasa
3137	2016-05-04 05:12:39	@Lukasa I also tried with urllib2 with the following option and getting the same error as before: --- import requests import urllib2 import base64 chimpConfig = { "headers" : { "Authorization": "Basic " + base64.encodestring("auth_user:auth_pass").replace('\n', '') }, "cert": "/Users/user/Desktop/ssl_suth_cert.pem", "url": 'https://url.com/'} #perform authentication datas = None timeout = 2 cert …	nahonnyate	Lukasa
3137	2016-05-04 17:55:20	@Lukasa , thanks for your direction, after analyzing the log it seems the url was having some '\n' character which was causing the later issue. simple rstrip() worked and Verify= False was the key as you have mentioned before. One more question, how do I post message through this ? if I am adding another param as "data", this request is throwing error "TypeError: post() got multiple values for ke…	nahonnyate	Lukasa
3137	2016-05-04 18:38:14	@Lukasa ## I think we are all clean now, able to post with data-file as well. Thanks everyone for the help, we can close the issue payload='/Users/user/Desktop/a.xml' r = requests.post(url,auth=('auth_user', 'pass'), data=payload, verify=False, cert='/Users/user/Desktop/sinri2683c.pem',headers=headers)	nahonnyate	Lukasa
3136	2016-04-28 10:43:10	Thanks so much @Natim!	Lukasa	Natim
3131	2016-04-26 14:40:42	@chipaca keep in mind that whatever adapter you're using will have to deal with older versions of requests and if it's not meant to touch the network should not be inheriting from the HTTPAdapter.	sigmavirus24	chipaca
3131	2016-04-26 14:48:41	@sigmavirus24 I'm using https://github.com/msabramo/requests-unixsocket/ which does inherit from `HTTPAdapter`. I'm not sure what you mean, though; where does "touching the network" become a factor?	chipaca	sigmavirus24
3109	2016-04-22 10:42:59	@sigmavirus24 Because it sets things on the connection pool directly, which is Not Right. We want to get a different pool if those are different.	Lukasa	sigmavirus24
3109	2016-09-06 13:35:32	@sigmavirus24 no problem, rebased!	jeremycline	sigmavirus24
3109	2016-09-06 13:58:45	wait a second, @Lukasa can this not go into a pre-3.0 release?	sigmavirus24	Lukasa
3109	2016-09-06 14:32:52	@sigmavirus24 Nope, we removed cert_verify which is public on the HTTPAdapter.	Lukasa	sigmavirus24
3109	2016-09-14 15:05:18	@sigmavirus24 Should I add a 3.0 changelog entry or is that something you'd prefer to handle?	jeremycline	sigmavirus24
3104	2016-04-19 06:19:23	Determined a better way of reproducing the issue consistently. @Lukasa looks fine on 2.9.0. Move along nothing to see here.	fredthomsen	Lukasa
3103	2016-04-18 13:42:50	@Lukasa Thanks for pointing to the right direction.	gastlygem	Lukasa
3100	2016-04-17 20:03:22	@kennethreitz, @sigmavirus24 Thanks! 👍	hitstergtd	kennethreitz
3099	2016-04-26 17:32:21	@emgerner-msft is correct. I am bit confused by @sigmavirus24's comment, having a "total timeout" without using threads or processes seems quite pedestrian and not at all "amazing". Just calculate the deadline at the start of the whole process (e.g. `deadline = time.time() + total_timeout`) and then on any individual operation set the timeout to be `deadline - time.time()`.	jribbens	sigmavirus24
3099	2016-04-27 10:27:50	Apologies if I was unclear @sigmavirus24 , you seem to have critiqued my pseudocode illustration of principle as if you thought it was a literal patch. I should point out though that `time.time()` does not work the way you apparently think - daylight savings time is not relevant, and neither is clock skew on the timescales we're talking about here. Also you have misunderstood the suggestion if yo…	jribbens	sigmavirus24
3099	2016-04-27 20:39:08	@Lukasa Okay, thanks! How does the library determine the request is no longer continuing? For example, if I used the timeout decorator route and cut off in the middle of the download, when would the download actually stop? Do I need to do anything special with the streaming options?	emgerner-msft	Lukasa
3099	2016-04-27 22:11:44	@Lukasa Yup, tried the basic [usage snippet](https://github.com/pnpnpn/timeout-decorator#usage) and it doesn't work on Windows. I read some more of the code/examples and fiddled and it looks like if we don't use signals the package might work, but everything has to be pickable which is not the case for my application. So as far as I can tell, timeout decorator won't solve my problem. Any other id…	emgerner-msft	Lukasa
3099	2016-04-28 16:47:12	@Lukasa To be blunt, I simply don't know. I haven't used signals before, and much like I didn't realize until you told me that they'd interrupt the request I'm not sure what's appropriate. I'm also not trying to get this just to work on Windows. I need full crossplat support (Windows and Unix) and both Python 2 and Python 3 support. So much of signals looks platform specific it's throwing me. [Ti…	emgerner-msft	Lukasa
3099	2016-04-28 17:21:52	@Lukasa Just reading through the wall of text you just wrote above -- interesting! On the discussion of stream=True and iter_content to time downloads, what is the equivalent way of handling larger uploads? _PS_: The paragraph above starting with 'Put another way,..' is the kind of guidance I looked for in the docs. Given the number of requests you get for maximum timeout (and your valid reasons …	emgerner-msft	Lukasa
3099	2016-04-28 19:14:54	@sigmavirus24 > If a total timeout belongs anywhere, it would be there, but again, it would have to work on Windows, BSD, Linux, and OSX with excellent test coverage and without it being a nightmare to maintain. Agreed!	kennethreitz	sigmavirus24
3099	2016-04-29 17:04:57	@sigmavirus24 Throughout this thread you have been needlessly condescending, inflammatory and rude, and I'm asking you politely, please stop.	jribbens	sigmavirus24
3099	2016-05-04 18:05:23	@Lukasa I looked in detail at your suggestions for how to do streaming upload and download and read the docs on these topics. If you could validate my assumptions/questions that would be great. 1. For streaming downloads if I use something like a read timeout '(e.g. 5s) and then iter_content over fairly small chunks (e.g. 1KB of data)', that means the requests library will apply the 5s timeout fo…	emgerner-msft	Lukasa
3099	2016-05-04 19:47:05	@Lukasa Ah, what a mess, haha. I thought that might be the case but I was really hoping I was wrong. First, we desperately need a send timeout. I simply can't tell my users that their uploads can just hang infinitely and we don't have a plan to fix the problem. :/ It seems like I'm kind of in an impossible situation at this point. There's no library support for total timeout (which I do understan…	emgerner-msft	Lukasa
3098	2016-10-24 03:11:21	Content-Disposition is defined in RFC2183. It states that "Short" parameters should be US-ASCII. Long Parameters should be encoded as per RFC-2184. I can't see where in RFC-2184 it says that UTF-8 encoding is valid. (But I may be missing that particular line) @Lukasa knows much more about the relevant RFCs than I do though.	TetraEtc	Lukasa
3096	2016-04-15 05:07:40	@piotrjurkiewicz the tests fail on 3.3 and 3.4 now http://ci.kennethreitz.org/job/requests-pr/974/ This reminds me, I need to add Python 3.5 to the CI server. I didn't realize it was missing.	kennethreitz	piotrjurkiewicz
3096	2016-04-18 19:18:14	@kennethreitz the tests here seem to have hung in Jenkins. Is there anyway to add a timeout to test runs?	sigmavirus24	kennethreitz
3096	2016-04-18 21:34:24	@sigmavirus24 just added a build timeout plugin, configured for 5 minutes for PR builds. Don't worry, I'm getting increasingly frustrated with maintaining Jenkins at the moment.	kennethreitz	sigmavirus24
3096	2016-06-07 08:49:48	The reason the header order is being overridden in your case is because of the way requests merges the two different dictionaries in the `Session` and the request kwargs. By default, a requests `Session` already contains several keys: You'll note, then, that when you send headers using the `headers` kwarg, the order of the keys in the Session is preserved in priority to the order of the keys in t…	Lukasa	kennethreitz
3096	2016-06-07 08:49:48	The reason the header order is being overridden in your case is because of the way requests merges the two different dictionaries in the `Session` and the request kwargs. By default, a requests `Session` already contains several keys: You'll note, then, that when you send headers using the `headers` kwarg, the order of the keys in the Session is preserved in priority to the order of the keys in t…	Lukasa	sigmavirus24
3096	2016-06-07 22:51:46	@Lukasa I think this is something we need to document instead of work around. I'm not sure "fixing" that particular behaviour wouldn't introduce some other subtle bug.	sigmavirus24	Lukasa
3096	2016-06-08 06:09:54	I don't disagree with @sigmavirus24. While I do feel like this pattern should "just work" as requested, I feel like it's extremely uncommon for someone to want/need this, and we should not bend over backwards to accomplish this.	kennethreitz	sigmavirus24
3095	2016-06-21 17:08:36	@Lukasa How did you do the quick check with openssl? I've having the same problem, and suspect I may have the same cause.	Singletoned	Lukasa
3093	2016-04-15 21:38:22	@Nuruddinjr please answer @Lukasa soon. Otherwise, I'm going to close this issue as it does not appear to be a bug.	sigmavirus24	Lukasa
3091	2016-04-13 18:20:09	This looks great to me. @bodgit could you add some tests to ensure this doesn't regress?	sigmavirus24	bodgit
3091	2016-04-13 20:39:37	To be clear, my code review is +1 on this too. @sigmavirus24 has the best testing approach here, I think we just need to mock it out.	Lukasa	sigmavirus24
3091	2016-04-15 12:50:12	Thanks @bodgit! :tada:	sigmavirus24	bodgit
3090	2016-04-13 14:37:35	Great spot, this is definitely a bug! The bug is in `HTTPAdapter.close`: this currently clears the basic `PoolManager`, but doesn't clear any instantiated `ProxyManager` objects. That means that they inadvertently get preserved, which makes using them for this use-case untenable. This bug is easily fixed, though: clearing out `HTTPAdapter.proxy_manager` is going to be the way to go. In the meanti…	Lukasa	bodgit
3090	2016-04-15 13:36:43	Closed this as #3091 has been merged. Thanks @Lukasa for the workaround and the explanation of the bug.	bodgit	Lukasa
3089	2016-04-14 01:19:28	@Lukasa But i can't use `cookielib.CookieJar.add_cookie_header` to add a raw cookie to requests can you give me a example? thanks!	liuyang007	Lukasa
3089	2016-04-14 08:54:00	@Lukasa Yes, I copy a cookie from browser want to attach it to a request. How to do this with `cookielib.CookieJar.add_cookie_header`?	liuyang007	Lukasa
3089	2016-04-15 01:12:44	@Lukasa Thanks. but I think use `Cookie.SimpleCookie` is too complex,use this pull request to very easy to achive.	liuyang007	Lukasa
3089	2016-04-15 02:40:35	@sigmavirus24 Ok.thank you	liuyang007	sigmavirus24
3089	2016-05-21 17:07:27	if found a simple way to achieve my target. it work well. Thanks all of you. @kennethreitz @Lukasa @sigmavirus24	liuyang007	Lukasa
3089	2016-05-21 17:07:27	if found a simple way to achieve my target. it work well. Thanks all of you. @kennethreitz @Lukasa @sigmavirus24	liuyang007	sigmavirus24
3085	2016-04-11 07:13:31	There is no builtin method to make requests do this, nor will there be: servers that don't understand the format requests uses are old an non-standards-compliant. However, as @TetraEtc points out, you can use the [PreparedRequest flow](http://docs.python-requests.org/en/master/user/advanced/#prepared-requests) to mutate the body as you wish to, which would allow you to change the multipart-encode…	Lukasa	TetraEtc
3085	2016-04-11 09:51:22	@TetraEtc thanks, I have succeed using urllib2 to send the data which encoded manually, although it is a boring work. I will also try the PreparedRequest method. @Lukasa do you mean use something like `"测试中文视频.mp4".encode('utf-8')` in the filename portion? when I try this, because of `result.encode('ascii')` (at requests/packages/urllib3/fields line38) fail, the post content is also changed to so…	imnisen	TetraEtc
3085	2016-04-11 09:51:22	@TetraEtc thanks, I have succeed using urllib2 to send the data which encoded manually, although it is a boring work. I will also try the PreparedRequest method. @Lukasa do you mean use something like `"测试中文视频.mp4".encode('utf-8')` in the filename portion? when I try this, because of `result.encode('ascii')` (at requests/packages/urllib3/fields line38) fail, the post content is also changed to so…	imnisen	Lukasa
3082	2016-04-11 07:21:23	Ok @kennethreitz, you can hit the big green merge button whenever you're ready.	Lukasa	kennethreitz
3077	2016-04-06 17:31:11	Thanks for the response, @Lukasa. Fair point regarding equivalency and the server misbehaving. However, one doesn't always have control over the misbehaving server, so sometimes you have to have a way to send what needs to be sent, even if it's technically wrong. :-) Thanks for the info on how to get around this with a PreparedRequest! Out of curiosity, I understand a stance of not percent-encodi…	correcthorsebatterystaple-	Lukasa
3076	2016-04-05 14:05:58	@Lukasa The result is the same for `resp.text` and `resp.content`	hachterberg	Lukasa
3075	2016-04-05 18:11:36	Hi @Lukasa, thanks for the quick response! Is the urllib3 issue specific to https? Because it seems to work with mixed case protocol when it's http, and only has issues with https. Regards, -Justin	correcthorsebatterystaple-	Lukasa
3075	2016-04-05 21:15:03	@Lukasa Gotcha. Luckily, this is relatively easy to workaround in my case. Though, I wonder what would happen if Requests were configured to auto-follow redirects (while using proxies) and it encountered an HTTPS URL in the Location header (which is what would happen in my case, except I'm manually following each redirect, so I can check for the case and adjust it). Anyway, thanks again for your …	correcthorsebatterystaple-	Lukasa
3075	2016-04-05 21:41:04	@Lukasa Is there a way to workaround the issue in a custom HTTPAdapter subclass? I tried fixing the scheme in the add_headers method, but it looks like that doesn't catch the issue early enough in the flow (I haven't dug through the code enough yet to know exactly what's happening when).	correcthorsebatterystaple-	Lukasa
3075	2016-04-05 22:02:38	@Lukasa Nvm, I overrode the get_connection method in my own HTTPAdapter child class to make any https schemes lower case before calling the parent class's get_connection method. :-)	correcthorsebatterystaple-	Lukasa
3072	2016-03-31 19:17:34	@Lukasa I feel dumb! Turns out my `username` and `password` were incorrect, and thus I was not authenticated, and thus no cookie. My bad. Thanks for the super quick reply though, Lukasa!	jackyliang	Lukasa
3070	2016-03-29 20:44:27	@sigmavirus24 I don't know the argument pro/con sessions having a timeout, but I'm happy to defer to other's judgement and experience on that, keeping these waters clean, like you say. I'm just happy that I haven't gotten a swift education about timeouts.	mlissner	sigmavirus24
3070	2016-05-13 10:28:10	@kuraga No. Per @sigmavirus24, and in many many previous discussions: > I think I could actually still implement it using hooks - create a method which uses the prepared request workflow, and in the hook, just call it again. What would be your suggested solution?	Lukasa	sigmavirus24
3070	2016-05-13 10:39:02	@Lukasa ok, but which discussion did you cite? Was it private? Which previous discussions?	kuraga	Lukasa
3070	2016-05-13 16:44:49	@sigmavirus24 I added a caveat to [my initial comment, above](https://github.com/kennethreitz/requests/issues/3070#issue-144324837). Hopefully that should get this discussion focused.	mlissner	sigmavirus24
3070	2016-11-13 22:04:40	> It's extremely unclear to me what "wrong" means here. They aren't wrong: they work, as designed. I think the point that's generally acknowledged by this bug is that the design _was_ wrong. There's a general consensus here that adding a default timeout or requiring it as an argument is a good idea. The docs could address that, and that seems like a simple step to take until this issue is resolve…	mlissner	chris-martin
3070	2016-11-14 17:50:19	That's fair enough, @Lukasa. What about making the Timeout section more explicit then? Right now it says: > You can tell Requests to stop waiting for a response after a given number of seconds with the timeout parameter. And then goes on with a long, somewhat complicated warning. Could the first part say: > You can tell Requests to stop waiting for a response after a given number of seconds with …	mlissner	Lukasa
3069	2016-03-29 11:31:53	\o/ This looks great, thanks @achermes! :sparkles: :cake: :sparkles:	Lukasa	achermes
3068	2016-03-28 15:32:16	Since this is strictly not something we can fix in requests (or urllib3) I think we should close this. Thoughts @Lukasa ?	sigmavirus24	Lukasa
3066	2016-05-06 16:47:54	@Lukasa has anyone started work on this? I have some free time today, I was thinking I'd take a look at it. If I come up with something I can put together a PR.	davidsoncasey	Lukasa
3066	2016-05-06 17:40:53	@Lukasa great, I'm working now on writing a test to replicate the issue. Once I've got that, I may ask you to take a look to verify that I'm correctly capturing the issue, and then I'll proceed with a fix.	davidsoncasey	Lukasa
3066	2016-05-06 21:54:19	@Lukasa I just made PR #3181, with the solution to not call `prepare_content_length` if the `Transfer-Encoding` header is present. I went back and forth on whether to do the check there or to short-circuit out of `prepare_content_length` and I'm still not sure which I like better, so if you take a look and think it would be better to do within `prepare_content_length` then by all means. I was thi…	davidsoncasey	Lukasa
3066	2016-11-03 20:52:54	I had a brief chat about this issue with @Lukasa this morning, and wanted to update the status. Due to some recent improvements to `super_len` and `prepare_content_length`, it seems we've inadvertently solved @julian-r's original issue. You'll find the code below (a minor variant of the Stackoverflow question) now works. ~~Note I use the word _works_ loosely. Due to an oversight I made, Requests …	nateprewitt	Lukasa
3065	2016-03-24 19:40:59	@sigmavirus24 Any luck with this?	james-hoegerl	sigmavirus24
3065	2016-03-25 14:16:58	Yah was just about to do that. Thanks for your help @sigmavirus24 @Lukasa. Sorry this ended up being so dumb. Heading to lambda forums.	james-hoegerl	Lukasa
3065	2016-03-25 14:16:58	Yah was just about to do that. Thanks for your help @sigmavirus24 @Lukasa. Sorry this ended up being so dumb. Heading to lambda forums.	james-hoegerl	sigmavirus24
3063	2016-03-23 12:36:20	@asieira This is an idea we've been interested in for a long time: see shazow/urllib3#607. Unfortunately, any support we're likely to have will be of minimal use in practice unless deliberate effort is taken to harden your application. We'd need a cache in non-ephemeral storage (or the exit of your app cleans the in-memory cache), and PKP headers are extremely uncommon. Regardless, the issue to t…	Lukasa	asieira
3061	2016-03-20 16:33:30	@Lukasa It contains the service-specified header X-ProxyMesh-IP which could be used to control request-rate. I could manage a proxies-count to do deeper requests-handling. I have searched for a long time, found nothing could help me to figure it out. Could you offer me some advices on getting tunnel CONNECT responses headers. It is so significant to my application.	jkryanchou	Lukasa
3061	2016-03-20 16:42:31	@Lukasa https://bugs.python.org/issue24964 Here is a patch to python httplib which is same to mine. However it was python 3 patch not python 2.7. On the other hand, I think the rotating proxy service design was not easy handful. Oops... I have no idea how could I works with the proxy in a convenient way.	jkryanchou	Lukasa
3061	2016-03-21 12:32:14	@Lukasa Awesome. Thanks for your suggestion. I'm so sorry for making mistake the purpose of ssl.wrap_socket() method. I will try to do some monkey-patch hacking based on your reply.	jkryanchou	Lukasa
3060	2016-03-18 10:01:21	So, I'm totally happy with this code change: I think it's a reasonable refactoring that helps improve some clarity, _as well_ as allow @benweatherman to perform the override you want. I'm also delighted to see some extra tests added for this. I think this change is wonderful! Pinging @kennethreitz or @sigmavirus24 for an extra round of review before merging.	Lukasa	benweatherman
3057	2016-03-17 15:19:57	Thanks @kevinburke! :sparkles: :cake: :sparkles:	Lukasa	kevinburke
3056	2016-03-16 19:13:39	@kennethreitz I actually was going to rename complexjson to json but there are json variable references all over the models.py file and decided it was probably best not to refactor it. If you still think it's a good idea I'm game to change it.	digitaldavenyc	kennethreitz
3053	2016-03-16 15:16:23	@Lukasa That's a good point. There is actually only file that is importing json, [models.py](https://github.com/kennethreitz/requests/blob/master/requests/models.py#L34) So the diff would be about the same. Updated the PR	digitaldavenyc	Lukasa
3052	2016-03-15 22:06:22	@kennethreitz Exactly. You just mentioned that not many people use Python 2.6 anymore. Is it still a nice to have feature that's worth including?	digitaldavenyc	kennethreitz
3052	2016-03-15 22:25:58	I agree. A few options here: 1. Keeping things as they are (always preferred) 2. Removing simplejson logic completely (I think this would be fine) 3. Limiting simplejson logic to 2.6 only (unideal, but would limit potential side-effects) I like **1** the best, with a "if it ain't broke, don't fix it!" mentality, very loosely held. I know **2** is what @sigmavirus24 and @Lukasa prefer, and if it's…	kennethreitz	Lukasa
3052	2016-03-15 22:25:58	I agree. A few options here: 1. Keeping things as they are (always preferred) 2. Removing simplejson logic completely (I think this would be fine) 3. Limiting simplejson logic to 2.6 only (unideal, but would limit potential side-effects) I like **1** the best, with a "if it ain't broke, don't fix it!" mentality, very loosely held. I know **2** is what @sigmavirus24 and @Lukasa prefer, and if it's…	kennethreitz	sigmavirus24
3050	2016-03-13 12:49:24	@alexanderad The `ProxyError` you see in that traceback is actually a urllib3 `ProxyError` class. If we wanted to try to abstract the `ProxyError` out we could in principle do that, and it looks like the same change that we had to work around for the timeout error we also have to workaround for the `ProxyError`. A pull request to fix this should be fairly simple: do you want to tackle it @alexand…	Lukasa	alexanderad
3050	2016-03-14 07:48:47	@Lukasa I think I can take a look and provide a patch, thanks for the confirmation. I see some `ProxyError` handling on lines https://github.com/kennethreitz/requests/blob/master/requests/adapters.py#L442-L443, need to take closer look what _that_ `ProxyError` refers to in it's original purpose and why we don't see it in this case (perhaps it comes from system-wide configured proxy?)	alexanderad	Lukasa
3050	2016-03-14 08:29:54	@alexanderad So you can work out why we don't see it in this case by looking at the exception itself, which is a nested collection of ever-lower-level exceptions, which you can see more clearly here So the specific problem is that this _kind_ of `ProxyError` now causes a `MaxRetryError`, where previously it did not. So we just need some error handling code in the `MaxRetryError` branch to look fo…	Lukasa	alexanderad
3049	2016-03-13 11:23:35	This also seems reasonable to me, but @Stranger6667 is sat right next to me. ;) @sigmavirus24/@kennethreitz, mind doing an extra review for me? This is +1 from me.	Lukasa	Stranger6667
3049	2016-03-13 11:37:35	Hello folks seems somehow I got placed on this email alias By mistake. Anyway I can be removed. Thank you -Ryan On Sun, Mar 13, 2016 at 7:24 AM Cory Benfield notifications@github.com wrote: > This also seems reasonable to me, but @Stranger6667 > https://github.com/Stranger6667 is sat right next to me. ;) > @sigmavirus24/@kennethreitz https://github.com/kennethreitz, mind doing > an extra review f…	ryandebruyn	Stranger6667
3049	2016-03-15 13:46:15	Hello, @sigmavirus24 @Lukasa ! I've updated this PR :)	Stranger6667	Lukasa
3049	2016-03-15 13:46:15	Hello, @sigmavirus24 @Lukasa ! I've updated this PR :)	Stranger6667	sigmavirus24
3049	2016-04-06 19:04:11	@Stranger6667 I don't like having tons of pull requests open, so I'm merging this. If you wouldn't mind, it would be appreciated if you opened another PR that addresses the notes @Lukasa left on your test.	kennethreitz	Stranger6667
3049	2016-04-06 19:04:11	@Stranger6667 I don't like having tons of pull requests open, so I'm merging this. If you wouldn't mind, it would be appreciated if you opened another PR that addresses the notes @Lukasa left on your test.	kennethreitz	Lukasa
3048	2016-03-13 11:13:15	@sigmavirus24 @kennethreitz Can one of you two do a separate code review of this? @Stranger6667 is here with me at PyCon SK writing some of these tests. I'm happy with these, but it'd be good if one of you two gave the ok/not-ok.	Lukasa	Stranger6667
3048	2016-03-15 13:51:17	Hello @Lukasa @sigmavirus24 ! I've updated this PR :)	Stranger6667	Lukasa
3048	2016-03-15 14:10:28	Awesome, we're very close now @Stranger6667. One small note. =)	Lukasa	Stranger6667
3045	2016-03-10 22:04:48	@Lukasa both Chrome and Safari according to their "Conditions" section.	sigmavirus24	Lukasa
3043	2016-03-09 15:47:57	@sigmavirus24 : In line 174 in `adapters.py` `if url.lower().startswith('https') and verify` is there and then `if not verify` is there. Since `and` condition is there, `if not verify` won't be `True`. The other thing is more pythonic way of if/else i.e in line 200	tusharmakkar08	sigmavirus24
3043	2016-03-09 18:28:08	@Lukasa : I have done couple of more changes and few of them are [anti-patterns](https://www.quantifiedcode.com/app/issue_class/62b0f5b7b69e4a2498568b32bfa30991) as suggested by http://docs.quantifiedcode.com/python-code-patterns/ . This isn't random refactoring, we are removing anti-patterns from code @sigmavirus24. Thanks.	tusharmakkar08	Lukasa
3043	2016-03-09 18:28:08	@Lukasa : I have done couple of more changes and few of them are [anti-patterns](https://www.quantifiedcode.com/app/issue_class/62b0f5b7b69e4a2498568b32bfa30991) as suggested by http://docs.quantifiedcode.com/python-code-patterns/ . This isn't random refactoring, we are removing anti-patterns from code @sigmavirus24. Thanks.	tusharmakkar08	sigmavirus24
3043	2016-03-16 07:37:33	@sigmavirus24 @Lukasa @kennethreitz: Since requests is being mentioned over [here](http://docs.python-guide.org/en/latest/writing/reading/) among the best python codes, I believe these kind of antipatterns shouldn't exist over here.	tusharmakkar08	kennethreitz
3043	2016-03-16 07:37:33	@sigmavirus24 @Lukasa @kennethreitz: Since requests is being mentioned over [here](http://docs.python-guide.org/en/latest/writing/reading/) among the best python codes, I believe these kind of antipatterns shouldn't exist over here.	tusharmakkar08	Lukasa
3043	2016-03-16 07:37:33	@sigmavirus24 @Lukasa @kennethreitz: Since requests is being mentioned over [here](http://docs.python-guide.org/en/latest/writing/reading/) among the best python codes, I believe these kind of antipatterns shouldn't exist over here.	tusharmakkar08	sigmavirus24
3038	2016-03-08 10:03:18	@kennethreitz Nope, that got broken a _long_ time ago for headers. Back in 2012 it looks like.	Lukasa	kennethreitz
3038	2016-03-08 10:04:39	@kennethreitz We never had a test that enforces that invariant, which means that commit 366e8e849877aea44ce96abebd4f26f5bcce12fb didn't spot that we broke it in the rewrite for v2.0.	Lukasa	kennethreitz
3038	2016-03-08 10:10:56	@kennethreitz We could always replace the `CaseInsensitiveDict` used in this place with the [`HTTPHeaderMap`](https://github.com/Lukasa/hyper/blob/development/hyper/common/headers.py) from hyper.	Lukasa	kennethreitz
3038	2016-04-14 04:24:46	@Lukasa if @piotrjurkiewicz's patch has no unintended side-effects, I'm +1 for incorporating this.	kennethreitz	piotrjurkiewicz
3038	2016-04-14 04:24:46	@Lukasa if @piotrjurkiewicz's patch has no unintended side-effects, I'm +1 for incorporating this.	kennethreitz	Lukasa
3038	2016-04-14 07:34:38	I'm fine with it as well, would you like to raise a PR @piotrjurkiewicz?	Lukasa	piotrjurkiewicz
3036	2016-03-11 00:31:23	@Lukasa can you add release notes for this too?	sigmavirus24	Lukasa
3036	2016-03-11 09:58:09	@sigmavirus24 Done. =)	Lukasa	sigmavirus24
3036	2016-03-11 16:15:13	@kennethreitz Each time we change something from guessing a content length to just saying "chunked is fine for this", I feel like we're striking a victory for the way the web _should_ have been, rather than the status quo.	Lukasa	kennethreitz
3036	2016-03-11 16:43:11	@Lukasa Thanks for the fix! Btw, I think it would useful if there was a warning in the docs about that resulting TCP inefficiency of simply passing a file object you mention above. The current example is simply `data=f`.	jakubroztocil	Lukasa
3034	2016-03-09 21:31:41	@erydo expressed on the original issue that they were going hands off. That implies to me that they're done working on this if we're not going to accept their changes. If I'm wrong, I'll be happy to reopen this if they wish to follow our recommendations for the appropriate fix. Otherwise, this will sit open for a while and I'd rather that not happen.	sigmavirus24	erydo
3032	2016-03-05 17:08:57	@Lukasa great, thanks for taking a look! I'll have a chance later today to make those edits.	davidsoncasey	Lukasa
3032	2016-03-06 04:40:20	@Lukasa I added a couple fixes, take a look and let me know if there's anything else!	davidsoncasey	Lukasa
3029	2016-03-03 22:30:53	@sigmavirus24 I understand. I figured it might be worth pointing out. > It takes a great deal of freedom away from the user which we have intentionally placed into their hands. As long as this is an intentional choice. > This code does not just change this for the multipart/form-data case. You are right. I missed that, i will at-least make it specific to the files case, even if we end up not merg…	vaibhavkaul	sigmavirus24
3029	2016-03-04 16:25:18	@sigmavirus24 I made the change so it doesn't affect other things besides files. > Sometimes overriding requests default behaviour is correct for user Yes, which which is why `sometimes` should not dictate default behavior. > Will make the correct body with an incorrect header. I dont think thats true since for the body to be parseable by any standard multi-part library (cgi etc) it would need to…	vaibhavkaul	sigmavirus24
3029	2016-03-04 17:16:49	> FWIW, do you guys think a better solution would be to allow the user to pass a boundary string and use that instead? You already can with the toolbelt's [`MultipartEncoder`](https://toolbelt.readthedocs.org/en/latest/uploading-data.html#streaming-multipart-data-encoder) and since 99% of our users don't need that in requests itself, it makes perfect sense to have something that lives elsewhere t…	sigmavirus24	Lukasa
3029	2016-03-04 17:46:33	@sigmavirus24 > It's not a matter of feeling that this is backwards incompatible. It is backwards incompatible. Yes, that was a bad choice of words. My Bad. > People using requests are generally rather intelligent. Most have read the documentation and understand what they need to do when creating a valid multipart/form-data request. Thats great! > It is often the people who do not read the docume…	vaibhavkaul	sigmavirus24
3029	2016-03-04 19:56:09	FWIW, this becomes a much bigger problem when you are trying to Proxy requests and want to maintain most of the original headers. Having a list of headers that would potentially cause issues would be great for documentation. @Lukasa big :+1:	vaibhavkaul	Lukasa
3029	2016-03-04 19:57:34	@Lukasa likely shouldn't provide _but are certainly able to, if needed_. This is a feature, not a bug.	kennethreitz	Lukasa
3027	2016-03-02 21:55:53	Thanks for the tip @Lukasa. I'm a newbie when it comes to Python web serving. Been struggling getting Apache WSGI module + Flask on OS X el capitan all day. First it was SIP (system integrity protection) and now it's getting Apache/OS X python to recognize my anaconda python modules. This whole process is extremely unpleasant. Do you happen to know what "proper WSGI server" folks tend to use?	rajrsingh	Lukasa
3025	2016-02-27 05:49:53	1. If you look at my script (the one @kennethreitz posted), that's what I did. proxies = {'https': 'https:131.96.228.236:9064', 'https': 'https:54.85.61.208:80', 'https': 'https:54.209.36.19:80',} 2. The proxies I tried to use are HTTPS 3. If you look at the cookies for http://epiccodes.com, you'll see your IP in the cookies, I was expecting to see the proxy's IP in the cookie when I use proxies=…	Tosible	kennethreitz
3025	2016-02-27 05:52:27	> If you look at my script (the one @kennethreitz posted), that's what I did. It isn't. Please look closely at what you wrote and what I wrote. Further, which proxy do you expect to be used? Creating a dictionary with a repeated key is undefined behaviour (as to which value is kept) in Python.	sigmavirus24	kennethreitz
3023	2016-02-18 19:19:15	I'm with @kennethreitz this isn't necessary. Because of the line @kennethreitz is citing, users can already just do Both work perfectly fine. Beyond that, we don't need a gitignore line for PyCharm/idea projects because that should already be in your [global gitignore](https://help.github.com/articles/ignoring-files/#create-a-global-gitignore).	sigmavirus24	kennethreitz
3023	2016-02-18 19:50:45	@kennethreitz Thanks, I was wondering about that line. Two questions: 1. That import makes them available as `requests.RequestException`. It's a subtle difference, but [this doc page](http://docs.python-requests.org/en/master/api/#exceptions) instructs users to include them as `requests.exceptions.RequestException`. Which one is the preferred or supported method? - If we want to include both, we …	jtpereyda	kennethreitz
3023	2016-02-18 19:55:03	@sigmavirus24 Thanks for the global gitignore tip! I hadn't heard about that.	jtpereyda	sigmavirus24
3023	2016-02-21 01:27:46	@kennethreitz Thanks!	jtpereyda	kennethreitz
3014	2016-02-14 20:46:01	@Lukasa hmmm, that works.	kennethreitz	Lukasa
3014	2016-02-16 08:35:51	@sigmavirus24 @Lukasa last call for comments. Will merge/release tomorrow.	kennethreitz	Lukasa
3014	2016-02-16 08:35:51	@sigmavirus24 @Lukasa last call for comments. Will merge/release tomorrow.	kennethreitz	sigmavirus24
3014	2016-02-16 14:00:13	Yeah. So, I agree with @Lukasa whole-heartedly. I don't think we should be vendoring libraries just for colorizing this output. This feels like a vast step outside the domain of this library - HTTP. That kind of behaviour belongs elsewhere. We also don't even remotely attempt to reflect whether or not the user is attempting to use proxies, which I think will be far more confusing for those users …	sigmavirus24	Lukasa
3014	2016-02-16 17:00:13	@kennethreitz the proxy information is tricky. We have a hacky way of incorporating it into the information in the toolbelt, but I don't think this implementation would have the same ability to determine if a proxy is in use.	sigmavirus24	kennethreitz
3014	2016-02-16 23:13:52	@TetraEtc thanks for your thoughts! I think the colors are enjoyable and make the information easier to parse. Why do you not care for them? Just preference?	kennethreitz	TetraEtc
3014	2016-02-16 23:41:51	@TetraEtc for that, there is `pretty(colors=False)`. Also, colors are automatically disabled if the code is not running in an interactive console.	kennethreitz	TetraEtc
3014	2016-02-25 21:59:07	I don't actually think including the pretty formatting matters in any way, shape, or form, to be completely honest. Meaning, I see absolutely no reason not to. I think it's a nice feature, and I would be very pleasantly surprised to find that level of polish in my favorite HTTP library. That being said, I'm taking extra time to be considerate of @Lukasa and @sigmavirus24's objections (regardless …	kennethreitz	Lukasa
3014	2016-02-25 21:59:07	I don't actually think including the pretty formatting matters in any way, shape, or form, to be completely honest. Meaning, I see absolutely no reason not to. I think it's a nice feature, and I would be very pleasantly surprised to find that level of polish in my favorite HTTP library. That being said, I'm taking extra time to be considerate of @Lukasa and @sigmavirus24's objections (regardless …	kennethreitz	sigmavirus24
3014	2016-02-25 22:44:26	> I would be very pleasantly surprised to find that level of polish in my favorite HTTP library. And I'd be very confused why an HTTP library is doing anything with colorized output. `¯\_(ツ)_/¯` I think we have different definitions of the word "polish" w/r/t what a library should do. > I'm taking extra time to be considerate of @Lukasa and @sigmavirus24's objections (regardless of final result).…	sigmavirus24	Lukasa
3014	2016-02-25 22:44:26	> I would be very pleasantly surprised to find that level of polish in my favorite HTTP library. And I'd be very confused why an HTTP library is doing anything with colorized output. `¯\_(ツ)_/¯` I think we have different definitions of the word "polish" w/r/t what a library should do. > I'm taking extra time to be considerate of @Lukasa and @sigmavirus24's objections (regardless of final result).…	sigmavirus24	sigmavirus24
3014	2016-02-25 23:38:24	@sigmavirus24 if I was sure, I would have merged it a week ago :)	kennethreitz	sigmavirus24
3014	2016-02-26 14:26:28	So, while we're taking feedback, here's my 2¢: The philosophy of this project since about v1.0, at least as I understand it, has been to aggressively resist scope creep. We have rejected innumerably more feature requests than we've accepted, saying "no" to almost all feature requests that failed to meet one of three criteria: 1. It's extremely difficult or impossible to implement the feature from…	Lukasa	kennethreitz
3014	2016-02-26 17:39:24	@Lukasa failurel! The above post stated: > No further :+1:s or :-1:s needed at this point, but random anecdotes are more than welcome! My cat won't leave me alone today.	kennethreitz	Lukasa
3013	2016-02-14 16:50:31	@kennethreitz How "near exact" is "near exact"? Note, for example, that the `PreparedRequest` does not have a `Host:` header: this is because httplib attaches it for us. It is also missing some `Accept-Encoding` headers that urllib3 adds for us. The reality is that Requests does not have access to enough information to render this out unless we want to guess at what the rest of the stack will do,…	Lukasa	kennethreitz
3013	2016-02-14 17:08:19	@kennethreitz I have no objection to rendering a representation of the preparedrequest object, but I suspect it's _extremely_ unwise to render in a structure that suggests completeness. In particular, the structure given here (which renders out to a 'valid' HTTP/1.1 request/response) doesn't work in the following cases: 1. If using HTTP/2, when the request/response are structured entirely differe…	Lukasa	kennethreitz
3011	2016-02-13 08:49:23	That version of OpenSSL is _very_ old, which may be why you're having problems but @kennethreitz is not. Unfortunately, our PyOpenSSL-based workaround does not currently work on Python 3, though we're working on a fix for that. An alternative approach would be to install a newer OpenSSL from Homebrew and then get your Python 3 from Homebrew as well. That would likely resolve your problem.	Lukasa	kennethreitz
3009	2016-03-06 19:57:56	Extra datapoint, I've been bitten by this too while interacting with the API of a Spanish-language server. The correct fixes here are, I believe: 1. Properly decode the HTTP Reason Phrase field as described by @denis-ryzhkov in [#1181](https://github.com/kennethreitz/requests/pull/1181#issuecomment-13423623) for header values. - According to [RFC2616](https://tools.ietf.org/html/rfc2616#section-6…	erydo	Lukasa
3009	2016-03-06 20:04:57	@erydo Changing the decoding of the reason phrase is beyond the scope of requests: that is handled entirely by httplib, and we can't change it. Generally speaking that works in a way that is acceptable: it misbehaves only in a few situations on Python 2.	Lukasa	erydo
3009	2016-03-06 20:23:25	@Lukasa I would expect that RFC obsolescence to apply more to developers of new servers rather than consumers of them. Apache Tomcat, for example, sends down ~~unicode~~ `latin1` reason phrases for non-en locales, and that's not a rarely-encountered server.	erydo	Lukasa
3009	2016-03-07 04:25:48	> It conforms correctly to RFC2616 Please stop trying to justify the wrong behaviour by saying it conforms to an obsoleted specification. You're not convincing us of anything as we've been working towards conforming with the new set of HTTP/1.1 specifications as best we can while dealing with `httplib`. I also don't understand why you're referring to sections in the RFC when the ABNF clearly stat…	sigmavirus24	Lukasa
3007	2016-02-12 20:54:55	@Lukasa is there a way to query presense of this API in runtime? Could you give me some links to read more about it?	Kentzo	Lukasa
3007	2017-01-13 05:27:57	@Lukasa I think the original issue is orthogonal to #2966 and this issue should be re-opened because of the discovery made by @dsully.	Kentzo	Lukasa
3006	2016-02-12 04:37:22	@sigmavirus24 It's just some bug in my own code without anything to do with networking. I'm not sure whether this is the real cause or just coincidence. But one thing is for sure, after some point, I'm completely unable to make request to https://www.telegram.org, which I can do right after install request. Just FYI: #2906	caizixian	sigmavirus24
3006	2016-02-12 05:22:29	@sigmavirus24 So this there anything I can do to help you?	caizixian	sigmavirus24
3006	2016-02-12 09:34:43	@Lukasa I think since requests is shipped with its own urllib3, I could not import urllib3 alone. And the following result confirms it.	caizixian	Lukasa
3006	2016-02-12 10:19:14	@Lukasa	caizixian	Lukasa
3006	2016-02-20 12:54:52	@Lukasa Any progress with urllib3?	caizixian	Lukasa
3006	2016-02-21 00:26:22	@Lukasa @shazow urllib3 always has a home at http://ci.kennethreitz.org, if desired!	kennethreitz	Lukasa
3006	2016-12-02 18:37:47	@Lukasa Thanks for your quick response. The output as you asked is as follows: Also I am adding the response from OpenSSL 1.0.1f 6 Jan 2014 It appears to be working on this version. Also I tried with earlier version of openssl and it seems to be working:	ceprateek	Lukasa
3006	2017-01-09 20:06:25	@Lukasa Thanks for your support. I contacted the admin of the site to report what you say and try to find a better solution than using the workaround you suggest.	rubendibattista	Lukasa
3005	2016-02-11 18:34:07	Hey @scop I was wondering if you could provide detail about why this is desirable and why we should change the existing behaviour as well as a description of when/where monotonic will be available and where/when it won't.	sigmavirus24	scop
3004	2016-03-02 13:43:49	@Lukasa thanks. I wasn't sure if `-1` was the error code exactly. Is this error being caused from server end or from client machine? Any help or link that you can share which explains what this error is? Thanks	grushler	Lukasa
3003	2016-02-10 18:35:44	@Lukasa It looks like this could be accomplished using utils.dump by adding a `print_body=True` flag and wrapping the following lines in a conditional statement: `line 78: bytearr.extend(prefix + _coerce_to_bytes(request.body))` `line 106: bytearr.extend(response.content)` This would allow a user to print Request & Response while not flooding their screen with data returned in the response. If it…	gitpraetorianlabs	Lukasa
3002	2016-02-10 09:59:51	So @shazow: the problem we have here is that the connection_from_url would not pass the port explicitly. That's avoided with the pool manager (which in `connection_from_host` defaults the port appropriately) and it's avoided in requests because it uses pool manager's `connection_from_url` which _also_ defaults the port. I think this suggests a good fix.	Lukasa	shazow
3002	2016-04-12 09:09:25	Ok, thank you @Lukasa !	fsat	Lukasa
3002	2016-04-13 00:10:07	Thanks @kennethreitz!	fsat	kennethreitz
2998	2016-02-10 13:52:30	@sigmavirus24 That's the workaround I intend to use, although it's a little troublesome since I'm using a library which is itself using `requests`, and it doesn't expose `trust_env`, so I'm having to patch it in. It's also troublesome because it disables proxy configuration via the environment. Thanks though, I didn't see the other issue!	jcmcken	sigmavirus24
2996	2016-02-05 13:19:26	Pinging @kennethreitz again for review on test code. Thanks for this @Stranger6667!	Lukasa	Stranger6667
2996	2016-02-05 20:34:51	@Stranger6667 more tests for `utils` are more than welcome!	kennethreitz	Stranger6667
2996	2016-02-05 20:58:24	Thank you, @Lukasa @kennethreitz ! :)	Stranger6667	kennethreitz
2996	2016-02-05 20:58:24	Thank you, @Lukasa @kennethreitz ! :)	Stranger6667	Lukasa
2993	2016-02-03 18:16:12	@Lukasa Hey thanks. Help me with this: Is this "https://github.com/shazow/urllib3" the oficial urllib3 repo? Thanks again!!	angelcaido19	Lukasa
2992	2016-02-04 12:13:25	@Lukasa @schlamar I agree I'd need to make a custom cache function. Do you think it is appropriate to make it a standalone package and vendor it under `packages`?	lazywei	schlamar
2992	2016-02-04 12:13:25	@Lukasa @schlamar I agree I'd need to make a custom cache function. Do you think it is appropriate to make it a standalone package and vendor it under `packages`?	lazywei	Lukasa
2992	2016-04-16 09:00:30	@kennethreitz @Lukasa Sorry for taking so long. I implemented a naive TTLCache for caching the `proxy_bypass` function call. Please have a look at it and let me know your thoughts. If there is no big problem with the implementation, I'll add some documentation and testing if necessary later. Thanks.	lazywei	kennethreitz
2992	2016-04-16 09:00:30	@kennethreitz @Lukasa Sorry for taking so long. I implemented a naive TTLCache for caching the `proxy_bypass` function call. Please have a look at it and let me know your thoughts. If there is no big problem with the implementation, I'll add some documentation and testing if necessary later. Thanks.	lazywei	Lukasa
2991	2016-02-02 20:41:44	- The rewrite of `test_requests.py` looks great to me. I originally wanted our test suite to be fully compatible with unittest's test runner (and it originally was), but over time this slowly became less and less the case. - Jython is a very rarely used Python implementation. If someone fixes a Jython-specific bug in a way that doesn't complicate the Requests codebase, I'm happy for us to accept …	kennethreitz	Lukasa
2991	2016-02-02 20:52:32	Regarding Travis: we used to utilize Travis, but I quickly grew frustrated with it reporting false negatives for our test suite on a regular basis. I was also frustrated by them randomly removing a few older versions of Python one day, as well. I was also frustrated by all the email notifications it sent me (many regarding forks of kennethreitz/requests). I'm also not a fan of its UI. :) That was…	kennethreitz	Lukasa
2990	2016-02-01 21:00:14	Yeah, this would be a 3.0.0 change. @sigmavirus24 I was just trying to use it directly while debugging an infinitely redirecting URL, and I had to look at the source code to figure out how to do so. I just really need to spend some time figuring out why I wrote it that way, there must have been a reason.	kennethreitz	sigmavirus24
2988	2016-02-03 14:59:28	@Lukasa Oh, thanks for your advice! Using timestamp is brilliant! I have made the first attempt and opened the PR! Thanks!	lazywei	Lukasa
2988	2016-03-16 09:12:56	@TetraEtc The pull-request is still open, I'm afraid.	Lukasa	TetraEtc
2988	2016-06-08 17:17:33	@Lukasa : Thanks! That´s exactly what I thought of. I tried to implement your suggestion into [robotframework-requests](https://github.com/bulkan/robotframework-requests) (see [PR 117](https://github.com/bulkan/robotframework-requests/pull/117)) but was not successful - still have a delay of approx. 5 seconds. But I am just starting out with Python and programming at all, so I am very sure that I…	Tset-Noitamotua	Lukasa
2988	2016-06-09 11:27:13	@Lukasa : I knew I missed somethink :). Thanks again! I fixed it now but still see a delay :( (more details [here](https://github.com/bulkan/robotframework-requests/issues/116#issuecomment-224866699))	Tset-Noitamotua	Lukasa
2988	2016-06-10 06:30:29	Hi @Lukasa, We are using the [requests.Session](https://github.com/bulkan/robotframework-requests/blob/master/src/RequestsLibrary/RequestsKeywords.py#L78) [Get request](https://github.com/bulkan/robotframework-requests/blob/master/src/RequestsLibrary/RequestsKeywords.py#L840)	bulkan	Lukasa
2988	2016-06-23 11:24:57	Hi @Lukasa, @bulkan how can I help so that we make progress on this issue. Please give me some noob friendly instructions how to verify whether the used session is the expected one :-)	Tset-Noitamotua	Lukasa
2988	2016-07-04 11:43:31	@Lukasa Thank you! Did as you said and it came out value of `trust_env` was string represantation of `False` ... thus it was `'False'` (If you interessted [here](https://github.com/bulkan/robotframework-requests/issues/116#issuecomment-230270721) are more details).	Tset-Noitamotua	Lukasa
2988	2017-02-21 19:27:58	@Lukasa Is this issue still open? Would be willing to take a shot at it using the `@functools.lru_cache` and time-stamping approach.	davidfontenot	Lukasa
2988	2017-02-22 04:22:25	@schlamar would you be able to review?	davidfontenot	schlamar
2986	2016-01-30 19:14:16	Thanks @untitaker!	Lukasa	untitaker
2982	2016-01-27 22:46:47	@TetraEtc that's overly general. While curl and browsers detect the `.` as the sole element of the path, they don't do anything fancy for `https://github.com/foo.` which yields a 404. Further Requests is an HTTP client, not an oracle or a browser. We can't know what URLs to meaningfully trim/munge/etc. unless a specification tells us to do so. Even then I'd air on the side of not doing this behin…	sigmavirus24	TetraEtc
2982	2016-01-27 23:54:49	@Lol4t0 as @t-8ch points out, relative-references are not what requests accepts (we only accept absolute references which is what you passed us). > It have to resolve at least to perform redirects What?	sigmavirus24	t-8ch
2982	2016-01-27 23:57:43	Server can return you a relative URL as redirect target with 302 for example. How are you going to handle that? L 28 янв. 2016 г. 2:55 пользователь "Ian Cordasco" notifications@github.com написал: > @Lol4t0 https://github.com/Lol4t0 as @t-8ch https://github.com/t-8ch > points out, relative-references are not what requests accepts (we only > accept absolute references which is what you passed us).…	Lol4t0	t-8ch
2982	2016-01-28 09:27:11	This is a remarkably tricky issue, but in general I'm sympathetic to the idea that requests should normalise the URL as much as possible when provided by the user or when received in the Location header. I appreciate that generally speaking we try not to manipulate the URLs provided by users _too_ extensively, but we do still play with them: we try to urlencode partially encoded URLs and generall…	Lukasa	sigmavirus24
2982	2016-01-28 10:29:28	> Thanks @glyph. I'll try to play around with this at some point and see if it's useful for requests. Thanks for considering this code to solve this problem, @Lukasa. I'm optimistic you'll like it; we've been screwing up URLs real bad for a real long time in Twisted, and the design on this one really clicked together nicely. The one part that might seem a little odd to Python programmers at first…	glyph	Lukasa
2982	2016-01-28 10:40:45	@Lukasa `URL.normalizePath() → URL with no "." or ".." segments` work as a signature? Any other options which might be required? I could probably have that landed on trunk by Friday.	glyph	Lukasa
2982	2016-01-28 10:43:08	I think strictly we want to follow section 5 of RFC 3986. Note also that @sigmavirus24 has a library with exactly that name that may also end up a good fit here, so you may not want to leap immediately into writing that code: we need to work out exactly what we need here!	Lukasa	sigmavirus24
2982	2016-01-28 23:24:26	@sigmavirus24 - Yeah. It would be nice to decide on one or the other. However, they both have a pretty clear internal idea of what a URI is already, which would make it difficult to merge them together much.	glyph	sigmavirus24
2976	2016-01-22 04:49:26	@sigmavirus24 Ok, I'll update.	shoma	sigmavirus24
2972	2016-01-20 09:04:14	@sigmavirus24 We shouldn't leak sockets here: the redirect logic consumes all the data from the connection, which should return it back to the connection pool, and that happens before we raise `TooManyRedirects`.	Lukasa	sigmavirus24
2972	2016-01-20 18:59:33	> Got a few small notes, but this looks really good! :cake: Yay! Thanks a lot for the fast response! @sigmavirus24 @Lukasa	munro	Lukasa
2972	2016-01-20 18:59:33	> Got a few small notes, but this looks really good! :cake: Yay! Thanks a lot for the fast response! @sigmavirus24 @Lukasa	munro	sigmavirus24
2972	2016-01-21 22:22:24	LGTM. @Lukasa thoughts?	sigmavirus24	Lukasa
2969	2016-01-14 15:06:22	@ralphbean At some point, sure. We weren't generally planning on racing to new urllib3 versions, especially as really the only change in that urllib3 release is the SOCKS proxy support. Is there a particular rush to get urllib3 1.14 into Fedora?	Lukasa	ralphbean
2966	2016-01-13 18:52:47	@alex would something like Be a sufficiently good API?	sigmavirus24	alex
2966	2016-01-19 23:55:18	Echoing the Chrome policy that @dstufft referenced above, I think that maybe the right thing to do here is (for now) to trust the Windows and OS X trust stores (inasmuch as we can) since Microsoft and Apple have demonstrated a baseline level of trustworthiness in their management of certificates. It seems like neither Debian nor Red Hat is similarly responsible, at least, at this time. @dstufft a…	glyph	dstufft
2966	2016-01-22 01:13:44	Debian and CentOS aren't broken. On both systems the configuration works fine with SSL_CTX_set_default_verify_paths(). Only one of both CAfile and CApath must work for SSL_CTX_set_default_verify_paths(). The patch tried to outsmart the system and work around the default API. Also requests can't handle CAfile and CApath at the same time. The combination caused the bug. I understand @dstufft motiva…	tiran	dstufft
2966	2016-01-28 14:45:29	@untitaker Yes, we can, and so I'm not worried about Linux. Linux is the easy case here. It's everything else that is tricky.	Lukasa	untitaker
2966	2016-01-28 16:20:27	@Lukasa Thanks for your explanation. SSL and certificates are even more of a minefield than I already thought. My "simple" problem is that _requests_ rejects quite a few valid certificates, which are accepted by Python-urllib2, Firefox, IE and Chrome. Installing _certifi_ doesn't resolve this issue.	shypike	Lukasa
2966	2016-01-28 16:37:06	@Lukasa Maybe. Using 2.7.11 on Windows and forced to use eGenix.com's pyopenssl binaries (because those are the only ones that don't crash on me). They are at OpenSSL level 1.0.1q Even so, I think further discussion of my specific problem doesn't contribute much to the larger issue being discussed here. Thanks for your time.	shypike	Lukasa
2966	2016-01-29 14:47:29	On Twitter, @Lukasa responded to my suggestion that requests might punt on this problem by using libcurl as a transport, presumably via pycurl. @Lukasa's concern is that depending on libcurl and pycurl would make requests more difficult to install. Using libcurl is probably off the table anyway; @glyph was right to point out the inherent security risk in such a complex C library. Since @Lukasa po…	mwcampbell	Lukasa
2966	2016-01-29 22:28:13	I also agree with @kennethreitz. This is a laudable goal for any library, but given that `requests` is the transport for how you _get_ other libraries, it's particularly important here. However, "no compilation" does not need to mean "no C code" any more, with the advent of the https://github.com/manylinux organization, and the possibility of allowing of linux wheels on PyPI. Compilation on OS X …	glyph	kennethreitz
2966	2016-01-30 00:16:35	@smiley - If you have extracted this information from Chrome, perhaps you could comment on [my Stack Overflow question](https://stackoverflow.com/questions/34732586/is-there-an-api-to-pre-retrieve-the-list-of-trusted-root-certificates-on-windows), for posterity?	glyph	smiley
2966	2016-01-30 08:38:17	@smiley With OS X I plan to hook into the urllib3.contrib.pyopenssl module and interfere with `ssl_wrap_socket`. My PoC just waited until after the handshake to do the verification, so you can do that too and then provide us with the PoC code. In the proper code it would be better to hook into the verify callback so that we can fail the handshake, but that is a bit trickier.	Lukasa	smiley
2966	2016-04-25 13:08:02	Finally got around to doing the Windows implementation, and it looks like the configurable callback in PyOpenSSL's [`Context.set_verify(mode, callback)`](https://pyopenssl.readthedocs.org/en/latest/api/ssl.html#OpenSSL.SSL.Context.set_verify) will be a good place to implement this. (as @Lukasa suggested) The only downside is that this will force Windows users to install `ndg-httpsclient`, but a s…	smiley	Lukasa
2966	2016-04-25 15:06:46	@smiley It's waiting on a few other things. The native part of certitude needs a setup for wheel builders, which I haven't gotten around to providing yet.	Lukasa	smiley
2966	2016-04-25 15:50:23	@Lukasa It's on my list! (But you should remind me on occasion)	reaperhulk	Lukasa
2966	2016-04-25 18:31:09	@piotrjurkiewicz It won't require compilation on install, we'll distribute wheels. =) And generally speaking ctypes doesn't behave well on PyPy (it's very slow), and PyPy is a first-class supported platform for requests. =)	Lukasa	piotrjurkiewicz
2966	2016-04-27 02:21:39	@dstufft if that's true, perhaps we can rig it up similar to the current auto-use of PyOpenSSL, if available. Taken further, could be a package like `requests-systemcerts`, included in `requests[security]`.	kennethreitz	dstufft
2966	2016-05-20 19:48:23	@dstufft how does this sound to you?	Lukasa	dstufft
2966	2016-05-20 20:01:26	@sigmavirus24 Eh, for that I'd defer to [Ten Immutable Laws Of Security (Version 2.0)](https://technet.microsoft.com/en-us/library/hh278941.aspx), particularly: - Law #1: If a bad guy can persuade you to run his program on your computer, it's not solely your computer anymore. - Law #2: If a bad guy can alter the operating system on your computer, it's not your computer anymore. - Law #3: If a bad…	dstufft	sigmavirus24
2966	2016-05-20 20:05:50	@tiran, I don't think you're rude, but I don't see how that matters. The current implementation already assumes OpenSSL on Linux or BSD by virtue of return the path to a PEM bundle. While I concede that I don't have complete solution, I think it is an _improvement_.	tmehlinger	tiran
2966	2016-05-20 20:18:48	I think you're responding to the comment I pulled because I second-guessed myself. :) Regardless--I agree with @dstufft and I'd argue that it's the consumer's job to ensure they're installing sane packages. I don't think we're any less safe without this change; someone could just as easily upload their own fork of requests (many of which already exist) with a malicious PEM bundle and unsuspecting…	tmehlinger	dstufft
2966	2016-05-20 20:24:02	@tiran I like that	tmehlinger	tiran
2966	2016-05-20 20:57:01	@coderanger @dstufft meh, you are right. It's good enough for the simple cases. For proper SChannel support we would have to provide a SSLContext-like object that wraps SChannel.	tiran	dstufft
2966	2016-05-20 21:10:46	@dstufft yeah, I've been planning to propose such an ABC for some time. I'll talk about it at the language summit @coderanger There is another option. OpenSSL has an internal API to look up certs by subject or issuer. For example a builtin X509_LOOKUP loads certs for the CA directory and CA file. I believe that it is possible to write a Windows X509_LOOKUP for crypt32.dll CAPI to fetch certs from…	tiran	dstufft
2966	2016-12-06 17:33:17	@tiran I'm under the impression it will. It's a far more reliable way to handle certificates on Windows than what Python standard library ssl uses.	nanonyme	tiran
2966	2016-12-26 01:24:57	Talking to @dstufft about something else, it occurred to me that PEP 493 describes a `/etc/python/cert-verification.cfg` file that can be used to opt-in to stdlib cert validation as the default on older Python 2.7 releases. Since a large part of the Linux problem here is the difficulty of reliably detecting where the system cert stores are located (even when using a custom `SSLContext`, perhaps i…	ncoghlan	dstufft
2966	2016-12-28 08:48:50	@Lukasa Now the question would be *how* to define such an extension (since that file is currently a relatively ad hoc solution to the PEP 476 backport problem). @tiran has talked about extending verified-by-default support to protocols other than HTTPS in the past, so perhaps it would make sense to pursue as a stdlib config format definition for Python 3.7+ first, and then folks could look at mak…	ncoghlan	tiran
2966	2016-12-28 08:48:50	@Lukasa Now the question would be *how* to define such an extension (since that file is currently a relatively ad hoc solution to the PEP 476 backport problem). @tiran has talked about extending verified-by-default support to protocols other than HTTPS in the past, so perhaps it would make sense to pursue as a stdlib config format definition for Python 3.7+ first, and then folks could look at mak…	ncoghlan	Lukasa
2963	2016-01-10 10:50:54	@sigmavirus24 is right. There is an issue open tracking this problem. We have zero code change required to use that fix, all we have to do is update our dependency (which we'll do in the next 2.X release just as part of the release process). The correct issue to track is the one on urllib3.	Lukasa	sigmavirus24
2961	2016-01-05 17:23:19	\o/ Thanks @whit537! :sparkles: :cake: :sparkles:	Lukasa	whit537
2961	2016-01-05 17:26:55	Huzzah, thanks! :-) @Lukasa++	whit537	Lukasa
2961	2016-01-05 17:37:52	@Lukasa please add release notes for this. I think it may be a good idea to have some shim for this as people may be catching `InvalidSchema` or `MissingSchema` exceptions and they won't be able to catch those anymore in 3.0	sigmavirus24	Lukasa
2961	2016-01-06 18:22:07	@whit537 yeah, it isn't _necessary_ for 3.0 though and there's no way to tell people to move to those new messages unless we forcibly break things for them though. What we could do is add `InvalidScheme` and `MissingScheme` as sub-classes of their now defunct relatives so that people can start (with 2.10.0) using those exceptions so they're future proofed for 3.0.0. I'm not sure if @Lukasa would …	sigmavirus24	Lukasa
2961	2016-01-06 18:22:07	@whit537 yeah, it isn't _necessary_ for 3.0 though and there's no way to tell people to move to those new messages unless we forcibly break things for them though. What we could do is add `InvalidScheme` and `MissingScheme` as sub-classes of their now defunct relatives so that people can start (with 2.10.0) using those exceptions so they're future proofed for 3.0.0. I'm not sure if @Lukasa would …	sigmavirus24	whit537
2960	2016-01-05 17:04:04	Thanks @whit537. Unfortunately, this is a breaking change so we can't accept it until 3.0.0: can you adjust this PR to point to the proposed/3.0.0 branch instead please?	Lukasa	whit537
2958	2016-01-04 16:55:46	> Does equality not fall back on identity? Is it not possible to simply confirm that it was called with a specific auth handler? @Lukasa you're correct. That said it's not exactly simple. Consider a poorly written API wrapper where someone does something like: Obviously if ^ were better written it'd be easier to test the way you describe, but we know nothing about @Malizor's case (or anyone else'…	sigmavirus24	Malizor
2958	2016-01-04 16:55:46	> Does equality not fall back on identity? Is it not possible to simply confirm that it was called with a specific auth handler? @Lukasa you're correct. That said it's not exactly simple. Consider a poorly written API wrapper where someone does something like: Obviously if ^ were better written it'd be easier to test the way you describe, but we know nothing about @Malizor's case (or anyone else'…	sigmavirus24	Lukasa
2958	2016-01-04 17:13:00	Well my specific use case is similar to your example @sigmavirus24. It is a wrapper except it actually does some things before (build params depending on args…) and after (error handling, result formatting). @Lukasa : HTTPBasicAuth and HTTPProxyAuth just add a constant header on each request, so equality should not cause any problem here. HTTPDigestAuth is indeed more complicated with it's hook s…	Malizor	Lukasa
2958	2016-01-04 17:13:00	Well my specific use case is similar to your example @sigmavirus24. It is a wrapper except it actually does some things before (build params depending on args…) and after (error handling, result formatting). @Lukasa : HTTPBasicAuth and HTTPProxyAuth just add a constant header on each request, so equality should not cause any problem here. HTTPDigestAuth is indeed more complicated with it's hook s…	Malizor	sigmavirus24
2958	2016-01-04 17:20:23	@Malizor you could just do And then	sigmavirus24	Malizor
2958	2016-01-30 03:08:24	@Malizor this seems like a fine usecase to me. I'm going to merge this in, then simplify the digest check to simply verify the parameters: username, password. In other news, I hadn't looked at that digest code in a long time! I had a blast writing that long ago. So many memories.	kennethreitz	Malizor
2955	2016-05-27 15:50:49	@Lukasa You are absolutely right, server config was broken. I fixed it and now it works fine - thanks!	msztolcman	Lukasa
2953	2015-12-30 23:21:28	@Lukasa what do you think about having a `socks` extra for requests that installs `PySocks` and whatever else?	sigmavirus24	Lukasa
2953	2016-04-05 10:04:39	@Lukasa is this was merged or not? Btw, how to configure the socks proxy?	loretoparisi	Lukasa
2953	2016-04-05 10:23:01	@Lukasa so it should work like	loretoparisi	Lukasa
2953	2016-04-05 12:05:05	@Lukasa uhm, so supposed to use on google appengine, I have to wait the `devappserver2` python sdk update...	loretoparisi	Lukasa
2953	2016-04-06 19:41:56	@kennethreitz I'm away from my laptop, so if you're in a merging mood you can land the urllib3 update and then merge this. Please note that it makes everyone's life easier if you merge in urllib3 directly from the brand new tag (1.15). Just a suggestion!	Lukasa	kennethreitz
2950	2015-12-29 12:20:30	@Lukasa I do not understand the usefulness of the wrapper (except for progression). My transfer is not streamed, (except if I control the sending of blocks in the proxy object, we agree) but the server does not receive header that tells it that the transfer is chunked. Should I force the header before send the request? Without this header, it will be complicated for components like uwsgi to under…	yoyoprs	Lukasa
2950	2015-12-29 13:22:25	@Lukasa sorry for my broken English, on the flask side issue I mention "chunked" and not on this one, my mistake. What interests me is to successfully write directly content of chunked transfer on Flask side and so now I know it is not "requests" the problem (i was redirected here ...) There is a good chance that Flask adds this header, but it does not explain why without uwsgi interface (with it…	yoyoprs	Lukasa
2950	2015-12-29 13:33:17	@sigmavirus24 yes you can :)	yoyoprs	sigmavirus24
2950	2015-12-30 12:15:31	@Lukasa Just a question off issue ... with this method: Do you have a bug when the file size is 0 byte ?	yoyoprs	Lukasa
2950	2015-12-31 13:42:57	@Lukasa I read that it was not possible (without generator) to define the size of sent blocks during upload (due to a httplib limitation). Have I understood correctly or is there a way via a wrapper to do this?	yoyoprs	Lukasa
2949	2016-09-14 21:51:51	@Lukasa when you say "the easiest way to work around the problem is to set a session-level auth handler," is that something that works today? Based on what I'm seeing in the code, the answer is no but your wording makes me wonder if I'm missing something. You're talking about setting the Session auth attribute, right?	reteptilian	Lukasa
2947	2015-12-28 18:47:14	So @sigmavirus24, are you thinking that we should attempt to release 3.0.0 sometime in January including a fix for this issue?	Lukasa	sigmavirus24
2947	2016-09-06 00:07:58	Thanks for fixing this @nateprewitt!	sigmavirus24	nateprewitt
2946	2015-12-26 01:25:41	@Lukasa I would prefer not to but if you under the API var put your email address you should hit the same issue I am having as long as you are not in any of the breach lists	L1ghtn1ng	Lukasa
2942	2015-12-21 09:49:25	Thank you @Lukasa . My mistake, I thought requests has to read it all into memory before send to network.In fact requests just "stream" it, which is cool.Thank you!	jchluo	Lukasa
2939	2015-12-19 16:39:33	Yes, @L2501. Please continue to act aggressively towards us for not having encountered such a poorly configured server. Please don't take any action to correct that server. --- @Lukasa There was a proposed version of the Header Dict that ignored multiple headers for anything other Set-Cookie headers. We could fix this faster in requests by using `.getlist` on the original Header Dict from urllib3…	sigmavirus24	Lukasa
2939	2015-12-19 16:42:49	@L2501 That doesn't prevent CRLF injection attacks, it just keeps functioning in the face of them. My proposed solution above would actually avoid _some portion_ CRLF injection attacks by throwing an exception when an invalid header block is received. Of course, we cannot _generally_ prevent CRLF injection attacks and also re-use TCP connections, so any client that _does_ re-use TCP connections i…	Lukasa	sigmavirus24
2939	2015-12-19 16:46:02	@sigmavirus24 No, I'm thinking of test libraries or anything else that returns a `Response` object from a `HTTPAdapter` subclass that is not actually backed by a urllib3 response object.	Lukasa	sigmavirus24
2939	2015-12-19 16:49:55	@Lukasa I'm not as concerned about them. Any test library that hasn't been half-written and thrown up on PyPI will handle this just fine (requests-mock, betamax, vcrpy, all do just fine).	sigmavirus24	Lukasa
2939	2015-12-19 16:51:45	@sigmavirus24 Be that as it may, in general our code assumes that [`.raw` may not come from urllib3](https://github.com/kennethreitz/requests/blob/fc8fa1aa265bb14d59c68eb68a179bce17953967/requests/models.py#L657-L667), and we should endeavour to maintain that if possible.	Lukasa	sigmavirus24
2939	2015-12-19 17:02:18	@sigmavirus24 The common situation is where the response object is `StringIO` or something similar. I think going out of our way to avoid breaking that is a good idea. If we were going straight to 3.0.0 I'd be fine with breaking it, but ideally we'd deal with this sooner.	Lukasa	sigmavirus24
2939	2016-01-04 02:51:55	@sigmavirus24 > There was a proposed version of the Header Dict that ignored multiple headers for anything other Set-Cookie headers. We could fix this faster in requests by using `.getlist` on the original Header Dict from urllib3 and throwing an exception if it returns more than one value. This would break the list-like headers though? The ones defined as `#(values)`, which RFC 7230 [permits](ht…	vfaronov	sigmavirus24
2939	2016-01-27 14:40:45	That would be a 3.0 change but I'm amenable to that. @Lukasa, what about you?	sigmavirus24	Lukasa
2939	2016-01-31 22:20:12	@kennethreitz Yup agreed	foxx	kennethreitz
2937	2015-12-18 14:18:56	@Lukasa are you thinking about making an exception to [our release document](https://github.com/kennethreitz/requests/blob/master/docs/community/release-process.rst#hotfix-releases) in this case?	sigmavirus24	Lukasa
2937	2015-12-18 14:19:59	@sigmavirus24 Yeah, good question, but I think I am, given that the urllib3 release would itself be a patch release. Any concerns there? @ralphbean @eriol?	Lukasa	sigmavirus24
2937	2015-12-18 14:39:36	@Lukasa Could do. Could try to sneak in SOCKS support too, if you wanna. Also I noticed some of your changelist includes an update note to the urllib3 version, some don't. Dunno if that's intentional.	shazow	Lukasa
2937	2015-12-18 14:40:46	@shazow I'd rather leave SOCKS out for now: makes 1.13.1 very clearly a simple bugfix release. Yeah, the missing changelist notes are in error, we should try to fix it.	Lukasa	shazow
2937	2015-12-18 15:03:58	@Lukasa yeah, if it's just a couple small bug-fixes, that's fine by me. I think we've been bitten in the past by urllib3 having a lot more than just bug fixes when we pulled it in.	sigmavirus24	Lukasa
2937	2015-12-18 18:04:23	@ralphbean Frankly I don't recommend releasing 2.9.0, it had enough nasty bugs that going straight to 2.9.1 is going to be the better approach.	Lukasa	ralphbean
2937	2015-12-19 08:39:50	\o/ Thanks @shazow!	Lukasa	shazow
2937	2015-12-21 14:43:20	@Lukasa is this still a WIP? I believe you wanted to cut this today	sigmavirus24	Lukasa
2936	2015-12-19 17:34:31	Woot! :+1: Thanks @Lukasa (also YAY OUR CI IS WORKING AGAIN)	sigmavirus24	Lukasa
2935	2016-02-26 12:51:31	@Lukasa, but even if `Queue.Empty` is monkeyparched, how the message ends up being `KeyError: (1, True)` ?? And _if_ the method `LifoQueue.get()` or `LifoQueue` was monkeyparched, the traceback would come with the monkeyparched version of it, wouldn't it? This is weird!	Kronuz	Lukasa
2935	2016-02-26 13:33:03	@Lukasa, Sentry provides the full raw log as well, it's the one I pasted above... But I'll try to log more things ...the bad news is it's not always happening either :/	Kronuz	Lukasa
2935	2016-02-26 14:22:33	@sigmavirus24, I'm still in 2.8.1 The search across all my files with those regexps didn't yield anything even remotely interesting...	Kronuz	sigmavirus24
2934	2015-12-17 16:32:11	Thank you @Lukasa . I guess something else went wrong for me originally (when I thought I did use basic auth), and I did misread wget output (which first "senses" which authentication mechanism to use). Sorry about the noise	yarikoptic	Lukasa
2927	2015-12-15 15:22:00	@sigmavirus24 I intentionally did not do that, so that we have a single commit entitled `v2.9.0`, rather than a merge commit that hits it. =D	Lukasa	sigmavirus24
2926	2015-12-11 19:51:10	Hey @bsamek! Thanks for the PR. I don't think we want to change the default parameters to the `request` method. We want to be able to discern between something that's a session setting and a request setting which we cannot do if we change that signature. We use [`merge_setting`](https://github.com/bsamek/requests/blob/master/requests/sessions.py#L49..L53) to make that determination and I don't th…	sigmavirus24	bsamek
2926	2015-12-11 22:14:12	Thanks again @bsamek !	sigmavirus24	bsamek
2926	2015-12-12 00:43:29	Ohhhhhhhhh I see. Thanks @sigmavirus24 !	bsamek	sigmavirus24
2926	2015-12-12 01:05:42	Anytime @bsamek :) Thanks for the PR!	sigmavirus24	bsamek
2925	2015-12-11 20:49:31	@sigmavirus24 No, no manually acquired lock. The bash script I pasted is all. It easy to position the stuck by adding print statements around that line: https://github.com/kennethreitz/requests/blob/2d91365cba9ddca25ddd28f5c0ecd9497b8a2e24/requests/utils.py#L95 It seems that import lock is automatically acquired by CPython interpreter during import. Call stack of CPython 2.7 __import__ should loo…	guojh	sigmavirus24
2925	2015-12-11 21:25:15	@Lukasa It seems to have been resolved in CPython 3.3. (per-module import lock instead of global import lock) https://github.com/python/cpython/blob/d5adb7f65d30afd00921e6c22e9e2b8c323c058d/Doc/whatsnew/3.3.rst#a-finer-grained-import-lock	guojh	Lukasa
2925	2015-12-11 23:34:08	`get_netrc_auth` probably isn't the only such function though and there may be other places where a delayed import is necessary. That said, @Lukasa, @guojh's point is that using `str.encode` and `str.decode` will cause this too because they also use delayed imports apparently (the last test module actually also works with a valid encoding that does exist too). That said, the other work around is …	sigmavirus24	Lukasa
2923	2015-12-09 16:33:02	Thanks @bsamek! :sparkles: :cake: :sparkles:	Lukasa	bsamek
2920	2015-12-07 23:08:33	@sigmavirus24 The main reason I was avoiding posting the whole code was because it's long and dirty, but here you go:	JKulakofsky	sigmavirus24
2920	2015-12-07 23:55:31	@ueg1990 you're misunderstanding the problem.	sigmavirus24	ueg1990
2915	2015-12-04 12:10:19	@Lukasa: Thanks for spotting this problem! I've added back the pre-existing ad trackers in `/_templates/layout.html` (Click on "Files Changed" link at the top). [Reference](https://stackoverflow.com/questions/5585250/how-can-i-add-a-custom-footer-to-sphinx-documentation-restructuredtext)	ArcTanSusan	Lukasa
2915	2015-12-08 21:36:23	@kennethreitz so do you want to fix these concerns up first or merge and then fix these up?	sigmavirus24	kennethreitz
2915	2015-12-11 21:41:38	@kennethreitz thoughts?	sigmavirus24	kennethreitz
2915	2015-12-27 19:07:11	@onceuponatimeforever I think what @kennethreitz wants is for the column beneath it to be aligned with the `R` in `Requests` under the turtle logo. (At least that's roughly what it looks like where it was from the before picture)	sigmavirus24	kennethreitz
2913	2016-04-20 10:05:57	@Lukasa How to disable Retrying warning messages? I am getting thousands of Warning messages in my testcase, due to this effect the log file size was increasing drastically. Is there any possibility to remove/disable warning message when NewConnectionError ?	vkosuri	Lukasa
2913	2016-04-20 10:26:39	Thank you @Lukasa I am using [Robotframework-Requests](https://github.com/bulkan/robotframework-requests). I have added fallowing lines code to [Requests.py](https://github.com/bulkan/robotframework-requests/blob/master/src/RequestsLibrary/RequestsKeywords.py) Still it is not working? Am i missed anything? Could you please suggest me?	vkosuri	Lukasa
2913	2016-04-20 11:53:28	Thanks @Lukasa It's working	vkosuri	Lukasa
2912	2015-12-02 12:01:20	@Lukasa I see. Yes, I'm concerned about the _standard library_ URL parser, but also curious what is a common practice in other parsers. So, thanks for the clarifications so far. From your earlier response: > This API design is super fragile, and I guarantee that it'll be prone to breaking in mysterious ways. That is exactly what worries me, so I'm trying to understand what are the _super fragile_…	mloskot	Lukasa
2912	2015-12-02 13:56:36	@Lukasa I think we strip it but I can imagine a way to avoid that.	sigmavirus24	Lukasa
2912	2015-12-02 14:03:13	@Lukasa Thanks very much. I sympathise with your critique.	mloskot	Lukasa
2912	2015-12-10 16:45:59	@Lukasa Yes. That example surprised me and I thought I will share it as an example of bad design.. @sigmavirus24 > constantly posting information here will not get this fixed any faster. You are misreading my intention - I'm not trying to press anything at all. I'm simply sharing some further details which I believe are relevant to this issue. I'm sorry if I caused any annoyance.	mloskot	Lukasa
2912	2015-12-10 16:45:59	@Lukasa Yes. That example surprised me and I thought I will share it as an example of bad design.. @sigmavirus24 > constantly posting information here will not get this fixed any faster. You are misreading my intention - I'm not trying to press anything at all. I'm simply sharing some further details which I believe are relevant to this issue. I'm sorry if I caused any annoyance.	mloskot	sigmavirus24
2912	2016-04-08 07:55:54	@Lukasa I'm simply doing this: Thanks for the quick reply!	internaught	Lukasa
2912	2016-04-08 07:59:50	@Lukasa thanks for the help, working great now. Simple mistake, thanks!	internaught	Lukasa
2910	2015-12-01 20:35:41	@sigmavirus24 - something like that, preferably with some information about the additional packages that are necessary, or under what (known) conditions you'll need to do more work. For a library that is explicitly "HTTP for humans", and has "Browser-style SSL Verification" high up on its list of features, this seems fairly important. The choice to rely on Python/OS for some of its functionality …	spookylukey	sigmavirus24
2909	2015-12-01 11:28:04	Thanks @jwilk! :sparkles: :cake: :sparkles:	Lukasa	jwilk
2907	2015-11-30 14:01:33	@Lukasa - `null` perhaps?	rohithpr	Lukasa
2907	2015-11-30 14:15:41	I see. So, the use of `null` in this fashion is specific to your server: it is not _generally_ true about the URL query string. Requests tries to restrict itself to the subset of behaviour that is universally understood in the query string. Implementation-specific variances have to handle that themselves: otherwise, requests will grow a million different feature flags that subtly change its behav…	Lukasa	sigmavirus24
2907	2015-11-30 14:19:37	@Lukasa @sigmavirus24 - Thanks! :)	rohithpr	Lukasa
2907	2015-11-30 14:19:37	@Lukasa @sigmavirus24 - Thanks! :)	rohithpr	sigmavirus24
2906	2015-11-28 13:56:26	@Lukasa So maybe I need to install a newer version of OpenSSL using homebrew and use it to replace the old OpenSSL shipped with OS.	caizixian	Lukasa
2906	2015-11-29 08:09:26	@Lukasa I had following errors when installing requests[security], both related to cffi. 1. `c/_cffi_backend.c:14:10: fatal error: 'ffi.h' file not found` so I `brew install pkg-config libffi`, which solved this problem. 2. After that, I tried to install requests[security] again, and I got `Failed building wheel for cffi` . Despite this error, pip said that all things were installed. So I checked…	caizixian	Lukasa
2903	2016-02-26 16:28:02	All the +1s. You rock @Lukasa thanks!	standaloneSA	Lukasa
2903	2016-04-06 19:18:40	@Lukasa why is this being delayed until 3.x? It doesn't appear to be break any backwards compatibility to me.	kennethreitz	Lukasa
2903	2016-04-07 17:22:11	@Lukasa ah, think that'll be during the sprints? If so, I might try to stay for them then (was planning on not attending sprints this year).	kennethreitz	Lukasa
2899	2016-06-10 14:50:18	@luv Currently the expectation is that a future urllib3 release will allow the passing of custom SSLContext objects to urllib3. That will allow construction of adapters that let you use the system certificate store on Linux. For OS X and Windows we have the beginnings of some code to do it, but it's a lot of very subtle work that needs a lot of bugs ironed out.	Lukasa	luv
2899	2016-06-26 09:13:02	@Lukasa `/etc/ssl/cert.pem` is now by default linked by the `ca_root_nss` port.	michael-o	Lukasa
2899	2016-11-18 19:54:07	As @luv suggested, that will work.	Lukasa	luv
2899	2016-11-20 22:19:44	@luv Thanks, I can confirm that if I do `export REQUESTS_CA_BUNDLE=$SSL_CERT_FILE` i would be able to use requests the same way as other libraries. I dont really know why requests needs another environment variable instead of re-using the same one but I guess there were some reasons for that. While I did this I observed something that looks like a bug: `requests.certs.where()` returns the same lo…	ssbarnea	luv
2898	2015-11-25 07:03:30	Thanks @lndbrg!	Lukasa	lndbrg
2897	2015-11-26 09:01:10	Yup, that seems right. They don't consistently hang, but they do sometimes hang. Are you able to run the tests locally @BraulioVM?	Lukasa	BraulioVM
2897	2015-11-26 09:01:25	PS @sigmavirus24 I don't seem to be able to stop the builds: can you do it?	Lukasa	sigmavirus24
2897	2015-11-29 15:35:37	@Lukasa I ran the tests locally on python2.7 and know why they hang. I have run the tests for the last version both on 2.7 and 3.4, and they are fine. Is there any easy way to replicate the build environment of the CI server? I am sorry for breaking it, I never thought there wasn't going to be a timeout or something like that.	BraulioVM	Lukasa
2897	2015-12-07 21:30:16	@BraulioVM So, that test doesn't fail for me, it passes, but more importantly it does run! Having played with this quickly on my local machine, this seems generally good: the test runs, the structure of the function mostly seems to be good, so I'm happy to have this as the basis of a set of more specific tests. I would like us to add some more helpers, but we don't need to do that right now: we c…	Lukasa	BraulioVM
2897	2015-12-08 14:44:11	Thank you @Lukasa! I am happy this is finally going to be useful. I don't mind adding those helpers you talk about, but as I am not totally sure about how this server will be used I don't know what helpers should be implemented. I guess some logic for parsing the chunked content must be implemented in order to fully test the library, however, I don't think that logic should be built into TestServ…	BraulioVM	Lukasa
2897	2015-12-26 11:51:26	Not right now @BraulioVM, we're pretty quiet over the holiday period so we probably won't find time to focus on reviewing this until the new year.	Lukasa	BraulioVM
2897	2016-03-01 08:29:25	I believe this is generally going in the right direction, but now that @kennethreitz is more active he may want to see if this is something he wants. @sigmavirus24 and I are definitely :+1: on this for improving our testing, but it's up to Kenneth.	Lukasa	sigmavirus24
2897	2016-03-02 15:51:29	Ok @BraulioVM I've left some notes in the diff. =) Unfortunately, while you've been away we moved the tests to a `test` subdirectory, so you'll need to move this change onto that directory structure. Sorry!	Lukasa	BraulioVM
2897	2016-03-04 09:54:27	Ok, we're making some good progress here @BraulioVM! We'll have a few more rounds of code review while we get this stuff settled, and right now our Jenkins runs are hanging (I'll investigate why). Did you lose `test_chunked_upload` entirely? It doesn't seem to be in the diff at all: commit f17ef753d2c1f4db0d7f5aec51261da1db20d611 just removed it, without moving it _to_ anywhere.	Lukasa	BraulioVM
2897	2016-03-04 20:06:34	@BraulioVM I can't stress this enough: you don't need to apologise for code review. Code review is a healthy part of the development process, and it doesn't matter how good you are: you _will_ get code review, and it's a good thing. You should see some of my patches on Twisted, which have had more than 100 code-review comments on them. ;)	Lukasa	BraulioVM
2897	2016-03-14 18:28:28	@BraulioVM I think I'm happy with this as-is at this point, but I'm also a bit too close to it now to be objective. I'd like to ask @sigmavirus24 to do a review as well now, if he has time: just to make sure the code is as good as it can be. Otherwise, I think this is very close to being ready to merge.	Lukasa	BraulioVM
2897	2016-03-14 18:28:28	@BraulioVM I think I'm happy with this as-is at this point, but I'm also a bit too close to it now to be objective. I'd like to ask @sigmavirus24 to do a review as well now, if he has time: just to make sure the code is as good as it can be. Otherwise, I think this is very close to being ready to merge.	Lukasa	sigmavirus24
2897	2016-04-08 10:58:22	@sigmavirus24, what are the odds that you'll have time in the next 7 days to do a review?	Lukasa	sigmavirus24
2896	2015-11-23 20:09:35	@BraulioVM This is a good first pass! I have a draft of this fix sitting around on my laptop, so when I get home I'll show you how I approached it and let you take the ideas you like best.	Lukasa	BraulioVM
2896	2015-11-23 20:20:09	@Lukasa Thanks! I have just seen #2866, which won't allow me to implement the tests I want, so I might as well think of a solution for that issue.	BraulioVM	Lukasa
2896	2015-11-24 12:46:04	@BraulioVM That's actually intentional: sending a chunked zero-length stream is fine, there won't be a problem there. That way, the code is clearer. =) So, this change looks good to me, but I'll let @sigmavirus24 review it.	Lukasa	BraulioVM
2896	2015-12-02 08:09:20	@BraulioVM Nope, just waiting for @sigmavirus24 to get enough time to swing by and take a look at it. =)	Lukasa	BraulioVM
2896	2015-12-02 14:35:36	Woops! Sorry. I lost track of this with recent goings on IRL. This looks great to me! Thanks @BraulioVM	sigmavirus24	BraulioVM
2890	2015-11-19 07:58:14	@Bekt The problem with the header dict is that `Set-Cookie` _cannot_ be simply joined by commas in the general case, because its values _contain_ commas. This is some truly terrible design, but we're stuck with it now. This is why you need to use @sigmavirus24's approach.	Lukasa	sigmavirus24
2879	2015-11-12 18:40:42	@Lukasa The capture was not possible due to IT restrictions on Wireshark. Anyway I have tried curl and it works. the site has 'SSL connection using TLS_RSA_WITH_RC4_128_SHA' and I tried the suggestion [on Stack Overflow](http://stackoverflow.com/questions/32650984/why-does-python-requests-ignore-the-verify-parameter) but still get the same error	datarup	Lukasa
2877	2015-11-12 13:22:01	@kiddick You're entirely right: that import of the `json` module is from an old version of the documentation. Would you like to open a pull request to remove it?	Lukasa	kiddick
2877	2015-11-12 13:34:26	@Lukasa Thanks for reply. Yep I'll open pull request!	kiddick	Lukasa
2877	2015-11-12 14:11:11	Thanks for fixing this @kiddick	sigmavirus24	kiddick
2876	2015-11-12 22:18:09	I agree that the information should be available, but currently it is very difficult to access. Presumably it is accessible through the exception object itself, but how to access it is undocumented and seems to differ from exception to exception. The only thing I reliably have access to is the exception cast to a string, and there if I want to use it I have to parse the string. Preferably the com…	KenKundert	Lukasa
2872	2015-11-10 23:04:03	@sigmavirus24: Are you opposed to setting the `Content-Length` to `s.len - s.tell()`? To be clear, my expectation was that the post request would have an empty body precisely for the reason that you state. The surprise was that the request hung, ie. the `Content-Length` is set to the full size, rather than what's remaining.	braincore	sigmavirus24
2872	2015-11-11 01:26:03	As @braincore stated, it's more the fact that the request will hang due to the mismatch between the `Content-Length` and the actual content that is being sent. The misuse of the `StringIO` API was the reason this was discovered, and not problem to be solved. > It will be more burdensome for developers to get around your forced seek(0) than for developers to add a seek(0) themselves when needed. I…	jperras	sigmavirus24
2871	2015-11-10 15:28:17	@Lukasa let's just remove them. This is a hassle and we've had .... 4 bugs about this? It's worthless and it doesn't provide real value.	sigmavirus24	Lukasa
2871	2015-11-10 15:54:03	:heart: @sigmavirus24 Thanks for the report @edmorley!	Lukasa	sigmavirus24
2870	2015-11-10 15:32:36	@untitaker I can understand that, but I don't believe we can really discuss doing that unless we get the whole team together, which realistically means PyCon 2016.	Lukasa	untitaker
2870	2015-11-10 15:58:40	@untitaker He is, correct. However, of the three maintainers he's the one _opposed_ to unbundling. Ian and I are both unanimous that we'd like to unbundle. However, we have a duty of care over this library, and that includes not changing things that Kenneth cares a great deal about without his explicit say-so. I don't want to have a detailed discussion with Kenneth about this remotely, because th…	Lukasa	untitaker
2870	2015-11-11 09:11:32	@Lukasa I'm sad to confirm but yes, the problem actually exists in Debian testing (with the new import machinery). I tried the same setup of https://github.com/kennethreitz/requests/issues/2867 using only system packages (so I took python-etcd from sid) and I can confirm it. I looked at python-etcd code, but the problem was already explained by @fasaxc and is about exceptions. On Debian this is w…	eriol	sigmavirus24
2870	2015-11-11 09:11:32	@Lukasa I'm sad to confirm but yes, the problem actually exists in Debian testing (with the new import machinery). I tried the same setup of https://github.com/kennethreitz/requests/issues/2867 using only system packages (so I took python-etcd from sid) and I can confirm it. I looked at python-etcd code, but the problem was already explained by @fasaxc and is about exceptions. On Debian this is w…	eriol	Lukasa
2870	2015-11-11 09:32:34	@eriol Thanks for investigating. =) And thanks for working with us on this. Again, I can't reiterate enough, it's really important to us to get to a place where everyone's getting a good experience. We're not there yet, but we'll keep trying. I'd be delighted to see if someone who knows the import machinery really well can propose a better solution to this problem. If you're willing to do the leg…	Lukasa	eriol
2870	2015-11-16 23:29:16	Basically @fasaxc is right in his analysis of the problem. The tricky bit is that this is all influenced by how you actually import something. You have to realize each of the following statements use slightly different logic to get you what you want: If you use the last approach then that will definitely trip you up in this instance because import will do an explicit import for `urllib3.exception…	brettcannon	Lukasa
2870	2015-11-17 14:14:16	So I'm enumerating the options and asking questions to make sure I understand correctly. > you can just patch every module in `urllib3` As in, ensuring that `sys.modules` has both `urllib3.submodule` and `requests.packages.urllib3.submodule`? I think this is the least magic way and given that @Lukasa and I are both core developers of urllib3, we will catch any new submodules that need to be added…	sigmavirus24	eriol
2870	2015-11-17 14:14:16	So I'm enumerating the options and asking questions to make sure I understand correctly. > you can just patch every module in `urllib3` As in, ensuring that `sys.modules` has both `urllib3.submodule` and `requests.packages.urllib3.submodule`? I think this is the least magic way and given that @Lukasa and I are both core developers of urllib3, we will catch any new submodules that need to be added…	sigmavirus24	Lukasa
2870	2015-11-17 14:51:54	@brettcannon many thanks! I'm also in favour of the less magic solution. I will be happy to test before the release python-etcd and all the dependants of requests that can be affected by this: using codesearch.debian.net I noticed that also cinder and proliantutils import urllib3's exceptions using `requests.packages.urllib3`, so I will check also them. @sigmavirus24 I really appreciate your word…	eriol	sigmavirus24
2870	2015-11-17 15:36:29	On Nov 17, 2015, at 06:14 AM, Ian Cordasco wrote: > As in, ensuring that `sys.modules` has both `urllib3.submodule` and > `requests.packages.urllib3.submodule`? I think this is the least magic way > and given that @Lukasa and I are both core developers of urllib3, we will > catch any new submodules that need to be added to requests' patching > logic. I'm most strongly in favor of this one. It's m…	warsaw	eriol
2870	2015-11-17 15:36:29	On Nov 17, 2015, at 06:14 AM, Ian Cordasco wrote: > As in, ensuring that `sys.modules` has both `urllib3.submodule` and > `requests.packages.urllib3.submodule`? I think this is the least magic way > and given that @Lukasa and I are both core developers of urllib3, we will > catch any new submodules that need to be added to requests' patching > logic. I'm most strongly in favor of this one. It's m…	warsaw	Lukasa
2869	2015-11-10 12:51:02	How about now @Lukasa ? I rewrote the third `if` statement as well, for consistency.	miroli	Lukasa
2868	2015-11-17 00:57:35	@Lukasa Yes that's all correct, it's just that the SAML case is the first time i've run across cookies being used at all in OpenStack. I need to look into a way of managing cookies seperate to what the requests.Session is doing. For almost all cases what i need now is just drop all cookies.	jamielennox	Lukasa
2867	2015-11-09 02:49:43	@sigmavirus24 No problem - the pip versions should be good though?	sjmh	sigmavirus24
2867	2015-11-09 03:05:09	@sigmavirus24 Alrighty - thanks, just confirmed those versions work! Do you know if there's any way to get around the issue with those RPM versions? If not, is there a minimum version that this issue would be fixed in ( Looks like newest from pip is 2.8.1 ) or is this a general thing for all downstream redistributors in any version? Thanks for the help.	sjmh	sigmavirus24
2865	2015-11-07 18:02:11	@Lukasa that won't work. We expect `data` to be a dictionary (or list of tuples with length two) and `files` to be the same. That said, without a description of what the endpoint you're talking to is actually expecting, we can't provide more help than we already have. This is probably a problem better suited for [StackOverflow](https://stackoverflow.com/questions/tagged/python-requests).	sigmavirus24	Lukasa
2864	2015-11-07 21:41:13	Thanks @aartur	sigmavirus24	aartur
2863	2016-03-22 21:24:54	Yeah, essentially that's the plan. Last I checked, I think @shazow and I were unclear on exactly the direction that change should take.	Lukasa	shazow
2862	2015-11-06 15:51:06	This issue can now be followed as [PyPy issue #2183](https://bitbucket.org/pypy/pypy/issues/2183/pypy-400-ssl-module-appears-to-leak-memory). Thanks for the report @aartur!	Lukasa	aartur
2861	2015-11-07 14:30:23	@sigmavirus24 This should be good to merge.	Lukasa	sigmavirus24
2861	2015-11-07 17:50:48	@Lukasa I'm :+1: but I think we should work on fixing our test suite. If Kenneth comes along and decimates it again, then we at least had test coverage for some period of time there.	sigmavirus24	Lukasa
2859	2015-11-05 15:37:35	Thanks @Lukasa!	sigmavirus24	Lukasa
2852	2015-10-29 22:19:17	So @Lukasa, how does that little change affect us here? How will requests act differently with the wrapped error?	steveoh	Lukasa
2852	2015-10-30 01:03:56	@Lukasa Any idea why the socket is throwing the error in the first place?	steveoh	Lukasa
2852	2015-11-02 19:07:40	@Lukasa could it be that there's a load balancer terminating TLS and that's timing out the connection?	sigmavirus24	Lukasa
2850	2015-10-26 23:42:29	@Lukasa I am sorry that I don't understand requests well enough. Could you show me how to do it? Thanks.	pcsysen	Lukasa
2850	2015-10-27 00:48:34	@Lukasa Are you talking about the normal result? When it is working it is like this I don't know if it tells anything. I was thinking maybe you want to see the header when the error happens, which I don't know and I failed to learn it from the example you posted.	pcsysen	Lukasa
2850	2015-10-28 22:50:44	@sigmavirus24 I don't quite understand what you mean by "always bytes". The response should be all ASCII characters.	pcsysen	sigmavirus24
2844	2015-12-16 14:48:23	@untitaker please open a new issue.	sigmavirus24	untitaker
2840	2015-10-21 11:54:19	@Lukasa I build distribution packages for openSUSE. Since the tests will fail in Build Service due to "no network" policy during build, I test these packages in a local installation at least. cd requests-2.8.1 ./test_requests.py BTW, I considered to add a feature request to have an --local test option, e.g. using vcrpy.	frispete	Lukasa
2840	2015-10-21 11:57:42	@Lukasa Does that allow offline tests? Scratch that, I read the purpose: sounds great.	frispete	Lukasa
2840	2015-10-24 15:42:29	@frispete we have a similar policy in Debian and I follow the same workflow, testing requests locally. I'm testing calling py.test (and py.test-3: on Debian we had to version the name, I know it's ugly...) directly and all the tests are fine (with one xfailed): @Lukasa it's a very good news the plan about switching to pytest-httpbin! I would like to help, is there a ticket about this?	eriol	Lukasa
2840	2015-10-24 15:47:34	@eriol Yup, see #2184. We're very close now, just got problems with one threaded test.	Lukasa	eriol
2840	2015-10-28 12:22:03	@Lukasa Confirming this issue too (requests 2.8.1). The invocation method is setup.py test, which runs py.test directly. I was a bit confused too when I saw the mark.xfail, but it's definitely making the tests fail: pytest version is 2.7.1.	koobs	Lukasa
2840	2015-10-28 12:50:25	@Lukasa It's on my list of ports to update, will report back post-update :)	koobs	Lukasa
2840	2015-10-28 14:04:26	@Lukasa Same failure with pytest 2.8.2 (latest py as well) Edit: Fails with setuptools test command. Direct py.test passes (that test), but fails on another :)	koobs	Lukasa
2840	2015-10-29 02:59:53	@Lukasa I would concur given the tests/evidence so far. Perhaps @hpk42 could shed some light on it	koobs	Lukasa
2837	2015-10-20 08:24:32	@ueg1990 This is occurring because you're using this on an old version of Python which does not have a fully-featured `ssl` module. You can fix it either by upgrading to 2.7.9 or later, or by installing `pyopenssl`, `ndg-httpsclient`, and `pyasn1`.	Lukasa	ueg1990
2836	2015-10-20 16:19:58	@Lukasa the rearrangement is something we had discussed for 3.0.0 because it's fundamentally backwards incompatible. I'm in favor of it though because I think the order of precendence should be (in order of least to most important): - Environment - Session settings - Per-call settings (For those features to which this applies)	sigmavirus24	Lukasa
2835	2015-10-21 17:57:50	Ok, I am trying to be practical here. I don't want to wait on the response coming back from the server but i do want to obligate the system to send the request. I could use UDP sockets but that requires a new server and a bunch more overhead. I completely understand TCP/IP and HTTP aren't really built for this but i think i can get 90%+ of what i need just setting a small value on the read-timeou…	trcarden	sigmavirus24
2831	2015-10-16 12:21:43	Thanks for this @shagunsodhani! :sparkles: :cake: :sparkles:	Lukasa	shagunsodhani
2829	2015-10-15 14:37:15	Thanks for this @dblia! :cake: :sparkles: :cake:	Lukasa	dblia
2829	2015-10-15 14:38:23	Thanks for the immediate response @Lukasa and @sigmavirus24!	dblia	Lukasa
2829	2015-10-15 14:38:23	Thanks for the immediate response @Lukasa and @sigmavirus24!	dblia	sigmavirus24
2828	2015-10-15 13:44:50	It is not an error in the Json handler. The json handler does not accept a _string_, it accepts the Python object directly. The difference between what you provided and what @sigmavirus24 gave is this:	Lukasa	sigmavirus24
2827	2015-10-15 13:01:10	Thanks for this @daniel-mueller!	Lukasa	daniel-mueller
2826	2015-10-16 11:36:37	@Lukasa I have opened a pull request for this.	shagunsodhani	Lukasa
2826	2015-10-19 09:48:10	Thanks @shagunsodhani. I got busy and didn't notice this.	TorKlingberg	shagunsodhani
2825	2015-10-14 13:29:40	@Lukasa do we want to add that warning in `super_len` and then make it a hard exception in 3.0.0?	sigmavirus24	Lukasa
2825	2015-10-14 13:35:01	@sigmavirus24 Yeah, probably.	Lukasa	sigmavirus24
2825	2015-10-14 15:58:40	&hearts; thanks brosephs @sigmavirus24 @Lukasa	chrismattmann	Lukasa
2825	2015-10-14 15:58:40	&hearts; thanks brosephs @sigmavirus24 @Lukasa	chrismattmann	sigmavirus24
2825	2015-10-24 04:41:24	@Lukasa do you want me to send that separately or do you want to do that as part of this PR?	sigmavirus24	Lukasa
2825	2015-10-24 14:37:28	Excellent work @Lukasa . Thanks!	sigmavirus24	Lukasa
2819	2015-10-11 14:32:28	@asieira Thanks for this! This is a duplicate of #2813, and should be resolved in 2.8.1.	Lukasa	asieira
2818	2015-10-14 19:04:58	@Lukasa I understand, but I don't have time to crack open Tweepy at the moment. The POST payload did contain unicode, I can tell you that.	fitnr	Lukasa
2818	2015-10-20 00:58:51	@Lukasa It appears that example works with requests 2.7.0 and a default encoding of 'utf-8'. The issue we are encountering is that upgrading requests from 2.7.0 now breaks all requests that could have utf-8 data being sent in the data field, without prior warning. Would there be a way to avoid this breaking change?	vinodc	Lukasa
2818	2015-10-20 07:52:19	@vinodc To be clear, the error you're encountering is a known bug in urllib3 that has been fixed (see shazow/urllib3#719). However, that fix will not be pulled into the released version of requests until urllib3 ships a new release and then requests ships 2.9.0. Until such time, you could apply the diff from the linked patch to your installation or, alternatively, simply encode the data yourself.…	Lukasa	vinodc
2818	2015-10-20 08:02:04	@Lukasa Got it. Thanks for the detailed response.	vinodc	Lukasa
2817	2016-09-08 17:17:58	@Lukasa Do you think that on https://github.com/JohnVillalovos/requests/blob/a3c5b0325f74517707ddda91de38d55071c9c76a/requests/utils.py#L613 It should maybe just be:	JohnVillalovos	Lukasa
2817	2016-09-08 17:31:39	@Lukasa Arg, I just removed it! heh. Let me know if I should put it back, or if you think it will work.	JohnVillalovos	Lukasa
2816	2015-10-09 18:50:26	@warsaw thanks to make this happen! :smile: I started reading debian-python@l.d.o after my reply here! @Lukasa if you can point me to the OpenStack issue I will include it into the description of the patch Debian will use. Thanks!	eriol	Lukasa
2816	2015-10-10 08:18:20	@eriol OpenStack issue is [here](https://review.openstack.org/#/c/213310/0).	Lukasa	eriol
2816	2015-10-11 15:20:26	Thank you @ralphbean and @eriol for working with us on this. :)	sigmavirus24	ralphbean
2816	2015-10-11 15:20:26	Thank you @ralphbean and @eriol for working with us on this. :)	sigmavirus24	eriol
2816	2015-10-23 14:10:41	@ralphbean Theories?	Lukasa	ralphbean
2816	2015-11-05 10:00:58	Alright, that's Debian and Fedora handled. Thanks so much @ralphbean @warsaw @eriol, we :heart: you greatly.	Lukasa	ralphbean
2816	2015-11-05 10:00:58	Alright, that's Debian and Fedora handled. Thanks so much @ralphbean @warsaw @eriol, we :heart: you greatly.	Lukasa	eriol
2816	2015-11-05 17:20:27	Thanks @eriol and I'm always happy to help sponsor. One thing we need to keep in mind is that as we update requests' dependencies, we have to make sure to also update requests setup.py. I don't think we have any mechanisms in Debian to ensure this but we can probably rely on Ubuntu's -proposed migration to keep track of mismatches: http://people.canonical.com/~ubuntu-archive/proposed-migration/up…	warsaw	eriol
2815	2015-10-09 14:41:38	@Lukasa yes, you are right,this is may be a issue of python 3.5,I will close this issue:)	gengjiawen	Lukasa
2811	2015-10-08 12:50:55	@Lukasa if the OpenStack gate is indicative of anything, it's between 1.10.4 and 1.11	sigmavirus24	Lukasa
2811	2015-10-08 12:52:51	@Lukasa : yes looks like new NewConnectionError raised here: https://github.com/kennethreitz/requests/blob/master/requests/packages/urllib3/connection.py#L142	aarefiev22	Lukasa
2809	2015-10-08 16:37:21	@Lukasa Thanks, I'll test this now.	hombremuchacho	Lukasa
2808	2015-10-07 21:37:48	@Lukasa @sigmavirus24 Thanks for clarifying how this works. I'll open an issue. We use the requests library as part of our project and are missing a certain certificate -- this certificate is present in certifi; however, it hasn't been added to requests. https://github.com/certifi/python-certifi/blob/master/certifi/cacert.pem#L5026	hombremuchacho	Lukasa
2808	2015-10-07 21:37:48	@Lukasa @sigmavirus24 Thanks for clarifying how this works. I'll open an issue. We use the requests library as part of our project and are missing a certain certificate -- this certificate is present in certifi; however, it hasn't been added to requests. https://github.com/certifi/python-certifi/blob/master/certifi/cacert.pem#L5026	hombremuchacho	sigmavirus24
2807	2015-10-10 14:59:30	Alright, thanks for the clarification. Then how should I use merge_environment_setting in order to merge only HTTP proxies var ? Is this correct ? @sigmavirus24 : I agree, the existing behavior is fine, It just lacks some precision in the documentation though.	mxjeff	sigmavirus24
2803	2015-10-05 14:32:31	@asieira No, I think I recommend adding it to your local `.git/info/exclude` file. Text-editor specific config really shouldn't go into the project repository, the world just gets really complex really fast that way.	Lukasa	asieira
2803	2015-10-05 14:40:22	LGTM. @sigmavirus24?	Lukasa	sigmavirus24
2803	2015-10-05 14:54:31	@Lukasa will you handle the release notes for this or should I do it later tonight?	sigmavirus24	Lukasa
2803	2015-10-05 14:56:21	@sigmavirus24 I'll do it. @asieira Thanks so much for this change! :sparkles: :cake: :sparkles:	Lukasa	sigmavirus24
2803	2015-10-05 14:56:21	@sigmavirus24 I'll do it. @asieira Thanks so much for this change! :sparkles: :cake: :sparkles:	Lukasa	asieira
2800	2015-10-03 16:32:38	@Lukasa would you like to revert these changes, or should I?	sigmavirus24	Lukasa
2800	2015-10-03 17:34:05	Thanks so much @hosamaly!	Lukasa	hosamaly
2800	2015-10-03 17:49:21	You're welcome @Lukasa . Thanks for accepting it.	hosamaly	Lukasa
2797	2015-10-02 09:08:22	Thanks @sumitbinnani! :sparkles: :cake: :sparkles:	Lukasa	sumitbinnani
2795	2015-10-02 07:13:59	Sorry @sumitbinnani, but there's already an open fix for this in #2763 that I think we're likely to merge. Thanks so much for your contribution though! :sparkles: :cake: :sparkles:	Lukasa	sumitbinnani
2793	2015-10-03 20:30:12	@Lukasa You are most certainly correct. God only knows when I did it.	MonsieurCactus	Lukasa
2791	2015-09-29 03:12:48	@sigmavirus24 Thanks for take care the case. More details are: ## Environment 1) A basic ElementaryOS without any configurations, which means a total clean installation from DVD or ISO. (Actually I used 3 different Ubuntu) - ElementaryOS Freya, based on Ubuntu 14.04 TLS - ElementaryOS Luna, based on Ubuntu 12.02 TLS - Docker official python 2.7.10 image which is based on Debian. 2) A basic CentOS…	adrianzhang	sigmavirus24
2791	2015-09-29 09:41:13	@sigmavirus24 When using Requests, it gets below response. <pre><code> /usr/local/lib/python2.7/dist-packages/requests-2.6.0-py2.7.egg/requests/packages/urllib3/connectionpool.py:769: InsecureRequestWarning: Unverified HTTPS request is being made. Adding certificate verification is strongly advised. See: https://urllib3.readthedocs.org/en/latest/security.html InsecureRequestWarning) <html> <head>…	adrianzhang	sigmavirus24
2791	2015-09-30 16:09:22	@Lukasa First of all, I am really appreciate of your support. I did not post the full url because there are credentials in it. Can I send to you and sigmavirus24 via email?	adrianzhang	Lukasa
2791	2015-09-30 16:28:17	@Lukasa Thank you so much, email sent to cory@lukasa.co.uk. Any more details you want to know, feel free and let me know please.	adrianzhang	Lukasa
2785	2015-09-30 17:36:36	For the record I agree completely with @Lukasa, his proposal matches perfectly my original suggestion of using `python-requests/<version> (http://http://www.python-requests.org/)` as the default UA.	asieira	Lukasa
2785	2015-10-05 01:25:25	@asieira that is not @Lukasa's proposal. Please don't misrepresent people's comments.	sigmavirus24	Lukasa
2785	2015-10-05 01:25:25	@asieira that is not @Lukasa's proposal. Please don't misrepresent people's comments.	sigmavirus24	asieira
2785	2015-10-05 12:11:35	If I understand @Lukasa 's comments correctly, he agrees that a) removing the kernel version is a good idea, and that b) the Python version is not a vital information to include in the UA, so it could be removed provided this doesn't break pip (which was subsequently confirmed by @dstufft). So that would leave us with a default UA with no kernel or Python version, and only contains the requests v…	asieira	Lukasa
2785	2015-10-05 12:11:35	If I understand @Lukasa 's comments correctly, he agrees that a) removing the kernel version is a good idea, and that b) the Python version is not a vital information to include in the UA, so it could be removed provided this doesn't break pip (which was subsequently confirmed by @dstufft). So that would leave us with a default UA with no kernel or Python version, and only contains the requests v…	asieira	dstufft
2785	2015-10-05 13:17:18	Damnit @Lukasa you always post a comment ~30s before I can. @asieira I didn't mean to put you on the offensive. I simply didn't want someone coming along and implementing the wrong thing based on your comment. Clarity and correctness is important. Frankly, I'm -0 on removing this information but I wouldn't block a PR removing it.	sigmavirus24	Lukasa
2785	2015-10-05 13:17:18	Damnit @Lukasa you always post a comment ~30s before I can. @asieira I didn't mean to put you on the offensive. I simply didn't want someone coming along and implementing the wrong thing based on your comment. Clarity and correctness is important. Frankly, I'm -0 on removing this information but I wouldn't block a PR removing it.	sigmavirus24	asieira
2785	2015-10-05 13:23:59	@Lukasa and @sigmavirus24 thank you for clarifying that. The important part for me is removing the sensitive information. Not at all married to the specific format or having the requests URL there at all, sorry I didn't make that clearer before. You are absolutely right that clarity and correctness are important. Do we all agree with `requests/<version>` as the UA string, then? I can submit a PR …	asieira	Lukasa
2785	2015-10-05 13:23:59	@Lukasa and @sigmavirus24 thank you for clarifying that. The important part for me is removing the sensitive information. Not at all married to the specific format or having the requests URL there at all, sorry I didn't make that clearer before. You are absolutely right that clarity and correctness are important. Do we all agree with `requests/<version>` as the UA string, then? I can submit a PR …	asieira	sigmavirus24
2782	2015-09-22 03:38:43	@sigmavirus24 Thanks for your reply. When I use requests to post json data, the json data will be escaped by default. My code is here: The api server can't parse data correctly, `if include \\uxxxx will create fail!` (The api server is a third party) Because of requests's default json dumps, all Chinese character will be escaped `\\uxxx`, so I want to change default json.dumps() by it's `ensure_a…	tao12345666333	sigmavirus24
2782	2015-09-27 13:10:56	Hi， @sigmavirus24 I have modified the code before, does not change the original behavior, but to provide a keyword argument. Using this because escape does not an action of `prepare_body()` function. Therefore, don't use explicit arguments.	tao12345666333	sigmavirus24
2782	2016-01-30 07:02:10	@kennethreitz Thanks! I will try again. :-)	tao12345666333	kennethreitz
2780	2015-09-20 12:51:17	@sigmavirus24 As per my further debugging, the issue is not related to requests. I am closing this issue. Thanks @sigmavirus24	muhammad-ammar	sigmavirus24
2779	2015-12-04 08:25:03	@kennethreitz: Is this what you have in mind? https://github.com/kennethreitz/requests/pull/2915 How do I confirm that ad tracking codes are still enabled and nothing broke?	ArcTanSusan	kennethreitz
2778	2015-09-18 16:11:07	So I took a quick look So using something like what @Lukasa has suggested should work. Note: the adapter that @Lukasa references in his blog post is also available in the [requests-toolbelt](https://toolbelt.readthedocs.org/en/latest/adapters.html#ssladapter).	sigmavirus24	Lukasa
2778	2015-09-18 22:41:17	@Lukasa @sigmavirus24 Thanks a bunch for the advice! I've used the adapters, and: - Python code works on Ubuntu machines but fails with `SSLV3_ALERT_HANDSHAKE_FAILURE` on OSX - `openssl s_client -connect service.isracard.co.il:443 -no_ssl2 -no_ssl3 -no_tls1 -no_tls1_1` works on the OSX machine, with `OpenSSL 1.0.2d 9 Jul 2015` It's probably out of the `requests` scope, but any idea how to fix thi…	adamatan	Lukasa
2778	2015-09-18 22:41:17	@Lukasa @sigmavirus24 Thanks a bunch for the advice! I've used the adapters, and: - Python code works on Ubuntu machines but fails with `SSLV3_ALERT_HANDSHAKE_FAILURE` on OSX - `openssl s_client -connect service.isracard.co.il:443 -no_ssl2 -no_ssl3 -no_tls1 -no_tls1_1` works on the OSX machine, with `OpenSSL 1.0.2d 9 Jul 2015` It's probably out of the `requests` scope, but any idea how to fix thi…	adamatan	sigmavirus24
2775	2015-09-13 12:26:03	Thanks @ueg1990! :cake:	Lukasa	ueg1990
2773	2015-09-12 18:35:48	@jwilk This is certainly a thing we could do. However, it's a bizarrely application specific fix that will not actually help in a lot of cases because applications that use requests will need to opt-in to that functionality. This means they need to know enough to do that, which is not likely. Really from a security perspective we should switch to disable netrc auth by default (a change that would…	Lukasa	jwilk
2773	2015-09-12 19:05:56	@Lukasa isn't there already an open issue for turning auto-loading of netrc off by default for 3.0.0? I thought we were in agreement on this already. I've never once thought this was a good idea but we haven't had opportunity to break this behaviour previously. I'd also be okay moving `get_netrc_auth` (or whatever the function is actually called) into the `auth` module and documenting it publicly.	sigmavirus24	Lukasa
2772	2015-09-11 19:22:07	Thanks @jimbrowne! :cake: :sparkles: :cake:	Lukasa	jimbrowne
2771	2015-11-05 22:30:25	@Lukasa it's getting late by you, want me to tackle this tonight?	sigmavirus24	Lukasa
2769	2015-09-10 21:14:05	Thanks @jwilk! :cake: :sparkles: :cake:	Lukasa	jwilk
2768	2015-09-10 22:01:59	Actually `__class__` and `self.__class__` are a whole different level of magic that will thoroughly break this for any subclass. Sorry @ueg1990 this is not something I will allow in requests.	sigmavirus24	ueg1990
2767	2015-09-10 21:12:57	Thanks @ueg1990! :cake: :sparkles: :cake:	Lukasa	ueg1990
2765	2015-09-10 11:29:42	Thanks @ueg1990! I think you're right: feel free to provide a pull request. =)	Lukasa	ueg1990
2765	2015-09-10 13:36:31	@ueg1990 It doesn't exist in Python 3. =) Given that this is a one-time operation, we don't care too much about the one-off memory allocation for the temporary list on Python 2.	Lukasa	ueg1990
2763	2015-10-02 07:30:53	@sumitbinnani I'd happily accept a pull request that adds only that documentation change.	Lukasa	sumitbinnani
2763	2015-10-02 13:05:21	This looks okay to me. How about you @Lukasa? We should probably not have this pending after having merged the documentation for next week.	sigmavirus24	Lukasa
2758	2015-09-05 21:01:37	Fantastic @mhils! Thanks! :cake: :sparkles: :cake:	Lukasa	mhils
2757	2015-09-05 20:59:40	Thanks @keyan! From the issue: > On a prepared request, the only thing I think can hurt us is the case when the body attribute is a file object. Is there a specific hook that we're concerned about not being pickleable? So the concerns seem to be body file objects and hooks.	Lukasa	keyan
2757	2015-09-20 02:28:18	@keyan do you have intentions to update this with the tests we were looking to add?	sigmavirus24	keyan
2757	2015-09-24 01:46:51	Hey @sigmavirus24, I could use some advice on how to add a file object in the test environment. I just added a commit with a failing test containing a hook. Not sure how to address the actual issue though.	keyan	sigmavirus24
2757	2015-09-30 12:55:44	@keyan It is often easiest to just create a file handle to the file under test: `open(__file__)`.	Lukasa	keyan
2754	2015-09-18 22:16:12	@kennethreitz You're doing an admirable job. ;)	Lukasa	kennethreitz
2754	2015-10-01 09:29:25	Hurrah! All tests green. Over to you @sigmavirus24.	Lukasa	sigmavirus24
2751	2015-08-29 12:21:12	Thanks @carlosvargas	sigmavirus24	carlosvargas
2749	2015-08-31 11:12:00	@sigmavirus24 sorry. urlencode in python 2 encode unicode to ? this is a problem	pynixwang	sigmavirus24
2742	2015-08-25 01:45:00	Thanks @everett-toews ! :sparkles: :cake: :sparkles:	sigmavirus24	everett-toews
2741	2015-08-25 14:39:13	@Lukasa - that's what I intended, and what I'm sure the code does. Fall back to the scheme lookup if the scheme+hostname lookup fails. Would you rather I make it 5 lines of code to make that clearer?	jasongrout	Lukasa
2741	2015-08-25 14:40:09	@sigmavirus24 - this is my first contribution to requests. How does testing work in this package?	jasongrout	sigmavirus24
2741	2015-08-25 18:29:17	@sigmavirus24, I didn't see any tests in test_requests.py for the current proxies argument to request methods. I saw a few places where it is set from the urllib getproxies function, presumably to do some actual network calls. I also saw two tests for the no_proxy environment variable. Is there a test for the proxies argument to a request that I missed? I'm happy to write one, just wanted to make…	jasongrout	sigmavirus24
2741	2015-08-27 18:29:35	@Lukasa, I've done that now. I'm not very clear on how this plays with the environment proxies, especially in rebuild_proxies() in the sessions code (https://github.com/kennethreitz/requests/blob/master/requests/sessions.py#L228). Any help from someone that already knows the call flow and how the proxies are changed at each step is appreciated. I think I don't need to do anything, but I'm not abs…	jasongrout	Lukasa
2741	2015-09-04 19:41:56	@Lukasa - a friendly ping about reviewing this. Thanks again for helping this along!	jasongrout	Lukasa
2741	2015-09-05 04:01:38	Ok, I'm officially happy with this. @sigmavirus24, can I get you to take a quick look?	Lukasa	sigmavirus24
2741	2015-09-06 02:17:59	Looks good to me. Thanks for your hard work and diligence @jasongrout	sigmavirus24	jasongrout
2741	2015-09-06 02:26:29	Hurrah! @sigmavirus24 do we want to merge this before 2.8.0 or hold off until the release after?	Lukasa	sigmavirus24
2741	2015-09-06 02:45:56	May as well pull it into 2.8.0. Seems like @jasongrout needs this sooner rather than later.	sigmavirus24	jasongrout
2741	2015-09-14 16:10:40	@Lukasa - just curious, is there a planned release date for 2.8.0?	jasongrout	Lukasa
2740	2015-08-24 12:43:00	Thanks @qingyunha! :cake:	Lukasa	qingyunha
2737	2015-08-21 08:08:17	Yup, this looks right to me. Thanks @mjpieters!	Lukasa	mjpieters
2730	2015-08-15 20:02:04	:sparkles: :cake: :sparkles: Thanks @bmispelon!	sigmavirus24	bmispelon
2725	2015-08-15 02:31:40	Hi @Lukasa - what's weird though is that this works fine on *Nix and Mac. Tika Python is a Python library that uses (at its lowest level) requests to talk to the [Tika JAX RS Server](http://wiki.apache.org/tika/TikaJAXRS). It posts to the /rmeta endpoint. On Linux, calls like `parser.from_file()` work fine - on Windows, they block and block and then finally timeout. I'm not sure how the answer ab…	chrismattmann	Lukasa
2725	2015-08-15 03:25:12	@sigmavirus24 thanks for the insight. I'll take a look at https://github.com/sigmavirus24/requests-toolbelt/pull/84	chrismattmann	sigmavirus24
2725	2015-08-15 03:26:05	One thing too @sigmavirus24 that is kind of odd though - this same behavior with e.g., data=open(filename, 'r') works fine on Linux, e.g., with Tika-server running on Linux and Tika Python running on Linux. It only seems to fail on Windows.	chrismattmann	sigmavirus24
2725	2015-08-17 05:47:45	thanks @Lukasa and @sigmavirus24 . The odd thing is this is an extremely small file (default win.ini) and the behavior is that i make the post - then it waits for like 2-3 minutes, then times out. Just odd.	chrismattmann	Lukasa
2725	2015-08-17 05:47:45	thanks @Lukasa and @sigmavirus24 . The odd thing is this is an extremely small file (default win.ini) and the behavior is that i make the post - then it waits for like 2-3 minutes, then times out. Just odd.	chrismattmann	sigmavirus24
2725	2015-08-18 01:13:54	thanks @Lukasa and @sigmavirus24 . Here is the file I was using (C:\Windows\win.ini) I tried with the 'b' flag as well, and there was no difference. As for: > 1. Tika Server running on a non-Windows operating system, with Tika-Python running on Windows > 2. Tika Server running on Windows, with Tika-Python running on a non-Windows OS. Got it. I will try both and report back. Thanks for helping.	chrismattmann	Lukasa
2725	2015-08-18 01:13:54	thanks @Lukasa and @sigmavirus24 . Here is the file I was using (C:\Windows\win.ini) I tried with the 'b' flag as well, and there was no difference. As for: > 1. Tika Server running on a non-Windows operating system, with Tika-Python running on Windows > 2. Tika Server running on Windows, with Tika-Python running on a non-Windows OS. Got it. I will try both and report back. Thanks for helping.	chrismattmann	sigmavirus24
2725	2015-08-31 19:55:43	any comments here @sigmavirus24 @Lukasa ?	chrismattmann	Lukasa
2725	2015-08-31 19:55:43	any comments here @sigmavirus24 @Lukasa ?	chrismattmann	sigmavirus24
2725	2015-09-03 16:13:37	hi @Lukasa nope I haven't used it. I did try and find some programs that would do this after I found out Wireshark won't capture localhost on Windows (or it will if you hack some networking routes, etc., but I tried and none of the approaches worked). Any advice here would be appreciated.	chrismattmann	Lukasa
2725	2015-09-04 19:37:29	hey @Lukasa yep I tried to use RawCap unfortunately the frickin' page download redirects to an non existent URL and I can't download the tool :( I also couldn't find it on the internet, sadly.	chrismattmann	Lukasa
2725	2015-09-05 07:04:51	Hi @Lukasa well see that's the thing - this error only manifests on Windows. There are not any issues from Linux to Linux; from Linux to Windows; but there are errors Windows to Windows.	chrismattmann	Lukasa
2725	2015-09-07 02:05:52	have either of you @sigmavirus24 and @Lukasa been able to replicate https://github.com/kennethreitz/requests/issues/2725#issuecomment-132040020 and https://github.com/kennethreitz/requests/issues/2725#issuecomment-132092182 on your own machines? That would help I think and I did do the work there hoping you guys would try to replicate.	chrismattmann	Lukasa
2725	2015-09-07 02:05:52	have either of you @sigmavirus24 and @Lukasa been able to replicate https://github.com/kennethreitz/requests/issues/2725#issuecomment-132040020 and https://github.com/kennethreitz/requests/issues/2725#issuecomment-132092182 on your own machines? That would help I think and I did do the work there hoping you guys would try to replicate.	chrismattmann	sigmavirus24
2725	2015-09-18 05:18:39	hey guys @Lukasa @sigmavirus24 either of you get a chance to try this or replicate?	chrismattmann	Lukasa
2725	2015-09-18 05:18:39	hey guys @Lukasa @sigmavirus24 either of you get a chance to try this or replicate?	chrismattmann	sigmavirus24
2725	2015-10-13 03:23:44	guys any progress @Lukasa @sigmavirus24 ?	chrismattmann	Lukasa
2725	2015-10-13 03:23:44	guys any progress @Lukasa @sigmavirus24 ?	chrismattmann	sigmavirus24
2725	2015-10-14 12:18:48	Interestingly, none of our documentation has a single example of `open` used _without_ binary mode. I'll just provide a docs update that warns about this, then. @sigmavirus24 files opened in text mode is a thing we can detect in code pretty easily: is it worth us lobbing out a warning about it?	Lukasa	sigmavirus24
2725	2015-10-14 16:00:14	thanks @Lukasa and @sigmavirus24 #brosephs &hearts;	chrismattmann	Lukasa
2725	2015-10-14 16:00:14	thanks @Lukasa and @sigmavirus24 #brosephs &hearts;	chrismattmann	sigmavirus24
2722	2015-08-19 16:17:46	Sadly @jasongrout the project has a low communication bandwidth at the moment: I'm moving flat and so am without fixed-line internet, and the other two maintainers are taking well-needed rests. This hasn't been lost, I promise!	Lukasa	jasongrout
2717	2015-08-12 15:39:11	@Lukasa that's inaccurate. The traceback comes from an SSL wrapped socket. This has nothing to do with httplib from what I can see. `OverflowErrors` are raised when a value is larger than the underlying C integer size allowed. This can be seen if you call `len(something_larger_than_four_gb)` on a 32 bit system.	sigmavirus24	Lukasa
2717	2017-02-15 22:24:25	@Lukasa 's method does not work - even with httplib off the signing still happens for the transport itself. In my case I have a 2GB+ POST request (not a file, just POST data). This is for an elasticsearch bulk update. The endpoint only has HTTPS so I'm working through other solutions now.	adamn	Lukasa
2716	2015-08-28 17:36:50	@lukasgraf RFC 6265 addresses the issue of empty cookie values in both the `Set-Cookie` grammar in [section 4.1.1](http://tools.ietf.org/html/rfc6265#section-4.1.1) and its interpretation by the client in [section 5.2](http://tools.ietf.org/html/rfc6265#section-5.2) wherein nil values are permitted. Therefore a user agent should return an empty value, subject to constraints imposed when the cooki…	MikeWinter	lukasgraf
2715	2015-08-08 20:06:01	+100 to what @Lukasa said. If you want normalized responses, you can use a mapping of status codes to whatever you'd like them to represent.	sigmavirus24	Lukasa
2714	2015-08-09 15:05:23	Yeah @sigmavirus24, I'd like to do that too.	Lukasa	sigmavirus24
2714	2015-08-11 02:51:55	@Lukasa so this breaks some of our tests around cookies. Particularly because HTTPbin doesn't set the `domain` attribute. So we at least know this works as intended. I'll see how difficult it would be to fix this in httpbin	sigmavirus24	Lukasa
2714	2015-08-15 15:34:46	So this isn't breaking tests the way I thought it was. When I looked at which tests are failing, I noticed what was happening. The tests in question all do roughly the following: In other words, we're expecting a `Cookie` header to be sent that looks like `Cookie: foo=bar` to that URL. This fails because those cookies are naively added to a Cookie Jar and that cookie has no domain associated with…	sigmavirus24	Lukasa
2714	2015-08-15 19:45:22	Okay, so @Lukasa and I discussed this in [IRC](https://botbot.me/freenode/python-requests/2015-08-15/?msg=47298372&page=1). The result was the following: 1. Continue with this as it is 2. Update `create_cookie` helper to **require** a domain attribute 3. Disallow string-ish types (str, unicode, bytes, etc.) when assigning to a CookieJar (e.g., the case where you update a session's cookies by doin…	sigmavirus24	Lukasa
2714	2016-03-13 02:59:59	@Lukasa @sigmavirus24 what is the status of this? I was working a bit in the `RequestsCookieJar` code for #3028, and I'd be willing to work on this a bit if it's still something you think should move forward.	davidsoncasey	Lukasa
2714	2016-03-13 02:59:59	@Lukasa @sigmavirus24 what is the status of this? I was working a bit in the `RequestsCookieJar` code for #3028, and I'd be willing to work on this a bit if it's still something you think should move forward.	davidsoncasey	sigmavirus24
2713	2015-08-07 23:52:35	@sigmavirus24 got it, I'll remove all the ones except the one for the cookies section. Should I stick with the `api-` prefix or drop that as well?	lukasgraf	sigmavirus24
2713	2015-08-07 23:57:40	@sigmavirus24 updated	lukasgraf	sigmavirus24
2713	2015-08-08 01:18:18	Thanks @lukasgraf! :sparkles: :cake: :sparkles:	sigmavirus24	lukasgraf
2711	2015-08-31 07:27:47	Thanks for your reply @Lukasa, I understand where you're coming from. Really appreciate you considering my idea :smile:	fgimian	Lukasa
2709	2015-08-05 12:57:15	@sigmavirus24 I understand that. but why works perfeclty with pycurl? import pycurl c = pycurl.Curl() c.setopt(c.URL, 'https://server.com/server.jsp?login') postfields = 'USUARIO=username&PASSWORD=contrase%F1a15' c.setopt(c.VERBOSE, True) c.setopt(c.POSTFIELDS, postfields) c.perform() c.close() I think maybe is some bug with the encoding. Because if I try the same with requests, this dont work.	Wu4m4n	sigmavirus24
2709	2015-08-05 13:36:27	Thanks for the reply, I hope this could help to another people with the same Issue. Thanks @sigmavirus24	Wu4m4n	sigmavirus24
2706	2015-08-05 05:41:20	@sigmavirus24 @Lukasa This bug was found when we generate signature based on the order of parameters (signature would be a hash of the url, for example), while on the server side, the signature is validated using the same process based on the query string passed to the server. In this case, the order of the parameters were changed by requests library underneath. On the other hand, the approach #1…	ak1r4	Lukasa
2706	2015-08-05 05:41:20	@sigmavirus24 @Lukasa This bug was found when we generate signature based on the order of parameters (signature would be a hash of the url, for example), while on the server side, the signature is validated using the same process based on the query string passed to the server. In this case, the order of the parameters were changed by requests library underneath. On the other hand, the approach #1…	ak1r4	sigmavirus24
2706	2015-08-06 21:19:26	@sigmavirus24 @Lukasa Any thoughts on this PR?	ak1r4	Lukasa
2706	2015-08-06 21:19:26	@sigmavirus24 @Lukasa Any thoughts on this PR?	ak1r4	sigmavirus24
2706	2015-08-06 22:31:46	I'm :+1:: @sigmavirus24?	Lukasa	sigmavirus24
2706	2015-08-06 23:02:55	Alright, let's try to land this in 2.8.0. @sigmavirus24 I'll go ahead and merge it to the 2.8.0 branch and update the changelog appropriately.	Lukasa	sigmavirus24
2703	2015-08-04 20:07:36	@sigmavirus24 While I don't disagree with you it may be a good idea to update the documentation to state that the quote_plus (or equivalent) is required if passwords are going to contain those characters. This may be the simplest way to resolve this issue. That way future users don't get confused.	kharmalord	sigmavirus24
2699	2015-07-30 21:24:43	:clap: @Lukasa	sigmavirus24	Lukasa
2699	2015-07-30 21:28:40	@sigmavirus24 Sounds good to me. Separately, urllib3 may want a fix for this, because it is _also_ affected. /cc @shazow	Lukasa	sigmavirus24
2699	2015-07-30 21:31:16	@sigmavirus24 Actually, now that I think about it that's overly aggressive. Generally, things that are `float`-y or `int`-y should be totally acceptable. I think we just explicitly want to forbid `True`/`False`, because they happen to be `int`-y but really shouldn't be.	Lukasa	sigmavirus24
2699	2015-07-30 21:33:06	@shazow Not according to the docstring for the `Timeout` class, which is where this happens: Now, admittedly, the docstring does not allow `True`/`False`, but those can be integer or float if evaluated in that context, so you may want to police them. I can kinda see that `timeout=False` putting the socket in non-blocking mode might make sense in some kind of weird world, but I cannot see how `tim…	Lukasa	shazow
2699	2015-07-30 21:37:24	@Lukasa, this is working now that I'm policing the timeout on my side. For my end, this is fixed. Feel free to leave this open if you want to track the core issue, or close & make a separate one. Thanks!	offbyone	Lukasa
2699	2015-07-30 22:51:55	@Lukasa I was thinking along the lines of If people have something that should behave like an int/float/tuple they can cast it to that before giving it to us IMO. That said, if we want to eventually allow `Timeout` objects then that might be problematic, but we've never had a desire to allow that so I don't see that being a problem.	sigmavirus24	Lukasa
2699	2015-08-31 07:00:46	@sigmavirus24 Ah, crap, that doesn't work. Observe the majesty of Python: I wonder if we should explicitly disallow anything that compares numerically equal to zero, because setting the socket to non-blocking mode is a wacky and bizarre thing to want to do. Alternatively, we could coerce anything that compares numerically equal to zero to `None` instead, which makes the concrete assertion that wh…	Lukasa	shazow
2699	2015-08-31 07:00:46	@sigmavirus24 Ah, crap, that doesn't work. Observe the majesty of Python: I wonder if we should explicitly disallow anything that compares numerically equal to zero, because setting the socket to non-blocking mode is a wacky and bizarre thing to want to do. Alternatively, we could coerce anything that compares numerically equal to zero to `None` instead, which makes the concrete assertion that wh…	Lukasa	sigmavirus24
2699	2015-09-01 01:32:51	@Lukasa we could also just explicitly check for boolean before hand so we know we've handled that case. Yes, it is ugly, but we're trying to hide complexity as it is (which is what @offbyone is explaining by thinking aloud through this problem) so we can probably continue to do that.	sigmavirus24	Lukasa
2699	2015-09-03 03:32:55	@kevinburke There is one test (`test.with_dummyserver.test_connectionpool.TestConnectionPool.test_total_timeout`) that appears to expect a read timeout of 0 to work (specifically, to raise EAGAIN). This makes me think that maybe you wanted timeout of 0 to work for read. Is that right, or were you just asserting the actual behaviour of setting the timeout in that way?	Lukasa	kevinburke
2699	2015-11-05 13:26:37	Ping again @kevinburke.	Lukasa	kevinburke
2699	2016-07-14 20:05:42	@Lukasa @sigmavirus24 Is this something we still want patched? [Here](https://github.com/nateprewitt/requests/commit/6b7dd6ae4265cc308e6a7cdbc17fe4812e6caa67) is a quick pass at it, but I'm not sure if this should be PR'd against master or 3.0. There's also a minor side issue with urllib3 that it raises a `ValueError` for values < 0 stating that timeout can be set to 0 or greater.	nateprewitt	Lukasa
2699	2016-07-14 20:05:42	@Lukasa @sigmavirus24 Is this something we still want patched? [Here](https://github.com/nateprewitt/requests/commit/6b7dd6ae4265cc308e6a7cdbc17fe4812e6caa67) is a quick pass at it, but I'm not sure if this should be PR'd against master or 3.0. There's also a minor side issue with urllib3 that it raises a `ValueError` for values < 0 stating that timeout can be set to 0 or greater.	nateprewitt	sigmavirus24
2693	2015-07-31 08:09:24	@Lukasa I wanna ask though, how is `requests` sending the POST requests? My friend has a C code that sends with me to the same table and I just noticed that in one situation, he was sending while my code suddenly stopped sending for around a minute. I am guessing that my code got stuck in one POST request for that minute before it went through. We are both connected to the same network. In this c…	itsHaddad	Lukasa
2690	2015-07-24 18:21:45	> You appear to be the first person to have checked this and found it to be an issue. Oh, really? I thought I'm just too lazy to find an old and closed issue. I just happen to have "transfer.fsckObjects = true" in my ~/.gitignore... @sigmavirus24, yep, this looks like a very popular repo. Forking just for one commit would be a solution, but... Ok, I'll just disable the checks in .git/config after…	anatolyborodin	sigmavirus24
2688	2015-07-26 01:40:19	Oops, @tiran already confirmed that OpenSSL only accepts 8-bit paths, so there's no need to experiment to determine that. The issues addressed by win_unicode_console are still a potentially confounding factor in some of the experiments above. At this point, I'd say the suggestion of force encoding the cert path to UTF-8 (or UTF-8-BOM?) to try to trigger OpenSSL's encoding detection may be worth t…	ncoghlan	tiran
2688	2015-07-28 02:49:41	I made an mistake. In python2, `os.getcwdu()` and unicode string should be used instead of normal version, so we can still get the path. @alanhamlett It's hard to test this case, for old python which doesn't has `ssl.SSLContext`(like python 2.7), wrapper in `urllib3/util/ssl_.py` is used instead, which doesn't crash with `load_verify_locations` --- BTW: Is `os.path.supports_unicode_filenames` sho…	yyjdelete	alanhamlett
2688	2015-08-24 05:37:31	@alanhamlett `os.path.supports_unicode_filenames` is `True` in both py2 and py3	yyjdelete	alanhamlett
2684	2015-07-22 05:59:26	@sigmavirus24 the link you posted is interesting, but I don't see that it addresses: > For instance, we can no longer return the response to the caller then inspect status_code. The linked issue had an insightful explanation by @jvanasco of why this feature is needed, then no response... The issue was closed. If `requests` means to live up to **http for humans**, then... (quoting the first post):…	boolbag	sigmavirus24
2684	2015-07-22 20:53:49	@Lukasa Thank you very much for your extraordinarily detailed and cogent reply. I fully get your point. I'm more than happy to impose checks on `requests` from outside. I just thought that what I needed was not possible because I had misunderstood how to do it. > For instance, we can no longer return the response to the caller then inspect status_code. What I probably should have said there is th…	boolbag	Lukasa
2680	2015-07-19 09:56:59	Yeah, this is _mostly_ true. I'm going to merge this as-is @peplin, but I'd really love it if you'd follow up with another pull request that adds a paragraph about _why_ you might want to add the `[]` (namely, because many servers expect that notation). Thanks so much for the contribution! :cake: :sparkles: :cake:	Lukasa	peplin
2678	2015-07-22 19:30:12	@kennethreitz #2567 is already running on Debian (and maybe ubuntu?) against Requests 2.7.0 and has yet to produce any bug reports there. It's been running there for _at least_ a month. Also iirc, Cramer signed off on it and pip has been using something similar to #2567 for a while now.	sigmavirus24	kennethreitz
2678	2015-09-09 04:12:35	@sigmavirus24 IIRC Ubuntu either pulls from Debian testing or unstable during a new OS release cycle, so if #2567 was put in to one of those branches it will be in Ubuntu by now. Also you would be able to check the patches that are in the source for packaging as well. just my 2 cents	L1ghtn1ng	sigmavirus24
2676	2015-07-17 11:31:10	Thanks for the review @Lukasa and @shazow :) I've updated the PR now. https://github.com/kennethreitz/requests/blob/master/test_requests.py#L1275 fails for me on Python 3 because the keys are not in order, but looking at the implementation the keys are not expected to be in order?	sunu	shazow
2676	2015-07-17 11:31:10	Thanks for the review @Lukasa and @shazow :) I've updated the PR now. https://github.com/kennethreitz/requests/blob/master/test_requests.py#L1275 fails for me on Python 3 because the keys are not in order, but looking at the implementation the keys are not expected to be in order?	sunu	Lukasa
2676	2015-07-17 12:13:37	@Lukasa I've updated the PR.	sunu	Lukasa
2675	2015-07-17 09:44:35	@Lukasa Great! I'll submit a PR. Thanks for the quick response :)	sunu	Lukasa
2675	2015-07-18 15:24:21	Hmm .. I guess this makes sense. I'll handle this in the application level then. Closing the issue. Thanks for your time and input @Lukasa and @sigmavirus24 :)	sunu	Lukasa
2675	2015-07-18 15:24:21	Hmm .. I guess this makes sense. I'll handle this in the application level then. Closing the issue. Thanks for your time and input @Lukasa and @sigmavirus24 :)	sunu	sigmavirus24
2672	2015-07-16 06:19:17	Thanks @petedmarsh, I missed this when I changed the example from content-type to user-agent!	Lukasa	petedmarsh
2666	2015-07-14 06:11:56	@Lukasa I believe I've addressed your concern for that :)	gvangool	Lukasa
2656	2015-06-29 03:24:18	@sigmavirus24 thanks for the feedback. Added a new commit to change the logic as suggested.	dpursehouse	sigmavirus24
2656	2015-06-29 04:02:25	Cool. LGTM. I'll let @Lukasa weigh in. Thanks @dpursehouse	sigmavirus24	dpursehouse
2655	2015-09-01 08:32:21	Ok, I've fixed the broken tests. I agree with you though @sigmavirus24, I think this is scary enough to want to go into 3.0.0, so I'm closing this PR and opening a new one with the correct target.	Lukasa	sigmavirus24
2653	2015-06-27 19:08:29	Hello, thanks for your answer. @Lukasa This is both from response.text and from response.content: @sigmavirus24 Maybe it is also a problem that the Apache server sends the header in ISO-8859-1? But this would likely be a problem of the shared hoster setup, I guess? I am sorry that I have obfuscated my original domain. Can I somehow privately send it to you? I would not really like to have it here…	TheHellstorm	Lukasa
2653	2015-06-27 19:08:29	Hello, thanks for your answer. @Lukasa This is both from response.text and from response.content: @sigmavirus24 Maybe it is also a problem that the Apache server sends the header in ISO-8859-1? But this would likely be a problem of the shared hoster setup, I guess? I am sorry that I have obfuscated my original domain. Can I somehow privately send it to you? I would not really like to have it here…	TheHellstorm	sigmavirus24
2652	2015-06-25 12:17:16	@t-8ch is right, this _is_ documented, just not very well. As to your point of `verify` vs `cert`, that's covered in the same section of the prose documentation that @t-8ch linked to.	Lukasa	t-8ch
2649	2015-06-23 10:13:42	@Lukasa I would like to provide traceback but how can I do that? I'm getting lots of exceptions because it's uses 200 threads. Generally like these but not in particular order.. And after it stucks and does nothing. --- ('Connection aborted.', gaierror(-2, 'Name or service not known')) ERROR OCCURED: karawanghosting.net ('Connection aborted.', gaierror(-2, 'Name or service not known')) ERROR OCCU…	sezginriggs	Lukasa
2649	2015-10-01 20:31:05	@Lukasa, this snippet doesn't have timeout, but my call does. Edited the snippet anyway.	eltermann	Lukasa
2649	2015-10-01 20:39:33	@Lukasa, what do you recommend to print an useful stack? And where to place it?	eltermann	Lukasa
2649	2016-08-27 15:39:48	@Lukasa Right, I realized that, I am not a Python expert, but I wonder what's the best practice of sharing data (let's say a global task queue) between those process ?	metrue	Lukasa
2647	2015-06-22 07:20:29	:joy: Thanks @Lukasa	neosab	Lukasa
2646	2015-06-22 06:12:32	Thanks @sigmavirus24	neosab	sigmavirus24
2645	2015-06-22 18:45:10	@sigmavirus24 that sounds great to me. `if response.status_code in requests.codes.success`	kennethreitz	sigmavirus24
2645	2016-05-16 04:02:01	The solution proposed is to add a success attribute listing all the status codes that are considered ok (200, 201, 202, ..., 226). Then, we compare the status code of the response with the ones listed in success. What happens is that the response for a 301 redirect, for example, is a status code 200. The same happens for other status codes of the 3xx family. @sigmavirus24 came with the idea that …	AlexPHorta	sigmavirus24
2645	2016-05-16 07:10:21	I think @sigmavirus24's point is just that 3XX status codes should probably not be considered "ok": they aren't. But requests _always_ follows redirects, so the only way to _end up_ at a 3XX status code is if the 3XX code is not an unambiguous redirect: i.e., it does not have a `Location` header. The reason your testing showed no following for 304 and friends is because 304 is not a defined HTTP …	Lukasa	sigmavirus24
2645	2016-05-16 13:58:46	I see, if a 301 redirect ends up on a successful retrieval of some resource, then the final status is a 200 code. Alright, my attempt is probably right. Tonight I'll make the PR, hope everything is ok! Thanks! Am 16.05.2016 04:10 schrieb "Cory Benfield" notifications@github.com: > I think @sigmavirus24 https://github.com/sigmavirus24's point is just > that 3XX status codes should probably not be …	AlexPHorta	sigmavirus24
2645	2016-06-15 08:12:30	@Lukasa when designed, 'ok' meant 'not an error'. 300 is not an error. I still think should be the case. e.g. '.ok' isnt OMG ALL IS PERFECT, it is NOTHING APPEARS IMMEDIATELY BROKEN	kennethreitz	Lukasa
2642	2015-06-15 15:41:28	`BadStatusLine` is extremely unclear. It can occur in a number of situations, and makes no guarantees about whether the request made it through. It just fundamentally means httplib failed to parse the header line. In _this_ instance it's unlikely that the server "sent back the empty string" because that's not a thing you can meaningfully do in TCP (I guess you could try emitting a zero length pac…	Lukasa	kevinburke
2642	2015-06-18 12:27:49	@Lukasa thank you very much! I was not aware of the "zero means any port" method. For the unix-sockets way I found this: https://pypi.python.org/pypi/requests-unixsocket/	guettli	Lukasa
2641	2015-06-15 09:21:23	@Lukasa I agree with you, but the global shared socket connection, which is common in programming languages such as Java, is also practical. and perhaps adapters.py is more appropriate for doing this.	duanhongyi	Lukasa
2641	2015-06-15 15:41:06	I agree with @Lukasa. This will also likely negatively affect things like grequests which build on the api module's design. I also don't think we want this in `requests/adapters.py`.	sigmavirus24	Lukasa
2636	2015-06-13 09:49:13	@Lukasa I did always like future-you better than past-you.	shazow	Lukasa
2634	2015-06-10 14:13:34	I have to agree with @Lukasa. This is not on the roadmap for future versions of requests at this point.	sigmavirus24	Lukasa
2630	2015-06-05 05:35:02	@sigmavirus24 TLDR: Best practice python packaging. Longer version: The 'test' command is the canonical method for running tests in Python land (ala make check for autotools projects) independent to how or what tests are run, or the tools that get used. It also makes for a great downstream (users and os packaging) experience so we/they can QA, orthogonally to how an upstream might do 'development…	koobs	sigmavirus24
2630	2015-06-05 13:24:34	@Lukasa that command class is definitely what I had in mind. Without using py.test to _run_ the tests, only a fraction of them will be run since we have test functions that aren't attached to any test class that `unittest` could discover. Also, regarding unverified TLS, I hope that setuptools has improved it but I'd be skeptical. It'd have to load certificates from somewhere and I doubt that it i…	sigmavirus24	Lukasa
2630	2016-01-30 05:34:25	@kennethreitz Where is the full test suite and how is it run?	koobs	kennethreitz
2625	2015-06-15 03:28:33	@sigmavirus24 Pardon my poor English, but how could `elapsed` be widely used and you weren't keen to expose it? My rationale is like this, since `elapsed` is widely used, and it involves a system call to get start request time, so it'd better to directly expose the start request time as a property directly, so other developers can make more use of this measure without wrapping yet another get cur…	est	sigmavirus24
2622	2015-06-01 21:38:44	@t-8ch has diagnosed this correctly. Sadly there isn't much we can do about this on our side beyond what has been described here.	Lukasa	t-8ch
2622	2015-06-01 22:12:39	@mgdelmonte That's extremely disingenuous, and I think you know that. Chrome, Firefox, and Internet Explorer are browsers whose development is backed by the paid, full-time efforts of a team of developers. They own the entirety of their software stack, do not have backwards compatibility concerns with other libraries, and are beholden only to themselves for release schedules. Requests is a tool w…	Lukasa	t-8ch
2622	2015-06-01 22:12:39	@mgdelmonte That's extremely disingenuous, and I think you know that. Chrome, Firefox, and Internet Explorer are browsers whose development is backed by the paid, full-time efforts of a team of developers. They own the entirety of their software stack, do not have backwards compatibility concerns with other libraries, and are beholden only to themselves for release schedules. Requests is a tool w…	Lukasa	sigmavirus24
2622	2015-06-01 22:39:02	@Lukasa my sincere apologies, and I do appreciate the value of the requests lib. My point was more to mock Internet Explorer (which frankly surprises me if it handles anything less than perfectly clean data) than to deride your efforts. I'll file a bug report with httplib, which appears to be the source. It's hard to foresee someone breaking spec like Merrick has, but nevertheless it seems like a…	mgdelmonte	Lukasa
2622	2015-06-02 15:12:50	@Lukasa no problem, we're all pulling in the same direction (usually). I submitted an issue for httplib here http://bugs.python.org/issue24363 This is my first time submitting an issue through that system so I was a little mystified and wasn't sure how to submit a patch, so just recommended my fix. I'm amazed there aren't more problems with readheaders() as it seems to completely ignore the requi…	mgdelmonte	Lukasa
2621	2015-06-02 08:11:47	Oooof. Thanks @tiran. For the moment I'll leave the stdlib in your hands, I think we should update the algorithm we've back ported to add this support. I'll take a look at this today and see if I can extend it.	Lukasa	tiran
2621	2015-06-02 12:59:37	@tiran the use case is only for private CAs. Can't imagine a public CA would sign an IP, yes.	itamarst	tiran
2621	2015-06-02 13:43:33	@Lukasa do you think cURL handles this? Should we give Daniel a ping?	sigmavirus24	Lukasa
2618	2015-06-02 01:08:05	@t-8ch Thanks, your solution also works.	gengjiawen	t-8ch
2617	2015-05-30 14:38:19	@Lukasa thoughts on the last commit that I pushed?	sigmavirus24	Lukasa
2617	2015-06-02 19:21:07	@Lukasa updated with that approach.	sigmavirus24	Lukasa
2615	2015-05-26 14:12:46	Thanks @awiddersheim! :sparkles: :cake: :sparkles:	sigmavirus24	awiddersheim
2614	2015-05-26 19:56:18	@colindickson Thanks for this! Rather than merge two identically named commits and a merge commit I rebased them down into fd31453aa25f80f04e1ce36de9abff0460bd136a, and merged it in 8b5e457b756b2ab4c02473f7a42c2e0201ecc7e9. Thanks again! :cake: :sparkles:	Lukasa	colindickson
2613	2015-05-26 13:10:02	@bboe it's in your best interest to copy and paste `to_native_string` out of requests though. It's an undocumented function that's effectively meant to be internal to requests. If we move it around or change something in it, it could cause compatibility problems for you and there's no guarantee of backwards compatibility for that function as it isn't a defined member of the API. That said, @Lukas…	sigmavirus24	bboe
2613	2015-05-26 13:10:02	@bboe it's in your best interest to copy and paste `to_native_string` out of requests though. It's an undocumented function that's effectively meant to be internal to requests. If we move it around or change something in it, it could cause compatibility problems for you and there's no guarantee of backwards compatibility for that function as it isn't a defined member of the API. That said, @Lukas…	sigmavirus24	Lukasa
2612	2015-05-25 14:56:45	Hey @Lukasa ! I use this command. (http://justniffer.sourceforge.net/) sudo justniffer -i eth0 -r > log_socket.txt Here is the log related with request: http://paste2.org/mhZCj2t7 and here is the log related with socket. http://paste2.org/8ztZbD7K what I see is, socket make two request. and requests just make one. the important value for me is: Set-Cookie: LOGIN_USERNAME_COOKIE=<ID_USERNAME> Set-…	Wu4m4n	Lukasa
2609	2015-05-22 16:33:31	@Lukasa It is very difficult to using `objgraph` in my code. Because the memory leak is slow and `objgraph` can't track every `requests` instance, it will create a lot of pictures, Which picture Useful? Thank You for your help. If I find the code of memory leaks, I will contact you again.	030io	Lukasa
2609	2015-05-25 11:46:16	@sigmavirus24 I use `http.client` instead of `requests`. And the memory leak is gone.	030io	sigmavirus24
2608	2015-05-21 08:16:19	\o/ Thanks @radarhere! :cake: :sparkles:	Lukasa	radarhere
2604	2015-05-17 20:48:29	@Lukasa it's probably best to use print() for instructions like that in case the end user is on a distro which has changed the sym link for python to point to python 3 instead of 2. As a side note, I generally recompile python after installing a new version of OpenSSL, so I was a little surprised to see my workstation here reporting the version as 1.0.2 instead of 1.0.2a and it turns out that the…	Hasimir	Lukasa
2602	2015-05-15 09:42:55	LGTM, but I'm going to wait for @sigmavirus24 on this one.	Lukasa	sigmavirus24
2602	2015-05-15 15:14:56	Hi @ly0 I pulled down your PR and squashed those three commits with the same exact message. The fix is on master as of https://github.com/kennethreitz/requests/commit/ab1f493c8b6f82cbf80f8554b5fbbd02f2b2a363 Thanks! :sparkles: :cake: :sparkles:	sigmavirus24	ly0
2598	2015-05-14 19:59:00	ping @sigmavirus24	Lukasa	sigmavirus24
2595	2015-05-11 21:26:40	@Lukasa The problem happens in requests 2.7.0 as well -- all released versions after 2.6.0. The problem is in urllib3 versions before https://github.com/shazow/urllib3/commit/22a9713fab2ed831204711906a974c3beba3319e, so would be fixed by merging in a more recent urllib3.	agfor	Lukasa
2595	2015-05-11 23:02:02	@sigmavirus24 @Lukasa It looks like there are actually two different problems, and that commit only fixed one. With requests 2.6.2 / urllib3 before https://github.com/shazow/urllib3/commit/22a9713fab2ed831204711906a974c3beba3319e it blows up inside requests: but after that commit / in 2.7.0, we blow up later inside the Braintree library. This appears to be because requests has tried to convert gz…	agfor	Lukasa
2595	2015-05-11 23:02:02	@sigmavirus24 @Lukasa It looks like there are actually two different problems, and that commit only fixed one. With requests 2.6.2 / urllib3 before https://github.com/shazow/urllib3/commit/22a9713fab2ed831204711906a974c3beba3319e it blows up inside requests: but after that commit / in 2.7.0, we blow up later inside the Braintree library. This appears to be because requests has tried to convert gz…	agfor	sigmavirus24
2595	2015-05-12 15:20:53	@sigmavirus24 @Lukasa I haven't been able to reproduce off of Google App Engine, so here is a minimal GAE repo you can test with the development environment that exhibits the problem: https://github.com/agfor/requests-2.7-appengine-fail The core of it is: It will dump the still-gzipped response body, and the un-gzipped response body, to the logs, then blow up on the `response.text.encode('ascii')…	agfor	Lukasa
2595	2015-05-12 15:20:53	@sigmavirus24 @Lukasa I haven't been able to reproduce off of Google App Engine, so here is a minimal GAE repo you can test with the development environment that exhibits the problem: https://github.com/agfor/requests-2.7-appengine-fail The core of it is: It will dump the still-gzipped response body, and the un-gzipped response body, to the logs, then blow up on the `response.text.encode('ascii')…	agfor	sigmavirus24
2595	2015-05-12 17:06:39	@shazow Just to close the loop, I was able to bisect the issue back to https://github.com/shazow/urllib3/commit/f21c2a2b73e4256ba2787f8470dbee6872987d2d specifically.	agfor	shazow
2595	2015-05-12 17:25:25	@agfor Ah good find, thanks. Freakin' chunked encoding, breaking errything. Does this mean GAE still works for non-chunked/non-streaming? @sigmavirus24 Lovely idea, any interest in reaching out to the GAE team and asking if they'll fund this? :P	shazow	sigmavirus24
2594	2015-05-13 06:56:30	Thanks for your response. This may be a solution. Close this issue. I will come back to you if I got some useful error message with your method. PS: It looks like our proxy problem. The code ran smoothly last night. Thanks, @Lukasa	fivejjs	Lukasa
2590	2016-02-02 12:44:54	Thanks @Lukasa !	borbamartin	Lukasa
2586	2015-05-03 14:55:58	@sigmavirus24 Any objections to me merging this PR (manually without a merge commit, because we don't need it) and pushing the release?	Lukasa	sigmavirus24
2585	2015-05-02 11:33:30	@sigmavirus24 I'm beginning to wonder if we should have a 3.0.0 feature branch, and should start landing these things we keep deferring to 3.0.0.	Lukasa	sigmavirus24
2585	2015-05-02 14:49:12	@Lukasa I've been thinking of starting just such a branch in my fork. I wasn't sure if we would want to keep it here or elsewhere. While having people test it would be nice, having bug reports here about it might become confusing to some.	sigmavirus24	Lukasa
2583	2015-05-01 14:35:07	@Lukasa Thanks for the quick reply. I can confirm the error is gone in 2.6.1.	htgoebel	Lukasa
2582	2015-05-01 05:59:45	Thanks for this @mhavard999, it looks great! :cake:	Lukasa	mhavard999
2580	2015-04-29 21:20:00	@sigmavirus24 Thanks for the quick response with examples. I'll try these and report back...	Microserf	sigmavirus24
2576	2015-04-29 06:10:51	@sigmavirus24 Can users not provide a stricter policy by replacing the cookiejar on the `Session` object?	Lukasa	sigmavirus24
2575	2015-04-28 15:26:27	@t-8ch This is an odd dupe of shazow/urllib3#601 then, but I suppose it's possible. Definitely seems like the relevant smoking gun for now, so I'm closing to centralise there.	Lukasa	t-8ch
2575	2015-04-28 15:44:09	@Lukasa ofc you are right :-) It gets another redirect with a content-length and then seems to wait for the body Yields no redirect for me and also hangs. cc @bagder	t-8ch	Lukasa
2575	2015-04-28 16:00:34	@t-8ch I'm sure @bagder will tell you you're not the first person to make this mistake, and you won't be the last. ;) Yeah, that's the bug.	Lukasa	t-8ch
2571	2015-04-25 10:33:38	@Lukasa - there is no redirection in my php code. this is what the myapp index.php file looks like	bmutinda	Lukasa
2571	2015-04-25 10:49:50	@Lukasa realized the same thing too. Just seen a note from this link http://www.w3.org/Protocols/rfc2616/rfc2616-sec10.html that The redirection might be in the server configuration if the fallback is not done in the requests lib..	bmutinda	Lukasa
2571	2015-04-25 13:19:03	@Lukasa do you have an alternative fix for this that would force the post request to be treated as a post no matter what?? Its an app that I am building that would require developers to put their urls so that I can ping their url with post params only.	bmutinda	Lukasa
2567	2015-04-24 13:12:42	@untitaker why not just add it while I'm testing it?	sigmavirus24	untitaker
2567	2015-05-03 23:15:47	@untitaker thanks for working on this. Just for reference, here is what it's used in Debian at the moment: https://anonscm.debian.org/viewvc/python-modules/packages/requests/trunk/debian/patches/04_make-requests.packages.urllib3-same-as-urllib3.patch?revision=32576&view=markup Yes, I'm exporting only urllib3 since importing chardet from requests.packages seems not used, at least no one complained…	eriol	untitaker
2567	2015-05-04 07:31:21	Seems good @eriol. Would you adopt a solution offered by requests though, to avoid Distro-specific breakage? BTW @sigmavirus24 this is ready for review.	untitaker	eriol
2567	2015-05-04 07:31:21	Seems good @eriol. Would you adopt a solution offered by requests though, to avoid Distro-specific breakage? BTW @sigmavirus24 this is ready for review.	untitaker	sigmavirus24
2567	2015-05-04 18:26:05	@untitaker of course I will like to drop a custom patch! :smile: I had to write more to explain better my opinion, sorry for this. My opinion is that less divergence from upstream is the better, and it's for this reason that I forward all modification non Distro-specific to upstream. Furthermore the Debian patch is not perfect, see [Debian Bug #771349](https://bugs.debian.org/cgi-bin/bugreport.cg…	eriol	untitaker
2567	2015-05-09 19:55:46	This works well for me. Objections to merging @Lukasa?	sigmavirus24	Lukasa
2567	2015-05-10 12:31:44	@sigmavirus24 I'm super reluctant to rush this out, given the way stuff previously went. Can we try to tap people who've had problems/objections in the past and get them to confirm that this works better for them?	Lukasa	sigmavirus24
2567	2015-05-10 15:43:41	@untitaker did you mean @mitsuhiko? I would hope a direct ping would suffice. --- @Lukasa I would argue this is probably, on the whole, better than our previous meta_path hackery for several reasons: 1. It provides the same functionality 2. It's significantly simpler (simple is better than complex) 3. It allows for all of this to work in the case where requests is vendored without its vendored de…	sigmavirus24	Lukasa
2567	2015-05-10 15:43:41	@untitaker did you mean @mitsuhiko? I would hope a direct ping would suffice. --- @Lukasa I would argue this is probably, on the whole, better than our previous meta_path hackery for several reasons: 1. It provides the same functionality 2. It's significantly simpler (simple is better than complex) 3. It allows for all of this to work in the case where requests is vendored without its vendored de…	sigmavirus24	untitaker
2567	2015-05-10 16:04:52	@sigmavirus24 > @untitaker did you mean @mitsuhiko? I would hope a direct ping would suffice. Unfortunately I don't think so. I haven't heard back from him either, perhaps @dcramer can ping him about that? --- @eriol BTW this should also remove the need to rewrite every import statement inside requests itself.	untitaker	eriol
2567	2015-05-10 16:04:52	@sigmavirus24 > @untitaker did you mean @mitsuhiko? I would hope a direct ping would suffice. Unfortunately I don't think so. I haven't heard back from him either, perhaps @dcramer can ping him about that? --- @eriol BTW this should also remove the need to rewrite every import statement inside requests itself.	untitaker	sigmavirus24
2567	2015-05-10 16:04:52	@sigmavirus24 > @untitaker did you mean @mitsuhiko? I would hope a direct ping would suffice. Unfortunately I don't think so. I haven't heard back from him either, perhaps @dcramer can ping him about that? --- @eriol BTW this should also remove the need to rewrite every import statement inside requests itself.	untitaker	untitaker
2567	2015-05-10 17:34:27	@sigmavirus24 I'm not disputing better at all. =) What I'd like to do is to take all reasonable precautions to reduce the risk of deploying this fix. For example, can @eriol and @ralphbean confirm that their package building functions correctly with this patch? Basically, rushing helps nobody, and I'd like to try to begin a run of stable requests releases if at all possible. The last run of four-…	Lukasa	eriol
2567	2015-05-10 17:34:27	@sigmavirus24 I'm not disputing better at all. =) What I'd like to do is to take all reasonable precautions to reduce the risk of deploying this fix. For example, can @eriol and @ralphbean confirm that their package building functions correctly with this patch? Basically, rushing helps nobody, and I'd like to try to begin a run of stable requests releases if at all possible. The last run of four-…	Lukasa	sigmavirus24
2567	2015-05-10 18:21:15	@Lukasa Note that I'm not arguing for this to be merged with a release to follow immediately after. We could even defer this to 3.0 if you want to not rush it (which I don't think we're doing frankly). The current state of affairs only makes end users' lives more difficult at this point.	sigmavirus24	Lukasa
2567	2015-05-12 11:11:10	@Lukasa if is it possible I would like to have a bit more of time: right now I'm checking reverse dependencies of requests in Debian to not break stuff, see: https://lists.debian.org/debian-python/2015/05/msg00021.html (@sigmavirus24 thanks for details, I did not have time to reply on the list, but your mail was appreciated :smile:). I should finish during this week, so should be able to cherry p…	eriol	Lukasa
2567	2015-05-12 11:11:10	@Lukasa if is it possible I would like to have a bit more of time: right now I'm checking reverse dependencies of requests in Debian to not break stuff, see: https://lists.debian.org/debian-python/2015/05/msg00021.html (@sigmavirus24 thanks for details, I did not have time to reply on the list, but your mail was appreciated :smile:). I should finish during this week, so should be able to cherry p…	eriol	sigmavirus24
2567	2015-05-12 13:10:31	@eriol always happy to help. We don't have a release planned so we don't have a timeline for when this would be merged. Take your time. Don't stress out. We'll be here and so will the patch. =D	sigmavirus24	eriol
2567	2015-05-19 09:05:07	@eriol Ths! I yet don't know. with command_line?	wangshaochen	eriol
2567	2015-05-27 12:50:35	@Lukasa @sigmavirus24 any updates on this?	untitaker	Lukasa
2567	2015-05-27 12:50:35	@Lukasa @sigmavirus24 any updates on this?	untitaker	sigmavirus24
2567	2015-05-27 13:02:45	We're still hoping to have @eriol and/or @ralphbean take a swing at this code and confirm it's working for them.	Lukasa	eriol
2567	2015-06-09 14:50:32	Sorry for the delay! I have tested it and all seem fine! Many thanks @untitaker!	eriol	untitaker
2567	2015-06-10 20:14:50	I've done a fair bit of testing of this patch for Debian and I think it does exactly what we want it to do. @eriol I've been able to remove the 02_user-system-chardet-and-urllib3.patch and 04_make-requests.packages.urllib3-same-as-urllib3.patch quilt patches and replace it with one that essentially does the PR submitted here. AFAICT, it all looks pretty good. I have a diff against the package tha…	warsaw	eriol
2567	2015-06-30 16:00:56	@untitaker to be honest, there are some differences. @dstufft mentioned that his patch includes something that handles `from pip._vendor import requests` as well as `import pip._vendor.requests` but I'm not sure we need that because I think ours just works as it's written. Perhaps @dstufft could explain more about what he found to be necessary in his patch that didn't work with this (assuming he …	sigmavirus24	untitaker
2567	2015-09-01 07:16:47	I don't think we _can_ tell people not to import from urllib3: there are too many documents etc. around the web that indicate that we expected people to do that. It'll be really painful trying to discourage that behaviour in future, especially as we can't necessarily very easily deprecate/remove it. I'm mostly interested to see if @kennethreitz is actually open to considering unvendoring. If he's…	Lukasa	kennethreitz
2567	2015-09-03 13:06:54	@dstufft : +1	warsaw	dstufft
2567	2015-09-16 20:24:22	@untitaker yes, it's included in Debian (and Ubuntu) since 2.7.0-3. It was uploaded on 11 Jun 2015. I did not receive complains related to it yet.	eriol	untitaker
2560	2015-04-23 06:20:45	@kennethreitz In that case, what do you think of [this doc](https://hyper.readthedocs.org/en/latest/contributing.html).	Lukasa	kennethreitz
2560	2015-04-23 16:08:20	@Lukasa wonderful!	kennethreitz	Lukasa
2558	2015-04-22 19:37:06	@Lukasa I did try the referenced sha (which was master an hour or so ago) and it still exhibited the same issue. It's possible this is an issue in Logan, but the code there isn't very hacky (and I'm mostly certain its correct).	dcramer	Lukasa
2556	2015-04-22 16:37:42	Ah okay. I think we need to update our release process then to pull from the release branch unless we specifically need to pull from master. @Lukasa I think you have write access to my fork, would you mind updating our vendored copy of requests to use urllib3 from the "release" branch? If not, I'll do it over lunch or after work today.	sigmavirus24	Lukasa
2556	2015-04-22 17:42:43	Sadly, I'm not a collab on your repo @sigmavirus24. =( I opened a pull request instead: sigmavirus24/requests#3.	Lukasa	sigmavirus24
2556	2015-04-22 21:33:09	Alright @sigmavirus24, this all LGTM except that the changelog probably needs an update to say that we aren't fixing the machinery, we're just removing it wholesale.	Lukasa	sigmavirus24
2556	2015-04-22 21:53:02	> Alright @sigmavirus24, this all LGTM except that the changelog probably needs an update to say that we aren't fixing the machinery, we're just removing it wholesale. :heavy_check_mark:	sigmavirus24	sigmavirus24
2556	2015-04-22 22:00:36	Make it happen, @sigmavirus24. :shipit:	Lukasa	sigmavirus24
2556	2015-04-22 22:09:19	Many thanks for the update, I will include it as a patch, and I will be very happy to help on making it robust, thread-safe... I will also put a note on README.Debian explaining why in Debian VendorAlias patch is used, but I don't know how many users look at /usr/share/doc: I will try to monitor all issues here but please ping me on a issue related to Debian. @sigmavirus24 many thanks for your of…	eriol	sigmavirus24
2554	2015-06-05 15:59:50	Apologies for the slow response on this. After trying several different approaches, it seems the most flexible and cleanest approach is subclassing. Here's an example that meets our particular needs of prepending a URL; As for documentation, I'm thinking perhaps a "recipes" page of patterns and user contributed subclasses for achieving common goals, which aren't appropriate for inclusion into the…	foxx	sigmavirus24
2554	2015-07-28 20:23:51	@jaraco double checking the toolbelt, no it does not seem as if @foxx ever did.	sigmavirus24	jaraco
2550	2015-04-17 12:44:36	@sigmavirus24 send another pr with that :)	kennethreitz	sigmavirus24
2547	2015-04-11 03:02:46	Thanks @sh1buy! :sparkles: :cake: :sparkles:	sigmavirus24	sh1buy
2543	2015-07-06 16:37:21	@edsu what version of Python is installed and what version of requests is in use?	sigmavirus24	edsu
2543	2015-07-07 13:08:47	I agree with @Lukasa, this is something requests is expecting urllib3 to catch, wrap, and raise for us to do the same.	sigmavirus24	Lukasa
2537	2015-04-09 17:15:41	@kevinburke thanks for your response too. I'm actually already using timeout in my code, but I think that also controls how long the request can take. We have some requests that take quite a while like 25 seconds (not great form) based on some app requirements we have. I'll see how hard it might be to add a connection_timeout option and maybe put in a request or pull request for that. :update loo…	twiggy	kevinburke
2532	2015-04-06 23:02:22	I have no remarks about `prepare_cookies` specifically, however... Generally speaking, I found the adapter API for sessions and cookie handling difficult to work with, as you can tell by some of the odd things I'm doing in my own code. Using the private-sounding `_cookies` attribute feels icky, and having to pass the cookie from the first response so I can artificially merge it into the headers o…	Anorov	smiley
2528	2015-04-06 00:19:14	@hartwork as @Lukasa has already kindly explained, PyPI is the source of truth. Not GitHub. You might notice that there are _several_ releases missing notes on GitHub.	sigmavirus24	Lukasa
2527	2015-04-05 18:16:28	Hi @sigmavirus24, Thanks for quick response. This situation is a little tricky that the base CookieJar class does not supply the 'copy' method but the RequestsCookieJar does. However, in the method 'prepare_cookies' of PreparedRequests, you permit all the instances of the subclass of CookieJar preserved as its original form(which may not contain 'copy' method). As I suppose, one uniformed way is …	zhaoguixu	sigmavirus24
2526	2015-04-04 06:53:49	Hi @Lukasa, I actually started by writing an auth handler. The main issue I ran into was that it only works for non-SSL requests. SSL requests through a proxy are made through a CONNECT tunnel, and the CONNECT request must be authenticated. The auth handler appears to be unable to hook into the proxy tunnel creation step, and therefore SSL requests will always fail. Are there other ways to add th…	justintime32	Lukasa
2525	2015-04-03 15:57:47	\o/ This is beautiful @benjaminran! Thanks so much! :cake: :sparkles:	Lukasa	benjaminran
2524	2015-04-02 19:30:59	@Lukasa Thanks for fast reply!	mktums	Lukasa
2523	2015-04-03 12:22:18	@tardyp : You are correct. This needs further improvement, just as you point out there are other attributes currently shared accross threads that will lead to auth failures in certain conditions. I'll extend the per-thread approach of num_401_calls to the remaining state-tracking attributes and update the PR for review. Regarding the drawback you refer to I think it comes as a reasonable compromi…	exvito	tardyp
2523	2015-04-03 13:15:09	@exvito : @vincentxb and I are on the same team, and have story on our sprint to resolve this issue. I was working on it this morning, and am at the point of creating a unit test.	tardyp	exvito
2523	2015-04-03 13:29:35	Updated with commit e8d9bc5. Highlights: - All state now in thread local storage. - Factored out state initialization to `init_per_thread_state()` which must be called from `__init__()` for the regular, single-threaded case and, eventually, from `__call__()` in the cases where threads that did not create the auth handler invoke it. - Maybe the `self.tl` name can be better: I opted for short, proj…	exvito	tardyp
2523	2015-04-03 13:45:26	@exvito, we worked on the same approach at the same time. I opted for the name thd for the local variable, and did the same ini_per_thread call. I think it is not necessery in **init** however, only in _call_ :+1: I have a unit test on a separate commit: https://github.com/tardyp/requests/commit/e15ed2c46823183b73250503fc44146f979eb891 Please cherry-pick it!	tardyp	exvito
2523	2015-04-21 12:52:50	@kennethreitz The unit test for it is, but the product code doesn't. It's just to make it safe when it's called from multiple threads.	Lukasa	kennethreitz
2519	2016-09-14 15:29:49	nice! thanks for the update, @Lukasa	traut	Lukasa
2518	2015-03-27 00:15:58	> I think using the dollar and thus requiring the "version" line ends with a newline is a bad idea : it might end with a whitespace or a comment, it's valid. No one asked for you to add anything other than the `^`. Thanks for fixing this up. Any further feedback @Lukasa?	sigmavirus24	Lukasa
2518	2015-03-27 12:49:49	I misspoke twice then! Sorry for the confusion @deronnax. Thanks for the contribution! :cake:	sigmavirus24	deronnax
2516	2015-03-24 14:12:32	@sigmavirus24 Which people would rather use simplejson? For what reason?	ionelmc	sigmavirus24
2516	2015-03-24 14:56:57	@ionelmc it was an oft-requested feature. simplejson supposedly has better performance. As for "which people" my job is not to catalogue all users of requests relying on _X_ feature. The people using this are likely easy to find in the issue history of requests. Searching "simplejson" should probably get you 98% of the way there.	sigmavirus24	ionelmc
2516	2015-03-24 17:13:42	@sigmavirus24 Seems your simplejson tests were incomplete, see https://github.com/simplejson/simplejson/issues/114 for details. Victor Stinner [seemed to be able to reproduce the issue](https://gist.github.com/ionelmc/811bbf8ceed66ca83a2a). But alas, cpython devs aren't interested in fixing simplejson. Neither am I.	ionelmc	sigmavirus24
2516	2015-04-02 18:48:48	@kennethreitz they are in fact slightly different, the builtin json receiving serveral bugfixes simplejson didn't.	ionelmc	kennethreitz
2513	2015-03-23 15:13:56	@Montycarlo please see #2514. This should have been opened at [urllib3](/shazow/urllib3) and the change needs to be much better since this will introduce a breaking change to urllib3.	sigmavirus24	Montycarlo
2513	2015-03-23 15:14:07	Sorry @Montycarlo! I should have caught that earlier. =(	Lukasa	Montycarlo
2511	2015-03-21 16:48:54	Actually @Lukasa that's not exactly correct. See https://github.com/kennethreitz/requests/pull/2209 for more details.	sigmavirus24	Lukasa
2511	2015-03-21 17:10:48	To be clear, it seems to me that `elapsed` serves almost no purpose at all if it does not work as @Lukasa describes - measuring the total time taken is trivial to do in the application, but measuring the "time to first byte" is impossible if Requests does not provide that information itself.	jribbens	Lukasa
2511	2015-03-22 13:00:57	This sort of confusion is why I thought it important that the expected behaviour be documented ;-) TL;DR for the below: it looks like the behaviour changed between versions of Requests and @sigmavirus24 used to be correct but now @Lukasa is correct... I've set up two URLs. `redirect.php`: `delay.php`: With Requests 2.2.1, this is what happens: With Requests 2.6.0, this happens: So with `stream=Tr…	jribbens	Lukasa
2511	2015-03-22 13:00:57	This sort of confusion is why I thought it important that the expected behaviour be documented ;-) TL;DR for the below: it looks like the behaviour changed between versions of Requests and @sigmavirus24 used to be correct but now @Lukasa is correct... I've set up two URLs. `redirect.php`: `delay.php`: With Requests 2.2.1, this is what happens: With Requests 2.6.0, this happens: So with `stream=Tr…	jribbens	sigmavirus24
2511	2015-03-22 20:19:30	@sigmavirus24 you misread my comment. I said that time to _last_ byte may not be available, not that `elapsed` (time to _first_ byte) may not be available. And yes, that `sum` expression is exactly what I am using in my application to determine TTFB :-)	jribbens	sigmavirus24
2511	2015-03-22 20:23:45	Final question on this - @Lukasa's documentation change specifies that the DNS-lookup time and socket connect() time are excluded from `elapsed`, which seems peculiar if true. Is it true?	jribbens	Lukasa
2504	2015-03-24 15:16:37	> The one thing I'm thinking about is whether we want to allow for forward compatibility by actually storing these kwargs in a dictionary for resolve_redirects Could you expand on that @Lukasa? I'm not quite certain what you mean.	sigmavirus24	Lukasa
2504	2015-04-16 03:21:59	I'm okay with this if you are @Lukasa.	sigmavirus24	Lukasa
2499	2015-03-16 15:45:03	@nanonyme Currently we can't achieve this: we just don't have the primitives. At the very least we would need shazow/urllib3#507 to get merged before this is even possible. Additionally, the stdlib SSL module only allows this for some versions: specifically, those with SSLContext objects. That limits it to 2.7.9 and later, which is problematic. Finally, of course, this doesn't solve the Windows p…	Lukasa	nanonyme
2497	2015-03-16 16:00:55	Some lead time on the changes in 3bd8afbff would have been nice, yes. @alex's recommendations look quite good to me as a 'maximal effort'. If even portions of those suggestions could be adopted, it would be an improvement. Thanks for the effort on this!	ralphbean	alex
2497	2015-03-16 16:09:54	I agree with @ralphbean and I too would like to thank your effort on this!	eriol	ralphbean
2497	2015-03-16 20:12:13	I'm entirely happy to adopt almost all of @alex's suggestions. I'll take a look at writing up a procedure at some point shortly and pass it around for consideration.	Lukasa	alex
2497	2015-03-16 20:15:10	FWIW, if you need those in a more prose version, you're welcome to any text from http://cryptography.readthedocs.org/en/latest/security/ On Mon, Mar 16, 2015 at 4:12 PM, Cory Benfield notifications@github.com wrote: > I'm entirely happy to adopt almost all of @alex https://github.com/alex's > suggestions. I'll take a look at writing up a procedure at some point > shortly and pass it around for co…	alex	alex
2497	2015-03-18 17:49:03	@ralphbean Ah, yes, that was something I intended but clearly failed to make explicit in the document. I'll extend it to include it.	Lukasa	ralphbean
2493	2015-03-15 18:44:00	@yasoob Feel free to open a pull request adding yourself to AUTHORS.rst!	Lukasa	yasoob
2490	2015-03-14 12:41:39	@sigmavirus24 FYI, if you're planning to take this, I think the fix will actually go into urllib3 (or maybe even httplib, if it turns out httplib can't handle it).	Lukasa	sigmavirus24
2490	2015-03-21 16:46:13	@Lukasa you're correct.	sigmavirus24	Lukasa
2487	2015-03-12 13:21:10	:cake: :star: :cookie: Thanks for this @ulope! Want to add yourself to AUTHORS.rst while we're here?	Lukasa	ulope
2487	2015-03-14 11:19:03	Beautiful! :cookie: :sparkles: :cake: Thanks so much @ulope!	Lukasa	ulope
2481	2015-03-10 14:39:39	@Lukasa passing credentials to the proxy url does work indeed! I'd never figure it out on my own, thank you so much for the investigation! PS: I linked to this ticket on the selected ServerFault answer in case someone stumbles on it too.	gsakkis	Lukasa
2480	2015-03-09 14:19:57	@rubentorresbonet if you choose to modify httplib like that, that's your decision. It's not up to our discretion nor is it our place to recommend it. I think modifying a standard library is a poor way of handling this, but if that's what you choose to do, there's nothing for anyone to do about it. Also @Lukasa didn't tell you to do _everything_ with sockets, only portions dealing with ICY.	sigmavirus24	Lukasa
2479	2015-03-08 18:06:43	@sigmavirus24 Thanks for prompt reply! Lemme write a script to reproduce this issue.. Gimme a day or so.. Thanks	manojgudi	sigmavirus24
2478	2015-03-07 09:50:52	@plaes This is a great PR. One small note however, we don't use `unittest`, we use `pytest`. This is why your test suite failed: `unittest.expectedFailure` doesn't exist in Python 2.6. Instead, use [`pytest.mark.xfail`](http://pytest.org/latest/skipping.html#mark-a-test-function-as-expected-to-fail).	Lukasa	plaes
2478	2015-03-07 10:03:41	Hurrah! Thanks so much for this @plaes!	Lukasa	plaes
2478	2015-03-07 14:01:11	Thanks @plaes!	sigmavirus24	plaes
2476	2015-03-06 18:17:51	So I took a quick look at the implementation of [`Response.iter_lines`](https://github.com/kennethreitz/requests/blob/master/requests/models.py#L693) We read a chunk from the response, and then find the line within that chunk and return it. We store the remainder locally in the function and not on a the response object itself. I think an update to the docs like @Lukasa described is warranted.	sigmavirus24	Lukasa
2474	2015-03-05 12:27:29	Thanks @dieterv, this is a known issue, see shazow/urllib3#561. We aim to push out a fix for this very shortly.	Lukasa	dieterv
2468	2015-03-03 20:01:38	Thanks @scholer! :cake:	sigmavirus24	scholer
2468	2015-03-03 20:37:13	Thank you for accepting my pull request, @sigmavirus24 :)	scholer	sigmavirus24
2467	2015-03-03 16:12:47	@sigmavirus24 is entirely right. Testing against http2bin.org (which correctly returns a content-length) does not reveal this bug. Focusing further on this behaviour, the problem is very, very deep. So far I've tracked it as low as line 371 of socket.py, in the `SocketIO.readinto` method, which looks like this: This method calls `socket.recv_into` for non-SSL methods, and `SSLSocket.recv_into` fo…	Lukasa	sigmavirus24
2467	2015-03-03 16:36:32	So at this point, it would seen this is a stdlib/language-level bug, if I'm following your research correctly @Lukasa. In that case, we should continue this on bugs.python.org. With that in mind, @zsalzbank you absolutely will not be better served by waiting for requests to cut a release because there's nothing the library can do (I don't think) that will allow us to work around this for you give…	sigmavirus24	Lukasa
2465	2015-03-29 14:39:26	@sigmavirus24 Seems that we're still having some trouble here with our new vendoring logic. Care to take a look?	Lukasa	sigmavirus24
2462	2015-03-06 07:14:24	@sigmavirus24 What's the odds this is related to our import machinery?	Lukasa	sigmavirus24
2462	2015-03-11 14:58:58	@sigmavirus24 You've got more experience in this area than me. Thoughts?	Lukasa	sigmavirus24
2460	2015-02-24 22:53:16	To be clear, @Lukasa is talking about I'm rather surprised though that that would even be used. I thought that absolute imports on Python 3 would be preferring the stdlib's copy module.	sigmavirus24	Lukasa
2460	2015-02-25 08:32:40	@Lukasa Yes, this was a second python script, that used request module. Importing request library worked well in first file.	theasder	Lukasa
2460	2015-02-25 18:47:17	@sigmavirus24 hooray, it works, thank you!	theasder	sigmavirus24
2455	2015-02-24 07:07:11	@sigmavirus24 I would rather blame the new ciphersuite or cert bundle (not tested)	t-8ch	sigmavirus24
2455	2015-02-24 07:21:11	@Lukasa I can now reproduce it, the URLs are right, there seems to be an redirect	t-8ch	Lukasa
2455	2015-02-24 07:29:37	@Lukasa Are you running from a git checkout? It works for me there to, but not from a wheel, will try a sdist	t-8ch	Lukasa
2455	2015-02-24 07:42:18	@t-8ch What makes you say that?	Lukasa	t-8ch
2455	2015-02-24 09:55:55	@t-8ch To verify: does your bundle succeed with `s_client`?	Lukasa	t-8ch
2455	2015-02-24 15:39:05	Ok, @dstufft just realised his 2.7.9 success is a red herring, so the summary is this: - The bundle works fine when used from the command line with openssl s_client - It does not work when used from within Python	Lukasa	dstufft
2455	2015-03-01 12:31:07	@Lukasa	t-8ch	Lukasa
2455	2015-03-01 15:07:22	I followed the same steps as @t-8ch (sans the checkout of 2.5.2) and got the same problem on OSX 10.10 with 1.0.1l	sigmavirus24	t-8ch
2455	2015-03-01 16:56:51	@dstufft There's some extra stuff here. In particular, we need a way to identify which certificates were removed because they're 1024 bit certs and which were removed for other reasons. Mozilla doesn't really publish that information, which makes it trickier than I'd like to do this in an automated way. As for dropping the 1024-bit roots, I'm extremely nervous about doing that. We'll fall into a …	Lukasa	dstufft
2455	2015-03-01 17:09:11	@Lukasa yea, it could catch certificates removed for other reasons, though maybe the timing would mean that it's unlikey? Did all the 1024 bit roots get removed in one commit maybe?	dstufft	Lukasa
2455	2015-03-01 18:31:12	@dstufft Is there even a way to inspect the certificate chain? `getpeercert()` only gives you the leaf certificate.	t-8ch	dstufft
2455	2015-03-01 19:48:19	@sigmavirus24 has a better relationship with the distros than I do.	Lukasa	sigmavirus24
2455	2015-04-06 14:02:00	@Lukasa actually, I like that far better. I think we'll need to really work hard to publicize the decision properly. Should we plan the strong bundle for something like 2.8/3.0 so we have at least 2.7 as a release to use so we can really publicize the notion that 2.8/3.0 will break stuff unless they use certifi to work around it?	sigmavirus24	Lukasa
2455	2015-04-06 20:20:41	@sigmavirus24 Yeah, I think that would be a good idea. @asmeurer We can probably write a tool from the CLI, but ideally I'd add warnings into requests and I don't think we can easily do that.	Lukasa	sigmavirus24
2455	2015-04-23 18:01:11	Alright, fuck that. Here's my new plan. The following are the Mozilla issues that track the removal of 1024 bit certs that I could find: - [X] [856718](https://bugzilla.mozilla.org/show_bug.cgi?id=856718) - [x] [881553](https://bugzilla.mozilla.org/show_bug.cgi?id=881553) - [x] [936105](https://bugzilla.mozilla.org/show_bug.cgi?id=936105) - [x] [936304](https://bugzilla.mozilla.org/show_bug.cgi?i…	Lukasa	sigmavirus24
2455	2015-04-23 18:01:11	Alright, fuck that. Here's my new plan. The following are the Mozilla issues that track the removal of 1024 bit certs that I could find: - [X] [856718](https://bugzilla.mozilla.org/show_bug.cgi?id=856718) - [x] [881553](https://bugzilla.mozilla.org/show_bug.cgi?id=881553) - [x] [936105](https://bugzilla.mozilla.org/show_bug.cgi?id=936105) - [x] [936304](https://bugzilla.mozilla.org/show_bug.cgi?i…	Lukasa	alex
2455	2015-04-23 18:01:11	Alright, fuck that. Here's my new plan. The following are the Mozilla issues that track the removal of 1024 bit certs that I could find: - [X] [856718](https://bugzilla.mozilla.org/show_bug.cgi?id=856718) - [x] [881553](https://bugzilla.mozilla.org/show_bug.cgi?id=881553) - [x] [936105](https://bugzilla.mozilla.org/show_bug.cgi?id=936105) - [x] [936304](https://bugzilla.mozilla.org/show_bug.cgi?i…	Lukasa	dstufft
2455	2015-04-23 18:42:28	(Oh, /cc @t-8ch as well).	Lukasa	t-8ch
2454	2015-02-22 12:44:31	@Lukasa Instead of trusting the intermediate, would it not be easier then to use a single self-signed cert and thrust it directly or just pin the fingerprint?	t-8ch	Lukasa
2450	2015-02-20 02:02:07	Thanks @iKevinY !	sigmavirus24	iKevinY
2449	2015-03-15 10:31:39	@Lukasa Since it's in urllib3 now, how we can take advantage of it?	TomasTomecek	Lukasa
2446	2015-10-14 20:04:25	@Lukasa: I'm wondering if it's possible to use Requests to decode a gzip-encoded file (e.g. not-for-transport), or would that not be in the spirit of the library (file provenance and all)? I've got a large number of gzipped text file to download then parse (that would be amazing to just stream), and if it was the server doing the encoding, it seems like Requests could handle it no problem, but if…	riordan	Lukasa
2446	2015-10-16 17:40:03	@sigmavirus24 @Lukasa This is _awesome_ thank you. That's exactly what I wound up doing.	riordan	Lukasa
2446	2015-10-16 17:40:03	@sigmavirus24 @Lukasa This is _awesome_ thank you. That's exactly what I wound up doing.	riordan	sigmavirus24
2444	2015-02-11 19:07:03	@sigmavirus24 sounds good- I updated to HEAD, but feel free to drop this PR in favor of another one if this is in flight elsewhere.	Yasumoto	sigmavirus24
2444	2015-02-24 15:27:40	Thanks @sigmavirus24 !	Yasumoto	sigmavirus24
2441	2015-02-08 16:05:46	@sigmavirus24 Well, I wonder if we could take both files and json. It's a common case to upload files with json meta data, so maybe it makes sense to have a nice api for this.	andreif	sigmavirus24
2441	2015-02-08 16:50:09	@Lukasa Alright. Should I change to `ValueError` in this case?	andreif	Lukasa
2441	2015-02-10 14:17:43	@sigmavirus24 I took existing raise as an example. Should I change all of them to `ValueError` or should I keep the original as it is?	andreif	sigmavirus24
2434	2015-02-02 19:57:56	@shazow Maybe not? Looking at the code in `urllib3.response`, `self._fp` is set from `body`, which could be a string type instead of a file pointer. ...oh wait, that's a lie, it couldn't be a string type in that case, but it only checks for a `read` method so it might not have `fileno()`, I guess.	larsks	shazow
2431	2016-04-06 19:25:35	This PR hasn't seen any love in a long time. @ianepperson, would mind performing a rebase to make this once-again mergable? @sigmavirus24 @Lukasa +1? -1? I want to get this merged or closed out.	kennethreitz	sigmavirus24
2429	2015-01-28 14:59:10	Added you @Lukasa and added a bit more detail about vulnerability reporting.	sigmavirus24	Lukasa
2429	2015-03-04 13:51:18	@Lukasa ping ;)	sigmavirus24	Lukasa
2429	2015-03-04 14:03:30	@sigmavirus24 Is it worth adding GPG key fingerprints for you and I?	Lukasa	sigmavirus24
2427	2015-01-26 05:54:36	I haven't read this yet, and I'm certain it really is this simple, but I want to re read the RFC about this regardless to make sure this applies to all cases. I suppose we've never had trouble with this because people were using URIs that had paths when authenticating. It doesn't hurt to be safe though. =) Thanks for your patience @luozhaoyu	sigmavirus24	luozhaoyu
2427	2015-01-26 07:00:17	@sigmavirus24 Sure! It is rare because I could only reproduce it when use a proxy and encounter a redirect...	luozhaoyu	sigmavirus24
2427	2015-04-06 03:32:08	I'm comfortable with this. Sorry for the delay @luozhaoyu. I lost track of this. Thoughts @Lukasa?	sigmavirus24	luozhaoyu
2427	2015-04-06 15:19:21	Thanks @luozhaoyu	sigmavirus24	luozhaoyu
2427	2015-04-06 15:27:07	@sigmavirus24 You're welcome!	luozhaoyu	sigmavirus24
2424	2015-01-25 18:11:17	> I think the reality is that if this module enters the standard library the current core team will move on from it. I certainly have little interest following it into the quagmire that is core dev. The most likely to steward requests in the stdlib is @sigmavirus24, and he's just one man. That loss of direction will inevitably lead to an erosion of the library's interface over time, and I think t…	sigmavirus24	kennethreitz
2424	2015-01-25 18:11:17	> I think the reality is that if this module enters the standard library the current core team will move on from it. I certainly have little interest following it into the quagmire that is core dev. The most likely to steward requests in the stdlib is @sigmavirus24, and he's just one man. That loss of direction will inevitably lead to an erosion of the library's interface over time, and I think t…	sigmavirus24	Lukasa
2424	2015-01-25 18:14:13	I discussed this at length with Guido the other day — chardet would have to be included first. I think that urllib3 and requests could be included into the http package together. However, I'm very inclined to agree with @hynek and @dstufft. Perhaps requests is fine just the way it is :)	kennethreitz	dstufft
2424	2015-01-25 21:51:04	I too have spoken with Guido about tossing urllib3 into the stdlib some years ago with the conclusion that it's not a great idea, but I'm fairly neutral about it at this point. urllib3's API has been mostly-stable and pretty much completely backwards compatible for several years now. Its' pace is possibly even slower than that of the stdlib today, with the vast majority of changes being minor fix…	shazow	sigmavirus24
2424	2015-01-25 23:12:20	+1 @shazow Again, if anyone finds themselves with the time and inclination to take on that fairly large project, I've sketched out a putative API design that might make a good starting point.	Lukasa	shazow
2424	2015-01-26 02:00:17	@dstufft this is in projects that generally don't, where everyone can't be bothered to figure out how to use urllib. (people aren't adding it as a dep because of ssl/etc generally, but out of laziness)	dcramer	dstufft
2424	2015-01-26 02:01:13	@dstufft also multi-version deps basically make it hard to use things in libraries. You probably want to use requests in your project and if we require it then there's a potential for a world of hurt if API changes happen in versions.	dcramer	dstufft
2424	2015-01-26 02:38:44	@sigmavirus24 I disagree. requests has had its API change in the past. APIs change, thats why we have versioning, thats why dependencies are complex. This is a perfect case for that discussion because requests is a dependency in a lot of projects. If you move into the stdlib the API must be stable.	dcramer	sigmavirus24
2424	2015-01-26 03:02:46	@sigmavirus24 you're now purely turning this into an API debate. I was just pointing out the reason I dont include it is because it can change, and everyone uses it, and everyone uses different versions. It's great that you guys never change your API but I have no desire or time to follow it or assume thats true.	dcramer	sigmavirus24
2424	2015-01-26 04:25:28	> @dcramer > Not sure what you're all bitching about. Very appropriate language for this debate. When legitimate counters are made to your position, you use a slur meant to demean women. Par for the course though. Moving on, --- @ncoghlan Re point 1: I think the documentation would be drastically simplified with requests (requests-alike) in the stdlib. One of the first things I do when learning a…	sigmavirus24	ncoghlan
2424	2015-01-26 16:33:15	@sigmavirus24 all is well :)	kennethreitz	sigmavirus24
2423	2015-01-24 14:56:38	Yea what @sigmavirus24 said. Some systems unbundle requests from pip.	dstufft	sigmavirus24
2423	2015-01-24 14:59:55	@dstufft is this maybe related to debian preventing pip from removing packages installed by the system package manager?	sigmavirus24	dstufft
2422	2015-03-23 01:10:40	@sigmavirus24 I have gone a bit further in research and this is what I have found. Basically, it's this: Environment details: - Python==2.7.3 - requests==2.5.1 I managed to reproduce the problem exactly. In my case, the endpoint is a multi-lingual Django site. Requests to URL without the language prefix (like "http://example.com/foo/endpoint/") do get redirected to the same URL with the language …	barseghyanartur	sigmavirus24
2422	2015-03-23 14:39:35	@Lukasa or if we change the method (i.e., in a case like 7231 Section 6.6.4) without stripping the body/content-length. (or strip the body and not the content-length).	sigmavirus24	Lukasa
2422	2015-03-23 15:03:32	@sigmavirus24 Hey, thanks for getting back on this. I'll post it here quite soon after I get home. :) That's gonna be in about 5 hours.	barseghyanartur	sigmavirus24
2422	2015-03-24 22:13:19	@sigmavirus24 I don't get any response back, since it fails hard. And this is the code:	barseghyanartur	sigmavirus24
2422	2015-03-25 16:58:14	@sigmavirus24 Ah, sorry, I didn't realise you were asking for that. It was 301, as far as I remember.	barseghyanartur	sigmavirus24
2422	2015-04-07 23:31:47	@jazzfan thanks for doing that. I'll look tonight and I suspect that @Lukasa will look when he wakes up	sigmavirus24	Lukasa
2422	2015-04-08 00:24:36	@sigmavirus24 You forget that I am in NYC at the minute, and so am (relatively) awake! As I've said elsewhere, EPIPE almost always comes when we attempt to send on a connection that has been remote-closed. I think it would be most interesting if you could run a patch in requests' vendored copy of urllib3 that would throw the socket object up with the `ConnectionError`, and then read from it. The …	Lukasa	sigmavirus24
2422	2015-04-08 00:39:46	@Lukasa, does this mean that the SSL tcpdump file is essentially useless? Also, I'm afraid I'm too much of a newbie to be able to figure this patch you're describing, especially if it's unclear to you. I guess I'll rig up some kind of little test HTTP server on my localhost and see if I can reproduce the error using that.	JazzFan	Lukasa
2422	2015-04-08 06:50:31	@Lukasa Well, one thing is clear - it happens only when large amounts of data (files) and transferred.	barseghyanartur	Lukasa
2422	2015-04-08 12:24:10	@Lukasa Are you interested to know what happens if 20 Mb plain text (textarea) is posted?	barseghyanartur	Lukasa
2422	2015-04-09 16:08:11	Oops, I forgot to include @Lukasa in my previous comments.	JazzFan	Lukasa
2422	2015-04-11 02:09:18	@Lukasa, please don't let me take you away from PyCon! I think you are right about needing to drain the POST data. When I change my test server's `do_POST` method from this: to this, by adding code to read all of the input stream for this post request: then the error goes away; `requests` does not terminate in a stack trace. So based on my evidence, when `requests` abnormally terminates, it is du…	JazzFan	Lukasa
2422	2015-07-30 15:57:04	@Lukasa I am seeing a similar issue, but the cause is from nginx immediately returning a `413 Request Entity Too Large`. RFC2616 says this about 413: > The server _MAY close the connection_ to prevent the client from continuing the request. The server closing the connection is the behaviour I am seeing, and requests (actually, I think the issue is in Python's `httplib`) is not handling that case.…	sjagoe	Lukasa
2422	2016-06-29 13:56:19	Thanks @Lukasa ! May i ask if there is workaround ? I didn't run into broken pipe issue by using httplib2 by issuing the same request with the same payload.	chenziliang	Lukasa
2417	2015-01-20 18:08:44	@Lukasa : I am following a well known practice that is detailed in Idiomatic Python author: http://www.jeffknupp.com/blog/2013/11/15/supercharge-your-python-developers/ Also detailed in Google coding standards. FWIW: pylint has caught many errors in my code and others in the past. While we may differ in our views, not placing value judgements. Just a data point. Like I said in my prior post, my i…	DavidHwu	Lukasa
2417	2015-01-23 13:53:41	@Lukasa Are you open to annotating source with comments disabling pylint warnings? Given that one [can](http://docs.pylint.org/faq.html#do-i-have-to-remember-all-these-numbers) use symbolic names of warnings/errors such annotation would serve as documentation at the same time which should be useful.	piotr-dobrogost	Lukasa
2416	2015-01-20 14:56:05	Apologies @sigmavirus24, definitely short on info: - Redirect is append-slash like (`dev.local/api/test` -> `dev.local/api/test/`) - Both served over HTTP - Cookie is set in the headers dict passed to `requests.get`, no jar/session Let me know if you need anything else.	Fizzadar	sigmavirus24
2413	2015-01-19 13:35:11	@Lukasa This is what I get for working on this way too late last night. @arthurdarcet thanks. Done.	sigmavirus24	Lukasa
2413	2015-01-21 02:47:17	@Lukasa fwiw, I edited the commit message on my commit and retitled the PR to be more accurate descriptions of what's happening. The contents of the PR didn't change though.	sigmavirus24	Lukasa
2411	2015-01-18 19:40:09	@Lukasa Admittedly, that is an issue. There is no way for you to know. I guess in the past is just encoded to `ascii`? In which case, this issue is still two things: - v2.5.1 broke compatibility with v2.5.0. - I have just verified that under Python 3, if the filename _is_ encoded beforehand, then the original issue I reported under Python 2 rears its head. That is, requests does not send the file…	sjagoe	Lukasa
2411	2015-04-11 14:50:44	Yeah, suspect you're right @sigmavirus24. Note that this is a fairly widely-deployed standard, and the HTTPBis is working on bringing it up to date in the draft for [RFC 5987bis](https://tools.ietf.org/html/draft-reschke-rfc5987bis-07), so servers and frameworks that don't support it really should.	Lukasa	sigmavirus24
2411	2015-04-11 15:12:01	@Lukasa it seems that 5987bis is expired =( (Expires Jan 3, 2015)	sigmavirus24	Lukasa
2411	2015-04-11 20:25:40	@Lukasa this is what I get:	abbeycode	Lukasa
2411	2015-04-11 21:56:52	@Lukasa thanks for all the help, but I'm getting this: > TypeError: Type str doesn't support the buffer API on this line: in `urllib3/fields.py` (line 34). This seems like a Python 3 issue, perhaps?	abbeycode	Lukasa
2411	2015-04-11 22:02:14	Oh wait, you mean from using @Lukasa's example using encode? Yeah. I think you're better bet is to annoy Slack until it works. I'll have to look into your existing problem first though.	sigmavirus24	Lukasa
2411	2015-04-12 14:55:01	I sent Slack an email describing what's happening, so hopefully they'll respond and fix the issues. Thanks @Lukasa and @sigmavirus24 for all the help!	abbeycode	Lukasa
2411	2015-04-12 14:55:01	I sent Slack an email describing what's happening, so hopefully they'll respond and fix the issues. Thanks @Lukasa and @sigmavirus24 for all the help!	abbeycode	sigmavirus24
2409	2015-06-25 16:25:57	@dpursehouse What's in the response history for each response?	Lukasa	dpursehouse
2409	2015-06-26 02:02:37	@Lukasa the history seems to be empty for both responses	dpursehouse	Lukasa
2409	2015-06-26 08:03:53	@dpursehouse That strongly suggests one of two things: 1. The connection is setting a cookie that it then does not expect to receive back. Unlikely. 2. The remote server doesn't like connection reuse. _Way_ more likely. Particularly if it's behind HAProxy, which can get all kinds of sad here. Can you try mounting a HTTPAdapter with a poolsize of 1?	Lukasa	dpursehouse
2409	2015-06-29 12:16:32	@dpursehouse Yeah, that can work, though hopefully you'll be able to put it back with the above code and get the benefits of connection pooling.	Lukasa	dpursehouse
2409	2015-06-30 12:25:53	@Lukasa maybe we should add that to the toolbelt :)	kennethreitz	Lukasa
2409	2015-06-30 13:02:51	@kennethreitz Issue created. =) I'm leaving it on the vine as something that'd be a great "first issue" for someone. @sigmavirus24 may even have someone in mind he could pair with for it.	Lukasa	kennethreitz
2409	2015-06-30 13:02:51	@kennethreitz Issue created. =) I'm leaving it on the vine as something that'd be a great "first issue" for someone. @sigmavirus24 may even have someone in mind he could pair with for it.	Lukasa	sigmavirus24
2408	2015-01-14 17:16:00	@Lukasa You are right, I misunderstood. Thanks again.	berndschultze	Lukasa
2406	2015-01-13 13:05:57	@Lukasa Sure, I hope we can get to the bottom of this. For now I'm running the gist on an AWS instance with ubuntu-trusty-14.04-amd64-server-20140927 (ami-f0b11187) via SSH. This means I cannot disable the network adapter (can't do `sudo ifconfig en0 down`), so I thought to use iptables to block outgoing http traffic (`sudo iptables -A OUTPUT -p tcp --dport 80 -j REJECT`) which is not exactly the…	ducu	Lukasa
2406	2015-01-13 14:57:24	@sigmavirus24 I suspected it's because of forking. As I mentioned previously, having a single process with a simple loop to perform `count_words_at_url` doesn't cause this issue.. as `requests` recovers after the network gets back up.	ducu	sigmavirus24
2406	2015-01-13 15:03:06	@sigmavirus24 But even using the `rq`.. It also recovers if `requests.get` is **not** called before forking -- comment that [line](https://gist.github.com/ducu/ee8c0b1028775df6c72e#file-_test_rq_requests-py-L23) and there's no issue.	ducu	sigmavirus24
2406	2015-01-15 09:50:52	Ok guys, I managed to test this on Ubuntu via VirtualBox and no issue there.. The exception being raised when disabling the network is > ConnectionError: ('Connection aborted.', gaierror(-2, 'Name or service not known')) different than what I get on the Mac > ConnectionError: ('Connection aborted.', gaierror(8, 'nodename nor servname provided, or not known')) The script goes on properly after the…	ducu	Lukasa
2406	2016-01-01 22:21:23	@Lukasa I'm currently chasing rq forked child processes that die on my without notice on a larger POST request. No exception, nothing to be found. I've tracked it down to the actual POST.	erdillon	Lukasa
2406	2016-07-21 17:16:12	just reposting an issue I've been having related to this: Hey guys, @selwin @ducu @Lukasa @erdillon I've got an issue related to this (i think). But it's actually really easy to replicate. When making a request from a worker fails, the worker just dies, but no errors are reported nor is the job sent to the failed queue. my example: When I queue `make_request` the process just quits when making th…	dflatow	Lukasa
2406	2016-07-21 18:17:44	thanks @jjwon0. @Lukasa Yeah agree, will see what the RQ folks say.	dflatow	Lukasa
2402	2015-01-09 00:38:39	Thanks for the quick response @sigmavirus24. That makes a lot of sense. I was thinking that a verbose flag would avoid the need for the try/except structure, but it is simple enough to a make a little helper function that processes the request and does that. Thanks again! Please go ahead and close this out.	mrname	sigmavirus24
2400	2015-01-06 03:30:52	@sigmavirus24 Thanks for the suggestion. Will look it up. Does using grequests allow connection pooling? I briefly looked at it right now and it does not look to be as feature rich as the requests library. We make a ton of HTTP requests and connection pooling is important for us.	sinank	sigmavirus24
2399	2015-01-06 01:09:05	Thank you for helping with this! Trying to clarify a bit what's happening.. As @sigmavirus24 mentioned, I'm using [`rq`](https://github.com/nvie/rq/) and [`summary`](https://github.com/svven/summary/) to process a bunch of URLs. I start several simple (forking) [workers](http://python-rq.org/docs/workers/) so they are doing one URL per job in totally separate processes on the same machine. It all…	ducu	sigmavirus24
2399	2015-01-06 11:01:24	I wonder if calling `select` and checking if the socket is marked readable is a good idea. If it is we can pre-emptively close it, because either there's still data on it (and so it hasn't been exhausted) or it was closed remotely (and so closing it here is a no-op). @sigmavirus24?	Lukasa	sigmavirus24
2399	2015-01-06 15:49:24	@sigmavirus24: Ok I understand there's no easy way to access the socket.. But in my opinion, reading the whole content of the response when `stream=True` defies the purpose of having the streaming feature, isn't it? Anyway if `requests` follows the redirects there's no problem with `summary`. It actually follows http_equiv_refresh "redirects" as well: https://github.com/svven/summary/blob/master/…	ducu	sigmavirus24
2393	2015-01-18 18:13:47	Added two tests and gave the strings slightly better names. Not sure we need to spell out every last RFC referenced in the comments though since they're all pretty well known. @Lukasa I'd appreciate some review.	sigmavirus24	Lukasa
2393	2015-01-19 13:36:21	@Lukasa forgot to mention this was updated to address your feedback.	sigmavirus24	Lukasa
2389	2014-12-23 16:51:12	@Lukasa I'm just waiting for @Jaypipes to verify this fixes their issues.	sigmavirus24	Lukasa
2389	2014-12-23 17:39:02	@sigmavirus24 I have now verified that this fixes the issue I was seeing. Thanks very much! :)	jaypipes	sigmavirus24
2389	2014-12-23 17:40:32	Cool. @Lukasa I'm going to cut 2.5.1 with this because it's a rather serious bug. (I have to wonder if it could be considered a CVE because someone could perform a denial of service on a client if it knows the clients behaviour and when to expire the nonce.)	sigmavirus24	Lukasa
2388	2015-06-05 06:09:05	@sigmavirus24 Resubmitted this against proposed/3.0.0 branch in https://github.com/kennethreitz/requests/pull/2631	neosab	sigmavirus24
2386	2015-01-27 12:57:27	Ah, thanks for the reminder @schlamar, I had forgotten that we regressed/removed this.	Lukasa	schlamar
2385	2014-12-21 15:41:52	@sigmavirus24 You are right. That was because of `print(r.text)` call. Thank you!	burdiyan	sigmavirus24
2381	2014-12-15 15:22:58	I would make a joke about how omitting random letters is cool, but it wouldn't be funy. Thanks @namlede	sigmavirus24	namlede
2380	2014-12-14 18:13:28	No problems, @Lukasa ! Can I help you somehow? I'm assuming a feature freeze is applied to fix bugs.	syndbg	Lukasa
2379	2014-12-12 16:28:05	@arthurdarcet have you reported this as a bug to CherryPy?	sigmavirus24	arthurdarcet
2379	2014-12-13 00:39:37	@arthurdarcet I respectfully disagree that this isn't a bug on their side.	sigmavirus24	arthurdarcet
2379	2014-12-13 19:49:01	I agree @arthurdarcet. I just did not want the cherrypy issue to go unreported.	sigmavirus24	arthurdarcet
2375	2014-12-09 13:53:23	@Lukasa because it's faster if we fix it and provide a little extra flexibility at ~~no~~ little extra cost.	sigmavirus24	Lukasa
2375	2014-12-09 14:27:43	Hello, I can understand how @lukasa is annoyed by unvendoring made downstream, but I can also understand why this is done. For example, in Debian, Python SSLv3 support was removed and I only had to patch (I forwared my patch upstream of course[¹]) urllib3 to fix all packages depending on urllib3. So, yes, this is a downstream problem, but as in past (even when this issue arosed on Debian Bug Trac…	eriol	sigmavirus24
2375	2014-12-09 14:27:43	Hello, I can understand how @lukasa is annoyed by unvendoring made downstream, but I can also understand why this is done. For example, in Debian, Python SSLv3 support was removed and I only had to patch (I forwared my patch upstream of course[¹]) urllib3 to fix all packages depending on urllib3. So, yes, this is a downstream problem, but as in past (even when this issue arosed on Debian Bug Trac…	eriol	dstufft
2375	2014-12-09 14:40:29	@eriolv question: Since the symlink is in place (it may just be Fedora that has this in place), is there any chance of the imports that import from `.packages` inside of requests could not be rewritten? If not, can the imports not be rewritten after we ship this patch? (After we've updated it to give proper attribution to @dstufft and pypa/pip) The crux of this issue is that sys.modules is incorr…	sigmavirus24	Lukasa
2375	2014-12-09 14:40:29	@eriolv question: Since the symlink is in place (it may just be Fedora that has this in place), is there any chance of the imports that import from `.packages` inside of requests could not be rewritten? If not, can the imports not be rewritten after we ship this patch? (After we've updated it to give proper attribution to @dstufft and pypa/pip) The crux of this issue is that sys.modules is incorr…	sigmavirus24	dstufft
2375	2014-12-09 16:40:17	My snarkiness was mostly the result of me waking up late and being late for work and having not had coffee, apologies all. In reality I'm +0 on this. I don't like that we have to do it, and the unvendoring zealots have hardened my opinion towards the idea of doing them any favours on any issue whatsoever. (I don't include you in that group @eriolv, you have not displayed any zealotry that I'm awa…	Lukasa	sigmavirus24
2375	2014-12-09 16:40:17	My snarkiness was mostly the result of me waking up late and being late for work and having not had coffee, apologies all. In reality I'm +0 on this. I don't like that we have to do it, and the unvendoring zealots have hardened my opinion towards the idea of doing them any favours on any issue whatsoever. (I don't include you in that group @eriolv, you have not displayed any zealotry that I'm awa…	Lukasa	dstufft
2375	2014-12-09 16:58:46	@dstufft Indeed, and that's what's important. I want to make sure that if we're doing this we do it right the first time. Note that it obviously won't do that on vendored systems. =)	Lukasa	dstufft
2375	2014-12-10 15:27:05	Thanks @ralphbean. Will Fedora 21 be able to generate a new build with this change at least? Also, to everyone commenting on the fact that this file still references pip, I pulled this in and committed it to start a discussion. This will not be merged as is.	sigmavirus24	ralphbean
2375	2014-12-24 20:06:33	@Lukasa thoughts?	sigmavirus24	Lukasa
2375	2014-12-24 20:07:19	I'm with @kennethreitz. I don't like it, but I think we have to do it.	Lukasa	kennethreitz
2375	2014-12-31 14:57:27	@kennethreitz @Lukasa either of you have time to give this another once over? This will vastly improve user experience when using downstream distributed modules. Believe it, or not, it will also reduce the number of changes downstream re-distributors need to make to requests itself as well. Finally, it will make requests far more stable for our users on those systems who do not have the ability t…	sigmavirus24	kennethreitz
2375	2014-12-31 14:57:27	@kennethreitz @Lukasa either of you have time to give this another once over? This will vastly improve user experience when using downstream distributed modules. Believe it, or not, it will also reduce the number of changes downstream re-distributors need to make to requests itself as well. Finally, it will make requests far more stable for our users on those systems who do not have the ability t…	sigmavirus24	Lukasa
2375	2014-12-31 15:28:27	The code looks good to me, as it did originally, though I'm hardly an expert on Python's import machinery. I still resent the requirement to add this code. I accept the benefits and acknowledge the need for it, I just refuse to be happy about it. ;) Basically, I feel the same way about this as I do about cleaning the house. I'm +1 on merging, I'm sure I'll get over the pain. Want @kennethreitz to…	Lukasa	kennethreitz
2375	2015-01-09 19:41:44	@kennethreitz you have approximately a zero chance of convincing them to do that. I spent months on it for pip and basically gave up. As far as I can tell your options are either provide the tooling for unbundling to happen in a way that you control, or they are going to do it however each individual distro feels like doing it with varying levels of support for thinks like requests-toolbelt needi…	dstufft	kennethreitz
2375	2015-01-09 19:44:28	Cool. While we wait for you to do that @kennethreitz our users can continue to suffer.	sigmavirus24	kennethreitz
2375	2015-01-09 20:33:46	This is officially @dstufft's decision. :)	kennethreitz	dstufft
2375	2015-01-09 20:38:45	yay delegation @dstufft gets a cookie :cookie:	kennethreitz	dstufft
2375	2015-01-09 20:47:49	@kennethreitz et al, many thanks for this! :)	eriol	kennethreitz
2374	2014-12-08 23:46:14	Thanks @krvc	sigmavirus24	krvc
2373	2014-12-08 18:40:42	reStructuredText on GitHub is so weird. Thanks @frewsxcv	sigmavirus24	frewsxcv
2371	2014-12-05 17:58:06	@alex Interestingly, neither `env PYTHONUNBUFFERED=` or `-u` has the same effect on Python 2. Results from my machine incoming.	Lukasa	alex
2371	2014-12-05 18:06:31	FWIW, I just merged adding `buffering=True` from @kevinburke, do your runs include that? On Fri Dec 05 2014 at 12:04:40 PM Cory Benfield notifications@github.com wrote: > Alright, the below data comes from a machine that is doing nothing else > but running these tests. The last test was run with the Python -u flag > set, and as you can see that flag has no effect. > > Python 2.7.6 > go version go…	alex	kevinburke
2371	2014-12-08 17:04:52	Cake for @alex for being super helpful :cake:	kennethreitz	alex
2371	2014-12-08 17:10:48	@nelhage did some stracing of the various examples (in the transfer encoding: chunked case) https://gist.github.com/nelhage/dd6490fbc5cfb815f762 are the results. It looks like there's a bug in httplib which results in it not always reading a full chunk off the socket. On Mon Dec 08 2014 at 9:05:14 AM Kenneth Reitz notifications@github.com wrote: > Cake for @alex https://github.com/alex for being …	alex	alex
2371	2014-12-08 17:13:42	So what we have here is a bug in a standard library that no one is really maintaining? (@Lukasa has at least 2 patch sets that have been open for >1 year.) Maybe I'll raise a stink on a list somewhere tonight	sigmavirus24	Lukasa
2371	2014-12-08 17:15:06	Someone (I might get to it, unclear) probably needs to drill down with pdb or something and figure out what exact code is generating those 20-byte reads so we can put together a good bug report. On Mon Dec 08 2014 at 9:14:09 AM Ian Cordasco notifications@github.com wrote: > So what we have here is a bug in a standard library that no one is really > maintaining? (@Lukasa https://github.com/Lukasa …	alex	Lukasa
2371	2014-12-22 18:55:06	Thanks @Lukasa. I'm dealing with a performance issue where download speed on a chunked response using urllib3/requests is much slower than with curl and other libraries, and trying to understand if this is the culprit.	kislyuk	Lukasa
2371	2015-03-07 19:29:41	Fascinating, thanks for sharing! :) Seems like a great goal for @Lukasa's Hyper to address, too.	shazow	Lukasa
2371	2015-03-07 20:56:00	@alex - I toyed around a little with the urllib3 vs requests non-chunked performance issue you mentioned. I think I see a similar 20% drop in requests. In requests I speculatively tried replacing the call to self.raw.stream with the inlined implementation of stream() (from urllib3). It seemed to bring the throughput a lot closer between requests and urllib3, at least on my machine: Maybe you coul…	gardenia	alex
2371	2015-03-07 22:29:53	@shazow It's my hope that the `BufferedSocket` that hyper uses should address a lot of that inefficiency, by essentially preventing small reads. I wonder if `httplib` on Py3 has this problem, because it uses `io.BufferedReader` extensively, which should provide roughly the same kind of benefit as the `BufferedSocket`. Certainly, however, when `hyper` grows enough HTTP/1.1 functionality to be usef…	Lukasa	shazow
2369	2014-12-04 02:57:41	@kevinburke Wrong repo. ;) Merge to urllib3 first, then we'll take the fix.	Lukasa	kevinburke
2368	2014-12-04 05:21:59	So that's also my first instinct @Lukasa but I don't think `getpeercert` would remove a wildcard `subjectAltName` entry randomly. Still, I'd like to know from @EthanBlackburn or @buttscicles what happens on Python 3 (preferably 3.3 or 3.4).	sigmavirus24	Lukasa
2368	2014-12-04 14:40:17	I beat @Lukasa to commenting on an issue! Holy smokes!	sigmavirus24	Lukasa
2366	2014-12-07 18:58:22	Yeah. I agree with @Lukasa. By specifying a custom header like this, you're basically asserting that you know what you want to happen and if something unexpected happens then you have to remedy it, even if that means having to manually handle redirects	sigmavirus24	Lukasa
2366	2014-12-18 08:17:38	@Lukasa ok, i got it. you could try with curl -H"Host: xxx.yyy.com" url. (curl/7.19.7) the behavior of curl is also use new-host header, if a 302 return, not user set one.	hakulat	Lukasa
2364	2014-12-02 16:00:39	@kevinburke it usually takes about a minute to fail. I've attached a few screenshots from wireshark. Let me know if a screenshot of something else might be more helpful. ![initial](https://cloud.githubusercontent.com/assets/410872/5265689/49539ce0-7a12-11e4-9fea-fde29204fe43.png) ![exchange](https://cloud.githubusercontent.com/assets/410872/5265696/5426e35c-7a12-11e4-85ee-e26cfc64c9db.png) Thanks…	greedo	kevinburke
2364	2014-12-02 16:34:36	Are there any machine or proxies sittin in between the server and the client? does the client machine have a default socket timeout configured? On Tuesday, December 2, 2014, Joe Cabrera notifications@github.com wrote: > @kevinburke https://github.com/kevinburke it usually takes about a > minute to fail. > > I've attached a few screenshots from wireshark. Let me know if a > screenshot of something…	kevinburke	kevinburke
2364	2014-12-02 16:51:18	@kevinburke there is a NAT sitting between the machine and the server, but no proxy. I am using a `(1,30)` timeout and my understanding is `requests` overrides whatever the client timeout defaults are.	greedo	kevinburke
2364	2014-12-02 17:01:07	That's correct. Curious why it's taking a minute to time out if you set the timeout to 30 seconds. On Tuesday, December 2, 2014, Joe Cabrera notifications@github.com wrote: > @kevinburke https://github.com/kevinburke there is a NAT sitting > between the machine and the server, but no proxy. > > I am using a (1,30) timeout and my understanding is requests overrides > whatever the client timeout de…	kevinburke	kevinburke
2364	2014-12-02 19:34:44	@kevinburke it could be closer to 30 seconds, however I also make more than 1 request	greedo	kevinburke
2364	2016-05-24 10:32:26	Thanks @Lukasa. **`data={'cmd': 'date +%Y%m%d'}`** fails to receive command results, ex:	nixawk	Lukasa
2364	2016-05-24 10:39:47	@Lukasa I've tested this against **`D-LINK DIR-600`** routers ## requests ## curl -- OK	nixawk	Lukasa
2364	2017-03-12 12:02:12	@sigmavirus24 The reason `RemoteDisconnected` exception was added, is so that HTTP clients can safely retry (see [issue 3566](https://bugs.python.org/issue3566)). Don't you think the right behavior here is adding an automatic retry?	shoham-stratoscale	sigmavirus24
2363	2014-12-01 22:30:08	@alex those tests that were using https didn't seem to have any necessity to rely on https. They were likely written by me and I just write `'https://httpbin.org'` everytime I want to talk to httpbin by force of habit.	sigmavirus24	alex
2362	2014-12-01 19:56:28	@kevinburke hmm, i suppose so .	kennethreitz	kevinburke
2362	2014-12-01 20:05:35	@kevinburke if someone tells me what command to type in, i'll do it lol	kennethreitz	kevinburke
2362	2014-12-03 02:25:06	@sigmavirus24 now has access to dnsimple. @Lukasa, can you tell me your dnsimple email address?	kennethreitz	sigmavirus24
2362	2014-12-03 07:12:31	@kennethreitz Sorry, used a different one: lukasaoz@gmail.com. Always best to have 8 million email addresses.	Lukasa	kennethreitz
2362	2014-12-08 17:10:08	Yeah. I'm curious why that's no longer building PRs or anything. If you want, I can set up ci.sigmavir.us to do CI here for now, but I'll need access to settings (or will need to sync up with @Lukasa about adding it)	sigmavirus24	Lukasa
2359	2014-12-02 14:02:19	@sigmavirus24, yes, workarounds are well understood. I was just concerned that the default behavior leaves the user exposed to this issue (with no warnings in the docs - that I could find at least).	marcocova	sigmavirus24
2356	2014-12-25 16:22:45	So, looking at this again, I did tried the following: I assume this is something along the lines of what @suhaasprasad is seeing. I'm going to see if following @Lukasa's idea will work for this.	sigmavirus24	Lukasa
2355	2014-11-25 01:00:14	Very nice @msabramo	nuxlli	msabramo
2355	2014-11-25 02:26:18	@sigmavirus24: Thanks for the detailed explanation!	msabramo	sigmavirus24
2352	2014-11-23 13:51:20	@Lukasa All good points. From the perspective of a new user who isn't aware of the architecture of requests, they just want a simple mechanism that will allow easy debugging without having to use wireshark filters, passive burp proxy etc. For example, when using `curl` you can use the `-v` option to dump all request data, something like that for requests would be more than sufficient. I'm wonderi…	foxx	Lukasa
2352	2014-11-23 21:11:08	@sigmavirus24 Normally I don't bother commenting on rudeness, but I felt compelled to on this occasion because of my prior background with requests/urllib3. I really feel like your response was overly aggressive and borderline rude. I've never had this issue with any of the other core maintainers in the past, and I spent time specifically replying because they have always been polite and reasonab…	foxx	sigmavirus24
2352	2014-11-24 00:02:27	@Lukasa Thank you for the follow up, it's appreciated. Based on comments in those other issues and a quick inspection of the source, additional debugging support would _probably_ have to rely on monkey patching. Given that's not a great approach, I'd agree that a rewrite of `httplib` is sounding like the cleaner option. Out of curiosity, were you planning on keeping the `httplib` rewrite backward…	foxx	Lukasa
2352	2014-11-24 02:38:25	@sigmavirus24 I appreciate the follow up, thank you, and no hard feelings :)	foxx	sigmavirus24
2345	2014-11-21 18:55:26	@mattrobenolt Not your fault, our CI was busted so you had no way to know. =)	Lukasa	mattrobenolt
2344	2014-11-16 15:43:28	@Lukasa it's a test failure on master apparently. Besides that, I'm -1 on this. A `LocationParseError` happens long before a connection is even attempted. This should be an `InvalidURL` error	sigmavirus24	Lukasa
2344	2014-11-17 05:39:00	@sigmavirus24 If I've understood you correctly, I have changed the ConnectionError to an InvalidURL error.	ContinuousFunction	sigmavirus24
2344	2014-11-18 03:54:43	@ContinuousFunction could you amend your commit messages? Two commits in a row with the same message is incredibly unhelpful when looking at the log.	sigmavirus24	ContinuousFunction
2344	2014-11-18 04:11:25	@sigmavirus24 sorry about that. I've changed the message.	ContinuousFunction	sigmavirus24
2344	2014-12-15 17:41:30	@ContinuousFunction can you rebase this, uncomment the test that you commented, and ensure the tests pass. Then force-push to this same branch?	sigmavirus24	ContinuousFunction
2344	2014-12-15 19:05:32	@sigmavirus24 I believe I have made the appropriate changes.	ContinuousFunction	sigmavirus24
2344	2014-12-17 04:14:20	Thanks @ContinuousFunction I'll run these tests now and make sure they pass before merging.	sigmavirus24	ContinuousFunction
2344	2014-12-17 04:50:48	There was a test failure on Python 3 because `urllib3.exceptions.LocationParseError` doesn't have a `message` attribute. That's fixed in bd3cf95e34aa49c8d764c899672048df107e0d70. Thanks @ContinuousFunction !	sigmavirus24	ContinuousFunction
2344	2014-12-17 16:50:52	@sigmavirus24 My pleasure!	ContinuousFunction	sigmavirus24
2338	2014-11-17 04:43:52	@Lukasa can this be closed?	sigmavirus24	Lukasa
2336	2014-12-03 15:03:39	We haven't shipped the fix for this yet. Ping @shazow and @sigmavirus24 On Wednesday, December 3, 2014, Zhang Yibin notifications@github.com wrote: > I also encoutered a deadlock problem caused by this similar timeout issue. > > What I did is sending a GET request to some site (like http://jsonip.com) > using an HTTP proxy to get proxy's public ip address, the code is like: > > s = requests.Sessi…	kevinburke	sigmavirus24
2336	2015-01-07 11:41:32	@kevinburke could you confirm that your changes to urllib3 are in the requests master branch?	glaslos	kevinburke
2336	2016-07-23 13:31:19	@Lukasa my bad use a fake https proxie to access real https://baidu.com,it will just hang there. i do this in ipython with no context.	Petelin	Lukasa
2336	2016-07-24 20:35:09	@Lukasa many thanks for pointing me to this! @Petelin If I understand correctly you were using a backported system package of requests, since on Trusty I see requests 2.2.1 as system package. Is this right? I'm asking because I see an instant timeout too using requests (from the system package) 2.10.0 on Debian testing. I don't have at the moment an Ubuntu trusty VM, but I will be happy to indves…	eriol	Lukasa
2334	2015-04-02 10:59:42	Update, correcting myself: - Went reading RFC2617. - Figured out that my understanding about Digest auth was wrong: Digest auth does not authenticate connections (contrarily to NTLM), it does authenticate requests. - Given this, please disregard my considerations above concerning HTTPAdapters, Pools, etc. - Digged deeper into this particular case: - The culprit seems to be the fact that `HTTPDige…	exvito	Lukasa
2334	2015-04-03 09:24:57	Greetings all. Thanks for taking care of this @exvito. My only concern is about nonce and nonce_count values in a multi-threaded context. More generally, how do you deal with two threads being simultaneously in the handle_401() method?	vincentxb	exvito
2333	2014-11-12 15:53:45	:sparkles: :cake: :sparkles: Thanks @akitada !!!	sigmavirus24	akitada
2327	2014-11-07 18:26:17	This is an interesting proposal, that I think suffers from being for an extremely specific use-case that is relatively uncommon. Let's take it in two parts. First, `max_connectiontime`. `time` in this context is underspecified. What do we mean? CPU time? On a heavily loaded CPU you may not get scheduled and so this can turn into an extremely long wall-clock duration. Wall-clock time? This is more…	Lukasa	kevinburke
2327	2014-11-07 19:49:19	"Why does there need to be a maximum filesize enforced by requests. Why aren't you using streaming and detecting this yourself?" I recently implemented streaming and chunking. It wasn't difficult for me to implement. However: - This appears to be a question/need that often occurs on StackOverflow and in this issue tracker - Because there are no limits to filesize in the requests library, it is ea…	jvanasco	Lukasa
2326	2014-11-07 17:00:47	@Lukasa it may be CPython being overly cautious but it will be a problem on PyPy. Stuff like [this](https://bugs.launchpad.net/dateutil/+bug/1376343) can cause an application to crash because there are too many file descriptors open. Others can explain why this is important to PyPy better than I can, but I'm very confident this is a worth while change. My only qualm is worrying about users who ma…	sigmavirus24	Lukasa
2313	2015-07-10 14:44:35	@Lukasa OK, I didn't test so much, my statement maybe wrong. I just found that the behavior of requests wasn't same as browser(for example chrome), what I thought is that the method chrome using is workable. @sigmavirus24 I will try to make clear and submit issue to those server if needed.	zhangchunlin	Lukasa
2313	2015-07-10 14:44:35	@Lukasa OK, I didn't test so much, my statement maybe wrong. I just found that the behavior of requests wasn't same as browser(for example chrome), what I thought is that the method chrome using is workable. @sigmavirus24 I will try to make clear and submit issue to those server if needed.	zhangchunlin	sigmavirus24
2312	2016-01-27 11:53:27	@Lukasa Thanks a lot. It works perfectly with unencrypted key. Probably worth mentioning this in the docs.	skvsn	Lukasa
2309	2014-10-28 22:06:09	So, @kennethreitz could you give me a bit more direction regarding what you want me to do with this? Should I default disable the warning everywhere and then provide a function for users to enable them?	sigmavirus24	kennethreitz
2307	2014-10-26 22:51:43	This was extremely subtle and something none of us caught. I'm sorry for the inconvenience @itaiin. Thanks for figuring this out @kevinburke. I agree with your reasoning about not retrying a POST request for those exact reasons.	sigmavirus24	kevinburke
2307	2014-10-28 09:51:40	@kevinburke thanks for all the effort!	itaiin	kevinburke
2304	2014-10-25 12:10:27	@sigmavirus24 I think this is different than SNI. @Fuzion24 wants, that requests accepts certificates for `*.example.com` when requesting `a.b.c.example.com`. The standard defines, that `*` is _not_ recursive and only matches one level. The problem with the example is, that with SNI we get a certificate which is valid for `*.clients.google.com` which is correct according to the standard. Without …	t-8ch	sigmavirus24
2304	2014-10-26 01:28:54	Yeah, @t-8ch, we're in agreement here. =D	sigmavirus24	t-8ch
2301	2014-10-24 14:29:53	@Lukasa I just ran the tests and it's arising from `test_prepare_unicode_url` because it's creating a `PreparedRequest` and then calling `prepare` without passing any hooks. This is a poorly written test, not something that should be fixed here.	sigmavirus24	Lukasa
2299	2014-10-24 14:52:45	@Lukasa I'd really like to see something like `urllib3`s LRUCache used here as well.	sigmavirus24	Lukasa
2299	2014-10-24 14:54:05	Also thank you so very much for this @mattrobenolt	sigmavirus24	mattrobenolt
2299	2014-10-24 14:57:39	I'll switch this up in a bit. I wasn't aware there was an LRUCache as a part of urllib3 already. @sigmavirus24 do you have an opinion on the size? Is 10k alright? That number is completely arbitrary.	mattrobenolt	sigmavirus24
2299	2014-10-27 00:34:55	@mattrobenolt why not cap it a bit lower? Or is 10k already "low"?	sigmavirus24	mattrobenolt
2299	2014-10-27 16:23:57	@sigmavirus24 sorry for the delay. Updated to use the `RecentlyUsedContainer` instead and I dropped the cache size down to 1000. We could also make this configurable on the `Session`.	mattrobenolt	sigmavirus24
2299	2014-10-27 16:32:22	> We could also make this configurable on the Session I'd rather we didn't. @Lukasa this looks good to me. How do you like it?	sigmavirus24	Lukasa
2299	2014-11-07 04:44:40	LGTM. @Lukasa ?	sigmavirus24	Lukasa
2299	2014-11-07 08:08:15	@kevinburke it's an LRU (least recently used) algorithm. So that means that the least used objects get evicted first. Active/hot objects stay in. Similar to how memcached works. So there is no error. Objects are just evicted based on LRU.	mattrobenolt	kevinburke
2299	2014-11-08 04:22:27	Thank you @mattrobenolt !	sigmavirus24	mattrobenolt
2297	2014-10-22 20:36:20	> Would it be useful to add a keywork argument specifying if the url is encode, unencoded, or current behavior of unknown? No. In spite of RFC 3986 there wouldn't be a good way for requests to always encode a URL. As it is now, you should be encoding this yourself as @Lukasa already pointed out. We will not be adding extra keyword arguments and we will not guess this for you.	sigmavirus24	Lukasa
2291	2014-10-21 04:22:40	@sigmavirus24 I am asking about a pyhton-requests functionality. Can you please give me a simple yes or no answer if this is possible?	HulaHoopWhonix	sigmavirus24
2291	2014-10-21 12:23:51	@Lukasa Ok I see what you mean. Any input for this question on stackoverflow would be appreciated. I posted it here: https://stackoverflow.com/questions/26479039/python-requests-direct-pem-pinning-with-self-signed-cert	HulaHoopWhonix	Lukasa
2290	2014-10-19 09:03:32	@syedsuhail Quick question, why'd you change the width?	Lukasa	syedsuhail
2289	2014-10-19 07:56:35	Thanks for this @syedsuhail! :cake:	Lukasa	syedsuhail
2289	2014-10-19 09:03:59	@syedsuhail I'm glad you chose to contribute to requests!	Lukasa	syedsuhail
2283	2014-10-15 07:09:11	@t-8ch I haven't read up on POODLE yet: are cookies enough?	Lukasa	t-8ch
2282	2014-10-14 15:26:26	Thanks @morganthrapp! :cake:	sigmavirus24	morganthrapp
2276	2014-10-13 02:15:48	@mikecool1000 why did you close this?	sigmavirus24	mikecool1000
2276	2014-10-13 18:00:57	I just didn't want try to submit work I am unsure of Sent from my iPhone > On Oct 12, 2014, at 7:16 PM, Ian Cordasco notifications@github.com wrote: > > @mikecool1000 why did you close this? > > — > Reply to this email directly or view it on GitHub.	mikecool1000	mikecool1000
2275	2014-10-12 18:18:55	@Lukasa I was under the same impression frankly	sigmavirus24	Lukasa
2264	2014-10-05 01:27:30	@sigmavirus24 Thanks for giving me pointers for troubleshooting. The file I was originally using was haphazardly called 'urllib.py'. Once I ran Requests from a different directory it worked fine.	evanemolo	sigmavirus24
2264	2014-10-05 01:51:44	@kevinburke it's doubtful that this will be updated in 2.7 and in 3.x it's a non-issue. I tried adding `from __future__ import absolute_import` and that doesn't fix it either. There's not much we can do here.	sigmavirus24	kevinburke
2263	2014-10-03 18:50:43	This looks great @daftshady, thanks! :cake: I'll let @sigmavirus24 review, but I'm :+1:.	Lukasa	daftshady
2263	2014-10-05 07:07:09	@sigmavirus24 I agree with you. It's fairly reasonable to use a set here. I added another commit.	daftshady	sigmavirus24
2263	2014-10-05 16:52:28	Looks great now! Thanks @daftshady!	sigmavirus24	daftshady
2262	2014-10-03 13:50:01	This should be fixed in chardet now (I just remembered why this seemed familiar, it's because of https://github.com/chardet/chardet/issues/30). That said, this really is a chardet issue, as we've already said and as @Lukasa said, we do the right thing when you tell us you want JSON from the body. Other than that, we have to assume it falls under the domain of HTTP and that explicitly requires a `…	sigmavirus24	Lukasa
2262	2014-10-03 14:10:38	Good to know it's fixed in chardet, thanks @sigmavirus24. Yeah, I have ways of detecting the encoding in my client code. I'll close this now. Thanks for your time, guys.	noseworthy	sigmavirus24
2261	2014-10-02 19:43:29	Here I was writing a nice response and @Lukasa said it faster and better... again. ;) Thanks for the suggestion @dequis and taking the time to file the bug. That said, you said one thing that @Lukasa didn't address and which bothered me. We should take the following conversation off this bug because it's entirely tangential. _Why are you copying recipes from ActiveState to do `multipart/form-data…	sigmavirus24	Lukasa
2260	2014-10-02 12:49:03	@Hasimir is correct. Please consult the documentation before raising bugs. =)	Lukasa	Hasimir
2258	2014-10-05 16:49:29	@willingc thank you so much for your hard work on this. :cake: (Those emoji from @kennethreitz are for you ;))	sigmavirus24	kennethreitz
2258	2014-10-05 17:50:15	Thank you @sigmavirus24 for your support and mentoring :guitar: :sunrise: :evergreen_tree: , @lukasa for the review :cat: :cat2: :smile_cat: , and @kennethreitz for the community atmosphere :camera: :v: :guitar:	willingc	kennethreitz
2258	2014-10-05 17:50:15	Thank you @sigmavirus24 for your support and mentoring :guitar: :sunrise: :evergreen_tree: , @lukasa for the review :cat: :cat2: :smile_cat: , and @kennethreitz for the community atmosphere :camera: :v: :guitar:	willingc	sigmavirus24
2258	2014-10-05 18:42:33	@willingc thank YOU, and you're welcome :)	kennethreitz	willingc
2257	2014-09-30 16:00:54	@gagoman someone had been working on this for a while and stalled. I've opened a PR on their behalf. Did you read the entirety of the issue?	sigmavirus24	gagoman
2257	2014-09-30 16:08:53	@sigmavirus24 reopen if it is still required.	gagoman	sigmavirus24
2257	2014-09-30 16:12:16	@gagoman the discussion said the work would be slow but that two people were owning the work. The proper etiquette would have been to ask if they were still working in it. Thanks for your contribution, but we'll be continuing forward with their work.	sigmavirus24	gagoman
2257	2014-09-30 16:17:19	@sigmavirus24 got it.	gagoman	sigmavirus24
2253	2014-09-27 19:58:41	Hey @yossigo thanks for the pull request! While you're here, could you fix something that I think is a bug? On [this line](https://github.com/yossigo/requests/commit/c28da22e9c42e22b303bb07da434ce65e10c0cb2#diff-9f3a95293a5d26032b1c588167760362R193) could you change it to We still want to check to prevent users from being caught in an endless challenge state with a server. Right now, I'm trying t…	sigmavirus24	yossigo
2253	2014-10-25 14:10:06	I think this is ready to merge. Sorry I didn't see your update @yossigo Thanks for this!	sigmavirus24	yossigo
2249	2014-09-26 16:12:45	@t-8ch that's roughly `rfc3986`'s API, except that I don't think I call it `replace` but maybe I do.... I'll double check later.	sigmavirus24	t-8ch
2249	2014-09-26 16:31:19	@sigmavirus24 Please open the specific issue with urllib3's url parser, no need to be backhanded. :)	shazow	sigmavirus24
2249	2014-09-26 16:35:36	Sorry @shazow, it wasn't meant to be back handed. I'll pull together the list of things the object is missing and make an issue with it tonight.	sigmavirus24	shazow
2249	2014-10-05 16:48:51	@kennethreitz :+1:	sigmavirus24	kennethreitz
2247	2014-09-25 16:26:42	The full request URL is only sent when sent to a proxy. I presume you have your `$HTTP_PROXY` environment variable set to Fiddler. We've detected that and used our proxy-specific handling. This is why @sigmavirus24 couldn't reproduce your behaviour.	Lukasa	sigmavirus24
2244	2014-09-23 14:52:33	@RuudBurger both @Lukasa and I have our emails available on our GitHub profiles. If you'd rather use PGP, you can find my PGP key (and associated email address) by searching https://pgp.mit.edu/ for my real name.	sigmavirus24	Lukasa
2244	2014-09-24 08:39:10	In my opinion an exception needs to be raised and `RedirectLoopError` is always going to be a `TooManyRedirects` at the end, if you want to subclass it is fine but maybe unnecessary. I like @sigmavirus24 set() solution, maybe you want to pack it a bit more:	fcosantos	sigmavirus24
2244	2014-09-24 15:25:20	@Lukasa I can think of a couple ways to make it influence the max_redirects count. 1. Move the logic into `Session#resolve_redirects`. This unfortunately would mean actually using the network for the first (possibly permanent) redirect. 2. Keep count along with the set of how many times we go through that loop and add a new optional parameter to `Session#resolve_redirects` along the lines of `red…	sigmavirus24	Lukasa
2244	2014-09-24 16:15:38	@Lukasa good point. I'm not sure we can actually reconstruct the history accurately unless we also cache responses in the redirect cache. In other words, we'd have a cache something like: And a big problem with that would be timestamps in headers and such (e.g., cookies). All of this which makes me wonder exactly how good an idea it is to keep the redirect cache around.	sigmavirus24	Lukasa
2241	2014-09-22 19:12:25	@tijko so could you update this PR to add the described exception to `requests/exceptions.py` and then use it here where you're raising the `RuntimeError`? Thanks in advance	sigmavirus24	tijko
2241	2014-10-05 16:47:25	@sigmavirus24 looks like @tijko updated this as requested	kennethreitz	sigmavirus24
2241	2014-10-05 16:47:25	@sigmavirus24 looks like @tijko updated this as requested	kennethreitz	tijko
2241	2014-10-05 16:48:31	@kennethreitz looks good to me	sigmavirus24	kennethreitz
2239	2014-10-20 22:02:48	@sigmavirus24 is right. We are still arguing about whether or not that was ok.	Lukasa	sigmavirus24
2238	2014-09-20 23:37:55	I agree with @Lukasa that this is the behaviour we want. We absolutely want `unicode` urls because on Python 3, we can handle IRIs. We would need to adopt something that implements RFC 3987 to support it on Python 2, but once we did, we would be able to support them there too. For example, http://☃.net should be supported. (Your browser, and Python 3 should properly "encode" that to http://xn--n3…	sigmavirus24	Lukasa
2238	2014-09-30 18:49:08	:heart: @buttscicles @Lukasa this looks okay to me. Thoughts?	sigmavirus24	Lukasa
2236	2014-09-19 12:52:30	As @sigmavirus24 says, lots and lots of projects hook into requests and we very definitely don't want to include them in requests. =)	Lukasa	sigmavirus24
2235	2014-09-21 11:58:16	UTF8 is the most reasonable default. Besides, python3 string defaults to unicode, many data read from db/http is auto convert to unicode(default utf8). so, why not accept utf8 as default unicode encoding? The python standard library ALREADY AUTO convert unicode to utf8 when write to socket. (that why the chunk size is wrong, but the chunk body is ok) @sigmavirus24 this bug only appears when using…	ilovenwd	sigmavirus24
2230	2014-09-18 06:09:32	Sorry @kevinburke, it's not clear to me what the bug is here.	Lukasa	kevinburke
2230	2014-09-18 06:45:43	A ConnectionError implies that the server never received/began acting on data. This way all ConnectionErrors are safe to retry. imagine you send a POST request to a server and then wait for a response for 30 seconds, at which point the server closes the connection without sending data, headers, anything. Requests will raise a ConnectionError. Is that appropriate? On Wednesday, September 17, 2014,…	kevinburke	kevinburke
2229	2015-04-07 11:33:11	@benjaminran Nope, it's a corner case in how requests handles proxies. If you pass a proxy whose proxy url scheme is 'https://', we don't use CONNECT to tunnel through it, because what's the point? Instead, we connect directly to it over TLS and then treat it like a plaintext proxy, which explains the behaviour you're seeing.	Lukasa	benjaminran
2228	2014-09-16 15:38:11	@Lukasa I'm surprised that we don't use the default socket timeout. I'm more surprised that the "default" timeout is not automatically applied to a socket. That said, I don't think there's a good (or easy way) to handle adding this at this juncture. We could consider it for 3.0 but if we truly have no timeout set on sockets by default (which I'm prepared to believe), then we can't change it easil…	sigmavirus24	Lukasa
2228	2014-09-16 16:44:24	I disagree that it is sufficient as timeouts are only mentioned at the very bottom of the page. Users often base their solutions off of examples and don't read all the documentation, only what they need to get a result. While examples should be brief, they should not lead a user to writing code that has a pretty strong potential to lock up. The default socket timeout is used by urllib2 when a tim…	mountainpaul	sigmavirus24
2228	2014-09-16 17:25:50	> @Lukasa I'm surprised that we don't use the default socket timeout. I'm more surprised that the "default" timeout is not automatically applied to a socket. Ordinarily it would be: this is a consequence of the way our library interacts with urllib3. We build a Timeout object with `None, None` as its values and send that down to urllib3. This looks for a sentinel object: if it finds it it'll set …	Lukasa	Lukasa
2228	2014-09-16 18:17:47	@Lukasa hit every point on the head. Moving forward we can repurpose this issue to discuss setting the default socket timeout _or_ we can close this and open a new issue to discuss that.	sigmavirus24	Lukasa
2228	2014-09-16 20:32:29	On Tue, Sep 16, 2014 at 11:26 AM, Cory Benfield notifications@github.com wrote: > @Lukasa https://github.com/Lukasa I'm surprised that we don't use the > default socket timeout. I'm more surprised that the "default" timeout is > not automatically applied to a socket. > > Ordinarily it would be: this is a consequence of the way our library > interacts with urllib3. We build a Timeout object with N…	mountainpaul	Lukasa
2228	2014-09-16 20:35:33	Excellent, I think we're all on the same page! Now we just have to work out whether we can make this change before 3.0 or whether it's likely to break too many people's code. @sigmavirus24, you suggested we'd have to wait until 3.0: what makes you say that?	Lukasa	sigmavirus24
2228	2016-08-14 15:11:00	Hi, sorry if I'm missing the obvious here, I'm rather new to Python (and to requests as well, of course) and I was thinking of picking this up. I noticed that @Lukasa did some changes in July 2015 after the last comment (https://github.com/kennethreitz/requests/issues/commit/e9a1e35f8989691afe99407d9b65a67684aa8bac). After looking at the code I'm not even sure if I'm getting the point here. Is th…	Brausepaul	Lukasa
2228	2016-08-16 20:14:07	@Brausepaul I would be delighted to merge a PR that adds a note in the documentation to clarify this. Hopefully in the longer term we'll get rid of httplib and get to a place where we can set timeouts in a substantially more sensible manner than we currently do.	Lukasa	Brausepaul
2227	2014-09-16 13:10:21	@Lukasa I'm -0 about the reference in the quickstart guide to the advanced section. How do you feel about it?	sigmavirus24	Lukasa
2225	2014-09-15 18:29:45	@sigmavirus24, thanks I send this at answer I get how I may look send or not data at request? Then I print header I look this http://c2n.me/iUQk1B	temi4	sigmavirus24
2224	2014-09-12 15:47:27	@blueyed thanks but we do not follow `pep8` in requests.	sigmavirus24	blueyed
2224	2014-09-12 16:09:19	@sigmavirus24 It's not about pep8, but comes from frosted (and maybe other type (not style) checkers).	blueyed	sigmavirus24
2223	2014-09-12 16:09:46	Look good to me. I'll just make sure Jenkins is happy with it and them I'll merge it. Thanks @blueyed	sigmavirus24	blueyed
2222	2014-09-12 02:46:45	@blueyed I elaborated on this change in the issue you opened on shazow/urllib3. This allows for third-party developers to create adapters using the `file` protocol and has the side-effect of allowing `data` URLs as well even though requests will not handle them.	sigmavirus24	blueyed
2222	2014-09-12 03:05:02	I see. So it's probably expected and sane to get a `InvalidSchema: No connection adapters were found for 'localhost:5432'` exception instead of `MissingSchema: Invalid URL 'localhost:5432': No schema supplied. Perhaps you meant http://localhost?` then. I've thought about adding a regex that would let it fall through, but it doesn't change much in the end. The expected outcome should get added as …	blueyed	jvantuyl
2221	2014-09-12 06:19:58	My objection to this functional change is simpler than @sigmavirus24's. URLs are not strings, and treating them like strings is how mistakes get made. I think the correct approach would be to try to use `urllib3`'s URL utilities for this.	Lukasa	sigmavirus24
2221	2014-09-12 13:39:06	Thanks for your feedback. @Lukasa I've initially used urllib3's `Url` (https://github.com/blueyed/requests/commit/1bcc46e50661a68e08723571ac42d8069d2b4063 - was amended), but then noticed that I would have to handle `auth` explicitly, in the same way it gets done in PrepareRequest (IIRC), and "simplified" it. If urllib3 had a method to "urlunparse" (proposed in https://github.com/shazow/urllib3/p…	blueyed	Lukasa
2221	2014-09-12 14:38:01	@Lukasa if you build a good parser for RFC 3986 then it will. [rfc3986](/sigmavirus24/rfc3986) for example parses the examples here with ease: The only hiccup is that RFC 3986 does not define every URI to have the structure `scheme://authority{/path}{?query}{#fragment}`. A valid URI, for example is: `mailto:user@domain.com:port` and in this case `mailto` is the scheme, so the following happens: S…	sigmavirus24	Lukasa
2217	2014-09-10 18:37:56	@Lukasa this is a duplicate of https://github.com/kennethreitz/requests/issues/2117	sigmavirus24	Lukasa
2216	2014-09-10 16:27:28	@kevinburke always read the source ;)	sigmavirus24	kevinburke
2216	2014-09-10 20:02:47	@kevinburke how does "If you need to provide granular detail about what to retry and how many times to retry it, import urllib3's `Retry` class and pass that instead." sound?	sigmavirus24	kevinburke
2216	2014-09-10 20:16:08	Good! Id maybe pass a link to the object or the urllib3 docs too On Wednesday, September 10, 2014, Ian Cordasco notifications@github.com wrote: > @kevinburke https://github.com/kevinburke how does "If you need to > provide granular detail about what to retry and how many times to retry it, > import urllib3's Retry class and pass that instead." sound? > > — > Reply to this email directly or view i…	kevinburke	kevinburke
2216	2014-09-11 17:35:01	@kevinburke I would guess that `MaxRetryError` inherits from `ProtocolError` somewhere. While I have no strict opinions about the exception hierarchy in urllib3, this could simply mean that we need to re-order our except clauses in requests.	sigmavirus24	kevinburke
2216	2014-10-25 03:24:02	@kennethreitz I removed the sentinel object and added a quick test. @kevinburke also pointed out that it makes sense for this to be able to raise a new exception since people will not run into this if they're not using the new logic.	sigmavirus24	kennethreitz
2216	2014-10-25 03:24:02	@kennethreitz I removed the sentinel object and added a quick test. @kevinburke also pointed out that it makes sense for this to be able to raise a new exception since people will not run into this if they're not using the new logic.	sigmavirus24	kevinburke
2216	2014-10-25 04:47:59	LGTM! (_pretends to know how to add a cake emoji_) On Friday, October 24, 2014, Ian Cordasco notifications@github.com wrote: > @kennethreitz https://github.com/kennethreitz I removed the sentinel > object and added a quick test. @kevinburke https://github.com/kevinburke > also pointed out that it makes sense for this to be able to raise a new > exception since people will not run into this if the…	kevinburke	kennethreitz
2216	2014-10-25 04:47:59	LGTM! (_pretends to know how to add a cake emoji_) On Friday, October 24, 2014, Ian Cordasco notifications@github.com wrote: > @kennethreitz https://github.com/kennethreitz I removed the sentinel > object and added a quick test. @kevinburke https://github.com/kevinburke > also pointed out that it makes sense for this to be able to raise a new > exception since people will not run into this if the…	kevinburke	kevinburke
2216	2014-11-01 14:38:14	Ping @kennethreitz ;)	sigmavirus24	kennethreitz
2216	2014-11-12 19:58:21	@kennethreitz I've rebased this.	sigmavirus24	kennethreitz
2216	2014-12-25 14:52:02	@sigmavirus24 Sorry, I have searched some places on documents, but found nothing, can you provide me an URL?	dawncold	sigmavirus24
2216	2015-02-06 00:45:42	@sigmavirus24 no need to be smug :)	kennethreitz	sigmavirus24
2215	2014-09-10 13:07:14	Ok @sigmavirus24 , I didn't know your policy about that but that sounds consistent. > That said, I'm +0 on the proposal of not returning anything that is non-positive from `super_len`. I totally agree with you. This is definitely not acceptable, `super_len` has specific behavior depending the object it gets. So testing the non-positive value should be considered _only_ when using st_size of the s…	cecton	sigmavirus24
2215	2014-09-11 10:00:52	No there is no way it would enter in memory... Actually they are database dumps and it seems, some of them are huge like 13GB. But you're right, it doesn't look complicated to implement. I will think of it if I want to implement it for the server. On werkzeug I can use `request.input_stream` to access the raw body, so it's definitely possible, but I prefer to keep the code clean from very specifi…	cecton	Lukasa
2214	2014-09-09 22:24:09	At this point it's fairly obvious that @Lukasa and I are -1 on this feature. @kennethreitz @shazow any opinions?	sigmavirus24	Lukasa
2214	2014-09-09 22:25:29	To some extent, I agree that the warnings are important, but I think that there are multiple factors that might need to be considered. From a developer perspective, know that I know about this, I can just turn this off if I feel inclined. I'm newer to packages, so it when I read the docs, in the warning, that solution didn't actually work. I like the idea that @Lukasa presented about making somet…	invisiblethreat	Lukasa
2214	2014-10-09 07:25:30	Just wanted to say I agree with @kankri and that @kennethreitz's remark > verify=False is a feature, albeit not a best-practice one. That's none of our business. sums it up well.	piotr-dobrogost	kennethreitz
2214	2015-01-29 12:17:23	@Lukasa > Or simply do this: > > Except that I find no mention of this function in the requests manual. While it is far from everybody who knows about it, I would argue that the `warnings` module _is_ the standard tool a Python programmer should look to when he wants to disable warnings. It is part of the standard library and is well documented. I suggest putting a reference to `warnings` into th…	mgeisler	Lukasa
2214	2016-02-06 07:25:18	Hi @Lukasa, I put the breakpoint after the if. In the end I stopped using debian testing as I came across too many issues, and this may very well be one of them. I would just ignore my comment, I am not sure what happened but it is likely not something that will affect a lot of people. Thanks! Pedr	droope	Lukasa
2209	2014-09-07 15:27:38	Final comment of the morning (as I have other things I have to do), I'm not sure there is anything preventing us from moving that consumption back to `HTTPAdapter#send`. I'm genuinely interested in @schlamar's reason for moving it though if they can remember it. Also, @heyman thank you for changing the test style. We may not end up merging this right away, but your cooperation and bug report are …	sigmavirus24	heyman
2209	2014-09-07 15:42:40	@sigmavirus24 Thanks for your thorough response! Just a quick note. I tried to move the consumption of r.content back into HTTPAdapter.send. As expected it fixes the test I've supplied, but it also makes the `test_redirect_with_wrong_gzipped_header` test (https://github.com/kennethreitz/requests/blob/359659cf4b9dbeeef1ed832501dc1f99b0f0beac/test_requests.py#L978) fail with a ContentDecodingError.	heyman	sigmavirus24
2209	2014-09-07 19:00:18	The redirect issue is exactly why we moved it. We were encountering problems on redirect where we'd barf on invalid response bodies, even though we didn't really need them to proceed. We judged that to be a bad idea, so we moved the decode to ensure that it would happen in a guarded block for redirects, but still fail hard for non-redirected requests. As @sigmavirus24 has observed, this bug is an…	Lukasa	sigmavirus24
2209	2014-09-07 19:01:27	Ah, I misunderstood: this PR is the test, but not the fix. @heyman were you planning to provide the fix as well? Were you looking for guidance in how to do that?	Lukasa	heyman
2209	2014-09-08 02:00:19	I've been thinking about this for most of today and I'm not certain that there's a _good_ way to solve this. I had a similar idea to yours @heyman but one of the catches with that is the use case where the user decides to handle redirects themselves, e.g., In that case, `r`'s content will not be consumed. Prior to this, it was guaranteed to be consumed (unless the user specifies `stream=True`). I…	sigmavirus24	heyman
2209	2014-09-09 10:01:15	@heyman Yes. That's considered to be OK: with allow_redirects set to false you really need to handle all the redirect logic yourself. We simply don't know what you want to do.	Lukasa	heyman
2209	2015-04-02 18:44:21	@sigmavirus24 and I talked about doing a big issue and pull request cleanup at PyCon. > On 2 Apr 2015, at 19:38, Kenneth Reitz notifications@github.com wrote: > > Okay, we currently have 10 pull requests open for this project, many of which are labelled "do not merge". > > Let's get this cleaned up. > > — > Reply to this email directly or view it on GitHub.	Lukasa	sigmavirus24
2209	2015-04-05 16:03:15	I think our documentation now very clearly illustrates that the elapsed time is always the time to the first byte of the body. Which means that this can be closed as we no longer expect this behaviour. @Lukasa or @kennethreitz should re-open this if they disagree.	sigmavirus24	kennethreitz
2209	2015-04-05 16:03:15	I think our documentation now very clearly illustrates that the elapsed time is always the time to the first byte of the body. Which means that this can be closed as we no longer expect this behaviour. @Lukasa or @kennethreitz should re-open this if they disagree.	sigmavirus24	Lukasa
2208	2014-09-07 19:09:16	@mlissner it's above all of our paygrades ;)	sigmavirus24	mlissner
2208	2014-09-07 19:21:08	@mlissner Trust me, this is one of those situations where you'd really rather not know. Get out, get out now. This way lies madness. Dive not into the murky world of HTTP, for monsters lurk in the depths.	Lukasa	mlissner
2207	2014-09-06 16:49:07	Don't be too happy @Lukasa. =P	sigmavirus24	Lukasa
2206	2014-09-05 21:23:43	Thanks for the thorough reply, @sigmavirus24. > There is a good reason not to do it on the module scope. That function is so rarely used by 98% of requests users that triggering the compile when they do import requests will hurt their performance for no real benefit. A typical solution is to compile them lazily (on first use) then, no? That way when you don't need to use the function you don't ha…	jab	sigmavirus24
2206	2014-09-05 23:42:21	> A typical solution is to compile them lazily (on first use) then, no? That way when you don't need to use the function you don't have to pay for it, and when you do, you're not punished for it on every call. Yeah, I'm not adverse to a pattern like this: > That said, out of curiosity I measured the performance impact [...] Did I measure wrong? You didn't show us how you measured it. > At least, …	sigmavirus24	Lukasa
2206	2014-09-06 08:52:50	My position here is basically a less negative version of @sigmavirus24's. I simple _don't care_ about these functions. They used to be used by requests pre-1.0 and aren't now, but we left them in because some people found them and used them. They aren't documented and the maintainers don't advertise them, but ordinarily they don't represent a maintenance cost to us. However, fundamentally, all of…	Lukasa	sigmavirus24
2206	2014-09-11 16:57:28	I think we've come to the conclusion that we will not be fixing this then. @Lukasa are you okay with my closing this?	sigmavirus24	Lukasa
2205	2014-12-07 18:56:03	Good catch @ibnIrshad	sigmavirus24	ibnIrshad
2204	2014-09-04 19:15:35	@Lukasa `retries=False` does not raise `MaxRetryError`s, not sure if the same is true for `retries=0`.	sigmavirus24	Lukasa
2204	2014-09-04 19:21:53	@Lukasa I think this is fixed in #2193 since this is very related to #2192.	sigmavirus24	Lukasa
2201	2014-09-04 16:50:16	@Lukasa still doesn't work:	stantonk	Lukasa
2201	2014-09-04 16:51:59	@t-8ch system time is correct. Oddly, requests made with the oauth2 lib works when I use certify:	stantonk	t-8ch
2201	2014-09-05 17:57:43	@Lukasa i did try it with cerifi above, it still fails	stantonk	Lukasa
2201	2014-09-05 18:02:44	@t-8ch NICE! That exposed the issue. The problem is that we were statically routing in /etc/hosts through an Nginx proxy with a self-signed cert :) Closing as this is not a requests issue. Thanks for all your help guys!	stantonk	t-8ch
2199	2014-09-03 19:00:03	@sigmavirus24 Why do we think it might?	Lukasa	sigmavirus24
2195	2014-08-30 08:02:08	I agree that it won't hurt us to have, but I agree with @t-8ch that we should avoid the slightly prejudicial name. Maybe just call it `pyopenssl`?	Lukasa	t-8ch
2195	2014-09-05 15:15:30	@t-8ch false	kennethreitz	t-8ch
2195	2014-09-05 15:44:02	@t-8ch I don't understand your concerns in this statement: > In requests < 2.4.0 The syntax error will even bubble up and just crash everything. The extra does not ship with anything `<= 2.4.0`. How does this affect those people?	sigmavirus24	t-8ch
2194	2014-08-29 21:40:12	@kevinburke I'll take care of that as I pull this into my PR. Thanks	sigmavirus24	kevinburke
2193	2014-08-29 21:25:46	@kevinburke are you okay with me pulling #2194 in here to keep things simple?	sigmavirus24	kevinburke
[truncated: 2,792 more rows]
