# Supplementary material for: Status, identity, and language: A study of issue discussions in GitHub
Source: PLoS One. 2019 Jun 14;14(6):e0215059. doi: 10.1371/journal.pone.0215059 (PMC6568400; doi:10.1371/journal.pone.0215059)
Supplement: S2 Data — (ZIP) [file pone.0215059.s003.zip › sample_46_projs_issues/kennethreitz_requests/issue_first_in.csv]

378	johtso	2012-01-23 00:55:58
378	piotr-dobrogost	2012-01-22 17:32:58
3661	tuukkamustonen	2016-10-31 16:32:46
2477	Lukasa	2015-03-06 18:53:23
3426	Lukasa	2016-07-20 17:00:51
3426	nateprewitt	2016-07-20 16:08:10
2066	migurski	2014-05-26 15:27:08
1472	Lukasa	2013-07-19 15:20:41
2227	sigmavirus24	2014-09-16 13:10:21
1456	phndiaye	2013-07-13 09:15:04
3812	Lukasa	2017-01-12 17:12:51
3840	azotlikid	2017-02-14 14:17:32
3840	jvanasco	2017-02-14 17:01:56
3840	Lukasa	2017-02-14 17:04:05
2487	Lukasa	2015-03-12 13:21:10
2301	sigmavirus24	2014-10-24 14:29:53
2177	Lukasa	2014-08-23 20:17:21
2268	sigmavirus24	2014-10-05 23:56:27
1752	kennethreitz	2013-11-22 07:51:22
757	dlitvakb	2012-08-03 22:56:03
757	piotr-dobrogost	2013-01-08 10:28:38
1426	t-8ch	2013-06-18 21:32:03
3297	davidfischer	2016-06-09 05:02:07
1165	Lukasa	2013-02-06 19:00:15
3065	Lukasa	2016-03-24 14:10:48
3065	james-hoegerl	2016-03-24 19:40:59
1473	sigmavirus24	2013-07-20 20:05:32
3874	nateprewitt	2017-02-14 16:38:40
1965	kennethreitz	2014-03-24 15:40:29
2312	skvsn	2016-01-27 11:53:27
2072	sigmavirus24	2014-05-28 13:17:35
3690	Lukasa	2016-11-16 08:38:31
3060	Lukasa	2016-03-18 10:01:21
286	piotr-dobrogost	2011-11-24 20:53:49
2876	KenKundert	2015-11-12 22:18:09
2595	agfor	2015-05-11 21:26:40
2595	Lukasa	2015-05-12 16:58:04
2595	shazow	2015-05-12 17:25:25
467	reorx	2012-03-02 06:34:37
1457	t-8ch	2013-07-15 10:48:35
1457	Lukasa	2013-07-13 09:21:23
1457	sigmavirus24	2013-08-02 01:32:16
1457	liquidscorpio	2013-07-13 09:09:57
851	kennethreitz	2012-09-24 14:41:50
851	Lukasa	2013-01-21 21:07:33
851	joeshaw	2013-01-21 21:15:47
2818	fitnr	2015-10-14 19:04:58
2818	vinodc	2015-10-20 00:58:51
2818	Lukasa	2015-10-20 07:52:19
3899	ogonbat	2017-03-01 09:31:49
3899	Lukasa	2017-03-01 08:23:34
1640	kennethreitz	2013-10-07 23:21:15
1640	Lukasa	2013-10-01 08:11:00
1640	mrichman	2013-10-02 18:28:26
1640	sigmavirus24	2013-10-01 00:57:09
3385	Lukasa	2016-07-05 09:47:23
3385	gugu	2016-07-05 09:01:30
3385	sigmavirus24	2016-07-05 13:35:22
1166	sigmavirus24	2013-03-04 21:51:03
1166	kanzure	2013-07-20 21:07:59
2402	mrname	2015-01-09 00:38:39
3415	Lukasa	2016-07-15 07:07:43
3354	ljdawn	2016-07-26 03:13:46
2215	cecton	2014-09-10 13:07:14
782	kennethreitz	2012-08-25 15:00:12
3685	tunezaq	2016-11-15 20:11:39
3685	nateprewitt	2016-11-15 18:42:52
3685	sigmavirus24	2016-11-15 19:44:29
1503	kennethreitz	2013-08-01 01:22:34
1503	skastel	2013-07-30 13:50:55
1503	Lukasa	2013-07-30 07:27:44
1503	sigmavirus24	2013-07-30 13:53:20
2207	sigmavirus24	2014-09-06 16:49:07
2877	Lukasa	2015-11-12 13:22:01
2877	sigmavirus24	2015-11-12 14:11:11
2877	kiddick	2015-11-12 13:34:26
3811	2tim	2017-01-11 21:53:20
2622	Lukasa	2015-06-01 21:38:44
2622	mgdelmonte	2015-06-01 22:39:02
2355	nuxlli	2014-11-25 01:00:14
2355	msabramo	2014-11-25 00:18:28
2355	sigmavirus24	2014-11-25 02:09:42
3022	jtpereyda	2016-02-21 01:31:49
1464	Lukasa	2013-07-19 08:19:51
1893	Lukasa	2014-01-30 17:34:26
3009	Lukasa	2016-03-06 20:04:57
3009	erydo	2016-03-06 19:57:56
3009	sigmavirus24	2016-03-07 04:25:48
1183	mkomitee	2013-02-12 17:51:04
1183	sigmavirus24	2013-02-12 17:35:52
927	temoto	2012-11-24 08:45:39
927	sigmavirus24	2012-11-24 03:47:42
565	kennethreitz	2012-04-26 20:59:16
556	idan	2012-04-22 11:49:16
3928	sigmavirus24	2017-03-23 16:55:33
1025	PanosJee	2012-12-17 23:03:42
1025	sigmavirus24	2012-12-17 22:26:15
2180	Lukasa	2014-08-26 05:41:07
3655	Lukasa	2016-11-02 08:34:01
3655	nateprewitt	2016-10-31 19:15:34
1219	Lukasa	2013-02-27 23:04:22
3003	gitpraetorianlabs	2016-02-10 18:35:44
1827	Lukasa	2013-12-24 10:27:53
2472	Lukasa	2015-03-04 19:54:57
2478	Lukasa	2015-03-07 09:50:52
2478	sigmavirus24	2015-03-07 14:01:11
2742	sigmavirus24	2015-08-25 01:45:00
3550	zhumingyu	2016-09-06 00:20:31
552	JNRowe	2012-04-23 10:39:30
552	slingamn	2012-04-23 14:51:26
552	sagarun	2012-04-23 20:22:32
1846	Lukasa	2014-01-07 17:30:05
1846	acdha	2014-01-07 16:38:56
1255	naftulikay	2013-03-22 16:02:32
1255	sigmavirus24	2013-03-22 02:48:01
441	kennethreitz	2012-02-21 17:59:37
1388	Lukasa	2013-05-25 08:03:59
3832	Lukasa	2017-01-25 15:40:26
2238	Lukasa	2014-09-20 22:22:20
2238	sigmavirus24	2014-09-20 23:37:55
3558	coderfreedom	2016-09-07 13:59:07
2400	sinank	2015-01-06 03:30:52
1140	sigmavirus24	2013-01-25 03:50:48
3603	Lukasa	2016-09-28 07:16:48
3603	iamprakashom	2016-09-28 07:41:05
3678	Lukasa	2016-11-14 16:55:31
3025	Tosible	2016-02-27 05:49:53
3025	sigmavirus24	2016-02-27 05:52:27
2648	Lukasa	2015-06-22 20:36:36
1924	sigmavirus24	2014-03-14 13:44:56
1924	schlamar	2014-03-13 06:45:42
265	Lukasa	2013-01-29 16:37:28
265	untitaker	2013-01-29 16:38:29
3287	warsaw	2016-06-17 10:58:32
3287	jayvdb	2016-06-06 02:10:11
3287	eriol	2016-06-06 23:09:47
1085	sigmavirus24	2013-01-06 04:27:07
161	michielgardner	2011-11-15 23:34:59
759	Lukasa	2012-08-06 14:14:21
1940	sigmavirus24	2014-03-05 03:08:13
1307	Lukasa	2013-04-11 21:30:01
3387	Lukasa	2016-07-05 16:41:43
3387	nateprewitt	2016-07-05 16:06:41
3387	sigmavirus24	2016-07-05 16:13:13
3489	nateprewitt	2016-08-09 18:17:19
2087	Lukasa	2014-06-07 08:56:07
1929	kennethreitz	2014-08-21 17:43:19
1929	Lukasa	2014-02-25 22:42:16
2709	Wu4m4n	2015-08-05 12:57:15
1452	Lukasa	2013-07-10 08:21:15
1452	sigmavirus24	2013-07-10 13:40:47
1143	Lukasa	2013-01-26 17:07:12
2042	Lukasa	2014-06-12 12:48:01
2661	Lukasa	2015-07-03 16:05:07
1770	kennethreitz	2013-12-05 22:29:41
1770	sigmavirus24	2013-12-03 03:43:49
3548	MehmetAzizYirik	2016-09-01 09:16:31
3440	kennethreitz	2016-07-26 04:50:04
2886	sigmavirus24	2015-11-17 15:21:25
2008	gosom	2015-09-14 11:25:16
2008	bofortitude	2014-04-18 07:34:20
3845	lukas-gitl	2017-02-06 21:38:06
2690	anatolyborodin	2015-07-24 18:21:45
1286	Lukasa	2013-04-02 19:55:53
1286	sigmavirus24	2013-04-16 18:02:30
3851	nateprewitt	2017-02-03 17:14:31
2224	blueyed	2014-09-12 16:09:19
2224	sigmavirus24	2014-09-12 15:47:27
2950	yoyoprs	2015-12-29 12:20:30
1075	amotoki	2013-01-10 04:26:39
1075	sigmavirus24	2012-12-31 01:08:30
1802	Lukasa	2013-12-16 08:51:58
1802	sigmavirus24	2013-12-16 14:08:23
968	kennethreitz	2012-11-27 18:50:10
968	Lukasa	2012-11-27 18:47:55
968	sigmavirus24	2012-11-27 18:53:26
988	Lukasa	2012-12-22 11:15:36
988	sigmavirus24	2012-12-05 16:58:31
3766	Lukasa	2016-12-14 09:41:08
3766	nateprewitt	2016-12-13 21:41:16
1414	kennethreitz	2013-06-12 18:12:15
3471	sigmavirus24	2016-08-04 10:34:16
1877	Lukasa	2014-01-24 06:52:54
1877	sigmavirus24	2014-01-23 23:34:26
2236	Lukasa	2014-09-19 12:52:30
3216	Lukasa	2016-05-24 07:02:09
3869	Lukasa	2017-02-12 07:33:08
3797	RobGThai	2017-01-24 15:51:24
2450	Lukasa	2015-02-19 19:21:42
2450	sigmavirus24	2015-02-20 02:02:07
2128	sigmavirus24	2014-07-14 14:39:17
2649	eltermann	2015-10-01 20:31:05
2649	sezginriggs	2015-06-23 10:13:42
2649	metrue	2016-08-27 15:39:48
1787	adaschevici	2013-12-18 17:23:54
1787	adamsc	2013-12-19 02:59:20
1787	Lukasa	2013-12-19 08:30:06
1787	darshahlu	2014-03-20 18:21:58
3803	Lukasa	2017-01-09 19:41:40
2559	Lukasa	2015-04-22 20:08:03
677	Lukasa	2012-06-21 18:40:25
677	sigmavirus24	2012-06-21 01:07:39
907	kennethreitz	2012-11-29 13:29:44
907	slingamn	2012-10-23 06:23:34
907	piotr-dobrogost	2012-11-29 13:13:06
907	sigmavirus24	2012-10-23 13:55:15
1507	Lukasa	2013-07-31 07:26:36
1507	erydo	2013-08-01 01:18:10
1507	sigmavirus24	2013-08-01 01:12:45
2526	justintime32	2015-04-04 06:53:49
1349	sigmavirus24	2013-05-05 03:13:58
2812	Lukasa	2015-10-08 13:11:04
1319	jmakeig	2013-04-25 20:21:28
2754	Lukasa	2015-09-18 22:16:12
1856	Lukasa	2014-01-10 15:56:40
1856	t-8ch	2014-01-11 09:43:26
1856	shazow	2014-01-11 18:16:40
1856	sigmavirus24	2014-01-11 18:23:14
1390	kennethreitz	2016-06-09 04:27:02
1390	njsmith	2016-06-11 02:55:28
1390	glyph	2016-06-17 03:34:45
1390	Lukasa	2016-06-09 08:33:40
1390	smorin	2016-06-09 04:54:57
1440	Lukasa	2013-07-01 20:38:27
1440	fcurella	2013-07-15 13:47:15
3760	nateprewitt	2016-12-09 14:53:29
3760	sigmavirus24	2016-12-09 14:44:18
1739	kennethreitz	2013-11-15 18:51:45
1171	Lukasa	2013-02-08 09:16:34
1171	norey	2013-02-08 09:44:16
1171	sigmavirus24	2013-02-07 20:04:09
2427	luozhaoyu	2015-01-26 07:00:17
2427	sigmavirus24	2015-01-26 05:54:36
2282	sigmavirus24	2014-10-14 15:17:43
3011	Lukasa	2016-02-13 08:49:23
2821	Lukasa	2015-10-12 09:52:41
951	ghost	2012-11-24 11:24:35
2955	msztolcman	2016-05-27 15:50:49
2598	Lukasa	2015-05-13 06:08:49
1198	ksnavely	2014-02-08 13:18:06
1198	kevinburke	2014-10-05 19:47:08
1198	Lukasa	2014-02-09 09:25:32
1198	benhoyt	2013-04-09 09:49:14
1198	sigmavirus24	2014-10-05 17:37:27
2666	gvangool	2015-07-14 06:11:56
2666	sigmavirus24	2015-07-13 13:29:33
2329	Lukasa	2014-11-11 22:35:35
3439	sigmavirus24	2016-07-23 19:16:06
2941	Lukasa	2015-12-20 10:15:40
2768	sigmavirus24	2015-09-10 22:01:59
2737	Lukasa	2015-08-21 08:08:17
2675	sunu	2015-07-17 09:44:35
2741	jasongrout	2015-08-25 14:39:13
2741	sigmavirus24	2015-09-06 02:17:59
2741	Lukasa	2015-08-25 07:26:40
2972	munro	2016-01-20 18:59:33
2972	Lukasa	2016-01-20 09:04:14
2972	sigmavirus24	2016-01-20 02:21:44
3359	shellhead	2016-09-01 06:05:16
3359	nateprewitt	2016-09-01 13:41:03
502	kennethreitz	2012-04-07 17:31:40
502	piotr-dobrogost	2012-04-07 23:19:38
2871	Lukasa	2015-11-10 15:54:03
2871	sigmavirus24	2015-11-10 15:28:17
2863	Lukasa	2015-11-06 17:16:29
1273	sigmavirus24	2013-04-03 13:28:35
1273	rowedonalde	2013-04-03 17:38:58
3136	Lukasa	2016-04-28 10:43:10
2481	gsakkis	2015-03-10 14:39:39
2740	Lukasa	2015-08-24 12:43:00
691	GMLudo	2012-08-05 20:12:06
691	brutasse	2012-07-30 12:10:19
691	sigmavirus24	2012-07-30 13:01:36
2903	standaloneSA	2016-02-26 16:28:02
2903	kennethreitz	2016-04-06 19:18:40
2165	ekw	2014-08-12 17:44:54
1341	cdunklau	2013-05-01 18:37:33
2717	adamn	2017-02-15 22:24:25
2717	sigmavirus24	2015-08-12 15:39:11
557	Lukasa	2013-01-21 20:04:48
557	sigmavirus24	2012-12-13 00:06:15
2309	sigmavirus24	2014-10-28 22:06:09
2554	foxx	2015-04-21 14:57:39
2554	sigmavirus24	2015-07-28 20:23:51
2769	Lukasa	2015-09-10 21:14:05
1729	sigmavirus24	2013-12-04 01:48:49
1786	Lukasa	2015-12-28 15:58:06
1786	vincentbernat	2015-12-28 15:41:13
1475	kennethreitz	2013-07-20 20:09:08
1475	Lukasa	2013-07-20 17:04:19
1475	sigmavirus24	2013-08-02 02:48:40
823	alicebob	2012-08-30 13:26:52
823	sigmavirus24	2012-08-30 13:14:05
747	volker48	2012-08-04 00:50:32
3057	Lukasa	2016-03-17 15:19:57
2590	borbamartin	2016-02-02 12:44:54
1369	Lukasa	2013-05-20 19:21:58
3493	saveman71	2016-08-10 16:10:59
3493	nateprewitt	2016-08-10 17:04:49
3493	Lukasa	2016-08-11 17:03:14
3687	quantenschaum	2016-11-23 09:31:18
3687	nlevitt	2016-11-16 06:28:10
458	yuvadm	2012-03-29 07:35:27
2837	Lukasa	2015-10-20 08:24:32
91	kennethreitz	2011-08-13 17:03:33
1634	sigmavirus24	2013-09-28 15:02:05
1634	thikonom	2013-09-28 15:24:29
1985	Lukasa	2016-10-12 08:14:37
1985	briggr1	2016-10-04 22:42:51
1985	sigmavirus24	2016-08-18 00:02:31
2048	Lukasa	2014-05-17 20:42:42
2048	sigmavirus24	2014-05-17 21:17:37
3634	jeremycline	2016-10-24 14:29:27
857	sigmavirus24	2013-01-26 19:54:24
2947	Lukasa	2015-12-28 11:20:19
2947	sigmavirus24	2016-09-06 00:07:58
3554	Lukasa	2016-09-05 20:19:27
3554	nateprewitt	2016-09-05 18:51:18
3076	hachterberg	2016-04-05 14:05:58
3563	Lukasa	2016-11-16 13:29:47
3563	nateprewitt	2016-09-10 17:25:14
3038	kennethreitz	2016-04-14 04:24:46
3038	Lukasa	2016-03-08 08:32:42
2869	miroli	2015-11-10 12:51:02
2379	sigmavirus24	2014-12-12 16:28:05
3082	kennethreitz	2016-04-11 17:43:20
3082	Lukasa	2016-04-08 20:40:11
359	umbrae	2012-02-28 14:15:36
2374	sigmavirus24	2014-12-08 23:46:14
3007	Kentzo	2016-02-12 20:54:55
3908	dbazile	2017-03-04 20:56:49
1858	Lukasa	2014-01-11 10:00:52
1858	sigmavirus24	2014-01-12 14:26:45
1858	sybeck2k	2014-01-13 13:08:44
3600	Lukasa	2016-09-27 07:06:25
3786	Andriuskislas	2016-12-22 19:56:51
3786	sigmavirus24	2016-12-23 01:36:34
1698	drsm79	2013-10-24 09:51:57
1853	Lukasa	2014-01-09 16:13:16
1853	chmouel	2014-01-09 19:25:47
1711	abn	2013-10-30 01:56:48
1185	sigmavirus24	2013-02-13 04:05:15
1789	Lukasa	2013-12-11 16:30:35
3662	sztomi	2016-11-02 15:54:19
3662	rmhasan	2016-11-17 03:05:09
3662	nateprewitt	2016-11-16 16:06:58
3662	Lukasa	2016-11-12 08:42:57
1989	sigmavirus24	2014-04-03 00:05:43
3776	Lukasa	2016-12-22 12:02:39
3776	mplonka	2016-12-22 10:40:54
2636	shazow	2015-06-13 09:49:13
2636	sigmavirus24	2015-06-12 02:10:48
727	vickimo	2012-07-14 20:12:25
1534	dstufft	2013-08-17 01:55:36
1534	sigmavirus24	2013-08-17 01:50:45
3939	a-sharma11	2017-03-24 10:49:09
1849	sigmavirus24	2014-01-07 23:15:06
1977	athoik	2014-03-27 18:44:22
1977	syphar	2014-03-27 18:10:41
976	sigmavirus24	2012-11-29 20:34:57
1724	daftshady	2013-11-04 13:36:15
1724	sigmavirus24	2013-11-04 12:55:06
2141	sigmavirus24	2014-07-18 17:16:21
3885	davidfontenot	2017-02-22 20:59:35
1182	Lukasa	2013-02-13 21:44:56
1182	sigmavirus24	2013-02-12 04:13:22
2625	est	2015-06-15 03:28:33
1008	t-8ch	2013-01-18 15:30:09
1008	whit537	2013-01-28 01:50:56
3738	lslebodn	2016-12-22 14:03:52
3738	Lukasa	2016-11-30 21:22:10
3738	tiran	2016-12-01 10:44:47
3738	mshahpalerra	2016-12-01 06:00:01
3738	marcosnils	2016-12-01 06:04:02
3738	sigmavirus24	2016-12-22 19:23:26
3738	nateprewitt	2016-11-30 21:24:39
2831	Lukasa	2015-10-16 12:21:43
2347	sigmavirus24	2014-11-17 04:40:53
1617	sigmavirus24	2013-09-24 02:45:49
2036	espdev	2014-05-08 09:19:54
2910	spookylukey	2015-12-01 20:35:41
2169	kennethreitz	2014-08-28 17:02:47
2169	tychotatitscheff	2014-08-27 15:04:17
2169	Lukasa	2014-08-27 05:36:26
2169	sigmavirus24	2014-08-26 19:25:37
3507	TetraEtc	2016-08-12 00:36:36
3507	nateprewitt	2016-08-11 23:54:54
3507	sigmavirus24	2016-08-12 11:23:07
2118	brandon-rhodes	2014-07-02 16:39:48
2118	dsully	2017-01-13 15:56:19
2118	Lukasa	2014-07-20 11:44:19
2118	aadamowski	2015-12-03 21:47:14
2118	sigmavirus24	2014-07-02 16:11:52
2229	Lukasa	2015-04-07 11:33:11
1334	rcarz	2013-05-30 21:07:55
1334	Lukasa	2013-06-06 08:48:10
1334	Anorov	2013-06-06 16:55:44
1269	makto	2013-03-29 11:34:04
1269	sigmavirus24	2013-03-29 12:50:55
2771	Lukasa	2015-09-11 16:40:54
2771	sigmavirus24	2015-11-05 22:30:25
3478	TetraEtc	2016-08-09 02:39:45
3478	huseyinyilmaz	2016-08-08 22:52:49
3478	sigmavirus24	2016-08-08 22:47:04
1218	sigmavirus24	2013-02-26 17:13:07
3481	Lukasa	2016-08-09 08:37:36
3481	jone	2016-08-09 08:46:07
3481	nateprewitt	2016-08-10 03:29:09
1053	Lukasa	2013-01-19 13:00:57
1053	shazow	2013-01-19 17:11:26
1053	sigmavirus24	2013-02-09 03:19:25
2829	Lukasa	2015-10-15 14:02:13
2829	dblia	2015-10-15 14:38:23
3543	Lukasa	2016-08-27 11:36:36
1193	Lukasa	2013-02-14 04:23:44
2205	sigmavirus24	2014-12-07 18:56:03
1691	sigmavirus24	2014-03-19 13:20:45
2527	zhaoguixu	2015-04-05 18:16:28
3223	sigmavirus24	2016-05-28 22:04:07
1487	sigmavirus24	2013-08-01 01:14:09
3487	Lukasa	2016-08-09 15:40:18
1765	bicycle1885	2013-11-29 17:06:05
1765	Lukasa	2013-11-29 16:38:30
1765	sigmavirus24	2013-11-29 16:45:36
1892	kennethreitz	2014-01-31 16:59:22
1892	Stephn-R	2014-01-31 07:19:31
1892	Lukasa	2014-01-29 19:15:37
1892	sigmavirus24	2014-01-30 20:38:17
3551	Lukasa	2016-09-05 16:22:13
1624	sigmavirus24	2013-09-28 17:43:55
1654	Lukasa	2013-10-05 17:02:18
1654	sigmavirus24	2013-10-05 14:49:11
1654	untitaker	2013-10-05 14:38:33
1419	kennethreitz	2013-06-15 05:50:42
1419	Lukasa	2013-06-13 08:03:08
3089	liuyang007	2016-04-14 01:19:28
2822	sigmavirus24	2015-10-12 16:36:11
1090	mikofski	2013-01-10 20:59:48
2715	sigmavirus24	2015-08-08 20:06:01
79	jgorset	2011-06-24 16:22:58
696	bhoomit	2013-11-18 08:36:51
1119	kennethreitz	2013-01-21 13:43:50
1119	Lukasa	2013-01-26 15:48:53
1119	sigmavirus24	2013-01-21 14:55:50
1133	maxcountryman	2013-01-24 15:19:56
1133	kennethreitz	2013-01-24 18:05:10
1133	Lukasa	2013-01-24 18:15:00
1133	sigmavirus24	2013-01-24 13:55:48
2195	kennethreitz	2014-09-05 15:15:30
2195	Lukasa	2014-08-30 08:02:08
2195	sigmavirus24	2014-08-30 13:24:11
2152	Matt3o12	2014-07-27 16:52:19
817	kennethreitz	2012-08-28 17:34:22
817	msabramo	2012-08-28 13:53:33
1743	kennethreitz	2013-11-20 09:03:16
1743	Lukasa	2013-11-18 08:57:00
936	kennethreitz	2012-12-02 19:28:08
2826	shagunsodhani	2015-10-16 11:36:37
2826	TorKlingberg	2015-10-19 09:48:10
1303	kennethreitz	2013-04-10 17:26:08
1303	sigmavirus24	2014-02-12 02:35:39
3066	nateprewitt	2016-11-03 20:52:54
3066	davidsoncasey	2016-05-06 16:47:54
980	dbrgn	2012-12-01 14:39:18
1884	jimbaker	2014-04-02 03:55:28
1884	Lukasa	2014-01-27 10:01:29
1884	sigmavirus24	2014-01-27 14:37:47
2462	Lukasa	2015-03-06 07:14:24
2462	sigmavirus24	2015-03-12 01:56:09
1916	kennethreitz	2014-03-10 13:01:54
1916	schlamar	2014-03-06 16:17:44
821	oliverjanik	2013-05-13 03:04:55
1834	sigmavirus24	2013-12-30 17:38:18
2931	Lukasa	2015-12-16 15:16:38
520	kennethreitz	2012-03-31 05:31:36
520	rca	2013-10-15 00:52:20
520	mouadino	2014-02-24 21:40:56
520	shazow	2012-05-06 19:29:56
520	slingamn	2012-05-06 19:08:15
2249	Lukasa	2014-09-25 20:22:05
2249	shazow	2014-09-26 16:31:19
2249	sigmavirus24	2014-09-26 14:52:49
1151	sigmavirus24	2013-01-30 18:54:33
1589	Lukasa	2013-09-11 14:45:08
1972	avidas	2014-03-23 16:39:33
1972	Lukasa	2014-04-04 17:04:24
1972	sigmavirus24	2014-03-23 16:49:03
2181	kennethreitz	2014-08-26 19:16:27
2181	Lukasa	2014-08-26 18:58:37
2181	Tech356	2014-08-26 19:31:01
882	Lukasa	2012-11-24 11:57:26
882	sigmavirus24	2012-10-07 18:52:43
2680	Lukasa	2015-07-19 09:56:59
1180	sigmavirus24	2013-02-11 00:40:52
3367	toadzhou	2016-06-30 09:01:45
1829	douglarek	2013-12-26 02:18:41
369	timbertson	2012-02-11 23:55:25
1840	dvasseur	2014-01-05 13:21:42
799	kennethreitz	2012-08-20 05:38:27
799	joequery	2014-01-08 16:51:59
799	dsoprea	2014-01-07 15:41:44
799	shazow	2012-09-24 16:01:57
799	Lukasa	2014-01-07 15:57:51
3770	sigmavirus24	2016-12-15 02:06:09
982	piotr-dobrogost	2012-12-23 11:32:02
1696	canibanoglu	2013-10-22 20:51:27
1696	sigmavirus24	2013-10-23 01:48:00
2194	sigmavirus24	2014-08-29 21:40:12
1980	Lukasa	2014-03-29 09:05:48
1980	sigmavirus24	2014-03-29 15:31:21
2547	sigmavirus24	2015-04-11 03:02:46
1333	Lukasa	2013-04-30 08:28:35
1333	cdunklau	2013-04-29 16:59:19
1690	shrredd	2013-10-19 05:25:58
1690	Lukasa	2013-10-19 07:05:58
1690	sigmavirus24	2013-10-19 01:34:06
3913	Lukasa	2017-03-07 09:35:52
1735	sigmavirus24	2013-11-15 12:52:32
2550	kennethreitz	2015-04-17 12:44:36
2550	Lukasa	2015-04-13 15:40:17
2550	sigmavirus24	2015-04-14 01:37:38
539	mponton	2012-05-07 00:19:21
1327	Lukasa	2013-04-25 14:31:40
1327	sigmavirus24	2013-04-25 12:58:53
1327	ambv	2013-05-01 18:19:11
2021	sigmavirus24	2014-04-26 13:29:49
1324	sigmavirus24	2013-04-25 03:20:04
1710	jvantuyl	2013-10-29 16:33:47
1710	Lukasa	2013-10-29 11:05:21
1710	sigmavirus24	2013-10-30 02:54:52
1910	Lukasa	2014-02-12 08:32:10
1910	sigmavirus24	2014-02-13 01:49:54
1910	e-manuel	2014-02-11 20:27:24
830	kennethreitz	2012-09-11 03:05:51
3048	Lukasa	2016-03-13 11:13:15
3048	Stranger6667	2016-03-15 13:51:17
2129	jamielennox	2014-07-15 02:42:42
2129	kennethreitz	2014-07-22 20:23:04
2129	sigmavirus24	2014-07-23 00:39:10
1154	sigmavirus24	2013-01-31 13:46:36
1781	kennethreitz	2013-12-06 17:13:05
1781	kracekumar	2013-12-06 17:16:26
1781	Lukasa	2013-12-06 17:02:16
3704	nateprewitt	2016-11-18 20:10:14
3704	afeld	2016-11-17 18:19:37
3837	jvanasco	2017-01-29 20:55:18
1625	Lukasa	2013-09-25 14:49:09
1625	f	2013-09-25 14:59:54
2767	Lukasa	2015-09-10 21:12:57
3717	Lukasa	2016-11-23 10:17:29
3717	nateprewitt	2016-11-23 03:48:05
1805	Lukasa	2013-12-17 15:32:09
3036	Lukasa	2016-03-07 08:33:52
3036	jakubroztocil	2016-03-11 16:43:11
3036	sigmavirus24	2016-03-11 00:31:23
1159	sigmavirus24	2013-02-01 16:50:31
2879	datarup	2015-11-12 18:40:42
2864	sigmavirus24	2015-11-07 21:41:13
335	dalanmiller	2012-02-23 18:59:28
335	piotr-dobrogost	2012-02-23 20:21:55
335	Lukasa	2012-02-23 21:11:03
2524	mktums	2015-04-02 19:30:59
3819	llazzaro	2017-01-15 18:58:19
3881	Lukasa	2017-02-19 21:34:15
1737	Lukasa	2013-11-14 14:44:20
1737	itsadok	2013-11-14 13:20:14
1737	sigmavirus24	2013-11-14 13:00:00
1453	Lukasa	2013-07-11 08:21:23
3337	PabloLefort	2016-06-15 13:10:42
1808	teleyinex	2013-12-18 07:44:53
3486	nateprewitt	2016-08-09 13:53:03
3486	sigmavirus24	2016-08-09 13:51:45
3875	jamshid	2017-02-15 05:24:11
2061	Lukasa	2014-05-23 16:40:54
2061	shazow	2014-05-27 17:26:05
2061	sigmavirus24	2014-05-25 18:34:08
694	Lukasa	2012-06-22 12:27:55
3289	jayvdb	2016-06-17 09:50:54
3289	Lukasa	2016-06-07 14:26:27
2446	riordan	2015-10-14 20:04:25
2287	sigmavirus24	2015-04-07 13:50:06
2997	Lukasa	2016-02-05 19:52:19
3029	kennethreitz	2016-03-04 19:57:34
3029	vaibhavkaul	2016-03-03 22:30:53
3029	sigmavirus24	2016-03-03 22:26:47
388	seanjensengrey	2012-01-26 18:59:12
3368	sigmavirus24	2016-07-01 00:10:57
1733	Lukasa	2013-11-09 22:50:42
1733	sigmavirus24	2013-11-10 01:59:14
1944	kennethreitz	2014-03-31 14:31:38
1944	schlamar	2014-03-10 07:24:49
1944	Lukasa	2014-03-10 15:54:51
1944	zackw	2014-03-13 15:56:30
1944	maxcountryman	2014-03-10 14:48:09
1944	sigmavirus24	2014-03-14 13:43:41
847	mlissner	2013-06-19 19:15:05
847	Lukasa	2013-06-19 08:05:44
847	sigmavirus24	2012-09-10 13:49:51
847	shazow	2012-09-10 15:48:13
2998	jcmcken	2016-02-10 13:52:30
860	sigmavirus24	2012-09-18 22:00:20
1191	nathankot	2013-02-15 00:12:02
1191	sigmavirus24	2013-02-14 03:34:10
2153	sigmavirus24	2014-07-30 03:42:48
2083	JakeAustwick	2014-06-03 14:25:33
1058	Lukasa	2012-12-22 12:12:55
2582	Lukasa	2015-05-01 05:59:45
2163	sigmavirus24	2014-08-12 15:41:18
2163	m-novikov	2014-08-27 16:08:54
3417	Lukasa	2016-07-15 07:12:36
3417	nateprewitt	2016-07-16 15:08:45
3417	sigmavirus24	2016-08-22 16:41:45
1650	kennethreitz	2013-10-04 06:15:00
1650	sigmavirus24	2013-10-04 14:12:42
3718	nsoranzo	2016-11-23 21:38:02
3718	sigmavirus24	2016-11-24 12:36:10
2923	Lukasa	2015-12-09 16:33:02
2535	sigmavirus24	2015-04-06 14:03:00
3199	sigmavirus24	2016-05-19 19:46:29
1726	t-8ch	2013-11-05 22:01:57
1726	sigmavirus24	2013-11-05 03:57:25
990	Lukasa	2012-12-06 18:23:54
2786	sigmavirus24	2015-09-27 00:47:24
2192	sigmavirus24	2014-08-29 19:37:25
2308	sigmavirus24	2014-10-27 18:16:12
2297	sigmavirus24	2014-10-22 20:36:20
1285	t-8ch	2013-04-02 22:00:59
1285	sigmavirus24	2013-04-02 22:06:59
1860	Lukasa	2015-12-16 15:32:50
1860	sigmavirus24	2014-01-12 20:34:24
3739	obestwalter	2016-12-01 11:46:33
3739	Lukasa	2016-12-01 08:18:37
3739	nateprewitt	2016-11-30 23:52:35
2617	Lukasa	2015-05-28 17:09:51
2617	sigmavirus24	2015-05-30 14:38:19
1857	t-8ch	2014-01-10 18:14:42
1857	Lukasa	2014-01-10 18:48:17
1857	alex	2014-01-10 18:57:43
1857	shazow	2014-01-10 18:18:09
2003	nateprewitt	2016-12-16 19:01:45
2003	sigmavirus24	2016-12-16 18:50:48
1533	Lukasa	2013-08-23 05:08:18
3491	jidar	2016-08-09 21:22:10
3491	Lukasa	2016-08-09 21:10:05
3491	nateprewitt	2016-08-09 21:05:57
3043	tusharmakkar08	2016-03-09 15:47:57
1914	hobbeswalsh	2014-02-13 19:26:54
1914	Lukasa	2014-02-13 07:40:03
3470	yeukhon	2016-08-04 07:13:27
2173	tychotatitscheff	2014-08-22 08:45:23
2976	shoma	2016-01-22 04:49:26
3594	nateprewitt	2016-09-20 16:24:26
2372	Lukasa	2014-12-08 09:53:19
223	aknuds1	2012-05-02 10:59:03
223	sigmavirus24	2012-09-21 14:25:29
223	zoranzaric	2011-11-29 16:39:05
223	amalakar	2012-11-27 01:59:30
1246	kennethreitz	2013-04-16 15:53:13
1246	piotr-dobrogost	2013-04-16 13:33:58
1246	sigmavirus24	2013-04-16 13:44:32
499	pitsevich	2013-04-25 16:20:19
416	gtaylor	2012-02-08 16:50:10
141	kennethreitz	2011-09-19 19:44:02
1994	Lukasa	2014-04-05 14:45:03
1994	sigmavirus24	2014-04-05 14:51:00
1693	Lukasa	2013-10-21 10:10:39
1693	sigmavirus24	2013-10-20 17:26:08
3077	correcthorsebatterystaple-	2016-04-06 17:31:11
3824	Arno0x	2017-01-18 21:21:02
1564	sigmavirus24	2013-08-31 02:04:08
2633	Lukasa	2015-06-09 10:38:31
2230	kevinburke	2014-09-18 06:45:43
2230	Lukasa	2014-09-18 06:09:32
1400	Lukasa	2013-06-08 08:04:53
1329	cdunklau	2013-04-26 21:03:27
3827	Lukasa	2017-01-24 12:44:51
1687	sigmavirus24	2013-10-20 16:25:27
2239	Lukasa	2014-10-20 22:02:48
1799	martinblech	2013-12-14 20:49:28
1799	Lukasa	2013-12-14 20:14:48
3464	glyph	2016-08-01 04:35:36
1312	sigmavirus24	2013-04-14 18:30:16
1709	kennethreitz	2013-10-28 17:27:48
1709	samuelhug	2013-10-28 17:36:03
1709	Lukasa	2013-10-28 17:21:17
2006	Lukasa	2014-04-16 20:03:11
2006	untitaker	2014-04-28 19:55:10
3050	alexanderad	2016-03-13 12:26:00
3050	Lukasa	2016-03-13 12:49:24
1630	daftshady	2013-09-27 11:36:55
1630	Lukasa	2013-09-27 11:44:00
1495	sharpshadow	2014-10-31 20:42:20
1442	Lukasa	2013-07-05 20:29:39
1442	jvanasco	2013-07-06 20:57:12
3023	Lukasa	2016-02-18 17:34:55
3023	sigmavirus24	2016-02-18 19:19:15
3023	jtpereyda	2016-02-18 19:50:45
1233	kennethreitz	2013-03-02 21:05:11
1233	sigmavirus24	2013-03-03 02:44:05
3660	Lukasa	2016-10-31 13:59:12
1727	Lukasa	2013-11-10 09:35:43
1727	sigmavirus24	2013-11-10 16:02:04
3482	rohitkhatri	2016-08-09 09:12:14
2844	sigmavirus24	2015-12-16 14:48:23
96	kyleconroy	2011-08-12 19:29:32
1942	Lukasa	2014-03-07 13:28:36
1942	ashemedai	2014-03-07 20:13:32
1955	sigmavirus24	2014-03-15 17:55:05
2206	Lukasa	2014-09-06 08:52:50
2206	jab	2014-09-05 21:23:43
2206	sigmavirus24	2014-09-05 20:36:43
2108	vitek	2014-06-23 09:05:41
935	Lukasa	2016-01-31 07:58:37
935	piotr-dobrogost	2012-11-10 17:38:01
2185	joneskoo	2014-08-27 12:22:05
2185	Lukasa	2014-08-27 12:23:32
2543	sigmavirus24	2015-07-06 16:37:21
3545	nateprewitt	2016-09-20 19:05:55
3545	sigmavirus24	2016-09-22 12:04:49
1486	kennethreitz	2013-07-23 16:03:22
2155	hheimbuerger	2014-08-01 13:48:51
2155	sigmavirus24	2014-08-01 14:56:06
1810	sigmavirus24	2013-12-18 14:48:06
3635	Arion-Dsh	2016-10-26 06:49:53
3477	Lukasa	2016-08-08 21:36:28
3477	lmazuel	2016-08-08 21:40:22
1449	kylestev	2013-07-10 03:03:28
1449	Lukasa	2013-07-09 20:54:43
1449	sigmavirus24	2013-07-10 02:36:35
3695	Lukasa	2016-11-25 13:17:57
3695	nateprewitt	2016-11-17 15:37:08
3706	kmala	2016-11-21 17:29:20
30	wiz	2012-01-24 12:44:51
737	kennethreitz	2012-07-27 05:43:53
737	Lukasa	2012-07-24 22:21:30
655	kennethreitz	2012-06-06 06:35:08
655	shazow	2012-06-25 16:42:58
655	schlamar	2012-06-25 14:18:16
3296	Lukasa	2016-07-04 13:30:36
3171	Lukasa	2016-05-03 07:44:40
2833	Lukasa	2015-10-17 08:40:29
731	kennethreitz	2012-07-18 14:44:35
731	Lukasa	2012-07-18 13:40:00
917	piotr-dobrogost	2012-11-23 19:38:38
3184	Lukasa	2016-05-11 08:06:41
3184	davidsoncasey	2016-05-11 04:01:14
3093	sigmavirus24	2016-04-15 21:38:22
1833	xjsender	2013-12-28 12:28:19
2919	Lukasa	2015-12-07 08:07:42
2331	Lukasa	2014-11-12 14:26:42
741	kennethreitz	2012-07-26 23:47:05
741	piotr-dobrogost	2013-01-08 20:42:42
741	karlcow	2013-01-09 01:57:24
1359	astratto	2013-07-19 09:20:08
1863	Lukasa	2014-01-13 21:31:36
1863	sigmavirus24	2014-01-13 22:38:47
543	TkTech	2012-04-10 04:22:02
2386	Lukasa	2015-01-27 12:57:27
970	kennethreitz	2012-12-15 21:11:21
3045	sigmavirus24	2016-03-10 22:04:48
3365	Lukasa	2016-06-28 07:33:27
2499	Lukasa	2015-03-16 15:45:03
1638	Lukasa	2013-10-09 15:22:53
1638	dknecht	2013-10-01 08:50:30
1638	sigmavirus24	2013-10-01 01:57:29
153	kennethreitz	2011-09-25 23:45:40
493	kennethreitz	2012-03-18 23:25:20
493	shazow	2012-03-18 23:16:20
2706	Lukasa	2015-08-06 22:31:46
2706	ak1r4	2015-08-05 05:41:20
2809	hombremuchacho	2015-10-08 16:37:21
1906	Lukasa	2014-02-07 13:37:31
1906	dwfreed	2016-03-25 00:45:43
1906	maxcountryman	2015-02-12 20:01:20
1906	t-8ch	2015-02-12 20:14:33
1906	ulandj	2015-03-17 08:51:34
1906	sigmavirus24	2014-02-08 15:00:52
136	kennethreitz	2011-08-31 05:18:55
136	jbergstroem	2011-08-31 07:42:33
2480	sigmavirus24	2015-03-09 14:19:57
2757	Lukasa	2015-09-05 20:59:40
2757	sigmavirus24	2015-09-20 02:28:18
2757	keyan	2015-09-24 01:46:51
2444	sigmavirus24	2015-02-11 18:58:36
2444	Yasumoto	2015-02-11 19:07:03
3100	hitstergtd	2016-04-17 20:03:22
3536	nateprewitt	2016-11-03 15:36:23
1714	sigmavirus24	2013-10-30 11:45:21
1804	ChristopherHackett	2013-12-16 13:12:58
1804	sigmavirus24	2013-12-16 14:02:33
989	Lukasa	2012-12-06 20:52:20
989	sigmavirus24	2012-12-06 21:52:26
1803	Lukasa	2013-12-19 08:24:10
1803	julienaubert	2017-02-08 00:56:17
1803	sigmavirus24	2013-12-16 14:10:21
1296	sursh	2013-04-08 17:03:44
2532	Anorov	2015-04-06 23:02:22
2925	guojh	2015-12-11 20:49:31
2925	sigmavirus24	2015-12-11 23:34:08
2571	bmutinda	2015-04-25 10:33:38
849	sigmavirus24	2012-09-12 17:39:15
2605	Lukasa	2015-05-18 17:00:36
864	sigmavirus24	2012-09-23 23:48:31
166	kennethreitz	2011-09-17 17:00:41
333	kennethreitz	2012-01-05 19:31:47
333	gazpachoking	2012-01-05 18:44:04
333	bryanhelmig	2012-01-05 18:29:58
1595	ziadsawalha	2013-12-20 07:11:50
1595	woozyking	2013-09-12 21:24:07
2441	andreif	2015-02-08 16:05:46
1542	cvolawless	2014-05-20 19:51:32
1542	kqdtran	2013-09-24 03:27:53
1542	sigmavirus24	2013-08-20 02:15:42
1116	Lukasa	2013-01-19 18:16:27
1116	piotr-dobrogost	2013-01-23 20:59:22
1116	sigmavirus24	2013-01-19 18:12:56
3196	Lukasa	2016-05-16 17:19:29
944	kennethreitz	2012-11-23 10:24:57
944	Lukasa	2012-11-18 12:15:12
944	sybrenstuvel	2012-11-19 01:38:46
2836	Lukasa	2015-10-20 14:46:59
2836	sigmavirus24	2015-10-20 16:19:58
3839	cmanallen	2017-01-31 15:02:14
1963	sigmavirus24	2014-03-23 14:54:08
2996	kennethreitz	2016-02-05 20:34:51
2996	Lukasa	2016-02-05 13:19:26
2996	Stranger6667	2016-02-05 20:58:24
2630	koobs	2015-06-05 05:35:02
2630	Lukasa	2015-06-05 12:45:27
2630	sigmavirus24	2015-06-05 13:24:34
2388	Lukasa	2014-12-22 23:23:49
2388	neosab	2015-06-05 06:09:05
1602	sigmavirus24	2013-09-14 03:34:06
2791	adrianzhang	2015-09-29 03:12:48
3521	untitaker	2016-08-29 16:08:44
1071	kennethreitz	2012-12-28 15:36:03
1394	kennethreitz	2013-05-31 13:50:51
1702	Lukasa	2013-10-24 20:24:11
3745	alexwlchan	2016-12-02 19:31:54
3463	kennethreitz	2017-02-10 21:51:23
3463	Lukasa	2016-07-31 07:36:07
2819	Lukasa	2015-10-11 14:32:28
498	kennethreitz	2012-03-31 07:23:09
498	singingwolfboy	2012-03-19 14:10:32
498	rdixit	2012-03-31 03:00:36
1281	sigmavirus24	2013-04-02 12:11:31
1222	sigmavirus24	2013-02-28 22:11:06
1320	Lukasa	2013-04-24 15:32:33
1320	sigmavirus24	2013-04-24 14:41:08
1320	ambv	2013-04-25 06:58:08
619	Lukasa	2012-05-19 20:36:43
2982	Lukasa	2016-01-28 09:27:11
2982	glyph	2016-01-28 10:29:28
2982	Lol4t0	2016-01-27 23:57:43
2982	sigmavirus24	2016-01-27 22:46:47
1938	Lukasa	2014-03-05 06:48:26
1155	requiredfield	2014-09-10 20:03:20
1155	Lukasa	2013-04-21 19:53:24
1155	ihodes	2013-04-16 18:42:58
1155	BigBlueHat	2016-07-28 20:57:10
1155	dmckeone	2013-02-20 14:33:15
1155	sigmavirus24	2013-04-16 18:48:49
2363	sigmavirus24	2014-12-01 22:30:08
1850	sigmavirus24	2014-01-07 23:14:19
1524	Lukasa	2013-08-12 12:24:47
2416	Fizzadar	2015-01-20 14:56:05
2416	sigmavirus24	2015-01-21 02:41:48
3807	gilessbrown	2017-01-11 18:07:00
3807	nateprewitt	2017-01-11 01:12:05
957	Lukasa	2012-11-25 09:34:32
957	sigmavirus24	2012-11-25 12:34:33
740	kennethreitz	2012-07-27 05:28:31
3529	haydenth	2016-08-22 22:17:30
507	piotr-dobrogost	2012-03-23 21:40:37
2025	Lukasa	2014-04-29 09:05:37
2025	sigmavirus24	2014-05-02 19:07:59
2013	Lukasa	2014-04-23 06:24:30
2013	sigmavirus24	2014-04-23 01:39:47
624	duailibe	2013-04-18 02:00:10
624	kennethreitz	2013-04-18 02:00:59
624	Lukasa	2015-06-14 16:43:55
624	esparta	2014-01-24 15:23:05
624	serpulga	2013-04-18 17:43:36
624	csparpa	2015-05-28 13:15:56
624	sigmavirus24	2015-01-28 00:12:15
624	caizixian	2016-03-02 14:05:04
1570	t-8ch	2013-09-02 18:23:09
1570	sigmavirus24	2013-09-02 18:25:45
2424	kennethreitz	2015-01-25 18:14:13
2424	Lukasa	2015-01-25 17:22:50
2424	dcramer	2015-01-26 02:00:17
2424	shazow	2015-01-25 21:51:04
2424	sigmavirus24	2015-01-25 18:11:17
1907	ticosax	2014-02-08 10:45:30
1907	piotr-dobrogost	2014-03-26 09:45:46
1907	sigmavirus24	2014-03-26 13:17:43
945	piotr-dobrogost	2012-11-18 21:21:28
1920	Lukasa	2014-02-14 20:31:06
1920	sigmavirus24	2014-02-14 22:17:09
1204	Lukasa	2013-02-21 09:47:48
1204	sigmavirus24	2013-02-20 16:03:38
3649	Lukasa	2016-10-27 13:06:36
3649	gardiac2002	2016-10-27 13:49:31
3649	nateprewitt	2016-11-03 15:57:50
1928	reticulatingspline	2014-02-24 19:20:34
1928	adonoho	2014-02-22 20:49:58
2434	larsks	2015-02-02 19:57:56
2434	Lukasa	2015-02-02 19:42:24
1615	Lukasa	2013-09-21 13:13:43
1615	sigmavirus24	2013-09-21 13:42:08
1876	sigmavirus24	2014-01-23 03:17:22
1181	kennethreitz	2013-02-12 08:28:31
1181	denis-ryzhkov	2013-02-12 06:52:53
3817	Lukasa	2017-01-13 20:55:32
3817	reaperhulk	2017-01-14 10:22:03
3817	dsully	2017-01-16 20:04:17
3817	sigmavirus24	2017-01-14 12:48:17
1775	kennethreitz	2013-12-04 03:27:50
1775	sigmavirus24	2013-12-03 22:37:33
3591	Lukasa	2016-09-23 09:32:49
1831	Lukasa	2013-12-28 11:20:24
2722	Lukasa	2015-08-14 19:34:13
2926	bsamek	2015-12-12 00:43:29
2926	sigmavirus24	2015-12-11 19:51:10
1769	Lukasa	2013-12-02 10:46:54
1317	fedeanna	2013-04-23 14:09:29
1970	sigmavirus24	2016-03-09 21:28:47
1939	Lukasa	2014-03-05 06:44:15
1939	schlamar	2014-03-07 14:09:14
1939	sigmavirus24	2014-03-07 14:23:03
3897	nateprewitt	2017-03-01 17:33:33
3897	davidsoncasey	2017-03-01 17:24:33
2618	gengjiawen	2015-06-02 01:08:05
3250	kennethreitz	2016-06-09 04:49:21
3250	Lukasa	2016-05-31 21:25:26
3250	sigmavirus24	2016-06-01 15:48:56
3178	Lukasa	2016-05-05 07:20:25
3178	sigmavirus24	2016-05-22 15:51:06
3444	Lukasa	2016-07-27 06:05:09
3444	sigmavirus24	2016-07-27 13:47:42
2217	sigmavirus24	2014-09-10 18:37:56
956	kennethreitz	2012-11-26 08:31:02
956	Lukasa	2012-11-24 21:44:17
1665	Lukasa	2013-10-12 20:04:11
1665	sigmavirus24	2013-10-12 20:11:38
1188	brandon-rhodes	2013-02-14 00:25:16
1188	kennethreitz	2013-02-14 04:34:07
1188	shazow	2013-02-15 17:36:31
1213	kennethreitz	2013-02-25 10:30:46
1215	kennethreitz	2013-02-25 10:32:57
1215	sigmavirus24	2013-02-24 20:48:44
2364	greedo	2014-12-02 16:00:39
2364	nixawk	2016-05-24 10:32:26
2364	kevinburke	2014-12-02 16:34:36
2364	shoham-stratoscale	2017-03-12 12:02:12
555	bhadra	2012-04-19 01:32:33
746	Lukasa	2012-07-27 15:23:51
746	sigmavirus24	2012-07-27 16:10:05
1497	Lukasa	2013-07-28 06:17:58
3940	rnagpal	2017-03-26 18:39:39
1554	wiesson	2013-08-26 22:21:20
1554	sigmavirus24	2014-01-19 14:28:31
719	JakeAustwick	2012-07-12 18:55:10
2939	vfaronov	2016-01-04 02:51:55
2939	Lukasa	2015-12-19 14:34:36
2939	sigmavirus24	2015-12-19 16:39:33
2939	foxx	2016-01-31 22:20:12
2221	blueyed	2014-09-12 13:39:06
2221	Lukasa	2014-09-12 06:19:58
2221	sigmavirus24	2014-09-12 14:38:01
3802	sigmavirus24	2017-01-09 11:46:32
171	t-8ch	2013-12-19 17:24:22
171	Lukasa	2013-12-19 13:13:51
1948	Lukasa	2014-03-12 11:20:34
3735	shin-	2016-11-30 23:06:24
3735	Lukasa	2016-12-01 08:22:34
2086	gsnedders	2015-12-15 17:07:37
2086	Lukasa	2014-06-07 06:54:12
2086	sigmavirus24	2014-06-08 14:56:11
2086	est	2015-11-24 01:13:02
2053	HoverHell	2014-05-20 16:56:58
2613	sigmavirus24	2015-05-26 13:10:02
1790	Lukasa	2013-12-12 06:57:48
1790	sigmavirus24	2013-12-12 12:32:24
1034	piotr-dobrogost	2012-12-18 16:16:32
1034	sigmavirus24	2014-10-13 13:41:54
503	kylerob	2012-06-13 12:37:37
1339	cdunklau	2013-04-30 20:05:30
3383	davidsoncasey	2016-07-01 23:42:41
2678	kennethreitz	2015-07-29 15:39:00
2678	L1ghtn1ng	2015-09-09 04:12:35
2678	sigmavirus24	2015-07-18 16:20:06
2468	Lukasa	2015-03-03 07:51:21
2468	scholer	2015-03-03 20:37:13
2468	sigmavirus24	2015-03-03 20:01:38
3919	nateprewitt	2017-03-08 17:03:16
2934	yarikoptic	2015-12-17 16:32:11
1201	sigmavirus24	2013-02-19 15:34:49
3761	nateprewitt	2016-12-09 15:25:22
2460	theasder	2015-02-25 08:32:40
2460	sigmavirus24	2015-02-24 22:53:16
2094	sigmavirus24	2014-06-12 13:09:49
3061	jkryanchou	2016-03-20 16:33:30
1550	Lukasa	2013-08-26 07:48:02
1374	Lukasa	2013-05-21 19:25:11
1374	papaeye	2013-05-21 19:21:47
3512	listingmirror	2016-08-14 02:06:32
1289	Lukasa	2013-12-23 23:53:54
1289	PerfectedTech	2013-07-22 07:52:40
1289	sandeepnassa	2016-04-26 19:31:22
1289	mnemonicflow	2013-08-22 07:50:56
1289	sigmavirus24	2013-04-04 19:00:40
1289	bodiam	2013-12-23 23:59:48
306	kennethreitz	2011-12-13 16:19:18
306	pudquick	2012-01-24 13:32:17
2378	femtotrader	2014-12-12 09:40:28
1466	Lukasa	2013-07-19 11:12:27
3299	eriol	2016-06-09 18:03:38
2779	ArcTanSusan	2015-12-04 08:25:03
1655	mgax	2013-10-07 18:18:54
1915	Gaurav-Ambasta	2015-04-28 19:43:34
1915	laike9m	2016-01-12 16:16:09
1915	1a1a11a	2015-05-04 16:44:03
3856	JordanP	2017-02-08 11:14:52
3752	Lukasa	2016-12-07 20:52:07
2467	Lukasa	2015-03-03 16:12:47
2467	sigmavirus24	2015-03-03 16:36:32
803	sigmavirus24	2012-08-21 14:44:19
3683	yarikoptic	2016-11-21 14:38:50
3683	TetraEtc	2016-11-16 00:23:26
3683	Lukasa	2016-11-16 08:36:09
3683	nateprewitt	2016-11-17 01:39:05
2642	guettli	2015-06-18 12:27:49
2642	Lukasa	2015-06-15 15:41:28
3565	cdman	2016-09-09 09:47:56
3565	sigmavirus24	2016-09-09 12:38:14
3034	sigmavirus24	2016-03-09 21:31:41
3388	Lukasa	2016-07-07 13:19:38
3388	nateprewitt	2016-07-07 13:27:44
3388	sigmavirus24	2016-07-07 14:56:21
795	sigmavirus24	2012-08-19 19:11:20
377	kennethreitz	2012-04-09 03:43:11
3615	Lukasa	2016-10-12 10:11:41
1606	Lukasa	2013-09-17 07:53:39
1606	sigmavirus24	2013-09-17 11:14:20
3358	Lukasa	2016-06-21 18:53:17
1418	t-8ch	2013-06-11 19:19:40
1418	Lukasa	2013-06-12 08:09:22
2134	sigmavirus24	2014-07-15 17:13:06
3616	Lukasa	2016-10-12 16:21:01
3616	jeremycline	2016-10-12 21:47:35
3616	eriol	2016-10-12 20:19:01
1434	Lukasa	2013-06-25 20:53:10
3490	saveman71	2016-08-09 19:44:51
2290	Lukasa	2014-10-19 09:03:32
2988	Tset-Noitamotua	2016-06-08 17:17:33
2988	lazywei	2016-02-03 14:59:28
2988	bulkan	2016-06-10 06:30:29
2988	Lukasa	2016-03-16 09:12:56
2988	davidfontenot	2017-02-21 19:27:58
2146	scottccoates	2014-07-23 06:14:57
2393	sigmavirus24	2015-01-18 18:13:47
1050	Lukasa	2013-01-24 12:37:48
1050	sigmavirus24	2012-12-19 21:54:21
2184	kevin1024	2014-09-14 22:55:49
2184	Lukasa	2015-11-10 15:40:02
2960	Lukasa	2016-01-05 17:04:04
2513	Lukasa	2015-03-23 15:14:07
2513	sigmavirus24	2015-03-23 15:13:56
2990	kennethreitz	2016-02-01 21:00:14
2912	Lukasa	2015-12-02 08:36:58
2912	internaught	2016-04-08 07:55:54
2912	sigmavirus24	2015-12-02 13:56:36
2912	mloskot	2015-12-02 12:01:20
3713	Lukasa	2016-11-21 17:13:39
1338	Lukasa	2013-05-01 20:51:23
1338	sigmavirus24	2013-05-01 18:44:56
1338	paparomeo	2013-06-21 17:20:55
2986	Lukasa	2016-01-30 19:14:16
1347	Lukasa	2013-05-04 08:17:06
3366	kennethreitz	2016-06-29 21:08:00
3366	Lukasa	2016-06-30 07:21:54
3366	nateprewitt	2016-06-29 21:32:12
1812	whalesalad	2014-09-17 19:40:25
1812	semarj	2013-12-18 16:03:36
1812	sigmavirus24	2014-03-20 11:46:51
2602	Lukasa	2015-05-15 09:42:55
2602	sigmavirus24	2015-05-14 17:41:11
2417	DavidHwu	2015-01-20 18:08:44
2417	piotr-dobrogost	2015-01-23 13:53:41
1647	t-8ch	2013-10-05 08:53:52
1647	Lukasa	2013-10-04 10:21:17
1647	shazow	2013-10-05 07:40:45
1397	Anorov	2013-06-06 21:44:02
1397	Lukasa	2013-07-25 14:39:34
2537	twiggy	2015-04-09 17:15:41
1437	Lukasa	2013-06-27 18:18:51
3362	Lukasa	2016-06-28 19:21:05
3362	sigmavirus24	2016-06-28 18:05:05
3469	Lukasa	2016-08-03 20:04:55
1738	pengfei-xue	2013-11-15 14:24:14
3511	Lukasa	2016-08-13 08:42:21
2272	sigmavirus24	2014-10-11 13:22:32
2915	Lukasa	2015-12-04 08:25:56
2915	ArcTanSusan	2015-12-04 08:22:53
2915	sigmavirus24	2015-12-08 21:36:23
2992	lazywei	2016-02-04 12:13:25
2992	Lukasa	2016-02-03 15:07:23
908	piotr-dobrogost	2012-10-24 18:26:22
1925	Lukasa	2014-02-18 21:12:42
1353	mua	2013-05-07 23:39:49
1353	sigmavirus24	2013-05-07 13:31:47
961	inactivist	2012-11-25 22:25:21
3538	mitsuhiko	2016-08-26 07:34:26
3538	Lukasa	2016-09-06 08:33:02
3538	sigmavirus24	2016-08-26 16:18:19
1228	sigmavirus24	2013-03-02 04:14:47
671	piotr-dobrogost	2012-09-22 10:11:24
2758	Lukasa	2015-09-05 21:01:37
3892	nateprewitt	2017-02-27 16:23:12
2489	Lukasa	2015-03-14 11:31:11
963	kennethreitz	2012-12-19 05:38:30
963	sigmavirus24	2012-11-27 16:56:06
3032	davidsoncasey	2016-03-05 17:08:57
1905	Lukasa	2014-02-07 07:26:47
1905	rattrayalex	2014-02-07 06:25:27
1905	sigmavirus24	2015-11-24 19:29:53
3099	kennethreitz	2016-04-28 19:14:54
3099	emgerner-msft	2016-04-27 20:39:08
3099	jribbens	2016-04-26 17:32:21
3447	gsw945	2016-07-28 08:18:50
1635	daftshady	2013-09-28 16:10:39
1635	sigmavirus24	2013-09-28 17:16:26
3004	grushler	2016-03-02 13:43:49
1129	kennethreitz	2013-01-23 13:23:14
1129	sigmavirus24	2013-01-23 18:44:59
2209	heyman	2014-09-07 15:42:40
2209	Lukasa	2014-09-07 19:00:18
2209	sigmavirus24	2014-09-07 15:07:43
2327	Lukasa	2014-11-07 18:26:17
2327	jvanasco	2014-11-07 19:49:19
871	kennethreitz	2012-10-01 16:52:57
3338	nateprewitt	2016-11-08 07:25:27
3338	davidsoncasey	2016-11-08 06:19:48
417	JeffPaine	2012-02-09 19:31:22
1161	sigmavirus24	2013-02-08 03:42:56
934	kennethreitz	2012-11-15 11:02:17
934	Lukasa	2012-11-15 11:08:19
934	sigmavirus24	2012-11-13 00:50:56
3180	AstinCHOI	2016-05-05 13:54:48
2201	stantonk	2014-09-04 16:50:16
2963	Lukasa	2016-01-10 10:50:54
664	lsemel	2012-06-19 13:20:52
664	shazow	2012-06-10 20:14:25
1694	kennethreitz	2013-10-21 08:11:16
1694	Lukasa	2013-10-20 15:24:17
2652	Lukasa	2015-06-25 12:17:16
1537	kennethreitz	2013-08-21 18:29:06
1537	Lukasa	2013-08-21 18:55:36
1903	Lukasa	2014-02-04 10:35:02
2244	sigmavirus24	2014-09-23 14:43:52
2244	fcosantos	2014-09-24 08:39:10
1469	timmyschweer	2013-07-19 13:13:00
2865	sigmavirus24	2015-11-07 18:02:11
1461	sigmavirus24	2013-07-17 16:48:54
800	kennethreitz	2012-08-25 14:37:49
800	ayanamist	2012-08-24 15:06:28
1875	sigmavirus24	2014-01-22 14:29:31
2749	pynixwang	2015-08-31 11:12:00
1005	woozyking	2012-12-17 22:37:57
3734	Lukasa	2016-11-30 15:10:21
3734	graingert	2016-11-30 15:18:22
2899	Lukasa	2016-06-10 14:50:18
2899	ssbarnea	2016-11-20 22:19:44
2899	michael-o	2016-06-26 09:13:02
3888	Lukasa	2017-02-24 17:53:04
3888	sigmavirus24	2017-02-24 17:40:34
2193	kennethreitz	2014-09-07 16:50:37
2193	kevinburke	2014-08-29 21:29:20
2193	sigmavirus24	2014-08-29 21:25:46
3604	Lukasa	2016-09-28 11:32:51
3604	iamprakashom	2016-09-28 11:38:27
3780	moin18	2016-12-22 22:46:14
1648	Lukasa	2013-10-05 05:59:56
1648	bryanhelmig	2013-11-15 19:41:53
1648	timuralp	2016-05-06 22:15:03
1648	ysangkok	2013-10-04 20:16:23
1648	ztane	2016-03-25 10:18:39
1648	jbaiter	2014-05-12 08:41:43
1648	sigmavirus24	2013-10-05 15:01:27
3535	Lukasa	2016-08-24 19:08:00
3535	nateprewitt	2016-08-24 18:04:53
2168	ContinuousFunction	2014-08-19 07:37:37
3540	Lukasa	2016-08-26 12:23:48
1997	jcfrank	2014-04-09 23:30:13
1997	sigmavirus24	2014-04-09 20:50:42
606	von	2012-08-26 19:20:57
1732	Lukasa	2013-11-09 08:57:36
2615	Lukasa	2015-05-26 13:23:54
2615	sigmavirus24	2015-05-26 14:12:46
2612	Wu4m4n	2015-05-25 14:56:45
1211	phildini	2013-02-27 18:41:00
1211	sigmavirus24	2013-02-27 18:47:00
1087	akavlie	2013-01-08 03:50:00
1780	Anorov	2013-12-12 07:39:16
1476	sigmavirus24	2013-07-21 13:54:51
3879	duyanghao	2017-02-17 08:37:48
1900	kennethreitz	2014-02-11 16:40:36
1900	sigmavirus24	2014-02-03 14:09:54
1481	Lukasa	2013-07-23 15:15:44
1481	sigmavirus24	2015-01-13 04:21:33
3056	digitaldavenyc	2016-03-16 19:13:39
2261	sigmavirus24	2014-10-02 19:43:29
1882	mgrandi	2014-08-15 07:41:36
1882	Lukasa	2014-01-25 19:33:34
2071	sigmavirus24	2014-05-28 01:27:48
3172	iliul	2016-05-03 07:07:20
1335	va1en0k	2013-06-08 10:13:12
959	sigmavirus24	2012-11-26 01:12:26
972	sigmavirus24	2012-11-28 03:15:11
2373	sigmavirus24	2014-12-08 18:40:42
1818	sigmavirus24	2013-12-20 02:33:58
992	sigmavirus24	2012-12-06 21:56:27
2639	Lukasa	2015-06-12 20:27:50
3096	kennethreitz	2016-04-15 05:07:40
3096	Lukasa	2016-06-07 08:49:48
3096	sigmavirus24	2016-04-18 19:18:14
2117	Lukasa	2014-07-03 10:50:41
2117	sigmavirus24	2014-07-03 14:19:44
2117	homm	2014-07-03 14:24:40
2299	mattrobenolt	2014-10-24 14:57:39
2299	sigmavirus24	2014-10-24 14:52:45
2389	jaypipes	2014-12-23 17:39:02
2389	sigmavirus24	2014-12-23 16:51:12
2455	t-8ch	2015-02-24 07:07:11
2455	Lukasa	2015-02-24 07:42:18
2455	dstufft	2015-03-01 17:09:11
2455	sigmavirus24	2015-02-24 01:18:54
1384	piotr-dobrogost	2013-05-28 20:22:28
1384	Lukasa	2013-05-24 11:56:25
1384	tasuk	2013-05-24 07:22:17
1384	sigmavirus24	2013-05-24 11:41:39
3005	sigmavirus24	2016-02-11 18:34:07
879	tanmay9	2013-10-28 22:50:53
1618	Lukasa	2013-09-24 11:21:37
1618	sigmavirus24	2013-09-24 11:30:10
1316	Lukasa	2013-05-02 07:27:45
1316	gazpachoking	2013-05-02 05:11:50
1316	dmckeone	2013-05-01 19:38:05
1147	sigmavirus24	2013-01-27 19:20:16
1070	sigmavirus24	2012-12-26 02:26:13
1851	eklitzke	2014-01-08 20:40:36
3072	jackyliang	2016-03-31 19:17:34
1493	Lukasa	2013-07-25 18:14:22
1493	sigmavirus24	2014-01-16 03:04:36
3602	do3cc	2016-09-27 14:00:07
2143	sigmavirus24	2014-09-12 15:58:06
3534	lvg01	2016-09-07 05:04:56
3534	Lukasa	2016-09-06 08:30:11
3534	sigmavirus24	2016-09-06 11:30:39
3069	Lukasa	2016-03-29 11:31:53
1305	michaelhelmick	2013-04-11 15:19:06
1305	sigmavirus24	2013-04-11 12:31:10
1035	sigmavirus24	2012-12-18 14:40:31
2490	Lukasa	2015-03-14 12:41:39
2490	sigmavirus24	2015-03-14 12:12:56
3292	hedgeliu	2016-06-07 15:04:04
1372	sigmavirus24	2013-05-21 21:25:30
3430	dhduvall	2016-07-22 22:20:24
3666	Lukasa	2016-11-03 10:39:45
1662	kennethreitz	2013-10-10 22:47:54
1662	mattspitz	2013-10-10 22:47:16
1662	voberoi	2013-10-10 22:14:33
326	swhshamsi	2017-02-25 16:25:58
114	kennethreitz	2011-08-15 15:37:46
2672	Lukasa	2015-07-16 06:19:17
3576	Lukasa	2016-09-17 09:04:26
3576	nateprewitt	2016-09-19 18:27:11
3576	sigmavirus24	2016-09-19 18:18:51
1522	Lukasa	2013-08-31 06:01:32
1522	pikumar	2013-08-30 22:29:54
2049	codedstructure	2014-05-17 22:42:52
2049	Lukasa	2014-05-18 08:07:02
2049	sigmavirus24	2014-05-17 22:44:58
3441	sigmavirus24	2016-07-26 12:26:25
2558	dcramer	2015-04-22 19:37:06
2558	sigmavirus24	2015-04-22 21:27:34
2699	Lukasa	2015-07-30 21:28:40
2699	offbyone	2015-07-30 21:37:24
2699	sigmavirus24	2015-07-30 21:24:43
2699	nateprewitt	2016-07-14 20:05:42
2716	MikeWinter	2015-08-28 17:36:50
2862	Lukasa	2015-11-06 15:51:06
1981	kennethreitz	2014-03-31 14:29:29
1315	reclosedev	2013-05-01 18:37:48
1912	kennethreitz	2014-02-12 16:12:37
1912	zackw	2014-02-11 20:35:12
1912	sigmavirus24	2014-02-11 20:08:25
1065	slingamn	2012-12-23 10:44:14
1545	Lukasa	2013-08-20 19:16:10
1545	sigmavirus24	2013-08-20 19:19:20
924	kennethreitz	2012-11-25 02:00:46
924	piotr-dobrogost	2012-11-25 17:17:43
3933	Lukasa	2017-03-21 20:19:21
1336	Lukasa	2013-04-30 08:27:45
1336	sigmavirus24	2013-05-01 16:45:02
1336	elricL	2013-06-02 18:30:26
234	shanemcd	2011-11-01 01:52:18
738	Lukasa	2012-07-25 12:44:57
738	piotr-dobrogost	2012-10-02 21:06:21
2291	HulaHoopWhonix	2014-10-21 04:22:40
2062	migurski	2014-05-26 15:44:26
2062	ibnIrshad	2015-12-21 02:45:22
2062	joe42	2014-05-24 21:10:04
2062	Lukasa	2014-05-26 17:08:22
2062	sigmavirus24	2015-04-03 14:45:49
2655	Lukasa	2015-06-28 15:58:44
964	kennethreitz	2012-11-27 12:09:08
964	Lukasa	2012-11-27 11:27:21
1099	kennethreitz	2013-01-23 13:35:58
1099	sprt	2013-01-24 21:24:53
1099	sigmavirus24	2013-01-23 13:31:08
1321	shaung	2013-04-24 13:27:08
1321	sigmavirus24	2013-05-01 18:43:50
1321	cdunklau	2013-05-01 19:22:18
386	kennethreitz	2012-01-25 14:55:47
386	piotr-dobrogost	2012-01-25 15:25:36
2258	kennethreitz	2014-10-05 18:42:33
2258	willingc	2014-10-05 17:50:15
2258	sigmavirus24	2014-10-04 14:04:15
513	morogoro	2012-04-02 11:20:51
513	rbui	2012-04-02 22:28:30
1622	t-8ch	2013-10-12 11:22:09
1622	Lukasa	2013-09-25 07:48:23
1622	sigmavirus24	2013-10-12 13:43:25
1622	schlamar	2013-09-25 08:01:34
1956	mikecool1000	2014-10-10 21:56:51
1956	sigmavirus24	2014-10-10 21:01:10
3922	Lukasa	2017-03-14 15:40:47
3922	nateprewitt	2017-03-14 15:42:26
1796	martinblech	2013-12-14 19:14:34
1796	Lukasa	2013-12-14 09:41:16
3217	Lukasa	2016-05-24 07:00:54
2782	tao12345666333	2015-09-22 03:38:43
3841	Lukasa	2017-01-31 08:54:26
1405	t-8ch	2013-06-04 12:46:34
1405	Lukasa	2013-06-04 08:00:41
1579	Lukasa	2013-09-08 15:04:57
1023	myzhan	2012-12-19 01:44:49
3516	alochym01	2016-08-17 09:03:24
3516	Lukasa	2016-08-17 10:23:22
3516	sigmavirus24	2016-08-17 11:52:28
1862	Lukasa	2014-01-13 13:18:16
1862	sybeck2k	2014-01-13 13:12:53
3872	sylvinus	2017-02-14 14:08:20
2045	Lukasa	2014-05-16 14:26:47
665	dalanmiller	2012-06-07 23:54:19
3772	nateprewitt	2016-12-16 20:28:51
3772	sigmavirus24	2016-12-16 18:46:56
3772	iamrajhans	2017-01-07 06:57:50
2095	dolph	2014-06-12 18:11:39
2095	Lukasa	2014-06-12 12:47:33
2095	sigmavirus24	2014-06-12 13:02:11
2095	ericfrederich	2014-06-12 18:09:16
3904	brangi	2017-03-01 21:50:01
3904	sigmavirus24	2017-03-02 00:51:39
2585	Lukasa	2015-05-02 11:33:30
2585	sigmavirus24	2015-05-02 14:49:12
3340	Kingmaxwang	2016-06-18 02:25:28
2651	Lukasa	2015-06-25 06:59:47
2516	sigmavirus24	2015-03-24 14:09:57
2516	ionelmc	2015-03-24 14:12:32
2827	Lukasa	2015-10-15 13:01:10
3513	nateprewitt	2016-08-14 20:08:58
3513	sigmavirus24	2016-08-15 10:21:33
2022	Lukasa	2014-04-26 20:55:00
2022	jvanasco	2016-06-01 01:27:10
2022	jaddison	2014-04-26 20:57:44
2022	t-8ch	2014-04-26 20:59:25
2022	lukas-gitl	2016-06-15 16:43:06
2022	sigmavirus24	2016-05-31 23:24:30
2022	jschwinger23	2016-06-25 11:49:21
465	scoder	2013-03-19 06:38:15
465	Lukasa	2013-03-19 12:19:24
465	sigmavirus24	2013-02-07 19:16:56
465	schlamar	2012-07-26 12:32:41
2713	lukasgraf	2015-08-07 23:52:35
2713	sigmavirus24	2015-08-08 01:18:18
1652	Bluehorn	2015-08-24 21:18:03
1652	Lukasa	2013-10-04 13:05:54
1652	ysangkok	2013-10-04 13:52:06
2145	kennethreitz	2014-07-22 20:20:36
2145	TkTech	2014-07-22 17:10:57
3709	rmhasan	2016-11-20 03:54:15
3709	nateprewitt	2016-11-20 04:05:51
749	Lukasa	2013-01-21 20:17:44
749	hobarrera	2013-05-03 23:36:10
749	pikumar	2013-08-27 22:10:55
749	sigmavirus24	2013-02-09 23:13:36
749	shazow	2013-06-11 17:25:12
3873	nateprewitt	2017-02-14 15:47:28
1267	sigmavirus24	2013-03-28 03:56:26
2104	Lukasa	2014-06-21 05:50:07
2693	itsHaddad	2015-07-31 08:09:24
2840	koobs	2015-10-28 12:22:03
2840	Lukasa	2015-10-24 15:47:34
2840	frispete	2015-10-21 11:54:19
2840	eriol	2015-10-24 15:42:29
1855	sigmavirus24	2014-01-10 13:40:16
185	apetresc	2011-10-08 04:35:06
3286	kennethreitz	2016-06-06 23:43:22
3286	sigmavirus24	2016-06-06 12:09:22
3286	eriol	2016-06-06 22:52:58
2027	sigmavirus24	2014-04-29 15:51:43
2369	Lukasa	2014-12-04 02:57:41
1949	Lukasa	2014-03-12 18:36:54
1949	ionrock	2014-03-12 22:37:22
2920	JKulakofsky	2015-12-07 23:08:33
2920	sigmavirus24	2015-12-07 23:55:31
1380	woozyking	2013-05-22 21:09:50
1380	Lukasa	2013-05-22 21:18:13
1380	sigmavirus24	2013-05-22 21:02:57
2621	itamarst	2015-06-02 12:59:37
2621	Lukasa	2015-06-01 16:47:09
2621	sigmavirus24	2015-06-02 13:43:33
3033	ElvantoStewart	2016-03-05 09:02:55
3033	Lukasa	2016-03-05 07:11:26
1859	Lukasa	2014-01-12 20:07:38
910	alex-ethier	2012-10-26 17:31:54
910	daycoder	2013-02-21 10:52:05
910	Lukasa	2012-11-24 11:35:35
910	sigmavirus24	2013-02-20 17:27:03
910	idan	2012-11-24 20:30:56
1367	ionrock	2013-11-05 22:38:57
1367	sigmavirus24	2013-11-05 04:00:02
2567	wangshaochen	2015-05-19 09:05:07
2567	Lukasa	2015-04-24 11:08:06
2567	untitaker	2015-05-04 07:31:21
2567	warsaw	2015-06-10 20:14:50
2567	dcramer	2015-04-24 18:19:11
2567	mitsuhiko	2015-07-29 15:51:39
2567	sigmavirus24	2015-04-24 13:12:42
2567	eriol	2015-05-03 23:15:47
3606	Lukasa	2016-09-29 07:09:18
981	Lukasa	2012-12-01 20:35:02
2828	Lukasa	2015-10-15 13:44:50
1967	Lukasa	2014-03-20 14:36:30
3681	LancelotHolmes	2016-11-16 02:06:02
2935	Kronuz	2016-02-26 12:51:31
3748	arunchandramouli	2016-12-05 10:32:23
3716	PatriotRDX	2016-11-22 20:00:40
3716	nateprewitt	2016-11-22 20:13:55
3716	sigmavirus24	2016-11-22 20:25:24
3886	sigmavirus24	2017-02-23 22:53:28
2949	reteptilian	2016-09-14 21:51:51
1672	BernardoLima	2013-10-15 15:21:30
2795	Lukasa	2015-10-02 07:13:59
3103	gastlygem	2016-04-18 13:42:50
2344	ContinuousFunction	2014-11-17 05:39:00
2344	sigmavirus24	2014-11-16 15:43:28
962	Lukasa	2012-11-26 19:04:46
962	sigmavirus24	2012-11-26 20:24:54
2046	sigmavirus24	2014-05-16 21:05:47
633	mwielgoszewski	2012-05-31 15:39:24
2411	Lukasa	2015-04-11 14:50:44
2411	sjagoe	2015-01-18 19:40:09
2411	abbeycode	2015-04-11 20:25:40
2411	sigmavirus24	2015-04-11 15:12:01
426	dorafmon	2016-01-30 18:35:45
426	foxx	2012-02-15 00:17:49
426	mgiuca	2012-02-15 00:15:15
578	slingamn	2012-05-15 19:49:42
578	joshimhoff	2012-05-15 14:52:54
578	dhagrow	2012-05-15 19:21:36
3068	sigmavirus24	2016-03-28 15:32:16
3578	rbcarson	2016-09-17 06:51:09
3578	Lukasa	2016-09-17 05:48:55
761	cjlee112	2013-09-24 01:09:44
761	llama	2012-11-28 13:33:55
2068	sigmavirus24	2014-05-26 13:45:00
1798	juanriaza	2013-12-15 17:54:30
1798	sigmavirus24	2013-12-14 18:44:04
2987	kennethreitz	2016-01-31 08:41:47
2987	Lukasa	2016-01-31 08:55:03
1177	shezi	2013-02-11 23:00:39
3787	moin18	2016-12-23 15:12:58
71	kennethreitz	2011-06-23 07:42:34
71	jgorset	2011-06-23 07:45:30
440	Lukasa	2012-02-21 21:35:11
856	sigmavirus24	2012-09-17 18:00:54
2276	mikecool1000	2014-10-13 18:00:57
2276	sigmavirus24	2014-10-13 02:15:48
1287	sigmavirus24	2013-04-04 16:28:28
2609	030io	2015-05-22 16:33:31
2406	erdillon	2016-01-01 22:21:23
2406	ducu	2015-01-13 13:05:57
2406	dflatow	2016-07-21 17:16:12
3605	szyl111	2017-01-12 07:16:10
3605	IntelBob	2016-10-26 19:47:57
1357	Zoramite	2013-05-12 01:00:30
1357	sigmavirus24	2013-05-12 00:58:38
2906	caizixian	2015-11-28 13:56:26
3353	wsw70	2016-10-25 19:02:25
2159	Lukasa	2014-08-02 12:37:04
2159	sigmavirus24	2014-08-02 14:35:22
3098	TetraEtc	2016-10-24 03:11:21
1764	kennethreitz	2013-12-05 22:34:05
1764	Lukasa	2013-11-28 18:36:29
1764	sigmavirus24	2013-11-29 16:59:48
2283	kevinburke	2014-10-15 02:25:24
2283	Lukasa	2014-10-15 07:09:11
2807	Lukasa	2015-10-07 16:03:46
2807	mxjeff	2015-10-10 14:59:30
3221	yangbeom	2016-05-26 13:27:29
1669	kennethreitz	2013-10-14 00:08:51
1669	Lukasa	2013-10-13 08:59:50
1669	sigmavirus24	2013-10-13 15:07:17
304	kennethreitz	2012-06-29 18:47:36
304	ionrock	2012-06-29 18:56:54
2897	BraulioVM	2015-11-29 15:35:37
2897	Lukasa	2015-11-26 09:01:10
3236	sigmavirus24	2016-06-21 02:18:40
2333	sigmavirus24	2014-11-12 15:53:45
2339	Lukasa	2014-11-14 11:03:01
1795	martinblech	2013-12-13 23:56:02
1795	Lukasa	2013-12-14 01:01:56
3427	Lukasa	2016-07-20 16:40:58
3427	nateprewitt	2016-07-20 16:39:57
1583	Lukasa	2013-09-09 12:09:19
1583	sigmavirus24	2013-09-09 11:36:20
1584	avallen	2013-09-10 09:01:36
1584	robi-wan	2013-09-10 10:36:53
1584	BernardoLima	2013-10-15 01:35:56
3557	nateprewitt	2016-09-06 16:07:47
3557	sigmavirus24	2016-09-06 20:26:51
1918	sigmavirus24	2014-02-13 21:07:28
61	jgorset	2011-06-17 06:57:10
61	kennethreitz	2011-06-22 01:05:11
1146	piotr-dobrogost	2013-01-28 15:58:26
2778	adamatan	2015-09-18 22:41:17
2778	sigmavirus24	2015-09-18 16:11:07
2018	Lukasa	2014-04-26 22:50:42
2018	ouroborus	2014-05-04 17:28:09
2018	sigmavirus24	2014-08-13 03:10:02
1401	Lukasa	2013-06-03 09:03:26
819	kennethreitz	2012-08-28 05:39:39
2493	Lukasa	2015-03-15 18:44:00
1824	Lukasa	2013-12-20 15:18:27
2991	kennethreitz	2016-02-02 20:41:44
2991	Lukasa	2016-02-02 13:12:00
3423	dvasseur	2016-07-18 19:00:37
2725	chrismattmann	2015-08-15 02:31:40
2725	Lukasa	2015-10-14 12:18:48
1703	Lukasa	2013-10-25 13:38:46
2751	sigmavirus24	2015-08-29 12:21:12
2352	foxx	2014-11-23 13:51:20
2352	sigmavirus24	2014-11-22 18:11:47
2469	sigmavirus24	2015-03-03 15:32:27
1439	Lukasa	2013-06-28 07:55:43
3386	Lukasa	2016-07-05 15:07:50
3386	nateprewitt	2016-07-05 15:13:49
3386	sigmavirus24	2016-07-05 16:43:14
2038	kennethreitz	2014-05-12 18:59:41
2038	Lukasa	2014-05-12 18:47:22
2136	sigmavirus24	2014-07-16 12:14:49
973	sigmavirus24	2012-11-28 16:39:09
1744	Lukasa	2013-11-18 15:46:30
1258	geoff-kruss	2013-03-22 21:40:16
1270	makto	2013-03-29 13:18:31
2961	Lukasa	2016-01-05 17:23:19
2961	whit537	2016-01-05 17:26:55
2961	sigmavirus24	2016-01-05 17:37:52
711	jokull	2012-07-11 11:25:55
2304	t-8ch	2014-10-25 12:10:27
2304	sigmavirus24	2014-10-26 01:28:54
2204	Lukasa	2014-09-04 19:11:06
2204	sigmavirus24	2014-09-04 19:15:35
692	graingert	2012-06-26 12:16:16
975	Lukasa	2013-01-23 18:11:32
975	sigmavirus24	2013-01-23 20:46:15
505	kennethreitz	2012-04-29 22:00:49
505	johtso	2012-04-26 22:40:41
505	berkerpeksag	2012-04-30 07:10:31
505	barberj	2012-04-26 12:32:43
3079	Lukasa	2016-04-08 09:24:52
3079	tzickel	2016-04-08 14:15:35
2385	burdiyan	2014-12-21 15:41:52
2338	sigmavirus24	2014-11-17 04:43:52
2800	hosamaly	2015-10-03 17:49:21
2800	Lukasa	2015-10-03 17:34:05
2800	sigmavirus24	2015-10-03 16:32:38
820	kennethreitz	2012-08-29 19:31:04
3663	Lukasa	2016-11-03 10:06:51
2850	pcsysen	2015-10-26 23:42:29
1465	Lukasa	2013-07-19 13:06:07
1465	dpursehouse	2013-07-19 13:41:55
1308	athoik	2017-02-23 13:05:54
1308	sigmavirus24	2013-04-12 15:45:31
1308	damiengermonville	2013-04-12 14:13:20
790	Lukasa	2012-08-18 20:17:20
790	ayanamist	2012-08-20 06:33:45
790	idan	2012-08-20 07:03:14
2356	Lukasa	2014-11-25 19:34:12
2356	sigmavirus24	2014-12-25 16:22:45
3790	djbaldey	2016-12-30 03:55:14
3790	sigmavirus24	2017-01-01 15:16:41
2359	marcocova	2014-12-02 14:02:19
3212	hellt	2017-01-03 12:50:37
1366	michaelhelmick	2013-05-19 01:14:35
2804	Lukasa	2015-10-05 16:13:21
115	kennethreitz	2011-08-23 13:28:42
115	jedie	2011-08-23 08:19:51
2208	Lukasa	2014-09-07 19:21:08
2208	sigmavirus24	2014-09-07 19:09:16
3002	fsat	2016-04-12 09:09:25
3002	Lukasa	2016-02-09 20:55:19
1797	Lukasa	2013-12-14 16:05:48
1797	sigmavirus24	2013-12-14 16:55:16
1051	sigmavirus24	2012-12-21 13:25:48
1242	Lukasa	2013-03-11 08:59:47
1242	gabriel-samfira	2013-03-12 12:20:09
1242	sigmavirus24	2013-03-11 14:25:43
1700	kennethreitz	2013-10-24 14:01:45
867	sweenzor	2012-09-26 19:42:17
293	kennethreitz	2011-11-29 14:37:57
2556	Lukasa	2015-04-22 14:12:32
2556	sigmavirus24	2015-04-22 14:12:45
2556	eriol	2015-04-22 22:09:19
3877	Lukasa	2017-02-16 13:17:30
3877	sigmavirus24	2017-02-16 13:18:53
3014	kennethreitz	2016-02-14 20:46:01
3014	Lukasa	2016-02-26 14:26:28
3014	sigmavirus24	2016-02-16 14:00:13
1148	sigmavirus24	2013-01-28 17:16:44
2523	tardyp	2015-04-03 13:15:09
2523	Lukasa	2015-04-21 12:52:50
2523	exvito	2015-04-02 20:33:56
3186	vfaronov	2016-05-11 19:12:34
2608	Lukasa	2015-05-21 08:16:19
2511	jribbens	2015-03-21 17:10:48
2511	sigmavirus24	2015-03-21 16:48:54
2353	Lukasa	2014-11-24 08:33:11
362	kennethreitz	2012-02-01 17:06:41
362	shazow	2012-02-01 17:12:23
960	piotr-dobrogost	2012-11-25 20:41:08
960	sigmavirus24	2012-11-25 23:39:31
3523	ryanym	2016-08-19 13:33:35
3523	shellhead	2016-08-23 20:27:20
3523	Rahul529	2016-10-25 04:21:06
3523	himanshub16	2016-08-26 15:09:42
1961	sigmavirus24	2014-03-15 16:54:50
2029	Lukasa	2014-05-01 09:54:44
3757	nateprewitt	2016-12-12 14:26:32
1947	Lukasa	2014-03-12 07:02:13
2257	gagoman	2014-09-30 16:08:53
2257	sigmavirus24	2014-09-30 16:00:54
1192	Lukasa	2013-02-14 03:57:17
1192	wolever	2013-02-15 00:02:10
2525	Lukasa	2015-04-03 15:57:47
1835	V-E-O	2014-01-02 17:18:57
2560	kennethreitz	2015-04-23 16:08:20
2560	Lukasa	2015-04-23 06:20:45
2634	sigmavirus24	2015-06-10 14:13:34
1505	Lukasa	2013-07-30 17:29:10
997	Lukasa	2012-12-12 12:51:17
2953	Lukasa	2016-04-06 19:14:24
2953	loretoparisi	2016-04-05 10:04:39
2953	sigmavirus24	2015-12-30 23:21:28
1241	sigmavirus24	2013-03-19 14:00:49
3556	kennethreitz	2016-09-06 14:03:49
3556	Celthi	2017-03-07 06:21:05
1480	jsullivanlive	2013-08-13 20:00:55
1480	Lukasa	2013-08-13 20:22:13
1976	kennethreitz	2014-03-26 15:34:33
1976	Lukasa	2014-03-26 16:23:59
1976	sigmavirus24	2014-03-26 13:38:02
2645	kennethreitz	2015-06-22 18:45:10
2645	AlexPHorta	2016-05-16 04:02:01
2645	sigmavirus24	2015-06-19 18:29:16
2645	Lukasa	2016-05-16 07:10:21
616	slingamn	2012-05-15 23:59:16
1964	jayanthkoushik	2014-03-16 14:34:09
3095	Singletoned	2016-06-21 17:08:36
34	kennethreitz	2011-05-20 17:00:13
2050	Lukasa	2014-05-18 08:03:15
2050	sigmavirus24	2014-05-18 01:42:48
1323	Lukasa	2013-04-25 07:07:45
1847	kennethreitz	2014-01-07 20:03:09
1847	Lukasa	2014-01-07 20:07:23
1847	pankit	2015-07-17 22:49:29
1847	alex	2014-01-07 19:57:50
3592	jefftune	2016-09-20 14:57:34
875	sigmavirus24	2012-11-27 01:04:51
468	kennethreitz	2012-03-14 15:07:29
468	maraujop	2012-03-17 22:24:28
1424	whit537	2013-06-17 20:49:03
2255	Lukasa	2014-09-29 06:57:07
1436	Lukasa	2013-06-26 09:51:50
2273	sigmavirus24	2014-10-10 02:07:53
3670	sigmavirus24	2016-11-10 19:37:44
2216	kennethreitz	2015-02-06 00:45:42
2216	kevinburke	2014-09-10 20:16:08
2216	dawncold	2014-12-25 14:52:02
2216	sigmavirus24	2014-09-10 16:27:28
3170	nahonnyate	2016-05-03 15:56:32
2200	joneskoo	2014-09-03 10:06:40
2263	daftshady	2014-10-05 07:07:09
2263	Lukasa	2014-10-03 18:50:43
2263	sigmavirus24	2014-10-05 16:52:28
2349	sigmavirus24	2014-11-18 04:46:01
2682	Lukasa	2015-07-21 11:30:38
1565	Lukasa	2013-09-01 17:12:19
1565	aesptux	2013-09-03 12:12:13
1092	jianli	2013-01-10 07:04:55
832	kennethreitz	2012-10-27 16:57:50
832	piotr-dobrogost	2012-10-27 16:37:02
1195	piotr-dobrogost	2013-02-14 14:01:10
2334	vincentxb	2015-04-03 09:24:57
2334	exvito	2015-04-02 10:59:42
1082	piotr-dobrogost	2013-01-03 19:23:39
1082	denis-ryzhkov	2013-02-11 12:49:00
2409	kennethreitz	2015-06-30 12:25:53
2409	Lukasa	2015-01-16 08:53:50
2409	dpursehouse	2015-06-26 02:02:37
1682	sigmavirus24	2013-10-17 14:30:49
2674	Lukasa	2015-07-17 08:41:24
2674	ArcTanSusan	2015-07-17 08:33:52
2937	Lukasa	2015-12-18 09:56:33
2937	sigmavirus24	2015-12-18 14:18:56
2937	shazow	2015-12-18 14:39:36
2222	blueyed	2014-09-12 02:43:06
2222	sigmavirus24	2014-09-12 02:46:45
1659	kennethreitz	2013-10-24 10:57:58
1659	Lukasa	2013-10-24 12:36:28
1659	dstufft	2013-10-24 13:11:28
1659	sigmavirus24	2013-10-24 11:41:05
3612	sigmavirus24	2016-10-07 20:15:09
2479	manojgudi	2015-03-08 18:06:43
2431	kennethreitz	2016-04-06 19:25:35
2973	sigmavirus24	2016-01-20 13:54:30
1621	kennethreitz	2013-09-25 01:43:50
1621	davidfischer	2013-09-25 01:42:32
1621	Lukasa	2013-09-25 07:43:16
3868	vmalloc	2017-02-11 21:17:14
1247	kennethreitz	2013-03-19 20:10:47
1247	sigmavirus24	2013-03-21 12:59:52
2275	sigmavirus24	2014-10-12 18:18:55
2476	sigmavirus24	2015-03-06 15:21:31
202	kennethreitz	2011-10-14 01:55:17
3006	kennethreitz	2016-02-21 00:26:22
3006	ceprateek	2016-12-02 18:37:47
3006	rubendibattista	2017-01-09 20:06:25
3006	caizixian	2016-02-12 04:37:22
2811	aarefiev22	2015-10-08 12:52:51
2811	sigmavirus24	2015-10-08 12:50:55
3691	Lukasa	2016-11-16 08:39:04
1793	sigmavirus24	2013-12-12 19:04:51
3213	cournape	2016-07-13 22:16:57
3213	dsully	2017-01-13 16:27:41
3213	sigmavirus24	2017-01-13 19:19:30
3213	nicktimko	2016-07-13 20:54:54
1173	sigmavirus24	2013-02-10 22:19:10
1235	sigmavirus24	2013-03-10 00:31:38
1968	Lukasa	2014-03-23 11:34:08
1968	sigmavirus24	2014-03-19 22:43:18
1968	skivvies	2014-03-20 00:46:38
2326	sigmavirus24	2014-11-07 17:00:47
2580	Microserf	2015-04-29 21:20:00
2684	boolbag	2015-07-22 05:59:26
2262	sigmavirus24	2014-10-03 13:50:01
2262	noseworthy	2014-10-02 23:19:13
3475	Lukasa	2016-08-08 12:39:59
2345	Lukasa	2014-11-21 18:55:26
2345	sigmavirus24	2014-11-16 15:52:34
2890	Lukasa	2015-11-19 07:58:14
3339	Lukasa	2016-08-24 18:03:19
3339	nateprewitt	2016-08-24 18:06:53
3682	moyotar	2016-11-15 14:38:40
3682	sigmavirus24	2016-11-16 18:35:44
3781	Lukasa	2016-12-21 13:40:05
3781	mplonka	2016-12-21 13:48:30
3781	LordGaav	2017-01-18 16:00:10
3758	Lukasa	2016-12-09 08:45:11
3758	nateprewitt	2016-12-09 14:28:28
3195	kumarvaradarajulu	2016-05-16 10:41:13
3195	Lukasa	2016-05-16 11:04:51
1340	ambv	2013-05-01 16:46:51
3659	Lukasa	2016-10-31 12:49:50
3785	nateprewitt	2016-12-21 18:11:31
3627	Lukasa	2016-10-27 19:53:16
3627	nateprewitt	2016-10-18 17:18:25
2797	Lukasa	2015-10-02 09:08:22
1952	schlamar	2014-03-13 16:59:41
3460	nateprewitt	2016-08-02 16:26:29
895	sigmavirus24	2012-11-27 19:03:56
3291	sigmavirus24	2016-06-07 15:16:02
868	shazow	2012-09-29 21:56:04
868	piotr-dobrogost	2012-09-26 19:32:04
868	sigmavirus24	2012-09-26 19:18:24
3743	timothyjlaurent	2016-12-02 02:30:10
3743	sigmavirus24	2016-12-02 00:49:55
2057	Lukasa	2014-05-22 18:28:11
2913	vkosuri	2016-04-20 10:05:57
938	Lukasa	2012-11-15 20:03:16
2859	sigmavirus24	2015-11-05 15:37:35
2423	Lukasa	2015-01-24 07:53:11
2423	sigmavirus24	2015-01-24 14:59:55
2423	dstufft	2015-01-24 14:56:38
2449	TomasTomecek	2015-03-15 10:31:39
1018	michaelhelmick	2012-12-17 18:13:08
3382	Lukasa	2016-07-02 18:10:18
3382	nateprewitt	2016-07-01 22:01:01
2228	Brausepaul	2016-08-14 15:11:00
2228	Lukasa	2014-09-16 15:26:37
2228	mountainpaul	2014-09-16 16:44:24
2228	sigmavirus24	2014-09-16 15:38:11
559	barberj	2012-05-06 21:54:50
559	slingamn	2012-05-06 08:29:42
1717	kennethreitz	2013-11-15 09:32:42
1717	jvantuyl	2013-10-31 18:33:34
1717	Lukasa	2013-10-30 21:17:56
1717	sigmavirus24	2013-10-31 00:29:12
64	Lukasa	2013-04-23 07:17:33
1674	mjpieters	2013-10-21 07:44:13
1674	sigmavirus24	2013-10-20 16:42:06
2730	sigmavirus24	2015-08-15 20:02:04
815	ayanamist	2012-08-26 16:47:26
2223	sigmavirus24	2014-09-12 16:09:46
478	kennethreitz	2012-03-15 13:57:34
478	foxx	2012-03-10 14:22:11
2362	kennethreitz	2014-12-01 19:51:59
2362	Lukasa	2014-12-03 07:12:31
2362	sigmavirus24	2014-12-01 20:44:27
281	piotr-dobrogost	2012-04-20 21:08:35
1532	Lukasa	2013-08-15 07:48:12
3179	Lukasa	2016-05-05 07:22:38
3179	sigmavirus24	2016-05-05 13:26:21
3070	mlissner	2016-03-29 20:44:27
3070	Lukasa	2016-03-29 17:08:43
3070	kuraga	2016-05-13 10:39:02
295	kennethreitz	2011-11-29 14:35:22
295	zigmonty	2012-08-22 21:08:59
295	Lukasa	2012-08-22 20:03:35
295	piotr-dobrogost	2013-01-26 21:50:38
295	cpatrick	2012-05-15 13:55:06
2816	warsaw	2015-11-05 17:20:27
2816	Lukasa	2015-10-09 14:48:30
2816	sigmavirus24	2015-10-11 15:20:26
2816	eriol	2015-10-09 18:50:26
3789	moin18	2016-12-23 17:33:05
3789	nateprewitt	2016-12-26 18:21:05
3789	sigmavirus24	2017-01-10 20:55:01
2448	sigmavirus24	2015-02-17 23:27:55
3085	Lukasa	2016-04-11 07:13:31
3085	imnisen	2016-04-11 09:51:22
1663	daftshady	2013-11-11 15:46:00
1663	dmakhno	2013-11-11 12:55:02
1663	sigmavirus24	2013-11-11 14:12:13
2399	ducu	2015-01-06 01:09:05
2399	Lukasa	2015-01-06 11:01:24
2110	Lukasa	2014-06-24 16:59:57
2289	Lukasa	2014-10-19 07:56:35
3526	Lukasa	2016-08-21 22:17:28
3526	sigmavirus24	2016-08-21 17:02:52
2422	Lukasa	2015-04-08 00:24:36
2422	JazzFan	2015-04-08 00:39:46
2422	chenziliang	2016-06-29 13:56:19
2422	barseghyanartur	2015-03-23 01:10:40
2422	sjagoe	2015-07-30 15:57:04
2422	sigmavirus24	2015-03-23 14:39:35
2517	sigmavirus24	2015-03-24 15:32:20
1252	marselester	2013-05-15 09:08:18
1252	Lukasa	2013-03-27 18:58:09
1252	michaelhelmick	2013-03-28 16:47:29
1252	t-8ch	2013-03-27 21:30:27
1252	shazow	2013-03-30 05:05:55
1252	sigmavirus24	2013-03-21 12:48:28
1723	hwkns	2013-11-04 15:38:38
1723	Lukasa	2013-11-04 09:33:02
1300	iurisilvio	2013-04-10 14:36:28
1300	sigmavirus24	2013-04-10 14:44:07
1934	sigmavirus24	2014-02-28 14:30:45
2641	duanhongyi	2015-06-15 09:21:23
2641	Lukasa	2015-06-15 06:39:01
2641	sigmavirus24	2015-06-15 15:41:06
1328	sigmavirus24	2013-04-26 15:55:05
2133	sigmavirus24	2014-07-15 17:12:54
1794	erikcw	2013-12-13 20:01:56
1794	Lukasa	2013-12-13 11:06:27
1794	sigmavirus24	2013-12-13 12:32:44
3664	Lukasa	2016-11-03 10:03:59
1705	t-8ch	2013-10-27 08:38:28
1705	Lukasa	2013-10-26 08:21:55
1705	pikumar	2013-10-26 17:20:37
1705	sigmavirus24	2013-10-27 18:22:36
1547	joshfriend	2013-10-07 18:18:23
1547	Lukasa	2013-09-24 08:09:29
1547	mikewn	2013-09-24 17:26:24
1547	sigmavirus24	2013-09-09 11:35:11
1954	sigmavirus24	2014-03-14 13:37:07
2485	sigmavirus24	2015-03-12 01:55:42
913	sigmavirus24	2012-11-16 22:29:09
2793	MonsieurCactus	2015-10-03 20:30:12
2474	Lukasa	2015-03-05 12:27:29
1294	jgillmanjr	2014-10-21 12:42:15
1294	sigmavirus24	2013-04-06 15:08:59
1294	eriol	2014-10-23 15:37:24
3508	Lukasa	2016-08-12 07:41:56
3508	nateprewitt	2016-08-13 02:39:00
3508	forrestchang	2016-08-13 02:25:26
399	kennethreitz	2012-01-30 17:13:52
1973	gosom	2014-03-24 20:51:13
1973	Lukasa	2014-03-24 20:55:44
729	vickimo	2012-07-14 22:30:26
1396	jeffbyrnes	2013-06-10 13:33:14
3901	Lukasa	2017-03-01 20:05:39
1441	Lukasa	2013-07-04 09:41:43
1891	sigmavirus24	2014-02-01 15:28:26
1959	kennethreitz	2014-03-24 15:46:50
1959	sigmavirus24	2014-03-14 13:28:38
272	maraujop	2011-11-17 09:54:27
2064	sigmavirus24	2014-05-26 13:37:14
2803	Lukasa	2015-10-05 14:32:31
2803	sigmavirus24	2015-10-05 14:54:31
1356	Zoramite	2013-05-12 01:11:39
1356	Lukasa	2013-05-12 08:29:05
1356	sigmavirus24	2013-05-12 01:38:27
3700	rmhasan	2016-11-17 18:07:31
776	Pewpewarrows	2012-08-13 15:34:25
2993	angelcaido19	2016-02-03 18:16:12
2023	sigmavirus24	2014-04-29 00:22:43
3573	stefanfoulis	2016-09-15 07:39:49
3137	nahonnyate	2016-05-03 15:58:55
2260	Lukasa	2014-10-02 12:49:03
2044	p-clem	2014-05-19 07:31:43
1364	eteq	2013-06-07 05:07:30
1371	Lukasa	2013-05-21 06:24:55
1142	theaeolianmachine	2013-01-26 04:57:16
65	kennethreitz	2011-12-28 09:22:38
2604	Hasimir	2015-05-17 20:48:29
1728	Lukasa	2013-11-07 14:03:55
1102	slingamn	2013-01-15 11:30:17
1581	sigmavirus24	2013-09-08 18:45:33
3924	i2it	2017-03-15 08:37:08
3510	Lukasa	2016-08-18 08:28:16
1684	Lukasa	2013-10-18 07:47:17
627	vlcinsky	2012-11-26 23:45:14
627	Lukasa	2012-11-26 22:49:03
627	piotr-dobrogost	2012-11-26 23:17:32
627	sigmavirus24	2012-11-26 22:11:01
2565	Lukasa	2015-04-24 09:50:01
2646	sigmavirus24	2015-06-21 14:22:24
2646	neosab	2015-06-22 06:12:32
1445	Lukasa	2013-07-09 09:11:50
1445	erydo	2013-07-31 03:35:00
1261	sigmavirus24	2013-03-25 14:53:08
1523	Lukasa	2013-08-12 11:06:28
1523	sigmavirus24	2013-08-12 11:42:45
3421	Lukasa	2016-07-17 16:53:52
3421	nateprewitt	2016-07-17 16:52:14
1001	matthewlmcclure	2012-12-12 17:05:10
1926	sigmavirus24	2014-02-19 16:13:25
2969	Lukasa	2016-01-14 15:06:22
2969	mikelambert	2016-01-24 04:24:04
1311	sigmavirus24	2013-04-13 16:34:19
179	kennethreitz	2012-07-27 06:13:25
179	CraigJPerry	2012-09-03 20:52:54
179	Lukasa	2012-07-31 15:48:58
179	sigmavirus24	2012-07-31 15:41:36
3866	sigmavirus24	2017-02-13 17:17:08
1558	kennethreitz	2013-08-28 12:09:55
1558	Lukasa	2013-08-28 11:34:51
1558	ankitson	2014-02-07 14:09:25
1558	sigmavirus24	2013-09-01 18:16:13
2676	Lukasa	2015-07-17 10:48:21
2676	sunu	2015-07-17 11:31:10
967	matthewlmcclure	2012-11-27 18:45:29
967	kennethreitz	2012-11-27 18:36:24
2176	kennethreitz	2014-08-29 14:28:02
2176	kevinburke	2014-08-29 17:59:30
2176	sigmavirus24	2014-08-26 19:15:58
3052	kennethreitz	2016-03-15 22:25:58
3052	Lukasa	2016-03-15 21:08:17
3052	digitaldavenyc	2016-03-15 22:06:22
2703	kharmalord	2015-08-04 20:07:36
1109	BrenBarn	2014-09-30 08:57:08
1109	kennethreitz	2014-10-05 16:43:43
1553	oliverjanik	2013-08-25 06:16:06
1045	Lukasa	2012-12-19 20:31:49
1045	slingamn	2012-12-20 06:18:16
1045	odedgolan	2012-12-19 20:45:05
3768	sigmavirus24	2016-12-19 01:39:13
2583	htgoebel	2015-05-01 14:35:07
900	dandrzejewski	2012-10-22 12:46:44
1628	Scorpil	2013-10-10 09:55:38
1628	jakubroztocil	2013-09-26 12:51:53
1628	sigmavirus24	2013-11-27 02:28:20
1586	Lukasa	2013-09-09 15:02:00
1586	sigmavirus24	2014-01-23 13:06:02
1995	Lukasa	2014-04-07 06:14:08
[truncated: 614 more rows]
