# Supplementary material for: Status, identity, and language: A study of issue discussions in GitHub
Source: PLoS One. 2019 Jun 14;14(6):e0215059. doi: 10.1371/journal.pone.0215059 (PMC6568400; doi:10.1371/journal.pone.0215059)
Supplement: S2 Data — (ZIP) [file pone.0215059.s003.zip › sample_46_projs_issues/kennethreitz_requests/issue_comments_mentioned_NOCODE_FULLBODY.csv]

issue_num	datetime	body	login	mention_login
3942	2017-03-27 21:27:30	Hey @colekas-csc, this is intended functionality in Requests 2.13.0. When Requests receives a redirect, it strips the payload to prevent unintentional transfer of information to the wrong server. We're a tad overzealous with this right now which is why this behavior will be modified in 3.0.0, but for now we must maintain this for backwards compatibility. Thanks for taking the time to check in on …	nateprewitt	colekas-csc
3940	2017-03-26 18:39:39	@Lukasa Thanks for your comments! I was able to resolve this by explicitly specifying the certificate like below: os.environ["REQUESTS_CA_BUNDLE"] = "F:/emulator_certificate.cer" I wanted to avoid checking-in this certificate in my file system for running my automated tests. Is there a way in which Python can look into my Windows Certification Manager store to see if this certificate is installed…	rnagpal	Lukasa
3940	2017-03-27 04:24:40	@Lukasa Thanks for the suggestion! I went ahead and used wincertstore and it works without me having to extract and specify the certificate.	rnagpal	Lukasa
3939	2017-03-24 10:49:09	Thanks @Lukasa here is the code that failing	a-sharma11	Lukasa
3939	2017-03-24 11:01:17	@Lukasa Yes it should be the same in this case(hardcoded shown below). Also I made one simple request using postman which should have only triggered this once and got the same error. `self.url = base_url + "/api/platform/v1/session"` and `base_url` is const and in this case name of the other linked container	a-sharma11	Lukasa
3935	2017-03-23 08:29:52	@MonsterDeveloper If you have an issue like #2955, have you tried examining the solution provided there? Can you tell me what server you're having trouble with? Can you tell us what version of Python and OpenSSL you're using? The reason is that Requests *does* trust LE certificates.	Lukasa	MonsterDeveloper
3935	2017-03-23 11:37:58	@MonsterDeveloper I also cannot reproduce this, but there's also too many versions of Python, OpenSSL, and Requests to try to guess at your current problematic configuration. Please supply as much information as possible.	sigmavirus24	MonsterDeveloper
3928	2017-03-23 16:55:33	@kennethreitz perfectly reasonable to do it with 3.0	sigmavirus24	kennethreitz
3924	2017-03-15 08:37:08	@Lukasa Python version: Requests version: Other packages: Here is my relative code: , and I also use gevent in my app.	i2it	Lukasa
3924	2017-03-15 08:39:49	@Lukasa Ok, I'll have a try.	i2it	Lukasa
3922	2017-03-14 15:42:26	Yep, this is a bug in the last release of pipenv. There's a patch underway, thanks @Lukasa!	nateprewitt	Lukasa
3919	2017-03-08 17:03:16	@Lukasa, are you sure this is fixed in 3.6? The redirect URL being passed back is encoded as utf-8 but we're decoding it as ISO-8859-1 which is what's causing the issues. I'm getting a `TooManyRedirect` exception when trying to use Python3.6 but the request works if I pass the properly decoded Location header: `http://uae.souq.com/ae-ar/ابل-ايفون-7-مع-فيس-تايم-32-جيجا-الجيل-الرابع-ال-تي-اي-ذهبي-1…	nateprewitt	Lukasa
3917	2017-03-08 08:38:25	@fazalmajid So, we call into chardet when you ask us to give unicode data back, and the server hasn't given us an encoding to use. That is, if you call `response.text` and we don't know what encoding to use, we sample the data to try to work out what the correct encoding is. You can circumvent this in two ways: either use `response.content`, which gives you back un-decoded binary data, or you can…	Lukasa	fazalmajid
3913	2017-03-07 09:35:52	Cool, this looks good. I'll wait for the build to go green and merge. Thanks so much @StyXman! :sparkles:	Lukasa	StyXman
3908	2017-03-04 20:56:49	@Lukasa: Interesting—I'd have thought it's using the system's but apparently it's bundled one. Would that be the cause? FWIW, the calls to https://localhost:8080 validate successfully when using `REQUESTS_CA_BUNDLE=cert.pem`, it's everything else that fails.	dbazile	Lukasa
3908	2017-03-04 20:59:58	@dbazile are the cert chains for the other websites in `cert.pem`? If not then that is absolutely the expected behaviour.	sigmavirus24	dbazile
3908	2017-03-04 21:04:50	@sigmavirus24: They're not in `cert.pem`. But it's not the same behavior that I saw in Python 3.5 (which checked `REQUESTS_CA_BUNDLE` first and fell back on the system's trust store for everything else). Is there a way to configure this previous behavior without `cat`ing the entire system's trust chain into cert.pem?	dbazile	sigmavirus24
3908	2017-03-04 21:12:13	I think you're right; Python 3.5 didn't bundle OpenSSL but 3.6 does: I think my solution is to grab and concat all the certs my code will be using into an actual bundle and use that instead. Thank you much, @Lukasa @sigmavirus24!	dbazile	Lukasa
3908	2017-03-04 21:12:13	I think you're right; Python 3.5 didn't bundle OpenSSL but 3.6 does: I think my solution is to grab and concat all the certs my code will be using into an actual bundle and use that instead. Thank you much, @Lukasa @sigmavirus24!	dbazile	sigmavirus24
3906	2017-03-04 13:47:22	@Lukasa, while I think this should be closed (since it's not a Requests bug), I also wonder if the selectors code in urllib3 should attempt to fallback to less efficient methods in cases like this and only then let the OS error bubble up. Thoughts?	sigmavirus24	Lukasa
3906	2017-03-04 14:11:32	@sigmavirus24 Yeah, so I said a few comments ago that the selectors module can detect this case by actually trying to *instantiate* the selectors, at least for some of them where the selector itself is an FD (we can't do it so easily for poll/select). That's why I tagged @SethMichaelLarson: this is a bit his baby.	Lukasa	sigmavirus24
3905	2017-03-02 06:32:45	Hey @theyoprst, you're correct, this should have been resolved in urllib3 in shazow/urllib3#1039. Are you still experiencing this issue in the latest version of requests?	nateprewitt	theyoprst
3905	2017-03-02 06:52:45	Yep, as it looks like you were referring to the latest version of Requests. This doesn't seem to be reproducible with 2.13.0 which has the patch included in urllib3. Thanks for taking the time to open this issue, @theyoprst!	nateprewitt	theyoprst
3904	2017-03-01 21:50:01	@Lukasa I was just going to that direction. Thanks.	brangi	Lukasa
3904	2017-03-02 00:51:39	I'm going to close this, as this isn't an issue with Requests. Cheers @brangi @lutzhorn!	sigmavirus24	lutzhorn
3904	2017-03-02 00:51:39	I'm going to close this, as this isn't an issue with Requests. Cheers @brangi @lutzhorn!	sigmavirus24	brangi
3902	2017-03-22 17:20:37	go for it @garywu!	kennethreitz	garywu
3901	2017-03-01 20:05:39	Nice first commit, thanks @nedbat!	Lukasa	nedbat
3899	2017-03-01 08:23:34	Requests will avoid aggressively handling your string if you do what @patallen suggests, which should resolve your problem, but @lutzhorn is right: the server should accept both, and is at fault here. :smile:	Lukasa	lutzhorn
3899	2017-03-01 08:23:34	Requests will avoid aggressively handling your string if you do what @patallen suggests, which should resolve your problem, but @lutzhorn is right: the server should accept both, and is at fault here. :smile:	Lukasa	patallen
3899	2017-03-01 09:31:49	Hi All thank you for your help @lutzhorn is true, and i have reported the problem as well, but i'm sure that is a bit difficult to solve from the server part, is Asterisk the open source PBX and have a very large list of issues. @TetraEtc yes but the URL is into the internal network and have no external access @Lukasa and @patallen , thank you i will use your suggestion, hope is work well	ogonbat	lutzhorn
3899	2017-03-01 09:31:49	Hi All thank you for your help @lutzhorn is true, and i have reported the problem as well, but i'm sure that is a bit difficult to solve from the server part, is Asterisk the open source PBX and have a very large list of issues. @TetraEtc yes but the URL is into the internal network and have no external access @Lukasa and @patallen , thank you i will use your suggestion, hope is work well	ogonbat	TetraEtc
3899	2017-03-01 09:31:49	Hi All thank you for your help @lutzhorn is true, and i have reported the problem as well, but i'm sure that is a bit difficult to solve from the server part, is Asterisk the open source PBX and have a very large list of issues. @TetraEtc yes but the URL is into the internal network and have no external access @Lukasa and @patallen , thank you i will use your suggestion, hope is work well	ogonbat	Lukasa
3899	2017-03-01 09:31:49	Hi All thank you for your help @lutzhorn is true, and i have reported the problem as well, but i'm sure that is a bit difficult to solve from the server part, is Asterisk the open source PBX and have a very large list of issues. @TetraEtc yes but the URL is into the internal network and have no external access @Lukasa and @patallen , thank you i will use your suggestion, hope is work well	ogonbat	patallen
3897	2017-03-01 17:24:33	@nateprewitt nice work on this, thanks for getting this over the finish line	davidsoncasey	nateprewitt
3897	2017-03-01 17:33:33	@davidsoncasey, glad we're able to get all of your work merged, thanks again! @Lukasa, 3.0-HISTORY is updated :)	nateprewitt	davidsoncasey
3895	2017-02-28 12:33:23	@toasteez Can you show me the proxy dictionary?	Lukasa	toasteez
3892	2017-02-27 16:23:12	This looks good now, I think. @vpfautz if you feel like it, this can be patched in [urllib3](https://github.com/shazow/urllib3) too. Also thanks for catching this! I shouldn't be typing without spell check in my IDE :)	nateprewitt	vpfautz
3891	2017-02-26 13:00:57	@SirCmpwn is it possible Amazon is relying on cookies set by JavaScript?	sigmavirus24	SirCmpwn
3888	2017-02-24 17:40:34	Hi there @atleta, First, RFC 2616 has been made obsolete by RFCs [7230][], [7231][], [7232][], [7233][], [7234][], and [7235][]. As you'll see when you familiarize yourself with those RFCs, the *default* encoding for Headers is no longer ISO-8859-1 (a.k.a., Latin-1). I suspect that if you have a specific encoding you want to do you should disallow redirects and take control over URL encoding your…	sigmavirus24	atleta
3888	2017-02-24 17:53:04	@nateprewitt Nah, I think these are different issues. This is because requests *does* urlencode the redirect header, but it also *character* encodes it, wrongly. But yeah, I'm prepared to believe that that example is a good example of how we get it wrong. Happily, ISO-8859-1 is round-trippable.	Lukasa	nateprewitt
3885	2017-02-23 21:15:26	@Lukasa thanks for your help with this. As for squashing up all of the commits this PR has accumulated--who should do that? Do the maintainers of this lib do that? Or I can squash locally and push to a new PR (or just force push).	davidfontenot	Lukasa
3881	2017-02-19 20:28:17	@nodakai that all is available in the response history already. I don't understand how the final response having a method would help you identify that. `response.request.method` already exists and (I thought) is documented.	sigmavirus24	nodakai
3881	2017-02-19 21:34:15	Thanks for this request! So I agree with @sigmavirus24. While the `response.url` field is a handy convenience, in general we make sure that the request that triggered a given response is always available at `response.request`, and can be introspected. If you didn't find that obvious, I'd be delighted to merge a pull request with clarifying documentation.	Lukasa	sigmavirus24
3880	2017-02-18 13:40:07	@bkline Ok so some thoughts that leap out to me looking at this capture. Firstly, the server is responding with `Connection: keep-alive` and then sending a TCP RST immediately after. And I mean *immediately*, it arrives within 1µs of the 301 response. The packet is a RST because it doesn't even wait for the ACK response. That's really not how that's supposed to go: the webserver should really be …	Lukasa	bkline
3880	2017-03-01 16:02:44	Thanks for following up here @bkline! Good luck with the bug report: I hope your problem gets resolved soon! :sparkles:	Lukasa	bkline
3879	2017-02-17 08:37:48	@Lukasa what the highest version that python 2.6.6 supports?	duyanghao	Lukasa
3879	2017-02-17 08:43:20	@Lukasa i have googled a lot for the error: `ConnectionError: [Errno 2] server failed`,but nothing has been found! Do you have any idea about this strange error?	duyanghao	Lukasa
3879	2017-02-17 08:50:19	the second exception:`ConnectionError: [Errno 3] name does not exist` maybe be related to domain name resolving,but the first exception:`ConnectionError: [Errno 2] server failed` is unrelated to the second exception and has nothing to do with domain name resolving. @Lukasa do you have any idea about the first exception?	duyanghao	Lukasa
3879	2017-02-20 03:03:29	@Lukasa Why Linux errno 2 `ENOENT` means having problems resolving the domain name,as far as i know,the `ENOENT` means `No such file or directory`.	duyanghao	Lukasa
3879	2017-02-20 08:22:29	@Lukasa it is a mutil-process server,and the error occurs sometimes,so i am afraid it can't be straced easily!	duyanghao	Lukasa
3879	2017-02-20 08:40:16	@Lukasa anyway,thanks for your response! still,actually,there is another error: 12 SSLError: [Errno 185090050] _ssl.c:330: error:0B084002:x509 certificate routines:X509_load_cert_crl_file:system lib： 2017-02-20 10:59:31,890 ERROR: Exception on /v1/images/1b6c5dbe537403c916f6ea668632a05099a09cdde9a668543e4da2eab5a6b179/layer [GET] Traceback (most recent call last): File "/usr/lib/python2.6/site-pa…	duyanghao	Lukasa
3877	2017-02-16 13:17:30	@sigmavirus24 That PR was merged on the grounds that it was consistent with the docstrings that relied on that method. If we're changing one, we should change them all. =)	Lukasa	sigmavirus24
3877	2017-02-16 13:18:53	@Lukasa which docstrings are those? I was under the impression that the docstring format was what was borrowed from, not the content of other docstrings.	sigmavirus24	Lukasa
3875	2017-02-15 03:03:54	Hey @jamshid, I believe this is a problem with how you're using unicode in Python 2.7 rather than something requests specific. The repro below fails with the same exception without any requests code. If you pass properly encoded utf-8, it should solve this issue. As for why it's failing on the second, that exception is raised when you try to encode the utf-8 encoded string a second time. It looks…	nateprewitt	jamshid
3875	2017-02-15 05:24:11	Thanks, @nateprewitt! Turns out AWS4Auth is adding headers as unicode strings, but Python 2.7 httplib.py or `requests` do not expect that and fail when concatenating the (binary?) body string. There's an easy fix to AWS4Auth for it: https://github.com/sam-washington/requests-aws4auth/issues/29	jamshid	nateprewitt
3874	2017-02-21 18:13:30	I think it's good to go @jvanasco, we were just waiting for confirmation from @kennethreitz. @Lukasa we can probably just merge though since this isn't actually a change, yeah?	nateprewitt	Lukasa
3874	2017-02-21 18:13:30	I think it's good to go @jvanasco, we were just waiting for confirmation from @kennethreitz. @Lukasa we can probably just merge though since this isn't actually a change, yeah?	nateprewitt	jvanasco
3873	2017-02-14 15:47:28	Great! @Lukasa, when you have a free moment, would you mind merging master in proposed/3.0.0 so I can rebase my changes for #3338 onto this?	nateprewitt	Lukasa
3872	2017-02-14 14:08:20	@Lukasa thanks for the feedback! I understand the concerns for performance (I care more about being able to do one less request than the security aspects to be frank). I think we could use a disk-based format that makes the lookups fast and memory-efficient?	sylvinus	Lukasa
3872	2017-02-14 14:13:24	@sylvinus So, the most appropriate way to do it would be to use a sqlite DB, but ultimately that's putting the cart before the horse. If we can get support for HSTS *without* preload that persists to disk, then essentially the preload list becomes nothing more than a priming of the HSTS DB. Again, I recommend you look at the direction that was taken in shazow/urllib3#608 to get an idea of what we…	Lukasa	sylvinus
3869	2017-02-12 07:33:08	This is an annoyance, but looks right. Thanks @nateprewitt!	Lukasa	nateprewitt
3868	2017-02-11 21:22:03	@Lukasa of course. No rush. Thanks a lot!	vmalloc	Lukasa
3868	2017-02-12 07:40:38	@Lukasa will rebase and push again.	vmalloc	Lukasa
3866	2017-02-13 17:17:08	@jvanasco yes but please make that commit message easier on the eyes :)	sigmavirus24	jvanasco
3864	2017-02-17 08:52:45	@AraHaan The relevant code is [here](https://github.com/kennethreitz/requests/blob/master/requests/models.py#L109): this is the code path that Requests uses if `files` has been provided. You'll find it's not remarkably helpful to you because it uses a lot of custom code in both Requests and urllib3, but essentially it encodes both the `files` and `data` arguments as multipart form data.	Lukasa	AraHaan
3859	2017-02-13 13:01:30	@PatrickDChampion @Lukasa and I both have our emails on our profiles so you can do just that. =)	sigmavirus24	PatrickDChampion
3859	2017-02-13 13:01:30	@PatrickDChampion @Lukasa and I both have our emails on our profiles so you can do just that. =)	sigmavirus24	Lukasa
3855	2017-02-07 14:28:40	Further there are already some flawed and unofficial hints in https://github.com/python/typeshed. We won't endorse those, but they already exist, so there's less work for you to do. Also, in the spirit of being explicit, I wholeheartedly agree with @Lukasa.	sigmavirus24	Lukasa
3845	2017-02-06 21:38:06	<strike>@Lukasa `If you want even more control you can pass a urllib3 Retry object as shown in urllib3's documentation instead of the integer value.` - This does not seem to work. Is this broken? The code doesn't seem to handle this correctly. Reference: https://github.com/kennethreitz/requests/blob/master/requests/adapters.py#L110 I'll try to set it on the adapter after initialisation with: and …	lukas-gitl	Lukasa
3842	2017-01-31 20:17:49	@Lukasa Many thanks. Seeing that is really seems you know what is going on here 3 qs: 1. What other Python cURL lib can I use here that you might know of that works? 2. Why would requests.put() work perfectly not specifying the data param, hence not specifying the source location of file? 3. Not being sure how cURL does this, is it not possible to also add the cURL `-T, --upload-file <file>` like…	Twoflower2	Lukasa
3841	2017-01-31 08:54:26	Thanks @TetraEtc!	Lukasa	TetraEtc
3840	2017-02-13 15:03:23	@azotlikid Well, let's be clear, it's not *a priori* a bug because it works fine for me using the current Requests build. *However*, if your problem really is the same as the one discussed in this issue then there is a bug, but it is *server side*: it is sending invalid gzipped data. The server is at fault, and if the data is invalid then there is little scope for us to avoid barfing on it.	Lukasa	azotlikid
3840	2017-02-14 00:22:38	FWIW, @azotlikid's examples work fine for me now too. It did not work the other day from this same location. I had looked up the IP blocks the other day, and they were hosted on the Fastly CDN -- and still are. They may have corrected things on their system. I'll reach out to someone at StackExchange I know through a project to see if I can find out anything. It would still be nice if a future br…	jvanasco	azotlikid
3840	2017-02-14 14:17:32	Thanks for the reply, @jvanasco Inexplicably this error doesn't happen again since yesterday... Obviously it was a bug in the space-time continuum... And I still don't understand why there was no problem with urllib3 but this will remain a mystery. @Lukasa the problem is that I use a library which use `requests`, and I can't catch this exception without a global catch.	azotlikid	Lukasa
3840	2017-02-14 14:17:32	Thanks for the reply, @jvanasco Inexplicably this error doesn't happen again since yesterday... Obviously it was a bug in the space-time continuum... And I still don't understand why there was no problem with urllib3 but this will remain a mystery. @Lukasa the problem is that I use a library which use `requests`, and I can't catch this exception without a global catch.	azotlikid	jvanasco
3840	2017-02-14 17:01:56	> at which point the response object will already be in their hands. @Lukasa you are 100% correct. I've been staring at the inner workings too long. my apologies!	jvanasco	Lukasa
3840	2017-02-14 17:04:05	;) no need for apologies @jvanasco, this is why we work in groups: it's easy for any one of us to miss the wood for the trees.	Lukasa	jvanasco
3839	2017-01-31 15:02:14	@Lukasa Thanks!	cmanallen	Lukasa
3837	2017-01-29 20:55:18	regarding the comment from @lukasa on general utility (not the suggested implementation): i disagree about broad utility of following non-location redirects. i know this means allowing users to operate on "html", but please consider that many consumers will eventually consume the HTML redirect (which could be a meta-refresh, rel="canonical", type="og:url" or several others). it's not a niche use,…	jvanasco	sigmavirus24
3836	2017-01-27 20:55:23	Thanks @nateprewitt!	Lukasa	nateprewitt
3835	2017-01-26 21:23:36	I believe @nateprewitt is correct. It seemed to me that the conclusion of the discussion was to support 4XX response codes.	mmedal	nateprewitt
3835	2017-01-27 11:51:25	Hrm. @mmedal, can you rebase on top of the current master? We seem to be having some build problems and I want to check whether they're ones we've seen before and fixed, or new ones.	Lukasa	mmedal
3835	2017-01-27 19:43:49	@Lukasa this is a bug in pipenv (kennethreitz/pipenv#90) that may not have an immediate solution. It may be best to pin Requests' dependency for a bit. `pipenv==3.1.9` should work for now.	nateprewitt	Lukasa
3835	2017-01-27 20:33:02	@nateprewitt I'll merge a PR that does that. 😁	Lukasa	nateprewitt
3832	2017-01-25 15:40:26	LGTM, thanks @nateprewitt!	Lukasa	nateprewitt
3825	2017-01-20 13:00:06	Thanks for the quick response @Lukasa Please have a look again at the first comment, which I edited shortly after publishing. Basically: Even if I we discussed and agreed on the inconvenience of the 'leaky bucket' strategy (which will probably not happen), it's clear that this would be a major functionality change and therefore it would make no sense to force its introduction. However, I think th…	csala	Lukasa
3825	2017-01-20 13:05:01	@Lukasa No, no, what I mean is something else. I mean another parameter, call it `fail_if_empy` to indicate that, if `block` is `False` and the connection pool is empty, an Exception will be raised instead a new connection created. Functionally, what I would like to achieve is being able to use the connection pool to make sure that the number of concurrent outgoing connections will never exceed a…	csala	Lukasa
3825	2017-01-20 13:06:03	@csala Right, but that is what the `block` parameter does. If you look at the code you'll see that `block`, if set to true, causes an `EmptyPoolError` exception to be raised rather than having a new connection created.	Lukasa	csala
3825	2017-01-20 13:16:06	@Lukasa Well, that's not entirely true. Basically because that part of the code can never be reached because of how the queue works and because `pool_timeout` is not being used. At the moment, if `block` is set to `True`, the `pool.get` call will never raise an exception because it will just block the `get` attempt indefinitely until a connection is available. However, it's true that if the `pool…	csala	Lukasa
3825	2017-01-20 13:18:24	@csala I'm in agreement that we should expose the pool timeout. I'm just not in agreement that we should add anything else. All of the relevant behaviours can be controlled by varying `block` and `pool_timeout`.	Lukasa	csala
3825	2017-01-20 13:22:10	@Lukasa Alright, I'll go for that bit.	csala	Lukasa
3824	2017-01-18 20:38:10	@Arno0x To be clear, the appearance of the problem was caused by you installing PyOpenSSL. This is because we preferentially use PyOpenSSL if it's available, but PyOpenSSL is very strict about the data that is handed to it. The fact that you can safely call `decode` on the headers is not sufficient for a test. The headers must be native strings on Python: that means you should manually encode the…	Lukasa	Arno0x
3824	2017-01-18 21:21:02	@Lukasa thank you so much for helping me on this issue. Ok, so I understand that I'm now using an installed PyOpenSSL lib on this system, rather than the PyOpenSSL that comes embedded with "requests", which explains the difference with my other systems. If I get it right (provided I'm using Python2): all strings in my code are of type 'str' by default and I guess that's what you call native strin…	Arno0x	Lukasa
3821	2017-01-14 12:50:19	@Lukasa hidden in the original message is:	sigmavirus24	Lukasa
3821	2017-01-14 12:51:31	@bifeng in your second example, you're not using proxies. Does this mean that you cannot connect to the internet **at all**?	sigmavirus24	bifeng
3821	2017-01-14 14:56:57	@sigmavirus24 I am surfing the internet, and run this code , so connect is not the problem. I am still getting the error: requests.exceptions.ConnectionError: ('Connection aborted.', ConnectionResetError(10054, '远程主机强迫关闭了一个现有的连接。', None, 10054, None)) That's weird!	bifeng	sigmavirus24
3819	2017-01-15 18:58:19	@Lukasa thanks for the commet! I already propose the changes on that repository.	llazzaro	Lukasa
3817	2017-01-14 10:22:03	It'd also help if I took @Lukasa's advice and actually read the whole issue that spawned this. I don't consider the current import performance to be a bug, but if someone wants to try to improve it on cryptography (which is probably the dominant source of import time for pyopenssl) I'm happy to review. The biggest single source of time is likely when it loops over the lib object to build a new co…	reaperhulk	Lukasa
3817	2017-01-14 12:48:17	@Lukasa @reaperhulk so it's worth noting that `slow` will change based on how many things are installed + how many possible entry-points exist. `pkg_resources`, if I remember correctly, will scan all of `site_packages` for entry-points. So if you're testing `pyOpenSSL` in a fresh virtual environment, you're import speed (given that cryptography apparently scans entry-points at import) is going to…	sigmavirus24	reaperhulk
3817	2017-01-14 12:48:17	@Lukasa @reaperhulk so it's worth noting that `slow` will change based on how many things are installed + how many possible entry-points exist. `pkg_resources`, if I remember correctly, will scan all of `site_packages` for entry-points. So if you're testing `pyOpenSSL` in a fresh virtual environment, you're import speed (given that cryptography apparently scans entry-points at import) is going to…	sigmavirus24	Lukasa
3817	2017-01-14 12:48:17	@Lukasa @reaperhulk so it's worth noting that `slow` will change based on how many things are installed + how many possible entry-points exist. `pkg_resources`, if I remember correctly, will scan all of `site_packages` for entry-points. So if you're testing `pyOpenSSL` in a fresh virtual environment, you're import speed (given that cryptography apparently scans entry-points at import) is going to…	sigmavirus24	dsully
3817	2017-01-14 12:49:12	Also, to set everyone's expectations appropriately, this appears to be a problem @dsully is encountering at work, so I completely expect them to *not* respond until Monday during work hours.	sigmavirus24	dsully
3817	2017-01-15 20:37:22	@reaperhulk If the cryptography team is okay with moving the import inside the function that seems suitable and should eliminate the need for this PR based on your findings.	sigmavirus24	reaperhulk
3817	2017-01-16 20:04:17	@reaperhulk Yes - removing the pkg_resources import until it's needed will certainly help. I'll create a PR over there to move the import. @sigmavirus24 nails it - we have a lot installed in site-packages, and are extremely sensitive about CLI tools start up time. Every millisecond counts in the eyes of our users. I do agree this is a fundamental flaw in pkg_resources. (My weekend was pretty pack…	dsully	reaperhulk
3817	2017-01-16 20:04:17	@reaperhulk Yes - removing the pkg_resources import until it's needed will certainly help. I'll create a PR over there to move the import. @sigmavirus24 nails it - we have a lot installed in site-packages, and are extremely sensitive about CLI tools start up time. Every millisecond counts in the eyes of our users. I do agree this is a fundamental flaw in pkg_resources. (My weekend was pretty pack…	dsully	sigmavirus24
3815	2017-01-13 12:56:53	Thanks @Lukasa.	Th30n	Lukasa
3814	2017-01-16 21:16:58	@Lukasa One question: won't implementation of `ssl_wrap_socket` override custom CA certificates by calling load_verify_locations inside?	Kentzo	Lukasa
3814	2017-01-16 21:45:29	@Lukasa That's how I did it so far:	Kentzo	Lukasa
3814	2017-01-16 22:18:41	@Lukasa Something like this: ?	Kentzo	Lukasa
3812	2017-01-12 17:12:51	Thanks @inglesp!	Lukasa	inglesp
3811	2017-01-11 21:53:20	@Lukasa Hmm, I was hoping that would work. I ran the following and got the same response. import requests from requests.adapters import HTTPAdapter from requests.packages.urllib3.poolmanager import PoolManager from requests.packages.urllib3.util.ssl_ import create_urllib3_context CIPHERS = ( 'ECDH+AESGCM:DH+AESGCM:ECDH+AES256:DH+AES256:ECDH+AES128:DH+AES:ECDH+HIGH:' 'DH+HIGH:ECDH+3DES:DH+3DES:RSA…	2tim	Lukasa
3809	2017-01-11 09:49:57	Thanks for this @JungWinter! :sparkles: :cake: :sparkles:	Lukasa	JungWinter
3807	2017-01-11 01:12:05	Hey @gilessbrown, thanks for opening this issue! This behaviour was exposed by a change made in (327512f) which removed exception handling for this case. It currently only exists in the 2.12.x releases, so using Requests 2.11.1 should work for you. While you're seeing this behaviour in Requests, it actually seems to be how we're handling chunked responses without a body in urllib3. shazow/urllib3…	nateprewitt	gilessbrown
3807	2017-01-11 15:15:10	> I'd say the server is at fault here. I completely agree the server isn't compliant here, but we also just said we'd *like* to be tolerant of things like this in #3794, which is even more out of spec. The server is definitely returning garbage though, so maybe we choose not to address this. @sigmavirus24 I'm currently able to reproduce this on Python 2.7.12 and 3.5.2 on Mac OS 10.12.2, Ubuntu 12…	nateprewitt	sigmavirus24
3807	2017-01-11 18:07:00	Hi @Lukasa, your analysis of it being caused by the double consumption of raw (first by the `copyfileobj`, and then by the `response.content` in `resolve_redirects`) matches what I saw in the debugger so I'm pretty confident your work-around of setting `._content` will work for me. Thanks for your deep dive into this.	gilessbrown	Lukasa
3803	2017-01-09 19:30:01	Hey @codespaced, thanks for opening this issue. It looks like you used a comma instead of a colon to separate the key and value in your header. This is creating a set object instead of the dictionary we're expecting. Replacing that should solve your issue.	nateprewitt	codespaced
3803	2017-01-09 19:41:40	Yup, this is strictly a Python syntax problem and not a Requests issue. Thanks @nateprewitt. :D	Lukasa	nateprewitt
3802	2017-01-09 11:46:32	I agree with @Lukasa. While I know a significant number of people use this function, it's not a public API that we support and even so, this is the one of the least optimal ways of accomplishing what you want.	sigmavirus24	Lukasa
3798	2017-01-06 09:41:44	@withr Unfortunately, not easily. Generally speaking you should look at the proxies dictionary you provided. Alternatively, you can write a custom Transport Adapter that will provide the information you need, though that's quite a lot of work.	Lukasa	withr
3797	2017-01-24 15:51:24	@Lukasa Sorry to bother on closed issue but I'm wondering why should this fix not being updated in Request?	RobGThai	Lukasa
3797	2017-01-24 15:52:14	@RobGThai We pushed requests v2.13 today which contains that fix.	Lukasa	RobGThai
3794	2016-12-29 16:36:30	Hey @elasti-georgeg, thanks for opening this issue. I am able to reproduce the issue you've listed but only with a 204 response containing a "Transfer-Encoding: chunked" header. [RFC 7230 § 3.3.1](https://tools.ietf.org/html/rfc7230#section-3.3.1) states: >A server MUST NOT send a Transfer-Encoding header field in any response with a status code of 1xx (Informational) or 204 (No Content). This ap…	nateprewitt	elasti-georgeg
3794	2016-12-29 17:47:44	@nateprewitt yes, they should fix that there, but we should also be able to tolerate this.	sigmavirus24	nateprewitt
3794	2016-12-29 19:22:28	@Lukasa no, it won't because that's where the error is being raised from. httplib raises a IncompleteRead error of 0 bytes because the connection is terminated without sending anything.	nateprewitt	Lukasa
3794	2017-01-14 12:42:39	Good catch @nateprewitt	sigmavirus24	nateprewitt
3790	2016-12-29 09:43:07	@djbaldey This code optionally injects the PyOpenSSL based TLS backend into Requests. It's extremely useful because in many cases it enables support of advanced features that the standard library TLS module does not support. For this reason, we always attempt to inject it, as this is the most reliably way to detect its presence. In this case, it's almost certainly the result of you having an olde…	Lukasa	djbaldey
3790	2016-12-30 03:55:14	@drpoggi, why instead of trying to solve the problem with slow code - you are trying to shift the responsibility for organizational activities?	djbaldey	drpoggi
3790	2016-12-30 04:45:45	@drpoggi, I understand all of this. Therefore, I suggest to remove the trying from urllib3 module initialization. I don't think that the most important component and it is more important than speed loading the module. I am sure that those who need urllib3 with TLS - they can write these strings in the app after loading the module. And it will be right. Upd: In addition, in the internal corporate …	djbaldey	drpoggi
3790	2017-01-01 15:16:41	Needless to say, I agree with @Lukasa. Being able to provide the best possible security out-of-the-box (without futher user configuration) is absolutely imperative. We will not sacrifice that. If you are doing `apt-get install -y python-requests` and it's installing `PyOpenSSL` for you, that means the packagers understand this *and* they understand that the system Python you're using doesn't allo…	sigmavirus24	djbaldey
3790	2017-01-01 15:16:41	Needless to say, I agree with @Lukasa. Being able to provide the best possible security out-of-the-box (without futher user configuration) is absolutely imperative. We will not sacrifice that. If you are doing `apt-get install -y python-requests` and it's installing `PyOpenSSL` for you, that means the packagers understand this *and* they understand that the system Python you're using doesn't allo…	sigmavirus24	Lukasa
3789	2016-12-26 18:21:05	@moin18 that will be in place until sigmavirus24 has a chance to review your changes again. Today is still a "holiday" for a lot of people working in the US, so sigmavirus24 likely won't respond immediately. Things look pretty cleaned up now, so I think you can leave these changes and he'll respond when he has a spare moment :)	nateprewitt	moin18
3789	2017-01-10 20:55:01	@moin18 would you be willing to rebase this rather than merging master into this branch? Alternatively, @Lukasa how do you feel about squash merging this?	sigmavirus24	moin18
3789	2017-01-17 15:06:01	@sigmavirus24 @Lukasa cleaned up the commit history. Merged all commits into single commit.	moin18	Lukasa
3789	2017-01-17 15:06:01	@sigmavirus24 @Lukasa cleaned up the commit history. Merged all commits into single commit.	moin18	sigmavirus24
3787	2016-12-23 15:12:58	@Lukasa : In that case I will be creating a separate patch for urllib3 discarding the urllib3 related changes from this PR. Apart from that, does the `requests` library related changes looks good to you?	moin18	Lukasa
3786	2016-12-22 19:21:03	Hey @Andriuskislas, thanks for opening this ticket. I can't seem to reproduce the path dropping in 2.12.4 with the information supplied above. However, I think I have an idea of what you're hitting. First, which version of requests are you using? URIs that I'm passing with a + character seem to be unaffected from our end, so I'm wondering if you're hitting a redirect which isn't parsing the suppl…	nateprewitt	Andriuskislas
3786	2016-12-22 19:56:51	@moin18 , No my api endpoint is fine. When I hit the url from browser it returns correct data. @nateprewitt , Thank you. Firstly my requests version is Here is my encoded try without encoding Also tried with encoding whole url but request didn't made.	Andriuskislas	moin18
3786	2016-12-22 19:56:51	@moin18 , No my api endpoint is fine. When I hit the url from browser it returns correct data. @nateprewitt , Thank you. Firstly my requests version is Here is my encoded try without encoding Also tried with encoding whole url but request didn't made.	Andriuskislas	nateprewitt
3786	2016-12-22 20:10:32	Thanks @Andriuskislas, url encoding should only be used for unicode characters, or uses of reserved characters for something other than their assigned meaning, which is why the last example isn't routing. I can use a variant of your example above on a different server, and it leaves the + unchanged. That points pretty clearly to this being a server behaviour rather than something in Requests. At …	nateprewitt	Andriuskislas
3786	2016-12-23 01:36:34	@Andriuskislas I would bet that @nateprewitt is correct about redirects being the root cause here. You can also tell requests not to follow them by passing `allow_redirects=False` to your request. It's plausible the server you're talking to is redirecting based on something like User-Agent. Either way, @nateprewitt's suggestion of asking a question on StackOverflow is correct. This isn't a genera…	sigmavirus24	Andriuskislas
3786	2016-12-23 01:36:34	@Andriuskislas I would bet that @nateprewitt is correct about redirects being the root cause here. You can also tell requests not to follow them by passing `allow_redirects=False` to your request. It's plausible the server you're talking to is redirecting based on something like User-Agent. Either way, @nateprewitt's suggestion of asking a question on StackOverflow is correct. This isn't a genera…	sigmavirus24	nateprewitt
3785	2016-12-21 18:11:31	@Lukasa it looks like this is a modification in the appengine module in urllib3. The warning update may need to go over there, otherwise we'll overwrite it the next time we update urllib3.	nateprewitt	Lukasa
3785	2016-12-21 23:10:48	@Adusei would you be interested in submitting this patch to [urllib3](https://github.com/shazow/urllib3) so this can be fixed at the source?	nateprewitt	Adusei
3785	2016-12-23 21:07:21	Great, things should be set for future releases then. Thanks for taking a look @Adusei!	nateprewitt	Adusei
3783	2016-12-22 00:46:46	@moin18 The problem I ran up against was that `idna` is part of `packages` so whenever `packages` is loaded (e.g. in `models.py`) `idna` will be loaded at that point. So the fix would be for `idna` not to be loaded at that point but somehow still be loaded when needed :/	DanielGibbsNZ	moin18
3781	2016-12-21 13:40:05	Thanks for this patch @mplonka. However, we would generally prefer to update the bundled packages ourselves at the time of release: that way, we have some confidence that we have done the sensible thing. Can you pare this patch down to just the makefile change, please?	Lukasa	mplonka
3781	2016-12-21 13:48:30	Thanks for reviewing this PR, @Lukasa . As per your request, here's the revert commit.	mplonka	Lukasa
3781	2017-01-18 16:00:10	@Lukasa it seems that idna hasn't been updated yet, but a new version has been released in the mean time. Will idna be updated to fix the Jython issue?	LordGaav	Lukasa
3781	2017-01-18 16:01:10	@LordGaav Per [our documentation](http://docs.python-requests.org/en/master/community/release-process/#hotfix-releases), we do not update vendored dependencies in patch releases. Please wait for v2.13, which will contain an update.	Lukasa	LordGaav
3780	2016-12-20 20:45:51	@DanielGibbsNZ Not enormously effectively, no. In principle the check in the `except` block could be used, I suppose.	Lukasa	DanielGibbsNZ
3780	2016-12-22 22:46:14	@Lukasa: `idna` is also imported in `urllib3/contrib/pyopenssl.py`. Here: https://github.com/kennethreitz/requests/blob/master/requests/packages/urllib3/contrib/pyopenssl.py#L46 In order to remove the reference of `idna` via garbage collector, corresponding changes in urllib3 are also required. The idea is to do lazy loading of idna package only on demand basis. Let me know if I am on correct pat…	moin18	Lukasa
3778	2016-12-19 15:00:19	@arunchandramouli taking a quick look at those websites, it looks as if they require JavaScript in order for you to successfully scrape their data. Requests does not (and has never) executed JavaScript. You need a different tool. Requests is working exactly as expected. There is no bug here.	sigmavirus24	arunchandramouli
3776	2016-12-22 10:40:54	Hi @Lukasa. Thanks for looking into that. Wouldn't it be wise to do some sort of escaping of those comments in https://github.com/Lukasa/mkcert itself? Are you OK with me submitting a PR there?	mplonka	Lukasa
3776	2016-12-22 12:02:39	@mplonka I don't really see any reason to do the escaping there. PEM isn't well specced but so far we have only one extremely unusual implementation that chokes. I don't really see any reason to destroy that output for that, given that it's clearly intended to be human readable.	Lukasa	mplonka
3774	2016-12-19 04:18:39	@Lukasa thank you for your reply, but your code doesn't work for me. here are my code(minor modified on yours): same error msg appears: and under 2.11.1, there was another error which i can fix it by removing the ssl_context key:	bigbagboom	Lukasa
3774	2016-12-20 01:07:33	@Lukasa yes, i installed PyOpenSSL but I don't think it's the cause. I uninstalled it and the error changed to the following: now the pip freeze is: C:\Users\bigbagboom>pip freeze alabaster==0.7.9 anaconda-client==1.4.0 anaconda-navigator==1.1.0 argcomplete==1.0.0 astroid==1.4.8 astropy==1.1.2 Babel==2.3.4 beautifulsoup4==4.4.1 bitarray==0.8.1 blaze==0.9.1 bokeh==0.11.1 boto==2.39.0 Bottleneck==1…	bigbagboom	Lukasa
3774	2016-12-20 01:35:27	@ernestoalejo thank you but I am not sure... you know 'https://10.192.8.89:8080/yps_report' and 'https://10.192.8.89:8080' can be 2 different sites in IIS's configuration. > For reference, the line: > > s.mount('https://10.192.8.89:8080/yps_report',DESAdapter()) > should be: > > s.mount('https://10.192.8.89:8080',DESAdapter()) > or the error adapter won't be used correctly.	bigbagboom	ernestoalejo
3774	2016-12-20 02:19:51	@bigbagboom They cannot possibly have different configurations for TLS though. IIS can't see what path is being used until after the TLS handshake is complete.	Lukasa	bigbagboom
3774	2016-12-20 04:27:46	my error was gone by adding 'DES-CBC3-SHA' in the CIPHERS string. sigh... Thank you @Lukasa and @ernestoalejo . and it's also ok with following code: s.mount('https://10.192.8.89:8080/yps_report',DESAdapter())	bigbagboom	Lukasa
3774	2016-12-20 04:27:46	my error was gone by adding 'DES-CBC3-SHA' in the CIPHERS string. sigh... Thank you @Lukasa and @ernestoalejo . and it's also ok with following code: s.mount('https://10.192.8.89:8080/yps_report',DESAdapter())	bigbagboom	ernestoalejo
3772	2016-12-16 18:46:56	@nateprewitt So we have two role models to look at here: 1. Browsers - If you read the logs for our IRC channel, you'll see that Browsers are doing what we do (although probably not as loosely as we do it) 2. Curl/Wget - They disregard the WWW-Authenticate headers on anything that's not a 401. In the case of the user on IRC they were receiving a 403 with WWW-Authenticate headers and we were authe…	sigmavirus24	nateprewitt
3772	2016-12-16 18:47:14	Also @nateprewitt, please let someone else pick this up.	sigmavirus24	nateprewitt
3772	2016-12-16 20:28:51	Sorry, I should have clarified further on Authorization. I agree we shouldn't be sending Digest Authorization without an appropriate challenge first. What I'm saying is that the section quoted above seems to also support that responding to an appropriate challenge in a non-401 response is permissible which is what we what we currently do. The scoping here is obviously in the hands of you and @Luk…	nateprewitt	Lukasa
3772	2016-12-16 20:50:23	> I agree we shouldn't be sending Digest Authorization without an appropriate challenge first. We also *literally* can't. > I just wanted to make sure we didn't completely constrict that to 401 hastily as the original post noted. I appreciate that :) I think @Lukasa is starting to feel more and more (as I do) that we should be very strict in our interpretation of specifications. That said, (as yo…	sigmavirus24	Lukasa
3772	2017-01-07 06:57:50	Hey @Lukasa will work on this issue	iamrajhans	Lukasa
3771	2016-12-15 17:40:41	Hey @kianxineki, I skimmed through your question and responded a bit too quickly. The implications of this change is we would now use a single `Session` object across ALL connections with `requests.request` which may not be what the user wants. The api methods are intended to be single connections that are cleaned up after completion. As I think you've already noted above, you can accomplish the …	nateprewitt	kianxineki
3771	2016-12-15 17:47:15	@kianxineki Thanks for sending us a pull request! It looks to be your first to the project. Welcome! It seems as though you're trying to ask why we do not use a global session object in `requests.api`. To answer you, let me explain a little bit of history first. We used to use a global session object and our Session objects used to be thoroughly thread-safe. At some point, something changed about…	sigmavirus24	kianxineki
3770	2016-12-15 02:06:09	So we are not doing client auth here. And the openssl client fails for me because there's no local certificate in my bundle for the issuer of that revoked certificate: > tl;dr it seems that revoked ssl certs aren't being rejected, which could be an issue This does seem, at this point, true. That said, I believe this is because requests (and openssl) don't by default turn on OCSP which is what we'…	sigmavirus24	mendaxi
3770	2016-12-15 08:30:32	Requests does not respect revocation notices at this time. This is unfortunate but ultimately beyond us: there are no APIs available to extract and validate stapled OCSP responses, in either PyOpenSSL or the standard library. I should note that there is only one case where revocation is really useful, and that is with OCSP-Must-Staple. In all other cases we basically fail open, which isn't really…	Lukasa	mendaxi
3770	2016-12-16 00:00:49	@Lukasa to be clear, @mendaxi is using CLIENT_AUTH with an SSLContext object. It's failing because it's the wrong configuration to validate a certificate from a server. :)	sigmavirus24	mendaxi
3770	2016-12-16 00:00:49	@Lukasa to be clear, @mendaxi is using CLIENT_AUTH with an SSLContext object. It's failing because it's the wrong configuration to validate a certificate from a server. :)	sigmavirus24	Lukasa
3769	2016-12-14 16:12:44	Hey @ppolewicz, it looks like this is specifically a limitation of how Jython uses the JVM as noted in [this ticket](http://bugs.jython.org/issue1891). I'd ensure you have the latest version of Jython2.7, and attempt to use Requests 2.12.4. If that doesn't solve it, I'm afraid there's not much we can do at this time since the bug isn't really with Requests.	nateprewitt	ppolewicz
3768	2016-12-19 01:39:13	@yoyoprs I believe @Lukasa wanted you two to `import socks` and then check that the version was the same as what `pip` reports.	sigmavirus24	Lukasa
3768	2016-12-19 01:39:13	@yoyoprs I believe @Lukasa wanted you two to `import socks` and then check that the version was the same as what `pip` reports.	sigmavirus24	yoyoprs
3767	2016-12-14 05:13:25	Hey @raphaeltm, thanks for opening a ticket. This has been addressed in #3758 and is working on master. It should be fixed when the next release ships.	nateprewitt	raphaeltm
3766	2016-12-13 21:41:16	@Lukasa I rescinded my last comment on `num_401_calls` because while what I was testing worked, it's not reproducible in the wild. I still think there may be value in testing the hooks individually but I don't think it's a blocker here. These tests cover the use cases we're concerned about in #1979.	nateprewitt	Lukasa
3766	2016-12-14 09:41:08	Cool, tests are good. Thanks for the work @nateprewitt!	Lukasa	nateprewitt
3759	2016-12-09 13:15:43	@saft The *end* intent was to unescape escaped quote marks that *surround* a cookie value. These are almost certainly in error. However, we seem to have done that by hitting the problem with a sledgehammer by just unescaping *all* quotes, which was probably unnecessary. So the goal would be to craft a change here that uses a regular expression to only unquote quote marks at the start and end of t…	Lukasa	saft
3759	2016-12-09 13:43:21	@piotr-dobrogost is correct.	Lukasa	piotr-dobrogost
3759	2016-12-09 14:07:20	@saft I'm not sure what you mean: we're agreeing that the current behaviour is wrong. We're just trying to discuss what the fix should be. As to "the intent is not in line with RFC 6265": sure it is. RFC 6265 allows surrounding DQUOTE characters. This is to allow the possibility that someone has mistakenly escaped the DQUOTE values, which is *forbidden* by RFC 6265. However, it does end up seemin…	Lukasa	saft
3759	2016-12-09 14:47:26	> Perhaps. I think this set_cookie is arbitrary. I'm still unconvinced of any justification for any stated intent so far. And? No-one is disagreeing with the idea that this method is not achieving what it set out to. I am explaining the train of thought that led us here. I am not asserting that it was correct or useful, only that it's the reasoning. I am explaining this because your original issu…	Lukasa	piotr-dobrogost
3759	2016-12-09 15:04:20	@saft Seems like a traditional case of crossed wires due to text-based communication. Thankyou for apologising: I'm sorry as well, I clearly misread your tone. Back to being productive. 👍 So, I think this is wrong. I am absolutely not an expert on cookies: they are the part of HTTP I know least about. However, as I understand from some of my collaborators on this project, our cookie stack is ulti…	Lukasa	saft
3758	2016-12-09 08:45:11	LGTM. Thanks for this @nateprewitt! :sparkles:	Lukasa	nateprewitt
3755	2016-12-08 04:51:21	Hey @luwm001, this appears to be a duplicate of #3710. I believe you'll be able to solve this issue by updating your `cryptography` module version.	nateprewitt	luwm001
3753	2016-12-08 20:19:34	@oschwald, yeah that was the intent (or I had understood it to be part) of #3673 which ended up causing the failure you're experiencing. The idea was to allow the user to supply unicode encoded strings (bytes) and we'll simply base64 encode bytes rather than messing with string encoding issues. I can throw a patch for this together tonight or tomorrow morning if you're not interested in working o…	nateprewitt	oschwald
3752	2016-12-07 21:02:53	Ok, so right now this looks like a "can't repro" situation. Might be worth looking at your install @juokaz, seems to be misbehaving a bit.	Lukasa	juokaz
3748	2016-12-03 20:36:49	@arunchandramouli have you considered setting a `timeout`? Beyond that, I'd advise you to not ask questions on a defect (issue) tracker. Instead, ask questions on [StackOverflow](stackoverflow.com).	sigmavirus24	arunchandramouli
3748	2016-12-05 10:25:04	@arunchandramouli There are two possibilities. Either 1) the network has hung, in which case a timeout will help because it'll throw an exception; or 2) the response is infinite in size. If the response is infinite in size and you don't use the `stream=True` parameter, Requests will attempt to read the entire response body. That obviously won't work. Eventually, such a use of Requests will cause …	Lukasa	arunchandramouli
3748	2016-12-05 10:32:23	@Lukasa - Great ! but when I did telnet proxy followed by get urlname, it actually returns me the content.it works that way. But I tried using requests.get(), urllib.urlopen() and httplib, it all fails, sounds a bit interesting.	arunchandramouli	Lukasa
3748	2016-12-05 11:48:09	@arunchandramouli That sounds very much like the proxy is misconfigured. Can you show me the *complete* response you got from the proxy, including the headers? The telnet request you sent would also be good.	Lukasa	arunchandramouli
3748	2016-12-05 11:55:51	@Lukasa The Proxy / Normal request doesn't request anything at all , it keeps hanging unless I issue a timeout. Where as Telnet GET returns the url content. I couldn't share due to privacy and client protocol issues.	arunchandramouli	Lukasa
3748	2016-12-05 11:56:46	@arunchandramouli If you can't share the data then I'm afraid we're essentially unable to help you. The best I can tell you is that the response is almost certainly ill-formed, which is why none of the Python HTTP libraries you've tried can parse it.	Lukasa	arunchandramouli
3748	2016-12-05 12:08:35	@arunchandramouli Can you provide a stacktrace for your timeout?	Lukasa	arunchandramouli
3748	2016-12-05 12:24:06	@Lukasa requests.exceptions.ReadTimeOut:HTTPSConnectionPool(host='***',port=443).Read Timed out. api.py -> sessions.py -> adapters.py (normal flow for HTTP/HTTPS connection) I couldn't copy the trace from the server	arunchandramouli	Lukasa
3748	2016-12-05 13:20:45	@arunchandramouli I care mostly about the bit at the end, where we have all this: `requests.exceptions.ConnectionError: HTTPConnectionPool(host='www.somebadurl.com', port=80): Max retries exceeded with url: / (Caused by NewConnectionError('<requests.packages.urll onnection object at 0x0000000003E2E1D0>: Failed to establish a new connection: [Errno 11004] getaddrinfo failed',))` I need to know wha…	Lukasa	arunchandramouli
3748	2016-12-05 14:34:23	This conversation is now going in circles. To prevent further noise (and little signal) being delivered to roughly 1000 people, I'm going to lock this conversation. @arunchandramouli we've given you sufficient amounts of detail that we require and you consistently ignore it. If you want further help, I suggest you seek out a forum where that is appropriate (not a defect tracker).	sigmavirus24	arunchandramouli
3747	2016-12-02 22:31:37	Hey @arao-nnl, in order to get the behaviour you're looking for, you'll need to use a slightly different mechanism. `max_redirects` is intended to raise an exception halting the request in the event of a redirection loop, or excessive redirects. For your issue of trying to simply halt before a redirect is performed, I suggest using the `allow_redirects` parameter. This will retrieve the 302 and t…	nateprewitt	arao-nnl
3745	2016-12-05 12:55:02	Yeah, I think more testing here would be fab. Not sure how we're going to get it though, especially if @alexwlchan doesn't have time to do it.	Lukasa	alexwlchan
3743	2016-12-02 00:46:01	Hey @timothyjlaurent, the issue you're hitting is with the server rather than Requests. It looks like the base domain jamanetwork.com (where the redirect points you) may not want it crawled. The server has blacklisted any request with a User-Agent containing the word "python" or "curl". Given their robots.txt doesn't specify a restriction on your request though, I think we can shrug and work arou…	nateprewitt	timothyjlaurent
3743	2016-12-02 00:49:55	Nicely caught @nateprewitt	sigmavirus24	nateprewitt
3743	2016-12-02 02:30:10	Thanks @nateprewitt	timothyjlaurent	nateprewitt
3742	2016-12-01 12:50:41	@megies Interesting. However, you should check for that particular pattern of exception handling in your code and dependencies to see if you can find it.	Lukasa	megies
3742	2016-12-01 15:38:04	@megies Out of interest, do you know what in your project or your dependencies imports future?	Lukasa	megies
3739	2016-11-30 23:52:35	Hey @obestwalter, I talked to @Lukasa about this a few weeks ago. To quote a bit of his response: >Requests moved away from Travis because it made a lot of live network requests in its test suite and Travis had frequent network outages that caused real problems with the test run. While a lot of these issues have been resolved, I think the general sentiment is Travis generates a fair amount of noi…	nateprewitt	obestwalter
3739	2016-12-01 08:18:37	@obestwalter All of these decisions are fundamentally @kennethreitz's: the other maintainers have no objection to re-adding Travis support and a toxfile.	Lukasa	obestwalter
3739	2016-12-01 11:46:33	Hello @Lukasa and @nateprewitt, thanks for the explanation. Why is the tox.ini then not part of the project? Is there a problem to get it working for everyone involved? My naive thinking would be that once you have tox properly configured for the project it works for everyone involved. So, if there are any concrete problems/bugs that prevent your project from adopting tox properly, just let us kn…	obestwalter	Lukasa
3739	2016-12-01 11:46:33	Hello @Lukasa and @nateprewitt, thanks for the explanation. Why is the tox.ini then not part of the project? Is there a problem to get it working for everyone involved? My naive thinking would be that once you have tox properly configured for the project it works for everyone involved. So, if there are any concrete problems/bugs that prevent your project from adopting tox properly, just let us kn…	obestwalter	nateprewitt
3738	2016-11-30 21:24:39	@Lukasa, I think it would be beneficial readding the test after this reversion. It still provides a useful check going forward and will pass regardless of the tightened scheme check.	nateprewitt	Lukasa
3738	2016-12-01 06:00:01	@Lukasa sorry for being a hound but do you have an eta on this 2.12.3 release? We just lost a day of dev / test trying to figure out what broke docker-py until we found this. Thx - MS	mshahpalerra	Lukasa
3738	2016-12-01 06:04:02	@mshahpalerra just pin your requests dep to an older 2.11.x version and you'll be ok. @Lukasa please release a new version of requests ASAP or this will be another left-pad.	marcosnils	mshahpalerra
3738	2016-12-01 06:04:02	@mshahpalerra just pin your requests dep to an older 2.11.x version and you'll be ok. @Lukasa please release a new version of requests ASAP or this will be another left-pad.	marcosnils	Lukasa
3738	2016-12-01 06:06:58	@marcosnils - already being done but that has some other complications as we are changing this pinning on code that is pre prod so has to be retested (not your problem i know :) ) - thanks for the tip	mshahpalerra	marcosnils
3738	2016-12-01 08:02:34	@marcosnils Well that's a ludicrously hyperbolic thing to say. The left-pad incident broke all users of the package. This breaks docker-py, and docker-py only. The vast majority of our users have not noticed a problem with v2.12.2. There are several bug reports both here and on docker-py, there is a good temporary workaround, so if it's all the same to you I'm going to take long enough over this …	Lukasa	marcosnils
3738	2016-12-01 08:04:03	@mshahpalerra As to the ETA of v2.12.3, it will be as soon as I can get confirmation from @tiran that the problem he was originally trying to fix is still fixed in this branch. If it isn't, then it will be as soon as I can work with him to build a new patch that avoids this specific issue.	Lukasa	mshahpalerra
3738	2016-12-01 10:44:47	ACK Custodia's test suite for my http+unix adapter is passing with @Lukasa 's branch.	tiran	Lukasa
3738	2016-12-01 10:45:23	Ok, let's ship a 2.12.3 then. Thanks @tiran!	Lukasa	tiran
3738	2016-12-22 14:03:52	> Custodia's test suite for my http+unix adapter is passing with @Lukasa 's branch. I it really amazing that `http+unix` t will work with python-requests-3.0. Unfortunately, python-requests-3.0 has not been released yet. But 2.12.3 is released and already in some distributions: fedora-26 and debian unstable and might get to debian testing in few days. 2.12.0 introduced IDNA-encoding logic which b…	lslebodn	Lukasa
3738	2016-12-22 18:34:52	Hmm, so you're right. This is an issue in that this path will pass through IDNA without throwing an exception, but IDNA is forcing it to lowercase. This is valid behaviour for a hostname which should be case insensitive but doesn't work for paths (which really shouldn't be IDNA encoded in the first place). This is a bug, but the way unix sockets have worked in the past is kind of incorrect too. I…	nateprewitt	Lukasa
3738	2016-12-22 19:12:43	So, I did some more investigating and this actually is completely unrelated to IDNA. shazow/urllib3#911 introduced a forced lowercasing of all host names in urllib3 which was released in urllib3 1.17. The version of urllib3 used in Requests prior to 2.12.0 was 1.16 which is why we hadn't hit this before. urllib3's behaviour here is completely correct because host names should be able to be lowerc…	nateprewitt	Lukasa
3738	2016-12-22 19:23:26	> urllib3's behaviour here is completely correct because host names should be able to be lowercased without affecting the URIs usability. Right. > As I said above, passing a path has worked in the past but is technically not in line with how we're parsing the URI. Again, I think we'll have to wait for @Lukasa to weigh in here. Since there is no specification around UNIX socket URIs, I would think…	sigmavirus24	Lukasa
3738	2016-12-23 09:33:24	@nateprewitt I don't think we do store `/tmp/path/out.socket` as the `host`. I think we only store it if its urlencoded when we receive it, which seems more reasonable to me. Though admittedly I'm not the URI expert (that'd be @sigmavirus24).	Lukasa	sigmavirus24
3738	2016-12-23 09:33:24	@nateprewitt I don't think we do store `/tmp/path/out.socket` as the `host`. I think we only store it if its urlencoded when we receive it, which seems more reasonable to me. Though admittedly I'm not the URI expert (that'd be @sigmavirus24).	Lukasa	nateprewitt
3738	2016-12-23 16:45:08	@Lukasa, you're right, I was conflating behaviours in my explanation. %-encoding the path is a hack around `prepare_url` because Requests refuses URLs without a host at the model level, rather than adapter. The host is mandated for http/https schemes but becomes a grey area with the use of "http+". If we want to support "http+{unix,docker,???}", which seems poorly defined but in use, we'd probabl…	nateprewitt	Lukasa
3738	2016-12-23 18:22:21	The % encoding of the path to the Unix socket file or abstract namespace is mandatory. How else would you distinguish between the file path and the HTTP path? Some implementations probe ever path segment until a socket file is found and then magically treat the remaining path segments as HTTP path. That's a dangerous hack. The socket path may include non-ASCII chars or a NULL byte for abstract na…	tiran	Lukasa
3738	2016-12-23 18:27:37	@tiran thanks, for clarifying! I'll defer to those of you that are much more well versed in this space than I am :) I'll open the issue in urllib3 with Lukasa's originally suggested fix.	nateprewitt	tiran
3736	2016-11-30 19:28:10	@hummus should we file a ticket at [python-gitlab](https://github.com/gpocentek/python-gitlab/issues)'s issue tracker? I would do it myself but I don't know enough about the problem	hangtwenty	hummus
3735	2016-11-30 23:06:24	Thanks @Lukasa for chiming in and looking into this! Being able to rely on `requests` to make docker-py work has been a great boon for us, especially the ability to handle different transport formats (HTTP/s, UNIX sockets, and more recently Windows named pipes) through the same interface is a powerful feature for us. If you see any way we could keep this flexibility while making things easier on …	shin-	Lukasa
3734	2016-11-30 15:18:22	@Lukasa can do	graingert	Lukasa
3734	2016-11-30 15:21:09	@Lukasa it's 'http+docker://localunixsocket/v1.24/images/create' but that gets handled by the mounted `docker.transport.unixconn.UnixAdapter`	graingert	Lukasa
3734	2016-11-30 15:37:01	@Lukasa someone might come along and register the gtld localunixsocket	graingert	Lukasa
3734	2016-11-30 15:39:57	@graingert That's fine, it won't matter. The adapter is selected based on a longest-prefix match, so the docker-py adapter will still be selected and knows it doesn't have to do a DNS lookup.	Lukasa	graingert
3734	2016-11-30 15:42:10	@graingert has pointed out that in situations like this we should probably throw an exception if we were supposed to add any query parameters to the request.	Lukasa	graingert
3734	2016-11-30 16:02:18	@Lukasa should this handling be moved to the adaptor?	graingert	Lukasa
3729	2016-11-26 11:17:29	@pdknsk It would be interesting to see if you continue to have this problem on Python 3 with `pip install requests[security]`. That will also bring in PyOpenSSL, which should cause the problem again.	Lukasa	pdknsk
3729	2016-11-28 12:32:10	Ok, the underlying issue at PyOpenSSL has had a fix merged. This should *drastically* improve our performance in this edge case. Thanks for the report @pdknsk and thanks for working with us to narrow down the problem! :sparkles:	Lukasa	pdknsk
3729	2016-12-05 09:19:04	...annnnnd it's *also* a bug in MacOS: https://github.com/pyca/pyopenssl/pull/578#issuecomment-264800709 @pdknsk what have you *done*	njsmith	pdknsk
3729	2016-12-05 09:19:09	So @pdknsk, after further investigation prodded by @njsmith, you've actually stumbled onto *two* bugs that are wasting a lot of CPU and electricity. The first is that CFFI should be using more efficient allocation. The second, and *much more important*, is that there is a region of allocations between about 128kB and 125MB where macOS (and, presumably, iOS/watchOS/tvOS as well) forcibly page-in a…	Lukasa	pdknsk
3729	2016-12-05 09:19:09	So @pdknsk, after further investigation prodded by @njsmith, you've actually stumbled onto *two* bugs that are wasting a lot of CPU and electricity. The first is that CFFI should be using more efficient allocation. The second, and *much more important*, is that there is a region of allocations between about 128kB and 125MB where macOS (and, presumably, iOS/watchOS/tvOS as well) forcibly page-in a…	Lukasa	njsmith
3718	2016-11-23 21:38:02	@Lukasa Do you mean a test that for an empty `requests.Response()` object, the `content` property is None?	nsoranzo	Lukasa
3718	2016-11-23 23:58:51	@nateprewitt I'd be happy to change the test to: or anything that makes: return `None`. I think most programmers would expect this and that the traceback is a regression.	nsoranzo	nateprewitt
3718	2016-11-24 11:22:33	@Lukasa I'll try to explain why I think that this is the expected behaviour: - `requests.Response` class is clearly part of the `requests` API and creating such objects is useful when dealing with connection exceptions - the only `__init__` method of `requests.Response()` has no parameters - using a property of a legitimately created object shouldn't raise an error, unless there is a very good re…	nsoranzo	Lukasa
3718	2016-11-24 12:36:10	> I think I'm leaning towards number one, if only because we've handled this kind of problem in the past (admittedly with an overbroad except block). This makes sense to me. We can add the requirement that raw not be None in 3.0 @nsoranzo adding the explicit check for None works for me.	sigmavirus24	nsoranzo
3718	2016-11-24 12:57:00	@sigmavirus24 I've added the explicit check for None and also a test as requested by @Lukasa.	nsoranzo	Lukasa
3718	2016-11-24 12:57:00	@sigmavirus24 I've added the explicit check for None and also a test as requested by @Lukasa.	nsoranzo	sigmavirus24
3717	2016-11-23 10:17:29	Thanks @afeld and @nateprewitt!	Lukasa	afeld
3717	2016-11-23 10:17:29	Thanks @afeld and @nateprewitt!	Lukasa	nateprewitt
3716	2016-11-22 19:54:19	@PatriotRDX have you tried using `pip install requests==2.2.1`? Edit: Sorry, let me clarify for a moment. Are you looking for a version that is lower than 2.12 but higher than 2.2.0? The minor version number is linear, so 2.2.0 is an older version than 2.12.1.	nateprewitt	PatriotRDX
3716	2016-11-22 20:00:40	@nateprewitt thanks this helped. However, it seems like [this documentation](https://pypi.python.org/pypi/requests/2.2.1) should be updated, since it's just flat out wrong.	PatriotRDX	nateprewitt
3716	2016-11-22 20:01:54	@PatriotRDX which part of the documentation do you feel is incorrect?	nateprewitt	PatriotRDX
3716	2016-11-22 20:04:49	@nateprewitt the documentation here says to run `pip install requests` in Terminal. However, this only installs 2.12.1. Not to mention the documentation here is exactly the same as the documentation for 2.12.1.	PatriotRDX	nateprewitt
3716	2016-11-22 20:13:55	@PatriotRDX so this is a bit harder because this is a reflection of the README.rst at the time of release. `pip install requests` is the correct command for installing requests on your machine. If you require an older version, the standard usage of pip has you specify a specific version number (`requests==2.2.1`) or a range (`requests>=2.6.0`). You can find more documentation on pip [here](https:…	nateprewitt	PatriotRDX
3716	2016-11-22 20:25:24	@nateprewitt there is no way to update it. @PatriotRDX we expect users to have some understanding of how to specify requirements themselves and use pip.	sigmavirus24	PatriotRDX
3716	2016-11-22 20:25:24	@nateprewitt there is no way to update it. @PatriotRDX we expect users to have some understanding of how to specify requirements themselves and use pip.	sigmavirus24	nateprewitt
3716	2016-11-22 20:35:43	> we expect users to have some understanding of how to specify requirements themselves and use pip. @sigmavirus24 wow that's brutal, only time I've used Python has been today.	PatriotRDX	sigmavirus24
3716	2016-11-22 20:43:50	@PatriotRDX, I think there's just been a bit of confusion with what you were asking. I took a peek at the repository you're using and the requirements.txt is configured correctly. 2.12.1 is the latest release of Requests which satisfies the requirements of `requests>=2.2.0`. If you use the command `pip install -r requirements.txt` in the future, version handling should be taken care of for you. `…	nateprewitt	PatriotRDX
3716	2016-11-22 20:48:53	@nateprewitt thank you for your help. I still get an error when running 2.12.1, so I'll just stick to 2.2.1 for now. Thank you again.	PatriotRDX	nateprewitt
3716	2016-11-22 20:54:28	@lutzhorn my issue was solved by @nateprewitt at the beginning of this thread. I don't have any other problems that need to be solved.	PatriotRDX	lutzhorn
3716	2016-11-22 20:54:28	@lutzhorn my issue was solved by @nateprewitt at the beginning of this thread. I don't have any other problems that need to be solved.	PatriotRDX	nateprewitt
3716	2016-11-22 20:58:09	@lutzhorn it doesn't matter, as long as it works, it works. I don't need 2.12.1, this is only one small program I'm testing out.	PatriotRDX	lutzhorn
3716	2016-11-22 21:08:28	@nateprewitt, @lutzhorn, @sigmavirus24 thank you all for your help. Have a nice day.	PatriotRDX	lutzhorn
3716	2016-11-22 21:08:28	@nateprewitt, @lutzhorn, @sigmavirus24 thank you all for your help. Have a nice day.	PatriotRDX	sigmavirus24
3716	2016-11-22 21:08:28	@nateprewitt, @lutzhorn, @sigmavirus24 thank you all for your help. Have a nice day.	PatriotRDX	nateprewitt
3716	2016-11-22 22:13:52	For posterity, it's not a requests problem. It was due to some pretty poor version checking in the project he was using. @PatriotRDX the error you're getting was fixed [here](https://github.com/wummel/linkchecker/commit/c2ce810c3fb00b895a841a7be6b2e78c64e7b042) if you care to follow it, however that fix isn't on PyPi which is why you're still seeing the error.	drpoggi	PatriotRDX
3716	2016-11-23 14:04:42	@drpoggi thank you for the extra information on my other issue. I've got it working with 2.2.1 so it doesn't matter to me, however, someone else may find it useful.	PatriotRDX	drpoggi
3714	2016-11-21 19:48:00	Thanks @Lukasa ! Posted an issue in (what I hope is) the main urllib3 repo.	aseering	Lukasa
3713	2016-11-21 17:13:39	This looks entirely reasonable to me, thanks @tiran!	Lukasa	tiran
3713	2016-11-21 19:13:54	Cool, thanks @tiran! All tests pass, so it seems like it's good to go. Thanks so much! :sparkles: :cake: :sparkles:	Lukasa	tiran
3711	2016-11-21 20:42:58	@johnabooth It doesn't look like you've actually opened a pull requests against the upstream repo [kjd/idna](https://github.com/kjd/idna). You'll need to visit that repo, use the "New Pull Request" button and select your branch `johnabooth-jython27-fix`. The maintainer of that repo should be able to perform a review on your proposed changes.	nateprewitt	johnabooth
3710	2016-11-28 18:10:23	@andreleotorres 🙏🏼	kennethreitz	andreleotorres
3709	2016-11-20 03:54:15	@drpoggi Can you explain how users can create the same output with r.content. The output from r.content is different from r.json(). Also how do you provide preferred indentation level and separators. As far as I know it doesn't take any arguments. You can provide preferred indentation level and separators to r.sjson through key value arguments. You can look at the documentation for the dumps func…	rmhasan	drpoggi
3709	2016-11-20 04:05:51	@rmhasan, thanks for your interest in contributing to Requests. You can find information about the freeze and other contributing topics in Requests [Contributor's Guide](http://docs.python-requests.org/en/master/dev/contributing). The specific information you're looking for is under [feature requests](http://docs.python-requests.org/en/master/dev/contributing/#feature-requests).	nateprewitt	rmhasan
3709	2016-11-20 04:14:48	@nateprewitt Thanks.	rmhasan	nateprewitt
3706	2016-11-18 16:51:49	@kmala No. `client.crt` is the _root_ certificate, and so is not the CA. The `client.crt` is the CA that should be in the CApath.	Lukasa	kmala
3706	2016-11-21 17:29:20	Thanks @Lukasa @reaperhulk .Its indeed issue with the certificate. I used a certificate without AKI and it works fine.	kmala	reaperhulk
3706	2016-11-21 17:29:20	Thanks @Lukasa @reaperhulk .Its indeed issue with the certificate. I used a certificate without AKI and it works fine.	kmala	Lukasa
3705	2016-11-17 19:29:34	@nateprewitt Thanks! That was the issue...somewhere in the jython path was a json package by patrickdlogan@[...].com, and requests was finding that one instead.	j-christ	nateprewitt
3704	2016-11-17 18:19:37	@nateprewitt Yeah, thought about that...might make sense to give a value of `128` or something reasonable in the example, and just say that it can be changed. I'm no expert on this, so whatever y'all think!	afeld	nateprewitt
3704	2016-11-18 20:10:14	@afeld if you think this change is agreeable and have the inclination, feel free to throw the PR together. Otherwise, I'll try to open something next week.	nateprewitt	afeld
3702	2016-11-17 14:34:16	@darakt You're using the `cert` argument, but you want to be using the `verify` argument.	Lukasa	darakt
3701	2016-11-17 13:44:55	@sapran Ok, in that case I'll need you to try to run this under pdb and investigate why there appears to be no `_x509` attribute on that X509 object. In particular it would be good to check it on line `310` of `requests.packages.urllib3.contrib.pyopenssl`, to see what the return value of `get_peer_certificate` was and to investigate it there.	Lukasa	sapran
3701	2016-11-18 08:36:07	@larryhq Can you please do the investigation I outlined above? To anyone else who hits this issue, _please don't just say "me too"_. Please _investigate_ this issue as outlined above, because right now none of the maintainers can reproduce the bug.	Lukasa	larryhq
3701	2016-11-19 20:10:35	@skob Please please _please_ read the other comments in this thread before posting. I have asked all people reporting to do an investigation and so far no-one has. **Let me be clear**: any furthe "me too" posts that don't acknowledge the investigation I have asked people to do will be summarily deleted.	Lukasa	skob
3701	2016-11-20 09:39:20	@Lukasa I had the same error, read your comments, reinstalled both libraries, pyopenssl and cryptography, and it worked. no more error. Thanks for your help. :)	camara-	Lukasa
3701	2016-11-21 11:35:22	I had the same issue on a new MBP with a 'vanilla' macOS Sierra. @Lukasa I uninstalled and re-installed pyOpenSSL and Cryptography and it all worked fine. Thanks.	markyj	Lukasa
3701	2016-11-21 20:24:40	So can people also let us know the result of running `python -c 'import OpenSSL; print(OpenSSL.__version__)'` I suspect this is exactly what @reaperhulk has suggested and what @zhang-jingwang seems to have confirmed.	sigmavirus24	reaperhulk
3701	2016-11-21 20:24:40	So can people also let us know the result of running `python -c 'import OpenSSL; print(OpenSSL.__version__)'` I suspect this is exactly what @reaperhulk has suggested and what @zhang-jingwang seems to have confirmed.	sigmavirus24	zhang-jingwang
3701	2016-11-25 10:06:47	@jachymb PyOpenSSL *cannot* be not installed. Please open your Python shell and type `import OpenSSL`.	Lukasa	jachymb
3701	2016-12-01 12:06:32	@sapran Please reinstall PyOpenSSL and its dependencies, and you will find it is not, in fact, broken.	Lukasa	sapran
3701	2016-12-09 13:13:35	@rjungbeck I cannot stress this enough: this problem is *not* part of Requests. Try a brand new virtual environment. Please also verify in your current environment that PyOpenSSL is the version you think it is. We do not support PyOpenSSL 0.13 any longer.	Lukasa	rjungbeck
3701	2017-02-03 01:10:40	thanks @ronaldddilley	puneetloya	ronaldddilley
3700	2016-11-17 18:07:31	Hi @kennethreitz , I was wondering why my pull request got reverted.	rmhasan	kennethreitz
3698	2016-11-16 20:35:33	@Makman2 it's not immediately obvious where the issue lies here. The specific traceback you're hitting is because the response value is None. I don't see any changes in the critical path for Requests since 2.11.1 that would affect this. I think it's possibly a gap in requests_mock that's not returning a valid response with a Requests-2.12 request. Would you be able to provide a repro of this with…	nateprewitt	Makman2
3698	2016-11-16 20:59:22	Yup, I think @nateprewitt has it: if you can't get a repro that doesn't involve requests_mock I think this issue is almost certainly with their code.	Lukasa	nateprewitt
3698	2016-11-17 00:16:10	@Makman2 I went **way** down the rabbit hole and believe I've found an answer. This is in fact the product of a combination of changes in 2.12 and the way you're mocking objects in your tests. You're currently mocking responses with a Response object that only the status_code initialized. This is a really simple repro of your issue. `send()` in `requests.Session` always calls `.content` on stream…	nateprewitt	Lukasa
3698	2016-11-17 00:16:10	@Makman2 I went **way** down the rabbit hole and believe I've found an answer. This is in fact the product of a combination of changes in 2.12 and the way you're mocking objects in your tests. You're currently mocking responses with a Response object that only the status_code initialized. This is a really simple repro of your issue. `send()` in `requests.Session` always calls `.content` on stream…	nateprewitt	Makman2
3695	2016-11-19 20:13:09	I guess we should probably clarify what we're attempting to do here. The above comment was in reference to the the inability to use IPv6 with Requests 2.12+. Personally, I think that definitely needs to be addressed, the other complaints I have no opinion on. The fallback approach though essentially gives carte blanche to anything that can be ASCII encoded, which seems to defeat some benefits of …	nateprewitt	Lukasa
3695	2016-11-25 13:17:57	Alright, I'm going to merge this now. @sigmavirus24 feel free to give feedback regardless, we can always revisit this. =) Thanks @nateprewitt!	Lukasa	sigmavirus24
3695	2016-11-25 13:17:57	Alright, I'm going to merge this now. @sigmavirus24 feel free to give feedback regardless, we can always revisit this. =) Thanks @nateprewitt!	Lukasa	nateprewitt
3691	2016-11-16 08:39:04	Thanks @Cleod9! :sparkles: :cake: :sparkles:	Lukasa	Cleod9
3690	2016-11-16 08:38:31	Thanks @galgeek!	Lukasa	galgeek
3688	2016-11-15 20:30:20	Thanks @nateprewitt! :sparkles: :cake: :sparkles:	Lukasa	nateprewitt
3687	2016-11-16 00:16:33	I believe we may not need to worry about the case where the URL is a bytestring. `prepare_url` [transforms](https://github.com/kennethreitz/requests/blob/master/requests/models.py#L341-L344) it into unicode at the beginning of the method and re-encodes it on the way out. @nlevitt were you interested in providing a patch for this? If not, I believe I have a fix ready to go but will gladly defer to…	nateprewitt	nlevitt
3687	2016-11-16 06:28:10	Go for it @nateprewitt	nlevitt	nateprewitt
3687	2016-11-22 19:13:00	@jnozsc Thanks for the example, we've had discussion regarding underscores in a separate thread which is now locked but your issue will be resolved with #3695 soon.	nateprewitt	jnozsc
3687	2016-11-23 09:31:18	I have the same problem, which I reported in kjd/idna#32, but it seems more to be an issue in requests than in idna. @Lukasa's logic sounds right to me.	quantenschaum	Lukasa
3686	2016-11-15 18:59:25	Thanks for opening this issue, @afaicode. This is currently being tracked in #3683 which will be the official issue for further discussion. I believe @Lukasa has stated underscores in host names are not behaviour we likely want to support, but you're welcome to raise objections in the appropriate issue.	nateprewitt	afaicode
3685	2016-11-15 18:42:52	@jaraco I believe what you're seeing is shazow/urllib3#1025. It has been patched on master for urllib3 but was caught after 1.19 released. This may be enough of an issue to warrant bumping urllib3 to 1.19.1 and adding it to a 2.12.1 release? Until then, you'll likely need to use 2.11.1 unless @sigmavirus24 has a solution via requests-toolbelt.	nateprewitt	jaraco
3685	2016-11-15 19:44:29	> This may be enough of an issue to warrant bumping urllib3 to 1.19.1 and adding it to a 2.12.1 release? @nateprewitt Requests release procedures are clearly documented. Please don't make up policy that we don't follow for us.	sigmavirus24	nateprewitt
3685	2016-11-15 19:53:38	Sorry @sigmavirus24, I wasn't attempting to insinuate anything about policy. I was simply asking a question about severity. Thanks for pointing that documentation out, I had previously missed the sentence on vendoring changes.	nateprewitt	sigmavirus24
3685	2016-11-15 20:11:39	> I'm not really feeling like rushing up to a new urllib3 release for this bug. So I'm going to say that downgrading to 2.11.1 is the best course of action for now, and the next major release of Requests will fix this issue. 😊 @Lukasa @sigmavirus24 The last major release was almost 3 years ago. I'm hoping you meant minor? I see procedure allows vendor updates in minor releases. Assuming you did i…	tunezaq	Lukasa
3685	2016-11-15 20:11:39	> I'm not really feeling like rushing up to a new urllib3 release for this bug. So I'm going to say that downgrading to 2.11.1 is the best course of action for now, and the next major release of Requests will fix this issue. 😊 @Lukasa @sigmavirus24 The last major release was almost 3 years ago. I'm hoping you meant minor? I see procedure allows vendor updates in minor releases. Assuming you did i…	tunezaq	sigmavirus24
3685	2016-11-15 20:37:51	Sorry, I did mean minor. @tunezaq Sure, except of course that the fix is in urllib3. That means it requires a release of urllib3, and the current master of urllib3 contains _substantial_ functional changes. That means that we'd be forcing a rapid release of urllib3 and a rapid release of Requests to ship the fix for this bug, which means that the pretty substantial release of urllib3 would get dr…	Lukasa	tunezaq
3685	2016-11-15 23:31:25	@Lukasa My bad, I had thought the change was in a released version. Last attempt :), would you consider a hotfix (cherry-pick) release to get the change into a `1.19.1` urllib3? I wasn't able to find a documented release process for the project, but that would allow this issue to be resolved very timely. I see urllib3 releases a bit more often, I would guess by the time its released again request…	tunezaq	Lukasa
3684	2016-11-15 17:51:46	Thanks @nateprewitt!	Lukasa	nateprewitt
3683	2016-11-15 22:56:53	@kottenator we don't add options for things like this.	sigmavirus24	kottenator
3683	2016-11-16 00:23:26	Just a quick question @sigmavirus24 / @Lukasa Services like Amazon's SES, and Sengrid, use CNAMES with underscores in them for DKIM authentication. http://docs.aws.amazon.com/ses/latest/DeveloperGuide/easy-dkim-dns-records.html As you've mentioned before, these are fine for DNS, but not for Hostnames. When you say Hostnames, I'm assuming you're talking about DNS records that are used for browsers…	TetraEtc	Lukasa
3683	2016-11-16 00:23:26	Just a quick question @sigmavirus24 / @Lukasa Services like Amazon's SES, and Sengrid, use CNAMES with underscores in them for DKIM authentication. http://docs.aws.amazon.com/ses/latest/DeveloperGuide/easy-dkim-dns-records.html As you've mentioned before, these are fine for DNS, but not for Hostnames. When you say Hostnames, I'm assuming you're talking about DNS records that are used for browsers…	TetraEtc	sigmavirus24
3683	2016-11-16 08:36:09	@TetraEtc Exactly so. Underscores in DNS names are reasonably common (e.g. SRV records have mandatory underscores in them), but for _hostnames_ (that is, anything in the host part of a URL) they are not allowed.	Lukasa	TetraEtc
3683	2016-11-17 01:24:35	@mfriedenhagen the GitLab team is very receptive to bug reports and I consider this to be a problem on their end. Regardless, I believe the solution being worked on in #3695 will help you	sigmavirus24	mfriedenhagen
3683	2016-11-17 01:39:05	Unfortunately, I don't think #3695 will address this problem. #3695 is solely for bypassing hostnames that were IDNA encoded before the request was made. I haven't seen any comment by @Lukasa about changing how we are now handling underscores in hostnames. @sigmavirus24's advice to raise a bug report with GitLab is the way to go.	nateprewitt	Lukasa
3683	2016-11-17 01:39:05	Unfortunately, I don't think #3695 will address this problem. #3695 is solely for bypassing hostnames that were IDNA encoded before the request was made. I haven't seen any comment by @Lukasa about changing how we are now handling underscores in hostnames. @sigmavirus24's advice to raise a bug report with GitLab is the way to go.	nateprewitt	sigmavirus24
3683	2016-11-17 12:58:21	@mfriedenhagen None of those tools tolerate IDNs. In this case it's a matter of picking what you want: do users want us to correctly tolerate internationalized domain names, or do they want to do their own IDN handling? I'm prepared to believe that most users do not want to do their own IDN handling. @rsaikali So that seems to be a bigger issue. And at this point we're in a bit of a bind because …	Lukasa	sigmavirus24
3683	2016-11-17 12:58:21	@mfriedenhagen None of those tools tolerate IDNs. In this case it's a matter of picking what you want: do users want us to correctly tolerate internationalized domain names, or do they want to do their own IDN handling? I'm prepared to believe that most users do not want to do their own IDN handling. @rsaikali So that seems to be a bigger issue. And at this point we're in a bit of a bind because …	Lukasa	mfriedenhagen
3683	2016-11-17 12:58:21	@mfriedenhagen None of those tools tolerate IDNs. In this case it's a matter of picking what you want: do users want us to correctly tolerate internationalized domain names, or do they want to do their own IDN handling? I'm prepared to believe that most users do not want to do their own IDN handling. @rsaikali So that seems to be a bigger issue. And at this point we're in a bit of a bind because …	Lukasa	rsaikali
3683	2016-11-21 14:27:58	@yarikoptic It might have helped to read the discussion more carefully: the core devs are already in agreement with you, and we're taking steps to resolve the problem (see #3695). You could have saved yourself a bit of time by checking that first. *However*, addressing the substantive portion of your complaint: > So as far as I see it, it is actually `requests` which by using `idna` to verify tha…	Lukasa	yarikoptic
3683	2016-11-21 14:38:50	@Lukasa Thank you very much for the rapid reply!!! very much appreciated. And hopefully now ppl would see your statement in bold (feel free to remove my reply to not shadow it), and not e.g. `Yup, there's no plan to tolerate underscores: they're not valid in hostnames, and people should avoid using them.` just from few days back. Also if label `Propose Close` was replaced with `Fix pending` or so…	yarikoptic	Lukasa
3683	2016-11-21 19:00:23	@mfriedenhagen to attempt to help with your confusion, you should be looking at the IDNA standard documents (which you can discover from https://tools.ietf.org/html/rfc5890)	sigmavirus24	mfriedenhagen
3682	2016-11-15 12:17:24	@leth That's a Python 3 specific traceback format, but Python 2 doesn't show that. And in this case, we can see where the failing import is, and it doesn't attempt to import the `gaecontrib` module. So it's definitely a different issue.	Lukasa	leth
3682	2016-11-15 14:31:34	@leth further, your traceback is from the requests_toolbelt, not requests itself.	sigmavirus24	leth
3682	2016-11-15 14:35:17	@moyotar you seem to be using [ycmd](https://github.com/Valloric/ycmd) which uses [git submodules](https://github.com/Valloric/ycmd/tree/master/third_party) to vendory dependencies. Specifically it uses python-future, which has been known to break urllib3 because of the incredibly poor way in which it _attempts_ to provide python 2 and 3 compatibility.	sigmavirus24	moyotar
3682	2016-11-15 14:36:01	@leth It's not unsupported, please update requests to 2.12.0 which resolves that problem.	Lukasa	leth
3682	2016-11-15 14:37:03	@leth Sorry, that's not quite true: the issue is fixed in urllib3 master and will come through to Requests in due course. Right now urllib3's appengine support doesn't work on Python 3.	Lukasa	leth
3682	2016-11-15 14:38:40	@Lukasa I installed `ycmd` which includes `requests` in windows 7. I copied it to windows 10.	moyotar	Lukasa
3682	2016-11-15 14:41:38	@moyotar that doesn't really answer our question of what you used to install it. Either way, this seems (at first glance) to be an issue you should bring up with the [ycmd mailing list](https://groups.google.com/forum/?hl=en#!forum/ycmd-users).	sigmavirus24	moyotar
3682	2016-11-15 15:35:31	@sigmavirus24 I don't really understand what you mean. It's about my python version? If yes, it's python27.	moyotar	sigmavirus24
3682	2016-11-16 16:49:46	@Lukasa @sigmavirus24 Up to now, I don't kown why I got this error and have no ideas to solve it. I'd be really appreciate if you can give me some help.	moyotar	Lukasa
3682	2016-11-16 16:49:46	@Lukasa @sigmavirus24 Up to now, I don't kown why I got this error and have no ideas to solve it. I'd be really appreciate if you can give me some help.	moyotar	sigmavirus24
3682	2016-11-16 18:35:44	I agree with @Lukasa. You've also provided us minimal information. I couldn't reproduce this if I tried because I don't know what instructions you followed and while we've asked for more detail you haven't provided it. We can't help you if you won't let us.	sigmavirus24	Lukasa
3682	2016-11-17 02:56:36	@sigmavirus24 Sorry.I don't understand what info you need. The error output is as the pic. I followed [ycmd's building](https://github.com/Valloric/ycmd#building) to install it.	moyotar	sigmavirus24
3682	2016-11-17 03:46:52	@moyotar Moving ycmd from Win 7 to Win 10 is probably what's causing this, and that's the info we'd need. You're pretty vague about what you meant by "moving", did you reinstall, or did you copy a folder? You also mentioned Windows, and didn't actually link to ycmd's instructions for installing on Windows. You linked general build instructions that then pass you off to a different page for Window…	drpoggi	moyotar
3682	2016-11-17 04:46:52	@drpoggi Thanks! Now I decide to reinstall `ycmd` to get it work.	moyotar	drpoggi
3681	2016-11-16 02:06:02	thanks you @Lukasa ,I use `shadowsocks` and the version of my requests is `2.10.0` while it's used to be `2.9.1` and updated with the install of google map api; btw, I can get a correct json format result if I hardcode the url `https://maps.googleapis.com/maps/api/geocode/json?address=1600+Amphitheatre+Parkway,+Mountain+View,+CA&key=AIzaSyBYdEWfcUNHUP3zLtc17nX-3aE4uPUkFnY` in my web browser.	LancelotHolmes	Lukasa
3679	2016-11-14 17:58:18	Thanks @mlissner! :sparkles:	Lukasa	mlissner
3679	2016-11-14 18:05:04	I'm fine with removing the second mention if folks want, but I agree with @Lukasa too. I didn't realize for ages that a request not timing out meant my program would hang until I killed it. It's a pretty critical issue in my opinion, so being super-duper, repetitively explicit doesn't seem like a bad thing to me.	mlissner	Lukasa
3678	2016-11-14 16:55:31	LGTM, let's do this! Thanks @nateprewitt! :sparkles: :cake: :sparkles:	Lukasa	nateprewitt
3672	2016-11-12 04:27:43	Good spot, @Cleod9! `domain` is definitely the keyword we want here. A PR for this would be very welcome.	nateprewitt	Cleod9
3670	2016-11-10 19:37:44	FYI, requestsexceptions looks like it doesn't monkey-patch `requests.exceptions`: https://github.com/openstack-infra/requestsexceptions/blob/master/requestsexceptions/__init__.py. Either way, force reinstalling indicates that this is emphatically not our problem (as @Lukasa has already pointed out).	sigmavirus24	Lukasa
3670	2016-11-10 19:42:03	Also, @ssbarnea, http://stackoverflow.com/questions/32986626/python-requests-importerror-cannot-import-name-headerparsingerror seems to be a different (although similar) issue. From the StackOverflow issue it looks like you have some left over bits of old versions of requests on your disk.	sigmavirus24	ssbarnea
3668	2016-11-09 21:22:03	@miscellainiac we do not (nor does anything between us and the socket) munge that header. My guess is that there's something infront of the server (e.g., a proxy or load balancer) that does this to your request header. Either way, the correct format is like your first example. See - https://tools.ietf.org/html/rfc7231#section-5.2 - https://tools.ietf.org/html/rfc7232#section-3.3 - https://develop…	sigmavirus24	miscellainiac
3666	2016-11-03 10:39:45	Thanks @hootnot! :sparkles: :cake: :sparkles:	Lukasa	hootnot
3664	2016-11-03 10:03:59	@hootnot I think in this case this should be considered a documentation issue, rather than explicitly naming the parameters. Mind opening a docs PR?	Lukasa	hootnot
3663	2016-11-03 10:06:51	Thanks @nateprewitt! :sparkles: :cake: :sparkles:	Lukasa	nateprewitt
3662	2016-11-02 15:54:19	@Lukasa Gladly, but I'm a bit overburdened at the moment. I'll have spare time in 2-3 weeks, if it's still open, I'll take a peek.	sztomi	Lukasa
3662	2016-11-12 08:42:57	@klimenko It does look better that way, but it's unfortunately just moving the problem. Now anyone whose server is expecting a non-UTF-8 encoded username is going to get tripped up, and so we'll have to re-open this issue when someone says "my server wanted Latin1 and now doesn't get it". It's better to use bytestrings because that way we avoid making a guess that is wrong. If the users still wan…	Lukasa	klimenko
3662	2016-11-16 16:06:58	@rmhasan thanks for the interest in contributing! It may be important to note that PR #3673 is already open to address this. You may want to keep an eye on the outcome of that before spending time working on a solution.	nateprewitt	rmhasan
3662	2016-11-17 03:05:09	@nateprewitt I will keep an eye on it, thanks.	rmhasan	nateprewitt
3661	2016-10-31 16:32:46	@Lukasa Thanks for the quick reply. I guess using `max_retries` would make the code a bit more fault-tolerant in generic sense. However, to fail-fast at least when developing, running tests or continuous integration, I would rather not retry but simply avoid using those connections that are in risk of being closed (I know proxy server's keep-alive timeout so I could just set my value to a second …	tuukkamustonen	Lukasa
3660	2016-10-31 13:59:12	Cool, so this looks really good. You'll note we have some tests with proxies in `test_lowlevel.py`, so if you feel like adding more testing in this area I'll happily merge it. However, for this specific issue, I think this test is sufficient. Thanks @pawelmhm! :sparkles: :cake: :sparkles:	Lukasa	pawelmhm
3659	2016-10-31 12:49:50	This issue looks easily fixed too: the `proxy_headers` method on the HTTPAdapter requires truthy values for both `username` and `password`. I recommend that that be changed to only require a truthy value for `username`, along with a test. Would you like to make that change @pawelmhm?	Lukasa	pawelmhm
3655	2016-11-02 08:34:01	Want to do your final tidying up now, @nateprewitt? I don't think I'm going to have any further feedback at this time.	Lukasa	nateprewitt
3655	2016-11-03 10:25:22	Thanks for this @nateprewitt!	Lukasa	nateprewitt
3653	2016-10-28 08:18:11	Thanks @huntc. In the meantime, the best I can give you is the knowledge that this isn't immediately obviously a requests problem. =( Sorry!	Lukasa	huntc
3653	2016-10-28 08:38:50	@huntc That theory has at least one counter-example: If you run that script and then do this: then I encounter no error.	Lukasa	huntc
3651	2016-10-27 03:04:24	@drpoggi is likely correct. Further, without extra information, it's hard for any of the people you tagged in this bug to help you (let alone the maintainers of this project). If you have a _question_ please ask it on [StackOverflow](https://stackoverflow.com).	sigmavirus24	drpoggi
3651	2016-10-29 12:24:06	here is a example,`import requests from requests.auth import * req = requests.get('http://61.91.211.158:81/onvif/snapshot/101',timeout=3) print req.headers`,but it raise timeout exception,I have used wireshark to capture the packets,It response quikly.`HTTP/1.1 401 Unauthorized Date: Sat, 29 Oct 2016 19:06:59 GMT Server: DNVRS-Webs Cache-Control: no-cache Content-Type: text/html Connection: keep-…	beruhan	Lukasa
3651	2016-10-29 12:24:06	here is a example,`import requests from requests.auth import * req = requests.get('http://61.91.211.158:81/onvif/snapshot/101',timeout=3) print req.headers`,but it raise timeout exception,I have used wireshark to capture the packets,It response quikly.`HTTP/1.1 401 Unauthorized Date: Sat, 29 Oct 2016 19:06:59 GMT Server: DNVRS-Webs Cache-Control: no-cache Content-Type: text/html Connection: keep-…	beruhan	sigmavirus24
3651	2016-10-29 12:24:06	here is a example,`import requests from requests.auth import * req = requests.get('http://61.91.211.158:81/onvif/snapshot/101',timeout=3) print req.headers`,but it raise timeout exception,I have used wireshark to capture the packets,It response quikly.`HTTP/1.1 401 Unauthorized Date: Sat, 29 Oct 2016 19:06:59 GMT Server: DNVRS-Webs Cache-Control: no-cache Content-Type: text/html Connection: keep-…	beruhan	drpoggi
3649	2016-10-27 13:06:36	@gardiac2002 Unfortunately, GitHub doesn't allow assigning issues to anyone other than contributors or the person who opened the issue. However, no-one on the team is currently working on this, so you are welcome to work on it and open a pull request.	Lukasa	gardiac2002
3649	2016-10-27 13:49:31	@Lukasa thank you, I am going to take a look at the issue :)	gardiac2002	Lukasa
3649	2016-11-03 15:57:50	It looks like this is now resolved thanks to @gardiac2002's work in #3652.	nateprewitt	gardiac2002
3636	2016-10-25 17:05:55	Thanks for this @jortel! I think that @jeremycline is planning a related PR that focuses on changes in urllib3 first. @jeremycline, how does this relate to your plan and what are your thoughts about this approach versus yours?	Lukasa	jortel
3636	2016-10-25 17:23:17	Hey @jortel, I filed #3633 and attached a few proposed patches. Let me know what you think. I need to take the time to write a few tests before I submit a PR, but I will probably have time for that tomorrow night. I like making a change to urllib3 first because that way the issue of thread safety is all bundled into urllib3 rather than the responsibility of each user of urllib3.	jeremycline	jortel
3636	2016-10-25 18:43:43	@jeremycline I like what you've proposed in #3633 and will close this PR in favor of that effort pending the outcome.	jortel	jeremycline
3635	2016-10-26 06:49:53	@Lukasa Actually , I can't change the proxy authorization, It's not my proxy server. For now, I use the urllib.request instead. Is it possible this authorization work with requests?	Arion-Dsh	Lukasa
3634	2016-10-25 08:56:50	Hurrah! No need to worry @jeremycline, this is what code review is for! I'm delighted to say that I'm now happy with this patch, and ready to merge. Thanks so much! :sparkles: :cake: :sparkles:	Lukasa	jeremycline
3627	2016-10-27 19:53:16	Thanks @nateprewitt! :sparkles:	Lukasa	nateprewitt
3626	2016-10-18 13:49:09	@yozel Thanks for this issue! Per #2807, this is intentional behaviour. `merge_environment_settings` is a public, documented method on the `Session`: if you're planning to move away from using `Session.request` to the prepared request flow, this is one of the things that needs to become part of your workflow if you want its behaviour.	Lukasa	yozel
3625	2016-10-17 16:13:30	@mie00 The question isn't "can `seek()` throw an `IOError`", it's "can `seek()` throw an `IOError` in a situation where `tell()` does not". I feel like the odds of that are pretty low. I'm inclined to want to worry about that when we know it's an issue.	Lukasa	mie00
3625	2016-10-21 07:20:34	Ok, rather than block on @sigmavirus24 having time to swing back to this, I'll merge this now. @sigmavirus24 can provide feedback whenever he gets time back. Thanks for the work @mie00!	Lukasa	mie00
3624	2016-10-17 05:43:28	Hey @alireza-amirsamimi, thanks for opening this ticket. Requests currently doesn't support passing a `dict` object to Session's `cookies` attribute. You must first convert your dictionary into a `CookieJar`-like object before passing it to the session. I've attached the code below that you'll need to solve your issue. In the future, it's preferred that questions regarding how to use Requests are…	nateprewitt	alireza-amirsamimi
3620	2016-10-14 10:16:23	@haypo Without wanting to get too far into the weeds here, it remains the policy of the Requests project that we vendor all dependencies. If you'd like to discuss the amendment of that policy I recommend you email Kenneth, as all such decisions are his to make. You'll also note that our requirements.txt are _development_ requirements, not our actual requirements for functioning.	Lukasa	haypo
3620	2016-10-14 10:27:01	@haypo No problem. =) This is an unusual policy, and it'll be interesting to see how much longer we keep it, but on a personal level I'd be totally happy to unvendor our deps.	Lukasa	haypo
3619	2016-10-24 07:23:04	@AndiCui So, to be clear, using Requests gives you the problem but using the code above does not.	Lukasa	AndiCui
3619	2016-10-24 17:59:29	To be clear @AndiCui your problem is arising from the standard library, not from within Requests itself. If you're seeing this problem using Requests, we can handle it, but we the ValueError being raised needs to be addressed in the standard library and you should file a bug on bugs.python.org for that.	sigmavirus24	AndiCui
3618	2016-10-14 16:37:15	@chadmiller other libraries will do that for you (e.g., `rfc3986`) because they are not in the HTTP specification, they're in other (URI) specifications.	sigmavirus24	chadmiller
3617	2016-10-13 14:08:22	Cheers @jeremycline!	sigmavirus24	jeremycline
3616	2016-10-12 20:19:01	+1 for me. I agree with @sigmavirus24 on making it non-optional.	eriol	sigmavirus24
3615	2016-10-12 10:11:41	Thanks @TetraEtc! :sparkles: :cake: :sparkles:	Lukasa	TetraEtc
3614	2016-10-07 15:07:05	Hi @redixin , After a quick search I found https://github.com/kennethreitz/requests/issues/713 which is an old issue that provides the reasoning for why Requests does not support this flow. In fact, this is because we are built on top of httplib. If you want to support 100-continue properly in Requests, you need to go convince the core python developers to support this first. In the future, pleas…	sigmavirus24	redixin
3612	2016-10-07 20:15:09	@drpoggi is correct. There's not much to be done here within requests (or six for that matter). It's usually best to not to shadow the names of standard library modules.	sigmavirus24	drpoggi
3611	2016-10-06 13:16:52	@TetraEtc is correct. Cheers!	sigmavirus24	TetraEtc
3606	2016-09-29 07:09:18	Looks good to me @bbamsch, thanks for fixing this up!	Lukasa	bbamsch
3605	2016-10-26 18:30:12	@IntelBob The security packages don't install a newer OpenSSL on Linux and, even if they did, they don't monkeypatch the standard library. Are you having a specific problem on Ubuntu?	Lukasa	IntelBob
3605	2016-10-26 19:47:57	@Lukasa I am getting intermittent `EOF occurred in violation of protocol (_ssl.c:590)` error on Ubuntu, should I just upgrade Ubuntu openssl package? Looks like the latest openssl version on Ubuntu is 1.0.1g, would installing that version help with my issue? I am not explicitly using ssl in my code, just using requests to access https URLs.	IntelBob	Lukasa
3605	2017-01-12 07:16:10	Hi @Lukasa I the same error , and it stuck me for couple of days :+1: `urllib2.URLError: <urlopen error EOF occurred in violation of protocol (_ssl.c:590)>` my python version is 2.7.10, and I use urllib2 below is my related code: `cookieprocessor = urllib2.HTTPCookieProcessor() opener = urllib2.build_opener(cookieprocessor) urllib2.install_opener(opener) request = urllib2.Request(url,postParams) …	szyl111	Lukasa
3605	2017-01-12 08:14:15	@szyl111 Your code is using urllib2. This issue tracker is for support with the Python Requests library only. You'll need to go discuss your problem upstream with the Python Development team.	Lukasa	szyl111
3604	2016-09-28 11:32:51	Thanks @iamprakashom! :sparkles: :cake: :sparkles:	Lukasa	iamprakashom
3604	2016-09-28 11:38:27	Thank you very much @Lukasa for merging my PR. :smile:	iamprakashom	Lukasa
3603	2016-09-28 07:16:48	Yup, that looks wrong. I recommend the first link you posted @bbamsch. Would either of you be interested in submitting a pull request to fix that?	Lukasa	bbamsch
3603	2016-09-28 07:41:05	@Lukasa, If I understand right, first link you are referring to is http://urllib3.readthedocs.io/en/1.5/pools.html ?	iamprakashom	Lukasa
3602	2016-09-27 14:00:07	@Lukasa Thanks for your responses so far. Curl did not use my macos keychain, when I didn't pass the certificate as an argument, curl would not download anything either. I followed the crt link in the output above, downloaded that certificate, checked the output too and so on to get something that might just be the root certificate. It still does not work but next I first try to find a human who …	do3cc	Lukasa
3602	2016-09-27 14:12:28	@do3cc Can you print `curl -V` for me please?	Lukasa	do3cc
3602	2016-10-05 09:02:17	Hi, I got an answer and the certificate files. It was still failing while adding all certs to my browser made my browser accept the website. Googling for how to validate the cert via ssl gave me this page http://stackoverflow.com/questions/25482199/verify-a-certificate-chain-using-openssl-verify and after that I realized that it is not enough to pass the root certificate to `verify` but also the …	do3cc	Lukasa
3600	2016-09-27 07:06:25	Thanks @frewsxcv!	Lukasa	frewsxcv
3599	2016-09-27 16:21:07	@alannorton Here are all the import statements in the requests codebase. I should note that, while I'm happy to help here, this is information that would have been just as easy for you to obtain as it was for me. Firstly, the stdlib imports: Then the optional 3rd party imports:	Lukasa	alannorton
3599	2016-09-27 17:22:22	I have good news! The Windows C runtime error goes away when we use Python 2.7.11 instead of 2.7.8. So no fix is needed. On Tue, Sep 27, 2016 at 10:21 AM, Cory Benfield notifications@github.com wrote: > @alannorton https://github.com/alannorton Here are all the import > statements in the requests codebase. I should note that, while I'm happy to > help here, this is information that would have bee…	alannorton	alannorton
3597	2016-09-26 05:32:35	@Lukasa I've attempted a patch of this issue in PR #3598 Would appreciate your input on the patch. :smile:	bbamsch	Lukasa
3595	2016-10-17 07:22:11	@nateprewitt I think @sigmavirus24 was tentatively in favour of this change, at least as a temporary stopping-off point before something better. He was just asking for a change in the descriptor protocol.	Lukasa	nateprewitt
3595	2016-10-18 16:31:02	@sigmavirus24 I agree with you about there being a risk of unintentionally sending cookies over the wire with session cookies, but I think that isn't entirely coupled to this issue. Instead of allowing people to pass a dictionary, we currently have them dump a dictionary into a RequestsCookieJar which has no domain info either. So this is an extra step for the sake of purity, that currently provi…	nateprewitt	sigmavirus24
3595	2016-10-24 08:15:36	Like @nateprewitt said, there is benefits here we can not ignore. When the user want to use `add_dict_to_cookiejar` this will add the dict to `''`domain. This is most likely not the desired scenario. For example:	OrDuan	nateprewitt
3595	2016-11-09 21:39:13	Alright @Lukasa, @sigmavirus24, I took a swing at my [last comment](https://github.com/kennethreitz/requests/pull/3595#issuecomment-254563756). It comes in two pieces. 3e4e5b7: This adds documentation for adding dictionaries with domains. It's currently based off of the solution below, but if it's decided that isn't a good fit, we can change the code to my comment above. This at least provides di…	nateprewitt	Lukasa
3595	2016-11-09 21:39:13	Alright @Lukasa, @sigmavirus24, I took a swing at my [last comment](https://github.com/kennethreitz/requests/pull/3595#issuecomment-254563756). It comes in two pieces. 3e4e5b7: This adds documentation for adding dictionaries with domains. It's currently based off of the solution below, but if it's decided that isn't a good fit, we can change the code to my comment above. This at least provides di…	nateprewitt	sigmavirus24
3595	2016-11-10 10:20:53	I can get behind moving this to an issue for discussion. It's clear @sigmavirus24 has a bigger goal for this API than I originally did, and so I'd like us to move to a forum where he can participate effectively despite his current high workload.	Lukasa	sigmavirus24
3593	2016-09-20 18:58:01	@Sh-Ho So if your system hasn't changed there are only two options. Either the proxy has changed or the server has. In either case, the failure mode is simply that the connection is getting closed in the face of the Client Hello TLS message. It's extremely hard to work out what that is without quite a lot of knowledge and some guess work. Ideally we'd have a packet capture from the previous hands…	Lukasa	Sh-Ho
3592	2016-09-20 14:57:34	@sigmavirus24 I am not sure why this was **closed**. I cannot provide the code because it contains proprietary credentials. So, what would cause requests would make repeated "Starting new HTTPS connection" followed by repeated method calls?	jefftune	sigmavirus24
3592	2016-09-20 15:00:32	@jefftune Multithreaded use of Requests is the most likely case. In the absence of any kind of code, we cannot effectively debug your situation: you are asking us to look at two logs and to discern everything you are doing with the code. We know nothing about your environment, the manner in which you're using the code, whether you're running with multiple sessions, or anything else. If you could …	Lukasa	jefftune
3592	2016-09-20 15:01:47	@Lukasa Thanks for the feedback, I will look into **Multithreaded use of Requests**	jefftune	Lukasa
3592	2016-09-20 15:32:58	@jefftune this was **closed** because: - it's not a defect - this project answers questions on StackOverflow (although maybe not as quickly as you would like) - we cannot help you without providing some sample therefore there's nothing actionable to come out of this issue.	sigmavirus24	jefftune
3592	2016-09-20 15:34:53	@sigmavirus24 Understood, thank you	jefftune	sigmavirus24
3591	2016-09-23 09:32:49	Ok, per my note above I'm going ahead and merging this. Thanks @nateprewitt!	Lukasa	nateprewitt
3579	2016-09-17 04:06:39	Thanks for opening this issue, @agacek. So the problem we're encountering here is a difference in how we "prepare" the CookieJar between a `PreparedRequest` and a `Session`. `Session` will always [merge the cookies into a fresh `RequestsCookieJar`](https://github.com/kennethreitz/requests/blob/master/requests/sessions.py#L375-L376) when `prepare_request()` is called. `RequestsCookieJar` will have…	nateprewitt	agacek
3578	2016-09-17 05:48:55	@rbcarson Can you confirm for me: does adding `import encodings.idna` to your `task` function in your example also fix the problem?	Lukasa	rbcarson
3578	2016-09-17 06:51:09	@Lukasa Yes, it does.	rbcarson	Lukasa
3577	2016-09-20 10:39:48	Thanks @Lukasa However, setting `chunk_size` to `1` or `None` did not change the results in my case. It seems that my issue is related to https://github.com/kennethreitz/requests/issues/2020 . Requests somehow handles chucked-encoding differently as curl does. The following example shows different results GET from my log-server using curl and requests. We can see that `iter_content` get the corre…	haocs	Lukasa
3577	2016-09-20 11:33:27	@haocs Only when using `chunk_size=None`.	Lukasa	haocs
3576	2016-09-19 18:18:51	@Lukasa I would like to pull it and run the tests locally. I suspect we might have a locale mismatch which is why this _appears_ to work for @nateprewitt and not for me. This is why I was using bytes explicitly previously.	sigmavirus24	Lukasa
3576	2016-09-19 18:18:51	@Lukasa I would like to pull it and run the tests locally. I suspect we might have a locale mismatch which is why this _appears_ to work for @nateprewitt and not for me. This is why I was using bytes explicitly previously.	sigmavirus24	nateprewitt
3576	2016-09-19 18:27:11	Hey @sigmavirus24, while this could be a locale mismatch, there are 5 other tests in the same file using unicode characters in unicode strings like this (including \xf6). I _think_ I figured out why we were getting different results, and [detailed it](https://github.com/kennethreitz/requests/pull/3557#issuecomment-246908451), along with most of my other findings in #3557. I had @Lukasa confirm he…	nateprewitt	Lukasa
3576	2016-09-19 18:27:11	Hey @sigmavirus24, while this could be a locale mismatch, there are 5 other tests in the same file using unicode characters in unicode strings like this (including \xf6). I _think_ I figured out why we were getting different results, and [detailed it](https://github.com/kennethreitz/requests/pull/3557#issuecomment-246908451), along with most of my other findings in #3557. I had @Lukasa confirm he…	nateprewitt	sigmavirus24
3576	2016-09-19 19:00:29	> ...which is why **this** _appears_ to work for @nateprewitt and not for me. Sorry @sigmavirus24, I interpreted "this" as meaning "this patch". I was just trying to clarify.	nateprewitt	sigmavirus24
3576	2016-09-19 19:00:29	> ...which is why **this** _appears_ to work for @nateprewitt and not for me. Sorry @sigmavirus24, I interpreted "this" as meaning "this patch". I was just trying to clarify.	nateprewitt	nateprewitt
3576	2016-09-20 14:48:49	Thanks @nateprewitt. Care to update proposed/3.0.0 too then?	sigmavirus24	nateprewitt
3573	2016-09-15 07:39:49	@Lukasa what is the change in urllib3 that will solve this issue?	stefanfoulis	Lukasa
3572	2016-09-15 06:34:09	Yup, as @drpoggi said, Requests doesn't carry any patches to urllib3, we just use it as is. Please make this change to urllib3 and open a PR there. =)	Lukasa	drpoggi
3571	2016-09-14 15:23:26	@antlong Can you provide your code, please? Can you also tell us what version of Requests you're using, and where you got it from?	Lukasa	antlong
3570	2016-09-14 07:07:42	@PegasusWang This suggests that your PySocks isn't working well. `pip install -U pysocks==1.5.6` should resolve your problem.	Lukasa	PegasusWang
3565	2016-09-09 09:47:56	@Lukasa - it also works if library authors _don't opt-out_ by using the Session API. Ie. if they just write `request.get` (which I suspect most of them do) instead of setting up a session and calling methods on it, this "default session factory" would be used. Also, perhaps some guidance in form of documentation - ie. "How to use requests if you're a library author" - could be useful. It could co…	cdman	Lukasa
3565	2016-09-09 12:38:14	I have to agree with @Lukasa here. > it also works if library authors don't opt-out by using the Session API. Ie. if they just write request.get (which I suspect most of them do) instead of setting up a session and calling methods on it, this "default session factory" would be used. If someone is building a library that is interacting with a service using requests and not using a Session they're …	sigmavirus24	Lukasa
3563	2016-11-15 16:47:47	@Lukasa we'll need to merge master into Proposed/3.0.0 to run the tests normally, but with 1.19 in Requests 2.12 this should be ready for a look.	nateprewitt	Lukasa
3563	2016-11-15 17:28:16	Thanks @Lukasa! I'll merge it in now.	nateprewitt	Lukasa
3563	2016-11-16 13:29:47	Ok, I think this looks good! Thanks so much @nateprewitt! :sparkles:	Lukasa	nateprewitt
3561	2016-09-08 09:16:47	Alright, good start @JohnVillalovos! I've left some feedback in the diff that would be good to have addressed, thanks. =D	Lukasa	JohnVillalovos
3561	2017-02-10 17:31:31	@JohnVillalovos that's true but we cannot reopen this since your repository seems to have been deleted.	sigmavirus24	JohnVillalovos
3561	2017-02-10 17:45:59	Thanks @JohnVillalovos	sigmavirus24	JohnVillalovos
3560	2016-12-26 21:54:07	@Lukasa could you give any pointers to debug this? I'm getting the same error when I try to use pip. I'm trying to understand what's going on, but I don't know where to start	elopio	Lukasa
3560	2016-12-26 22:42:24	@elopio The first question is to work out what OS you're on and where your packages have come from. How did you get pip? How did you get Requests? Where are they coming from in your OS?	Lukasa	elopio
3559	2016-09-07 20:13:20	Hey @napalmer7, this is the intention of this check. All header values must be passed as strings in Requests. There are unfortunately more complicated datatypes than `int`, such as `datetime`, which won't format correctly in a `str()` call. You can find relevant discussions and reasoning in #3366 and #3477.	nateprewitt	napalmer7
3559	2016-09-07 20:15:38	@napalmer7 **Please** search closed issues for relevant discussions before opening new ones.	sigmavirus24	napalmer7
3558	2016-09-07 13:26:34	@coderfreedom You almost certainly have the `HTTP_PROXY` environment variable set. Why is that set if you don't want HTTP tools to use your VPS?	Lukasa	coderfreedom
3558	2016-09-07 13:59:07	@Lukasa But I close it in IE settings. sometimes I need VPN to climbe the Great Fire Wall : ) you know, a lot of websites I can't visit. Sometimes visit github I also need use VPN.	coderfreedom	Lukasa
3558	2016-09-07 14:09:07	@Lukasa It was my vps's IP, why????	coderfreedom	Lukasa
3558	2016-09-07 14:19:15	@Lukasa I use this way before. But sometimes I need use othre lib which can't set proxies, such as `builtwith.parse('http://example.webscraping.com')` it also through `Error: <urlopen error [Errno 10061] >`	coderfreedom	Lukasa
3558	2016-09-07 14:23:06	@coderfreedom In that case, this is a configuration issue on your machine. I'm afraid I can't really help beyond that. =(	Lukasa	coderfreedom
3558	2016-09-07 14:24:38	@coderfreedom you can use `trust_env=False` to avoid using any proxies discovered in your environment as a work around until you figure out your system configuration problem.	sigmavirus24	coderfreedom
3558	2016-09-07 14:31:30	@Lukasa Anyway, thank you for your help : ) This problem has troubled me for months, It drives me crazy "_" I think it's time to use Mac OS. : )	coderfreedom	Lukasa
3558	2016-09-07 14:38:47	@sigmavirus24 But another lib will still not work.	coderfreedom	sigmavirus24
3558	2016-09-07 14:40:12	@Lukasa @sigmavirus24 Does python has a global variable to carvery it???	coderfreedom	Lukasa
3558	2016-09-07 14:40:12	@Lukasa @sigmavirus24 Does python has a global variable to carvery it???	coderfreedom	sigmavirus24
3558	2016-09-30 03:10:01	@coderfreedom : Did you solve this problem? I also met VPN related issue.	edeuser	coderfreedom
3557	2016-09-06 16:07:47	Sorry I let Python 2 slip through the cracks. I am, however, still seeing a failure in python 2.7.10 on multiple systems with this merge. The issue appears to be that we're handing a unicode string in Python 2 to the HTTPError which is producing an "unprintable HTTPError" message when it can't be decoded to ascii. This was also present in the original test in PR #3385, we just weren't testing the…	nateprewitt	sigmavirus24
3557	2016-09-06 20:26:51	@nateprewitt this wasn't working on Python 2 _or_ Python 3 before but this passes for me on Linux and OSX. What are you testing on?	sigmavirus24	nateprewitt
3557	2016-09-07 15:43:30	@sigmavirus24, here's some tox runs on blank travis instances displaying what I'm seeing locally. Pre-#3557: https://travis-ci.org/nateprewitt/requests/builds/158050706 (87f9693) Post-#3557: https://travis-ci.org/nateprewitt/requests/builds/158050156 (2041adb) My Proposed Patch: https://travis-ci.org/nateprewitt/requests/builds/158051134 (0cf4e70)	nateprewitt	sigmavirus24
3557	2016-09-14 05:13:31	Alright @sigmavirus24, I think I've finally gotten to the bottom of the confusion here (or most of it). It looks like you wrote and commited [a separate test](https://github.com/kennethreitz/requests/blob/proposed/3.0.0/tests/test_requests.py#L1054-L1069) for proposed/3.0.0 than you submitted here, which does in fact pass on all versions. This patch as it stands on master though is functionally i…	nateprewitt	sigmavirus24
3556	2016-09-06 14:03:49	@Lukasa too serious	kennethreitz	Lukasa
3556	2016-09-06 14:03:57	@mouuff it's a joke :)	kennethreitz	mouuff
3556	2016-09-06 16:51:54	@mouuff haha, behold—art!	kennethreitz	mouuff
3556	2017-03-07 02:43:42	I don't know the meaning either, and try to figure it out, but still puzzled. I'm not a native English. @kerstin	Celthi	kerstin
3556	2017-03-07 03:19:25	@Celthi it's a joke :)	kennethreitz	Celthi
3556	2017-03-07 06:21:05	@kennethreitz Oh, I see, :) :) :). Thank you.	Celthi	kennethreitz
3555	2016-09-07 01:45:28	@Lukasa Thank you for response. The REST API server needs a header leading whitespace. In this system, we must use the header field `"Authorization" : " Basic (SECURITY-TOKEN)"` for the authorization to the system. Spaces also must be needed! :sob: I think this system's REST API design is so bad :sob:	shouh	Lukasa
3552	2016-09-05 16:47:10	Thanks @Trodis!	sigmavirus24	Trodis
3551	2016-09-05 16:22:13	@Trodis Have you seen the fix in the linked PR?	Lukasa	Trodis
3550	2016-09-06 00:20:31	@Lukasa thks for reply,i confirm the domain name is valid,because i can get some datas.but sometimes i get the error "ConnectionError". **some error info:** `[zjhxmjl@localhost phoneregion]$ python main.py --scrapy > log.txt Traceback (most recent call last): File "/usr/lib64/python2.7/site-packages/gevent/greenlet.py", line 534, in run result = self._run(_self.args, *_self.kwargs) File "/home/zj…	zhumingyu	Lukasa
3545	2016-09-21 16:31:14	Ok, things are pared down. The patch is now pretty simple. The logic for file-like objects (with seek/tell) is now in [`super_len`](https://github.com/kennethreitz/requests/blob/d7227fbb7e07af35f23a0d370ab3b01661af9e40/requests/utils.py#L78-L103). I'm removing [this chunk](https://github.com/kennethreitz/requests/blob/d7227fbb7e07af35f23a0d370ab3b01661af9e40/requests/models.py#L478-L483) since it…	nateprewitt	Lukasa
3545	2016-09-21 16:31:14	Ok, things are pared down. The patch is now pretty simple. The logic for file-like objects (with seek/tell) is now in [`super_len`](https://github.com/kennethreitz/requests/blob/d7227fbb7e07af35f23a0d370ab3b01661af9e40/requests/utils.py#L78-L103). I'm removing [this chunk](https://github.com/kennethreitz/requests/blob/d7227fbb7e07af35f23a0d370ab3b01661af9e40/requests/models.py#L478-L483) since it…	nateprewitt	sigmavirus24
3545	2016-09-22 12:04:49	@Lukasa it looks as though @nateprewitt pushed new changes after your approval. Care to re-review?	sigmavirus24	Lukasa
3545	2016-09-22 12:04:49	@Lukasa it looks as though @nateprewitt pushed new changes after your approval. Care to re-review?	sigmavirus24	nateprewitt
3540	2016-08-26 12:23:48	Yup, that's correct. =) Thanks @TetraEtc!	Lukasa	TetraEtc
3539	2016-08-26 13:17:03	Thanks @RichieB2B!	Lukasa	RichieB2B
3538	2016-08-26 07:34:26	@Lukasa it came up because Jira when served up with french locale sends french status reasons. Originally it was an exception and when we saw this was fixed I noticed that now the reason is garbled. I don't care _that_ much about it but the current code is definitely incorrect.	mitsuhiko	Lukasa
3538	2016-08-26 16:18:19	@mitsuhiko we changed it because there are servers sending back utf-8. I can't search for it at the moment, but you should have little problems finding that pull request and issue.	sigmavirus24	mitsuhiko
3538	2016-09-06 08:33:02	Resolved by #3554 instead. Thanks @mitsuhiko!	Lukasa	mitsuhiko
3536	2016-10-29 19:13:36	@tzickel At a quick glance, I don't think that urllib3 has any knowledge of whether our request is a redirect or not. We pass each redirect call to urllib3 as if it were a single request. #3655 addresses the problem posed in your second test, I'm not claiming it's the best solution though. Any input there or clarification on what I'm missing in a urllib3 implementation would be appreciated :)	nateprewitt	tzickel
3536	2016-11-03 15:36:23	@Lukasa tzickel's commit was merged into master with #3655, so this can probably be closed.	nateprewitt	Lukasa
3536	2016-11-03 15:36:57	Yup. Thanks for the work @tzickel!	Lukasa	tzickel
3535	2016-08-24 19:08:00	It'd be really nice to have some more tests around this. Ideally tests that go into each of the branches. @nateprewitt, are you open to adding those?	Lukasa	nateprewitt
3535	2016-08-25 22:24:07	@Lukasa, tests are updated with custom classes. I think things should be good to go with tests.	nateprewitt	Lukasa
3534	2016-09-05 23:56:42	@lvg01 just a friendly reminder that we still need some information from you here. Thanks in advance!	sigmavirus24	lvg01
3534	2016-09-06 08:30:11	Yup, this looks like an error in parsing URLs. @sigmavirus24, you're the resident expert here: any thoughts?	Lukasa	sigmavirus24
3534	2016-09-06 11:30:39	@Lukasa I don't see the problem parsing the URL. Seems like that _might_ be the problem based on that message but I'm having trouble figuring out why. We [create a ProxyManager](https://github.com/kennethreitz/requests/blob/5259b374512ec4e47785f5004ec6ad30dafe906f/requests/adapters.py#L188) from urllib3 which parses the URL using `parse_url` from it's url utility module. This parses the example w…	sigmavirus24	Lukasa
3534	2016-09-06 11:33:42	@lvg01 Can you confirm that this works for me, please?	Lukasa	lvg01
3534	2016-09-06 12:37:45	@Lukasa it should be As that's the port specified in the proxy url that @lvg01 is showing us	sigmavirus24	lvg01
3534	2016-09-06 12:37:45	@Lukasa it should be As that's the port specified in the proxy url that @lvg01 is showing us	sigmavirus24	Lukasa
3534	2016-09-07 05:04:56	as for port 3128, the same: > > > socket.getaddrinfo('[abcd:0123:dcba:3210::1]',3128) > > > Traceback (most recent call last): > > > File "<stdin>", line 1, in <module> > > > socket.gaierror: [Errno -3] Temporary failure in name resolution On 06-09-16 14:38, Ian Cordasco wrote: > @Lukasa https://github.com/Lukasa it should be > > import socket > socket.getaddrinfo('[abcd:0123:dcba:3210::1]',3128)…	lvg01	lvg01
3534	2016-09-07 05:04:56	as for port 3128, the same: > > > socket.getaddrinfo('[abcd:0123:dcba:3210::1]',3128) > > > Traceback (most recent call last): > > > File "<stdin>", line 1, in <module> > > > socket.gaierror: [Errno -3] Temporary failure in name resolution On 06-09-16 14:38, Ian Cordasco wrote: > @Lukasa https://github.com/Lukasa it should be > > import socket > socket.getaddrinfo('[abcd:0123:dcba:3210::1]',3128)…	lvg01	Lukasa
3534	2016-09-07 07:20:23	@lvg01 And what results do you get without the square brackets?	Lukasa	lvg01
3534	2016-09-07 07:29:46	Hé, thats a good suggestion, then the test-code works! So there is a parsing problem... Becaus in de proxies dict the ip address is surrounded by square brackets to seperate the ipv6 address with the tcp port (normal convention). The square brackets have to be stripped somewhere in the code OR the library should be able to read square bracket enclosed ipv6 addresses... On 07-09-16 09:20, Cory Ben…	lvg01	lvg01
3530	2016-08-23 11:54:32	Thanks @shellhead! :sparkles:	Lukasa	shellhead
3529	2016-08-22 22:17:30	OK, Thanks @Lukasa - in my case, I ended up using eventlet module to wrap the entire thing in a more "global" timeout.	haydenth	Lukasa
3527	2016-08-21 22:21:13	Thanks for this @michelsch92! Some notes. Firstly, I'm afraid to say that #3518 was already resolved by #3527. I'm sorry about that, the timing was just a bit unlucky. Secondly, the response helpers, I think we don't want to put them into the core requests library itself. Generally speaking we try to keep the surface area of the API down, because the more methods and properties that there are on …	Lukasa	michelsch92
3526	2016-08-21 22:17:28	This looks really good to me, I'm totally happy with it! Thanks so much @shellhead! :sparkles: :cake: :sparkles:	Lukasa	shellhead
3524	2016-08-27 11:40:52	Since @phrozetime hasn't responded and we have multiple people unable to reproduce it. I'm closing this until we have more details.	sigmavirus24	phrozetime
3523	2016-08-19 13:33:35	@Lukasa ~~No i dont, i will try and let you know~~ looks like its been auto set to this:	ryanym	Lukasa
3523	2016-08-23 20:27:20	@ryanym, does it work if you set the `all_proxy` scheme to `socks5` or `socks4`? Looking [here](https://github.com/kennethreitz/requests/blob/a2e41ba1f1ae81b2ed224030df908a1432ad435e/requests/packages/urllib3/contrib/socks.py#L153), seems like it's looking for the socks version. Unsure why you're getting different behavior between the two versions, though. Edit: Did some more digging. FWIW, it lo…	shellhead	ryanym
3523	2016-08-23 20:27:20	@ryanym, does it work if you set the `all_proxy` scheme to `socks5` or `socks4`? Looking [here](https://github.com/kennethreitz/requests/blob/a2e41ba1f1ae81b2ed224030df908a1432ad435e/requests/packages/urllib3/contrib/socks.py#L153), seems like it's looking for the socks version. Unsure why you're getting different behavior between the two versions, though. Edit: Did some more digging. FWIW, it lo…	shellhead	Lukasa
3523	2016-08-24 15:41:30	@shellhead, thanks for the reply, setting `all_proxy` sheme to `socks5` or `socks4` seems gives me a timeout	ryanym	shellhead
3523	2016-08-26 13:28:10	@Lukasa yes, i have `HTTP_PROXY, HTTPS_PROXY, http_proxy, https_proxy` set to `http://user:pass@someproxy.com:8080`	ryanym	Lukasa
3523	2016-08-26 15:09:42	@Lukasa I don't want to use any proxy settings. r = requests.post(**\* , proxies=None) does not work. It used to work few days ago. But problem started last night, which is failing my application. What if I don't want to use any of the proxy configurations? I tried os.environ.pop('http_proxy') and so on for each protocol. It didn't worked. However, os.envron.pop('all_proxy') worked as it had the …	himanshub16	Lukasa
3523	2016-10-24 13:10:15	@Rahul529 Sorry, what specific problem are you encountering?	Lukasa	Rahul529
3523	2016-10-25 04:21:06	@Lukasa , i have provided the error while the request is sent from python script . Value Error : unable to determine the version SOCKS from socks://<ip>	Rahul529	Lukasa
3523	2017-02-21 08:12:21	@craigmaloney Well ultimately what's not clear to me is: what do *Ubuntu* mean with a scheme that just says `socks://`? A citation one way or the other would be really handy before we just leap in to make a call.	Lukasa	craigmaloney
3522	2016-08-19 12:04:22	@dothebart It's hard to know exactly what's going on here, but the connection will be left open unless the `Session` is leaked, closed, or otherwise lost. The only other way the connection gets lost is if `Connection: close` is set.	Lukasa	dothebart
3521	2016-08-28 01:41:33	@KatieLucas-Grapeshot you should get an InvalidHeader exception from requests in 2.11+. Below is a quick example in my terminal showing the exception and then try/except with it. Hope this helps!	clesiemo3	KatieLucas-Grapeshot
3521	2016-08-29 15:27:31	@clesiemo3 is correct, I got the same error too. But is it valid to throw error for starting header custom ?with \n?	kedark3	clesiemo3
3521	2016-08-29 16:08:08	@kedark3 I don't understand the question. The current version of Requests rejects all headers with newline characters in them.	Lukasa	kedark3
3521	2016-08-29 16:08:44	@Lukasa I think they wanted to ask whether this issue should be closed or not.	untitaker	Lukasa
3517	2016-08-17 07:50:00	@eduOS In this instance, it's possible that the proxy is setting X-Forwarded-For header, which will contain the IP address of your source. Alternatively, it's possible that you're getting forwarded to a HTTPS address. Either way, it's likely that the connection is still using the proxy: so longa s the scheme of the two URLs match, we _will_ use it.	Lukasa	eduOS
3516	2016-08-17 09:03:24	@Lukasa @kennethreitz can i have option to disable the SOCKS proxy???	alochym01	kennethreitz
3516	2016-08-17 09:03:24	@Lukasa @kennethreitz can i have option to disable the SOCKS proxy???	alochym01	Lukasa
3516	2016-08-17 10:23:22	@alochym01 If you don't want it, why is it set in your environment? Regardless, if you use a session with `trust_env=False` that problem will no longer occur, though you'll lose your environment HTTP proxy. However, there does seem like there is a bug here: requests will prefer `all_proxy` to a scheme-specific proxy. I think that's a bad idea. @sigmavirus24, should we re-order that?	Lukasa	alochym01
3516	2016-08-17 11:52:28	@Lukasa So as I understand it, `all_proxy` is what should be used if `http(s)_proxy` is unset. And in a more general sense it should be used if `<protocol>_proxy` is unset. So based on that understanding (and assuming I'm correct) yes we definitely should re-order that. Let's file a new bug for that.	sigmavirus24	Lukasa
3516	2016-08-17 12:17:55	@alochym01 Another option seems to be to use `proxies={'all': None}`.	Lukasa	alochym01
3516	2016-08-18 00:57:47	@Lukasa proxies={'all': None} not work because the network should go through proxy, so i see you did open the new issue :) let follow the new issue :+1:	alochym01	Lukasa
3514	2016-08-15 18:03:32	@kennethreitz I think @Lukasa and I can still do it for you if you want us to. Just let us know. We'd both be happy to help out.	sigmavirus24	kennethreitz
3514	2016-08-15 18:03:32	@kennethreitz I think @Lukasa and I can still do it for you if you want us to. Just let us know. We'd both be happy to help out.	sigmavirus24	Lukasa
3513	2016-08-15 10:21:33	@nateprewitt is this related to #2228?	sigmavirus24	nateprewitt
3513	2016-08-15 13:33:03	@sigmavirus24 It wasn't originally, I found a few minor hiccups making the `.json` change and then did a pass through the docs from there. I realize this is kind of a mess of unrelated doc changes so I can break it up into different commits or PRs if needed. It looks like most of the discussion in #2228 is about timeouts documentation. Was there something low hanging you wanted to see integrated?	nateprewitt	sigmavirus24
3512	2016-08-14 01:59:34	Hey @listingmirror, you can find more information on this in #3477. 2.11.0 brought in more rigid header validation, requiring values to be passed as either strings or bytes. I'm betting ebaysdk is passing the Content-Length header as an int. This will need to be converted to a string for use with 2.11.0+.	nateprewitt	listingmirror
3512	2016-08-14 02:06:32	@nateprewitt Perfect I will chase it down there ;)	listingmirror	nateprewitt
3511	2016-08-13 08:42:21	Thanks @forrestchang! :sparkles: :cake: :sparkles:	Lukasa	forrestchang
3510	2016-08-18 08:28:16	Thanks @nateprewitt!	Lukasa	nateprewitt
3509	2016-08-12 11:16:05	@breize You're linking to an ancient version of the documentation. Try this: http://docs.python-requests.org/en/latest/user/advanced/	Lukasa	breize
3508	2016-08-12 07:41:56	@forrestchang Thanks, would you like to open a PR to change it?	Lukasa	forrestchang
3508	2016-08-13 02:25:26	@Lukasa Yes, I would like to. I have modified the mistake in `.rst` file. Should I generate it to the HTML file?	forrestchang	Lukasa
3508	2016-08-13 02:39:00	Hey @forrestchang, there's no need to run the docs build. If you open a PR with the rst changes, read the docs will generate changes on merge.	nateprewitt	forrestchang
3508	2016-08-13 02:44:43	@nateprewitt Thanks.	forrestchang	nateprewitt
3507	2016-08-11 23:54:54	Hey @ppolewicz, I believe you can find answers addressing this in #3479, primarily @Lukasa's comment [here](https://github.com/kennethreitz/requests/issues/3479#issuecomment-238633044). pip is currently unable to filter out libraries based on python version, but it was also [noted](https://github.com/kennethreitz/requests/issues/3479#issuecomment-238640627) in #3479 that this may be available in …	nateprewitt	ppolewicz
3507	2016-08-12 11:23:07	> I understand that 3.2 is no longer supported by requests, but pip being broken as it is with the version mapping causes trouble for some people. I'm sorry, I don't quite understand what you are referring to @ppolewicz. > I think a minor change of 2 LOC to prevent this would be acceptable? @ppolewicz except that minor change implies Python 3.2 support. Python 3.2 as a product itself is unsupport…	sigmavirus24	ppolewicz
3507	2016-08-12 11:23:07	> I understand that 3.2 is no longer supported by requests, but pip being broken as it is with the version mapping causes trouble for some people. I'm sorry, I don't quite understand what you are referring to @ppolewicz. > I think a minor change of 2 LOC to prevent this would be acceptable? @ppolewicz except that minor change implies Python 3.2 support. Python 3.2 as a product itself is unsupport…	sigmavirus24	Lukasa
3507	2016-08-12 11:25:53	@ppolewicz In principle, yes, we could do that. In practice, doing so postpones the inevitable. You'll note that [pip itself dropped support for Python 3.2 in 8.0.0](https://pip.pypa.io/en/stable/news/#release-notes). People who refuse to upgrade to Python 3.3, which was released _four years ago_, are going to need to get comfortable with the idea that their software ecosystem is going to start b…	Lukasa	ppolewicz
3493	2016-08-10 16:10:59	I was on it too. Did not find a way to properly add tests though since httpbin does not seem to be able to post to an endpoint and respond with a 301/302. Am I wrong on this one? Anyway since @nateprewitt is on it I will not open my PR ;)	saveman71	nateprewitt
3493	2016-08-10 17:04:49	@saveman71, sorry, I didn't mean to jump on your PR. I wasn't sure if anyone had started working on it. @Lukasa I added a test to check the header removal and empty body.	nateprewitt	saveman71
3493	2016-08-10 17:04:49	@saveman71, sorry, I didn't mean to jump on your PR. I wasn't sure if anyone had started working on it. @Lukasa I added a test to check the header removal and empty body.	nateprewitt	Lukasa
3493	2016-08-10 17:10:28	@Lukasa re: [this line](https://github.com/kennethreitz/requests/pull/3493/files#diff-28e67177469c0d36b068d68d9f6043bfR151) Do you have an opinion on moving the declaration farther up to avoid the multiple calls to the headers attribute on the prepare_request? Also as for the conversion from try/except, if that was done would you want it in a separate PR to avoid semi-unrelated changes?	nateprewitt	Lukasa
3493	2016-08-10 17:16:37	@nateprewitt no worries at all, I should have stated I started working on it. As for the line thing, I do not think it is a performance issue (I believe, but I might be mistaken) because well requests is a network library and "premature optimization is the root of all evil". (https://www.xkcd.com/1691/) I was suggesting that merely because it's already been like that [here](https://github.com/nat…	saveman71	nateprewitt
3493	2016-08-10 17:22:28	@saveman71, I only bring up the optimization because @sigmavirus24 has [brought it up before](https://github.com/kennethreitz/requests/pull/3362#discussion_r68398047). If I'm misunderstanding his original intent though, I vote we completely remove the declaration, in favor of `prepared_request.headers`. `headers` currently doesn't provide a lot of use in `resolve_redirects`. Edit: Clarity and Link	nateprewitt	saveman71
3493	2016-08-10 19:33:06	Quick semi-unrelated question, what would be the timeline of a release on PyPI after this gets merged? cc @Lukasa	saveman71	Lukasa
3491	2016-08-09 21:05:57	@Lukasa @sigmavirus24 It looks like the [HISTORY.rst change](https://github.com/kennethreitz/requests/blame/master/HISTORY.rst#L33) specifies only integers. Perhaps that should be changed to 'non-string'?	nateprewitt	Lukasa
3491	2016-08-09 21:05:57	@Lukasa @sigmavirus24 It looks like the [HISTORY.rst change](https://github.com/kennethreitz/requests/blame/master/HISTORY.rst#L33) specifies only integers. Perhaps that should be changed to 'non-string'?	nateprewitt	sigmavirus24
3491	2016-08-09 21:10:05	@nateprewitt Yes, it should. @jidar How do we represent True/False as strings? "True"/"False"? Why that over "true"/"false", "1"/"0", or "Yes"/"No"? Requests is simply refusing to guess in this case, and asking that you unambiguously decide what you want to send.	Lukasa	jidar
3491	2016-08-09 21:10:05	@nateprewitt Yes, it should. @jidar How do we represent True/False as strings? "True"/"False"? Why that over "true"/"false", "1"/"0", or "Yes"/"No"? Requests is simply refusing to guess in this case, and asking that you unambiguously decide what you want to send.	Lukasa	nateprewitt
3491	2016-08-09 21:22:10	@Lukasa str(value) seems acceptable. No need for special casing anything really. It's what the user is going to be forced to do on their end now anyway.	jidar	Lukasa
3491	2016-08-09 21:31:30	@jidar str(value) is not acceptable, nor is it what anyone will be forced to do. That may work in your case with your data type, but with many data types it will not work and will lead to us emitting bizarre headers that make no sense. For example, consider datetime objects, which print internal representations when str() is called on them.	Lukasa	jidar
3491	2016-08-09 21:42:32	@jidar if that's acceptable for you, I'm very happy. You should only ever be treating your headers as strings though. I would not expect any movement on this.	sigmavirus24	jidar
3490	2016-08-09 19:44:51	@Lukasa That was it! I was using the data field preformatted with `urlib.parse.urlencode`, my bad. Felt bad when I read 2mn later in the official documentation: > Requests allows you to send organic, grass-fed HTTP/1.1 requests, without the need for manual labor. > > There's no need to manually add query strings to your URLs, or to form-encode your POST data. Thank you for your quick and effectiv…	saveman71	Lukasa
3490	2016-08-10 14:53:58	Hey @Lukasa, Yesterday I tested it rapidly and thought it worked. Today I'm not able to reproduce what worked... The output with the patch commented is: You can see that the header `Content-Type` is repeated in the redirect although it was not specified explicitly in the request headers as before. The log if I activate the workaround suppressing the header for the specific request: Sorry for the …	saveman71	Lukasa
3487	2016-08-09 15:40:18	Thanks @drpoggi!	Lukasa	drpoggi
3486	2016-08-09 13:53:03	@sigmavirus24 sorry, I tried the revert button and got an error so did it by hand.	nateprewitt	sigmavirus24
3485	2016-08-10 09:09:12	@Alexander3 urllib.request doesn't connection pool. This means that the remote server closes the connection at the end of the request, which is what httplib was expecting. You can try doing this by setting the `Connection` header value to `close`. This is generally a bad idea, as it's very wasteful, but it may help in this case.	Lukasa	Alexander3
3482	2016-08-09 09:10:46	@rohitkhatri This is almost certainly a problem with the OpenSSL shipped on your server. You'll likely need to elaborate for us to help you: for example, _what_ error do you see?	Lukasa	rohitkhatri
3482	2016-08-09 09:12:14	@Lukasa You can check this out here http://52.40.67.18/testing	rohitkhatri	Lukasa
3482	2017-01-26 14:07:36	@rohitkhatri How did you resolve this? I'm getting the same error?	softvar	rohitkhatri
3481	2016-08-09 08:39:02	For you, @jone, at least for the short term I recommend not using `decode_unicode`. It saves relatively little code and probably doesn't really work the way you want it to work anyway.	Lukasa	jone
3481	2016-08-09 08:46:07	@Lukasa thanks for looking into it that fast! Yes, I'm going to decode manually, which is quite an easy change for me. 😉	jone	Lukasa
3481	2016-08-10 03:29:09	@maxpowa #3486 reverts this change and should be included in the upcoming 2.11.1 release. As @Lukasa suggested [above](https://github.com/kennethreitz/requests/issues/3481#issuecomment-238489871), it's recommended not to use `decode_unicode=True` for the time being. You can either manually decode the strings as a temporary fix, or continue using 2.10 if your workflow allows it.	nateprewitt	maxpowa
3481	2016-08-10 03:29:09	@maxpowa #3486 reverts this change and should be included in the upcoming 2.11.1 release. As @Lukasa suggested [above](https://github.com/kennethreitz/requests/issues/3481#issuecomment-238489871), it's recommended not to use `decode_unicode=True` for the time being. You can either manually decode the strings as a temporary fix, or continue using 2.10 if your workflow allows it.	nateprewitt	Lukasa
3480	2016-08-09 03:03:21	@kennethreitz thanks, tried copy pasting your en dash from above. Apparently GitHub's UI wasn't a fan of my methods.	drpoggi	kennethreitz
3479	2016-08-08 22:41:17	Hey @huseyinyilmaz, I think this may have been discussed in #3385 (particularly [here](https://github.com/kennethreitz/requests/pull/3385#discussion_r69560890)). Removing the `u` designation on the string would revert the unicode support added in #3385.	nateprewitt	huseyinyilmaz
3479	2016-08-08 22:47:24	Ah, I see @nateprewitt already chimed in over here.	sigmavirus24	nateprewitt
3479	2016-08-08 22:51:05	I see. So, python3.2 is not supported by requests library. Than I will just close the issue and pr. Thanks for the link @nateprewitt .	huseyinyilmaz	nateprewitt
3479	2016-08-09 17:46:55	@huseyinyilmaz That is not possible, I'm afraid: you'd need to ask @dstufft to provide tools to do that. It's a nice idea, certainly, although it requires much more formalisation of the trove classifiers system that currently exists.	Lukasa	huseyinyilmaz
3479	2016-08-09 18:09:36	@huseyinyilmaz I think you're going to have a bad time as more and more projects find it unreasonable to support Python 3.2. There are _very_ few users on that version and it does not even receive security updates.	sigmavirus24	huseyinyilmaz
3478	2016-08-08 22:52:49	@sigmavirus24 . I did not realize that pyhon3.2 is not supported. Thanks for the explanation. I will close the pr.	huseyinyilmaz	sigmavirus24
3478	2016-08-09 02:39:45	Requests no longer supports Python 3.2. As referenced by @sigmavirus24 this has been the case for ever a year. If you view the setup.py for requests it specifies 3.3 and higher, or 2.6 and higher.	TetraEtc	sigmavirus24
3477	2016-08-08 21:29:51	@clarkbreyman-yammer To be clear, this is a bit of a borderline case. You can see the decision making most recently in #3386 and #3388, but the basic argument is: non-string headers were never _intended_ to work, so the fact that they stopped working is acceptable. In fact, that have previously not worked in the past. @lmazuel You're right that this got missed from the changelog though, and that'…	Lukasa	clarkbreyman-yammer
3477	2016-08-08 21:29:51	@clarkbreyman-yammer To be clear, this is a bit of a borderline case. You can see the decision making most recently in #3386 and #3388, but the basic argument is: non-string headers were never _intended_ to work, so the fact that they stopped working is acceptable. In fact, that have previously not worked in the past. @lmazuel You're right that this got missed from the changelog though, and that'…	Lukasa	lmazuel
3477	2016-08-08 21:36:28	Thanks @kennethreitz.	Lukasa	kennethreitz
3477	2016-08-08 21:40:22	Ok, thanks for the clarification. I will update my code accordingly. @kennethreitz if you could add your note in PyPI too, would be amazing.	lmazuel	kennethreitz
3477	2016-08-08 21:40:46	@lmazuel on it!	kennethreitz	lmazuel
3477	2016-08-08 21:41:43	@lmazuel done ✨🍰✨	kennethreitz	lmazuel
3477	2016-08-08 21:42:06	@lmazuel p.s. thank you for caring :P	kennethreitz	lmazuel
3477	2016-09-26 17:29:59	Hey @COLDMOUNT, you can find the documentation [here](http://docs.python-requests.org/en/master/user/quickstart/#custom-headers) in the last paragraph from the quickstart section for custom headers. We also published the change in [HISTORY.rst](https://github.com/kennethreitz/requests/blob/master/HISTORY.rst) for 2.11.0 which is Requests' changelog.	nateprewitt	COLDMOUNT
3477	2016-09-27 09:30:26	It is better to offer an example of the headers in str type, or how to translate a headers in dict type to str type, thanks. 2016-09-27 1:30 GMT+08:00 Nate Prewitt notifications@github.com: > Hey @COLDMOUNT https://github.com/COLDMOUNT, you can find the > documentation here > http://docs.python-requests.org/en/master/user/quickstart/#custom-headers > in the last paragraph from the quickstart sect…	COLDMOUNT	COLDMOUNT
3477	2016-09-27 10:22:55	@COLDMOUNT `dict` is _absolutely_ accepted, we haven't changed that at all. What we have changed is that the keys and values of that dict must now be strings. Previously it was possible for them to be a few other types by accident, which has now been resolved. The documentation does not need changing.	Lukasa	COLDMOUNT
3477	2016-09-27 12:14:21	Got it, cool! Thanks! :) 2016-09-27 18:23 GMT+08:00 Cory Benfield notifications@github.com: > @COLDMOUNT https://github.com/COLDMOUNT dict is _absolutely_ accepted, > we haven't changed that at all. What we have changed is that the keys and > values of that dict must now be strings. Previously it was possible for > them to be a few other types by accident, which has now been resolved. The > docum…	COLDMOUNT	COLDMOUNT
3471	2016-08-04 10:34:16	> Are you saying requests<=0.7.4 handles multipart file uploads well by default? No. That is not what @Lukasa is saying. > But, I dont think this below code uses multipart format You're using the files parameter, so yes, it is sending a multipart message. If you describe what you want the body to look like, we _might_ be able to help you, but you should be using [StackOverflow](stackoverflow.com)…	sigmavirus24	Lukasa
3470	2016-08-04 07:13:27	@Lukasa are you saying if urllib3 is updated, then requests could be in the position of having this option?	yeukhon	Lukasa
3469	2016-08-03 20:04:55	Woop, woop, thanks @roselma! :sparkles: :cake: :sparkles:	Lukasa	roselma
3467	2016-09-05 23:59:48	I'm closing this due to about a month of inactivity. If you can provide more information @alextorex0 such that we can continue debugging this, we will happily reopen this.	sigmavirus24	alextorex0
3465	2016-08-01 12:35:23	@JamesJGoodwin We will populate the Host header for you, don't worry about it. It will always include the host portion of whatever URL you use: if you send to http://example.org, Host will be "example.org". To see your headers, you can look for `r.request.headers`. That does not show _all_ headers: some automatically added headers (e.g. `Host`) are not provided in that dictionary because the laye…	Lukasa	JamesJGoodwin
3464	2016-08-01 04:35:36	@kennethreitz Oh - in my defense I did try searching closed issues as well :).	glyph	kennethreitz
3463	2017-02-10 21:51:23	thanks @nateprewitt	kennethreitz	nateprewitt
3460	2016-08-02 16:26:29	It looks like the [`RequestsCookieJar` class](http://docs.python-requests.org/en/master/api/#requests.cookies.RequestsCookieJar) is available on the main page of links in the documentation, under the [Developer Interface docs](http://docs.python-requests.org/en/master/#the-api-documentation-guide). Were you looking to have a code example added in the Quickstart section @roselma, or would a link t…	nateprewitt	roselma
3447	2016-07-28 08:18:50	@Lukasa Thank you very much, it's working!	gsw945	Lukasa
3444	2016-07-27 13:47:42	@Lukasa further, in v1.0 didn't @kennethreitz completely tear out what logging requests did provide because people were constantly trying to add tons more logging on top of what we provided? I feel like were were to accept this we'd be in the same situation. Further, what's being logged here is a very clear overload of information for any logging that I would view as reasonable for requests. This…	sigmavirus24	Lukasa
3444	2016-07-27 13:47:42	@Lukasa further, in v1.0 didn't @kennethreitz completely tear out what logging requests did provide because people were constantly trying to add tons more logging on top of what we provided? I feel like were were to accept this we'd be in the same situation. Further, what's being logged here is a very clear overload of information for any logging that I would view as reasonable for requests. This…	sigmavirus24	seemethere
3441	2016-07-26 12:26:25	Thanks @scop!	sigmavirus24	scop
3440	2016-07-26 04:50:04	@nateprewitt is correct. Thanks for reaching out, though @walkerlala!	kennethreitz	walkerlala
3440	2016-07-26 04:50:04	@nateprewitt is correct. Thanks for reaching out, though @walkerlala!	kennethreitz	nateprewitt
3439	2016-08-04 17:21:49	Thanks for following up @dhduvall, and thanks for the work, even though we will probably no longer accept it. =)	Lukasa	dhduvall
3430	2016-07-22 07:20:24	I'm not averse to this in principle. I suspect we'll find getting this right across things like redirects is a bit tricky, but we can worry about that when we do it. If you want to submit a patch, @dhduvall, I'll review it. =)	Lukasa	dhduvall
3430	2016-07-22 22:20:24	I completely agree that the up-stack application should be doing a better job of handling exceptions. But, like you, @sigmavirus24, I'm not about to expect that from OpenStack, and given how prevalent the problem is, it seems like some relief could be found in the common code, even if it's not an actual fix to the real bug(s) here. There are a couple of exceptions raised that IMO should include t…	dhduvall	sigmavirus24
3427	2016-07-20 16:40:58	@kennethreitz, I kinda want you to take the lead on code review for this: just flag changes you don't like and I'm sure @nateprewitt will undo it.	Lukasa	kennethreitz
3427	2016-07-20 16:40:58	@kennethreitz, I kinda want you to take the lead on code review for this: just flag changes you don't like and I'm sure @nateprewitt will undo it.	Lukasa	nateprewitt
3426	2016-07-20 17:00:51	@kennethreitz Same reason: https://hynek.me/articles/hasattr/	Lukasa	kennethreitz
3423	2016-07-18 19:00:37	@Lukasa Not sure to understand but if you say so... :) That means that the traceback is wrong and the following should work (it quite hard to test here) ?	dvasseur	Lukasa
3423	2016-07-18 19:01:26	@dvasseur Yes. =)	Lukasa	dvasseur
3423	2016-07-18 19:05:44	@Lukasa ok, thanks!	dvasseur	Lukasa
3422	2016-07-18 18:54:56	@remram44 For what it's worth, I would _heartily_ support a patch to the stdlib's `urllib.request` module's `getproxies` method to implement this kind of checking. That seems like a much more productive place to put the patch. =) If you want to open a bug report for that, I'll happily chime in: I may even volunteer to write the patch myself!	Lukasa	remram44
3421	2016-07-17 16:52:14	That's about where I am at in debugging too @Lukasa. It looks like `isclosed` is being set and will evaluate to `True` but the `closed` attribute is permanently `False`. I'm trying to figure out if this is a bug in `httplib` or `urllib3`'s use of it. Our current check in `is_fp_closed` is checking the `closed` attribute.	nateprewitt	Lukasa
3421	2016-07-17 16:53:52	The answer is that it doesn't really matter. =) This behaviour is present in basically all the shipped Python 3 solutions, which means even if it's a bug we need to be bug-compatible with it. I think the best solution is simply to rely on `isclosed` if it's present, in preference to `closed`, which is then in preference to reaching in to the `fp` thing. Are you interested in writing the PR that f…	Lukasa	nateprewitt
3421	2016-07-17 17:04:18	Ok, for now let's close this. @nateprewitt, can you open an equivalent issue on the urllib3 repository? You can use this test code as the example (it should live in `test_socketlevel.py` in the urllib3 repo):	Lukasa	nateprewitt
3417	2016-07-15 07:12:36	@nateprewitt Thanks for starting this! Unfortunately, quite a lot of people use non-urllib3 file-like objects to back requests, and I'd like to avoid breaking that if we can. Can you rearrange this to support urllib3 if possible but otherwise fallback to some other behaviour, [per my comment](https://github.com/kennethreitz/requests/issues/2939#issuecomment-166003526).	Lukasa	nateprewitt
3417	2016-07-16 15:08:45	Sorry, @sigmavirus24, I just pushed a new copy with partially finished changes. I have a couple of questions on how we're expecting the code to function that I was going to annotate for discussion.	nateprewitt	sigmavirus24
3417	2016-07-16 20:25:04	Ok, I'm happy with this. @sigmavirus24?	Lukasa	sigmavirus24
3417	2016-07-19 14:56:03	@nateprewitt Yeah, this is a breaking change. =)	Lukasa	nateprewitt
3417	2016-08-22 15:33:55	Hey @Lukasa @sigmavirus24, just wanted to check in on this. Let me know if you're waiting on anything from me.	nateprewitt	Lukasa
3417	2016-08-22 15:33:55	Hey @Lukasa @sigmavirus24, just wanted to check in on this. Let me know if you're waiting on anything from me.	nateprewitt	sigmavirus24
3417	2016-08-22 16:30:29	No problem from me. @sigmavirus24?	Lukasa	sigmavirus24
3417	2016-08-22 16:41:45	Looks fine as a start. Thanks @nateprewitt @Lukasa since we're sans CI, have you pulled this and run the tests?	sigmavirus24	Lukasa
3417	2016-08-22 16:41:45	Looks fine as a start. Thanks @nateprewitt @Lukasa since we're sans CI, have you pulled this and run the tests?	sigmavirus24	nateprewitt
3417	2016-08-22 16:42:24	@sigmavirus24 I haven't, would you like me to?	Lukasa	sigmavirus24
3417	2016-08-22 16:48:05	@nateprewitt I merged the original branch into the head of proposed/3.0.0 and it passed just fine. No need to rebase	sigmavirus24	nateprewitt
3416	2016-07-15 07:22:48	@bdusell I'm _strongly_ averse to adding more methods to `Session` if they can possibly be avoided. I'd altogether be happier to have helpers on the `RequestsCookieJar` that `merge_cookies` uses.	Lukasa	bdusell
3415	2016-07-15 07:07:43	Thanks @nateprewitt! :sparkles: :cake: :sparkles:	Lukasa	nateprewitt
3414	2016-07-15 07:08:25	@seu1tyz You need to provide substantially more information than this for us to be able to help you. Please read [this document](https://github.com/kennethreitz/requests/blob/master/CONTRIBUTING.md) and answer the questions it asks.	Lukasa	seu1tyz
3401	2016-07-14 08:34:57	@kennethreitz Python 2.7 also has the `io` module: this change keeps the code working as expected on Python 2.	Lukasa	kennethreitz
3401	2016-07-14 16:20:01	> Either way, my above comment is generally relevant. We may want to start making our examples 3.x soon, if we want to "move the needle". I don't think there's any rush to do so, though. @kennethreitz have you looked at the downloads for requests recently? I'm not sure which version is "winning" but regardless, I think we can write the examples to work across all supported versions without having…	sigmavirus24	kennethreitz
3391	2016-07-12 09:44:11	For anyone with this problem: I've fixed it by following @Lukasa 's suggestions and added this just after importing requests: Then, where I was using `requests.get()` before, I used `sess.get()`. Hopefully this helps, and thanks for your help @Lukasa !	vandernath	Lukasa
3389	2016-07-07 19:38:33	> LGPL allows re-distribution, which is what we are doing here. Right. It's important to understand that things that requests vendors are not modified when vendored. I work on chardet upstream to ensure it's suitable for our vendoring. Likewise @Lukasa and I work on urllib3. We don't vendor & modify, we simply vendor to redistribute.	sigmavirus24	Lukasa
3388	2016-07-07 13:27:44	While you're here @sigmavirus24 and @Lukasa, I threw together [another commit](https://github.com/nateprewitt/requests/commit/be31a90906deb5553c2e703fb05cf6964ee23ed5) related to this to encapsulate the type error thrown by `re` when non-strings are passed to `check_header_validity`. This is to make it clear that the behaviour is to be expected, but may be overkill with this documentation now. An…	nateprewitt	Lukasa
3388	2016-07-07 14:56:21	Thanks @nateprewitt 🍮 🍰 ☕	sigmavirus24	nateprewitt
3387	2016-07-05 16:13:13	@nateprewitt that pull request was _rejected_ precisely because integers are not defined behaviour within requests and haven't been for _years_.	sigmavirus24	nateprewitt
3387	2016-07-05 16:29:13	Sorry, @sigmavirus24, I was suggesting something along this line for the check since it wouldn't be transforming the value in this case. I was trying to use this as a template example. I realize the documentation says that headers must be strings, and that was the assumption I was operating off of when I wrote #3366. I submitted the passthrough as the initial pull request here because it avoids d…	nateprewitt	sigmavirus24
3387	2016-07-05 16:41:43	Yeah, so the question boils down to whether we handle non-string headers. Clearly we've oscillated around for a while: they didn't work, and then they did, and now they don't again. However, what I failed to note is Kenneth's original response in #865. With that in mind, I'm inclined to want to continue to respect his wishes and say that non-string headers are not acceptable. Sorry for having you…	Lukasa	nateprewitt
3386	2016-07-05 15:07:50	@wut0n9 This behavioural change is not in v2.10.0, it's in the current master branch. However, that's a real bug: #3366 has regressed this. @nateprewitt, are you interested in trying to update with a fix for this?	Lukasa	wut0n9
3386	2016-07-05 15:13:49	Yeah, I'll get right on this @Lukasa.	nateprewitt	Lukasa
3386	2016-07-05 16:42:22	@sigmavirus24 has linked to the relevant earlier opinions, which suggest that actually we don't allow non-string header values. So that means this is not a bug: it was us making a revision that is within the scope of the API definition.	Lukasa	sigmavirus24
3386	2016-07-05 16:43:14	@Lukasa right, I'm frankly surprised this didn't break earlier. The meaning of non-bytes/str as a header value is undefined as far as I'm concerned.	sigmavirus24	Lukasa
3385	2016-07-05 09:01:30	@Lukasa is `reason.decode('utf-8', 'ignore')` ok?	gugu	Lukasa
3385	2016-07-05 09:04:42	@Lukasa done, updated PR	gugu	Lukasa
3385	2016-07-05 09:33:51	@Lukasa done	gugu	Lukasa
3385	2016-07-05 13:35:22	@gugu just use `u''`. Further, stop importing six. It's not a dependency of requests.	sigmavirus24	gugu
3385	2016-07-05 13:45:08	@sigmavirus24 @lucasa done, updated PR	gugu	sigmavirus24
3385	2016-07-05 14:01:17	Looks good to me. @Lukasa, the changes are minimal from when you gave your LGTM, so I'm merging. :)	sigmavirus24	Lukasa
3385	2016-07-05 14:02:00	Thanks @gugu! :sparkles: :cake: :sparkles: :fireworks:	sigmavirus24	gugu
3382	2016-07-01 22:01:01	Looks like I failed to set stream=True in my test case. I was misinterpreting the call to `r.content` as the stream read. Thanks @Lukasa, string updated.	nateprewitt	Lukasa
3382	2016-07-02 18:10:18	Cool, I'm happy with this! Thanks @nateprewitt! :sparkles: :cake: :sparkles:	Lukasa	nateprewitt
3370	2016-07-02 20:56:18	:+1: Looks fine to me. Thanks @nateprewitt!	sigmavirus24	nateprewitt
3368	2016-07-01 00:10:57	Thanks @joyzheng! :cake:	sigmavirus24	joyzheng
3367	2016-06-30 07:29:08	@toadzhou Does this actually have anything to do with the timeout? If you change the second timeout to `1`, does the error still occur?	Lukasa	toadzhou
3367	2016-06-30 08:45:35	@toadzhou Right now it's still not really clear what's happening in your connection. Can you run the script above with something like Wireshark and send me the packet capture?	Lukasa	toadzhou
3367	2016-06-30 09:01:45	@Lukasa #tcpdump -i eth0 -vnn 164.132.52.143 16:54:31.440888 IP (tos 0x0, ttl 64, id 52147, offset 0, flags [DF], proto TCP (6), length 44) x.x.x.x.62004 > 164.132.52.143.3128: Flags [S], cksum 0x4aa1 (correct), seq 1499401970, win 5840, options [mss 1460], length 0 16:54:31.749509 IP (tos 0x0, ttl 52, id 0, offset 0, flags [DF], proto TCP (6), length 44) 164.132.52.143.3128 > x.x.x.x.62004: Flag…	toadzhou	Lukasa
3367	2016-06-30 09:28:24	@toadzhou Is that log _with_ or _without_ Sessions?	Lukasa	toadzhou
3367	2016-06-30 09:41:12	@toadzhou The _result_ is the same, but what happens is not. To be clear, I'd like a packet capture where you're using `requests.get`, not `session.get`.	Lukasa	toadzhou
3367	2016-06-30 10:10:28	@toadzhou You don't need to apologise, I appreciate that English isn't your first language. =) I'm just trying to find a way to explain what I need from you as clearly as possible. In this case, I think I need to understand exactly what happens when you run that code, and what you think should happen.	Lukasa	toadzhou
3367	2016-09-06 00:01:54	This has been inactive for well over a month. I'm going to close this for now @toadzhou since we're unable to determine what the problem is. If you can gather more information and provide it, we can reopen this if we determine there's a bug in requests. Thanks for filing this bug!	sigmavirus24	toadzhou
3366	2016-06-29 21:08:00	I understand the reasoning behind putting it in adapters, but I do feel like it should be in the prepare_headers section instead, if possible. PreparedRequests should allow users to do stupid things, like this. No need to have saftey tape at that level, imo. I won't be surprised if @Lukasa disagrees :)	kennethreitz	Lukasa
3366	2016-06-29 21:32:12	If we're treating this as a security issue and trying to prevent injection on dynamically generated headers, I think @Lukasa's internal method allows flexibility while maintaining the smallest surface area for issues. If we're just looking to prevent unintentional foot shooting, prepare_headers seems "cleaner" to me.	nateprewitt	Lukasa
3366	2016-06-30 07:21:54	Much to @kennethreitz's surprise, I agree with him. =) I'm worried that users who are unsuspectingly using our high-level APIs aren't subject to risk, but if you're going to drop down to monkeying with PreparedRequests then you should be able to do more-or-less what you like. =)	Lukasa	kennethreitz
3366	2016-07-01 14:59:28	@Lukasa Alright, there's rev 1 for a utility function.	nateprewitt	Lukasa
3366	2016-07-02 19:13:13	Squashed and passing. Thanks for taking the time to work through this with me @Lukasa :)	nateprewitt	Lukasa
3366	2016-07-02 19:32:28	Thanks @nateprewitt! :sparkles: :cake: :sparkles:	Lukasa	nateprewitt
3366	2016-07-03 18:39:21	@Lukasa, stealing my emoji chain hahaha	kennethreitz	Lukasa
3366	2016-08-11 20:10:45	We _cannot_ depend on `str()`, its behaviours are consistently and completely unacceptable. The worst of them being the fact that, on Python 3, `str(b'hello') == "b'hello'"`, meaning that anyone passing a bytestring header value on Python 3 would get their header value totally mangled, despite the fact that passing us a bytestring is actually the _simplest_ case from the perspective of our logic:…	Lukasa	saper
3366	2016-08-11 20:31:04	Thanks for the understanding @saper! =)	Lukasa	saper
3365	2016-06-28 07:33:27	Very nice @nateprewitt! Thanks! :sparkles: :cake: :sparkles:	Lukasa	nateprewitt
3364	2016-06-27 17:00:22	@coyotlinden Do you make the original requests call with `stream=True`?	Lukasa	coyotlinden
3364	2016-06-27 18:52:39	@coyotlinden And that `req` is the same as the one that is called `self.req` elsewhere? How big is the file? Is the URL publicly available?	Lukasa	coyotlinden
3364	2016-06-27 20:30:53	@coyotlinden What is `type(self.chunk_size)`?	Lukasa	coyotlinden
3363	2016-06-25 10:46:50	@MaxNoe The server does not server the intermediate certificate(s) like it should (browser cache them from other sites, so it may work) Compare: Certbot saves the chain to `chain.pem` and `fullchain.pem` (including the leaf cert).	t-8ch	MaxNoe
3362	2016-06-28 19:21:05	I think this looks good to me. @sigmavirus24 are you happy to merge this directly? I think I'd call the old behaviour a bug so I'd be fine with merging this for the next release.	Lukasa	sigmavirus24
3359	2016-06-22 20:59:23	@mikepelley The API is presently frozen so I don't think we'll be adding those three methods. Besides, `iter_text` likely wouldn't provide much extra value outside of calling `iter_content(decode_unicode=True)`.	sigmavirus24	mikepelley
3359	2016-09-01 06:05:16	I was reading through this and the related issues and PRs and I'd love to help out. However, I'm not sure what direction to head with it (or if it's something more suitable for the next version of `requests`). Just so I understand correctly, we want to get it so `iter_content` and `text` both return Unicode strings. The original PR solved this by grabbing the `apparent_encoding`, which caused a p…	shellhead	Lukasa
3359	2016-09-01 06:05:16	I was reading through this and the related issues and PRs and I'd love to help out. However, I'm not sure what direction to head with it (or if it's something more suitable for the next version of `requests`). Just so I understand correctly, we want to get it so `iter_content` and `text` both return Unicode strings. The original PR solved this by grabbing the `apparent_encoding`, which caused a p…	shellhead	sigmavirus24
3359	2016-09-01 13:41:03	I've been playing around with this since we reverted and I don't think that there's a nice way to avoid the exception. I'm +1 on that but I'm also thinking that an encoding param for `iter_content` that @Lukasa suggested in #3481 would be useful. It allows the user to avoid having to check and set `Response.encoding` on every Response that might be streamed.	nateprewitt	Lukasa
3359	2016-09-11 02:23:12	I know @sigmavirus24 brought up a concern about raising an exception if `encoding` isn't specified for the current major version. Would the suggested fix go against the 3.0 branch? @Lukasa, when you say `encoding`, I'm assuming you're referring to the response's encoding rather than the additional parameter on `iter_content`?	shellhead	Lukasa
3359	2016-09-11 02:23:12	I know @sigmavirus24 brought up a concern about raising an exception if `encoding` isn't specified for the current major version. Would the suggested fix go against the 3.0 branch? @Lukasa, when you say `encoding`, I'm assuming you're referring to the response's encoding rather than the additional parameter on `iter_content`?	shellhead	sigmavirus24
3359	2016-09-23 20:03:07	I think @shellhead's work in #3574 should have this addressed in 3.0.0.	nateprewitt	shellhead
3358	2016-06-21 18:53:17	Thanks @petedmarsh! :sparkles: :cake: :sparkles:	Lukasa	petedmarsh
3355	2016-06-20 07:11:08	@lufeihaidao HTTP query parameters are not typed: they are _all_ strings. There is no such thing as a boolean parameter in a query string. What do you think a boolean parameter is, in this context?	Lukasa	lufeihaidao
3355	2016-06-20 07:17:02	@Lukasa Sorry, in my app, `key2` is supposed to be a boolean field. And many frameworks' boolean validations only check whether the `key2` string is '1' or 'true',rather than 'True'. So when the client assembles params with 'True', it will not pass the server's boolean validator.	lufeihaidao	Lukasa
3355	2016-06-20 07:25:51	@lufeihaidao You could do that, or you could just pass the string `true` rather than `True`.	Lukasa	lufeihaidao
3355	2016-06-20 07:44:04	@Lukasa OK, thanks.	lufeihaidao	Lukasa
3354	2016-07-26 03:13:46	@Lukasa OK. thank you .	ljdawn	Lukasa
3353	2016-10-25 18:43:35	I have a very similar problem (if not the same): an application is randomly hanging (every ~10 to 20 days, roughly) and I connected `gdb` to a hung session today. `py-list` shows it just hangs here, apparently (I have no experience with `gdb` but when I disconnect and reconnect, `py-list` brings me to the same place above). @FlxVctr : thanks for the tip but I do not use head requests (nor body co…	wsw70	FlxVctr
3353	2016-10-25 19:02:25	@Lukasa : no, my program hung (without any traceback) and I was wondering what could have caused the hanging. I just did a `gdb python3 <pid of my script>` and the only valuable thing I got was the pitput of `py-list`. I just rebooted my machine (it is a RPi) because I needed the script to run but if there is something i can do with the code to make it more talkative please let me know.	wsw70	Lukasa
3353	2016-10-25 19:16:44	@wsw70 I should note that requests is not in that stack. 😉	Lukasa	wsw70
3341	2016-06-17 12:59:16	@ikus060 You do not need to monkeypatch the default HTTPAdapter: just install the correct adapters in at the point where you construct the session.	Lukasa	ikus060
3341	2016-06-17 13:11:36	@ikus060 You're not monkeypatching, you're subclassing. This is the entirely expected way to interact with Transport Adapters, and it's done throughout the requests community, as you can [see here](https://github.com/sigmavirus24/requests-toolbelt/tree/master/requests_toolbelt/adapters). It's not clear to me that a huge amount is gained here by defaulting this. A simpler override, if you're alway…	Lukasa	ikus060
3340	2016-06-18 02:25:28	This is my first use github to solve issue. @Lukasa Thank you! And my bug solved now. I use the pyenv to run the python. and I uninstall the python, then install again. It's working! So happy~~ By the way, I tried the second method firstly, but It not working. Then I tried the first one.I didn't know the reason. Maybe I had already installed that packages. Finally, Thanks very much!	Kingmaxwang	Lukasa
3339	2016-08-24 18:03:19	Thanks for that @jseabold, it's helpful when people come back to tidy up when they no longer have the time to dedicate to the patch. All the best with whatever you're spending your time on, and I hope you hang around!	Lukasa	jseabold
3339	2016-08-24 18:06:53	Thanks for contributing to Requests @jseabold!	nateprewitt	jseabold
3338	2016-11-08 07:25:27	@davidsoncasey, no worries, thanks for taking the time to check back in! 😀 @Lukasa may have more on this but I think moving [these tests](https://github.com/davidsoncasey/requests/blob/60e0349ce265378b127ae51e1853533b57eaac38/tests/test_requests.py#L1241-L1270) into a separate PR against master will be the most immediate benefit. This will show that the issue is currently fixed on master and allo…	nateprewitt	davidsoncasey
3338	2016-12-02 20:16:25	Hey @davidsoncasey, just checking back in. If you don't have any qualms with this, I'd like to open a PR rebasing 1a01007 and lines 1264-1270 in tests/test_requests.py (e5f0993) onto master next week. This will verify the work for #3066 is finished there and then we can revisit the `prepare_body` consolidation here whenever you're ready.	nateprewitt	davidsoncasey
3338	2017-02-10 17:14:06	@davidsoncasey, checking in again. It looks like @kennethreitz may want to start cleaning some of these older PRs up. There's still a lot of useful stuff in here that didn't make it into master but should be in 3.0.0. Would you be interested in bringing this branch up to date and fixing a few things? If not, I'll tidy up your commits and wrap this up.	nateprewitt	davidsoncasey
3338	2017-02-21 17:21:00	@nateprewitt feel free to go ahead and tidy up and get this into master. I haven't had a chance to work on this project recently, and it would take me a little to get back up to speed on it.	davidsoncasey	nateprewitt
3338	2017-02-21 17:24:54	Thanks for checking back in @davidsoncasey, I'll move forward with rebasing this into a new PR then. All the best in whatever you're currently working on :)	nateprewitt	davidsoncasey
3337	2016-06-15 13:10:42	@Lukasa Already installed those libs, alike, running with --upgrade tells `Requirement already up-to-date`	PabloLefort	Lukasa
3337	2016-06-15 13:20:49	@PabloLefort And your OpenSSL version, please?	Lukasa	PabloLefort
3337	2016-06-15 13:21:21	@Lukasa OpenSSl version: `OpenSSL 1.0.1e-fips 11 Feb 2013`	PabloLefort	Lukasa
3337	2016-06-27 14:42:02	@Lukasa So, after some investigation, installed `tcpdump` to see whats happening with the packets. On my local env the connection was through `TLS`, but in the server first try to connect with `TLS` and fallback to `SSL`. This raise `EOF Exception`. Going foward, there was some firewall closing every connection. I changed it and it works like a charm! Thanks for all.	PabloLefort	Lukasa
3300	2016-06-11 13:00:24	@PegasusWang Python 3 should _not_ encode `str` to `bytes`. We cannot guess what encoding you might want, and guessing just leads to _really_ subtle bugs where you send a request you think is valid, get weird 400 errors, and then spend hours of your time and ours trying to work out why and it turns out it's because Requests defaulted to using UTF-8 and your server was expecting Latin-1. You, the …	Lukasa	PegasusWang
3299	2016-06-09 18:03:38	@Lukasa many thanks for the investigation!	eriol	Lukasa
3295	2016-06-08 16:44:45	This looks great. Thanks @Lukasa	sigmavirus24	Lukasa
3292	2016-06-07 14:19:10	@hedgeliu I'm afraid not. you can try connecting via IP address directly, but if you don't have access to the machine it's highly likely that your hosting provider doesn't allow you to perform network access at all. You'd have to run the notebook locally.	Lukasa	hedgeliu
3292	2016-06-07 15:04:04	Sorry to raise again, Lukasa. I had tried in different places and laptops between Mainland china and Hongkong lots of time. But it still not work. Thus I think it is not the machine problem. @Lukasa	hedgeliu	Lukasa
3292	2016-06-07 15:26:26	@hedgeliu Did you try running the notebook server on lots of different laptops, or just running the notebook inside the web page? Because the notebook server is actually where the code executes, not the web page.	Lukasa	hedgeliu
3291	2016-06-06 20:36:17	Hey @panda-34, Thanks for pointing this out. This was something I hadn't seen before (or considered). Tthe redirect cache is meant to very simplistic. The default cache can be disabled like as described [here](https://github.com/kennethreitz/requests/pull/2095#issuecomment-45977320). You can then use a real cache system, like [cachecontrol](/ionrock/cachecontrol) to do this kind of work.	sigmavirus24	panda-34
3291	2016-06-07 15:16:02	@Lukasa I'm in agreement. Let's do that in 3.0	sigmavirus24	Lukasa
3290	2016-06-07 15:20:57	@therealjb86 I should have caught that last night. :) Sorry for not being able to be helpful sooner.	sigmavirus24	therealjb86
3289	2016-06-12 10:58:53	Ok I'm good with this, leaving it up to @sigmavirus24 to merge when he's happy.	Lukasa	sigmavirus24
3289	2016-06-17 09:50:54	@sigmavirus24 , ping ... ?	jayvdb	sigmavirus24
3287	2016-06-06 23:09:47	@jayvdb thanks for testing but there is something I don't get. Tests for `DIST=trusty+sid` seem to use Python 2.7.6, but Stretch has Python 2.7.11. Even the stable release, Jessie, has 2.7.9 with several backports (for example cPython >= 2.7.9 has ssl features backported from Python3).	eriol	jayvdb
3287	2016-06-07 05:17:42	Hi @eriol, the `DIST=trusty+sid` job in that build is mostly Travis' trusty, with selected packages added from sid. Travis trusty reports that it is Python 2.7.6, whereas trusty ships with 2.7.5 as far as I can see, so I am a bit confused about that, but it isnt a job I am particularly focused on, as the same problems appear in the other jobs that have a cleaner virtual env at the beginning of th…	jayvdb	eriol
3287	2016-06-07 14:15:46	@eriol, I've been able to provide a better test case for this, and it shows that the problem exists even in 2.7.11 and 3.3. https://travis-ci.org/jayvdb/requests/builds/135867398 is just #3289 with a `.travis.yml` that shows various combinations all work well with the bundled version of `urllib3`. https://travis-ci.org/jayvdb/requests/builds/135870520 is a [very simple](https://github.com/jayvdb/…	jayvdb	eriol
3287	2016-06-17 10:58:32	@jayvdb Thanks for the heads-up. That was a quick fix which seemed to work for Debian. I'll take a look at this issue in more detail when I get a chance.	warsaw	jayvdb
3287	2016-06-17 11:45:25	Hi, i did non forgot this. Only busy during this week. @warsaw my was plan is to use same approach of pip here. What do you think about?	eriol	warsaw
3287	2016-06-17 12:14:26	@eriol +1 I think pip has done the best job of making devendorizing easier for downstream redistributors. My deltas are very small and now that it's been in place for a while, I haven't encountered any issues with it. It's possible I'm missing something, so pinging @dstufft for additional thoughts.	warsaw	eriol
3287	2016-06-17 12:38:42	@jayvdb many thanks for #3289! I'm going to work on this in a few hours or at max tomorrow. Feel free to ping me again if you did not get a report from me tomorrow afternoon. But I hope to be able to work on this today.	eriol	jayvdb
3287	2016-06-18 17:36:25	@jayvdb fast report, working on unbundling stuff right now. Testing with your https://github.com/jayvdb/requests_issue_3287.	eriol	jayvdb
3287	2016-06-18 21:41:34	@dstufft many thanks for the detailed explanation! I have just uploaded `requests 2.10.0-2` to unstable (still in upload queue, it'll show up shortly). I cherry picked the unbundling stuff from pip, [this is the patch](https://anonscm.debian.org/cgit/python-modules/packages/requests.git/commit/?h=patched/2.10.0-2&id=3311851f0cffea52cd779d01a6bf31cd8d34a37f) landed on Debian. @jayvdb can you test …	eriol	jayvdb
3287	2016-06-18 21:41:34	@dstufft many thanks for the detailed explanation! I have just uploaded `requests 2.10.0-2` to unstable (still in upload queue, it'll show up shortly). I cherry picked the unbundling stuff from pip, [this is the patch](https://anonscm.debian.org/cgit/python-modules/packages/requests.git/commit/?h=patched/2.10.0-2&id=3311851f0cffea52cd779d01a6bf31cd8d34a37f) landed on Debian. @jayvdb can you test …	eriol	dstufft
3286	2016-06-06 12:09:22	So pip does [something similar](https://github.com/pypa/pip/blob/master/pip/_vendor/__init__.py#L79) but in a far more intelligent way than what is happening here. That said, I don't think we have evidence that what pip is doing works either. I also don't agree with your all or nothing mentality @jayvdb. It's not productive.	sigmavirus24	jayvdb
3286	2016-06-06 22:52:58	Hello, sorry for the late reply, I was on trip and once returned I had to work on the backport of betamax for the stable release due the sheduled upload on OpenStack (I don't remember which one). I definitively agree with @Lukasa here: the problem is on the Debian side. So, as soon I complete the backport of betamax I will work on this. This is my plan: 1. use the same pip's `vendored` function t…	eriol	jayvdb
3286	2016-06-06 22:52:58	Hello, sorry for the late reply, I was on trip and once returned I had to work on the backport of betamax for the stable release due the sheduled upload on OpenStack (I don't remember which one). I definitively agree with @Lukasa here: the problem is on the Debian side. So, as soon I complete the backport of betamax I will work on this. This is my plan: 1. use the same pip's `vendored` function t…	eriol	Lukasa
3286	2016-06-06 23:04:03	@jayvdb never mind, you were talking about https://github.com/kennethreitz/requests/issues/3287.	eriol	jayvdb
3286	2016-06-06 23:43:22	I agree with @Lukasa — this part of the codebase is absolutely abhorrent and should not even exist — however, we have chosen to do so to improve the user experience of our very unfortunate distro-installed users. We've already done more than I think we should have. Doing even more, without extremely strong beyond-a-reasonable-doubt purpose, is out of the question.	kennethreitz	Lukasa
3250	2016-06-01 15:48:56	@Lukasa to be clear we'd still be able to use the constant we import from `requests.models` that also appropriately helps sphinx determine what is happening. I am not particularly opinionated about this I guess.	sigmavirus24	Lukasa
3250	2016-06-01 15:59:29	@Lukasa that works for me.	sigmavirus24	Lukasa
3250	2016-06-09 04:49:21	@Lukasa that was going to be my suggestion. Utilizing class-instance variables just for the doc build is a huge red flag for me.	kennethreitz	Lukasa
3236	2016-06-21 02:18:40	@eriol I'm so sorry. I think I lost track of this while I was travelling to PyCon. I expect the same happened to @Lukasa	sigmavirus24	eriol
3223	2016-06-23 00:16:01	@AlexPHorta I appreciate that but @shreepads is using 2.10.0 on Fedora 23	sigmavirus24	shreepads
3223	2016-06-23 00:16:01	@AlexPHorta I appreciate that but @shreepads is using 2.10.0 on Fedora 23	sigmavirus24	AlexPHorta
3221	2016-05-26 13:27:29	@Lukasa make sense!! thanks =)	yangbeom	Lukasa
3217	2016-05-24 07:00:54	Hey @alanhamlett, thanks for reporting this! This will be fixed when we release the next minor version of requests, which will bring in an updated version of urllib3.	Lukasa	alanhamlett
3213	2016-07-13 20:54:54	@sigmavirus24 as @cournape mentions you can't time it like that; try using `time` on the command line. On my machine (ran each ~6-10 times to try to get a reliable average) for user+sys times (including sys because if there's any strange calls made into the kernel as a result of the import, that should be counted): - `time python -c ""` (CPy 2.7.11) = 130 ms (time for Python to start up) - `time …	nicktimko	cournape
3213	2016-07-13 20:54:54	@sigmavirus24 as @cournape mentions you can't time it like that; try using `time` on the command line. On my machine (ran each ~6-10 times to try to get a reliable average) for user+sys times (including sys because if there's any strange calls made into the kernel as a result of the import, that should be counted): - `time python -c ""` (CPy 2.7.11) = 130 ms (time for Python to start up) - `time …	nicktimko	sigmavirus24
3213	2016-07-13 22:16:57	@kennethreitz python does not take 120 ms to start, unless you are on a seriously broken environment. It is much closer to 20 ms on decently modern hw (< 5 years), i.e. importing requests means 3x the cost of starting python. FWIW, on my 2011 Desktop PC (Debian): On my 2014 macbook (OS X) A simple `hg` (for help) on my macbook takes ~ 100 ms	cournape	kennethreitz
3213	2017-01-13 07:21:27	@dsully How would you propose to expose the API for an opt-out?	Lukasa	dsully
3213	2017-01-13 16:27:41	@Lukasa Unless I'm mistaken, the `.contrib.pyopenssl` ssl wrapper & context is not needed on Python 2.7.9+ and 3.4+. Given that, `requests` is always using pyopenssl when it is installed, even when the core Python libs support SNI, etc. So, changing the import to be: Less of an opt-out, more of a not-needed. Now, if there are cases where the pyopenssl SSLContext wrapper is desired for some reason…	dsully	Lukasa
3213	2017-01-13 16:29:47	@dsully you said: > pkg_resources takes up a lot of time in general. Where is Requests using pkg_resources? I don't believe either Requests or Urllib3 uses it. > Now, if there are cases where the pyopenssl SSLContext wrapper is desired for some reason (?) even when the core libraries are sufficient If I remember correctly, only the more recent versions of 2.7 are actually appropriate. I think the…	sigmavirus24	dsully
3213	2017-01-13 16:32:29	@sigmavirus24 Indirectly via `cryptography`: Imported via:	dsully	sigmavirus24
3213	2017-01-13 16:34:12	@Lukasa Right.. forgot about that. I don't have that particular issue on macOS, but most people do. I'll look at coming up with a way to explicitly opt-out then.	dsully	Lukasa
3213	2017-01-13 16:37:39	@Lukasa - yes and no. Our build environment has real dependency management for modules (https://engineering.linkedin.com/blog/2016/08/introducing--py-gradle--an-open-source-python-plugin-for-gradle), which means just because someone included PyOpenSSL in their dependency tree, doesn't mean that the code you are importing for your upstream uses it. Lots of code gets installed transitively, but not…	dsully	Lukasa
3213	2017-01-13 17:12:59	@Lukasa - without moving the location of the pyopenssl loader, currently in `requests/__init__.py`, would an environment variable be acceptable?	dsully	Lukasa
3213	2017-01-13 17:42:03	@sigmavirus24 I hear you there. If environment changes aren't ok, an explicit call? I'd have to move the current injection, since it happens in `__init__.py`	dsully	sigmavirus24
3213	2017-01-13 18:22:47	@dsully so I think what we need to balance is: "better security for most people" versus "avoiding performance penalties for a smaller group of people". If I understand your situation correctly, you have recent enough versions of OpenSSL and Python, yes? In that case a version check against the `OPENSSL_VERSION` in `ssl` would be good enough for your needs, right? Is there a reason not to try to c…	sigmavirus24	dsully
3213	2017-01-13 18:25:05	@sigmavirus24 I think so.. but I don't follow 100%. Do you mean checking the OPENSSL_VERSION to avoid the pyopenssl injection?	dsully	sigmavirus24
3213	2017-01-13 18:27:23	@sigmavirus24 And yes, you are correct - we run Python 2.7.11 and Python 3.5 (soon to be 3.6), both compiled against a non-system shipped OpenSSL.$latest. Our build system (PyGradle) also sets build time `CPPFLAGS` and `LDFLAGS` to have modules like `cryptography` and `PyOpenSSL` link to the non-system OpenSSL as well.	dsully	sigmavirus24
3213	2017-01-13 19:19:30	>@sigmavirus24 I think so.. but I don't follow 100%. Do you mean >checking the OPENSSL_VERSION to avoid the pyopenssl injection? That's exactly what I failed to communicate. :) -- Sent from my Android device with K-9 Mail. Please excuse my brevity.	sigmavirus24	sigmavirus24
3213	2017-01-13 20:11:53	On January 13, 2017 1:40:44 PM CST, Dan Sully <notifications@github.com> wrote: >Ok, so: > > > >What is the minimum OpenSSL version for the required functionality? >1.0.1? I think 1.0.1 is a good minimum but would rather defer to @Lukasa and @reaperhulk on that. -- Sent from my Android device with K-9 Mail. Please excuse my brevity.	sigmavirus24	Lukasa
3213	2017-01-13 20:24:37	@Lukasa - It should be set to whatever pyOpenSSL's minimum is for the functionality that is required. 0.9.8 was dropped in pyOpenSSL 16.1.0: https://pyopenssl.readthedocs.io/en/stable/changelog.html So 0.9.9 would be the bare minimum, but that's hard to recommend. I still say 1.0.1 or perhaps 1.0.0	dsully	Lukasa
3212	2016-05-23 13:52:13	@pensnarik Can you try running `pip install -U requests[security]` in your environment and then try again?	Lukasa	pensnarik
3212	2016-07-04 15:29:59	@sProject You would need to resolve both of those warnings before we can determine if you have a new problem. If you got requests from pip, run `pip install pyopenssl pyasn1 ndg-httpsclient`. If you got Requests from your system provider, you should install those three packages from there.	Lukasa	sProject
3212	2016-11-16 14:21:30	The example from [pygodaddy](https://pypi.python.org/pypi/pygodaddy) raises the same exception Downgrading certifi as suggested by @pensnarik does not fix it. This is Fedora 24, Python 2.7.12.	ClodoaldoPinto	pensnarik
3212	2017-01-03 12:50:37	@Lukasa how can one check if the problem is with requests or certificate issuer? I have one cert issued by Entrust and my browsers are quite ok with it when I browse to the URL. But when I try to get to that URL via requests I have `[SSL: CERTIFICATE_VERIFY_FAILED]` **Full traceback** **installed packages** **Cert details**	hellt	Lukasa
3212	2017-01-03 14:06:01	Thanks @Lukasa for this educational reply you gave! Really appreciate and sorry for troubling with this, it was my TLS-knowledge-gap =) Mostly I went to issues because in was all good in browsers and didn't work in requests. But now its clear to me what is the root cause. I believe there is no workaround (download intermediate cert upfront) for this case, but to reconfigure the server? For the ti…	hellt	Lukasa
3212	2017-01-03 14:09:02	@hellt No need to apologise: this is a thing that is extremely non-obvious and it's a *really* common error to make, so you're in good company here. =) There is a workaround, in fact. You can pass a certificate bundle to `verify` to override the use of certifi's bundle. This bundle can, in addition to root certs, contain intermediary certificates that become available to OpenSSL to use to build t…	Lukasa	hellt
3199	2016-05-19 18:24:08	@zachmullen short of rewriting our HTTP stack to not use httplib, no. And none of us presently have the time to do that. :-(	sigmavirus24	zachmullen
3199	2016-05-19 19:46:29	(Closing for @Lukasa since he said he was going to and didn't. ;))	sigmavirus24	Lukasa
3195	2016-05-16 10:41:13	@Lukasa added tests, please check and merge.	kumarvaradarajulu	Lukasa
3195	2016-05-16 10:54:28	@Lukasa addressed comments, pls check	kumarvaradarajulu	Lukasa
3195	2016-05-16 12:47:30	Looks good to me. Thanks @kumarvaradarajulu	sigmavirus24	kumarvaradarajulu
3192	2016-05-17 15:45:25	Thanks @brettdh!	sigmavirus24	brettdh
3189	2016-05-12 20:33:26	@degroat Yup, that'll do it too. =)	Lukasa	degroat
3189	2016-05-30 16:51:24	@goalong It's possible, but it depends on the specifics of your situation. In this instance, all we know is that the server you're connecting to doesn't like your TLS handshake. That can happen for lots of reasons, but without specifics it's hard to know what would fix the problem.	Lukasa	goalong
3189	2017-01-19 20:33:18	@Bashar That specific list is now out of date. You should make sure you use `pip install requests[security]` instead: that will always install the correct dependencies.	Lukasa	Bashar
3187	2016-05-12 08:38:59	@cnicodeme The requests project does not consider GAE formally supported. Put another way, we don't have any special-case code _in requests_ to use GAE properly. The recommended method of using GoogleAppEngine with requests is to use the [requests-toolbelt `AppEngineAdapter`](http://toolbelt.readthedocs.io/en/latest/adapters.html#appengineadapter).	Lukasa	cnicodeme
3185	2016-05-12 21:05:00	@brettdh Yeah, I think that would be fine. =)	Lukasa	brettdh
3185	2016-05-13 17:09:42	@sigmavirus24 The test server refactoring was mainly done as I added a failing functional test for the feature, in order to prevent that test failure from hanging the server (because it was waiting for a connection that wasn't coming). Now that the test is passing, I'm happy to separate the test server refactoring into a separate PR if that helps.	brettdh	sigmavirus24
3185	2016-05-13 19:43:47	Cool, @sigmavirus24 do you want to re-review?	Lukasa	sigmavirus24
3185	2016-05-16 21:31:50	@sigmavirus24 Yeah, sorry; I forgot that I had vim configured to always trim trailing whitespace on save. Thought I had reverted those before committing, but clearly I missed one. :-)	brettdh	sigmavirus24
3185	2016-05-16 21:56:33	@brettdh no need to put trailing whitespace back, just change that line to use iter instead =D	sigmavirus24	brettdh
3185	2016-05-17 07:23:06	Ok, :+1: from me. @sigmavirus24?	Lukasa	sigmavirus24
3185	2016-05-17 15:42:29	Looks good to me. Thanks @brettdh!	sigmavirus24	brettdh
3184	2016-05-11 13:55:01	@Lukasa in that case, could we get rid of the first elif statement and just go to the case where `body is not None`? Looking at `super_len`, I think it would calculate length in the same way. So in what I'm proposing, prepare content length would look like this: All tests pass with this change.	davidsoncasey	Lukasa
3184	2016-05-11 18:44:36	@sigmavirus24 Arg, good spot. Hrm. We need to have some extra logic here to get this right.	Lukasa	sigmavirus24
3184	2016-05-11 19:18:09	@Lukasa @sigmavirus24 it looks to me like the try/except of using `super_len` to calculate the length of the body could be moved to `prepare_content_length` - and then both the `Content-Length` and `Transfer-Encoding` headers would be set there. If content length can be calculated, then we strip the TE header, and otherwise, we strip the CL header. I think this would be the most clear, and would …	davidsoncasey	Lukasa
3184	2016-05-11 19:18:09	@Lukasa @sigmavirus24 it looks to me like the try/except of using `super_len` to calculate the length of the body could be moved to `prepare_content_length` - and then both the `Content-Length` and `Transfer-Encoding` headers would be set there. If content length can be calculated, then we strip the TE header, and otherwise, we strip the CL header. I think this would be the most clear, and would …	davidsoncasey	sigmavirus24
3184	2016-05-11 19:41:22	@davidsoncasey I think we want to keep the `try...except` in `super_len`: that method gets used outside requests quite frequently. It won't hurt to do the check twice.	Lukasa	davidsoncasey
3184	2016-05-12 00:02:47	@Lukasa sounds good. I'll see if I can put something together for that. Thanks for helping work through this.	davidsoncasey	Lukasa
3184	2016-05-17 16:36:51	@Lukasa @sigmavirus24 I updated this PR to make the Content-Length and Transfer-Encoding headers mutually exclusive, regardless of whether a user manually provides a value, as @sigmavirus24 showed in his comment. While working on this, I stumbled upon #1648. I hadn't realized that this had been a subject of so much discussion, and that people have differing opinions about how this should work. Th…	davidsoncasey	Lukasa
3184	2016-05-17 16:36:51	@Lukasa @sigmavirus24 I updated this PR to make the Content-Length and Transfer-Encoding headers mutually exclusive, regardless of whether a user manually provides a value, as @sigmavirus24 showed in his comment. While working on this, I stumbled upon #1648. I hadn't realized that this had been a subject of so much discussion, and that people have differing opinions about how this should work. Th…	davidsoncasey	sigmavirus24
3184	2016-05-18 15:31:21	@Lukasa @sigmavirus24 I'll go ahead and alter it to raise an exception for now (perhaps `InvalidHeadersError`? Or is there an existing exception that would make sense to raise?). And then we can leave this PR open until it's decided what the best behavior is. Also, are you planning on coming to Portland for PyCon? I didn't get a ticket in time, but I live in Portland and it would be great to meet…	davidsoncasey	Lukasa
3184	2016-05-18 15:31:21	@Lukasa @sigmavirus24 I'll go ahead and alter it to raise an exception for now (perhaps `InvalidHeadersError`? Or is there an existing exception that would make sense to raise?). And then we can leave this PR open until it's decided what the best behavior is. Also, are you planning on coming to Portland for PyCon? I didn't get a ticket in time, but I live in Portland and it would be great to meet…	davidsoncasey	sigmavirus24
3184	2016-05-22 20:45:24	@Lukasa @sigmavirus24 I made a few more changes and a bit more refactoring of `prepare_body` and `prepare_content_length`. These include: - Moving the logic set `Transfer-Encoding` header to the `prepare_content_length` method. This makes it more explicit that the headers should be mutually exclusive, and does not rely on implicitly connected logic in two methods. - Raises an `InvalidHeaderError`…	davidsoncasey	Lukasa
3184	2016-05-22 20:45:24	@Lukasa @sigmavirus24 I made a few more changes and a bit more refactoring of `prepare_body` and `prepare_content_length`. These include: - Moving the logic set `Transfer-Encoding` header to the `prepare_content_length` method. This makes it more explicit that the headers should be mutually exclusive, and does not rely on implicitly connected logic in two methods. - Raises an `InvalidHeaderError`…	davidsoncasey	sigmavirus24
3184	2016-05-24 02:12:15	@sigmavirus24 @Lukasa sounds good. I'll make those small cleanup changes and squash extraneous commits.	davidsoncasey	Lukasa
3184	2016-05-24 02:12:15	@sigmavirus24 @Lukasa sounds good. I'll make those small cleanup changes and squash extraneous commits.	davidsoncasey	sigmavirus24
3184	2016-06-09 16:45:56	@Lukasa @sigmavirus24 alright, it took me a bit to get back to this, but I've cleaned it up a bit and it should be ready to merge into the proposed branch. The conlflict is in AUTHORS.rst. Let me know if there's anything else here you'd like to see changed, otherwise I'll try to find another issue to get started on.	davidsoncasey	Lukasa
3184	2016-06-09 16:45:56	@Lukasa @sigmavirus24 alright, it took me a bit to get back to this, but I've cleaned it up a bit and it should be ready to merge into the proposed branch. The conlflict is in AUTHORS.rst. Let me know if there's anything else here you'd like to see changed, otherwise I'll try to find another issue to get started on.	davidsoncasey	sigmavirus24
3184	2016-06-09 17:51:46	Thanks @davidsoncasey, I've left a few more notes.	Lukasa	davidsoncasey
3184	2016-06-15 07:26:48	Ok, good by me. @sigmavirus24?	Lukasa	sigmavirus24
3184	2016-06-16 16:34:50	@sigmavirus24 I'll open a new PR into proposed/3.0. As far as the conflict, that was only in the contributors.rst, and I was thinking it would be a little cleaner if one of you resolved it on merge, instead of back merging master into this branch and fixing it there. I'm happy to do that if you like though.	davidsoncasey	sigmavirus24
3182	2016-05-09 13:56:25	@Logmytech We did. Note our [changelog](http://docs.python-requests.org/en/master/community/updates/#id6), which says that we updated in 2.8.0, released 7 months ago. =)	Lukasa	Logmytech
3181	2016-05-07 19:11:05	This looks good @davidsoncasey, thanks so much! Do you want to open a parallel pull request with your idea about refactoring `prepare_body`? I'd love to see both side-by-side.	Lukasa	davidsoncasey
3181	2016-05-09 16:11:16	@Lukasa sounds good. I'll work on getting something put together in the next couple of days.	davidsoncasey	Lukasa
3180	2016-05-05 13:09:58	Hi @AstinCHOI, This is a defect tracker, not a question and answer portion of the requests project. If you're looking for help (which it appears you are) please pose questions on [StackOverflow](https://stackoverflow.com/questions/tagged/python-requests). When posting there, please be prepared to answer questions such as: - Why are you using a generator and then joining it into a single byte stri…	sigmavirus24	AstinCHOI
3180	2016-05-05 13:54:48	Hi, @sigmavirus24 1) http://stackoverflow.com/questions/11662960/ioerror-errno-22-invalid-argument-when-reading-writing-large-bytestring and it's my fault to use like that. 2) Sorry, I couldn't include the traceback with requests due to some logic.. but there is problem when you use data=data which is above 2GB size binary in OS X. If you use OSX, you can test it. Naver mind. I will post in Stack…	AstinCHOI	sigmavirus24
3179	2016-05-05 13:26:21	@Lukasa so we set it to `None` in [the descriptor](https://github.com/kennethreitz/requests/blob/master/requests/models.py#L728) in (2) [error](https://github.com/kennethreitz/requests/blob/master/requests/models.py#L739) [cases](https://github.com/kennethreitz/requests/blob/master/requests/models.py#L744). I don't think we can just change it to never be `None` before 3.0 but that's my hesitancy …	sigmavirus24	Lukasa
3179	2016-05-05 13:40:55	@sigmavirus24 Yeah, that seems reasonable. In that case, clearly the `json()` code needs to handle it too. That means I think this patch is fine. @messense are you interested in adding a test to validate that this works as expected?	Lukasa	messense
3179	2016-05-05 13:40:55	@sigmavirus24 Yeah, that seems reasonable. In that case, clearly the `json()` code needs to handle it too. That means I think this patch is fine. @messense are you interested in adding a test to validate that this works as expected?	Lukasa	sigmavirus24
3179	2016-05-06 07:47:57	Hurrah, this looks great to me! I'd argue the previous behaviour was a bug so we have no API compatibility concerns to worry about here, but I want @sigmavirus24 to ACK that before merging.	Lukasa	sigmavirus24
3178	2016-05-05 07:20:25	@haikuginger Thanks for this! I've left some notes inline.	Lukasa	haikuginger
3178	2016-05-22 15:51:06	Sorry @haikuginger! GitHub doesn't ping me when you push new changes. :(	sigmavirus24	haikuginger
3178	2016-05-22 15:51:41	I'm :+1: on this if @Lukasa is =D	sigmavirus24	Lukasa
3178	2016-05-22 16:02:02	Let's do it! Thanks @haikuginger, you're doing awesome work! :sparkles: :cake: :sparkles:	Lukasa	haikuginger
3176	2016-05-04 20:34:24	I agree with @Lukasa. I don't think we need this as an extra parameter to this method. I also don't think we need to keep track of which headers we're sanitizing for a user. I also agree that we might be able to better serve you by refactoring things so you can override these with subclassing.	sigmavirus24	Lukasa
3176	2016-05-05 08:31:07	@sigmavirus24, @Lukasa thanks for the comments. Inheriting `SessionRedirectMixin` was my first idea but then I've seen so much logic in the `resolve_redirects` function so it became a sort of code duplication. By saying this, I agree with you guys, factoring out the logic might come very handy. So how should we proceed?	RonenHoffer	Lukasa
3176	2016-05-05 08:31:07	@sigmavirus24, @Lukasa thanks for the comments. Inheriting `SessionRedirectMixin` was my first idea but then I've seen so much logic in the `resolve_redirects` function so it became a sort of code duplication. By saying this, I agree with you guys, factoring out the logic might come very handy. So how should we proceed?	RonenHoffer	sigmavirus24
3175	2016-05-03 18:49:06	@kuraga Requests does not currently support doing this automatically. =) However, doing so is fairly simple. I don't think we'd accept a pull request adding this functionality (it's not likely to be generally useful), but we'd certainly be happy to add an example to our documentation.	Lukasa	kuraga
3174	2016-05-03 19:33:20	Actually, before we conclude this is a urllib3 bug, we need to have a discussion about what the API promises. So let me explain what the problem is. urllib3 attempts to ensure that connections are thrown away if a problem occurs. This is implemented using a context manager in urllib3 (`_error_catcher`) that checks certain errors and then determines whether the block terminated cleanly. If it did …	Lukasa	ducu
3174	2016-05-04 07:54:32	@ducu `iter_content` builds on top of `stream`. When I say `stream` here I don't mean the `stream` keyword argument as exposed by requests, I mean the `HTTPResponse.stream()` method exposed by urllib3. Sorry for the confusion there! So I totally agree you want to load it chunk by chunk and process it iteratively. What I'm asking is whether we think this _is_ safe, and then whether it _should be_ …	Lukasa	ducu
3174	2016-05-04 08:01:54	Ah gottit, I'll try using a single generator then and see if that works. Thanks for the clarification, brb On Wed, May 4, 2016 at 10:55 AM Cory Benfield notifications@github.com wrote: > @ducu https://github.com/ducu iter_content builds on top of stream. > When I say stream here I don't mean the stream keyword argument as > exposed by requests, I mean the HTTPResponse.stream() method exposed by >…	ducu	ducu
3174	2016-08-23 16:37:51	@Lukasa if we decide to cache the iterators, it would. I'm not sure we should be caching the iterators though.	sigmavirus24	Lukasa
3174	2016-08-23 20:10:53	@sigmavirus24 You're right. I wouldn't expect your example to work, and I can see why the surprise with `iter_content()`, because it's a function, which one expects to have side effects. But it still seems valuable to have a way to hook into the stream at whatever point it's currently at. This was a feature, however undesirable, that Requests 2.9 had which Requests 2.10 does not have... and the w…	jaraco	sigmavirus24
3172	2016-05-03 07:07:20	Thanks and I got it @Lukasa	iliul	Lukasa
3172	2016-05-03 07:08:18	The pull request #3173 should add the needed section. Thanks for the report @iliul! :sparkles:	Lukasa	iliul
3171	2016-05-03 07:44:40	Thanks for this @luv! :sparkles: :cake: :sparkles:	Lukasa	luv
3170	2016-05-02 18:51:44	@nahonnyate Please don't piggyback on unrelated issues. This is particularly problematic as you _already_ have an open issue (#3137) that has us asking questions of you that you have not yet answered.	Lukasa	nahonnyate
3170	2016-05-03 15:56:32	@Lukasa Sorry to miss my original thread, Let me respond the questions in my thread. Thanks for your help	nahonnyate	Lukasa
3139	2016-04-29 16:05:26	Thanks @markshannon! :tada:	sigmavirus24	markshannon
3137	2016-05-03 15:58:55	@Lukasa cert.pfx is the SSL certificate which I need to mention in my POST/GET along with basic auth. @baptistapedro I tried both the option and it is throwing me the following error. I am attaching the error I encountered in both the option. Option # 1 > > > import requests > > > from requests.auth import HTTPBasicAuth > > > auth = HTTPBasicAuth('auth_user', 'auth_pass') > > > requests.post('htt…	nahonnyate	baptistapedro
3137	2016-05-03 15:58:55	@Lukasa cert.pfx is the SSL certificate which I need to mention in my POST/GET along with basic auth. @baptistapedro I tried both the option and it is throwing me the following error. I am attaching the error I encountered in both the option. Option # 1 > > > import requests > > > from requests.auth import HTTPBasicAuth > > > auth = HTTPBasicAuth('auth_user', 'auth_pass') > > > requests.post('htt…	nahonnyate	Lukasa
3137	2016-05-03 16:09:37	@nahonnyate My question was what is the _format_ of that certificate? How is it stored? The reason I ask is that generally speaking a .pfx file is a Windows representation of a PKCS#12 format certificate. OpenSSL won't handle that format well, at least not as it's used here, so you'll need to convert it to PEM in order to use it. Find some instructions on [this page](https://www.sslshopper.com/ar…	Lukasa	nahonnyate
3137	2016-05-03 17:59:52	@Lukasa thanks for the referred page, I just did info on that SSL .pfx file and here is the output: if it helps. pkcs12 -info -in '/Users/my_user/Desktop/auth_user.pfx' Enter Import Password: MAC Iteration 2000 MAC verified OK PKCS7 Data Shrouded Keybag: pb***_SHA1**_-Key*****_-**_**, Iteration 2000 Bag Attributes localKeyID: 0\* *\* 00 00 friendlyName: le-*****_-**_-***_-**__-_******** Microsoft…	nahonnyate	Lukasa
3137	2016-05-03 18:21:03	@Lukasa tried the following as you have suggested , not sure why it is complaining about the certificate now, I am using the same certificate (.pfx version) through SOAP UI in POST request and getting proper response back ## Converted .pfx file to .pem through this openssl pkcs12 -in '/Users/auth_user/Desktop/cert.pfx' -out cert.pem -nodes ## use the same .pem in my POST r = requests.post('https:…	nahonnyate	Lukasa
3137	2016-05-04 05:12:39	@Lukasa I also tried with urllib2 with the following option and getting the same error as before: --- import requests import urllib2 import base64 chimpConfig = { "headers" : { "Authorization": "Basic " + base64.encodestring("auth_user:auth_pass").replace('\n', '') }, "cert": "/Users/user/Desktop/ssl_suth_cert.pem", "url": 'https://url.com/'} #perform authentication datas = None timeout = 2 cert …	nahonnyate	Lukasa
3137	2016-05-04 17:55:20	@Lukasa , thanks for your direction, after analyzing the log it seems the url was having some '\n' character which was causing the later issue. simple rstrip() worked and Verify= False was the key as you have mentioned before. One more question, how do I post message through this ? if I am adding another param as "data", this request is throwing error "TypeError: post() got multiple values for ke…	nahonnyate	Lukasa
3137	2016-05-04 18:38:14	@Lukasa ## I think we are all clean now, able to post with data-file as well. Thanks everyone for the help, we can close the issue payload='/Users/user/Desktop/a.xml' r = requests.post(url,auth=('auth_user', 'pass'), data=payload, verify=False, cert='/Users/user/Desktop/sinri2683c.pem',headers=headers)	nahonnyate	Lukasa
3136	2016-04-28 10:43:10	Thanks so much @Natim!	Lukasa	Natim
3135	2016-04-26 19:18:40	@evnm That reading of the code is not right. =) You'll notice [here](https://github.com/kennethreitz/requests/blob/bbeb0001cdc657ac8c7fef98e154229bc392db0e/requests/cookies.py#L414) that we call `update` with the kwargs. That will override the path if you provide it. Try it: `create_cookie('key', 'value', path='/some/path')` should work just fine.	Lukasa	evnm
3133	2016-04-26 17:52:59	Thanks for the report @jribbens! :sparkles:	Lukasa	jribbens
3131	2016-04-26 14:40:42	@chipaca keep in mind that whatever adapter you're using will have to deal with older versions of requests and if it's not meant to touch the network should not be inheriting from the HTTPAdapter.	sigmavirus24	chipaca
3131	2016-04-26 14:48:41	@sigmavirus24 I'm using https://github.com/msabramo/requests-unixsocket/ which does inherit from `HTTPAdapter`. I'm not sure what you mean, though; where does "touching the network" become a factor?	chipaca	sigmavirus24
3109	2016-04-21 20:59:01	Thanks for this @jeremycline! In principle this is fine. However, it changes the interface of the HTTPAdapter which is IMO part of our public interface, so I'd want to sit on this until 3.0.0. Happily, 3.0.0 shouldn't be too far away now so we can progress with this work. =)	Lukasa	jeremycline
3109	2016-04-22 10:42:59	@sigmavirus24 Because it sets things on the connection pool directly, which is Not Right. We want to get a different pool if those are different.	Lukasa	sigmavirus24
3109	2016-09-06 00:11:02	@jeremycline can you rebase once more? I promise we won't lose track of this again. =(	sigmavirus24	jeremycline
3109	2016-09-06 13:35:32	@sigmavirus24 no problem, rebased!	jeremycline	sigmavirus24
3109	2016-09-06 13:58:45	wait a second, @Lukasa can this not go into a pre-3.0 release?	sigmavirus24	Lukasa
3109	2016-09-06 14:32:52	@sigmavirus24 Nope, we removed cert_verify which is public on the HTTPAdapter.	Lukasa	sigmavirus24
3109	2016-09-14 15:05:18	@sigmavirus24 Should I add a 3.0 changelog entry or is that something you'd prefer to handle?	jeremycline	sigmavirus24
3104	2016-04-18 18:52:43	@fredthomsen Can you please check with 2.9.0? I believe we fixed this already.	Lukasa	fredthomsen
3104	2016-04-19 06:19:23	Determined a better way of reproducing the issue consistently. @Lukasa looks fine on 2.9.0. Move along nothing to see here.	fredthomsen	Lukasa
3104	2016-04-19 07:07:01	Thanks for the report and for clearing it up @fredthomsen! :sparkles:	Lukasa	fredthomsen
3104	2016-05-08 18:52:19	@benkuhn The SSL error seems to be caused by a failure to deliver the response, so a server that sends a content-length but then stops sending halfway through the body (without closing the socket) should be enough to trigger this.	Lukasa	benkuhn
3103	2016-04-18 13:42:50	@Lukasa Thanks for pointing to the right direction.	gastlygem	Lukasa
3100	2016-04-17 20:03:22	@kennethreitz, @sigmavirus24 Thanks! 👍	hitstergtd	kennethreitz
3099	2016-04-16 04:00:21	Hi @emgerner-msft, For reference, the following are all variations on this theme if not this exact feature request: - https://github.com/kennethreitz/requests/issues/2327 - https://github.com/kennethreitz/requests/issues/2685 - https://github.com/kennethreitz/requests/issues/1928 - (and I'm sure there are more) We've also discussed this over on https://github.com/sigmavirus24/requests-toolbelt/is…	sigmavirus24	emgerner-msft
3099	2016-04-26 17:09:54	@jribbens If you can come up with a way that uses neither threads nor processes, that would be amazing. Until then, if you want a wall clock timeout your best bet is that package as it's the most reliable way of achieving that at the moment.	sigmavirus24	jribbens
3099	2016-04-26 17:25:20	I don't think @jribbens is saying no threads nor processes. Just that a process _per_ web request is excessive. Many languages have a way of multiple timers sharing a single additional thread or process. I'm just not aware of how to do that best in Python. It seems like #1928 has the most discussion of alternatives, but most come with a lot of caveats (this won't work for your use case, etc). I'm…	emgerner-msft	jribbens
3099	2016-04-26 17:32:21	@emgerner-msft is correct. I am bit confused by @sigmavirus24's comment, having a "total timeout" without using threads or processes seems quite pedestrian and not at all "amazing". Just calculate the deadline at the start of the whole process (e.g. `deadline = time.time() + total_timeout`) and then on any individual operation set the timeout to be `deadline - time.time()`.	jribbens	emgerner-msft
3099	2016-04-26 17:32:21	@emgerner-msft is correct. I am bit confused by @sigmavirus24's comment, having a "total timeout" without using threads or processes seems quite pedestrian and not at all "amazing". Just calculate the deadline at the start of the whole process (e.g. `deadline = time.time() + total_timeout`) and then on any individual operation set the timeout to be `deadline - time.time()`.	jribbens	sigmavirus24
3099	2016-04-26 20:09:33	> having a "total timeout" without using threads or processes seems quite pedestrian and not at all "amazing". And your solution is rather primitive. The reason _most_ people want a total (or wall clock) timeout is to prevent a read from "hanging", in other words a case like the following: Where each read takes a long time in the middle of `iter_content` but it's less than the read timeout (I'm a…	sigmavirus24	jribbens
3099	2016-04-27 10:27:50	Apologies if I was unclear @sigmavirus24 , you seem to have critiqued my pseudocode illustration of principle as if you thought it was a literal patch. I should point out though that `time.time()` does not work the way you apparently think - daylight savings time is not relevant, and neither is clock skew on the timescales we're talking about here. Also you have misunderstood the suggestion if yo…	jribbens	sigmavirus24
3099	2016-04-27 20:36:39	@emgerner-msft Assuming you're using CPython, connection shutdown will happen when the request is no longer continuing. At that point all references to the underlying connection will be lost and the socket will be closed and disposed of.	Lukasa	emgerner-msft
3099	2016-04-27 20:39:08	@Lukasa Okay, thanks! How does the library determine the request is no longer continuing? For example, if I used the timeout decorator route and cut off in the middle of the download, when would the download actually stop? Do I need to do anything special with the streaming options?	emgerner-msft	Lukasa
3099	2016-04-27 21:02:40	@emgerner-msft That's frustrating. =(	Lukasa	emgerner-msft
3099	2016-04-27 22:11:44	@Lukasa Yup, tried the basic [usage snippet](https://github.com/pnpnpn/timeout-decorator#usage) and it doesn't work on Windows. I read some more of the code/examples and fiddled and it looks like if we don't use signals the package might work, but everything has to be pickable which is not the case for my application. So as far as I can tell, timeout decorator won't solve my problem. Any other id…	emgerner-msft	Lukasa
3099	2016-04-28 07:12:57	@emgerner-msft Are you confident that none of the Windows-specific signals are suitable?	Lukasa	emgerner-msft
3099	2016-04-28 16:47:12	@Lukasa To be blunt, I simply don't know. I haven't used signals before, and much like I didn't realize until you told me that they'd interrupt the request I'm not sure what's appropriate. I'm also not trying to get this just to work on Windows. I need full crossplat support (Windows and Unix) and both Python 2 and Python 3 support. So much of signals looks platform specific it's throwing me. [Ti…	emgerner-msft	Lukasa
3099	2016-04-28 17:11:52	@jribbens There are a few problems with this. Part 1 is that the complexity of such a patch is very high. To get it to behave correctly you need to repeatedly change timeouts at the socket level. This means that the patch needs to be passed pervasively though httplib, which we've already patched more than we'd like to. Essentially, we'd need to be reaching into httplib and reimplementing about 50…	Lukasa	jribbens
3099	2016-04-28 17:15:07	Haha, I already know @zooba and @brettcannon. I can discuss with them here or internally as a solution to this would probably help them too.	emgerner-msft	brettcannon
3099	2016-04-28 17:16:13	@emgerner-msft I figured you might, but didn't want to presume: MSFT is a big organisation!	Lukasa	emgerner-msft
3099	2016-04-28 17:21:52	@Lukasa Just reading through the wall of text you just wrote above -- interesting! On the discussion of stream=True and iter_content to time downloads, what is the equivalent way of handling larger uploads? _PS_: The paragraph above starting with 'Put another way,..' is the kind of guidance I looked for in the docs. Given the number of requests you get for maximum timeout (and your valid reasons …	emgerner-msft	Lukasa
3099	2016-04-28 19:14:54	@sigmavirus24 > If a total timeout belongs anywhere, it would be there, but again, it would have to work on Windows, BSD, Linux, and OSX with excellent test coverage and without it being a nightmare to maintain. Agreed!	kennethreitz	sigmavirus24
3099	2016-04-29 15:25:52	> I suppose my thinking is that not only do I want it, in fact nearly all users would want it if they thought about it (or they don't realise it's not already there). @jribbens we have several years (over a decade if you combine the experiences of all three of us) of talking with and understanding our users needs. What has been necessary for almost all (at least 98%) users has been connection and…	sigmavirus24	jribbens
3099	2016-04-29 17:04:57	@sigmavirus24 Throughout this thread you have been needlessly condescending, inflammatory and rude, and I'm asking you politely, please stop.	jribbens	sigmavirus24
3099	2016-05-04 18:05:23	@Lukasa I looked in detail at your suggestions for how to do streaming upload and download and read the docs on these topics. If you could validate my assumptions/questions that would be great. 1. For streaming downloads if I use something like a read timeout '(e.g. 5s) and then iter_content over fairly small chunks (e.g. 1KB of data)', that means the requests library will apply the 5s timeout fo…	emgerner-msft	Lukasa
3099	2016-05-04 19:18:46	@emgerner-msft Ok: 1. No. It's more complex than that, sadly. As discussed, each timeout applies _per socket call_, but we can't guarantee how many socket calls are in a given chunk. The quite complex reason for this is that the standard library wraps the backing socket in a buffer object (usually something like `io.BufferedReader`). That will make as many `recv_into` calls as it needs to make un…	Lukasa	emgerner-msft
3099	2016-05-04 19:47:05	@Lukasa Ah, what a mess, haha. I thought that might be the case but I was really hoping I was wrong. First, we desperately need a send timeout. I simply can't tell my users that their uploads can just hang infinitely and we don't have a plan to fix the problem. :/ It seems like I'm kind of in an impossible situation at this point. There's no library support for total timeout (which I do understan…	emgerner-msft	Lukasa
3098	2016-10-24 03:11:21	Content-Disposition is defined in RFC2183. It states that "Short" parameters should be US-ASCII. Long Parameters should be encoded as per RFC-2184. I can't see where in RFC-2184 it says that UTF-8 encoding is valid. (But I may be missing that particular line) @Lukasa knows much more about the relevant RFCs than I do though.	TetraEtc	Lukasa
3098	2016-10-24 07:41:44	@fake-name I don't recall being puritanical about _anything_. Here is, word for word, what I said (literally quoting myself from this thread): > The header parsing is done by httplib, in the Python standard library; that is the part that failed to parse. The failure to parse is understandable though: servers should not be shoving arbitrary bytes into headers. > > Using UTF-8 for your headers is e…	Lukasa	fake-name
3098	2016-10-25 09:26:38	So, that patch looks somewhat plausible. I should note for others skimming this thread that it only works on Python 3, but that's ok because this problem only exists on Python 3 (Python 2 doesn't insist on decoding the headers). There are a few things we'd need to address if we wanted to move forward on this patch: 1. It's slow. Requests includes chardet, and already cops quite a lot of flak for …	Lukasa	fake-name
3098	2016-10-25 20:05:00	It's definitely a extremely clumsy fix. > It's slow. Requests includes chardet, and already cops quite a lot of flak for using it to try to guess the encoding of body content because of how slow it is. Doing a chardet check for every response we get is likely to be pretty unpleasant. If requests is using chardet, have you looked at cChardet? It's a Cython-based api-compatible replacement for char…	fake-name	fake-name
3096	2016-04-15 05:07:40	@piotrjurkiewicz the tests fail on 3.3 and 3.4 now http://ci.kennethreitz.org/job/requests-pr/974/ This reminds me, I need to add Python 3.5 to the CI server. I didn't realize it was missing.	kennethreitz	piotrjurkiewicz
3096	2016-04-18 19:18:14	@kennethreitz the tests here seem to have hung in Jenkins. Is there anyway to add a timeout to test runs?	sigmavirus24	kennethreitz
3096	2016-04-18 21:34:24	@sigmavirus24 just added a build timeout plugin, configured for 5 minutes for PR builds. Don't worry, I'm getting increasingly frustrated with maintaining Jenkins at the moment.	kennethreitz	sigmavirus24
3096	2016-06-07 08:49:48	The reason the header order is being overridden in your case is because of the way requests merges the two different dictionaries in the `Session` and the request kwargs. By default, a requests `Session` already contains several keys: You'll note, then, that when you send headers using the `headers` kwarg, the order of the keys in the Session is preserved in priority to the order of the keys in t…	Lukasa	kennethreitz
3096	2016-06-07 08:49:48	The reason the header order is being overridden in your case is because of the way requests merges the two different dictionaries in the `Session` and the request kwargs. By default, a requests `Session` already contains several keys: You'll note, then, that when you send headers using the `headers` kwarg, the order of the keys in the Session is preserved in priority to the order of the keys in t…	Lukasa	sigmavirus24
3096	2016-06-07 22:51:46	@Lukasa I think this is something we need to document instead of work around. I'm not sure "fixing" that particular behaviour wouldn't introduce some other subtle bug.	sigmavirus24	Lukasa
3096	2016-06-08 06:09:54	I don't disagree with @sigmavirus24. While I do feel like this pattern should "just work" as requested, I feel like it's extremely uncommon for someone to want/need this, and we should not bend over backwards to accomplish this.	kennethreitz	sigmavirus24
3095	2016-06-21 17:08:36	@Lukasa How did you do the quick check with openssl? I've having the same problem, and suspect I may have the same cause.	Singletoned	Lukasa
3094	2016-04-14 07:46:36	Thanks for this report @emgerner-msft! Firstly, can I check: the proxy string in your code doesn't actually separate the port from the host with an `@` symbol. Was that was a typo? If not, that could very really break our parsing of the URL. Assuming it's a typo, I'd like you to try something for me. Can you reconfigure Fiddler and then print the output of both `requests.utils.should_bypass_proxi…	Lukasa	emgerner-msft
3093	2016-04-14 07:33:42	@Nuruddinjr Can you print the actual error message? It seems like the URL you've built is invalid, which suggests that the code you're using right now isn't correct in some way.	Lukasa	Nuruddinjr
3093	2016-04-15 21:38:22	@Nuruddinjr please answer @Lukasa soon. Otherwise, I'm going to close this issue as it does not appear to be a bug.	sigmavirus24	Lukasa
3093	2016-04-15 21:38:22	@Nuruddinjr please answer @Lukasa soon. Otherwise, I'm going to close this issue as it does not appear to be a bug.	sigmavirus24	Nuruddinjr
3091	2016-04-13 18:20:09	This looks great to me. @bodgit could you add some tests to ensure this doesn't regress?	sigmavirus24	bodgit
3091	2016-04-13 20:39:37	To be clear, my code review is +1 on this too. @sigmavirus24 has the best testing approach here, I think we just need to mock it out.	Lukasa	sigmavirus24
3091	2016-04-15 12:50:12	Thanks @bodgit! :tada:	sigmavirus24	bodgit
3090	2016-04-13 14:37:35	Great spot, this is definitely a bug! The bug is in `HTTPAdapter.close`: this currently clears the basic `PoolManager`, but doesn't clear any instantiated `ProxyManager` objects. That means that they inadvertently get preserved, which makes using them for this use-case untenable. This bug is easily fixed, though: clearing out `HTTPAdapter.proxy_manager` is going to be the way to go. In the meanti…	Lukasa	bodgit
3090	2016-04-15 13:36:43	Closed this as #3091 has been merged. Thanks @Lukasa for the workaround and the explanation of the bug.	bodgit	Lukasa
3089	2016-04-14 01:19:28	@Lukasa But i can't use `cookielib.CookieJar.add_cookie_header` to add a raw cookie to requests can you give me a example? thanks!	liuyang007	Lukasa
3089	2016-04-14 08:54:00	@Lukasa Yes, I copy a cookie from browser want to attach it to a request. How to do this with `cookielib.CookieJar.add_cookie_header`?	liuyang007	Lukasa
3089	2016-04-15 01:12:44	@Lukasa Thanks. but I think use `Cookie.SimpleCookie` is too complex,use this pull request to very easy to achive.	liuyang007	Lukasa
3089	2016-04-15 02:40:35	@sigmavirus24 Ok.thank you	liuyang007	sigmavirus24
3089	2016-05-21 17:07:27	if found a simple way to achieve my target. it work well. Thanks all of you. @kennethreitz @Lukasa @sigmavirus24	liuyang007	Lukasa
3089	2016-05-21 17:07:27	if found a simple way to achieve my target. it work well. Thanks all of you. @kennethreitz @Lukasa @sigmavirus24	liuyang007	sigmavirus24
3088	2016-04-11 17:20:56	@rillian did you enable verification yourself or did another tool do that?	kennethreitz	rillian
3085	2016-04-11 07:13:31	There is no builtin method to make requests do this, nor will there be: servers that don't understand the format requests uses are old an non-standards-compliant. However, as @TetraEtc points out, you can use the [PreparedRequest flow](http://docs.python-requests.org/en/master/user/advanced/#prepared-requests) to mutate the body as you wish to, which would allow you to change the multipart-encode…	Lukasa	TetraEtc
3085	2016-04-11 09:51:22	@TetraEtc thanks, I have succeed using urllib2 to send the data which encoded manually, although it is a boring work. I will also try the PreparedRequest method. @Lukasa do you mean use something like `"测试中文视频.mp4".encode('utf-8')` in the filename portion? when I try this, because of `result.encode('ascii')` (at requests/packages/urllib3/fields line38) fail, the post content is also changed to so…	imnisen	TetraEtc
3085	2016-04-11 09:51:22	@TetraEtc thanks, I have succeed using urllib2 to send the data which encoded manually, although it is a boring work. I will also try the PreparedRequest method. @Lukasa do you mean use something like `"测试中文视频.mp4".encode('utf-8')` in the filename portion? when I try this, because of `result.encode('ascii')` (at requests/packages/urllib3/fields line38) fail, the post content is also changed to so…	imnisen	Lukasa
3083	2016-04-10 16:31:29	@JackDandy If you pass `stream=True`, then the callback should fire once the response has been received, so that resolves the problem where timeouts are encountered downloading the response data. If the timeout is encountered while actually downloading the response, we can't call the response hook because we don't have a response to call it with. If you need to intercept that data the best place …	Lukasa	JackDandy
3082	2016-04-11 07:21:23	Ok @kennethreitz, you can hit the big green merge button whenever you're ready.	Lukasa	kennethreitz
3079	2016-04-08 09:24:52	@tzickel As far as I know, BytesIO implements `tell()` on all Python versions, so the simplest thing to do is to add logic that does `tell()`, `seek()`, `tell()`, `seek()`. Doing that, incidentally, would allow us to also record the current location in the file-like-object so that we can safely rewind. @sigmavirus24, you wrote the original `getvalue()` call: what are the odds you remember the rat…	Lukasa	tzickel
3079	2016-11-03 15:44:42	So I believe that #3082, #3535, #3655, and Runscope/httpbin#284 in combination should have addressed all the pieces brought up in this issue. @tzickel, is there anything else you feel is missing? If not, I'm proposing we close this as resolved.	nateprewitt	tzickel
3079	2016-11-28 17:31:38	Alright, with 2.12 released and no further comments from @tzickel, I think we can consider this closed.	nateprewitt	tzickel
3077	2016-04-06 07:43:44	Thanks for this @correcthorsebatterystaple-! Requests has strong opinions about the correct form of a URL: specifically, it does not percent-encode things that don't normally need percent encoding. I should note that your server is in this instance misbehaving: periods do not need to be percent encoded in query string and there's no reason to do it, and even if there were, for characters that do …	Lukasa	correcthorsebatterystaple-
3077	2016-04-06 17:31:11	Thanks for the response, @Lukasa. Fair point regarding equivalency and the server misbehaving. However, one doesn't always have control over the misbehaving server, so sometimes you have to have a way to send what needs to be sent, even if it's technically wrong. :-) Thanks for the info on how to get around this with a PreparedRequest! Out of curiosity, I understand a stance of not percent-encodi…	correcthorsebatterystaple-	Lukasa
3076	2016-04-05 13:41:50	@hachterberg Can you check whether the same problem exists for `resp.content`?	Lukasa	hachterberg
3076	2016-04-05 14:05:58	@Lukasa The result is the same for `resp.text` and `resp.content`	hachterberg	Lukasa
3075	2016-04-05 09:06:01	Given that this problem is pretty pervasive in urllib3's code, I'm going to close this issue in favour of shazow/urllib3#833. Let's improve both projects at once. Thanks for the report @correcthorsebatterystaple-, please feel free to subscribe to the issue linked above.	Lukasa	correcthorsebatterystaple-
3075	2016-04-05 18:11:36	Hi @Lukasa, thanks for the quick response! Is the urllib3 issue specific to https? Because it seems to work with mixed case protocol when it's http, and only has issues with https. Regards, -Justin	correcthorsebatterystaple-	Lukasa
3075	2016-04-05 21:15:03	@Lukasa Gotcha. Luckily, this is relatively easy to workaround in my case. Though, I wonder what would happen if Requests were configured to auto-follow redirects (while using proxies) and it encountered an HTTPS URL in the Location header (which is what would happen in my case, except I'm manually following each redirect, so I can check for the case and adjust it). Anyway, thanks again for your …	correcthorsebatterystaple-	Lukasa
3075	2016-04-05 21:41:04	@Lukasa Is there a way to workaround the issue in a custom HTTPAdapter subclass? I tried fixing the scheme in the add_headers method, but it looks like that doesn't catch the issue early enough in the flow (I haven't dug through the code enough yet to know exactly what's happening when).	correcthorsebatterystaple-	Lukasa
3075	2016-04-05 22:02:38	@Lukasa Nvm, I overrode the get_connection method in my own HTTPAdapter child class to make any https schemes lower case before calling the parent class's get_connection method. :-)	correcthorsebatterystaple-	Lukasa
3075	2016-04-06 07:49:29	@correcthorsebatterystaple- Yup, that'd be the best place to work around this for now. =)	Lukasa	correcthorsebatterystaple-
3073	2016-04-01 12:51:03	@arcan1s you don't need an OrderedDict, you only need to provide a list of tuples. And questions should be asked on [StackOverflow](https://stackoverflow.com).	sigmavirus24	arcan1s
3073	2016-04-01 13:03:26	@MrAureliusR The terseness comes from the fact that we get several new issues a day that require that the core maintainers interrupt their days to address. Each bug report costs at least one maintainer a few minutes and a context switch, and may cost more than that if multiple maintainers stop to address it. That's unfortunate when you consider that the majority of the maintainers are unpaid, and…	Lukasa	MrAureliusR
3073	2016-04-02 15:51:51	Read through the original thread, and I want it to be known that I think @MrAureliusR's submission was perfectly fine. Not every interaction here has to be handled solely by the maintainers (in this instance, a community member was already stepping in to help). The "be cordial or be on your way" rule applies to maintainers too :) These interactions were fairly cordial, but far from friendly.	kennethreitz	MrAureliusR
3073	2016-04-02 15:52:49	No further comment needed. Sorry for your bad experience, @MrAureliusR	kennethreitz	MrAureliusR
3072	2016-03-31 19:17:34	@Lukasa I feel dumb! Turns out my `username` and `password` were incorrect, and thus I was not authenticated, and thus no cookie. My bad. Thanks for the super quick reply though, Lukasa!	jackyliang	Lukasa
3070	2016-03-29 20:44:27	@sigmavirus24 I don't know the argument pro/con sessions having a timeout, but I'm happy to defer to other's judgement and experience on that, keeping these waters clean, like you say. I'm just happy that I haven't gotten a swift education about timeouts.	mlissner	sigmavirus24
3070	2016-05-13 10:28:10	@kuraga No. Per @sigmavirus24, and in many many previous discussions: > I think I could actually still implement it using hooks - create a method which uses the prepared request workflow, and in the hook, just call it again. What would be your suggested solution?	Lukasa	kuraga
3070	2016-05-13 10:28:10	@kuraga No. Per @sigmavirus24, and in many many previous discussions: > I think I could actually still implement it using hooks - create a method which uses the prepared request workflow, and in the hook, just call it again. What would be your suggested solution?	Lukasa	sigmavirus24
3070	2016-05-13 10:39:02	@Lukasa ok, but which discussion did you cite? Was it private? Which previous discussions?	kuraga	Lukasa
3070	2016-05-13 16:23:45	@kuraga please search _closed_ issues. There are several discussions of this. I really don't want this diversion to distract from the topic of a _default timeout_ though. So can we **please** stop discussing this now as I asked nicely before. You and @justanr are distracting from the important and _attainable_ portion of this issue.	sigmavirus24	kuraga
3070	2016-05-13 16:23:45	@kuraga please search _closed_ issues. There are several discussions of this. I really don't want this diversion to distract from the topic of a _default timeout_ though. So can we **please** stop discussing this now as I asked nicely before. You and @justanr are distracting from the important and _attainable_ portion of this issue.	sigmavirus24	justanr
3070	2016-05-13 16:44:49	@sigmavirus24 I added a caveat to [my initial comment, above](https://github.com/kennethreitz/requests/issues/3070#issue-144324837). Hopefully that should get this discussion focused.	mlissner	sigmavirus24
3070	2016-11-13 22:04:40	> It's extremely unclear to me what "wrong" means here. They aren't wrong: they work, as designed. I think the point that's generally acknowledged by this bug is that the design _was_ wrong. There's a general consensus here that adding a default timeout or requiring it as an argument is a good idea. The docs could address that, and that seems like a simple step to take until this issue is resolve…	mlissner	chris-martin
3070	2016-11-14 17:50:19	That's fair enough, @Lukasa. What about making the Timeout section more explicit then? Right now it says: > You can tell Requests to stop waiting for a response after a given number of seconds with the timeout parameter. And then goes on with a long, somewhat complicated warning. Could the first part say: > You can tell Requests to stop waiting for a response after a given number of seconds with …	mlissner	Lukasa
3069	2016-03-29 11:31:53	\o/ This looks great, thanks @achermes! :sparkles: :cake: :sparkles:	Lukasa	achermes
3068	2016-03-28 15:20:07	@medecau Yeah, so you'll almost certainly find that if you call `read()` with no arguments (which is what requests normally does), that hangs the same way that requests does. This is because httplib controls the HTTP framing and is presumably confused about what the actual content-length is. Strictly speaking the best way to fix this would be to raise a bug against httplib, though the _actual_ be…	Lukasa	medecau
3068	2016-03-28 15:32:16	Since this is strictly not something we can fix in requests (or urllib3) I think we should close this. Thoughts @Lukasa ?	sigmavirus24	Lukasa
3066	2016-05-06 16:47:54	@Lukasa has anyone started work on this? I have some free time today, I was thinking I'd take a look at it. If I come up with something I can put together a PR.	davidsoncasey	Lukasa
3066	2016-05-06 16:58:03	@davidsoncasey I don't believe anyone has taken this up yet, no.	Lukasa	davidsoncasey
3066	2016-05-06 17:40:53	@Lukasa great, I'm working now on writing a test to replicate the issue. Once I've got that, I may ask you to take a look to verify that I'm correctly capturing the issue, and then I'll proceed with a fix.	davidsoncasey	Lukasa
3066	2016-05-06 21:54:19	@Lukasa I just made PR #3181, with the solution to not call `prepare_content_length` if the `Transfer-Encoding` header is present. I went back and forth on whether to do the check there or to short-circuit out of `prepare_content_length` and I'm still not sure which I like better, so if you take a look and think it would be better to do within `prepare_content_length` then by all means. I was thi…	davidsoncasey	Lukasa
3066	2016-11-03 20:52:54	I had a brief chat about this issue with @Lukasa this morning, and wanted to update the status. Due to some recent improvements to `super_len` and `prepare_content_length`, it seems we've inadvertently solved @julian-r's original issue. You'll find the code below (a minor variant of the Stackoverflow question) now works. ~~Note I use the word _works_ loosely. Due to an oversight I made, Requests …	nateprewitt	davidsoncasey
3066	2016-11-03 20:52:54	I had a brief chat about this issue with @Lukasa this morning, and wanted to update the status. Due to some recent improvements to `super_len` and `prepare_content_length`, it seems we've inadvertently solved @julian-r's original issue. You'll find the code below (a minor variant of the Stackoverflow question) now works. ~~Note I use the word _works_ loosely. Due to an oversight I made, Requests …	nateprewitt	julian-r
3066	2016-11-03 20:52:54	I had a brief chat about this issue with @Lukasa this morning, and wanted to update the status. Due to some recent improvements to `super_len` and `prepare_content_length`, it seems we've inadvertently solved @julian-r's original issue. You'll find the code below (a minor variant of the Stackoverflow question) now works. ~~Note I use the word _works_ loosely. Due to an oversight I made, Requests …	nateprewitt	Lukasa
3065	2016-03-24 19:40:59	@sigmavirus24 Any luck with this?	james-hoegerl	sigmavirus24
3065	2016-03-25 09:38:09	@james-hoegerl I don't really know anything about lambda I'm afraid.	Lukasa	james-hoegerl
3065	2016-03-25 14:16:58	Yah was just about to do that. Thanks for your help @sigmavirus24 @Lukasa. Sorry this ended up being so dumb. Heading to lambda forums.	james-hoegerl	Lukasa
3065	2016-03-25 14:16:58	Yah was just about to do that. Thanks for your help @sigmavirus24 @Lukasa. Sorry this ended up being so dumb. Heading to lambda forums.	james-hoegerl	sigmavirus24
3063	2016-03-23 12:36:20	@asieira This is an idea we've been interested in for a long time: see shazow/urllib3#607. Unfortunately, any support we're likely to have will be of minimal use in practice unless deliberate effort is taken to harden your application. We'd need a cache in non-ephemeral storage (or the exit of your app cleans the in-memory cache), and PKP headers are extremely uncommon. Regardless, the issue to t…	Lukasa	asieira
3061	2016-03-20 16:33:30	@Lukasa It contains the service-specified header X-ProxyMesh-IP which could be used to control request-rate. I could manage a proxies-count to do deeper requests-handling. I have searched for a long time, found nothing could help me to figure it out. Could you offer me some advices on getting tunnel CONNECT responses headers. It is so significant to my application.	jkryanchou	Lukasa
3061	2016-03-20 16:42:31	@Lukasa https://bugs.python.org/issue24964 Here is a patch to python httplib which is same to mine. However it was python 3 patch not python 2.7. On the other hand, I think the rotating proxy service design was not easy handful. Oops... I have no idea how could I works with the proxy in a convenient way.	jkryanchou	Lukasa
3061	2016-03-21 12:32:14	@Lukasa Awesome. Thanks for your suggestion. I'm so sorry for making mistake the purpose of ssl.wrap_socket() method. I will try to do some monkey-patch hacking based on your reply.	jkryanchou	Lukasa
3061	2016-05-22 04:57:06	@moacirmoda Yeah. I have tried to work it with the requests. While it couldn't work well. I emailed to the Proxymesh author. He offered me a solution. You could email him for the solution. : ) He would give U a short code snippet for U.	jkryanchou	moacirmoda
3061	2016-05-22 05:44:16	@moacirmoda You're welcome. I originally mail the issue to the maintainer. While I re-post to him some code snippets. and we worked together to figure it out. I finally re-implement by inheriting the `httplib.HTTPSConnection` to do the stuff based on the code snippet from the ProxyMesh maintainer. While my code snippets was so complicated so that I couldn't give you a clear example for u to work …	jkryanchou	moacirmoda
3061	2016-05-25 02:03:10	@moacirmoda Sorry, I haven't checked my github notifications yesterday. Have you email him? Or I could offer the code snippets I worked together with him. Here is the code snippet link https://gist.github.com/ryanchou1991/e95d6ef76fbc2ed8d395	jkryanchou	moacirmoda
3061	2016-05-25 02:18:31	@moacirmoda I remind of a discussion on stackoverflow. It may help you work it out with the issue. Here is the discussion `https://stackoverflow.com/questions/14665064/using-python-requests-with-existing-socket-connection`	jkryanchou	moacirmoda
3061	2016-08-25 19:39:56	I ran into this issue as well. I couldn't find any nice way to modify `HTTPResponse` to include the proxy headers separately, so instead I just merged them into the final headers dictionary. The below code is copied from my [StackOverflow question](https://stackoverflow.com/questions/39068998/reading-connect-headers): You can then install the adapter onto a session and pretend the proxy injected …	Blender3D	moacirmoda
3060	2016-03-18 10:01:21	So, I'm totally happy with this code change: I think it's a reasonable refactoring that helps improve some clarity, _as well_ as allow @benweatherman to perform the override you want. I'm also delighted to see some extra tests added for this. I think this change is wonderful! Pinging @kennethreitz or @sigmavirus24 for an extra round of review before merging.	Lukasa	benweatherman
3057	2016-03-17 15:19:57	Thanks @kevinburke! :sparkles: :cake: :sparkles:	Lukasa	kevinburke
3056	2016-03-16 19:13:39	@kennethreitz I actually was going to rename complexjson to json but there are json variable references all over the models.py file and decided it was probably best not to refactor it. If you still think it's a good idea I'm game to change it.	digitaldavenyc	kennethreitz
3053	2016-03-16 15:16:23	@Lukasa That's a good point. There is actually only file that is importing json, [models.py](https://github.com/kennethreitz/requests/blob/master/requests/models.py#L34) So the diff would be about the same. Updated the PR	digitaldavenyc	Lukasa
3052	2016-03-15 21:29:57	@digitaldavenyc the only acceptable way to control that import flow would be to support an environment variable e.g. `REQUESTS_NO_SIMPLEJSON`. That is not going to happen.	kennethreitz	digitaldavenyc
3052	2016-03-15 22:06:22	@kennethreitz Exactly. You just mentioned that not many people use Python 2.6 anymore. Is it still a nice to have feature that's worth including?	digitaldavenyc	kennethreitz
3052	2016-03-15 22:25:58	I agree. A few options here: 1. Keeping things as they are (always preferred) 2. Removing simplejson logic completely (I think this would be fine) 3. Limiting simplejson logic to 2.6 only (unideal, but would limit potential side-effects) I like **1** the best, with a "if it ain't broke, don't fix it!" mentality, very loosely held. I know **2** is what @sigmavirus24 and @Lukasa prefer, and if it's…	kennethreitz	Lukasa
3052	2016-03-15 22:25:58	I agree. A few options here: 1. Keeping things as they are (always preferred) 2. Removing simplejson logic completely (I think this would be fine) 3. Limiting simplejson logic to 2.6 only (unideal, but would limit potential side-effects) I like **1** the best, with a "if it ain't broke, don't fix it!" mentality, very loosely held. I know **2** is what @sigmavirus24 and @Lukasa prefer, and if it's…	kennethreitz	sigmavirus24
3050	2016-03-13 12:49:24	@alexanderad The `ProxyError` you see in that traceback is actually a urllib3 `ProxyError` class. If we wanted to try to abstract the `ProxyError` out we could in principle do that, and it looks like the same change that we had to work around for the timeout error we also have to workaround for the `ProxyError`. A pull request to fix this should be fairly simple: do you want to tackle it @alexand…	Lukasa	alexanderad
3050	2016-03-14 07:48:47	@Lukasa I think I can take a look and provide a patch, thanks for the confirmation. I see some `ProxyError` handling on lines https://github.com/kennethreitz/requests/blob/master/requests/adapters.py#L442-L443, need to take closer look what _that_ `ProxyError` refers to in it's original purpose and why we don't see it in this case (perhaps it comes from system-wide configured proxy?)	alexanderad	Lukasa
3050	2016-03-14 08:29:54	@alexanderad So you can work out why we don't see it in this case by looking at the exception itself, which is a nested collection of ever-lower-level exceptions, which you can see more clearly here So the specific problem is that this _kind_ of `ProxyError` now causes a `MaxRetryError`, where previously it did not. So we just need some error handling code in the `MaxRetryError` branch to look fo…	Lukasa	alexanderad
3049	2016-03-13 11:23:35	This also seems reasonable to me, but @Stranger6667 is sat right next to me. ;) @sigmavirus24/@kennethreitz, mind doing an extra review for me? This is +1 from me.	Lukasa	Stranger6667
3049	2016-03-13 11:37:35	Hello folks seems somehow I got placed on this email alias By mistake. Anyway I can be removed. Thank you -Ryan On Sun, Mar 13, 2016 at 7:24 AM Cory Benfield notifications@github.com wrote: > This also seems reasonable to me, but @Stranger6667 > https://github.com/Stranger6667 is sat right next to me. ;) > @sigmavirus24/@kennethreitz https://github.com/kennethreitz, mind doing > an extra review f…	ryandebruyn	Stranger6667
3049	2016-03-13 11:42:28	@ryandebruyn This is managed by GitHub, it's not an email alias. You'll need to take some action to remove yourself via GitHub.	Lukasa	ryandebruyn
3049	2016-03-13 14:58:08	@ryandebruyn you may be "Watching" this repository in which case only you can fix that by visiting the project page while logged in and "un-watching" it.	sigmavirus24	ryandebruyn
3049	2016-03-15 13:46:15	Hello, @sigmavirus24 @Lukasa ! I've updated this PR :)	Stranger6667	Lukasa
3049	2016-03-15 13:46:15	Hello, @sigmavirus24 @Lukasa ! I've updated this PR :)	Stranger6667	sigmavirus24
3049	2016-04-06 19:04:11	@Stranger6667 I don't like having tons of pull requests open, so I'm merging this. If you wouldn't mind, it would be appreciated if you opened another PR that addresses the notes @Lukasa left on your test.	kennethreitz	Stranger6667
3049	2016-04-06 19:04:11	@Stranger6667 I don't like having tons of pull requests open, so I'm merging this. If you wouldn't mind, it would be appreciated if you opened another PR that addresses the notes @Lukasa left on your test.	kennethreitz	Lukasa
3048	2016-03-13 11:13:15	@sigmavirus24 @kennethreitz Can one of you two do a separate code review of this? @Stranger6667 is here with me at PyCon SK writing some of these tests. I'm happy with these, but it'd be good if one of you two gave the ok/not-ok.	Lukasa	Stranger6667
3048	2016-03-15 13:51:17	Hello @Lukasa @sigmavirus24 ! I've updated this PR :)	Stranger6667	Lukasa
3048	2016-03-15 14:10:28	Awesome, we're very close now @Stranger6667. One small note. =)	Lukasa	Stranger6667
3047	2016-03-12 09:17:18	@chengshuyi Almost certainly, yes. =)	Lukasa	chengshuyi
3046	2016-03-11 12:54:56	@pc10201 Did you change your code to match mine, _including_ the unicode string for opening the file?	Lukasa	pc10201
3046	2016-03-11 13:23:06	@pc10201 In what sense is that not working? I see the filename field formatted correctly.	Lukasa	pc10201
3045	2016-03-10 22:04:48	@Lukasa both Chrome and Safari according to their "Conditions" section.	sigmavirus24	Lukasa
3044	2016-03-10 09:01:47	@aahancoc Requests ships the `cacert.pem` bundle by default, which means that if you're on a Linux distribution and it cannot be found your distribution removed that file themselves. This means your distribution broke your install. I recommend you take it up with the people breaking our software downstream. =)	Lukasa	aahancoc
3043	2016-03-09 15:34:53	Hey @tusharmakkar08, Thanks for sending this pull request. Could you explain what bug you were seeing that made you change this? What instigated this change? It's not clear that this exhibits the same behaviour it did before, especially since tests have failed pretty consistently across all versions of Python.	sigmavirus24	tusharmakkar08
3043	2016-03-09 15:47:57	@sigmavirus24 : In line 174 in `adapters.py` `if url.lower().startswith('https') and verify` is there and then `if not verify` is there. Since `and` condition is there, `if not verify` won't be `True`. The other thing is more pythonic way of if/else i.e in line 200	tusharmakkar08	sigmavirus24
3043	2016-03-09 17:01:37	@tusharmakkar08 your commit no longer affects that region and simply turns an easy to read if/else statement into a ternary which is not "pythonic" nor is it easier to read. I'll ask again: What bug are you seeing that prompted this (if there was any bug)?	sigmavirus24	tusharmakkar08
3043	2016-03-09 18:11:26	We're not interested in random refactorings that change logic for no apparent reason. Sorry @tusharmakkar08	sigmavirus24	tusharmakkar08
3043	2016-03-09 18:28:08	@Lukasa : I have done couple of more changes and few of them are [anti-patterns](https://www.quantifiedcode.com/app/issue_class/62b0f5b7b69e4a2498568b32bfa30991) as suggested by http://docs.quantifiedcode.com/python-code-patterns/ . This isn't random refactoring, we are removing anti-patterns from code @sigmavirus24. Thanks.	tusharmakkar08	Lukasa
3043	2016-03-09 18:28:08	@Lukasa : I have done couple of more changes and few of them are [anti-patterns](https://www.quantifiedcode.com/app/issue_class/62b0f5b7b69e4a2498568b32bfa30991) as suggested by http://docs.quantifiedcode.com/python-code-patterns/ . This isn't random refactoring, we are removing anti-patterns from code @sigmavirus24. Thanks.	tusharmakkar08	sigmavirus24
3043	2016-03-09 21:18:14	@tusharmakkar08 while your contributions are appreciated, I want to give you feedback — all of the changes present in this pull request actually _reduce_ readability, significantly.	kennethreitz	tusharmakkar08
3043	2016-03-16 07:37:33	@sigmavirus24 @Lukasa @kennethreitz: Since requests is being mentioned over [here](http://docs.python-guide.org/en/latest/writing/reading/) among the best python codes, I believe these kind of antipatterns shouldn't exist over here.	tusharmakkar08	kennethreitz
3043	2016-03-16 07:37:33	@sigmavirus24 @Lukasa @kennethreitz: Since requests is being mentioned over [here](http://docs.python-guide.org/en/latest/writing/reading/) among the best python codes, I believe these kind of antipatterns shouldn't exist over here.	tusharmakkar08	Lukasa
3043	2016-03-16 07:37:33	@sigmavirus24 @Lukasa @kennethreitz: Since requests is being mentioned over [here](http://docs.python-guide.org/en/latest/writing/reading/) among the best python codes, I believe these kind of antipatterns shouldn't exist over here.	tusharmakkar08	sigmavirus24
3043	2016-03-16 20:19:44	@tusharmakkar08 please keep in mind that your continuous arguments are emailing roughly 841 people. Since it doesn't seem as if you will respectfully let this conversation end and it serves to benefit none of those 841 people (because it has little value to the project as a whole and is likely _not_ why they are subscribed) I am ending the conversation forcefully by locking it.	sigmavirus24	tusharmakkar08
3040	2016-03-08 09:13:05	@zjulmh This is a known problem. Unfortunately, the underlying HTTP library we're using makes it essentially impossible to actually do this: we only find out about the error response when the connection gets closed. We'd need to replace httplib to avoid this problem, which is a substantial amount of work.	Lukasa	zjulmh
3039	2016-03-08 09:41:48	@janscas What operating system are you using?	Lukasa	janscas
3039	2016-03-08 10:13:05	@janscas I have no idea. If you want to try to dive deeper into what urllib2 is doing that we're not, you could use Wireshark to check the differences between the request that requests sends and the one that urllib2 sends.	Lukasa	janscas
3038	2016-03-08 10:03:18	@kennethreitz Nope, that got broken a _long_ time ago for headers. Back in 2012 it looks like.	Lukasa	kennethreitz
3038	2016-03-08 10:04:39	@kennethreitz We never had a test that enforces that invariant, which means that commit 366e8e849877aea44ce96abebd4f26f5bcce12fb didn't spot that we broke it in the rewrite for v2.0.	Lukasa	kennethreitz
3038	2016-03-08 10:10:56	@kennethreitz We could always replace the `CaseInsensitiveDict` used in this place with the [`HTTPHeaderMap`](https://github.com/Lukasa/hyper/blob/development/hyper/common/headers.py) from hyper.	Lukasa	kennethreitz
3038	2016-04-14 04:24:46	@Lukasa if @piotrjurkiewicz's patch has no unintended side-effects, I'm +1 for incorporating this.	kennethreitz	piotrjurkiewicz
3038	2016-04-14 04:24:46	@Lukasa if @piotrjurkiewicz's patch has no unintended side-effects, I'm +1 for incorporating this.	kennethreitz	Lukasa
3038	2016-04-14 07:34:38	I'm fine with it as well, would you like to raise a PR @piotrjurkiewicz?	Lukasa	piotrjurkiewicz
3036	2016-03-11 00:31:23	@Lukasa can you add release notes for this too?	sigmavirus24	Lukasa
3036	2016-03-11 09:58:09	@sigmavirus24 Done. =)	Lukasa	sigmavirus24
3036	2016-03-11 16:15:13	@kennethreitz Each time we change something from guessing a content length to just saying "chunked is fine for this", I feel like we're striking a victory for the way the web _should_ have been, rather than the status quo.	Lukasa	kennethreitz
3036	2016-03-11 16:43:11	@Lukasa Thanks for the fix! Btw, I think it would useful if there was a warning in the docs about that resulting TCP inefficiency of simply passing a file object you mention above. The current example is simply `data=f`.	jakubroztocil	Lukasa
3034	2016-03-09 21:31:41	@erydo expressed on the original issue that they were going hands off. That implies to me that they're done working on this if we're not going to accept their changes. If I'm wrong, I'll be happy to reopen this if they wish to follow our recommendations for the appropriate fix. Otherwise, this will sit open for a while and I'd rather that not happen.	sigmavirus24	erydo
3032	2016-03-05 07:07:55	Thanks for this @davidsoncasey, this pretty much looks right! I left a few small notes inline for you to take a look at, but one those are addressed we can merge this!	Lukasa	davidsoncasey
3032	2016-03-05 17:08:57	@Lukasa great, thanks for taking a look! I'll have a chance later today to make those edits.	davidsoncasey	Lukasa
3032	2016-03-06 04:40:20	@Lukasa I added a couple fixes, take a look and let me know if there's anything else!	davidsoncasey	Lukasa
3032	2016-03-06 18:07:57	\o/ Thanks so much @davidsoncasey! :sparkles: :cake: :sparkles:	Lukasa	davidsoncasey
3031	2016-11-23 10:18:48	@tlc Cookies should be enough.	Lukasa	tlc
3030	2016-03-04 08:13:41	@coveritytest That has nothing to do with requests, and everything to do with Python: as the error reports to you, your _syntax_ is wrong. Try: `cookies = {"hottest-count": "working"}`.	Lukasa	coveritytest
3029	2016-03-03 22:26:47	Hi @vaibhavkaul, Thanks for sending a pull request. I'm afraid we likely won't be accepting it. Here's why: - This is drastically backwards incompatible behaviour. - It takes a great deal of freedom away from the user which we have intentionally placed into their hands. - This code does not just change this for the `multipart/form-data` case. - This also prevents people from writing API fuzzers w…	sigmavirus24	vaibhavkaul
3029	2016-03-03 22:30:53	@sigmavirus24 I understand. I figured it might be worth pointing out. > It takes a great deal of freedom away from the user which we have intentionally placed into their hands. As long as this is an intentional choice. > This code does not just change this for the multipart/form-data case. You are right. I missed that, i will at-least make it specific to the files case, even if we end up not merg…	vaibhavkaul	sigmavirus24
3029	2016-03-04 16:25:18	@sigmavirus24 I made the change so it doesn't affect other things besides files. > Sometimes overriding requests default behaviour is correct for user Yes, which which is why `sometimes` should not dictate default behavior. > Will make the correct body with an incorrect header. I dont think thats true since for the body to be parseable by any standard multi-part library (cgi etc) it would need to…	vaibhavkaul	sigmavirus24
3029	2016-03-04 17:16:49	> FWIW, do you guys think a better solution would be to allow the user to pass a boundary string and use that instead? You already can with the toolbelt's [`MultipartEncoder`](https://toolbelt.readthedocs.org/en/latest/uploading-data.html#streaming-multipart-data-encoder) and since 99% of our users don't need that in requests itself, it makes perfect sense to have something that lives elsewhere t…	sigmavirus24	Lukasa
3029	2016-03-04 17:46:33	@sigmavirus24 > It's not a matter of feeling that this is backwards incompatible. It is backwards incompatible. Yes, that was a bad choice of words. My Bad. > People using requests are generally rather intelligent. Most have read the documentation and understand what they need to do when creating a valid multipart/form-data request. Thats great! > It is often the people who do not read the docume…	vaibhavkaul	sigmavirus24
3029	2016-03-04 19:56:09	FWIW, this becomes a much bigger problem when you are trying to Proxy requests and want to maintain most of the original headers. Having a list of headers that would potentially cause issues would be great for documentation. @Lukasa big :+1:	vaibhavkaul	Lukasa
3029	2016-03-04 19:57:34	@Lukasa likely shouldn't provide _but are certainly able to, if needed_. This is a feature, not a bug.	kennethreitz	Lukasa
3028	2016-03-04 19:51:12	@davidsoncasey Awesome!	kennethreitz	davidsoncasey
3027	2016-03-02 21:55:53	Thanks for the tip @Lukasa. I'm a newbie when it comes to Python web serving. Been struggling getting Apache WSGI module + Flask on OS X el capitan all day. First it was SIP (system integrity protection) and now it's getting Apache/OS X python to recognize my anaconda python modules. This whole process is extremely unpleasant. Do you happen to know what "proper WSGI server" folks tend to use?	rajrsingh	Lukasa
3027	2016-03-02 22:29:43	@rajrsingh there are too many to list, but here are a few: - Apache+mod_wsgi - gunicorn - uwsgi - twisted	sigmavirus24	rajrsingh
3025	2016-02-27 05:49:53	1. If you look at my script (the one @kennethreitz posted), that's what I did. proxies = {'https': 'https:131.96.228.236:9064', 'https': 'https:54.85.61.208:80', 'https': 'https:54.209.36.19:80',} 2. The proxies I tried to use are HTTPS 3. If you look at the cookies for http://epiccodes.com, you'll see your IP in the cookies, I was expecting to see the proxy's IP in the cookie when I use proxies=…	Tosible	kennethreitz
3025	2016-02-27 05:52:27	> If you look at my script (the one @kennethreitz posted), that's what I did. It isn't. Please look closely at what you wrote and what I wrote. Further, which proxy do you expect to be used? Creating a dictionary with a repeated key is undefined behaviour (as to which value is kept) in Python.	sigmavirus24	kennethreitz
3023	2016-02-18 19:19:15	I'm with @kennethreitz this isn't necessary. Because of the line @kennethreitz is citing, users can already just do Both work perfectly fine. Beyond that, we don't need a gitignore line for PyCharm/idea projects because that should already be in your [global gitignore](https://help.github.com/articles/ignoring-files/#create-a-global-gitignore).	sigmavirus24	kennethreitz
3023	2016-02-18 19:50:45	@kennethreitz Thanks, I was wondering about that line. Two questions: 1. That import makes them available as `requests.RequestException`. It's a subtle difference, but [this doc page](http://docs.python-requests.org/en/master/api/#exceptions) instructs users to include them as `requests.exceptions.RequestException`. Which one is the preferred or supported method? - If we want to include both, we …	jtpereyda	kennethreitz
3023	2016-02-18 19:55:03	@sigmavirus24 Thanks for the global gitignore tip! I hadn't heard about that.	jtpereyda	sigmavirus24
3023	2016-02-18 20:07:29	@jtpereyda it's a subtle but unimportant difference. Try this in an interactive session: Both already work perfectly fine. You can use either one or both interchangeably. If `ConnectTimeout` is missing, that should be added to the list of exceptions imported. But like I said, as it is now, we do not need to change anything for `requests.exceptions.RequestException` to work. It will simply work.	sigmavirus24	jtpereyda
3023	2016-02-18 21:29:29	@jtpereyda the "recommended" way is, in fact, `requests.RequestException`, as `requests.exceptions` is really just an internal namespacing. That section of the docs are auto-generated from the codebase. I'd love to fix that section if we can. However, at this time, there's nothing broken about the docs or the code. We're just discussing room for possible usability improvement (which is the main g…	kennethreitz	jtpereyda
3023	2016-02-19 01:49:15	@jtpereyda fixed the docs! http://docs.python-requests.org/en/master/api/#exceptions	kennethreitz	jtpereyda
3023	2016-02-21 01:27:46	@kennethreitz Thanks!	jtpereyda	kennethreitz
3022	2016-02-25 18:32:42	@jtpereyda oddly, those two exceptions are being _raised_ during the sphinx build. I haven't dug into it yet. But.... anyone can investigate! ;)	kennethreitz	jtpereyda
3021	2016-02-18 07:01:39	@geckon thank you! For the record, this is a potentially breaking change for _someone_, hence why it has to wait for inclusion in the 3.x series.	kennethreitz	geckon
3021	2016-02-18 22:30:35	Thanks for this @geckon	sigmavirus24	geckon
3020	2016-02-18 00:48:15	@geckon please rebase this against that branch instead. If you need help, let me know and I can give you some instructions that should work in this case. Thanks for handling this! :cake:	sigmavirus24	geckon
3019	2016-02-17 23:42:16	@geckon although, we're going to be merging this into the `proposed/3.0.0` branch. would you like to make your PR against that branch instead?	kennethreitz	geckon
3017	2016-02-16 13:57:56	I'm fine with us doing it; it won't hurt anything. But, I think it's dumb. The whole thing, that is, not your suggestion @geckon :)	kennethreitz	geckon
3017	2016-02-16 14:24:21	@geckon sorry I missed that!	kennethreitz	geckon
3014	2016-02-14 20:46:01	@Lukasa hmmm, that works.	kennethreitz	Lukasa
3014	2016-02-14 20:51:33	@EmilStenstrom `render` has been renamed to `dump`.	kennethreitz	EmilStenstrom
3014	2016-02-14 21:26:19	> Not that fond of the "REQUESTS/2.9.1" string. Maybe we could do PreparedRequest<[string_here]> as a way to mimic **repr**? I agree with @EmilStenstrom. I don't like that much either. It's confusing and may make some people think we're doing some weird protocol instead of HTTP.	sigmavirus24	EmilStenstrom
3014	2016-02-16 04:50:47	@EmilStenstrom hmm, that's not a bad way to present it! I like it. For the record, I'm still not 100% on including this. I'm still tossing the idea back and forth in my mind. This syntax definitely helps, though. This syntax also helps support the inclusion of `Response.dump`. It just didn't make sense with the other syntax.	kennethreitz	EmilStenstrom
3014	2016-02-16 05:35:11	@EmilStenstrom updated the syntax.	kennethreitz	EmilStenstrom
3014	2016-02-16 06:58:29	@EmilStenstrom as soon as I'm done perfecting `PreparedRequest`, I'll move on to `Response` :)	kennethreitz	EmilStenstrom
3014	2016-02-16 08:17:34	@EmilStenstrom Response is now included (see above). :cake: Thanks a lot for your help with this, you've been instrumental ;)	kennethreitz	EmilStenstrom
3014	2016-02-16 08:35:51	@sigmavirus24 @Lukasa last call for comments. Will merge/release tomorrow.	kennethreitz	Lukasa
3014	2016-02-16 08:35:51	@sigmavirus24 @Lukasa last call for comments. Will merge/release tomorrow.	kennethreitz	sigmavirus24
3014	2016-02-16 14:00:13	Yeah. So, I agree with @Lukasa whole-heartedly. I don't think we should be vendoring libraries just for colorizing this output. This feels like a vast step outside the domain of this library - HTTP. That kind of behaviour belongs elsewhere. We also don't even remotely attempt to reflect whether or not the user is attempting to use proxies, which I think will be far more confusing for those users …	sigmavirus24	Lukasa
3014	2016-02-16 17:00:13	@kennethreitz the proxy information is tricky. We have a hacky way of incorporating it into the information in the toolbelt, but I don't think this implementation would have the same ability to determine if a proxy is in use.	sigmavirus24	kennethreitz
3014	2016-02-16 23:13:52	@TetraEtc thanks for your thoughts! I think the colors are enjoyable and make the information easier to parse. Why do you not care for them? Just preference?	kennethreitz	TetraEtc
3014	2016-02-16 23:41:51	@TetraEtc for that, there is `pretty(colors=False)`. Also, colors are automatically disabled if the code is not running in an interactive console.	kennethreitz	TetraEtc
3014	2016-02-25 21:51:36	@EmilStenstrom absolutely, that'll happen no matter what. :) (unless I change my mind, for some reason)	kennethreitz	EmilStenstrom
3014	2016-02-25 21:59:07	I don't actually think including the pretty formatting matters in any way, shape, or form, to be completely honest. Meaning, I see absolutely no reason not to. I think it's a nice feature, and I would be very pleasantly surprised to find that level of polish in my favorite HTTP library. That being said, I'm taking extra time to be considerate of @Lukasa and @sigmavirus24's objections (regardless …	kennethreitz	Lukasa
3014	2016-02-25 21:59:07	I don't actually think including the pretty formatting matters in any way, shape, or form, to be completely honest. Meaning, I see absolutely no reason not to. I think it's a nice feature, and I would be very pleasantly surprised to find that level of polish in my favorite HTTP library. That being said, I'm taking extra time to be considerate of @Lukasa and @sigmavirus24's objections (regardless …	kennethreitz	sigmavirus24
3014	2016-02-25 22:44:26	> I would be very pleasantly surprised to find that level of polish in my favorite HTTP library. And I'd be very confused why an HTTP library is doing anything with colorized output. `¯\_(ツ)_/¯` I think we have different definitions of the word "polish" w/r/t what a library should do. > I'm taking extra time to be considerate of @Lukasa and @sigmavirus24's objections (regardless of final result).…	sigmavirus24	Lukasa
3014	2016-02-25 22:44:26	> I would be very pleasantly surprised to find that level of polish in my favorite HTTP library. And I'd be very confused why an HTTP library is doing anything with colorized output. `¯\_(ツ)_/¯` I think we have different definitions of the word "polish" w/r/t what a library should do. > I'm taking extra time to be considerate of @Lukasa and @sigmavirus24's objections (regardless of final result).…	sigmavirus24	sigmavirus24
3014	2016-02-25 23:38:24	@sigmavirus24 if I was sure, I would have merged it a week ago :)	kennethreitz	sigmavirus24
3014	2016-02-26 14:26:28	So, while we're taking feedback, here's my 2¢: The philosophy of this project since about v1.0, at least as I understand it, has been to aggressively resist scope creep. We have rejected innumerably more feature requests than we've accepted, saying "no" to almost all feature requests that failed to meet one of three criteria: 1. It's extremely difficult or impossible to implement the feature from…	Lukasa	kennethreitz
3014	2016-02-26 17:39:24	@Lukasa failurel! The above post stated: > No further :+1:s or :-1:s needed at this point, but random anecdotes are more than welcome! My cat won't leave me alone today.	kennethreitz	Lukasa
3014	2016-03-21 13:46:08	Thanks for playing @jwg4 but the instructions in this thread clearly state that only random anecdotes are welcome at this point.	sigmavirus24	jwg4
3014	2016-03-22 22:05:26	You have a cool avatar @jwg4.	kennethreitz	jwg4
3013	2016-02-14 14:05:07	@EmilStenstrom Generally this is a good idea, but we tend to oppose having 'utility' functions be merged into requests itself: we want to restrict the scope of the main library so that it remains really good at doing its specific roles. For that reason, you should check out the [requests toolbelt](https://toolbelt.readthedocs.org/en/latest/dumputils.html), which has exactly the utilities you want.	Lukasa	EmilStenstrom
3013	2016-02-14 16:50:31	@kennethreitz How "near exact" is "near exact"? Note, for example, that the `PreparedRequest` does not have a `Host:` header: this is because httplib attaches it for us. It is also missing some `Accept-Encoding` headers that urllib3 adds for us. The reality is that Requests does not have access to enough information to render this out unless we want to guess at what the rest of the stack will do,…	Lukasa	kennethreitz
3013	2016-02-14 17:08:19	@kennethreitz I have no objection to rendering a representation of the preparedrequest object, but I suspect it's _extremely_ unwise to render in a structure that suggests completeness. In particular, the structure given here (which renders out to a 'valid' HTTP/1.1 request/response) doesn't work in the following cases: 1. If using HTTP/2, when the request/response are structured entirely differe…	Lukasa	kennethreitz
3013	2016-02-14 20:28:02	@EmilStenstrom what do you think of this? https://github.com/kennethreitz/requests/pull/3014	kennethreitz	EmilStenstrom
3012	2016-02-14 01:23:31	@IDSninja do you have a list of the packages you upgraded? Requests doesn't import anything external, with a few small exceptions.	kennethreitz	IDSninja
3012	2016-02-14 01:26:32	@IDSninja can you show us the output of `$ pip2.7 freeze`?	kennethreitz	IDSninja
3012	2016-02-14 01:41:20	@IDSninja that's a complex question. Basically, the standard library's `ssl` library has some limitations, which `pyOpenSSL` fixes. Using it is best practice if security is a large priority for application (or you need the extra functionality it provides), but there's a slight cost.	kennethreitz	IDSninja
3011	2016-02-13 08:49:23	That version of OpenSSL is _very_ old, which may be why you're having problems but @kennethreitz is not. Unfortunately, our PyOpenSSL-based workaround does not currently work on Python 3, though we're working on a fix for that. An alternative approach would be to install a newer OpenSSL from Homebrew and then get your Python 3 from Homebrew as well. That would likely resolve your problem.	Lukasa	kennethreitz
3010	2016-02-13 03:55:06	@jaron92: It looks like this server is sending a phony redirect based on the `User-Agent` header the request used. This works for me: This is why you were seeing differing results with cURL.	kennethreitz	jaron92
3010	2016-02-13 03:56:53	@jaron92 sure thing! :cake:	kennethreitz	jaron92
3009	2016-03-06 19:57:56	Extra datapoint, I've been bitten by this too while interacting with the API of a Spanish-language server. The correct fixes here are, I believe: 1. Properly decode the HTTP Reason Phrase field as described by @denis-ryzhkov in [#1181](https://github.com/kennethreitz/requests/pull/1181#issuecomment-13423623) for header values. - According to [RFC2616](https://tools.ietf.org/html/rfc2616#section-6…	erydo	Lukasa
3009	2016-03-06 20:04:57	@erydo Changing the decoding of the reason phrase is beyond the scope of requests: that is handled entirely by httplib, and we can't change it. Generally speaking that works in a way that is acceptable: it misbehaves only in a few situations on Python 2.	Lukasa	erydo
3009	2016-03-06 20:23:25	@Lukasa I would expect that RFC obsolescence to apply more to developers of new servers rather than consumers of them. Apache Tomcat, for example, sends down ~~unicode~~ `latin1` reason phrases for non-en locales, and that's not a rarely-encountered server.	erydo	Lukasa
3009	2016-03-07 04:25:48	> It conforms correctly to RFC2616 Please stop trying to justify the wrong behaviour by saying it conforms to an obsoleted specification. You're not convincing us of anything as we've been working towards conforming with the new set of HTTP/1.1 specifications as best we can while dealing with `httplib`. I also don't understand why you're referring to sections in the RFC when the ABNF clearly stat…	sigmavirus24	Lukasa
3009	2016-08-05 00:10:41	You're right. Thanks @olivierlefloch	sigmavirus24	olivierlefloch
3008	2016-02-26 17:08:27	@junkblocker I'm sorry about that but we're not going to rewrite history.	sigmavirus24	junkblocker
3008	2016-02-26 17:30:55	@junkblocker perhaps you can do a shallow clone instead?	kennethreitz	junkblocker
3007	2016-02-12 20:54:55	@Lukasa is there a way to query presense of this API in runtime? Could you give me some links to read more about it?	Kentzo	Lukasa
3007	2016-02-12 21:11:37	@Kentzo: for a discussion about the system cert bundle, see #2966. It is possible to query for this API at runtime because it's only exposed by PyOpenSSL.	Lukasa	Kentzo
3007	2017-01-13 05:27:57	@Lukasa I think the original issue is orthogonal to #2966 and this issue should be re-opened because of the discovery made by @dsully.	Kentzo	Lukasa
3007	2017-01-13 05:27:57	@Lukasa I think the original issue is orthogonal to #2966 and this issue should be re-opened because of the discovery made by @dsully.	Kentzo	dsully
3006	2016-02-12 04:37:22	@sigmavirus24 It's just some bug in my own code without anything to do with networking. I'm not sure whether this is the real cause or just coincidence. But one thing is for sure, after some point, I'm completely unable to make request to https://www.telegram.org, which I can do right after install request. Just FYI: #2906	caizixian	sigmavirus24
3006	2016-02-12 05:22:29	@sigmavirus24 So this there anything I can do to help you?	caizixian	sigmavirus24
3006	2016-02-12 09:34:43	@Lukasa I think since requests is shipped with its own urllib3, I could not import urllib3 alone. And the following result confirms it.	caizixian	Lukasa
3006	2016-02-12 10:19:14	@Lukasa	caizixian	Lukasa
3006	2016-02-19 15:01:43	@the-efi could you be more specific about which exception you're seeing?	sigmavirus24	the-efi
3006	2016-02-19 15:42:26	@the-efi Do you have `pyopenssl`, `pyasn1`, and `ndg-httpsclient` installed?	Lukasa	the-efi
3006	2016-02-20 12:54:52	@Lukasa Any progress with urllib3?	caizixian	Lukasa
3006	2016-02-20 13:21:11	@caizixian We're getting there, but we have some problems with our CI testing because Travis CI has a fairly old PyPy image that doesn't behave well with PyOpenSSL at the moment. I'll see if I can get this to work sometime this weekend.	Lukasa	caizixian
3006	2016-02-21 00:26:22	@Lukasa @shazow urllib3 always has a home at http://ci.kennethreitz.org, if desired!	kennethreitz	Lukasa
3006	2016-05-21 08:22:46	@mindw As best as I know we don't have a good understanding of exactly where and when it's happening. In the backtrace above it's happening during the handshake, which is usually a problem with negotitation: when are you encountering this error?	Lukasa	mindw
3006	2016-05-22 15:54:52	@mindw Look at [OP](https://github.com/kennethreitz/requests/issues/3006#issue-133149897) (the original post) where @caizixian imports the backend from `cryptography` and prints the OpenSSL version.	sigmavirus24	mindw
3006	2016-05-22 15:54:52	@mindw Look at [OP](https://github.com/kennethreitz/requests/issues/3006#issue-133149897) (the original post) where @caizixian imports the backend from `cryptography` and prints the OpenSSL version.	sigmavirus24	caizixian
3006	2016-06-12 10:13:22	@LukeNZ Lots of things. Python version, installed packages, requests version, OpenSSL version, operating system, and the website you're trying to contact.	Lukasa	LukeNZ
3006	2016-06-16 07:17:26	@eoco Ok, that's interesting. I can't reproduce this on OS X 10.11.6 Beta, Python 3.5.1 with Requests 2.10.0. Do you encounter the issue consistently or intermittently?	Lukasa	eoco
3006	2016-06-17 07:40:11	@eoco Ok, cool. So the problem here is that your Python 3 is linked against the system OpenSSL, which is ancient. What's in your pip environment? Can you run `python3 -m pip freeze` for me?	Lukasa	eoco
3006	2016-06-18 13:59:41	@eoco Hrm. Can you run this for me? `python3 -c "from requests.packages.urllib3.contrib import pyopenssl; pyopenssl.inject_into_urllib3()"` and tell me what that outputs? Also run `python3 -c "from cryptography.hazmat.backends.openssl.backend import backend; print(backend.openssl_version_text())"`.	Lukasa	eoco
3006	2016-06-20 09:53:57	@eoco So while we're running this fix through the pipeline (see shazow/urllib3#901), your easiest fix will be to install Python 3 using something like Homebrew. This will link your Python 3 against a much newer OpenSSL, which will solve this problem for you both in requests and in any other application that uses the system TLS bindings.	Lukasa	eoco
3006	2016-06-29 07:26:50	@shredding Try installing pyopenssl, ndg-httpsclient, and pyasn1. You need all three at this time.	Lukasa	shredding
3006	2016-12-02 18:37:47	@Lukasa Thanks for your quick response. The output as you asked is as follows: Also I am adding the response from OpenSSL 1.0.1f 6 Jan 2014 It appears to be working on this version. Also I tried with earlier version of openssl and it seems to be working:	ceprateek	Lukasa
3006	2017-01-09 19:48:27	@rubendibattista www.celestrack.com has a *terrible* TLS configuration, as you can see [here](https://www.ssllabs.com/ssltest/analyze.html?d=www.celestrak.com&hideResults=on). This means that modern versions of Requests do not support *any* of the cipher suites that the server does, because all of them are weak and broken. In the first instance, I recommend not contacting this server at all. If t…	Lukasa	rubendibattista
3006	2017-01-09 20:06:25	@Lukasa Thanks for your support. I contacted the admin of the site to report what you say and try to find a better solution than using the workaround you suggest.	rubendibattista	Lukasa
3005	2016-02-11 18:34:07	Hey @scop I was wondering if you could provide detail about why this is desirable and why we should change the existing behaviour as well as a description of when/where monotonic will be available and where/when it won't.	sigmavirus24	scop
3004	2016-03-02 13:43:49	@Lukasa thanks. I wasn't sure if `-1` was the error code exactly. Is this error being caused from server end or from client machine? Any help or link that you can share which explains what this error is? Thanks	grushler	Lukasa
3004	2016-03-23 03:56:04	@AlanCoding I think you're on the right track with that code. At the least, it seems like using `args[0]` as the original exception isn't going away anytime soon. The code that currently raises an `SSLError` [passes the original argument as the first parameter](https://github.com/kennethreitz/requests/blob/3f8b1fb617cfdd3911602b5c3e668ad30602c64d/requests/adapters.py#L447). If you look in that sa…	benweatherman	AlanCoding
3003	2016-02-10 18:35:44	@Lukasa It looks like this could be accomplished using utils.dump by adding a `print_body=True` flag and wrapping the following lines in a conditional statement: `line 78: bytearr.extend(prefix + _coerce_to_bytes(request.body))` `line 106: bytearr.extend(response.content)` This would allow a user to print Request & Response while not flooding their screen with data returned in the response. If it…	gitpraetorianlabs	Lukasa
3002	2016-02-09 20:55:19	So this was probably introduced by shazow/urllib3#708. Looks like we'll have to revert that @shazow. @pneumaticdeath Why Python version are you using?	Lukasa	pneumaticdeath
3002	2016-02-10 09:59:51	So @shazow: the problem we have here is that the connection_from_url would not pass the port explicitly. That's avoided with the pool manager (which in `connection_from_host` defaults the port appropriately) and it's avoided in requests because it uses pool manager's `connection_from_url` which _also_ defaults the port. I think this suggests a good fix.	Lukasa	shazow
3002	2016-04-12 09:09:25	Ok, thank you @Lukasa !	fsat	Lukasa
3002	2016-04-13 00:10:07	Thanks @kennethreitz!	fsat	kennethreitz
3000	2016-02-08 23:26:54	@victor1969 can you please share the code you are using so we can understand what you're asking?	kennethreitz	victor1969
3000	2016-02-08 23:33:40	@victor1969 is this an error you saw while playing a game? Why did you decide to post about it here?	kennethreitz	victor1969
3000	2016-02-08 23:37:19	@victor1969 unfortunately, that has nothing to do with project. There's probably somewhere else online for you to report this, though!	kennethreitz	victor1969
2999	2016-02-07 20:02:19	@FlyingLotus1983 if you want a `1` there, you should provide a `1` :)	kennethreitz	FlyingLotus1983
2998	2016-02-10 13:52:30	@sigmavirus24 That's the workaround I intend to use, although it's a little troublesome since I'm using a library which is itself using `requests`, and it doesn't expose `trust_env`, so I'm having to patch it in. It's also troublesome because it disables proxy configuration via the environment. Thanks though, I didn't see the other issue!	jcmcken	sigmavirus24
2997	2016-02-05 22:51:49	@yarikoptic thanks for the help, this should now be fixed.	kennethreitz	yarikoptic
2996	2016-02-05 13:19:26	Pinging @kennethreitz again for review on test code. Thanks for this @Stranger6667!	Lukasa	Stranger6667
2996	2016-02-05 20:34:51	@Stranger6667 more tests for `utils` are more than welcome!	kennethreitz	Stranger6667
2996	2016-02-05 20:58:24	Thank you, @Lukasa @kennethreitz ! :)	Stranger6667	kennethreitz
2996	2016-02-05 20:58:24	Thank you, @Lukasa @kennethreitz ! :)	Stranger6667	Lukasa
2993	2016-02-03 18:10:24	@angelcaido19 Sorry, but this includes changes in urllib3. You'll need to propose this patch over there first, I'm afraid. =(	Lukasa	angelcaido19
2993	2016-02-03 18:16:12	@Lukasa Hey thanks. Help me with this: Is this "https://github.com/shazow/urllib3" the oficial urllib3 repo? Thanks again!!	angelcaido19	Lukasa
2992	2016-02-04 12:13:25	@Lukasa @schlamar I agree I'd need to make a custom cache function. Do you think it is appropriate to make it a standalone package and vendor it under `packages`?	lazywei	schlamar
2992	2016-02-04 12:13:25	@Lukasa @schlamar I agree I'd need to make a custom cache function. Do you think it is appropriate to make it a standalone package and vendor it under `packages`?	lazywei	Lukasa
2992	2016-04-16 09:00:30	@kennethreitz @Lukasa Sorry for taking so long. I implemented a naive TTLCache for caching the `proxy_bypass` function call. Please have a look at it and let me know your thoughts. If there is no big problem with the implementation, I'll add some documentation and testing if necessary later. Thanks.	lazywei	kennethreitz
2992	2016-04-16 09:00:30	@kennethreitz @Lukasa Sorry for taking so long. I implemented a naive TTLCache for caching the `proxy_bypass` function call. Please have a look at it and let me know your thoughts. If there is no big problem with the implementation, I'll add some documentation and testing if necessary later. Thanks.	lazywei	Lukasa
2991	2016-02-02 20:41:44	- The rewrite of `test_requests.py` looks great to me. I originally wanted our test suite to be fully compatible with unittest's test runner (and it originally was), but over time this slowly became less and less the case. - Jython is a very rarely used Python implementation. If someone fixes a Jython-specific bug in a way that doesn't complicate the Requests codebase, I'm happy for us to accept …	kennethreitz	Lukasa
2991	2016-02-02 20:52:32	Regarding Travis: we used to utilize Travis, but I quickly grew frustrated with it reporting false negatives for our test suite on a regular basis. I was also frustrated by them randomly removing a few older versions of Python one day, as well. I was also frustrated by all the email notifications it sent me (many regarding forks of kennethreitz/requests). I'm also not a fan of its UI. :) That was…	kennethreitz	Lukasa
2990	2016-02-01 21:00:14	Yeah, this would be a 3.0.0 change. @sigmavirus24 I was just trying to use it directly while debugging an infinitely redirecting URL, and I had to look at the source code to figure out how to do so. I just really need to spend some time figuring out why I wrote it that way, there must have been a reason.	kennethreitz	sigmavirus24
2989	2016-02-01 20:12:43	@danechitoaie Let's split this into two questions. First, the problem with OpenSSL. If you can use a third-party library, you should be able to install `PyOpenSSL`, `ndg-httpsclient`, and `pyasn1`. If the `cryptography` library that backs PyOpenSSL is linked against a newer version of OpenSSL than the bundled one (or if you're on Windows or OS X, where `cryptography` is statically linked against …	Lukasa	danechitoaie
2989	2016-02-01 20:35:40	@danechitoaie PyOpenSSL and oscrypto both use the exact same backing library. PyOpenSSL has not required compilation for more than a year now.	Lukasa	danechitoaie
2988	2016-02-03 14:27:59	@lazywei That could definitely work. The issue there is that the cache gets busted after every _n_ calls regardless of how fast they happen or how broadly distributed they are. That seems problematic. Another option would be to try getting a unix timestamp, dividing that by some interval (e.g. 60 seconds), and then using that as the 'counter'.	Lukasa	lazywei
2988	2016-02-03 14:59:28	@Lukasa Oh, thanks for your advice! Using timestamp is brilliant! I have made the first attempt and opened the PR! Thanks!	lazywei	Lukasa
2988	2016-03-16 09:12:56	@TetraEtc The pull-request is still open, I'm afraid.	Lukasa	TetraEtc
2988	2016-06-08 17:17:33	@Lukasa : Thanks! That´s exactly what I thought of. I tried to implement your suggestion into [robotframework-requests](https://github.com/bulkan/robotframework-requests) (see [PR 117](https://github.com/bulkan/robotframework-requests/pull/117)) but was not successful - still have a delay of approx. 5 seconds. But I am just starting out with Python and programming at all, so I am very sure that I…	Tset-Noitamotua	Lukasa
2988	2016-06-09 11:27:13	@Lukasa : I knew I missed somethink :). Thanks again! I fixed it now but still see a delay :( (more details [here](https://github.com/bulkan/robotframework-requests/issues/116#issuecomment-224866699))	Tset-Noitamotua	Lukasa
2988	2016-06-09 14:55:24	@Tset-Noitamotua And you're entirely confident that the session is being used?	Lukasa	Tset-Noitamotua
2988	2016-06-10 06:30:29	Hi @Lukasa, We are using the [requests.Session](https://github.com/bulkan/robotframework-requests/blob/master/src/RequestsLibrary/RequestsKeywords.py#L78) [Get request](https://github.com/bulkan/robotframework-requests/blob/master/src/RequestsLibrary/RequestsKeywords.py#L840)	bulkan	Lukasa
2988	2016-06-10 09:26:26	@bulkan Sorry, my question wasn't clear. I meant: are we really sure that the request that is being delayed is going through the `Session` constructed with `trust_env=False`?	Lukasa	bulkan
2988	2016-06-23 11:24:57	Hi @Lukasa, @bulkan how can I help so that we make progress on this issue. Please give me some noob friendly instructions how to verify whether the used session is the expected one :-)	Tset-Noitamotua	Lukasa
2988	2016-06-23 11:24:57	Hi @Lukasa, @bulkan how can I help so that we make progress on this issue. Please give me some noob friendly instructions how to verify whether the used session is the expected one :-)	Tset-Noitamotua	bulkan
2988	2016-06-23 15:39:30	@Tset-Noitamotua You'll need some way to evaluate the value of `trust_env` while the request is hanging, or about to hang.	Lukasa	Tset-Noitamotua
2988	2016-07-04 11:43:31	@Lukasa Thank you! Did as you said and it came out value of `trust_env` was string represantation of `False` ... thus it was `'False'` (If you interessted [here](https://github.com/bulkan/robotframework-requests/issues/116#issuecomment-230270721) are more details).	Tset-Noitamotua	Lukasa
2988	2017-02-21 19:27:58	@Lukasa Is this issue still open? Would be willing to take a shot at it using the `@functools.lru_cache` and time-stamping approach.	davidfontenot	Lukasa
2988	2017-02-22 04:22:25	@schlamar would you be able to review?	davidfontenot	schlamar
2986	2016-01-30 19:14:16	Thanks @untitaker!	Lukasa	untitaker
2983	2016-01-29 17:24:46	No worries @amdei	sigmavirus24	amdei
2982	2016-01-27 22:46:47	@TetraEtc that's overly general. While curl and browsers detect the `.` as the sole element of the path, they don't do anything fancy for `https://github.com/foo.` which yields a 404. Further Requests is an HTTP client, not an oracle or a browser. We can't know what URLs to meaningfully trim/munge/etc. unless a specification tells us to do so. Even then I'd air on the side of not doing this behin…	sigmavirus24	TetraEtc
2982	2016-01-27 23:50:07	@Lol4t0 From the RFC you referenced (which is btw deprecated, the new one says the [same](http://tools.ietf.org/html/rfc3986#section-3.3)): `only considered special when resolving a relative-path...`. requests does not resolve a path, it uses is as is.	t-8ch	Lol4t0
2982	2016-01-27 23:54:08	It have to resolve at least to perform redirects 28 янв. 2016 г. 2:51 пользователь "Thomas Weißschuh" < notifications@github.com> написал: > @Lol4t0 https://github.com/Lol4t0 > From the RFC you referenced (which is btw deprecated, the new one says the > same http://tools.ietf.org/html/rfc3986#section-3.3): > > Although this is > very similar to their use within Unix-based filesystems to indicate …	Lol4t0	Lol4t0
2982	2016-01-27 23:54:49	@Lol4t0 as @t-8ch points out, relative-references are not what requests accepts (we only accept absolute references which is what you passed us). > It have to resolve at least to perform redirects What?	sigmavirus24	t-8ch
2982	2016-01-27 23:54:49	@Lol4t0 as @t-8ch points out, relative-references are not what requests accepts (we only accept absolute references which is what you passed us). > It have to resolve at least to perform redirects What?	sigmavirus24	Lol4t0
2982	2016-01-27 23:56:59	@Lol4t0 those links work in your browser (reminder, requests is not a browser) They don't work with curl though.	sigmavirus24	Lol4t0
2982	2016-01-27 23:57:43	Server can return you a relative URL as redirect target with 302 for example. How are you going to handle that? L 28 янв. 2016 г. 2:55 пользователь "Ian Cordasco" notifications@github.com написал: > @Lol4t0 https://github.com/Lol4t0 as @t-8ch https://github.com/t-8ch > points out, relative-references are not what requests accepts (we only > accept absolute references which is what you passed us).…	Lol4t0	t-8ch
2982	2016-01-27 23:57:43	Server can return you a relative URL as redirect target with 302 for example. How are you going to handle that? L 28 янв. 2016 г. 2:55 пользователь "Ian Cordasco" notifications@github.com написал: > @Lol4t0 https://github.com/Lol4t0 as @t-8ch https://github.com/t-8ch > points out, relative-references are not what requests accepts (we only > accept absolute references which is what you passed us).…	Lol4t0	Lol4t0
2982	2016-01-27 23:59:25	@Lol4t0 relative Location headers are different. We already handle relative Location headers although I don't think we've tried handling any with a `.` or `..` in them. You're changing the bug report though. User-input will not be modified. We'll investigate our handling of relative Location headers with `.` or `..` in them.	sigmavirus24	Lol4t0
2982	2016-01-28 09:27:11	This is a remarkably tricky issue, but in general I'm sympathetic to the idea that requests should normalise the URL as much as possible when provided by the user or when received in the Location header. I appreciate that generally speaking we try not to manipulate the URLs provided by users _too_ extensively, but we do still play with them: we try to urlencode partially encoded URLs and generall…	Lukasa	sigmavirus24
2982	2016-01-28 10:19:03	Thanks @glyph. I'll try to play around with this at some point and see if it's useful for requests.	Lukasa	glyph
2982	2016-01-28 10:29:28	> Thanks @glyph. I'll try to play around with this at some point and see if it's useful for requests. Thanks for considering this code to solve this problem, @Lukasa. I'm optimistic you'll like it; we've been screwing up URLs real bad for a real long time in Twisted, and the design on this one really clicked together nicely. The one part that might seem a little odd to Python programmers at first…	glyph	glyph
2982	2016-01-28 10:29:28	> Thanks @glyph. I'll try to play around with this at some point and see if it's useful for requests. Thanks for considering this code to solve this problem, @Lukasa. I'm optimistic you'll like it; we've been screwing up URLs real bad for a real long time in Twisted, and the design on this one really clicked together nicely. The one part that might seem a little odd to Python programmers at first…	glyph	Lukasa
2982	2016-01-28 10:40:45	@Lukasa `URL.normalizePath() → URL with no "." or ".." segments` work as a signature? Any other options which might be required? I could probably have that landed on trunk by Friday.	glyph	Lukasa
2982	2016-01-28 10:43:08	I think strictly we want to follow section 5 of RFC 3986. Note also that @sigmavirus24 has a library with exactly that name that may also end up a good fit here, so you may not want to leap immediately into writing that code: we need to work out exactly what we need here!	Lukasa	sigmavirus24
2982	2016-01-28 13:35:16	Testing rfc3986, shows that this already works there @lukasa and we had been talking about using that in the past. @glyph maybe we should try to converge our libraries	sigmavirus24	glyph
2982	2016-01-28 23:24:26	@sigmavirus24 - Yeah. It would be nice to decide on one or the other. However, they both have a pretty clear internal idea of what a URI is already, which would make it difficult to merge them together much.	glyph	sigmavirus24
2980	2016-01-25 08:06:50	@rfyiamcool No. The first case does this: `xxx?id=111`. The second case does this: `xxx?%7B%22id%22:%20111%7D`. In future, please ask questions on Stack Overflow: the GitHub issues page is strictly for bugs.	Lukasa	rfyiamcool
2976	2016-01-22 04:49:26	@sigmavirus24 Ok, I'll update.	shoma	sigmavirus24
2975	2016-01-21 13:29:33	@demonguy That's not how retries work by default. Generally speaking, retries only affect actual connection issues that prevent us from sending the request or retrieving the response altogether. Normally, we do not issue retries on 500 errors. You can change that behaviour by initializing your `Retry` object with `status_forcelist=range(500, 600)`, as documented on the [Retry object API document]…	Lukasa	demonguy
2975	2016-01-21 13:40:40	@demonguy in the future **questions** are to be asked on [StackOverflow](https://stackoverflow.com/questions/tagged/python-requests). Please do not ask a question in an issue again.	sigmavirus24	demonguy
2972	2016-01-20 09:04:14	@sigmavirus24 We shouldn't leak sockets here: the redirect logic consumes all the data from the connection, which should return it back to the connection pool, and that happens before we raise `TooManyRedirects`.	Lukasa	sigmavirus24
2972	2016-01-20 18:59:33	> Got a few small notes, but this looks really good! :cake: Yay! Thanks a lot for the fast response! @sigmavirus24 @Lukasa	munro	Lukasa
2972	2016-01-20 18:59:33	> Got a few small notes, but this looks really good! :cake: Yay! Thanks a lot for the fast response! @sigmavirus24 @Lukasa	munro	sigmavirus24
2972	2016-01-21 22:22:24	LGTM. @Lukasa thoughts?	sigmavirus24	Lukasa
2969	2016-01-14 15:06:22	@ralphbean At some point, sure. We weren't generally planning on racing to new urllib3 versions, especially as really the only change in that urllib3 release is the SOCKS proxy support. Is there a particular rush to get urllib3 1.14 into Fedora?	Lukasa	ralphbean
2968	2016-01-13 08:16:17	@vinsia At this time requests can only pass X509 certificates to OpenSSL from the filesystem: either a file of PEM-encoded certificates or a directory of them. If you serialize your keystore file out to PEM-encoding, you should be able to use the `verify` argument to use them.	Lukasa	vinsia
2966	2016-01-13 06:19:34	@glyph I think you may have hit the nail on the head there. That is a significant reason (and addresses the other issues outlined) to use a more centralized location for the cert store.	morganfainberg	glyph
2966	2016-01-13 12:47:09	Debian / Ubuntu have more issues. They ignore CKT_NSS_MUST_VERIFY_TRUST flag and throw all trust anchors in one PEM file. The flag overrides extended key usage (EKU) for root certs, e.g. only trust a root cert for S/MIME but not for TLS server auth. https://bugs.debian.org/cgi-bin/bugreport.cgi?bug=721976 https://bugs.launchpad.net/ubuntu/+source/ca-certificates/+bug/1207004 Apple, Microsoft and …	tiran	glyph
2966	2016-01-13 18:52:47	@alex would something like Be a sufficiently good API?	sigmavirus24	alex
2966	2016-01-19 23:55:18	Echoing the Chrome policy that @dstufft referenced above, I think that maybe the right thing to do here is (for now) to trust the Windows and OS X trust stores (inasmuch as we can) since Microsoft and Apple have demonstrated a baseline level of trustworthiness in their management of certificates. It seems like neither Debian nor Red Hat is similarly responsible, at least, at this time. @dstufft a…	glyph	dstufft
2966	2016-01-20 00:13:23	@glyph well, except AFAIK Windows doesn't provide a way to either enumerate the SSL Certificates in a way that you actually get them all, not just the ones you've seen. Perhaps you an use SChannel for that (is that a thing you can do? last time I saw this someone was trying to replace urllib3 with WinHTTP to get requests to trust the windows trust store), but then if you're relying on SChannel yo…	dstufft	glyph
2966	2016-01-22 01:13:44	Debian and CentOS aren't broken. On both systems the configuration works fine with SSL_CTX_set_default_verify_paths(). Only one of both CAfile and CApath must work for SSL_CTX_set_default_verify_paths(). The patch tried to outsmart the system and work around the default API. Also requests can't handle CAfile and CApath at the same time. The combination caused the bug. I understand @dstufft motiva…	tiran	dstufft
2966	2016-01-22 08:17:39	@glyph Certitude can get this right by ignoring what the distro OpenSSL tells us and doing what curl does instead, which is to hardcode the list of paths and walk down them, one-by-one, until we find the bundle.	Lukasa	glyph
2966	2016-01-28 13:43:17	@shypike Let's clear some things up. =) Firstly, requests can and does verify certificates out of the box, and has been doing so for years: much longer than the standard library, and much more effectively. The question is not "should we verify certificates", it's "how should we verify certificates". Secondly, no, this problem is not solved in Python 2.7.10+. In those versions of Python, the stand…	Lukasa	shypike
2966	2016-01-28 14:45:29	@untitaker Yes, we can, and so I'm not worried about Linux. Linux is the easy case here. It's everything else that is tricky.	Lukasa	untitaker
2966	2016-01-28 16:20:27	@Lukasa Thanks for your explanation. SSL and certificates are even more of a minefield than I already thought. My "simple" problem is that _requests_ rejects quite a few valid certificates, which are accepted by Python-urllib2, Firefox, IE and Chrome. Installing _certifi_ doesn't resolve this issue.	shypike	Lukasa
2966	2016-01-28 16:24:52	@shypike My psychic powers tell me that your OpenSSL is pretty old. Take a read through of the discussion on certifi/python-certifi#26.	Lukasa	shypike
2966	2016-01-28 16:37:06	@Lukasa Maybe. Using 2.7.11 on Windows and forced to use eGenix.com's pyopenssl binaries (because those are the only ones that don't crash on me). They are at OpenSSL level 1.0.1q Even so, I think further discussion of my specific problem doesn't contribute much to the larger issue being discussed here. Thanks for your time.	shypike	Lukasa
2966	2016-01-29 14:47:29	On Twitter, @Lukasa responded to my suggestion that requests might punt on this problem by using libcurl as a transport, presumably via pycurl. @Lukasa's concern is that depending on libcurl and pycurl would make requests more difficult to install. Using libcurl is probably off the table anyway; @glyph was right to point out the inherent security risk in such a complex C library. Since @Lukasa po…	mwcampbell	glyph
2966	2016-01-29 14:47:29	On Twitter, @Lukasa responded to my suggestion that requests might punt on this problem by using libcurl as a transport, presumably via pycurl. @Lukasa's concern is that depending on libcurl and pycurl would make requests more difficult to install. Using libcurl is probably off the table anyway; @glyph was right to point out the inherent security risk in such a complex C library. Since @Lukasa po…	mwcampbell	Lukasa
2966	2016-01-29 14:58:56	@mwcampbell PyOpenSSL does _not_ support this, and never will, because PyOpenSSL is a thin wrapper library around OpenSSL, and so doesn't support the relevant APIs. However, I recently got merged into cryptography the relevant bindings for OS X (pyca/cryptography#2683), and I believe that a cryptography with that change in it has been released now. I've also used those bindings to successfully us…	Lukasa	mwcampbell
2966	2016-01-29 20:22:39	@mwcampbell because that is a requirement of this library. C compilation is rarely a seamless experience and is the #1 source of end-user confusion/frustration when it comes to package installation. It would come up very often, especially for a library as popular as Requests. You shouldn't need to compile C code to make HTTP Requests properly. No dependencies is simply a design decision. One that…	kennethreitz	mwcampbell
2966	2016-01-29 20:25:08	@mwcampbell External dependencies could result in cases of version conflicts. One application could require `pyOpenSSL` in a specific version, while `requests` needs another. In some cases, (mostly enterprise) you're locked to older versions due to dependent code. Reworking that code for a newer version could be tedious or impossible, depending on what else depends on that version. (Especially wh…	smiley	mwcampbell
2966	2016-01-29 22:28:13	I also agree with @kennethreitz. This is a laudable goal for any library, but given that `requests` is the transport for how you _get_ other libraries, it's particularly important here. However, "no compilation" does not need to mean "no C code" any more, with the advent of the https://github.com/manylinux organization, and the possibility of allowing of linux wheels on PyPI. Compilation on OS X …	glyph	kennethreitz
2966	2016-01-30 00:16:35	@smiley - If you have extracted this information from Chrome, perhaps you could comment on [my Stack Overflow question](https://stackoverflow.com/questions/34732586/is-there-an-api-to-pre-retrieve-the-list-of-trusted-root-certificates-on-windows), for posterity?	glyph	smiley
2966	2016-01-30 08:38:17	@smiley With OS X I plan to hook into the urllib3.contrib.pyopenssl module and interfere with `ssl_wrap_socket`. My PoC just waited until after the handshake to do the verification, so you can do that too and then provide us with the PoC code. In the proper code it would be better to hook into the verify callback so that we can fail the handshake, but that is a bit trickier.	Lukasa	smiley
2966	2016-02-10 01:30:31	@glyph an excellent decision :) (although, an unfortunate one)	kennethreitz	glyph
2966	2016-04-25 13:08:02	Finally got around to doing the Windows implementation, and it looks like the configurable callback in PyOpenSSL's [`Context.set_verify(mode, callback)`](https://pyopenssl.readthedocs.org/en/latest/api/ssl.html#OpenSSL.SSL.Context.set_verify) will be a good place to implement this. (as @Lukasa suggested) The only downside is that this will force Windows users to install `ndg-httpsclient`, but a s…	smiley	Lukasa
2966	2016-04-25 15:06:46	@smiley It's waiting on a few other things. The native part of certitude needs a setup for wheel builders, which I haven't gotten around to providing yet.	Lukasa	smiley
2966	2016-04-25 15:50:23	@Lukasa It's on my list! (But you should remind me on occasion)	reaperhulk	Lukasa
2966	2016-04-25 18:31:09	@piotrjurkiewicz It won't require compilation on install, we'll distribute wheels. =) And generally speaking ctypes doesn't behave well on PyPy (it's very slow), and PyPy is a first-class supported platform for requests. =)	Lukasa	piotrjurkiewicz
2966	2016-04-26 22:20:47	@glyph > This issue has been really illuminating for me. But what do you mean by "disastrous"? It sounds like you think the implementation will just fail to work somehow? I just don't like anything about it, and it raises every red flag in my book. It will take a currently very simple implementation of very reliable behavior, and replace it with very a complicated implementation (perhaps just com…	kennethreitz	glyph
2966	2016-04-27 02:21:39	@dstufft if that's true, perhaps we can rig it up similar to the current auto-use of PyOpenSSL, if available. Taken further, could be a package like `requests-systemcerts`, included in `requests[security]`.	kennethreitz	dstufft
2966	2016-05-20 19:48:23	@dstufft how does this sound to you?	Lukasa	dstufft
2966	2016-05-20 19:56:28	@tmehlinger build-time/install-time dependency is not a actual runtime dependency	sigmavirus24	tmehlinger
2966	2016-05-20 19:59:52	@tmehlinger I don't want to sound rude, but your assumptions don't hold. Your suggestion works under very limited conditions: OpenSSL on Linux/BSD that have single CA cert PEM file that contains only trust anchors for TLS web server authentication. Some operating systems have a cert directory, Windows and OSX have different sources for trust anchors. Certificates can come from other sources like …	tiran	tmehlinger
2966	2016-05-20 20:01:26	@sigmavirus24 Eh, for that I'd defer to [Ten Immutable Laws Of Security (Version 2.0)](https://technet.microsoft.com/en-us/library/hh278941.aspx), particularly: - Law #1: If a bad guy can persuade you to run his program on your computer, it's not solely your computer anymore. - Law #2: If a bad guy can alter the operating system on your computer, it's not your computer anymore. - Law #3: If a bad…	dstufft	sigmavirus24
2966	2016-05-20 20:05:50	@tiran, I don't think you're rude, but I don't see how that matters. The current implementation already assumes OpenSSL on Linux or BSD by virtue of return the path to a PEM bundle. While I concede that I don't have complete solution, I think it is an _improvement_.	tmehlinger	tiran
2966	2016-05-20 20:11:54	@tmehlinger if a dependency adds a dependency on one of these plugins (for whatever reason) and that dependency is hacked, then so are you. Besides, how do determine which of a potential myriad of these types of plugins you use? Just always pick the first?	sigmavirus24	tmehlinger
2966	2016-05-20 20:18:48	I think you're responding to the comment I pulled because I second-guessed myself. :) Regardless--I agree with @dstufft and I'd argue that it's the consumer's job to ensure they're installing sane packages. I don't think we're any less safe without this change; someone could just as easily upload their own fork of requests (many of which already exist) with a malicious PEM bundle and unsuspecting…	tmehlinger	dstufft
2966	2016-05-20 20:24:02	@tiran I like that	tmehlinger	tiran
2966	2016-05-20 20:46:01	@coderanger I think that's correct.	dstufft	coderanger
2966	2016-05-20 20:57:01	@coderanger @dstufft meh, you are right. It's good enough for the simple cases. For proper SChannel support we would have to provide a SSLContext-like object that wraps SChannel.	tiran	coderanger
2966	2016-05-20 20:57:01	@coderanger @dstufft meh, you are right. It's good enough for the simple cases. For proper SChannel support we would have to provide a SSLContext-like object that wraps SChannel.	tiran	dstufft
2966	2016-05-20 21:10:46	@dstufft yeah, I've been planning to propose such an ABC for some time. I'll talk about it at the language summit @coderanger There is another option. OpenSSL has an internal API to look up certs by subject or issuer. For example a builtin X509_LOOKUP loads certs for the CA directory and CA file. I believe that it is possible to write a Windows X509_LOOKUP for crypt32.dll CAPI to fetch certs from…	tiran	coderanger
2966	2016-05-20 21:10:46	@dstufft yeah, I've been planning to propose such an ABC for some time. I'll talk about it at the language summit @coderanger There is another option. OpenSSL has an internal API to look up certs by subject or issuer. For example a builtin X509_LOOKUP loads certs for the CA directory and CA file. I believe that it is possible to write a Windows X509_LOOKUP for crypt32.dll CAPI to fetch certs from…	tiran	dstufft
2966	2016-12-06 17:33:17	@tiran I'm under the impression it will. It's a far more reliable way to handle certificates on Windows than what Python standard library ssl uses.	nanonyme	tiran
2966	2016-12-26 01:24:57	Talking to @dstufft about something else, it occurred to me that PEP 493 describes a `/etc/python/cert-verification.cfg` file that can be used to opt-in to stdlib cert validation as the default on older Python 2.7 releases. Since a large part of the Linux problem here is the difficulty of reliably detecting where the system cert stores are located (even when using a custom `SSLContext`, perhaps i…	ncoghlan	dstufft
2966	2016-12-28 08:48:50	@Lukasa Now the question would be *how* to define such an extension (since that file is currently a relatively ad hoc solution to the PEP 476 backport problem). @tiran has talked about extending verified-by-default support to protocols other than HTTPS in the past, so perhaps it would make sense to pursue as a stdlib config format definition for Python 3.7+ first, and then folks could look at mak…	ncoghlan	tiran
2966	2016-12-28 08:48:50	@Lukasa Now the question would be *how* to define such an extension (since that file is currently a relatively ad hoc solution to the PEP 476 backport problem). @tiran has talked about extending verified-by-default support to protocols other than HTTPS in the past, so perhaps it would make sense to pursue as a stdlib config format definition for Python 3.7+ first, and then folks could look at mak…	ncoghlan	Lukasa
2966	2016-12-30 13:18:10	@djmattyg007 That's pretty standard for all distro-provided packages, but downstream patches don't have any effect on the behaviour of upstream components installed with pip (whether to the user site-packages, into a currently active virtual environment, or into the virtual environments implicitly created by tools like `pipsi`)	ncoghlan	djmattyg007
2965	2016-01-11 12:13:39	@swmerko You have to route your request through the Session object. In your code example you create a Session object `s`, but then call `requests.get`. That's not how Session objects work. Change your last line to `s.get()` instead of `requests.get()` and your problem should be solved.	Lukasa	swmerko
2963	2016-01-10 02:21:11	@anarcat why should we track an issue in a dependency?	sigmavirus24	anarcat
2963	2016-01-10 10:50:54	@sigmavirus24 is right. There is an issue open tracking this problem. We have zero code change required to use that fix, all we have to do is update our dependency (which we'll do in the next 2.X release just as part of the release process). The correct issue to track is the one on urllib3.	Lukasa	sigmavirus24
2962	2016-01-06 22:23:56	@Djokx are you using the requests library in your project? This is a repository for a Python library called requests, not a repository to request help for arbitrary problems. If you are using this library, could you share some code so we can help you debug whatever problem it is that you're running into? It's not apparent what this has to do with this library at the moment.	sigmavirus24	Djokx
2961	2016-01-05 17:23:19	\o/ Thanks @whit537! :sparkles: :cake: :sparkles:	Lukasa	whit537
2961	2016-01-05 17:26:55	Huzzah, thanks! :-) @Lukasa++	whit537	Lukasa
2961	2016-01-05 17:37:52	@Lukasa please add release notes for this. I think it may be a good idea to have some shim for this as people may be catching `InvalidSchema` or `MissingSchema` exceptions and they won't be able to catch those anymore in 3.0	sigmavirus24	Lukasa
2961	2016-01-06 18:22:07	@whit537 yeah, it isn't _necessary_ for 3.0 though and there's no way to tell people to move to those new messages unless we forcibly break things for them though. What we could do is add `InvalidScheme` and `MissingScheme` as sub-classes of their now defunct relatives so that people can start (with 2.10.0) using those exceptions so they're future proofed for 3.0.0. I'm not sure if @Lukasa would …	sigmavirus24	Lukasa
2961	2016-01-06 18:22:07	@whit537 yeah, it isn't _necessary_ for 3.0 though and there's no way to tell people to move to those new messages unless we forcibly break things for them though. What we could do is add `InvalidScheme` and `MissingScheme` as sub-classes of their now defunct relatives so that people can start (with 2.10.0) using those exceptions so they're future proofed for 3.0.0. I'm not sure if @Lukasa would …	sigmavirus24	whit537
2960	2016-01-05 17:04:04	Thanks @whit537. Unfortunately, this is a breaking change so we can't accept it until 3.0.0: can you adjust this PR to point to the proposed/3.0.0 branch instead please?	Lukasa	whit537
2958	2016-01-04 16:55:46	> Does equality not fall back on identity? Is it not possible to simply confirm that it was called with a specific auth handler? @Lukasa you're correct. That said it's not exactly simple. Consider a poorly written API wrapper where someone does something like: Obviously if ^ were better written it'd be easier to test the way you describe, but we know nothing about @Malizor's case (or anyone else'…	sigmavirus24	Malizor
2958	2016-01-04 16:55:46	> Does equality not fall back on identity? Is it not possible to simply confirm that it was called with a specific auth handler? @Lukasa you're correct. That said it's not exactly simple. Consider a poorly written API wrapper where someone does something like: Obviously if ^ were better written it'd be easier to test the way you describe, but we know nothing about @Malizor's case (or anyone else'…	sigmavirus24	Lukasa
2958	2016-01-04 17:13:00	Well my specific use case is similar to your example @sigmavirus24. It is a wrapper except it actually does some things before (build params depending on args…) and after (error handling, result formatting). @Lukasa : HTTPBasicAuth and HTTPProxyAuth just add a constant header on each request, so equality should not cause any problem here. HTTPDigestAuth is indeed more complicated with it's hook s…	Malizor	Lukasa
2958	2016-01-04 17:13:00	Well my specific use case is similar to your example @sigmavirus24. It is a wrapper except it actually does some things before (build params depending on args…) and after (error handling, result formatting). @Lukasa : HTTPBasicAuth and HTTPProxyAuth just add a constant header on each request, so equality should not cause any problem here. HTTPDigestAuth is indeed more complicated with it's hook s…	Malizor	sigmavirus24
2958	2016-01-04 17:20:23	@Malizor you could just do And then	sigmavirus24	Malizor
2958	2016-01-30 03:08:24	@Malizor this seems like a fine usecase to me. I'm going to merge this in, then simplify the digest check to simply verify the parameters: username, password. In other news, I hadn't looked at that digest code in a long time! I had a blast writing that long ago. So many memories.	kennethreitz	Malizor
2956	2015-12-31 18:16:37	@aewhatley requests is an _HTTP_ client and has nothing to do with _HTML_. POST requests are made to URLs, not HTML elements. As such, we would not be adding any such methods because they wouldn't make sense as part of our API. Thanks for the suggestion but I think you're a little confused about how requests works.	sigmavirus24	aewhatley
2955	2015-12-30 12:27:17	@yhorian1 Aha, there we go! So, the problem here is almost certainly that your OpenSSL is too old. PHP is likely succeeding because it doesn't verify certificates at all or because it's not using OpenSSL. OpenSSL versions less than 1.0.2 don't backtrack when trying to build up certificate chains, which means that if it encounters a cross-signed certificate it is unable to check whether or not it …	Lukasa	yhorian1
2955	2016-05-27 15:50:49	@Lukasa You are absolutely right, server config was broken. I fixed it and now it works fine - thanks!	msztolcman	Lukasa
2954	2015-12-30 12:04:52	@yhorian1 Your bug is in httplib2. This is not httplib2.	Lukasa	yhorian1
2953	2015-12-30 23:21:28	@Lukasa what do you think about having a `socks` extra for requests that installs `PySocks` and whatever else?	sigmavirus24	Lukasa
2953	2016-04-05 10:04:39	@Lukasa is this was merged or not? Btw, how to configure the socks proxy?	loretoparisi	Lukasa
2953	2016-04-05 10:23:01	@Lukasa so it should work like	loretoparisi	Lukasa
2953	2016-04-05 12:05:05	@Lukasa uhm, so supposed to use on google appengine, I have to wait the `devappserver2` python sdk update...	loretoparisi	Lukasa
2953	2016-04-06 19:41:56	@kennethreitz I'm away from my laptop, so if you're in a merging mood you can land the urllib3 update and then merge this. Please note that it makes everyone's life easier if you merge in urllib3 directly from the brand new tag (1.15). Just a suggestion!	Lukasa	kennethreitz
2951	2015-12-29 17:35:31	Hey @vkosuri what is the library providing "RequestsLibrary/RequestsKeywords.py" in your traceback? It seems like you're using something else that calls requests. If you have a link to that source, I'd like to inspect that as well.	sigmavirus24	vkosuri
2950	2015-12-29 11:35:27	@yoyoprs Sure it is.	Lukasa	yoyoprs
2950	2015-12-29 11:56:39	@yoyoprs That's because that's the defined behaviour of requests. This is why I have suggested using file objects directly, or via the wrapping proxy defined above.	Lukasa	yoyoprs
2950	2015-12-29 12:20:30	@Lukasa I do not understand the usefulness of the wrapper (except for progression). My transfer is not streamed, (except if I control the sending of blocks in the proxy object, we agree) but the server does not receive header that tells it that the transfer is chunked. Should I force the header before send the request? Without this header, it will be complicated for components like uwsgi to under…	yoyoprs	Lukasa
2950	2015-12-29 12:37:11	@yoyoprs I don't understand what you're talking about. A file object passed to the `data` argument _is_ streamed, as the documentation [clearly states](http://docs.python-requests.org/en/latest/user/advanced/#streaming-uploads). The exact chunk of code you posted above streams the file. In this context, what we mean by _streamed_ is that Requests does not load the file entirely into memory: inste…	Lukasa	yoyoprs
2950	2015-12-29 13:22:25	@Lukasa sorry for my broken English, on the flask side issue I mention "chunked" and not on this one, my mistake. What interests me is to successfully write directly content of chunked transfer on Flask side and so now I know it is not "requests" the problem (i was redirected here ...) There is a good chance that Flask adds this header, but it does not explain why without uwsgi interface (with it…	yoyoprs	Lukasa
2950	2015-12-29 13:32:39	@yoyoprs do I understand correctly that we can close this now?	sigmavirus24	yoyoprs
2950	2015-12-29 13:33:17	@sigmavirus24 yes you can :)	yoyoprs	sigmavirus24
2950	2015-12-29 13:35:40	Okay @yoyoprs. I'll be in #python-requests on chat.freenode.net (IRC network) if you want to some one to chat with about this while you're debugging.	sigmavirus24	yoyoprs
2950	2015-12-30 12:15:31	@Lukasa Just a question off issue ... with this method: Do you have a bug when the file size is 0 byte ?	yoyoprs	Lukasa
2950	2015-12-30 13:08:40	@yoyoprs This is _not_ normal. The way to signal the end of a chunked body is with a zero-length chunk (specifically, the bytes `0\r\n\r\n`). Requests has done that: the body is signaled to be complete, and it just happens to have zero length. nginx _must_ cope with this, it's a specification violation for it not to.	Lukasa	yoyoprs
2950	2015-12-31 13:42:57	@Lukasa I read that it was not possible (without generator) to define the size of sent blocks during upload (due to a httplib limitation). Have I understood correctly or is there a way via a wrapper to do this?	yoyoprs	Lukasa
2950	2015-12-31 14:25:59	@yoyoprs a couple things: 1. Issues are for defect tracking, not general Q&A fora. If you have questions on how to use this project, please ask them on [StackOverflow](https://stackoverflow.com/questions/tagged/python-requests) 2. httplib only reads files in sizes of 8192 **bytes** and sends the data it did read to the server. If you wish to force httplib to read larger amounts, you have to eithe…	sigmavirus24	yoyoprs
2949	2016-06-14 07:21:32	@jtherrmann If this is an auth header, the easiest way to work around the problem is to set a session-level auth handler that simply always puts the header you want on the request.	Lukasa	jtherrmann
2949	2016-07-22 14:08:02	@ethanroy No additional consideration beyond my suggestion of using a session-level auth handler, in the comment directly above yours.	Lukasa	ethanroy
2949	2016-09-08 12:02:13	@GregBakker Yes, ish. It's a confluence of intended behaviours. However, this bug notes that the original 403 shouldn't happen.	Lukasa	GregBakker
2949	2016-09-14 21:51:51	@Lukasa when you say "the easiest way to work around the problem is to set a session-level auth handler," is that something that works today? Based on what I'm seeing in the code, the answer is no but your wording makes me wonder if I'm missing something. You're talking about setting the Session auth attribute, right?	reteptilian	Lukasa
2949	2016-10-25 23:22:30	@jwineinger so how did you end up getting around this problem? it still seems to behave the same.	eatm1	jwineinger
2947	2015-12-28 18:47:14	So @sigmavirus24, are you thinking that we should attempt to release 3.0.0 sometime in January including a fix for this issue?	Lukasa	sigmavirus24
2947	2016-09-06 00:07:58	Thanks for fixing this @nateprewitt!	sigmavirus24	nateprewitt
2946	2015-12-26 01:25:41	@Lukasa I would prefer not to but if you under the API var put your email address you should hit the same issue I am having as long as you are not in any of the breach lists	L1ghtn1ng	Lukasa
2946	2015-12-26 11:30:11	@L1ghtn1ng So in both Python 3 and Python 2 I find that the response has no body if there have been no breaches. As a result the JSON decoders fail to decode correctly. You should check the status code (`res.status_code`) before using `r.json()`.	Lukasa	L1ghtn1ng
2942	2015-12-21 09:49:25	Thank you @Lukasa . My mistake, I thought requests has to read it all into memory before send to network.In fact requests just "stream" it, which is cool.Thank you!	jchluo	Lukasa
2942	2015-12-21 14:24:38	@jchluo in the future, please do **not** use the **issue** tracker for **questions**. Use [StackOverflow](https://stackoverflow.com/questions/tagged/python-requests).	sigmavirus24	jchluo
2941	2015-12-20 10:15:40	Hi @alison985! Currently our relatively minor code of conduct is [defined here](http://docs.python-requests.org/en/latest/dev/contributing/). There is interest amongst some of the maintainers in moving to something based on the [Contributor Covenant](http://contributor-covenant.org/), given that both myself and @sigmavirus24 maintain personal projects that use it, but I'm unwilling to change that…	Lukasa	alison985
2940	2015-12-19 20:36:07	@vitorbaptista Out of interest, why do you care if the response object is closed?	Lukasa	vitorbaptista
2939	2015-12-19 16:05:51	@L2501 To be clear, we _could_ handle this case. I just don't think we should. The server is very wrong, and it is not our job to work around the failures of that server. In this instance there is a clear acceptable solution, but the general case is not solve able. We can handle this, and we're looking at how best to do that, but if you want to find someone to blame (and your tone suggests you do…	Lukasa	L2501
2939	2015-12-19 16:39:33	Yes, @L2501. Please continue to act aggressively towards us for not having encountered such a poorly configured server. Please don't take any action to correct that server. --- @Lukasa There was a proposed version of the Header Dict that ignored multiple headers for anything other Set-Cookie headers. We could fix this faster in requests by using `.getlist` on the original Header Dict from urllib3…	sigmavirus24	L2501
2939	2015-12-19 16:39:33	Yes, @L2501. Please continue to act aggressively towards us for not having encountered such a poorly configured server. Please don't take any action to correct that server. --- @Lukasa There was a proposed version of the Header Dict that ignored multiple headers for anything other Set-Cookie headers. We could fix this faster in requests by using `.getlist` on the original Header Dict from urllib3…	sigmavirus24	Lukasa
2939	2015-12-19 16:42:49	@L2501 That doesn't prevent CRLF injection attacks, it just keeps functioning in the face of them. My proposed solution above would actually avoid _some portion_ CRLF injection attacks by throwing an exception when an invalid header block is received. Of course, we cannot _generally_ prevent CRLF injection attacks and also re-use TCP connections, so any client that _does_ re-use TCP connections i…	Lukasa	L2501
2939	2015-12-19 16:42:49	@L2501 That doesn't prevent CRLF injection attacks, it just keeps functioning in the face of them. My proposed solution above would actually avoid _some portion_ CRLF injection attacks by throwing an exception when an invalid header block is received. Of course, we cannot _generally_ prevent CRLF injection attacks and also re-use TCP connections, so any client that _does_ re-use TCP connections i…	Lukasa	sigmavirus24
2939	2015-12-19 16:46:02	@sigmavirus24 No, I'm thinking of test libraries or anything else that returns a `Response` object from a `HTTPAdapter` subclass that is not actually backed by a urllib3 response object.	Lukasa	sigmavirus24
2939	2015-12-19 16:49:55	@Lukasa I'm not as concerned about them. Any test library that hasn't been half-written and thrown up on PyPI will handle this just fine (requests-mock, betamax, vcrpy, all do just fine).	sigmavirus24	Lukasa
2939	2015-12-19 16:51:45	@sigmavirus24 Be that as it may, in general our code assumes that [`.raw` may not come from urllib3](https://github.com/kennethreitz/requests/blob/fc8fa1aa265bb14d59c68eb68a179bce17953967/requests/models.py#L657-L667), and we should endeavour to maintain that if possible.	Lukasa	sigmavirus24
2939	2015-12-19 17:02:18	@sigmavirus24 The common situation is where the response object is `StringIO` or something similar. I think going out of our way to avoid breaking that is a good idea. If we were going straight to 3.0.0 I'd be fine with breaking it, but ideally we'd deal with this sooner.	Lukasa	sigmavirus24
2939	2016-01-04 02:51:55	@sigmavirus24 > There was a proposed version of the Header Dict that ignored multiple headers for anything other Set-Cookie headers. We could fix this faster in requests by using `.getlist` on the original Header Dict from urllib3 and throwing an exception if it returns more than one value. This would break the list-like headers though? The ones defined as `#(values)`, which RFC 7230 [permits](ht…	vfaronov	sigmavirus24
2939	2016-01-04 09:23:21	@vfaronov That isn't being proposed _in general_, it's being proposed purely for the `Location` header.	Lukasa	vfaronov
2939	2016-01-27 13:30:18	@foxx I appreciate that you were trying to be helpful, but please read the discussion on this issue before commenting. If you look at the first comment in this issue you'll see that it begins with: > A web server MUST NOT respond with multiple location header fields. The proposed action in this thread is that requests should error on this condition, rather than doing what it currently does which …	Lukasa	foxx
2939	2016-01-27 14:40:45	That would be a 3.0 change but I'm amenable to that. @Lukasa, what about you?	sigmavirus24	Lukasa
2939	2016-01-31 22:20:12	@kennethreitz Yup agreed	foxx	kennethreitz
2937	2015-12-18 14:18:56	@Lukasa are you thinking about making an exception to [our release document](https://github.com/kennethreitz/requests/blob/master/docs/community/release-process.rst#hotfix-releases) in this case?	sigmavirus24	Lukasa
2937	2015-12-18 14:19:59	@sigmavirus24 Yeah, good question, but I think I am, given that the urllib3 release would itself be a patch release. Any concerns there? @ralphbean @eriol?	Lukasa	sigmavirus24
2937	2015-12-18 14:39:36	@Lukasa Could do. Could try to sneak in SOCKS support too, if you wanna. Also I noticed some of your changelist includes an update note to the urllib3 version, some don't. Dunno if that's intentional.	shazow	Lukasa
2937	2015-12-18 14:40:46	@shazow I'd rather leave SOCKS out for now: makes 1.13.1 very clearly a simple bugfix release. Yeah, the missing changelist notes are in error, we should try to fix it.	Lukasa	shazow
2937	2015-12-18 15:03:58	@Lukasa yeah, if it's just a couple small bug-fixes, that's fine by me. I think we've been bitten in the past by urllib3 having a lot more than just bug fixes when we pulled it in.	sigmavirus24	Lukasa
2937	2015-12-18 18:04:23	@ralphbean Frankly I don't recommend releasing 2.9.0, it had enough nasty bugs that going straight to 2.9.1 is going to be the better approach.	Lukasa	ralphbean
2937	2015-12-19 08:39:50	\o/ Thanks @shazow!	Lukasa	shazow
2937	2015-12-21 14:43:20	@Lukasa is this still a WIP? I believe you wanted to cut this today	sigmavirus24	Lukasa
2936	2015-12-19 17:34:31	Woot! :+1: Thanks @Lukasa (also YAY OUR CI IS WORKING AGAIN)	sigmavirus24	Lukasa
2935	2015-12-18 08:59:59	@Kronuz What version of requests are you using, please?	Lukasa	Kronuz
2935	2015-12-18 14:25:38	@Kronuz can you give us an idea of what other packages are installed on your system? Something else may be monkey patching the stdlib and causing this issue.	sigmavirus24	Kronuz
2935	2015-12-18 15:10:58	@Kronuz things like eventlet and gevent may be used in one of your dependencies and they tend to monkey-patch Queue. This is why we asked for your dependencies. Many packages do things without telling the end-user. Further, it's absolutely bizarre that you're getting a `KeyError` when the error raised is `Queue.Empty`.	sigmavirus24	Kronuz
2935	2015-12-24 08:41:48	@fqroot Are you using gevent or eventlet? Or anything that monkeypatches the `Queue` module?	Lukasa	fqroot
2935	2015-12-24 08:52:26	@fqroot So, to be clear, you are _not_ using gevent? Because if anything monkeypatches the `Queue` module to change its idea of what `Empty` is then this code is at risk of failing.	Lukasa	fqroot
2935	2015-12-24 12:29:42	@fqroot, I haven't had the chance to try it myself yet, but why don't you catch `Exception as exc` And then inspect `exc` to see what the type of it is and where it's source code has been defined.	Kronuz	fqroot
2935	2015-12-24 13:36:37	@Kronuz OK, I will debug it tommrow. maybe there is a relationship with the module "importlib", I think	fqroot	Kronuz
2935	2015-12-25 02:21:44	@Kronuz output and I have found where the err code lead to my problem.	fqroot	Kronuz
2935	2015-12-25 09:46:42	@fqroot, where? ...Wait, what? how? It's really weird... why doesn't the `except Empty` catches it then?	Kronuz	fqroot
2935	2015-12-25 15:03:56	@Kronuz I noticed that there is an error code in other part of my project simple like the handle function was created by module importlib so Queue.Empty is not `<type "type">` any longer and become a instance of Queue.Empty This explanation is my guess.	fqroot	Kronuz
2935	2015-12-25 16:19:25	@fqroot, I still don't get it :/ Could you please elaborate a bit more? I'm getting `KeyError` instead of `Empty` (or so the log in Sentry says)... What where you getting there?	Kronuz	fqroot
2935	2015-12-25 22:40:29	@Kronuz My situation may not suit you. what type exception you get in that close function？	fqroot	Kronuz
2935	2015-12-26 00:02:37	@fqroot, I'm getting `KeyError((1, True))` ...for some reason	Kronuz	fqroot
2935	2015-12-26 10:07:15	@Kronuz I don't know how to help you...	fqroot	Kronuz
2935	2015-12-27 16:18:50	To anyone who happens upon this thread in the future, a few things: 1. @Kronuz and @fqroot are having similar (on the face) but very different problems 2. @fqroot is using Python 2 in which you could do when they meant to use this is why `Queue.Empty` was no longer of type `type` in @fqroot's case and why he was seeing the `Queue.Empty` exception as being unhandled by requests/urllib3. 3. @Kronuz…	sigmavirus24	fqroot
2935	2015-12-27 16:18:50	To anyone who happens upon this thread in the future, a few things: 1. @Kronuz and @fqroot are having similar (on the face) but very different problems 2. @fqroot is using Python 2 in which you could do when they meant to use this is why `Queue.Empty` was no longer of type `type` in @fqroot's case and why he was seeing the `Queue.Empty` exception as being unhandled by requests/urllib3. 3. @Kronuz…	sigmavirus24	Kronuz
2935	2016-02-26 12:34:06	@Kronuz My best guess is that something is monkeypatching the `Queue.Empty` import, either in the `Queue` module or in `requests.packages.urllib3.connectionpool`. That's the only way I can see that we'd hit a problem where the implicit `isinstance` check in `except` fails to work.	Lukasa	Kronuz
2935	2016-02-26 12:51:31	@Lukasa, but even if `Queue.Empty` is monkeyparched, how the message ends up being `KeyError: (1, True)` ?? And _if_ the method `LifoQueue.get()` or `LifoQueue` was monkeyparched, the traceback would come with the monkeyparched version of it, wouldn't it? This is weird!	Kronuz	Lukasa
2935	2016-02-26 12:52:43	@Kronuz Yeah, this is definitely one of the weirdest things I've seen. You're probably going to want to try to find a consistent reproduction scenario and then shrink it down to as little code as you can.	Lukasa	Kronuz
2935	2016-02-26 13:33:03	@Lukasa, Sentry provides the full raw log as well, it's the one I pasted above... But I'll try to log more things ...the bad news is it's not always happening either :/	Kronuz	Lukasa
2935	2016-02-26 13:41:10	@Kronuz I haven't actually seen a full, Python-formatted traceback from you in this thread, which is why I asked. I'm just worried that somewhere along the way we're losing information.	Lukasa	Kronuz
2935	2016-02-26 14:01:38	I would think the first regexp would be the better one to use. @Kronuz, are you still on 2.8.1 or have you changed versions of requests?	sigmavirus24	Kronuz
2935	2016-02-26 14:22:33	@sigmavirus24, I'm still in 2.8.1 The search across all my files with those regexps didn't yield anything even remotely interesting...	Kronuz	sigmavirus24
2935	2016-03-09 08:17:03	Hah, very nicely done @Kronuz! And a very subtle bug it was too.	Lukasa	Kronuz
2935	2016-03-09 21:28:17	:cake: for @Kronuz and @Yhg1s	sigmavirus24	Kronuz
2934	2015-12-17 16:32:11	Thank you @Lukasa . I guess something else went wrong for me originally (when I thought I did use basic auth), and I did misread wget output (which first "senses" which authentication mechanism to use). Sorry about the noise	yarikoptic	Lukasa
2931	2015-12-16 20:22:08	@nfnty we've planned the next release for Monday.	sigmavirus24	nfnty
2929	2015-12-16 18:09:42	Closing as the bug is actually over at https://github.com/sigmavirus24/requests-toolbelt/issues/117. Thanks for bringing this to our attention @nicorevin ! :cake:	sigmavirus24	nicorevin
2928	2015-12-15 16:35:50	@heni We've been using a tuple here since [literally the start of the project](https://github.com/kennethreitz/requests/commit/0477018761c67152cdcc0b83d56f27e701e65b9e), which _used_ distutils. I do not believe this can possibly be the problem you're experiencing.	Lukasa	heni
2927	2015-12-15 15:22:00	@sigmavirus24 I intentionally did not do that, so that we have a single commit entitled `v2.9.0`, rather than a merge commit that hits it. =D	Lukasa	sigmavirus24
2926	2015-12-11 19:51:10	Hey @bsamek! Thanks for the PR. I don't think we want to change the default parameters to the `request` method. We want to be able to discern between something that's a session setting and a request setting which we cannot do if we change that signature. We use [`merge_setting`](https://github.com/bsamek/requests/blob/master/requests/sessions.py#L49..L53) to make that determination and I don't th…	sigmavirus24	bsamek
2926	2015-12-11 22:14:12	Thanks again @bsamek !	sigmavirus24	bsamek
2926	2015-12-12 00:43:29	Ohhhhhhhhh I see. Thanks @sigmavirus24 !	bsamek	sigmavirus24
2926	2015-12-12 01:05:42	Anytime @bsamek :) Thanks for the PR!	sigmavirus24	bsamek
2925	2015-12-11 20:29:26	> Why are you acquiring the import lock? @guojh are you acquiring the lock manually in other code or are you positing that the behaviour you're seeing is caused by the import locks?	sigmavirus24	guojh
2925	2015-12-11 20:49:31	@sigmavirus24 No, no manually acquired lock. The bash script I pasted is all. It easy to position the stuck by adding print statements around that line: https://github.com/kennethreitz/requests/blob/2d91365cba9ddca25ddd28f5c0ecd9497b8a2e24/requests/utils.py#L95 It seems that import lock is automatically acquired by CPython interpreter during import. Call stack of CPython 2.7 __import__ should loo…	guojh	sigmavirus24
2925	2015-12-11 21:25:15	@Lukasa It seems to have been resolved in CPython 3.3. (per-module import lock instead of global import lock) https://github.com/python/cpython/blob/d5adb7f65d30afd00921e6c22e9e2b8c323c058d/Doc/whatsnew/3.3.rst#a-finer-grained-import-lock	guojh	Lukasa
2925	2015-12-11 23:34:08	`get_netrc_auth` probably isn't the only such function though and there may be other places where a delayed import is necessary. That said, @Lukasa, @guojh's point is that using `str.encode` and `str.decode` will cause this too because they also use delayed imports apparently (the last test module actually also works with a valid encoding that does exist too). That said, the other work around is …	sigmavirus24	guojh
2925	2015-12-11 23:34:08	`get_netrc_auth` probably isn't the only such function though and there may be other places where a delayed import is necessary. That said, @Lukasa, @guojh's point is that using `str.encode` and `str.decode` will cause this too because they also use delayed imports apparently (the last test module actually also works with a valid encoding that does exist too). That said, the other work around is …	sigmavirus24	Lukasa
2923	2015-12-09 16:33:02	Thanks @bsamek! :sparkles: :cake: :sparkles:	Lukasa	bsamek
2922	2015-12-09 12:47:23	Thanks for this request @eric-tucker! Unfortunately, Requests is in feature-freeze for the foreseeable future, which means that we're generally not implementing new features unless they represent a really compelling loss of function. Given that all the information you require is present, and that a helper function to build this information is exactly one line long, I'm afraid I don't think this f…	Lukasa	eric-tucker
2920	2015-12-07 22:52:57	That's interesting @JKulakofsky. A forbidden means that you're not allowed to access that. Are you sure your constructing your request correctly? Is there a reason you can't show us exactly the code you're using?	sigmavirus24	JKulakofsky
2920	2015-12-07 23:08:33	@sigmavirus24 The main reason I was avoiding posting the whole code was because it's long and dirty, but here you go:	JKulakofsky	sigmavirus24
2920	2015-12-07 23:44:40	@JKulakofsky instead of using split across a url string, why not use the module urlparse (i think the relevant method is urlparse.urlsplit)?	ueg1990	JKulakofsky
2920	2015-12-07 23:55:31	@ueg1990 you're misunderstanding the problem.	sigmavirus24	ueg1990
2915	2015-12-04 12:10:19	@Lukasa: Thanks for spotting this problem! I've added back the pre-existing ad trackers in `/_templates/layout.html` (Click on "Files Changed" link at the top). [Reference](https://stackoverflow.com/questions/5585250/how-can-i-add-a-custom-footer-to-sphinx-documentation-restructuredtext)	ArcTanSusan	Lukasa
2915	2015-12-08 21:36:23	@kennethreitz so do you want to fix these concerns up first or merge and then fix these up?	sigmavirus24	kennethreitz
2915	2015-12-11 21:41:38	@kennethreitz thoughts?	sigmavirus24	kennethreitz
2915	2015-12-27 19:07:11	@onceuponatimeforever I think what @kennethreitz wants is for the column beneath it to be aligned with the `R` in `Requests` under the turtle logo. (At least that's roughly what it looks like where it was from the before picture)	sigmavirus24	kennethreitz
2913	2015-12-02 08:08:58	Thanks for this @vkosuri! This is expected behaviour. Requests attempts to "connection pool", which means that it attempts to reuse sockets as frequently as possible. Sometimes, requests will come to try to re-use a socket and find that the underlying TCP connection got closed while it's away. When that happens, it'll reset the connection. We mention this in the logs because it's potentially impo…	Lukasa	vkosuri
2913	2016-04-20 10:05:57	@Lukasa How to disable Retrying warning messages? I am getting thousands of Warning messages in my testcase, due to this effect the log file size was increasing drastically. Is there any possibility to remove/disable warning message when NewConnectionError ?	vkosuri	Lukasa
2913	2016-04-20 10:08:54	@vkosuri That warning is raised by urllib3. If you want to disable that message, either handle retries yourself (stop passing the parameter into urllib3), or raise the log level for urllib3, or disable logging from urllib3 entirely. The logger you want to disable is the one at `requests.packages.urllib3.connectionpool`.	Lukasa	vkosuri
2913	2016-04-20 10:26:39	Thank you @Lukasa I am using [Robotframework-Requests](https://github.com/bulkan/robotframework-requests). I have added fallowing lines code to [Requests.py](https://github.com/bulkan/robotframework-requests/blob/master/src/RequestsLibrary/RequestsKeywords.py) Still it is not working? Am i missed anything? Could you please suggest me?	vkosuri	Lukasa
2913	2016-04-20 11:53:28	Thanks @Lukasa It's working	vkosuri	Lukasa
2912	2015-12-02 12:01:20	@Lukasa I see. Yes, I'm concerned about the _standard library_ URL parser, but also curious what is a common practice in other parsers. So, thanks for the clarifications so far. From your earlier response: > This API design is super fragile, and I guarantee that it'll be prone to breaking in mysterious ways. That is exactly what worries me, so I'm trying to understand what are the _super fragile_…	mloskot	Lukasa
2912	2015-12-02 13:56:36	@Lukasa I think we strip it but I can imagine a way to avoid that.	sigmavirus24	Lukasa
2912	2015-12-02 14:03:13	@Lukasa Thanks very much. I sympathise with your critique.	mloskot	Lukasa
2912	2015-12-10 16:23:50	@mloskot Sadly, lots of people make bad decisions. =(	Lukasa	mloskot
2912	2015-12-10 16:25:26	@mloskot constantly posting information here will not get this fixed any faster. You're merely spamming 781 people (- the people who have already unsubscribed).	sigmavirus24	mloskot
2912	2015-12-10 16:45:59	@Lukasa Yes. That example surprised me and I thought I will share it as an example of bad design.. @sigmavirus24 > constantly posting information here will not get this fixed any faster. You are misreading my intention - I'm not trying to press anything at all. I'm simply sharing some further details which I believe are relevant to this issue. I'm sorry if I caused any annoyance.	mloskot	Lukasa
2912	2015-12-10 16:45:59	@Lukasa Yes. That example surprised me and I thought I will share it as an example of bad design.. @sigmavirus24 > constantly posting information here will not get this fixed any faster. You are misreading my intention - I'm not trying to press anything at all. I'm simply sharing some further details which I believe are relevant to this issue. I'm sorry if I caused any annoyance.	mloskot	sigmavirus24
2912	2016-04-08 07:49:23	@internaught What code do you have that causes requests to insert a question-mark?	Lukasa	internaught
2912	2016-04-08 07:55:54	@Lukasa I'm simply doing this: Thanks for the quick reply!	internaught	Lukasa
2912	2016-04-08 07:58:15	@internaught You have a comma between the two parts of your URL. That means your second string is being passed to the `params` parameter of the requests.get call, which means requests assumes it's a query string. Replace the comma with a + and you'll be fine.	Lukasa	internaught
2912	2016-04-08 07:59:50	@Lukasa thanks for the help, working great now. Simple mistake, thanks!	internaught	Lukasa
2910	2015-12-01 20:24:45	@spookylukey what do you want the installation instructions to say? "Make sure you use an operating system that ships versions of Python and OpenSSL that have these features or satisfy these minimum requirements"?	sigmavirus24	spookylukey
2910	2015-12-01 20:35:41	@sigmavirus24 - something like that, preferably with some information about the additional packages that are necessary, or under what (known) conditions you'll need to do more work. For a library that is explicitly "HTTP for humans", and has "Browser-style SSL Verification" high up on its list of features, this seems fairly important. The choice to rely on Python/OS for some of its functionality …	spookylukey	sigmavirus24
2910	2015-12-01 20:46:51	the python module ssl has a flag, ssl.HAS_SNI, that can be used to warn during installation/runtime. On 2015-12-01 20:25, Ian Cordasco wrote: > @spookylukey https://github.com/spookylukey what do you want the > installation instructions to say? "Make sure you use an operating > system that ships versions of Python and OpenSSL that have these > features or satisfy these minimum requirements"? > > …	FirefighterBlu3	spookylukey
2910	2015-12-01 22:24:22	Warning during installation is not possible: wheels don't run code at install time, and Python packaging strongly prefers them. We can warn at runtime, but I'm nervous about adding too many more warnings: users have complained bitterly about the ones we already have, that serve a security purpose. @spookylukey Note that the specific failure mode you encountered here was extremely uncommon, specif…	Lukasa	spookylukey
2909	2015-12-01 11:28:04	Thanks @jwilk! :sparkles: :cake: :sparkles:	Lukasa	jwilk
2908	2015-11-30 13:26:46	@rjschwei Where did you install requests from? urllib3 (and by extension requests) have _never_ called `set_default_verify_paths` in any version we shipped, at least according to a quick search of our git history. The only place we've ever called it is inside the PyOpenSSL contrib module, which of course could not produce the traceback you've provided.	Lukasa	rjschwei
2908	2015-11-30 13:37:56	Thanks for the apology @rjschwei, it happens to all of us. =) No harm done, and I hope you get the problem resolved!	Lukasa	rjschwei
2907	2015-11-30 10:32:56	@rohithpr What would a `None` value be turned into?	Lukasa	rohithpr
2907	2015-11-30 14:01:33	@Lukasa - `null` perhaps?	rohithpr	Lukasa
2907	2015-11-30 14:03:25	@rohithpr The only place we turn dictionaries into JSON is the `json=` keyword argument, and that is not put into the URL's query string. Query strings in URLs are not JSON, they're urlencoded key-value pairs.	Lukasa	rohithpr
2907	2015-11-30 14:15:41	I see. So, the use of `null` in this fashion is specific to your server: it is not _generally_ true about the URL query string. Requests tries to restrict itself to the subset of behaviour that is universally understood in the query string. Implementation-specific variances have to handle that themselves: otherwise, requests will grow a million different feature flags that subtly change its behav…	Lukasa	sigmavirus24
2907	2015-11-30 14:19:37	@Lukasa @sigmavirus24 - Thanks! :)	rohithpr	Lukasa
2907	2015-11-30 14:19:37	@Lukasa @sigmavirus24 - Thanks! :)	rohithpr	sigmavirus24
2906	2015-11-28 13:56:26	@Lukasa So maybe I need to install a newer version of OpenSSL using homebrew and use it to replace the old OpenSSL shipped with OS.	caizixian	Lukasa
2906	2015-11-28 14:05:13	@caizixian It's an option, but if you `pip install -U requests[security]` that will grab PyOpenSSL, which includes its own copy of OpenSSL on OS X.	Lukasa	caizixian
2906	2015-11-29 08:09:26	@Lukasa I had following errors when installing requests[security], both related to cffi. 1. `c/_cffi_backend.c:14:10: fatal error: 'ffi.h' file not found` so I `brew install pkg-config libffi`, which solved this problem. 2. After that, I tried to install requests[security] again, and I got `Failed building wheel for cffi` . Despite this error, pip said that all things were installed. So I checked…	caizixian	Lukasa
2903	2015-11-27 09:02:14	At a certain point this will get clearer if we use a for loop, but for now I think we're still ok. Thanks @thoger!	Lukasa	thoger
2903	2016-02-26 16:26:07	@standaloneSA This has been tagged for the 3.0.0 release. =)	Lukasa	standaloneSA
2903	2016-02-26 16:28:02	All the +1s. You rock @Lukasa thanks!	standaloneSA	Lukasa
2903	2016-04-06 19:18:40	@Lukasa why is this being delayed until 3.x? It doesn't appear to be break any backwards compatibility to me.	kennethreitz	Lukasa
2903	2016-04-07 17:22:11	@Lukasa ah, think that'll be during the sprints? If so, I might try to stay for them then (was planning on not attending sprints this year).	kennethreitz	Lukasa
2903	2016-06-26 16:27:47	@jakirkham The problem is that that call can also accidentally have some unexpected results from there. Ideally we'd come up with something a bit more comprehensive. Especially as that, for example, does not work on Python 2.6 (no such method), older Python 2.7s (pre 2.7.9), or Python 3.3.	Lukasa	jakirkham
2900	2015-11-26 14:54:55	@LinusU Unfortunately, `httplib` (upon which requests builds) does not expose this functionality. It converts the socket into a buffered file-like object which has a blocking `read` method, rather than a socket-like `recv` method. You could _in principle_ reach down into the socket below httplib, but in practice I think that will only rarely work because `httplib` itself uses the blocking read lo…	Lukasa	LinusU
2899	2015-12-07 10:32:01	@Keops92 The work has been done, sadly: see #2903.	Lukasa	Keops92
2899	2016-06-10 14:50:18	@luv Currently the expectation is that a future urllib3 release will allow the passing of custom SSLContext objects to urllib3. That will allow construction of adapters that let you use the system certificate store on Linux. For OS X and Windows we have the beginnings of some code to do it, but it's a lot of very subtle work that needs a lot of bugs ironed out.	Lukasa	luv
2899	2016-06-26 09:13:02	@Lukasa `/etc/ssl/cert.pem` is now by default linked by the `ca_root_nss` port.	michael-o	Lukasa
2899	2016-11-18 19:54:07	As @luv suggested, that will work.	Lukasa	luv
2899	2016-11-20 22:19:44	@luv Thanks, I can confirm that if I do `export REQUESTS_CA_BUNDLE=$SSL_CERT_FILE` i would be able to use requests the same way as other libraries. I dont really know why requests needs another environment variable instead of re-using the same one but I guess there were some reasons for that. While I did this I observed something that looks like a bug: `requests.certs.where()` returns the same lo…	ssbarnea	luv
2898	2015-11-25 07:03:30	Thanks @lndbrg!	Lukasa	lndbrg
2897	2015-11-26 09:01:10	Yup, that seems right. They don't consistently hang, but they do sometimes hang. Are you able to run the tests locally @BraulioVM?	Lukasa	BraulioVM
2897	2015-11-26 09:01:25	PS @sigmavirus24 I don't seem to be able to stop the builds: can you do it?	Lukasa	sigmavirus24
2897	2015-11-29 15:35:37	@Lukasa I ran the tests locally on python2.7 and know why they hang. I have run the tests for the last version both on 2.7 and 3.4, and they are fine. Is there any easy way to replicate the build environment of the CI server? I am sorry for breaking it, I never thought there wasn't going to be a timeout or something like that.	BraulioVM	Lukasa
2897	2015-12-07 21:30:16	@BraulioVM So, that test doesn't fail for me, it passes, but more importantly it does run! Having played with this quickly on my local machine, this seems generally good: the test runs, the structure of the function mostly seems to be good, so I'm happy to have this as the basis of a set of more specific tests. I would like us to add some more helpers, but we don't need to do that right now: we c…	Lukasa	BraulioVM
2897	2015-12-08 14:44:11	Thank you @Lukasa! I am happy this is finally going to be useful. I don't mind adding those helpers you talk about, but as I am not totally sure about how this server will be used I don't know what helpers should be implemented. I guess some logic for parsing the chunked content must be implemented in order to fully test the library, however, I don't think that logic should be built into TestServ…	BraulioVM	Lukasa
2897	2015-12-26 11:51:26	Not right now @BraulioVM, we're pretty quiet over the holiday period so we probably won't find time to focus on reviewing this until the new year.	Lukasa	BraulioVM
2897	2016-03-01 08:29:25	I believe this is generally going in the right direction, but now that @kennethreitz is more active he may want to see if this is something he wants. @sigmavirus24 and I are definitely :+1: on this for improving our testing, but it's up to Kenneth.	Lukasa	sigmavirus24
2897	2016-03-02 15:51:29	Ok @BraulioVM I've left some notes in the diff. =) Unfortunately, while you've been away we moved the tests to a `test` subdirectory, so you'll need to move this change onto that directory structure. Sorry!	Lukasa	BraulioVM
2897	2016-03-04 09:54:27	Ok, we're making some good progress here @BraulioVM! We'll have a few more rounds of code review while we get this stuff settled, and right now our Jenkins runs are hanging (I'll investigate why). Did you lose `test_chunked_upload` entirely? It doesn't seem to be in the diff at all: commit f17ef753d2c1f4db0d7f5aec51261da1db20d611 just removed it, without moving it _to_ anywhere.	Lukasa	BraulioVM
2897	2016-03-04 20:06:34	@BraulioVM I can't stress this enough: you don't need to apologise for code review. Code review is a healthy part of the development process, and it doesn't matter how good you are: you _will_ get code review, and it's a good thing. You should see some of my patches on Twisted, which have had more than 100 code-review comments on them. ;)	Lukasa	BraulioVM
2897	2016-03-14 18:28:28	@BraulioVM I think I'm happy with this as-is at this point, but I'm also a bit too close to it now to be objective. I'd like to ask @sigmavirus24 to do a review as well now, if he has time: just to make sure the code is as good as it can be. Otherwise, I think this is very close to being ready to merge.	Lukasa	BraulioVM
2897	2016-03-14 18:28:28	@BraulioVM I think I'm happy with this as-is at this point, but I'm also a bit too close to it now to be objective. I'd like to ask @sigmavirus24 to do a review as well now, if he has time: just to make sure the code is as good as it can be. Otherwise, I think this is very close to being ready to merge.	Lukasa	sigmavirus24
2897	2016-04-08 10:58:22	@sigmavirus24, what are the odds that you'll have time in the next 7 days to do a review?	Lukasa	sigmavirus24
2896	2015-11-23 20:09:35	@BraulioVM This is a good first pass! I have a draft of this fix sitting around on my laptop, so when I get home I'll show you how I approached it and let you take the ideas you like best.	Lukasa	BraulioVM
2896	2015-11-23 20:20:09	@Lukasa Thanks! I have just seen #2866, which won't allow me to implement the tests I want, so I might as well think of a solution for that issue.	BraulioVM	Lukasa
2896	2015-11-24 12:46:04	@BraulioVM That's actually intentional: sending a chunked zero-length stream is fine, there won't be a problem there. That way, the code is clearer. =) So, this change looks good to me, but I'll let @sigmavirus24 review it.	Lukasa	BraulioVM
2896	2015-12-02 08:09:20	@BraulioVM Nope, just waiting for @sigmavirus24 to get enough time to swing by and take a look at it. =)	Lukasa	BraulioVM
2896	2015-12-02 14:35:36	Woops! Sorry. I lost track of this with recent goings on IRL. This looks great to me! Thanks @BraulioVM	sigmavirus24	BraulioVM
2890	2015-11-19 07:58:14	@Bekt The problem with the header dict is that `Set-Cookie` _cannot_ be simply joined by commas in the general case, because its values _contain_ commas. This is some truly terrible design, but we're stuck with it now. This is why you need to use @sigmavirus24's approach.	Lukasa	sigmavirus24
2890	2015-11-19 07:58:14	@Bekt The problem with the header dict is that `Set-Cookie` _cannot_ be simply joined by commas in the general case, because its values _contain_ commas. This is some truly terrible design, but we're stuck with it now. This is why you need to use @sigmavirus24's approach.	Lukasa	Bekt
2887	2016-04-13 20:48:08	@suoto It's not the same bug. =) Your bug is a simple timing issue: the requests.post call executes before the server has started running, which means it isn't yet listening on the socket. If you add a `sleep(1)` call before the call to `requests.post()` you'll find it works fine. =)	Lukasa	suoto
2884	2015-11-19 15:46:14	@AraHaan this is absolutely not a bug in requests. Please look into using [data files](http://www.py2exe.org/index.cgi/data_files) with py2exe and [StackOverflow](https://stackoverflow.com) for further help with py2exe.	sigmavirus24	AraHaan
2879	2015-11-12 16:29:09	@datarup No need. Can you run this from your Python shell?	Lukasa	datarup
2879	2015-11-12 18:40:42	@Lukasa The capture was not possible due to IT restrictions on Wireshark. Anyway I have tried curl and it works. the site has 'SSL connection using TLS_RSA_WITH_RC4_128_SHA' and I tried the suggestion [on Stack Overflow](http://stackoverflow.com/questions/32650984/why-does-python-requests-ignore-the-verify-parameter) but still get the same error	datarup	Lukasa
2877	2015-11-12 13:22:01	@kiddick You're entirely right: that import of the `json` module is from an old version of the documentation. Would you like to open a pull request to remove it?	Lukasa	kiddick
2877	2015-11-12 13:34:26	@Lukasa Thanks for reply. Yep I'll open pull request!	kiddick	Lukasa
2877	2015-11-12 14:11:11	Thanks for fixing this @kiddick	sigmavirus24	kiddick
2876	2015-11-12 08:37:40	@KenKundert That's sadly a bit of a tricky business. Because of the nature of Python code the total range of exceptions that may be thrown out of requests code is actually very nearly unbounded: our dependencies may throw a really quite dramatic range. While Timeout errors potentially have nice user-friendly messages, not all the others do, or they represent a painfully large range of problems (S…	Lukasa	KenKundert
2876	2015-11-12 14:16:20	@KenKundert I think there's a disconnect here. requests is meant to be powerful and simple for _developers_ (of varying experience with HTTP). Developers tend to prefer more detailed information when something fails than they prefer vague end-user friendly messages. We give developers what they need to debug failure cases. It's up to those developers to make something end-user friendly. Failure s…	sigmavirus24	KenKundert
2876	2015-11-12 22:18:09	I agree that the information should be available, but currently it is very difficult to access. Presumably it is accessible through the exception object itself, but how to access it is undocumented and seems to differ from exception to exception. The only thing I reliably have access to is the exception cast to a string, and there if I want to use it I have to parse the string. Preferably the com…	KenKundert	Lukasa
2875	2015-11-11 23:06:05	Hey @patjones80, Can you try doing To see what happens?	sigmavirus24	patjones80
2875	2015-11-12 08:39:25	@patjones80 It seems like you have some environment variables set up here. In your deployed environment, can you run `echo "$HTTP_SERVER"` for me please? Requests will normally look for environment variables that tell processes to use proxies. It seems like you have one set here.	Lukasa	patjones80
2875	2015-11-12 14:11:55	Thanks for updating us @patjones80	sigmavirus24	patjones80
2875	2016-05-20 21:13:54	@patjones80 could you please tell me which views.py? I am new to this and I am getting a similar error MaxRetryError: HTTPConnectionPool(host='w.x.y.z', port=5000):	wjdan94	patjones80
2875	2016-05-20 21:35:18	@wjdan94 I'm not sure that I understand your question. If your problem is the same as mine, then your port number is either incorrect or just doesn't need to be specified. In my case, it did not need to be specified since I was working in my local development environment.	patjones80	wjdan94
2874	2015-11-11 14:35:15	@yupbank Sorry, I didn't fully understand this message. Can you post some code that demonstrates the problem?	Lukasa	yupbank
2872	2015-11-10 23:04:03	@sigmavirus24: Are you opposed to setting the `Content-Length` to `s.len - s.tell()`? To be clear, my expectation was that the post request would have an empty body precisely for the reason that you state. The surprise was that the request hung, ie. the `Content-Length` is set to the full size, rather than what's remaining.	braincore	sigmavirus24
2872	2015-11-11 01:26:03	As @braincore stated, it's more the fact that the request will hang due to the mismatch between the `Content-Length` and the actual content that is being sent. The misuse of the `StringIO` API was the reason this was discovered, and not problem to be solved. > It will be more burdensome for developers to get around your forced seek(0) than for developers to add a seek(0) themselves when needed. I…	jperras	braincore
2872	2015-11-11 01:26:03	As @braincore stated, it's more the fact that the request will hang due to the mismatch between the `Content-Length` and the actual content that is being sent. The misuse of the `StringIO` API was the reason this was discovered, and not problem to be solved. > It will be more burdensome for developers to get around your forced seek(0) than for developers to add a seek(0) themselves when needed. I…	jperras	sigmavirus24
2871	2015-11-10 15:28:17	@Lukasa let's just remove them. This is a hassle and we've had .... 4 bugs about this? It's worthless and it doesn't provide real value.	sigmavirus24	Lukasa
2871	2015-11-10 15:54:03	:heart: @sigmavirus24 Thanks for the report @edmorley!	Lukasa	edmorley
2871	2015-11-10 15:54:03	:heart: @sigmavirus24 Thanks for the report @edmorley!	Lukasa	sigmavirus24
2870	2015-11-10 14:42:00	My recollection is that @fasaxc was using 2.7.0 from Ubuntu 14.04 trusty-liberty, but I may be mistaken.	Lukasa	fasaxc
2870	2015-11-10 15:32:36	@untitaker I can understand that, but I don't believe we can really discuss doing that unless we get the whole team together, which realistically means PyCon 2016.	Lukasa	untitaker
2870	2015-11-10 15:58:40	@untitaker He is, correct. However, of the three maintainers he's the one _opposed_ to unbundling. Ian and I are both unanimous that we'd like to unbundle. However, we have a duty of care over this library, and that includes not changing things that Kenneth cares a great deal about without his explicit say-so. I don't want to have a detailed discussion with Kenneth about this remotely, because th…	Lukasa	untitaker
2870	2015-11-11 09:11:32	@Lukasa I'm sad to confirm but yes, the problem actually exists in Debian testing (with the new import machinery). I tried the same setup of https://github.com/kennethreitz/requests/issues/2867 using only system packages (so I took python-etcd from sid) and I can confirm it. I looked at python-etcd code, but the problem was already explained by @fasaxc and is about exceptions. On Debian this is w…	eriol	fasaxc
2870	2015-11-11 09:11:32	@Lukasa I'm sad to confirm but yes, the problem actually exists in Debian testing (with the new import machinery). I tried the same setup of https://github.com/kennethreitz/requests/issues/2867 using only system packages (so I took python-etcd from sid) and I can confirm it. I looked at python-etcd code, but the problem was already explained by @fasaxc and is about exceptions. On Debian this is w…	eriol	sigmavirus24
2870	2015-11-11 09:11:32	@Lukasa I'm sad to confirm but yes, the problem actually exists in Debian testing (with the new import machinery). I tried the same setup of https://github.com/kennethreitz/requests/issues/2867 using only system packages (so I took python-etcd from sid) and I can confirm it. I looked at python-etcd code, but the problem was already explained by @fasaxc and is about exceptions. On Debian this is w…	eriol	Lukasa
2870	2015-11-11 09:32:34	@eriol Thanks for investigating. =) And thanks for working with us on this. Again, I can't reiterate enough, it's really important to us to get to a place where everyone's getting a good experience. We're not there yet, but we'll keep trying. I'd be delighted to see if someone who knows the import machinery really well can propose a better solution to this problem. If you're willing to do the leg…	Lukasa	eriol
2870	2015-11-16 23:29:16	Basically @fasaxc is right in his analysis of the problem. The tricky bit is that this is all influenced by how you actually import something. You have to realize each of the following statements use slightly different logic to get you what you want: If you use the last approach then that will definitely trip you up in this instance because import will do an explicit import for `urllib3.exception…	brettcannon	fasaxc
2870	2015-11-16 23:29:16	Basically @fasaxc is right in his analysis of the problem. The tricky bit is that this is all influenced by how you actually import something. You have to realize each of the following statements use slightly different logic to get you what you want: If you use the last approach then that will definitely trip you up in this instance because import will do an explicit import for `urllib3.exception…	brettcannon	Lukasa
2870	2015-11-17 10:00:34	Thanks so much @brettcannon. :cake: is owed. =) Ok folks, given the set of solutions proposed, does anyone have preferences?	Lukasa	brettcannon
2870	2015-11-17 13:59:11	Thank you @brettcannon!	sigmavirus24	brettcannon
2870	2015-11-17 14:14:16	So I'm enumerating the options and asking questions to make sure I understand correctly. > you can just patch every module in `urllib3` As in, ensuring that `sys.modules` has both `urllib3.submodule` and `requests.packages.urllib3.submodule`? I think this is the least magic way and given that @Lukasa and I are both core developers of urllib3, we will catch any new submodules that need to be added…	sigmavirus24	fasaxc
2870	2015-11-17 14:14:16	So I'm enumerating the options and asking questions to make sure I understand correctly. > you can just patch every module in `urllib3` As in, ensuring that `sys.modules` has both `urllib3.submodule` and `requests.packages.urllib3.submodule`? I think this is the least magic way and given that @Lukasa and I are both core developers of urllib3, we will catch any new submodules that need to be added…	sigmavirus24	eriol
2870	2015-11-17 14:14:16	So I'm enumerating the options and asking questions to make sure I understand correctly. > you can just patch every module in `urllib3` As in, ensuring that `sys.modules` has both `urllib3.submodule` and `requests.packages.urllib3.submodule`? I think this is the least magic way and given that @Lukasa and I are both core developers of urllib3, we will catch any new submodules that need to be added…	sigmavirus24	warsaw
2870	2015-11-17 14:14:16	So I'm enumerating the options and asking questions to make sure I understand correctly. > you can just patch every module in `urllib3` As in, ensuring that `sys.modules` has both `urllib3.submodule` and `requests.packages.urllib3.submodule`? I think this is the least magic way and given that @Lukasa and I are both core developers of urllib3, we will catch any new submodules that need to be added…	sigmavirus24	Lukasa
2870	2015-11-17 14:51:54	@brettcannon many thanks! I'm also in favour of the less magic solution. I will be happy to test before the release python-etcd and all the dependants of requests that can be affected by this: using codesearch.debian.net I noticed that also cinder and proliantutils import urllib3's exceptions using `requests.packages.urllib3`, so I will check also them. @sigmavirus24 I really appreciate your word…	eriol	brettcannon
2870	2015-11-17 14:51:54	@brettcannon many thanks! I'm also in favour of the less magic solution. I will be happy to test before the release python-etcd and all the dependants of requests that can be affected by this: using codesearch.debian.net I noticed that also cinder and proliantutils import urllib3's exceptions using `requests.packages.urllib3`, so I will check also them. @sigmavirus24 I really appreciate your word…	eriol	sigmavirus24
2870	2015-11-17 15:36:29	On Nov 17, 2015, at 06:14 AM, Ian Cordasco wrote: > As in, ensuring that `sys.modules` has both `urllib3.submodule` and > `requests.packages.urllib3.submodule`? I think this is the least magic way > and given that @Lukasa and I are both core developers of urllib3, we will > catch any new submodules that need to be added to requests' patching > logic. I'm most strongly in favor of this one. It's m…	warsaw	brettcannon
2870	2015-11-17 15:36:29	On Nov 17, 2015, at 06:14 AM, Ian Cordasco wrote: > As in, ensuring that `sys.modules` has both `urllib3.submodule` and > `requests.packages.urllib3.submodule`? I think this is the least magic way > and given that @Lukasa and I are both core developers of urllib3, we will > catch any new submodules that need to be added to requests' patching > logic. I'm most strongly in favor of this one. It's m…	warsaw	eriol
2870	2015-11-17 15:36:29	On Nov 17, 2015, at 06:14 AM, Ian Cordasco wrote: > As in, ensuring that `sys.modules` has both `urllib3.submodule` and > `requests.packages.urllib3.submodule`? I think this is the least magic way > and given that @Lukasa and I are both core developers of urllib3, we will > catch any new submodules that need to be added to requests' patching > logic. I'm most strongly in favor of this one. It's m…	warsaw	warsaw
2870	2015-11-17 15:36:29	On Nov 17, 2015, at 06:14 AM, Ian Cordasco wrote: > As in, ensuring that `sys.modules` has both `urllib3.submodule` and > `requests.packages.urllib3.submodule`? I think this is the least magic way > and given that @Lukasa and I are both core developers of urllib3, we will > catch any new submodules that need to be added to requests' patching > logic. I'm most strongly in favor of this one. It's m…	warsaw	Lukasa
2870	2015-11-17 17:11:32	I created http://bugs.python.org/issue25649 for the aliasing idea that @warsaw had (I wouldn't count on it getting a blessed solution, but you never know :) . And just to toss in my opinion, the explicit aliasing is the safest, most compatible way to do things (it's still not fool-proof since `__name__`, the spec object, etc. will still be the other name, but it's better than nothing). Getting a …	brettcannon	warsaw
2869	2015-11-10 12:51:02	How about now @Lukasa ? I rewrote the third `if` statement as well, for consistency.	miroli	Lukasa
2868	2015-11-09 15:06:41	If I know @jamielennox, they're working on SAML auth plugin. Part of (some of) the SAML authentication flow(s) includes cookies being sent that aren't meant to be persisted on the session. I think what @jamielennox wants is for those cookies that are meant to be part of an intermediate step in authentication not to be persisted. After a series of redirects, we process everything and update the Se…	sigmavirus24	jamielennox
2868	2015-11-10 15:18:45	@jamielennox I'm currently writing tests for the ForgetfulCookieJar and I'm confident it should be available in requests-toolbelt in the next week or so.	ceaess	jamielennox
2868	2015-11-17 00:57:35	@Lukasa Yes that's all correct, it's just that the SAML case is the first time i've run across cookies being used at all in OpenStack. I need to look into a way of managing cookies seperate to what the requests.Session is doing. For almost all cases what i need now is just drop all cookies.	jamielennox	Lukasa
2868	2015-11-17 15:49:49	@jamielennox so you can lift the couple lines of code that constitute the [ForgetfulCookieJar](https://github.com/sigmavirus24/requests-toolbelt/blob/master/requests_toolbelt/cookies/forgetful.py#L5) or you can wait for/help with requests-toolbelt 0.5 so you can add it to OpenStack.	sigmavirus24	jamielennox
2867	2015-11-09 02:49:43	@sigmavirus24 No problem - the pip versions should be good though?	sjmh	sigmavirus24
2867	2015-11-09 02:54:58	@sjmh should be!	sigmavirus24	sjmh
2867	2015-11-09 03:05:09	@sigmavirus24 Alrighty - thanks, just confirmed those versions work! Do you know if there's any way to get around the issue with those RPM versions? If not, is there a minimum version that this issue would be fixed in ( Looks like newest from pip is 2.8.1 ) or is this a general thing for all downstream redistributors in any version? Thanks for the help.	sjmh	sigmavirus24
2866	2016-02-02 10:37:48	@ml31415 Given that we're going to try to move the chunked encoding logic to urllib3, that's probably true. However, the time investment here is still useful, because this kind of focused socket-based testing is better than using httpbin. =)	Lukasa	ml31415
2866	2016-02-02 13:09:42	@ml31415 If urllib3 switches away from Tornado we'd like to switch to a socket-level test approach as you saw with the chunked encoding tests. That's something we're interested in doing, but it's hard to find the time to do the migration. If you're volunteering, then go for it!	Lukasa	ml31415
2865	2015-11-07 18:02:11	@Lukasa that won't work. We expect `data` to be a dictionary (or list of tuples with length two) and `files` to be the same. That said, without a description of what the endpoint you're talking to is actually expecting, we can't provide more help than we already have. This is probably a problem better suited for [StackOverflow](https://stackoverflow.com/questions/tagged/python-requests).	sigmavirus24	Lukasa
2864	2015-11-07 21:41:13	Thanks @aartur	sigmavirus24	aartur
2863	2015-11-26 10:47:51	@catlee My gift to you is the first part of the work required for this: shazow/urllib3#751.	Lukasa	catlee
2863	2016-03-22 21:24:54	Yeah, essentially that's the plan. Last I checked, I think @shazow and I were unclear on exactly the direction that change should take.	Lukasa	shazow
2862	2015-11-06 15:51:06	This issue can now be followed as [PyPy issue #2183](https://bitbucket.org/pypy/pypy/issues/2183/pypy-400-ssl-module-appears-to-leak-memory). Thanks for the report @aartur!	Lukasa	aartur
2861	2015-11-07 14:30:23	@sigmavirus24 This should be good to merge.	Lukasa	sigmavirus24
2861	2015-11-07 17:50:48	@Lukasa I'm :+1: but I think we should work on fixing our test suite. If Kenneth comes along and decimates it again, then we at least had test coverage for some period of time there.	sigmavirus24	Lukasa
2859	2015-11-05 15:37:35	Thanks @Lukasa!	sigmavirus24	Lukasa
2856	2015-11-03 22:31:14	Hi @bodenr thanks for using requests and stopping by with this feature request. The library strives to make very specific divides in what is appropriate to add where. Timeout values being specified on a session do not make very much sense to the project although it's plausible for you to add some code to do this (like [pip](/pypa/pip)) has. In the future please search for closed and open issues d…	sigmavirus24	bodenr
2855	2015-11-03 22:36:23	Thanks @ZuluPro but we already use an external Jenkins server that we maintain. Travis proved to be unstable for our needs. Cheers!	sigmavirus24	ZuluPro
2852	2015-10-29 00:17:41	This is actually a new bug, it's not the same as shazow/urllib3#729. urllib3 should be wrapping `SysCallError` in this case. @steveoh, can you raise this issue on urllib3?	Lukasa	steveoh
2852	2015-10-29 22:19:17	So @Lukasa, how does that little change affect us here? How will requests act differently with the wrapped error?	steveoh	Lukasa
2852	2015-10-30 00:42:38	@steveoh urllib3 should now see this as a standard socket error, and so wrap it, and requests will then wrap _that_. I'd expect a standard requests error to be seen.	Lukasa	steveoh
2852	2015-10-30 01:03:56	@Lukasa Any idea why the socket is throwing the error in the first place?	steveoh	Lukasa
2852	2015-10-30 06:56:09	@steveoh Sure. The error is clear if you happen to speak Windows error codes (and I do). ;) The error code WSAECONNRESET means that the TCP connection was forcefully closed by the remote peer. This means something about this request the server doesn't like. It'd be interesting if you checked what the state of your system was when it happened so you could see what the request was.	Lukasa	steveoh
2852	2015-11-02 19:07:40	@Lukasa could it be that there's a load balancer terminating TLS and that's timing out the connection?	sigmavirus24	Lukasa
2851	2015-10-27 12:53:10	@djchou In this context, `user` and `pass` are placeholder strings to be replaced by your own Github username and password.	Lukasa	djchou
2851	2015-10-27 13:04:25	Yes, I replaced them with my user pass and still had the same result. > On Oct 27, 2015, at 5:53 AM, Cory Benfield notifications@github.com wrote: > > @djchou In this context, user and pass are placeholder strings to be replaced by your own Github username and password. > > — > Reply to this email directly or view it on GitHub.	djchou	djchou
2851	2015-10-27 13:07:27	@djchou What is the result of:	Lukasa	djchou
2851	2015-10-27 13:28:04	ah, its the two factor auth that is causing it to fail. '{"message":"Must specify two-factor authentication OTP code.","documentation_url":"https://developer.github.com/v3/auth#working-with-two-factor-authentication"}' On Tue, Oct 27, 2015 at 6:07 AM, Cory Benfield notifications@github.com wrote: > @djchou https://github.com/djchou What is the result of: > > import requests > r = requests.get('ht…	djchou	djchou
2850	2015-10-26 22:36:11	@pcsysen Can you also print the headers on the response, as observed by requests?	Lukasa	pcsysen
2850	2015-10-26 23:42:29	@Lukasa I am sorry that I don't understand requests well enough. Could you show me how to do it? Thanks.	pcsysen	Lukasa
2850	2015-10-27 00:04:00	@pcsysen Sure:	Lukasa	pcsysen
2850	2015-10-27 00:48:34	@Lukasa Are you talking about the normal result? When it is working it is like this I don't know if it tells anything. I was thinking maybe you want to see the header when the error happens, which I don't know and I failed to learn it from the example you posted.	pcsysen	Lukasa
2850	2015-10-27 01:47:28	@pcsysen Can you guarantee it'll happen _eventually_ if you put it in a `while True` loop?	Lukasa	pcsysen
2850	2015-10-27 13:50:13	@pcsysen is `response.content` always bytes? If not is it possible that the requests where you saw this had multi-byte characters in them? (To be clear, I'm fairly certain this isn't caused by requests at this point.)	sigmavirus24	pcsysen
2850	2015-10-28 22:50:44	@sigmavirus24 I don't quite understand what you mean by "always bytes". The response should be all ASCII characters.	pcsysen	sigmavirus24
2850	2015-10-29 00:07:46	@pcsysen It _should_ always be ASCII, but _is_ it?	Lukasa	pcsysen
2850	2015-11-05 09:59:40	@pcsysen Ping =)	Lukasa	pcsysen
2849	2015-10-26 15:57:59	Thanks @annp89 !	sigmavirus24	annp89
2848	2015-10-26 20:48:37	@flupke The urllib3 and requests projects work together closely: we're entirely aware of the bug that you're encountering, but we won't be able to fix it until a new urllib3 release comes out.	Lukasa	flupke
2847	2015-10-26 13:48:45	Please do @annp89. I think it was just an error code that we happened to miss. I don't think there was any reason or concern we had with adding it. Cheers!	sigmavirus24	annp89
2844	2015-12-16 14:48:23	@untitaker please open a new issue.	sigmavirus24	untitaker
2844	2015-12-17 10:05:37	@touilleMan We're planning to release 2.9.1 on Monday.	Lukasa	touilleMan
2840	2015-10-21 11:37:40	@frispete That test is supposed to fail: it is marked `pytest.xfail`. You need to run the tests using py.test.	Lukasa	frispete
2840	2015-10-21 11:49:27	@frispete How did you run the test? Because I clearly see it marked as `xfail`.	Lukasa	frispete
2840	2015-10-21 11:54:19	@Lukasa I build distribution packages for openSUSE. Since the tests will fail in Build Service due to "no network" policy during build, I test these packages in a local installation at least. cd requests-2.8.1 ./test_requests.py BTW, I considered to add a feature request to have an --local test option, e.g. using vcrpy.	frispete	Lukasa
2840	2015-10-21 11:56:39	@frispete We have a plan to swap to using pytest-httpbin, we just haven't done that yet.	Lukasa	frispete
2840	2015-10-21 11:57:42	@Lukasa Does that allow offline tests? Scratch that, I read the purpose: sounds great.	frispete	Lukasa
2840	2015-10-24 15:42:29	@frispete we have a similar policy in Debian and I follow the same workflow, testing requests locally. I'm testing calling py.test (and py.test-3: on Debian we had to version the name, I know it's ugly...) directly and all the tests are fine (with one xfailed): @Lukasa it's a very good news the plan about switching to pytest-httpbin! I would like to help, is there a ticket about this?	eriol	frispete
2840	2015-10-24 15:42:29	@frispete we have a similar policy in Debian and I follow the same workflow, testing requests locally. I'm testing calling py.test (and py.test-3: on Debian we had to version the name, I know it's ugly...) directly and all the tests are fine (with one xfailed): @Lukasa it's a very good news the plan about switching to pytest-httpbin! I would like to help, is there a ticket about this?	eriol	Lukasa
2840	2015-10-24 15:47:34	@eriol Yup, see #2184. We're very close now, just got problems with one threaded test.	Lukasa	eriol
2840	2015-10-28 12:22:03	@Lukasa Confirming this issue too (requests 2.8.1). The invocation method is setup.py test, which runs py.test directly. I was a bit confused too when I saw the mark.xfail, but it's definitely making the tests fail: pytest version is 2.7.1.	koobs	Lukasa
2840	2015-10-28 12:30:52	@koobs out of interest, what happens if you use a newer py.test?	Lukasa	koobs
2840	2015-10-28 12:50:25	@Lukasa It's on my list of ports to update, will report back post-update :)	koobs	Lukasa
2840	2015-10-28 14:04:26	@Lukasa Same failure with pytest 2.8.2 (latest py as well) Edit: Fails with setuptools test command. Direct py.test passes (that test), but fails on another :)	koobs	Lukasa
2840	2015-10-29 00:19:16	@koobs So this suggests there's some problem with the py.test to `setup.py test` integration (given that xfail doesn't work appropriately).	Lukasa	koobs
2840	2015-10-29 02:59:53	@Lukasa I would concur given the tests/evidence so far. Perhaps @hpk42 could shed some light on it	koobs	Lukasa
2840	2015-10-29 09:57:03	@hpk42 Thanks for responding :) TLDR is: tests marked xfail seem to be reported as failures (not expected failures, resulting in a OK on the test suite) for `setup.py test` and `python -m pytest` invocations of py.test (py.test direct works fine)	koobs	hpk42
2840	2015-10-29 15:00:08	@koobs i can't reproduce. Both "python -m pytest" and "setup.py test" work fine for me for an xfailing test when using the standard integration https://pytest.org/latest/goodpractises.html#integration-with-setuptools-test-commands (using pytest-2.8.2 but i think it worked before).	hpk42	koobs
2840	2015-11-04 05:45:56	@hpk42 Interesting. I'm out of ideas for isolating/debugging it from here, any thoughts? Just for clarity I was just +1 on the original report by @frispete	koobs	frispete
2840	2015-11-04 05:45:56	@hpk42 Interesting. I'm out of ideas for isolating/debugging it from here, any thoughts? Just for clarity I was just +1 on the original report by @frispete	koobs	hpk42
2837	2015-10-20 08:24:32	@ueg1990 This is occurring because you're using this on an old version of Python which does not have a fully-featured `ssl` module. You can fix it either by upgrading to 2.7.9 or later, or by installing `pyopenssl`, `ndg-httpsclient`, and `pyasn1`.	Lukasa	ueg1990
2836	2015-10-20 08:26:58	@causton81 What evidence do you have that `Session.verify` is ignored? This works fine for me:	Lukasa	causton81
2836	2015-10-20 14:46:59	Ah, yes, I see the problem now. We have a similar issue with proxy settings, where proxies set in the environment can override proxies set on the session. I'm beginning to wonder if we can fix two problems in one go here, by taking the `trust_env` block of `merge_environment_settings` and moving it below the `merge_setting` lines in that function. @causton81 This is definitely a real bug, but we …	Lukasa	causton81
2836	2015-10-20 16:19:58	@Lukasa the rearrangement is something we had discussed for 3.0.0 because it's fundamentally backwards incompatible. I'm in favor of it though because I think the order of precendence should be (in order of least to most important): - Environment - Session settings - Per-call settings (For those features to which this applies)	sigmavirus24	Lukasa
2835	2015-10-20 08:30:20	@trcarden Our intention is that we will forbid it: it's simply not a sensible thing to pass to this library. Generally speaking, the better logic for a 'fire-and-forget' request is to set `stream=True` and simply close the request afterwards. This will ensure that the server really did receive the request, but won't block on reading any of the response body.	Lukasa	trcarden
2835	2015-10-21 17:57:50	Ok, I am trying to be practical here. I don't want to wait on the response coming back from the server but i do want to obligate the system to send the request. I could use UDP sockets but that requires a new server and a bunch more overhead. I completely understand TCP/IP and HTTP aren't really built for this but i think i can get 90%+ of what i need just setting a small value on the read-timeou…	trcarden	sigmavirus24
2833	2015-10-17 08:40:29	Iiiinteresting. So @causton81, I think you're right. Diving into the `httplib` source code shows this: So, I think you're right and this doesn't work. I think this would be best implemented in `urllib3`, frankly: in urllib3 they can take advantage of the `HTTPResponse.length` parameter that `httplib` maintains (but is weirdly refusing to use) to make sure this works in almost all cases. @shazow d…	Lukasa	causton81
2831	2015-10-16 12:21:43	Thanks for this @shagunsodhani! :sparkles: :cake: :sparkles:	Lukasa	shagunsodhani
2830	2015-10-16 14:12:49	No worries @tribals. If you read my blog post about retries with requests I probably failed to mention this. Cheers!	sigmavirus24	tribals
2829	2015-10-15 14:37:15	Thanks for this @dblia! :cake: :sparkles: :cake:	Lukasa	dblia
2829	2015-10-15 14:38:23	Thanks for the immediate response @Lukasa and @sigmavirus24!	dblia	Lukasa
2829	2015-10-15 14:38:23	Thanks for the immediate response @Lukasa and @sigmavirus24!	dblia	sigmavirus24
2828	2015-10-15 13:41:12	@czerwe 1. I don't understand your question 2. The issue tracker is not a support forum. Please use [StackOverflow](https://stackoverflow.com/questions/tagged/python-requests)	sigmavirus24	czerwe
2828	2015-10-15 13:44:50	It is not an error in the Json handler. The json handler does not accept a _string_, it accepts the Python object directly. The difference between what you provided and what @sigmavirus24 gave is this:	Lukasa	sigmavirus24
2827	2015-10-15 13:01:10	Thanks for this @daniel-mueller!	Lukasa	daniel-mueller
2826	2015-10-16 11:36:37	@Lukasa I have opened a pull request for this.	shagunsodhani	Lukasa
2826	2015-10-19 09:48:10	Thanks @shagunsodhani. I got busy and didn't notice this.	TorKlingberg	shagunsodhani
2825	2015-10-14 13:29:40	@Lukasa do we want to add that warning in `super_len` and then make it a hard exception in 3.0.0?	sigmavirus24	Lukasa
2825	2015-10-14 13:35:01	@sigmavirus24 Yeah, probably.	Lukasa	sigmavirus24
2825	2015-10-14 15:58:40	&hearts; thanks brosephs @sigmavirus24 @Lukasa	chrismattmann	Lukasa
2825	2015-10-14 15:58:40	&hearts; thanks brosephs @sigmavirus24 @Lukasa	chrismattmann	sigmavirus24
2825	2015-10-24 04:41:24	@Lukasa do you want me to send that separately or do you want to do that as part of this PR?	sigmavirus24	Lukasa
2825	2015-10-24 14:37:28	Excellent work @Lukasa . Thanks!	sigmavirus24	Lukasa
2819	2015-10-11 14:32:28	@asieira Thanks for this! This is a duplicate of #2813, and should be resolved in 2.8.1.	Lukasa	asieira
2818	2015-10-14 18:58:49	@fitnr It's going to be really important to have a traceback/use-case. The problem will be mixing unicode/bytes, but we really need to see where the unicode is getting into our system. =)	Lukasa	fitnr
2818	2015-10-14 19:04:58	@Lukasa I understand, but I don't have time to crack open Tweepy at the moment. The POST payload did contain unicode, I can tell you that.	fitnr	Lukasa
2818	2015-10-14 19:54:06	@jorilallo care to elaborate? Any details you can provide? Anything to help us help you?	sigmavirus24	jorilallo
[truncated: 5,200 more rows]
