# Supplementary material for: Status, identity, and language: A study of issue discussions in GitHub
Source: PLoS One. 2019 Jun 14;14(6):e0215059. doi: 10.1371/journal.pone.0215059 (PMC6568400; doi:10.1371/journal.pone.0215059)
Supplement: S2 Data — (ZIP) [file pone.0215059.s003.zip › sample_46_projs_issues/sovereign_sovereign/issue_comments_REPLACECODE.csv]

issue_num	datetime	body	login	close_date
669	2017-03-23 19:03:58		synchrone
668	2017-03-21 12:40:24	I was testing the git hosting role, and although the cgit website displayed neither the about page of a repository displayed any content nor was it possible to view the content of any file. - The first problem originated because my readme file is README.md a markdown file. That dependency is not installed with pip. - Second problem is that source files are parsed by the syntax highlighter. That s…	Titan-C
667	2017-03-17 11:36:36	As mentioned in a previous approach, I've come up with a way to evolve Sovereign. I've put some ideas into a Wiki page: https://github.com/alexec/sovereign/wiki/Sovereign-2 I'd be keen to see what people think? What problems do you encounter? What do you like? What would you want to see?	alexec
667	2017-03-17 11:54:04	On 17.03.2017 12:36, Alex Collins wrote: > > As mentioned in a previous approach, I've come up with a way to evolve > Sovereign. I've put some ideas into a Wiki page: > > https://github.com/alexec/sovereign/wiki/Sovereign-2 > > I'd be keen to see what people think? What problems do you encounter? > What do you like? What would you want to see? > If you have a large team that constantly and in a V…	neuffer
667	2017-03-17 12:02:26	Thanks. That's a really important comment about a critical issue. We don't want to sacrifice security. This isn't as straightforward in the Docker world as `apt-get update + upgrade`. I'll find out how my organisation does this currently. Also, I think think should be a requirement of the solution "It must be a single bash command to get the latest security patches".	alexec
667	2017-03-17 19:12:30	> Otherwise I'd consider it a security nightmare with a jungle of not properly maintained docker images. A simple fix is to make official Sovereign Docker images that are vetted for security. It could be a part of the Sovereign value proposition that these Docker images are locked-down.	bsima
667	2017-03-20 17:08:32	I really like this idea. How complicated is it to build your own docker images?	cstich
667	2017-03-20 23:42:11	Excellent work on all this! Here's my pie-in-the-sky wish list: - Add a [Samba domain controller](https://wiki.alpinelinux.org/wiki/Setting_up_a_samba-ad-dc) to the mix for unified auth and multi-user management. Should be pretty straightforward for all the apps that support LDAP. - Add [Leanote](https://github.com/leanote/leanote) to the mix. - Replace RoundCube, Z-Push and the contacts/calendar…	MrDrMcCoy
667	2017-03-21 12:54:01	I think using Docker images will make it much harder as those images need an individual update. Or in that case we are better of splitting sovereign into individual services and each service is the one that builds the docker image. My biggest issue with sovereign is that it is not modular enough to configure which services I want to install in my server. I see that is the intention of using the d…	Titan-C
667	2017-03-21 17:16:42	> My biggest issue with sovereign is that it is not modular enough This was what prevented me from using sovereign, since it has many interdependent parts (and also because it had many services I don't need, and I wanted to learn ansible/ configuration management in general). I'm still following development here as I consider it high quality work and the commit log is very instructive; feel free …	nodiscc
667	2017-03-22 14:59:23	@nodiscc Your self-hosting solution at https://github.com/nodiscc/srv01 is very intresting, thanks for sharing the link. I'am working on something compareable see https://github.com/return42/handsOn. handsOn was created for german users, the description is in german: http://return42.github.io/handsOn But I guess, with a little bash knowledge, reading the scripts https://github.com/return42/handsO…	return42
667	2017-03-22 19:00:27	@return42 with all respect I would not use your project _at all_; and I don't think it can actually be used to improve sovereign. Sovereign's only indesirable characteristic is interdependence of roles. Regarding handsOn * `cloc` reports 4000+ lines of Shell scripts... ಠ_ಠ * Improper quoting, improper use of comparison operators, `shellcheck scripts/*` reports hundreds of errors/warnings... * No …	nodiscc
667	2017-03-23 07:46:09	@nodiscc: As I wrote, handsOn is for german audience. It focus on *productivity AND education*, describing the setups in detail to give the audiance a chance to admin in a different context. It's far from what sovereign is (no plug&play character). I gave the link to show how my service-setups are / if someone is intrested e.g to see how to place *this or that* service behind an apache instance (…	return42
667	2017-03-23 13:09:58	@return42 I understand; juste a note that if you use it for educational purposes - aside from a few ansible-specific tricks and basic config - I think ansible makes the whole setup much easier to understand than bash scripts - ie. you don't have to learn bash intricacies; along several other advantages. Not trying to detract from your work, it looks rather well done aside unavoidable problems whe…	nodiscc
667	2017-03-25 09:56:50	@alexec Ad owncloud/nextcloud: You need to set the permissions correctly after install and as far as I could tell right now sovereign is not doing that. [Install documentations](https://doc.owncloud.org/server/9.0/admin_manual/installation/installation_wizard.html)	cstich
667	2017-03-25 10:54:15	@cstich Here are the tasks I use to harden Owncloud file permissions: https://github.com/nodiscc/srv01/blob/master/roles/webapp-owncloud/tasks/owncloud.yml#L140.	nodiscc
667	2017-03-26 15:43:50	@nodiscc Oh nice. Thanks for pointing this out.	cstich
667	2017-03-26 17:34:18	@alexec Awesome that you consider going for nginx as well! 🎉 That would be another reason to reopen [the issue with the answer to life the universe and everything](https://github.com/sovereign/sovereign/issues/42). 😉	alexanderadam
666	2017-03-16 13:51:34	I encountered this bug on a fresh debian 8.0 image on linode. https://bugs.debian.org/cgi-bin/bugreport.cgi?bug=784608;msg=5 The steps in the bug report fixed it for me. Also my output is still blank and the default highlighter can't find pygments, I haven't researched it enough to work out why, will update when I work it out	KnightHawk3
665	2017-03-16 10:12:25	<S_CODE_TOKEN>	Brando753
665	2017-03-20 16:52:26	Can you try creating the encfs manually and see what happens?	cstich
664	2017-03-14 13:05:21	I got this error when cron tried to run logrotate: <S_CODE_TOKEN>` I think the su line in `/etc/logrotate.d/selfoss` is for whatever reason failing. Does anybody have any ideas?	cstich
663	2017-03-10 11:11:11	SMTP Postfix IMAP Dovecat server has invalid certificate: ![image](https://cloud.githubusercontent.com/assets/2272584/23793153/33481da8-058a-11e7-909e-e484fb89a333.png)	zbigniewTomczak
662	2017-03-06 01:46:20	I am just curious what the reason is the standard way to login into the main user after a fresh install is not via my public key?	cstich
662	2017-03-08 18:18:13	I think that would be a great addition.	lukecyca
661	2017-02-28 06:27:35	Ever since the switch to using Rspamd (probably following #626), whenever I attempt to move messages either into the junk folder or wrongly flagged spam out of the junk folder I see this error or similar: > The IMAP command “UID COPY” (to Junk) failed for the mailbox “INBOX” with server error: antispam signature not found. I'm using Apple Mail on latest Sierra. I've poked around the logs but not …	iboxifoo
661	2017-03-08 18:22:01	FWIW I am also using Apple Mail on Sierra, with no issues when moving messages in/out of the junk folder. I do get an error like that if, for example, I try to move a message from a different one of my accounts (say gmail) into the junk folder of my sovereign account. To troubleshoot, you could connect to rspamd's web console and ensure that it is analyzing and creating signatures for the message…	lukecyca
661	2017-03-12 21:31:07	I'm seeing this also, but I have not had time to find the root cause.	mikeashley
660	2017-02-24 23:20:10	Also more scriptable, in vein of alternative commands provided	JasonGhent	2017-03-02 23:40:05
660	2017-02-26 16:38:40	Maybe add a note about what the ``sed`` command does for those who might not be familiar with it?	ariddell	2017-03-02 23:40:05
660	2017-02-26 16:56:18	Sure. sed is used here to truncate the hash type from the beginning of the doveadm output.	JasonGhent	2017-03-02 23:40:05
660	2017-02-26 17:01:07	Right, perhaps add such a note to the README.md? It's a good change. Thanks for this.	ariddell	2017-03-02 23:40:05
660	2017-02-27 14:59:28	Updated. 😄	JasonGhent	2017-03-02 23:40:05
660	2017-03-02 23:36:03	Any additional feedback?	JasonGhent	2017-03-02 23:40:05
660	2017-03-02 23:40:03	Looks great! Thanks.	ariddell	2017-03-02 23:40:05
659	2017-02-21 19:07:58	Hi all ! When installing Sovereign from scratch on a fresh Debian 8 VPS, I get a Composer error at this task : `TASK [webmail : Initialize composer]` When running manually the associated command I get this error : <S_CODE_TOKEN> Any idea ? Thanks !	Peyphour	2017-03-12 21:38:42
659	2017-02-26 09:32:06	Looks like [a bug](https://github.com/composer/composer/issues/6193) in @composer which is a package manager for php There needs to be a new stable release of composer, which can be tracked on their [download page](https://getcomposer.org/download/).	sauravg	2017-03-12 21:38:42
659	2017-03-09 19:00:11	2 things here. I'm not a git ninja so my apologies for not putting this in a PR I made the changes below and got a successful build. It looks to me that the problem is with Pear repositories. I researched the current composer.json from roundcube (https://github.com/roundcube/roundcubemail/blob/master/composer.json-dist) has changed and now load the packages from packagist. Here is the updated cod…	johnniefox	2017-03-12 21:38:42
659	2017-03-09 20:24:31	Hi, I got around this issue in a much simpler fashion : I downloaded a prebuilt releasing from roundcube website.	Peyphour	2017-03-12 21:38:42
659	2017-03-12 21:35:44	@johnniefox Thanks for posting your fix. This is a duplicate of #604. I'm going to close this one, but I'll update #604 pointing here for a possible fix.	mikeashley	2017-03-12 21:38:42
658	2017-02-20 12:26:30	I noticed that after clearing all my cache and cookies and then I visit my domain say : `example.com` my browser will try to open the insecure `http://example.com` website. In this case I get the reply <S_CODE_TOKEN> The moment I try to go into `www.example.com` it will instantly refresh to the secure version of `https://example.com` and from then on the browser will always know to load the secur…	Titan-C	2017-02-21 13:26:07
658	2017-02-21 13:26:07	duplicate of issue #524	neuhaus	2017-02-21 13:26:07
657	2017-02-11 22:35:07		alexec
656	2017-02-11 22:31:14		alexec
656	2017-02-12 16:36:44	The URL parameter fails SSL verification checks, `wget` does not. This is a problem on both Ubuntu and Debian.	alexec
656	2017-02-25 00:51:54	I haven't experienced the SSL verification issue on Trusty.	jplock
655	2017-02-11 22:24:42	Also invokes the update PHP file, rather that the HTTP endpoint (which is secured and therefore cannot be invoked this way).	alexec
655	2017-02-12 00:07:22	Will this work in both ubuntu and debian?	jplock
655	2017-02-12 16:36:10	Yes. This will work for both.	alexec
655	2017-03-12 17:24:51	This looks fine to me but I don't use Selfoss so can't really test. Can anyone else? Also worth noting that PHP packages are installed from a variety of places. Not just here. - ./roles/mailserver/tasks/z-push.yml - ./roles/readlater/tasks/wallabag.yml - ./roles/webmail/tasks/roundcube.yml	lukecyca
655	2017-03-12 17:59:55	I know it's a bit of change of direction for this project, but I'd could be much easier to run and main docker builds.	alexec
655	2017-03-12 18:08:10	> I know it's a bit of change of direction for this project, but I'd could be much easier to run and main docker builds. Certainly. If you're willing to lead that, I could create a new repo for you.	lukecyca
655	2017-03-12 18:09:31	Perhaps to start with, we could discus this on a new issue?	alexec
654	2017-02-11 21:57:52	…does not work with Ubuntu 16	alexec
653	2017-02-11 21:47:24	…he service starts	alexec
652	2017-02-11 21:43:32		alexec
652	2017-02-12 00:06:10	Why would we want to do this?	jplock
652	2017-02-12 16:35:47	On Ubuntu 16.04, fail2ban would not start due to the jail names. They did not match the actual names of the jails in `/etc/fail2ban/filter.d`.	alexec
652	2017-03-12 17:22:43	I tested this PR on Debian 8.7 and it breaks, so I looked into it a bit... The "section name" in the config file is not necessarily the filter name. If you look in `/etc/fail2ban/jail.conf`, there is a section called `ssh` which is configured to use the `sshd` filter, which it finds in `/etc/fail2ban/filter.d`. Not sure what problem you hit with Ubuntu, @alexec. Perhaps you can let us know what y…	lukecyca
651	2017-02-11 21:39:18	* Require `www` prefix for blog. * Allow configuration of a 404 page.	alexec
650	2017-02-02 19:19:46	I was testing mosh and could not get it to work as my vps did not have the required local. This PR ensures en_US.UTF-8 is present.	Titan-C	2017-02-06 13:04:00
650	2017-02-02 19:42:08	What precisely didn't work?	ariddell	2017-02-06 13:04:00
650	2017-02-06 13:04:09	LGTM. Thanks for the pull request!	neuhaus	2017-02-06 13:04:00
649	2017-02-01 21:17:03	Recent MySQL versions are more strict than before. A more recent version of OpenDMARC (>1.3.1) is really needed. I.3.2 has not been released :( https://sourceforge.net/p/opendmarc/tickets/193/	alexec
649	2017-02-20 05:27:27	Just hit this myself.	tomschlick
648	2017-02-01 20:53:20	This should not be merged whole, only piecemeal (I've commented out `autoconfig` and various other roles). This works on a Digital Ocean Ubuntu server. * Added feature flags to customise your set-up. * Fixed `fail2ban` set-up * Install python (as Ansible needs this) * Added some mail troubleshooting * Fixed OpenDKIM so it starts * Fixed SelfOSS auto-update Theres some problems with OpenDMARC cron…	alexec	2017-02-11 15:43:26
648	2017-02-02 17:40:50	> Removed mosh (a bit of an unknown and could be another hole for hackers to poke around) :( I love mosh! FWIW mosh just uses ssh, so it's presumably as secure as ssh. See the two security questions in the FAQ (ctrl+f "security"): https://mosh.org/	bsima	2017-02-11 15:43:26
648	2017-02-06 15:20:06	@alexec is it possible to submit separate PR's for some of these items to make it easier to review and merge in pieces? Some of this looks good.	jplock	2017-02-11 15:43:26
648	2017-02-11 15:43:20	kk, I'll break this up and submit separately	alexec	2017-02-11 15:43:26
648	2017-02-11 16:08:52	Thanks!	jplock	2017-02-11 15:43:26
647	2017-01-31 06:58:23	15-lda.conf says the settings apply to lmtp too however mail is not processed by sieve rules, this needs to be added so it works: <S_CODE_TOKEN> I've added this in a separate lmtp conf file and it works fine, also the firewall needs to open a port for managesieve, port 4190 which is not opened.	JGjorgji
647	2017-01-31 14:56:20	If you manage sieve using the sieve plugin for Roundcube you don't need to open the port in the firewall so it makes sense to keep it that way as a secure default.	neuhaus
647	2017-01-31 19:14:36	That makes sense guess i was using thunderbird and didn't consider that. It would be useful to have this mentioned someplace in case someone wants to use it in this way too. How about the filtering is it working for you by default?	JGjorgji
647	2017-02-01 05:26:07	On 31.01.2017 20:14, Gjorgji Jankovski wrote: > > That makes sense guess i was using thunderbird and didn't consider > that. It would be useful to have this mentioned someplace in case > someone wants to use it in this way too. > > Maybe this information could be added to the project wiki ?	neuffer
646	2017-01-26 15:13:51	If the generated password for the Selfoss database contains a comma (`,`), it will be interpreted by F3 (the database wrapper used by Selfoss) as an array; thus failing the connection to the selfoss psSQL database. I realize this is a bug with F3 (or maybe a feature of their ini parsing function), but to reduce sovereign user's potential head aches, commas should be forbidden from the password ge…	pyrho
646	2017-01-26 16:28:28	I think I ran into this same problem. Shouldn't it be a ticket in selfoss though? Alternatively, maybe you could just add quotes around the password(s) in the .ini file: https://github.com/sovereign/sovereign/blob/master/roles/news/templates/var_www_selfoss_config.ini.j2#L4-L6	bsima
646	2017-01-26 19:38:43	Agree this shouldn't have to be dealt with here. I spent quite some time looking at the source code of selfoss and debugging PHP (which I never did) to find out what the issue was, if we could spare the trouble to future sovereign users it'd be a plus :)	pyrho
645	2017-01-25 21:44:41	When I run the ansible-playbook -i ./hosts site.yml I get a conneciton error. I have generated the password hash both ways listed on the install instructions, and get a different hash result every time I run either command (is that normal?) Either way, this is the result and I'm unable to proceed with the install. [15:40][snapek@host][~/sovereign]$ ansible-playbook -i ./hosts site.yml PLAY [all] …	snapek
645	2017-01-25 22:20:56	you are trying to ssh into the wrong domain: `sov.host.here`. You have to put in you `hosts` file the domain or the IP of your server machine. > I have generated the password hash both ways listed on the install > instructions, and get a different hash result every time I run either > command (is that normal?) yes	Titan-C
645	2017-01-25 22:33:55	Yeah, I tried both the hostname, the fqdn and the ip of the target machine all with the same results. I just edited the example above to read sov.host.here for privacy purposes.	snapek
645	2017-01-26 13:26:41	I had similar problems, but it was my fault: In ran the playbook from the VPS where sovereign is running now. So i had to switch to the deploy user, create a ssh-key for the delpoy user and put the public key in the authorized_keys file before running the playbook. Just to be sure i didn't omit the `--ask-sudo-pass` argument. Just in case you're running the same setup :-)	der-gee
644	2017-01-23 14:46:25	This will still work, and will then allow you to support certain roles in your inventory: ~~~ [mailserver,owncloud] mydomain ~~~	alexec	2017-02-01 20:32:36
644	2017-02-01 20:32:36	This can be achieved by modifying `site.yml`	alexec	2017-02-01 20:32:36
643	2017-01-22 09:18:03	I can't see anywhere in the documentation how to change your password. I think this is probably a key task?	alexec
643	2017-01-23 14:30:21	Which password in particular? There are many...	neuhaus
643	2017-01-23 14:41:07	All of them!	alexec
643	2017-01-23 14:55:50	There is nothing special about Sovereign regarding changing of passwords. You should refer to the documentation of the particular software. For UNIX accounts you can use the "passwd" command. Regarding virtual mail passwords, we don't bundle a tool to administrate them at the moment. Consider using something like [vea](https://github.com/neuhaus/vea/). If you can contribute a pull request to impr…	neuhaus
643	2017-01-23 22:53:07	I had issues with selfoss and wallabag and managed to edit both passwords via ssh: **selfoss:** - Visit https://news.yourdomain.tld/password and generate your hash. - Afterwards set the `password` in `/var/www/selfoss/config.ini` to the generated hash. **wallabag:** (instructions found [here](https://github.com/wallabag/wallabag/issues/1092#issuecomment-74593670), added some details) - Look up yo…	der-gee
643	2017-01-24 06:17:28	On 23.01.2017 23:53, der-gee wrote: > > I had issues with selfoss and wallabag and managed to edit both > passwords via ssh: > > *selfoss:* > > * Visit https://news.yourdomain.tld/password and generate your hash. > * Afterwards set the |password| in |/var/www/selfoss/config.ini| to > the generated hash. > > *wallabag:* (instructions found here > <https://github.com/wallabag/wallabag/issues/1092#i…	neuffer
643	2017-01-24 07:33:33	What about a script you could run?	alexec
643	2017-01-24 13:04:13	@neuffer I've created said [wiki page](https://github.com/sovereign/sovereign/wiki/Edit-Selfoss-and-Wallabag-credentials). @alexec Maybe someone more experienced could provide one? I'm not seeing myself doing it, at least any time soon.	der-gee
643	2017-02-01 21:19:51	I think the Wiki page is perfect. I plan to change my passwords as part of my set-up (as I'm doing this for security and privacy reasons). I'll update this when I've got instructions.	alexec
642	2017-01-22 08:53:21	This is minor one for me (as I do not plan to use the components that require it), but my server does not have php5 available anymore.	alexec	2017-01-23 14:45:53
642	2017-01-23 14:25:01	What OS (and version) do you use?	neuhaus	2017-01-23 14:45:53
642	2017-01-23 14:41:50	Ubuntu on Digital Ocean. Very recent version.	alexec	2017-01-23 14:45:53
642	2017-01-23 14:45:53	Ubuntu 16.10 is not supported by Sovereign. We only support the [LTS versions of Ubuntu](https://wiki.ubuntu.com/LTS) (14.04 and 16.04 currently). We will deal with this when we switch to Ubuntu 18.04 LTS or Debian 9. However, if you can install the php7 packages offered by Ubuntu 16.10 (and Ubuntu 16.04) and tell us what breaks, we can start working on that. Please open a new bug for that. Thank…	neuhaus	2017-01-23 14:45:53
641	2017-01-12 15:06:33	Correct command line	Peyphour	2017-01-12 19:15:48
640	2017-01-05 22:19:14	Just installed sovereign straight from the readme on a minimal/barren debian vps. Found and solved a couple of minor issues which I'd like to share/feedback. Is this the place? IRC seems rather quiet. More importantly (for me) is how to start using it. In other words how to add accounts, domains etc and how to test things. I know this must be easy but can't find where to begin. Up until now I hav…	JayBeRayBearGun	2017-01-17 15:01:04
640	2017-01-12 15:21:49	I've been able to add accounts and domains directly into the database. Didn't find a cleaner way though	Peyphour	2017-01-17 15:01:04
640	2017-01-12 15:48:04	On 12.01.2017 16:21, Peyphour wrote: > > I've been able to add accounts and domains directly into the database. > Didn't find a cleaner way though > You should try Postfixadmin https://sourceforge.net/projects/postfixadmin/ It will take care of these problems. Unfortunately it has not been integrated in sovereign yet. Cheers Mike	neuffer	2017-01-17 15:01:04
640	2017-01-12 15:50:02	@neuffer Is it easy to install ?	Peyphour	2017-01-17 15:01:04
640	2017-01-12 16:03:42	On 12.01.2017 16:50, Peyphour wrote: > > @neuffer <https://github.com/neuffer> > Is it easy to install ? > > — > You are receiving this because you were mentioned. > Reply to this email directly, view it on GitHub > <https://github.com/sovereign/sovereign/issues/640#issuecomment-272199024>, > or mute the thread > <https://github.com/notifications/unsubscribe-auth/AQFJn_Ym0CK9CgLmmHd2PLSbvS3viRQgk…	neuffer	2017-01-17 15:01:04
640	2017-01-13 11:31:02	Thanks for the replies. Let me share a few ansible/installer bugs I encountered. 1) in sovereign/roles/common/tasks/encfs.yml line 14: shell: ls /encrypted/* should be: shell: ls /encrypted/ 2) in soveriegn/roles/news/defaults/main.yml: line 9: selfoss_version: 2.16 should be: selfoss_version: '2.16'	JayBeRayBearGun	2017-01-17 15:01:04
640	2017-01-14 13:38:51	These sound like good changes. Would you like to create a pull request? If you have already made these changes a Github fork, making a pull request is typically very easy.	ariddell	2017-01-17 15:01:04
640	2017-01-14 21:10:17	@ariddell i better get acquainted with github a bit more then :) no clue at the moment	JayBeRayBearGun	2017-01-17 15:01:04
640	2017-01-14 22:09:39	>in sovereign/roles/common/tasks/encfs.yml >line 14: >shell: ls /encrypted/* > >should be: >shell: ls /encrypted/ `ls` is being used to check if /encrypted/ is empty. If it is, then `ls /encrypted/*` gives the exit status 1, otherwise it exits 0. A side effect of this is that ansible complains...	sigmafeud	2017-01-17 15:01:04
640	2017-01-15 14:39:42	> More importantly (for me) is how to start using it. In other words how to add accounts, domains I added email accounts directly in `group_vars/sovereign`. Just put one or many more items under `mail_virtual_users`.	Titan-C	2017-01-17 15:01:04
640	2017-01-15 16:30:40	On 15.01.2017 15:39, Óscar Nájera wrote: > > > More importantly (for me) is how to start using it. In other words > how to add accounts, domains > > I added email accounts directly in `group_vars/sovereign`. Just put one > or many more items under `mail_virtual_users`. But this only works if you have a completely static setup and you plan to never ever to add or remove users after your initial in…	neuffer	2017-01-17 15:01:04
640	2017-01-15 17:04:07	> But this only works if you have a completely static setup and you plan > to never ever to add or remove users after your initial installation. I have changed the passwords with this method, and added new email accounts which I did not have in mind in the beginning. But other than that, yes is a static setup. I'm the single user, of all the few accounts I configured. I have not yet thought about…	Titan-C	2017-01-17 15:01:04
640	2017-01-15 21:39:04	> how to add accounts, domains etc The canonical way to add email domains/users is adjusting the variables in `group_vars/sovereign` and then re-running the playbook. You of course also have to follow the DNS instructions (in the README) for each domain to ensure MX, SPF and DKIM are set up. Adding domains for other purposes requires some manual steps is just beyond the "normal" use case of Sover…	lukecyca	2017-01-17 15:01:04
640	2017-01-15 22:53:36	On 15.01.2017 22:39, Luke Cyca wrote: > > how to add accounts, domains etc > > The canonical way to add email domains/users is adjusting the > variables in |group_vars/sovereign| and then re-running the playbook. > You of course also have to follow the DNS instructions (in the README) > for each domain to ensure MX, SPF and DKIM are set up. > > Adding domains for other purposes requires some manu…	neuffer	2017-01-17 15:01:04
640	2017-01-17 15:01:03	OK! thanks so far for all this usefull feedback!	JayBeRayBearGun	2017-01-17 15:01:04
640	2017-01-23 14:29:11	I use [vea](https://github.com/neuhaus/vea) to add mail accounts and virtual domains. Make sure to password protect the web pages if you want to use it.	neuhaus	2017-01-17 15:01:04
639	2016-12-31 22:08:44	While trying to run ansible-play book I got this error: <S_CODE_TOKEN>	chuanhhoang	2017-01-12 19:16:12
639	2016-12-31 23:20:44	did you carefully read step 4 and replace that line?	TylerNakamura	2017-01-12 19:16:12
639	2017-01-02 09:08:06	In fact, yes. The problem is at this line: 6. Run the Ansible Playbooks ansible-playbook -i --ask-sudo-pass ./hosts site.yml The format is incorrect. Please update the README	chuanhhoang	2017-01-12 19:16:12
639	2017-01-05 22:41:53	I experienced the same plus a few other issues (which I fixed)	JayBeRayBearGun	2017-01-12 19:16:12
639	2017-01-12 12:02:00	Solution to this problem : > Run the Ansible Playbooks `ansible-playbook -i --ask-sudo-pass ./hosts site.yml` Should be replaced with `ansible-playbook -i ./hosts --ask-sudo-pass site.yml`	Peyphour	2017-01-12 19:16:12
639	2017-01-12 15:03:24	@Peyphour please submit a PR	morenoh149	2017-01-12 19:16:12
639	2017-01-12 19:16:12	Fixed.	ariddell	2017-01-12 19:16:12
638	2016-12-27 16:31:03	When the common role restarts apache, the service fails to restart because apache is configured for threading with `mpm_event` but php is not. <S_CODE_TOKEN> I'm running Debian 8 on Digital Ocean. I don't see any configuration for proxy_fcgi or php-fpm in the playbook, so I assume this is just a difference in the Digital Ocean defaults? I replaced `mpm_event` with `mpm_prefork` and apache restart…	adborden
637	2016-12-20 17:27:02	[Rspamd's greylisting module](https://rspamd.com/doc/modules/greylisting.html) is enabled by default in our configuration, so it is already performing greylisting. We previously used (and still use) Postgrey as well. I think this means we are currently greylisting _twice_. We need to verify that Rspamd's greylisting is working as intended, and then remove Postgrey completely.	lukecyca
637	2017-01-24 19:07:23	I don't think that the rspamd greylisting module is active by default on Debian 8 (and therefore at the moment when using sovereign). What i did to check: - Disable postgrey by removing `check_policy_service inet:127.0.0.1:10023,` from `roles/mailserver/templates/etc_postfix_main.cf.j2 => All mails arrived instantly, so apparantly no greylisting active - Search for the textstring `greylist` `in /…	Dosenpfand
637	2017-01-24 19:27:08	@Dosenpfand thanks for investigating. I would really like to see us move away from postgrey and then ensure that rspamd's greylisting is enabled and working. If you want to do more work towards this or take a stab at a PR, I'll happily help test it on my own installation and help get it merged.	lukecyca
637	2017-02-04 11:53:20	@lukecyca Unfortunately I will not have time to work on this in the foreseeable future. Additionally I kept disabled postgrey the last month and did not see any spam hitting my inbox.	Dosenpfand
636	2016-12-12 01:23:40	Hi, I just finished setting up sovereign on Debian Jessie. Unfortunately, I am unable to log into RoundCube or wallabag, as I do not know what username or password was set. Using the value under secret/selfoss_password_hash, I am able to log into selfoss, but I get an immediate error. Is that the intended password?	swriddle
635	2016-12-12 01:05:54		hippich	2016-12-28 16:06:47
635	2016-12-14 14:48:01	I won't be able to try this out until next week, but it looks good - thanks!	lukecyca	2016-12-28 16:06:47
635	2016-12-28 16:06:49	I've been testing this by putting it in my personal `~/.dovecot.sieve` since I didn't want to roll out this change to the other mail users I have just yet. Nevertheless this is working perfectly. Thank you, @hippich!	lukecyca	2016-12-28 16:06:47
634	2016-12-10 18:30:04	It was unclear where do to the commands. Not everyone will know ansible should not be run from the server. Also, the "optional" passwordless option was not actually optional, given how this was written.	OKNoah	2016-12-14 14:40:44
634	2016-12-11 05:10:28	@lukecyca Fixed those typos.	OKNoah	2016-12-14 14:40:44
634	2016-12-12 12:45:02	LGTM. I'd still like to drop entirely the explicit step where one must create a `deploy` user. It would make things simpler. If there's ever consensus on this, perhaps we could switch over.	ariddell	2016-12-14 14:40:44
634	2017-02-03 13:19:51	Apparently I'm not the only one who thinks having the deploy user isn't necessary: https://github.com/google/fury/blob/master/README.opinions.md#just-log-in-as-root-already > ## Just log in as root already > Excluding the case of using automation for specific types of service deployment, your configuration needs root@machine anyway. Stop pretending you don't, and don't litter your config mgmt sys…	ariddell	2016-12-14 14:40:44
634	2017-02-03 18:17:11	@ariddell sounds good. Open a new issue or pull request for that!	lukecyca	2016-12-14 14:40:44
633	2016-12-10 16:44:57	When I try deploy _without_ the optional password-less deploy user, it fails, saying a password was needed.	OKNoah
633	2016-12-10 23:40:46	https://github.com/sovereign/sovereign/pull/634	OKNoah
633	2016-12-12 12:46:37	This at least does seem like a bug. Was the user in question in the ``sudo`` group?	ariddell
632	2016-12-09 15:15:12	I'm stuff with a "Could not resolve hostname" problem. And I'm wondering why do I need to resolve a hostname if I'm just installing this on the remote server itself? Then from reading another comment, I think maybe I'm supposed to do all this on my local machine?	OKNoah	2016-12-09 15:41:41
632	2016-12-09 15:41:41	Ansible is run on your local machine, and configures a remote machine. This allows you to target a brand new server with no dependencies beyond a default distro install. It is also possible to run it "from within" the target server, and have it target localhost. However that is non-standard, somewhat advanced usage. Please re-open if this doesn't make sense and you'd like further clarification. C…	lukecyca	2016-12-09 15:41:41
632	2016-12-10 23:39:41	@lukecyca https://github.com/sovereign/sovereign/pull/634	OKNoah	2016-12-09 15:41:41
631	2016-12-09 10:53:11	Fresh install, generated the hash with passlib. I tried logging in with 'username' and 'username@domain', without luck. What I did: - Hashed password with the python passlib code, copied from the tutorial, only replacing 'password' obviously. - Copied it over to the group_vars/sovereign file, without putting it into double quotes, leaving a space before it, like this; password_hash: hashed_pass Q…	hajzso
631	2016-12-09 20:17:00	What error are you getting?	sigmafeud
631	2016-12-12 14:08:36	Wrong username/password. I'm certain I am screwing up something either with the password hash generation, or the config file.	hajzso
631	2016-12-25 13:31:23	I'm having the same issue, or making the same error. But I can't login for webmail. IMAP access works	Titan-C
631	2016-12-25 13:40:44	~~I don't seem to be able to create new users other than the `main_user_name`~~. It works, but only IMAP	Titan-C
631	2016-12-26 11:29:04	I solved this problem, although I don't really have a clear idea of what it was.. I did a reinstall on a fresh VPS and it worked. Some things I noticed: First time I ran the playbooks, it kept hanging on random tasks, I had to restart it like 5 times until it could finish, and password didn't work. (So maybe if it hangs, and you restart it it scews with the password?) Next I tried with the hash i…	hajzso
631	2016-12-26 19:28:44	It is a mystery when and how sovereign works. I do get to ran the playbooks, my first biggest problem was my vps not having the fuse kernel module for encfs. But once that deactivated it runs well, nevertheless I experienced the problems in https://github.com/sovereign/sovereign/issues/601#issuecomment-255566608 and with a clean installation dropping as many services as possible to the bare minim…	Titan-C
630	2016-12-08 01:41:44	This pull is meant to address issues [624](https://github.com/sovereign/sovereign/issues/624) and [629](https://github.com/sovereign/sovereign/issues/629). List variables should be referenced in the form `with_items: "{{ somelist }}"`, according the [ansible docs](https://docs.ansible.com/ansible/playbooks_loops.html).	sigmafeud	2016-12-08 02:38:59
630	2016-12-08 02:38:55	Thanks!	jplock	2016-12-08 02:38:59
629	2016-12-06 16:18:19	See gist here for log: https://gist.github.com/cromulus/2b9226743fd2fb4acd5403b47ab3cf3d Looks like znc is causing problems.	cromulus	2016-12-08 02:39:27
629	2016-12-06 16:36:15	Removing ircbouncer from sites.yml results in this error: <S_CODE_TOKEN> re-running `vagrant provision` results in: <S_CODE_TOKEN> removing vpn from site.yml and trying again...	cromulus	2016-12-08 02:39:27
629	2016-12-06 22:49:29	Seems like openvpn_clients and friends are being interpreted as strings, not lists in roles/vpn/tasks/openvpn.yml and in roles/vpn/templates/client.cnf.j2. The diffs in [my fork](https://github.com/sigmafeud/sovereign.git) get me past this error.	sigmafeud	2016-12-08 02:39:27
629	2016-12-07 10:27:11	Good, can you please make a pull request with your changes?	neuhaus	2016-12-08 02:39:27
628	2016-12-05 23:12:59	Just checked out master and ran vagrant up, and it failed with this error: <S_CODE_TOKEN> retrying vagrant provision results in: <S_CODE_TOKEN>	cromulus	2016-12-06 10:34:08
628	2016-12-05 23:29:17	see [#624](https://github.com/sovereign/sovereign/issues/624)	sigmafeud	2016-12-06 10:34:08
627	2016-12-05 23:03:56	Perhaps we should generate the roundcube des_key here: /roles/webmail/templates/var_www_roundcube_config_config.inc.j2:77 Leaving it as the default is insecure, according to [roundcube's docs](https://github.com/roundcube/roundcubemail/wiki/Configuration).	cromulus
627	2016-12-07 10:29:36	Good find, thanks. Can you provide a pull request with a fix?	neuhaus
627	2016-12-07 10:39:40	The key is used to store the user's IMAP password temporarily in the session database. So changing it should only affect active sessions.	neuhaus
626	2016-12-05 17:44:59	[Part 1](https://kaworu.ch/blog/2014/03/25/dovecot-antispam-with-rspamd/) of this tutorial was implemented in #617, but [Part 2](https://kaworu.ch/blog/2015/10/12/dovecot-antispam-with-rspamd-part2/) still needs to be implemented to have a fully-functional anti-spam system.	lukecyca	2016-12-28 16:09:56
626	2016-12-28 16:09:56	Part 2 has been merged in #635. We now have a fully-functional anti-spam system again! Some minor issues still remain: * #625 * #637	lukecyca	2016-12-28 16:09:56
625	2016-12-05 17:42:14	I noticed while reviewing #617 that we are using rspamd's default password of q1 instead of [setting one](https://rspamd.com/doc/quickstart.html#setting-the-controller-password). This port isn't exposed to the Internet, so it's not an emergency. The rspamd docs suggest this is only required from "non-trusted IPs" so maybe we can just disable this?	lukecyca
624	2016-12-03 23:59:00	On Debian 8.6 x64 DigitalOcean droplet. I get the following error when attempting to setup prosody (sames happens to item.name, but I hard-coded it for testing): <S_CODE_TOKEN> Tried commenting out the prosody_accounts in roles/xmpp/defaults/main.yml. Contents of relevant portion of group_vars/soverign: <S_CODE_TOKEN> I believe the prosody_admin and prosody_virtual_domain are defined when the pro…	cacciatc	2016-12-08 02:39:14
624	2016-12-05 22:24:40	I think this is a bug in sovereign/roles/xmpp/tasks/prosody.yml, line 31. `with_items: prosody_accounts` should be `with_items: "{{ prosody_accounts }}"` but I'm totally new to ansible/yaml so don't take my word for it.	sigmafeud	2016-12-08 02:39:14
624	2016-12-06 16:44:59	@sigmafeud: Nope. still fails.	cromulus	2016-12-08 02:39:14
623	2016-12-03 07:58:17	Hi, I have installed the wallabag playbook using the default steps and getting to the read.domain.tld shows me that the installation is complete with a success page. ![screenshot from 2016-12-03 12 26 06](https://cloud.githubusercontent.com/assets/1630265/20857480/0732d35c-b954-11e6-975e-593df13ddd86.png) Clicking on "Click here to finish update" link keeps on sending me to the same page unless I…	tushartyagi	2016-12-03 08:04:37
623	2016-12-03 08:04:37	Closing it as I was able to get it work.	tushartyagi	2016-12-03 08:04:37
622	2016-12-01 07:41:43	I have followed the installation guide as [here](https://github.com/sovereign/sovereign/wiki/Setting-up-on-DigitalOcean-with-Debian-7-(INCOMPLETE)) and official readme.md. The installation went without any errors and I am able to access the `TLD` and `www`, `mail` subdomains. But if try to access `news`, `read`, `autoconfig`, and `cloud` subdomains, I am getting an invalid certificate error that …	tushartyagi
622	2016-12-04 04:18:41	Only a single certificate is generated, and it will have a CN of your main domainname (example.com). It will have SANs (Subject Alternative Name) for all the subdomains for each service (news.example.com, etc.). See "Can I get a certificate for multiple domain names (SAN certificates)?" in the [Let's Encrypt FAQ](https://community.letsencrypt.org/t/frequently-asked-questions-faq/26). Investigate …	lukecyca
621	2016-11-21 13:05:31	MySQL is not being dumped in `sovereign/roles/tarsnap/files/tarsnap.sh`, so this database does not get backed up at the moment. Thanks to @cimm for bringing this to our attention in his PR #615	neuhaus
621	2016-11-25 11:59:27	There are several ways to backup MySQL databases and it's always a compromise between availability and complexity since there is no integrated support for hot backups like PostgreSQL has. I'd figure these solutions to be somewhat feasible for sovereign: * `mysqldump` and `FLUSH TABLES WITH READ LOCK` -- Cold backup wich blocks write access during dump . For smaller databases this is probably negl…	straight-shoota
621	2016-11-25 12:07:12	Isn't a normal mysqldump at night perfectly acceptable for our target audience?	neuhaus
621	2016-11-26 22:42:16	Probably, yes. Just wanted to let you know, since I have digged into this recently. Although I'd at least think about xtrabackup: Even if you could live with a small downtime while running a backup dump, it's still nice if you don't need to.	straight-shoota
620	2016-11-20 22:45:55	Just noticed that owncloud playbook does not enables itself as apache virtual host. This is a bit surprising because roundcube and selfoss activates themselves just fine. This PR fixes it. `roles/webmail/tasks/roundcube.yml` was used as inspiration for this PR.	nfedyashev	2016-11-20 22:54:52
620	2016-11-21 12:54:55	Thanks!	neuhaus	2016-11-20 22:54:52
619	2016-11-20 22:22:21	[Changelog](https://github.com/SSilence/selfoss/releases) I'm running php7 so without this update selfoss 2.15 is basically unusable. As a bonus it has other features and bug fixes.	nfedyashev	2016-11-20 22:44:10
619	2016-11-20 22:44:06	Thanks!	jplock	2016-11-20 22:44:10
618	2016-11-17 09:51:15	without this change it fails on ansible(2.2.0.0) with the following message: TASK [mailserver : Generate OpenDKIM keys] ************************************* fatal: [sovereign.host]: FAILED! => {"failed": true, "msg": "the field 'args' has an invalid value, which appears to include a variable that is undefined. The error was: 'unicode object' has no attribute 'name'\n\nThe error appears to have b…	nfedyashev	2016-11-17 12:08:09
618	2016-11-17 09:52:16	I'm not an expert in ansible but that update allowed me to continue running this playbook	nfedyashev	2016-11-17 12:08:09
618	2016-11-17 12:08:01	There are a few other places in the roles where we need to fix this too. Thanks!	jplock	2016-11-17 12:08:09
617	2016-11-06 15:18:32	…never message is moved from inbox to spam	hippich	2016-12-05 17:40:13
617	2016-11-06 15:58:48	This is related to #611	hippich	2016-12-05 17:40:13
617	2016-12-04 05:11:44	This looks great. Thanks! I am now running this patch on my personal server. I then moved a bunch of spams into the Junk folder and I hope that rspamd is using that to build it's database. Do you know how to check? I was able to bring up the Rspamd web UI, but even that couldn't tell me. We still don't actually do anything special with identified spam, right? We need to implement [part 2](https:/…	lukecyca	2016-12-05 17:40:13
617	2016-12-05 15:04:52	Yeah, i did the same and also noticed no spam appears in the junk folder. and "part 2" is indeed probably what is missing. as for password part - not sure.. probably deserve its own ticket and PR.	hippich	2016-12-05 17:40:13
616	2016-11-04 22:45:46	Newer versions of Ansible complain when using bare variables like `mail_virtual_users` and prefer the newer `'{{ mail_virtual_users }}'` syntax: <img width="994" alt="depreciation" src="https://cloud.githubusercontent.com/assets/68112/20024752/c65d958c-a2e8-11e6-87ea-88371b820c5b.png"> This commit fixes two of those old style bare variables: the `mail_virtual_domains` and `mail_virtual_users` one…	cimm	2016-11-05 13:29:26
616	2016-11-05 13:29:23	I've seen this too. Thanks!	ariddell	2016-11-05 13:29:26
615	2016-11-04 22:16:45	A simple role to install the [Baïkal](http://baikal-server.com) CalDAV (calendars) and CardDAV (contacts) server via Sovereign. The server runs on `dav.example.com` and the connection is encrypted thanks to the Let's Encrypt support Sovereign already provides. ### Why I don't need a full fledged ownCloud installation. I've heard good things about it but I simply don't need file sharing, a web UI …	cimm
615	2016-11-21 13:02:17	Have you tried using SQLite instead of MySQL? Is the performance good enough? Regarding site.yml, I think you should add it but comment it out and add a comment there (or explain it in the relevant section of the README). GUI configuration: What is being done there? Can we automate it? No MySQL backup: You're right. That's a bug. I'll open a new issue.	neuhaus
615	2016-12-05 22:40:45	If we remove owncloud, could I suggest [seafile](https://www.seafile.com) as a file sharing alternative? My strong preference is to choose projects that do one thing and do that one thing well..	cromulus
615	2016-12-06 07:49:49	I don't see a reason to remove owncloud. We're just offering more than one alternative. Perhaps it's a mistake not to focus, time will tell	neuhaus
615	2016-12-12 12:51:19	@cromulus I agree with you that owncloud does too much. The broader issue is that sovereign (or rather an ansible playbook + roles) is monolithic and it's hard to do anything except remove roles. It's not easy to provide a set of alternatives to choose from or to allow third-party "plugin" roles. Ansible doesn't seem to be the best tool in such a situation though.	ariddell
615	2016-12-12 13:00:12	One reason to use alternatives to Owncloud could be performance and resource requirements. Owncloud 9.1 recommends 512MB of memory (the minimum is 128MB). If you run sovereign on a constrained device like a Raspberry Pi you want to have very lean services to get acceptable performance. On the other hand if you have more resources you may like the extra features that Owncloud offers.	neuhaus
615	2016-12-12 14:27:42	I'd prefer to stick with owncloud as I find their desktop and mobile apps to be of decent quality.	jplock
615	2016-12-12 18:35:00	@ariddell Hmm... yes. My hunch is that the right long term move for personal mail, cardav, caldav, filesync, etc. etc. is to setup a docker ecosystem that revolves around an ldap/auth service, announces services (etcd, consul, docker service links, ...), and potentially utilizes a shared filesystem (local host filesystem volume, ceph, nfs, torus, glusterfs ... ) Each component would be responsibl…	cromulus
615	2016-12-12 18:46:22	@cromulus I agree with you in general terms. One thing to try to hang onto is the accumulated knowledge embedded in sovereign (and similar projects using ansible like debops and streisand). (Maybe @drybjed knows about new projects that fit your description?) I'd certainly be interested in learning about projects attempting a fully modular approach. I think other users of sovereign would be intere…	ariddell
615	2016-12-12 18:47:38	Back on topic, perhaps we could add a section to the README listing mature alternatives to the roles that are currently supported in sovereign. For example, Baïkal could be mentioned as a replacement for (a part of) owncloud. Seafile and Syncthing could also be mentioned. What do you think about this @cimm?	ariddell
614	2016-11-01 18:26:31		joewildish	2016-11-01 18:27:38
613	2016-10-30 22:15:07	Hi, I had a trouble with installation. ![selection_069](https://cloud.githubusercontent.com/assets/2339101/19840450/d1dd7b68-9efe-11e6-8b0e-0fa3b3077042.png) It appeared, that postgresql needed correct locale to be exported. This is very simple and naive fix. However, it works.	akovalyov
613	2016-12-05 17:51:34	Can this be broken out into separate task statements?	jplock
613	2016-12-05 18:01:23	I see we have a well-hidden wiki page about this from when it came up in #149 https://github.com/sovereign/sovereign/wiki/Troubleshooting Indeed it would be better to handle it from within ansible, or otherwise make it more user-friendly. However I have some concerns with this patch: - forces `en_US.UTF-8` whereas some users may not be english-speaking 'mericans. - writes out `/etc/default/locale…	lukecyca
612	2016-10-30 19:28:29	Nowadays passwords are not set by the user anymore in the `group_vars/sovereign` file but created by ansible and saved in the `secret` folder.	Titan-C	2016-10-31 23:03:54
611	2016-10-30 14:56:01	From my understanding sovereign moved away from dspam to rspamd. I manually removed plugin configuration from dovecot and apt-get remove dspamd itsef (had it there since debian wheezy) - Otherwise I would get errors moving messages to the Junk folder. Now files move to spam folder just fine but I see nothing there to actually tell rspamd to look into junk folders to learn about spam.. Any pointer…	hippich	2016-12-05 17:45:11
611	2016-11-05 00:00:51	Use the dovecot antispam plugin to pass SPAM and HAM over to rspamc https://kaworu.ch/blog/2014/03/25/dovecot-antispam-with-rspamd/	SavageCore	2016-12-05 17:45:11
611	2016-11-05 04:49:28	So i checked - it appears that dovecot_antispam plugin is installed after sovereign is run, but plugin configuration is not. Is this is simply missed part or it was omitted on purpose?	hippich	2016-12-05 17:45:11
611	2016-11-05 12:29:24	I'm not sure, I haven't actually deployed with sovereign yet. Config is easy enough and someone should make a PR!	SavageCore	2016-12-05 17:45:11
611	2016-12-05 17:45:11	Fixed with #617. Note that detected spam still won't be automatically moved or deleted. That requires #626.	lukecyca	2016-12-05 17:45:11
610	2016-10-30 05:13:32	In few instances I had situation where certain files were removed from wallabag installation (probably by wallabag itself, or by sovereign) which resulted in process breaking due git refusing to pull updates into repo with uncommited changes. Force=yes should get around it.	hippich	2016-10-30 21:06:31
610	2016-10-30 10:00:01	PR #598 also forces the pull. @hippich Are you interested in using that PR? It would be nice to get some testing on it before we integrate.	mikeashley	2016-10-30 21:06:31
610	2016-10-30 21:06:31	Yeah, #598 definitely sounds like a better option. Closing this one. Thanks for pointing out it to me!	hippich	2016-10-30 21:06:31
609	2016-10-30 05:11:04		hippich	2016-10-30 14:23:51
609	2016-10-30 09:39:52	Thanks. Did this fix a specific problem for you?	mikeashley	2016-10-30 14:23:51
609	2016-10-30 15:09:16	Yeah, sorry, I forgot to describe issue I had - in my case /decrypted/roundcube/sqlite.db was missing (not sure why) and roundcube was trying to create it on a first open, but failing due permissions. And with group set to www-data it successfully creates default sqlite.db DB and let me log in.	hippich	2016-10-30 14:23:51
608	2016-10-29 18:08:44	I wanted to debug why I don't get my vps to work. I have problems as listed in https://github.com/sovereign/sovereign/issues/601#issuecomment-255566608 I followed the wiki for development but it could not find the image. This little fix does the job	Titan-C	2016-10-30 14:30:17
608	2016-10-30 09:55:50	Thanks for this. I tried the patch on my machine, and I was not able to download the image. Browsing at hashicorp, though, it does look correct. Is a hashicorp login needed now to download these boxes?	mikeashley	2016-10-30 14:30:17
608	2016-10-30 12:11:55	I did not need any login. After changing the image name it worked for me.	Titan-C	2016-10-30 14:30:17
608	2016-10-30 14:31:11	Thanks. I had collision with Anaconda on my machine. Looks good.	mikeashley	2016-10-30 14:30:17
607	2016-10-29 15:42:45	So I was debugging this issue for awhile (i am total newb to ansible) - no matter what i do - i would never get new email account created in the Postgres. It turned out that importing sql happens as a result of "Copy import.sql" task, which in turn notifies import task. Problem is - if you stop deployment in the middle of the process but after import.sql is copied and before import task is run, n…	hippich
607	2016-10-30 09:26:22	I am not sure why the import script is run in a handler. Perhaps other maintainers have insight? It looks to me that schema changes could be handled in a way similar to the way timezone reconfiguration happens in the common role. This would shorten the window in which termination of a deployment run leaves the server in a bad state. A PR would be welcome if you are interested.	mikeashley
607	2016-10-30 21:11:43	The easiest fix would be to add `changed_when: true` to the Copy import.sql` task, this should force re-import sql files always (I do not see immediate problems with it) But that does not makes deployment window you mentioned smaller. Also, could you point me to timezone handling part?	hippich
606	2016-10-24 03:03:29	Hello, I'm in the process of making my VPS usable using the partial sovereign deployment, and it seems that `.dovecot.sieve` was in maildir, directly, which is why my `mail.err` exploded :) [This mail thread](http://www.dovecot.org/list/dovecot/2009-October/043586.html) has some more details about that, but basically what I did is I modified `/etc/dovecot/conf.d/90-sieve.conf` from: <S_CODE_TOKEN…	working-name
606	2016-10-24 12:22:00	Thanks for the report. On my box `.dovecot.sieve` is a symbolic link pointing to `sieve/phpscript.sieve`. The way I avoided the issue on my system was to move the mail into a Maildir subdirectory. so in `sovereign/roles/mailserver/files/etc_dovecot_conf.d_10-mail.conf` change line 30 from `mail_location = maildir:/decrypted/%d/%n` to `mail_location = maildir:/decrypted/%d/%n/Maildir` Perhaps this…	neuhaus
606	2016-10-24 22:59:24	Emailed a reply in the morning but it didn't get to GitHub, maybe they blocked my host, who knows. It's a sovereign mail server, by the way =) I do like your solution better, much more elegant, no messy "sieve" that's seen by IMAP clients. Thank you!	working-name
606	2016-11-27 13:41:35	Where was that symbolic link located because on my install it's just not there. Did you also change any other settings to make this work I would love to get it all functioning	shaneonabike
606	2017-03-16 11:14:27	For whomever this might be helpful. If you just change line 30 in your config to `mail_location = maildir:/decrypted/%d/%n/Maildir`, then a new install didn't set the permissions correctly for me for `Maildir`.	cstich
605	2016-10-20 09:44:21	See https://bestpractices.coreinfrastructure.org/ for details. I think we already meet most of the criteria. Thoughts?	neuhaus
605	2016-10-24 13:05:43	> I think we already meet most of the criteria. Just give it a try and register the project there, then you will know :wink: Getting 100 % is not easy but nobody expects that on the first try. You can improve incrementally.	ypid
605	2016-10-24 13:19:46	Well, for one we would have to get a proper website, something that is overdue anyway. I would be interested in working on it, anyone else?	neuhaus
605	2016-10-24 13:30:09	One of the missing things is a version number for the project. Also we should start doing releases. And we should have a changelog for every release. What do you think about offering private vulnerability reports? I don't think we really need them right now.	neuhaus
605	2016-10-24 13:54:26	:+1: The [CII Best practices status of DebOps](https://bestpractices.coreinfrastructure.org/projects/237) might be helpful as a similar project.	ypid
605	2016-10-27 21:14:09	One could use https://github.com/koalaman/shellcheck for the static code analysis requirement.	ariddell
604	2016-10-18 00:33:26	For testing purposes, I spun up a brand new Debian 8.6 droplet on Digital Ocean, and ran our playbook against that. The following task failed: <S_CODE_TOKEN>	lukecyca
604	2016-10-18 00:37:37	[This wiki page](https://github.com/sovereign/sovereign/wiki/Migrating-from-Debian-7-to-Debian-8) suggests that webmail is not currently functional in the jessie branch (now master) but PR #590 has been merged and the README suggests that webmail is indeed functional. I don't personally use webmail on my main Sovereign install. Paging @mikeashley who worked on that PR. :)	lukecyca
604	2016-10-18 08:38:46	Yes, I'll take a look.	mikeashley
604	2016-10-22 09:04:19	@lukecyca There are two things going on. First, I couldn't reproduce the problem as you reported it. The install runs clean for me. Second, when I run the initialize task from the command line on my test server, I do get the warning reported by your Ansible run. So I need to address the warning but first I would like to understand why my testing doesn't reproduce your report. Can you tell me what…	mikeashley
604	2016-10-30 09:29:22	Took the jessie label off since jessie is master now. Keeping the wheezy tag for issues on that branch.	mikeashley
604	2016-11-16 01:11:40	It appears the issue is actually due to composer not allowing installs from insecure locations by default now. https://stackoverflow.com/questions/35726742/cannot-install-horde-imap-client-with-composer	nomadhacker
604	2016-11-30 07:33:27	Is there any update on this? Possibly a workaround? I have faced the same issue while installing sovereign on a fresh Debian 8.2 AWS instance. <S_CODE_TOKEN> It is the same if I add <S_CODE_TOKEN> to the `composer.json` file.	tushartyagi
604	2017-01-22 08:54:09	+1	alexec
604	2017-01-22 11:07:46	I am still unable to reproduce this when deploying using Ansible 2.2 to a fresh Linode test server running Debian 8.6. That's a puzzle for me, but in the meantime, composer's documentation indicates the warning can be suppressed. Does this patch or something similar help? diff --git a/roles/webmail/tasks/roundcube.yml b/roles/webmail/tasks/roundcube.y index 1d569ad..9e87f83 100644 --- a/roles/web…	mikeashley
604	2017-01-22 11:49:50	For those who see this error, please report what version of Ansible you are using.	mikeashley
604	2017-01-23 21:39:48	I just saw the exact same error on a Digital Ocean Server with Debian 8. The cause was that the server was running out of memory, as it only had 512 MB. When i activated a swap file the installation ran without problems.	Dosenpfand
604	2017-02-06 16:49:40	ansible 2.2.1.0 here, I got the same error when trying to install stuff on a fresh Ubuntu 16.04	arpadlukacs
604	2017-02-07 07:19:39	@arpadlukacs how much memory + swap did the system you tried running it on have?	Dosenpfand
604	2017-02-07 07:31:39	I used VirtualBox with 2GB RAM, I'm not sure about the swap, because I just chose the automatic partition.	arpadlukacs
604	2017-03-01 18:06:43	I get the same error. I am on a fresh Debiatn 8.7 and have Ansible 2.0.0.2. I do have 489MB of RAM and 511MB of swap. I am not sure if this is helpful but I ran the playbook with `-vvvv` and I do get a slightly longer error message. <S_CODE_TOKEN>`	cstich
604	2017-03-01 19:00:26	I did some digging around and apparently there seems to be bug somewhere upstream with regards to `composer` and the `PEARL` repository. The same issue is referenced at `Roundcube` [here](https://github.com/composer/composer/issues/6193) as well.	cstich
604	2017-03-12 21:38:34	Issue #659 points out that Roundcube has updated their install to work around the problem. An updated configuration is included in the issue. If somebody could verify the fix and submit a pull request, that would be great.	mikeashley
603	2016-10-17 17:04:49	I am in the middle of upgrade from wheezy to jessie and most of it seems to work except vpn role. Getting error about not being able to find service 'openvpn@server' despite `systemctl enable openvpn@server` in command line appears to work just fine. Any clues on how to debug that? <S_CODE_TOKEN>	hippich	2016-10-21 04:19:02
603	2016-10-18 00:45:27	I recently did the upgrade and had no issues with OpenVPN. What task was this in?	lukecyca	2016-10-21 04:19:02
603	2016-10-18 00:47:50	<S_CODE_TOKEN>	hippich	2016-10-21 04:19:02
603	2016-10-21 04:19:02	So I restarted server after upgrade from wheezy to jessie and it appears like it solved this problem, therefore i am closing this issue.	hippich	2016-10-21 04:19:02
602	2016-10-16 00:46:11	As discussed in #595	lukecyca	2016-10-16 08:25:50
601	2016-10-15 05:22:59	Hello guys, I'm about to give up. This has been an exercise in futility overall. I tried both master and wheezy on 14.04, 15.04, 16.04, useless. No way in hell you can get it to work, there's just too many things that are different, packages that are discontinued, owncloud has issues with requirements not updating, there's a test repo to address that instead of actually updating the official repo…	working-name
601	2016-10-15 08:14:59	Wheezy was never updated to run on distributions that use systemd. Master does not support Ubuntu distributions yet. If you are deploying from master on Debian 8, what errors do you see? Perhaps you are misconfiguring your setup before running the playbook?	mikeashley
601	2016-10-15 12:30:26	(Debian 8) No errors other than /encrypted/\* not being found. The second was about not being able to start OpenVPN but that's because TUN/TAP was off for my VPS. All the rest were yellow and green statuses. I'll post my configuration once I get to a computer.	working-name
601	2016-10-15 12:58:38	Errors: <S_CODE_TOKEN> My [config](https://gist.github.com/working-name/4843c1985040bdb749983c615b463cea). Before I ran the playbook I copied my `id_rsa.pub` as `gitolite.pub`, commented out `- tarsnap` in site.yml, and ran these: <S_CODE_TOKEN>	working-name
601	2016-10-16 01:13:21	Ran the playbook on Debian 8.5 x64, this time I'm able to log in via IMAP/SMTP. However not much else is improved. If you'd like to see the verbose playbook log, [here it is](https://gist.github.com/working-name/7540a91f519b16d28f98de391e423d7f). I'm going to attempt to document what I find, just in case it may be useful to you. If not, just let me know, I'll close the issue. 1. Wallabag pgsql da…	working-name
601	2016-10-16 08:20:00	Documenting will be helpful if you can get to root cause. I have no personal experience with wallabag. As for owncloud, it deploys properly on a test server I use, so I am interested in understanding what went wrong in your case.	mikeashley
601	2016-10-23 02:57:20	Well I'm not sure what's different about your test server, but my OpenVZ VPS and my other VMWare Fusion Debian 8 instances behave the same. No errors while deploying, however once deployed: 1. Roundcube complains about not being able to connect to the database (might be connected to the fact that /decrypted/\* is skipped while deploying, I can't find the sqlite file referenced in roundcube's conf…	working-name
601	2016-10-24 22:57:50	Yeah, I give up. If any one of you developers want to try your hand at deploying on my VMWare Debian 8 and see it fail live, let me know :)	working-name
601	2016-10-29 17:42:19	I experience the the same problems on my openVZ VPS as listed in https://github.com/sovereign/sovereign/issues/601#issuecomment-255566608	Titan-C
601	2016-10-30 12:38:24	I just managed to get a development environment as stated in the wiki, with virtualbox and vagrant. I see the exact same problems as in my OpenVZ VPS.	Titan-C
601	2016-10-30 13:34:30	Remember, @mikeashley this is not openVZ only, it's also VMWare, which is a full virtualization, it does not use the local kernel. I'll do my best to find some time to set up a physical debian box and test it out. @Titan-C I tried to troubleshoot the playbook but it's a mess. The most you can do with it is get back the output of commands sent to the server with `-v` flag, and if you set the ENV `…	working-name
601	2016-10-30 14:55:49	I reproduced a number of your problems with the Vagrant-based VM. - PR #609 addresses the problem you were having with Roundcube. - Regarding owncloud and newebe, check /var/log/apache2. I find that apache is seeing requests to autoconfig.sovereign.local in those cases. I don't know why it is correct for news and mail. I think we're seeing an interaction between host lookup and Apache that doesn'…	mikeashley
601	2016-10-31 10:07:55	> I think we're seeing an interaction between host lookup and Apache that doesn't happen in a properly-configured server. (My test server is a full Linode instance with its own domain.) What is a properly-configured server? Isn't it this project about configuring the server? I'm also testing online on a VPS with its own domain and I also see owncloud being served to autoconfig.	Titan-C
600	2016-10-13 03:18:20	TASK [mailserver : Ensure mail domain directories are in place] **************** fatal: FAILED! => <S_CODE_TOKEN> From what I can gather there's supposed to be directories for the domain name and the account name inside /decrypted. Right now I only have "test" in there. I cannot find another reference to `item.domain` and `item.account` which are probably the "undefined variables". Should I creat…	working-name	2016-10-13 14:53:20
600	2016-10-13 08:58:30	Are you using the master branch or the wheezy branch from git?	neuhaus	2016-10-13 14:53:20
600	2016-10-13 14:38:32	Hi there, I was using the master, I wasn't aware there was a wheezy branch. I reinstalled 16.04 on the VPS and tried to run the wheezy version on it. That dovecot.yml error is still there. When I grep for `item.name` I can only find it used but not defined. Where is that supposed to be defined? #### Full Error // TASK [mailserver : Ensure mail domain directories are in place] <S_CODE_TOKEN>	working-name	2016-10-13 14:53:20
600	2016-10-13 14:49:15	Check your `group_vars/sovereign` file, it should define `mail_virtual_domains` there. Did you configure a domain name in that file? This is covered in the README in point 4 "Configure your installation".	neuhaus	2016-10-13 14:53:20
600	2016-10-13 14:53:20	Please reopen if this does not fix your problem. Note: We could put a check in the playbook that makes sure you have configured a domain and gives a more helpful error message if you forgot it.	neuhaus	2016-10-13 14:53:20
600	2016-11-15 03:33:21	This issue is _likely_ due to the way yaml is written in the old vs. new code. In the old code, the code was: <S_CODE_TOKEN> while in the new code it is: <S_CODE_TOKEN> Note the differences between the last lines. You will have to switch to the second style for all similar constructions. The easiest way to do that is to merge in these files from the current branch (checking they haven't changed t…	dr-nate	2016-10-13 14:53:20
599	2016-10-09 17:40:34	My install is errors out on `TASK [common : Get an SSL certificate for {{server name}} from Let's Encrypt] ***` When I attempt to start apache2 manually on the server I get the following error: <S_CODE_TOKEN> **{{server name}} is a redaction for posting.** I check under the letsencrypt directoy that is created from the LetsEncrypt release download (`letsencrypt.yaml`). I don't see a `letsencrypt-…	doughock	2016-10-09 22:28:07
599	2016-10-09 22:28:07	It seem to be an issue with the server name. I change the name to something more simple (i.e. domain.com) and the installation finished.	doughock	2016-10-09 22:28:07
599	2016-10-10 08:44:07	OK, can you tell us what characters caused the issue in the hostname? Perhaps we can add a little note to the README regarding invalid hostnames.	neuhaus	2016-10-09 22:28:07
598	2016-10-08 13:29:12	This PR upgrades wallabag to the latest version. Wallabag 2 was released in April 2016 and brings many improvements and changes. Looks like they re-wrote many parts of the application. The old 1.x version is not actively worked on anymore. Two things that still need some work (help / suggestions welcome!) 1. currently, the URL is read.myhostname/web. I think the apache config files needs some twe…	wsteitz	2017-01-13 13:15:41
598	2016-10-08 22:15:07	Thank you for the PR. Would it be possible to split the configuration file changes into different commits? I find it very helpful to have one commit for the package's configuration file and then a second commit for sovereign-specific changes. This makes it easier in the future to reason about configuration file changes in new versions of the package.	mikeashley	2017-01-13 13:15:41
598	2016-10-09 09:14:56	I've splitted the commits in role and configuration changes. Of course that means that the intermediate commit is not a working revision, as the steps in the role don't match the configuration files. Re-running the installer now also works without problems. To avoid overwriting the old wallabag 1.x database, the database is now called wallabag2. Overall, the PR is now feature complete and ready f…	wsteitz	2017-01-13 13:15:41
598	2016-10-09 13:07:23	Thanks for the updates. Two other questions after review: 1) how have you tested this, and 2) have you considered adding `DESIGN.md` to document assumptions, intent, gaps, etc? You might look at `DESIGN.md` in the webmail role for inspiration.	mikeashley	2017-01-13 13:15:41
598	2017-01-02 14:17:13	is there any chance to get it merged soon?	akovalyov	2017-01-13 13:15:41
598	2017-01-13 12:49:41	@mikeashley @wsteitz how can I help in getting this into core? I am a newbie in Ansible, but at least can help with testing (not with documentation, English and writing are two my weak points as well).	akovalyov	2017-01-13 13:15:41
598	2017-01-13 13:15:41	@akovalyov I decided against using ansible on my server. So there is no real interest from my side to finish up on this one. Sorry. In the meantime, wallabag's installation steps got simplified a bit. It would need to check what has changed and adapt accordingly. the best idea is probably closing this PR and re-open a new one.	wsteitz	2017-01-13 13:15:41
597	2016-10-03 14:22:53	changelog at https://github.com/SSilence/selfoss/releases/tag/2.15	wsteitz	2016-10-08 21:56:10
596	2016-10-01 06:58:41	I haven't used ansible in a pretty long time. I looked at my old user.yml file and I'm seeing a few more variables in there that aren't in the new sovereign file. Like `webmail_db_password` and `mail_db_password`. I'm wondering how these are set now and what I could be doing wrong? I'm on Debian 8.6. The exact error that is coming up on the page is <S_CODE_TOKEN> Thank you.	DomenicF	2016-10-01 17:53:02
596	2016-10-01 17:53:02	I see NOTE: currently unavailable. on the README now.	DomenicF	2016-10-01 17:53:02
595	2016-09-29 06:02:33	After upgrading to Jessie, I am not able to get rmilter to work. I get these messages in `/var/log/mail.log`: <S_CODE_TOKEN> I noticed that the rmilter process is still using a unix socket, but from #521 it sounds like the intention is to use a tcp socket. <S_CODE_TOKEN> Perhaps `/etc/rmilter.conf` needs to be specified by ansible. Better yet, perhaps we should put all configuration overrides in …	lukecyca	2016-10-17 23:54:09
595	2016-09-29 14:46:29	Confirmed that the following change appears to fix it. <S_CODE_TOKEN> Will wait for comments before submitting a PR to make sure I'm not missing something (I don't feel I understand systemd that well yet).	lukecyca	2016-10-17 23:54:09
595	2016-10-13 09:01:56	So the issue is that postfix running smtpd in a chroot can't reach the rmilter unix domain socket? UNIX domain socket would be preferable if we can get it to work, it's roughly twice as fast as TCP sockets IIRC.	neuhaus	2016-10-17 23:54:09
595	2016-10-14 08:47:54	> So the issue is that postfix running smtpd in a chroot can't reach the rmilter unix domain socket? In #521, @carljm explains why he chose to use a TCP socket, which I think is probably fine. At least, that's not what I'm trying to change here. The issue here is that the configuration for rmilter appears to still try to use the UNIX socket, which is contradictory to the comments in #521, etc. It…	lukecyca	2016-10-17 23:54:09
595	2016-10-16 22:13:51	Sorry, haven't had much time for sovereign recently. I think this is fine. It definitely worked after #521, but that was probably because we were using a socket-triggered service, and that service definition specified the TCP port. I think that has since been removed for other reasons, which probably broke this.	carljm	2016-10-17 23:54:09
595	2016-10-17 23:54:09	Thanks @carljm. My fix has been merged so I consider this resolved.	lukecyca	2016-10-17 23:54:09
594	2016-09-28 23:14:32	Has there been any thought put into using RainLoop over roundcube? I'm using RainLoop locally and it seems pretty solid. It probably wouldn't take me too long to add the setup to ansible. The manual installation was pretty straight forward.	bpeterman
594	2016-09-29 15:59:16	There don't seem to be any packages yet for Rainloop, so what would be the advantages?	neuhaus
594	2016-10-09 09:26:23	I case we are rethinking the webmail client used in sovereign, [mailpile](https://www.mailpile.is/) looks very interesting.	wsteitz
594	2016-10-10 08:43:06	Looks nice. Again, what are the benefits to change from Roundcube to RainLoop or mailpile?	neuhaus
594	2016-10-10 22:59:15	Well, I think the main reason I switched to RainLoop was because Roundcube doesn't appear to be working currently with Sovereign (didn't work for me "out of the box"). Might just be personal preference as I feel the Roundcube interface is fairly antiquated. Just thought I'd throw the idea out there to see what others think.	bpeterman
594	2016-10-10 23:29:46	Could you be more specific about what didn't work? Fresh install of Debian 8? Debian 7?	mikeashley
594	2016-10-11 17:20:35	I'm mainly referring to this. https://github.com/sovereign/sovereign/commit/195d8811fc1551afbe84bb7b6267a25008653fe9#diff-04c6e90faac2675aa89e2176d2eec7d8R22 I thought it was a known issue. I can't recall the exact errors but it was a fresh install on Ubuntu 16.04. I could go digging in my logs to determine the exact issue but I'm not sure I still have them. I believe I ended up commenting out th…	bpeterman
594	2016-10-12 08:35:03	Ah, the README was out of date; I corrected it on master. The master branch doesn't officially support Ubuntu yet but would love to see that regression fixed with a PR. On the wheezy branch (which supports Trusty but not Xenial), Roundcube is indeed a little rough to install due to nagging issues with unattended installs of the package with the postgres backend. It has to be patched up manually.	mikeashley
594	2017-02-06 13:05:39	Talking about the wheezy branch.. we should announce a date when we will stop supporting it.	neuhaus
594	2017-02-06 17:23:56	On 06.02.2017 14:05, Sven Neuhaus wrote: > woTalking about the wheezy branch.. we should announce a date when we > will stop supporting it. > Also Debian 9 has just been frozen, so it would be prudent to start thinking about compatibility to it.	neuffer
593	2016-09-27 09:37:10	Postgres is used by several roles, but the setup is currently part of the 'mailserver' role. By moving it to 'common', it's possible to disable the mailserver without breaking the others.	wsteitz	2016-10-03 20:00:29
593	2016-09-29 16:43:41	Looks good to me, have you tested this?	neuhaus	2016-10-03 20:00:29
593	2016-09-30 07:42:21	I tried it on a newly setup VPS without problems.	wsteitz	2016-10-03 20:00:29
593	2016-10-03 20:00:34	Thanks!	neuhaus	2016-10-03 20:00:29
592	2016-09-26 04:03:31	https://pingability.com/zoneinfo.jsp complains when mail is rejected for the abuse user.	bpeterman	2016-09-29 16:48:12
592	2016-09-29 16:48:18	Thanks!	neuhaus	2016-09-29 16:48:12
591	2016-09-16 09:17:35	This PR addresses Issue #557. I tested it by deploying, redeploying to verify no changes, manually dropping the database, and deploying a final time to confirm the database is configured again.	mikeashley	2016-09-16 17:00:59
591	2016-09-16 17:01:29	Looks like a simple, sensible change.	ariddell	2016-09-16 17:00:59
590	2016-09-05 10:42:48	This PR reinstates the webmail role lost when we moved to Jessie. It installs Roundcube from source using sqlite3 as the database backend. The `carddav`, `managesieve`, and `twofactor_gauthentication` plugins are carried forward using the plugin management system that the Roundcube team has implemented using PHP composer.	mikeashley	2016-09-11 09:04:29
590	2016-09-05 11:59:07	Thanks, looks good. Do you have it running on your test system?	neuhaus	2016-09-11 09:04:29
590	2016-09-05 12:28:20	Yes. When all the feedback is in, and it's ready to commit, I'll rebase to squash the whitespace cleanup.	mikeashley	2016-09-11 09:04:29
590	2016-09-05 12:55:06	On 05.09.2016 12:42, Mike Ashley wrote: > This PR reinstates the webmail role lost when we moved to Jessie. It > installs Roundcube from source using sqlite3 as the database backend. > The |carddav|, |managesieve|, and |twofactor_gauthentication| plugins > are carried forward using the plugin management system that the > Roundcube team has implemented using PHP composer. Why do you use sqlite3 wh…	neuffer	2016-09-11 09:04:29
590	2016-09-05 13:48:55	What do you mean by "integrate the system"? Roundcube does not persist much data, and I think it's an advantage to not have this role depend on postgresql.	mikeashley	2016-09-11 09:04:29
590	2016-09-06 11:06:59	On 05.09.2016 15:49, Mike Ashley wrote: > What do you mean by "integrate the system"? Roundcube does not persist > much data, and I think it's an advantage to not have this role depend > on postgresql. > > We already have the dependency on postgresql, so you don't gain > anything, but instead complicate the dependency graph and in case of > upgrades > you now have to migrate 2 database backends a…	neuffer	2016-09-11 09:04:29
590	2016-09-06 23:43:40	Mike, sorry, I don't follow your reasoning. On an upgrade, you have to migrate the database no matter where it is. As for interaction, that typically happens through the application layer of the packages we're talking about, not the persistence layer, so no advantage there either. You are right we are adding a package dependency (sqlite3), but in exchange we get a more efficient runtime. That's a…	mikeashley	2016-09-11 09:04:29
590	2016-09-07 06:42:21	On 07.09.2016 01:43, Mike Ashley wrote: > Mike, sorry, I don't follow your reasoning. On an upgrade, you have to > migrate the database no matter where it is. As for interaction, that > typically happens through the application layer of the packages we're > talking about, not the persistence layer, so no advantage there either. And how many applications do you know support accessing more then one…	neuffer	2016-09-11 09:04:29
589	2016-08-30 16:29:22	Rspamd changed the recommended way of starting its services, thus the playbook is failing on this task. References: - https://github.com/vstakhov/rspamd/pull/762 - https://rspamd.com/doc/quickstart.html#running-rspamd > Packaging should start rspamd and configure it to run on startup on installation.	tomasbedrich	2016-09-04 09:38:32
589	2016-08-30 17:12:38	FWIW, I wrote this rspamd setup initially, and this change looks correct to me.	carljm	2016-09-04 09:38:32
589	2016-09-05 11:09:07	Thanks, guys!	mikeashley	2016-09-04 09:38:32
588	2016-08-30 15:26:28		tomasbedrich	2016-09-05 11:07:54
588	2016-09-04 09:22:11	Why would we want this change?	mikeashley	2016-09-05 11:07:54
588	2016-09-04 10:23:40	It allows you to use SSH agent forwarding from local machine when logged in as a root on the remote machine. I use this feature for cloning the Github repositories to /var/www (owned by root) without a need to store my private SSH keys on the remote machine.	tomasbedrich	2016-09-05 11:07:54
588	2016-09-05 11:08:21	Thank you!	mikeashley	2016-09-05 11:07:54
587	2016-08-10 22:07:49	All my commits fail CI because of some error in Travis that is unrelated to my actual code: <S_CODE_TOKEN> Can someone go buy that dude a beer so he stops crying?	oskapt
586	2016-08-10 22:04:18	This PR will remove any existing source installation of z-push and install it from their new Ubuntu/Debian repos. It also splits out the configuration into the new backend-specific configuration and installs all the requisite packages. I have this running in production under Ubuntu 14.04. This closes #584.	oskapt	2016-09-11 14:18:31
586	2016-08-11 21:05:00	Thanks @oskapt . Do there need to be any changes on the jessie branch?	ariddell	2016-09-11 14:18:31
586	2016-08-11 21:48:20	@ariddell It isn't tested on Jessie, but it's configured to work on all three. I'm running it on Ubuntu. Someone should run it just to make sure I didn't miss anything - afaict the only difference is the repository path.	oskapt	2016-09-11 14:18:31
586	2016-09-09 09:10:13	@oskapt I think this PR is headed in a good direction. Do you have any interest in reworking it for the jessie branch? I don't know if anybody will champion it for wheezy. If you are not interested I will probably pick it up.	mikeashley	2016-09-11 14:18:31
586	2016-09-11 14:18:31	I'm going off on my own.	oskapt	2016-09-11 14:18:31
585	2016-08-10 21:59:49	The imap module needs to be enabled on Ubuntu 14.04. Without it z-push doesn't work. This closes #583.	oskapt	2016-09-11 11:03:24
585	2016-09-09 09:05:44	I am not working on the wheezy branch. Does any committer want to champion this PR? If not, I will close it. The imap module is enabled by default on the jessie branch.	mikeashley	2016-09-11 11:03:24
585	2016-09-11 11:09:06	Thanks for the fix!	mikeashley	2016-09-11 11:03:24
584	2016-08-10 21:49:49	the new version of z-push is available via repos and requires slightly different configuration. PR en route.	oskapt
583	2016-08-10 13:52:06	Fresh install on Trusty is throwing this error: <S_CODE_TOKEN> As a result, mobile devices (all my iDevices) won't connect and won't process mail in or out.	oskapt	2016-09-11 10:11:27
583	2016-08-10 16:41:44	I just rewrote the config to install z-push from package (they now have package repos), hoping that 2.3 would fix this issue. It doesn't, so now I'm diving into their code to see where the function they're testing actually resides. Either it's not in `php5-imap` (which we install) or the name has changed (which they should have caught).	oskapt	2016-09-11 10:11:27
583	2016-08-10 16:45:32	Hrmph. Nevermind. On Trusty we need to call `php5enmod imap` to actually turn it on after installing. PR forthcoming.	oskapt	2016-09-11 10:11:27
583	2016-09-11 10:11:27	Closing, since the PR covers this.	mikeashley	2016-09-11 10:11:27
582	2016-08-10 13:26:42	As an extension to the behavior documented in #581, there is a race condition regarding mail delivery when the playbooks are run. During the time that the SQL is being run, any mail that is delivered or being processed will suddenly find itself with no user configuration on which to operate. The period in question is small, but it exists. The problem arises from our behavior of dropping the table…	oskapt	2016-09-16 08:13:03
582	2016-09-11 10:20:55	Why wouldn't you simply stop the postfix and dovecot services before commencing with configuration changes? That seems to be the cleanest way to handle it.	mikeashley	2016-09-16 08:13:03
582	2016-09-11 13:15:56	Configuration management (Ansible, Puppet, Chef, cfengine) is a tool to automate tasks that a human would do. It does them in the same way, every time, without fail. When I write playbooks, I automate myself. - No human system administrator stops the mailserver when adding users. - No human sysadmin blows away the entire database every time they want to add a user, domain, alias or other object. …	oskapt	2016-09-16 08:13:03
581	2016-08-10 13:11:23	The way that the playbook is designed appears to target a single-user environment. All passwords are generated manually offline, most are hashed, and the hashed form is put into the config. These hashed forms are inserted into files and tables as appropriate. At the same time, the mail portion of the configuration allows (and encourages) multiple users. Sovereign, as built, is an excellent setup …	oskapt	2016-09-16 08:12:10
581	2016-08-14 20:14:05	Additionally I'd suggest the use of postfixadmin. Ubuntu and Debian currently have version 2.93-2 in their repositories. Postfixadmin is under active development even so it doesn't look like it from the projects webpage.	neuffer	2016-09-16 08:12:10
581	2016-09-11 10:39:15	This has come up several times in the past. As we say in the first paragraph of this project's README, sovereign is designed for maintaining personal cloud services. I do not recommend it for groups precisely because all configuration information is kept on the client side, under version control, including passwords. Admittedly, not all our roles are in line with this design intent. OwnCloud is a…	mikeashley	2016-09-16 08:12:10
581	2016-09-11 14:17:25	My philosophy is covered in #582 in today's response. As for keeping thing on the client side, such as passwords, and in a repo, Ansible Vault is designed to allow you to do this safely. Furthermore, if the use case _can_ spread to > 1 user (even if that is just me and my wife), why not give users the ability to change passwords? Does including this functionality, already nicely packaged for you,…	oskapt	2016-09-16 08:12:10
580	2016-08-09 19:31:51	I'm going to get flamed by the "don't break Debian" crowd, but whatevz. A mailserver with no webmail client is not nearly as useful as a mailserver with one. Ubuntu 14.04 is also stuck on 0.9.5. This PR installs Roundcube 1.2.1 from (**_gasp_**) SOURCE! OMG. Unreal. A bunch of PHP scripts in a docroot that we don't need a package maintainer for! Madness! Cats and dogs living together! It's like 1…	oskapt	2016-09-11 11:57:26
580	2016-08-09 22:06:31	This is essentially a duplicate of PR #457 which we elected not to take. Please consolidate discussion to #507. We do need to get the webmail situation resolved.	mikeashley	2016-09-11 11:57:26
580	2016-08-10 12:59:04	We've had so many pains with the distribution provided packages, perhaps for roundcube, building from source is the better option? I'm open to this idea (as I mentioned in the closing comment of #457 ).	neuhaus	2016-09-11 11:57:26
580	2016-08-10 13:47:16	The argument for using a package is that it allows for easy uninstalling of the content if you remove it. That barely applies here - Roundcube isn't throwing stuff in `/usr/local/{etc,bin,sbin,share}/` and `/var/{lib,log,spool}/` or whatever. It's a web app. It's PHP. I'm putting it all in `/var/lib/roundcubemail-{{ roundcube_version }}` with a link to that at `/var/lib/roundcube`. All config fil…	oskapt	2016-09-11 11:57:26
580	2016-08-16 12:45:20	I know y'all will prob reject this PR, but that doesn't stop me from updating the branch to make sure it works. Found today that if this is installed on top of a packaged install of roundcube, it barfs. I added some plays to remove the packaged versions and check for/optionally delete `/var/lib/roundcube` so that we can symlink it. I have this running in production on 14.04.	oskapt	2016-09-11 11:57:26
580	2016-09-09 09:03:59	I am not working on the wheezy branch. Does any committer want to champion this PR? If not, I will close it. PR #590 reinstates webmail on jessie.	mikeashley	2016-09-11 11:57:26
580	2016-09-11 11:57:26	There seem to be no takers for this PR. At a minimum, this PR needs to be reworked to install Roundcube cleanly and not bother with uninstalling an existing package. The role should assume a clean install of Sovereign. I recommend looking at the commits merged at commit 0e379f as an example of how to do this. Please do resubmit a reworked PR if you care to do so. I'm convinced now that we're goin…	mikeashley	2016-09-11 11:57:26
579	2016-08-09 19:20:04	while we all wait for this to be fixed upstream, this PR will patch the files in question according to the referenced bug report. i have this running in production. it brings up an interesting question, though - why do we run opendmarc with mysql when contribution guidelines state that everything should run against postgres? we're all running two db engines on our boxes now.	oskapt	2016-09-11 11:02:22
579	2016-09-09 09:02:59	We have open issue #502 about running with mysql. I'll review this patch and see if it applies to the jessie branch.	mikeashley	2016-09-11 11:02:22
579	2016-09-11 11:00:19	Jessie is running version 1.3, and the bug has been has been corrected in that version.	mikeashley	2016-09-11 11:02:22
579	2016-09-11 11:09:30	Thank you for this fix.	mikeashley	2016-09-11 11:02:22
578	2016-08-04 14:22:52	Automatic renewal of certificates should occur silently if there was no error, currently a daily reminder is sent by mail that nothing happened. This is also the [official recommendation](https://certbot.eff.org/docs/using.html#renewal): > If you’re sure that this command executes successfully without human intervention, you can add the command to crontab (since certificates are only renewed when…	Dosenpfand	2016-08-05 07:05:50
578	2016-08-05 07:06:31	Thank you!	mikeashley	2016-08-05 07:05:50
577	2016-07-14 16:40:12	This PR creates a SQL function in the `mailserver` database for updating passwords and configures the password plugin for operation. It won't be useful without #576, so feel free to scrap this if you don't accept the other.	oskapt	2016-09-11 14:19:06
577	2016-07-14 21:46:22	Hi @oskapt . Thanks for all these PRs. Have you looked at the jessie branch? It's quite a bit ahead of master and perhaps might benefit from these changes.	ariddell	2016-09-11 14:19:06
577	2016-07-28 02:13:40	jessie is a non-starter because it's missing roundcube. i'm building this out for production to replace Fastmail - a web email client is important. i ended up just deploying my stuff on Ubuntu, since that's where the rest of our environment is. i just moved my personal wheezy instance of sovereign to a new Ubuntu instance with all of the changes in these PRs. works great.	oskapt	2016-09-11 14:19:06
577	2016-08-05 07:19:31	There's PR #507 on the jessie branch for reinstating roundcube. You might have a look.	mikeashley	2016-09-11 14:19:06
577	2016-08-05 12:31:09	I wrote my own playbook for installing Roundcube from source, and it works fine. I think I'm over submitting PRs here, since they seem to get attention from everyone _except_ the maintainer.	oskapt	2016-09-11 14:19:06
577	2016-08-08 21:09:45	Thanks for the PR. I was on vacation for the last 4 weeks however @mikeashley and @ariddell are also comitters.	neuhaus	2016-09-11 14:19:06
577	2016-09-09 09:01:05	I am not working on the wheezy branch. Does any committer want to champion this PR? If not, I will close it.	mikeashley	2016-09-11 14:19:06
577	2016-09-11 14:19:06	I'm going off on my own.	oskapt	2016-09-11 14:19:06
576	2016-07-13 16:21:18	Sovereign, as written, drops all tables and recreates them on every run. In doing so it recreates all users with passwords as originally set. There is no provision to allow users to change their own passwords (though I'm about to work on that), and if they did, the passwords would be clobbered on the next run. This also creates a race condition - email that arrives during the instant that the dat…	oskapt	2016-09-11 14:18:56
576	2016-07-13 17:11:07	In general I'm in favor of this approach (especially due to the race condition issue, though I wonder if a transaction and appropriate transaction isolation could solve that too?) But the trust issue isn't necessarily a problem with the current approach, you can provide a separate UI for users to provide a password and you just get the hash to integrate into the Ansible config. You're going to ha…	carljm	2016-09-11 14:18:56
576	2016-07-13 17:14:21	Realized after posting PR that it didn't handle a case where a user was removed from the configuration but still in the db. I now check for that and remove from the db (config is god). Same for aliases - if no user exists (deleted in this run or otherwise), aliases are removed.	oskapt	2016-09-11 14:18:56
576	2016-07-13 17:18:23	@carljm - My thought here is that users changing passwords updates the database (if I use the roundcube plugin, which is what I'll be poking at next). If passwords are already in the database, then I just need to not clobber them. That's a _lot_ less work than having some external setup that grabs the password, encrypts it, puts it in Ansible, and then runs Ansible to update the database. Users a…	oskapt	2016-09-11 14:18:56
576	2016-07-13 17:25:45	@oskapt yeah, I get your thinking, and I've wrestled back and forth with this same question. But it still seems to me that there's some conceptual inconsistency in this PR. Right now, as you say, "config is god," in every aspect. Whatever's in the config is guaranteed to match what's actually used (assuming you've run Ansible.) After this PR, "config is kinda-sorta-mostly-god, but only in terms o…	carljm	2016-09-11 14:18:56
576	2016-07-13 18:02:29	@carljm It's a dilemma, for sure. I've run sovereign for ~2y at home, where my wife doesn't care if she can't change her password. I'm deploying it for a small office environment now, and they _do_ care. The workflow now with Fastmail is I set them up and give them their initial password and then tell them to change it. If they forget it, I can go back and reset it. I see this change for sovereig…	oskapt	2016-09-11 14:18:56
576	2016-07-13 18:44:40	@oskapt I'm not a maintainer/committer, so the merge decision isn't up to me :-) Definitely appreciate you sharing your work back!	carljm	2016-09-11 14:18:56
576	2016-08-09 12:51:22	I appreciate how this solves a real problem. It does, however, as @carljm points out, run contrary to the idea of the ansible configuration specifying precisely the desired state of the server. edit: correct @mention	ariddell	2016-09-11 14:18:56
576	2016-08-09 15:35:21	I think the answer to "should I know every user's password and should they never be able to change them" trumps the philosophical dilemma of "should Ansible control everything." Adding `force: true` or something still gives me the ability to override it during Ansible. Ansible replaces actions that I would do manually, assuring that they are done consistently. Any action that I would do, it does …	oskapt	2016-09-11 14:18:56
576	2016-08-10 08:42:45	@oskapt I appreciate the effort you put into this. Thank you. Could you separate the problem(s) you are trying to solve from your implementation? @carljm is making some good points, for example, about alternative and probably more robust ways of addressing the race condition that exists when rerunning the mailserver role concurrent with mail delivery. As for password management, I want to be sure…	mikeashley	2016-09-11 14:18:56
576	2016-08-10 13:37:51	Please see #581 and #582 for the issues you requested. I move fast. Sorry that I don't open issues first. I'm the sole admin in a fast-moving company with little tolerance for stuff not working. They don't understand much about IT, so I don't have the luxury of working through solution options over several weeks - when I find something that doesn't work, I fix it. If I don't, I have to answer imp…	oskapt	2016-09-11 14:18:56
576	2016-09-09 09:00:35	I am not working on the wheezy branch. Does any committer want to champion this PR? If not, I will close it.	mikeashley	2016-09-11 14:18:56
576	2016-09-11 14:18:56	I'm going off on my own.	oskapt	2016-09-11 14:18:56
575	2016-07-10 16:12:47	Fixes the _"Unable to negotiate a key exchange method"_ error when trying to communicate with Github using SSH. This was caused by setting too restrictive default value for `KexAlgorithms` in SSH config file. Related links: - [testing Github SSH connection](https://help.github.com/articles/testing-your-ssh-connection/) - [article containing a fix](https://stribika.github.io/2015/01/04/secure-secu…	tomasbedrich	2016-07-12 17:04:23
574	2016-07-08 15:28:36	Sorry if this is messy - I'm doing this for myself and don't seem to be very good at keeping it organized for you. I'm doing this in its own branch so that new commits don't sneak in after submitting the PR. I'll keep my master pulling from yours so it's clean. This PR contains everything from the first PR and also: - private information now stored in `vars/private.yml` (password: `sovereign`) - …	oskapt	2016-09-11 14:18:44
574	2016-07-09 00:29:19	in this case travis gets stuck on the vault password. you can solve this by writing out the password (sovereign) to a file and using `--vault_password_file` to point to it in the command.	oskapt	2016-09-11 14:18:44
574	2016-07-12 16:46:38	Added some changes to fix errors discovered today. I tested with installing roles and then uninstalling them, but I didn't test with never installing the roles to begin with. There were some errors on stopping nonexistent services - these are now ignored.	oskapt	2016-09-11 14:18:44
574	2016-07-12 17:03:52	These are great PR's, but they are huge. :) It would probably help the review and merging process if the various things you are trying to do were broken down into separate PRs that didn't touch so many files at one time.	jplock	2016-09-11 14:18:44
574	2016-07-12 17:40:33	Is that really appropriate? I'm adding a `no_thing.yml` for every role. It's really the _same_ thing, just in all the roles. Should I submit one PR per role that does the same thing? Same with moving variables into `private.yml` with Vault. Same thing with fixing all the lint stuff. Do you want me to submit 50 PRs, one for each part of the same task?	oskapt	2016-09-11 14:18:44
574	2016-07-12 17:40:54	Hate that the close button is closer than the comment button.	oskapt	2016-09-11 14:18:44
574	2016-09-09 08:59:40	I am not working on the wheezy branch. Does any committer want to champion this PR? If not, I will close it.	mikeashley	2016-09-11 14:18:44
574	2016-09-11 14:18:44	I'm going off on my own.	oskapt	2016-09-11 14:18:44
573	2016-07-06 18:42:46	Most of these are cleanup after running `ansible-lint` on the master branch. There were a bunch of more-complicated/less-valuable suggestions, but I took on the easy ones. I also fixed stuff that generates deprecation warnings in Ansible >= 2.0. In doing this I stumbled across a bug in `newebe.conf` where it wasn't notifying supervisor correctly. This has also been fixed (no issue seems to exist …	oskapt	2016-09-11 14:18:01
573	2016-07-07 14:30:23	there's a typo in `ansible.cfg` - inventory directive should be `inventory` instead of `inventory_file`. it's fixed in my master branch. not sure what i was thinking when i made that change or how it missed testing. sorry.	oskapt	2016-09-11 14:18:01
573	2016-07-08 01:33:48	looks like travis is borked.	oskapt	2016-09-11 14:18:01
573	2016-07-08 01:43:01	Thanks for these changes. I think they look pretty good and safe to apply.	jplock	2016-09-11 14:18:01
573	2016-08-09 19:36:57	i cherry-picked all the relevant lint stuff into a new branch: oskapt/lint-cleanup. might be easier to work with.	oskapt	2016-09-11 14:18:01
573	2016-08-11 21:07:59	This is great. Is this all ready? Also -- it would be great to have a separate PR making all these changes targeting the jessie branch.	ariddell	2016-09-11 14:18:01
573	2016-09-09 08:58:54	I am not working on the wheezy branch. Does any committer want to champion this PR? If not, I will close it.	mikeashley	2016-09-11 14:18:01
573	2016-09-11 12:13:16	What version of ansible and ansible-lint were you running against when you made these changes? Your note suggests a version of Ansible > 2.0, but we currently pin master at version 1.6.6, and I didn't see a change to `requirements.txt` or `test-requirements.txt`. Given that these are lint cleanups, please do get this PR working with TravisCI before continuing.	mikeashley	2016-09-11 14:18:01
573	2016-09-11 14:18:01	Pinned to Ansible 1.6, eh? No, thanks.	oskapt	2016-09-11 14:18:01
572	2016-07-03 10:09:19	The `private_key` variable used to check for changes was never registered.	mikeashley	2016-07-03 10:10:07
571	2016-06-26 19:50:44		cimm	2016-06-26 19:50:59
571	2016-06-26 19:51:41	Sorry, wrong pull request. 😢	cimm	2016-06-26 19:50:59
570	2016-06-23 19:28:49	Getting my feet wet with Ansible and trying to get the `jessie` branch working on my server. Saw the following warning and thought is was an easy candidate to find out how to help the project a tiny little bit. <S_CODE_TOKEN> Using Ansible 2.1.0.0. The diff should be self explanatory. Someone probably accidentally duplicated the `when` statement when adding the Let's Encrypt test recipes meaning …	cimm	2016-07-03 08:48:39
570	2016-07-03 08:48:30	Looks good. Thank you!	mikeashley	2016-07-03 08:48:39
569	2016-06-13 14:57:13	Hi@all, how i can control / administrate the mail addresses and the alias?	approached	2016-07-03 09:03:24
569	2016-06-24 15:14:31	Is the database structure compatible to: http://postfixadmin.sourceforge.net/	approached	2016-07-03 09:03:24
569	2016-07-03 09:03:24	Duplicate of #448.	mikeashley	2016-07-03 09:03:24
568	2016-06-12 21:22:30	- Harvest testing configuration into group variables - Define testing group for Vagrant to use - Move testing passwords to secrets directory that Vagrant uses - Update .gitignore to keep the testing secrets	mikeashley	2016-06-13 12:42:03
567	2016-05-30 09:19:49	The directives provided by `mod_access_compat` are deprecated. This patch eliminates references to them.	mikeashley	2016-07-03 08:49:55
566	2016-05-27 22:27:23		mrwacky42	2016-06-04 16:00:01
565	2016-05-27 21:52:14	Enforce `tls-min-version` on the client side configuration. See also #561	mrwacky42	2016-05-27 22:27:05
565	2016-05-27 22:20:17	Thanks for this. The target branch should be jessie. (I think requiring TLS 1.2 will break older openvpn clients that are currently working fine.)	ariddell	2016-05-27 22:27:05
565	2016-05-27 22:27:05	I'm actually running on CentOS...	mrwacky42	2016-05-27 22:27:05
565	2016-05-27 22:27:34	Closed in favor of #566	mrwacky42	2016-05-27 22:27:05
564	2016-05-27 21:49:58	The ciphers have changed and there's a new minimum version requirement.	ariddell	2016-05-27 22:16:52
564	2016-05-27 22:16:52	Fixed.	ariddell	2016-05-27 22:16:52
563	2016-05-27 21:02:46		ariddell	2016-05-28 09:38:45
562	2016-05-27 20:37:16	sudo doesn't come installed by default when installing jessie from an .iso or when using Digital Ocean's Jessie 8.3.	ariddell	2016-05-28 09:40:33
561	2016-05-24 06:25:18	A couple more tips from https://blog.g3rt.nl/openvpn-security-tips.html - tls-min-version (on client side) - remote-cert-eku - verify-x509-name	mrwacky42	2016-05-27 21:29:24
561	2016-05-26 17:11:25	My sense is that none of this is needed. We are distributing certificates. There's no need to check CN or extended key usage.	ariddell	2016-05-27 21:29:24
561	2016-05-26 17:18:40	The justification for tips 1 & 2 is here: https://blog.g3rt.nl/openvpn-security-tips.html. Just more extra armor to make sure you aren't being MITM'd	mrwacky42	2016-05-27 21:29:24
561	2016-05-26 18:36:44	I don't think there's a MITM threat here. The client has a copy of the server certificate on disk and that server certificate is self-signed. Am I missing something? On 05/26, Sharif Nassar wrote: > The justification for tips 1 & 2 is here: https://blog.g3rt.nl/openvpn-security-tips.html. > Just more extra armor to make sure you aren't being MITM'd > > --- > > You are receiving this because you c…	ariddell	2016-05-27 21:29:24
561	2016-05-27 21:29:24	Our OpenVPN server certificate is self-signed and we distribute the OpenVPN CA certificate so there's no MITM threat. The only way to impersonate the OpenVPN server would be to obtain a copy of the private key on the server. At this point we're just simply compromised.	ariddell	2016-05-27 21:29:24
561	2016-05-27 21:33:32	Ok, these changes don't hurt anything either..	mrwacky42	2016-05-27 21:29:24
561	2016-05-27 21:47:53	My sense is that some of these changes _are_ unhelpful. They add unnecessary complexity. More importantly, the first and second tips in the linked blog post are connected to the centralized/ICANN PKI infrastructure that many people are trying to move away from. The `tls-min-version` is probably a good idea. Want to put that in a PR?	ariddell	2016-05-27 21:29:24
560	2016-05-21 13:46:23	Currently client email is submitted on port 465. This has been deprecated for years. The correct way to submit email is on the submission port (587). This patch makes this change. The postfix master.cf file is modified to use the submission port, carrying over relevant configuration from the smtps port. Both firewall rules and the email autoconfig file are updated accordingly.	mikeashley	2016-07-03 08:57:20
560	2016-05-21 13:49:09	This addresses #374. Please review. Specific questions: - I did not carry over `wrappermode` based on [this guidance](http://www.postfix.org/TLS_README.html#server_enable). Ok? - My update to `autoconfig.xml` specifies STARTTLS with the expectation the server will require TLS because `security_level` is `encrypt`. Ok?	mikeashley	2016-07-03 08:57:20
560	2016-05-21 13:53:33	I tested the postfix/firewall change. I have not tested the autoconfig change but checked an example online, so I believe it's right.	mikeashley	2016-07-03 08:57:20
560	2016-05-22 09:28:08	Although 465 is depreciated there has been a recently increase in desire to use it - the problem with 587 is that people can do mitm attacks to block STARTTLS, and some clients will stop doing TLS at that point, which is not desirable! 465 on the other hand is TLS only. There's no harm in doing both.	JasperWallace	2016-07-03 08:57:20
560	2016-05-23 07:19:40	This patch configures 587 to be TLS only. It does send STARTTLS but requires the client to request a TLS connection. According to the docs, the `wrappermode` semantics are a bit different but give you TLS also. Indeed, there is no harm in doing both, and doing both would make this change backwards-compatible with our existing setup. Any disagreement on enabling both?	mikeashley	2016-07-03 08:57:20
560	2016-05-30 09:35:44	I updated this PR to leave port 465 open, and the commit message is reworded. I believe this is ready to go if somebody can take a final look.	mikeashley	2016-07-03 08:57:20
560	2016-05-30 11:30:22	Looks good to me. :balloon: If you merge pull request #507 please make sure to change the port there, too. Thanks!	neuhaus	2016-07-03 08:57:20
560	2016-05-30 20:29:31	@Yannik do you have any thoughts about @JasperWallace's comment and/or this PR?	ariddell	2016-07-03 08:57:20
560	2016-06-04 21:26:22	I was testing this along with the roundcube PR, and when I clicked 'Send', this error poped up: > SMTP Error (-1): Connection to server failed. And here's the error logs: <S_CODE_TOKEN> I double checked and the submission port was open as expected, and I had updated the roundcube configuration to use port `587` instead of `465`.	aminb	2016-07-03 08:57:20
560	2016-06-04 22:27:58	I have not updated PR #507. In addition to changing the port number, I think you'll need to use `tls://{{ mail_server_hostname }}` instead of `ssl://...` for the smtp server in roundcube's configuration file.	mikeashley	2016-07-03 08:57:20
560	2016-06-04 23:56:11	Oh very true, I forgot to change the prefix from `ssl://` to `tls://`, and changing that (along with the port of course) did it and it's working fine. Looking forward to seeing these PRs merged :)	aminb	2016-07-03 08:57:20
559	2016-05-16 14:39:10	Encfs, while handy, is far from ideal, and has several issues as posted on https://en.wikipedia.org/wiki/EncFS. Proposal: support full disk encryption, and boot-time dropbear to allow unlocking of the disk via SSH. (unlock could be done via an expect script from a remote site, in case the server goes down frequently, via cron/...) Something as stupid as <S_CODE_TOKEN> already does the trick.	jdeluyck	2016-09-29 16:07:52
559	2016-05-17 15:47:26	The default scripts provided with Debian 7 and Ubuntu 14.04 for doing this are broken. There are some alternatives: - Ext4 encryption (see issue #468) - [securefs](https://github.com/netheril96/securefs), "a better transparent encryption filesystem" See also: Solved issue #120 which already makes encfs optional.	neuhaus	2016-09-29 16:07:52
559	2016-09-29 16:07:52	I'd like to keep this out of sovereign at the moment. Putting the entire machine into an encrypted root partition is something you can do already prior to setting up sovereign. EncFS is already optional. You are welcome to improve the documentation in this regard. A PR to use securefs instead of EncFS would be interesting.	neuhaus	2016-09-29 16:07:52
558	2016-05-13 11:00:22	https://www.eff.org/deeplinks/2016/05/announcing-certbot-new-tls-robot There may be a need to update the scripts...	tomasbedrich
558	2016-05-21 10:46:02	See also https://certbot.eff.org/#debianjessie-apache.	mikeashley
557	2016-05-07 09:51:16	I am using Debian Jessie and everything is working fine, except of this cron task, which is failing. Here is the log: <S_CODE_TOKEN>	tomasbedrich	2016-09-29 16:33:51
557	2016-05-07 10:31:40	I am not seeing that on my server. Perhaps replay the mailserver playbook with the dmarc tag and see if there is anything strange? From the log it looks like the database is misconfigured.	mikeashley	2016-09-29 16:33:51
557	2016-05-08 09:34:50	Replaying the playbook with `--tag=dmarc` completed successfully and gave me this result: <S_CODE_TOKEN> Nothing was changed and everything seems to be okay from the perspective of playbook. I was digging a little bit deeper and opened the MySQL DB and _it was empty_ - so even after replaying the playbook, the schema hasn't been created. Therefore I have created the schema manually using `mysql -…	tomasbedrich	2016-09-29 16:33:51
557	2016-05-08 14:13:02	I made that change. Previously the schema always re-imported on every run. Ideally the schema import would be a task that runs conditionally based on a more detailed check (like, do the tables exist). The ideal check would be for a complete schema match, not sure that's feasible. Anyway if you're able to put together a PR along those lines I'd be in favor, but I don't think we should go back to "…	carljm	2016-09-29 16:33:51
557	2016-05-08 14:16:50	Probably what happened in your case was that an Ansible run crashed after creating the db but before handlers were run.	carljm	2016-09-29 16:33:51
557	2016-05-09 08:49:20	I agree with @carljm. We shouldn't run the import script unconditionally. I've seen such import scripts unconditionally drop tables if they already exist. This would not be good if replaying a playbook on a system that has been running for a while. Before making a change, we should understand what really happened. Can the problem be reproduced in a test setup?	mikeashley	2016-09-29 16:33:51
557	2016-05-09 22:33:38	I am 95% sure that my guess above about what happened is correct. It's a general problem with Ansible handlers. If a later task fails and the Ansible run aborts before running handlers, the handlers won't ever run (because the task that triggered them won't report changed next time). Moving away from using a handler for this would take care of that.	carljm	2016-09-29 16:33:51
557	2016-05-17 15:23:48	Sorry for the delayed reply, guys. I cannot confirm what actually happened, but I think @carljm is correct. The [OpenDMARC schema](http://apt-browse.org/browse/ubuntu/trusty/universe/amd64/opendmarc/1.2.0+dfsg-1/file/usr/share/doc/opendmarc/schema.mysql) is using `IF NOT EXISTS` clauses, so what's the problem of running it unconditionally? The SQL engine will handle the potential conflict.	tomasbedrich	2016-09-29 16:33:51
557	2016-05-17 15:50:26	I was going to suggest using `IF NOT EXISTS` for the schema statements - if it already uses them I see no harm in doing them on every playbook invocation.	neuhaus	2016-09-29 16:33:51
557	2016-05-17 17:06:57	I don't like it because it makes the play report "changed" every time; I couldn't find a way to properly detect changed status. Also it's slower :/	carljm	2016-09-29 16:33:51
557	2016-05-17 18:30:10	Ok, I understand your opinion. At least it might be interesting [to rewrite the playbook using `register` keyword](http://stackoverflow.com/a/28840013/570503) to minimize the time between creating the DB and running the import. Another option would be to write a script which would do the import, count a number of created tables and return an appropriate exit code for ansible, which would handle i…	tomasbedrich	2016-09-29 16:33:51
557	2016-12-22 19:10:18	@tomasbedrich thanks for the workaround	nfedyashev	2016-09-29 16:33:51
556	2016-05-03 22:38:33	Hi, Hi am am very new with linux so please bare with me, I have managed to set up my ssh connection so I can login to my server with putty and do not require to enter a passwword, but when I try and run the script I get the following error: ![scree](https://cloud.githubusercontent.com/assets/12296640/15000674/7e8264ae-1189-11e6-9bf2-7d5044b18803.JPG) Anyone any ideas what I could be doing wrong? …	scouseman	2016-05-21 10:44:17
556	2016-05-21 10:44:17	This appears to be a basic setup problem with your server. I recommend you check your hosting providers documentation and make sure you can login from a shell via SSH.	mikeashley	2016-05-21 10:44:17
555	2016-05-03 07:04:23	- NameVirtualHost is [not needed anymore](https://httpd.apache.org/docs/2.4/mod/core.html#namevirtualhost) since version 2.3.11 - SSLCertificateChainFile is [deprecated](https://httpd.apache.org/docs/current/mod/mod_ssl.html#sslcertificatechainfile), SSLCertificateFile was extended to also load intermediate CA certificates from the server certificate file since version 2.4.8. See also Let's Encry…	Dosenpfand	2016-05-04 12:34:49
555	2016-05-04 12:34:47	Thanks!	ariddell	2016-05-04 12:34:49
554	2016-05-01 20:21:39	Unfortunately I made a duplicate of #553. 😞 So for description, please see that PR. But additionally there are `--pre-hook` and `--post-hook` used for renewal, which ensures apache won't be restarted unless necessary. [This is pretty new in LE client](https://community.letsencrypt.org/t/client-version-0-5-0/13770). Also I have changed a cron frequency to daily, [as described on LE website](https:…	tomasbedrich	2016-05-03 07:51:27
554	2016-05-01 23:56:32	There's a spelling error in the title of your second comment (Chaged => Changed).	mikeashley	2016-05-03 07:51:27
554	2016-05-01 23:57:58	Good idea to use pre-hook and post-hook. Have you tested them to be sure they work as expected?	mikeashley	2016-05-03 07:51:27
554	2016-05-02 00:50:40	Yes, I have tested the hooks with LE `--dry-run` option and they seemed to work fine. Sorry for the spelling errors, but I am not going to fix them, because I don't want to break something by amending commits which are already public.	tomasbedrich	2016-05-03 07:51:27
554	2016-05-02 07:43:53	I believe it would be ok to force-push an update to this branch. It's been done before to clean up a PR after feedback, and I would rather have a clean history. Also, any thoughts on the line note about service restarts?	mikeashley	2016-05-03 07:51:27
554	2016-05-02 10:13:03	Okay, I have force-pushed the fixes and changed the hook system work consistently for both, pre and post renewal hooks. The apache start/stop commands are now placed as separate scripts in `/etc/letsencrypt/{pre,post}renew/apache` Here is the log with `--dry-run` and `-v` options, from which I assume everything is working fine. <S_CODE_TOKEN>	tomasbedrich	2016-05-03 07:51:27
554	2016-05-02 22:35:59	Reviewed; lgtm.	carljm	2016-05-03 07:51:27
554	2016-05-03 00:08:04	@tomasbedrich This is looking better. Since you're proposing we run the renewal check daily, I want to be sure: the pre-hook and post-hook only run if the certificates need to be renewed, correct? It looks that way from the log you posted. Have you (or @carljm?) done any more checking to be sure about the semantics of those options?	mikeashley	2016-05-03 07:51:27
554	2016-05-03 07:44:22	These commands are executed _once_ before all renewals (if any) and _once_ after them. As cited from [version 0.5.0 changelog](https://community.letsencrypt.org/t/client-version-0-5-0/13770): > Pre-hook commands will be run before any certs are renewed, post-hook commands will be run after any certs are renewed ... If no certs are due for renewal, no command is run. No additional checks done by m…	tomasbedrich	2016-05-03 07:51:27
554	2016-05-03 07:51:19	Thank you for checking on that. And thank you for the PR!	mikeashley	2016-05-03 07:51:27
553	2016-05-01 09:33:57	LE client no longer accepts lists of domains for certificate renewal and instead renews all installed certificates due to be renewed. This is the behavior we want, and it simplifies the script.	mikeashley	2016-05-03 07:52:36
553	2016-05-03 07:52:31	Rescinded. PR #554 taken instead.	mikeashley	2016-05-03 07:52:36
552	2016-04-28 22:37:15	The fail2ban config for dovecot was referring to a log file /var/log/maillog, which does not exist. It should be /var/log/mail.log. This causes fail2ban to fail to start. I only noticed because that in turn caused the post-rotate script for fail2ban's logrotate config to error out.	carljm	2016-04-28 23:17:21
552	2016-04-28 23:24:47	Thanks!	mikeashley	2016-04-28 23:17:21
550	2016-04-25 12:08:42	There's an issue with packages not receiving security updates. https://www.wilderssecurity.com/threads/ubuntu-lts-many-vulnerabilities-despite-long-term-support.385386/ has some details. We need to make a list of affected packages, perhaps also track their [https://people.canonical.com/~ubuntu-security/cve/universe.html](vulnerabilities) and perhaps move to packages in the main tree, if possible.	neuhaus
550	2016-04-25 15:21:01	Maybe you could run `debsecan` on a base sovereign install and list the affected packages in the readme. I use `debsecan | grep -i high | grep -i remote` or `debsecan | grep -i high` depending on what info I need.	nodiscc
549	2016-04-22 21:47:22	The ownCloud configuration file does not get touched. The virtual host configuration is modified by sovereign but can be updated in place and Apache restarted.	mikeashley	2016-05-21 16:29:59
548	2016-04-17 17:00:50		Dosenpfand	2016-04-26 10:11:01
548	2016-04-18 08:31:06	What error do you see if this is omitted? You shouldn't need it if you don't include the blog role.	mikeashley	2016-04-26 10:11:01
548	2016-04-19 16:42:39	I get a DNS error by letsencrypt, because the entry does not exist: > Domain: www.mydomain.com > Type: connection > Detail: DNS problem: NXDOMAIN looking up A for www.mydomain.com Upon closer inspection I think it should not fail otherwise since [letsencrypt-gencert](https://github.com/sovereign/sovereign/blob/jessie/roles/common/files/letsencrypt-gencert) checks the hosts existense first. I don'…	Dosenpfand	2016-04-26 10:11:01
548	2016-04-22 12:54:19	#524 is related. What if we just skipped the naked domain entirely and shifted the blog to www.domain?	ariddell	2016-04-26 10:11:01
548	2016-04-22 13:09:39	I'm not sure it's related. Root cause on this one still hasn't been identified.	mikeashley	2016-04-26 10:11:01
548	2016-04-25 08:37:09	@Dosenpfand This is a good update to the README. Please squash the commit, and I'll merge it in.	mikeashley	2016-04-26 10:11:01
548	2016-04-26 07:39:29	@mikeashley done	Dosenpfand	2016-04-26 10:11:01
547	2016-04-15 09:32:34	This is done to suppress warnings from ansible-lint.	mikeashley	2016-04-15 17:40:11
547	2016-04-15 17:29:19	LGTM, I'd say merge it.	carljm	2016-04-15 17:40:11
546	2016-04-09 19:07:07	I want to move my real server over to jessie. I need to migrate the following: - mail for three users - owncloud (files, contacts, calendars) I'm not doing this migration in place but do want to keep the same domain name. How do the pros handle this?	mikeashley	2016-04-18 08:51:01
546	2016-04-18 08:51:01	I added a page on the wiki.	mikeashley	2016-04-18 08:51:01
545	2016-04-09 19:01:30		mikeashley	2016-04-22 11:35:03
545	2016-04-22 11:35:03	This is a bad patch. It only works if ownCloud is already installed.	mikeashley	2016-04-22 11:35:03
544	2016-04-09 12:47:08	Depending on when the client is run, there are no certificates to update. By default, the client runs in interactive mode and wants to notify the user of this. This causes Ansible to hang waiting for an acknowledgement that will never come. Adding the non-interactive flag fixes this.	mikeashley	2016-05-21 16:27:00
544	2016-04-09 12:55:09	I cannot reproduce the CI build errors from `ansible-lint`. Is anybody else seeing this?	mikeashley	2016-05-21 16:27:00
544	2016-04-14 21:57:30	I do get those errors locally, not only on this branch but on the main `jessie` branch too. It probably depends on ansible-lint version? I have 2.6.1. If it is just a new warning in a more recent ansible-lint, it should be fixed, but also doesn't need to hold back this PR.	carljm	2016-05-21 16:27:00
543	2016-03-30 09:28:04	OpenVPN can be forced to use TLS version 1.2 (the current, most secure version). Debian Jessie ships with OpenVPN 2.3.4 which [has a bug](https://community.openvpn.net/openvpn/ticket/401) and defaults to TLS 1.0, however Ubuntu Xenial will come with 2.3.10 so we can use the option `tls-min-version 1.2` there. The template file `sovereign/roles/vpn/templates/client.cnf.j2` needs to be changed.	neuhaus
543	2016-03-30 09:32:31	I looked at the OpenVPN bug and it's not clear to me if setting `tls-min-version 1.2` will work on OpenVPN 2.3.4 (assuming it's set on the peer as well). Could someone please check?	neuhaus
542	2016-03-30 09:26:13		johngian	2016-03-30 10:22:30
542	2016-03-30 09:27:58	The configuration generated by sovereign regarding znc doesn't create some folders required by znc. This causes all the user/modules changes and content not to be persistent in the disk.	johngian	2016-03-30 10:22:30
542	2016-03-30 09:36:33	I don't use ZNC myself. What do you think about using per-user files for ZNC in `~/.znc/`?	neuhaus	2016-03-30 10:22:30
542	2016-03-30 09:45:52	We are using a custom `datadir` when running the znc service: `/usr/bin/znc --datadir=/usr/lib/znc` That means that the path where znc saves everything is going to be `datadir`. Also we are creating a user/group named `znc` to spawn the `znc` daemon and this user's home is `/usr/lib/znc`. That means that `~/.znc` will be `/usr/lib/znc/.znc` which doesn't really make sense because of `datadir`.	johngian	2016-03-30 10:22:30
542	2016-03-30 10:22:43	OK, thanks for clarifying and thanks for the pull request.	neuhaus	2016-03-30 10:22:30
541	2016-03-27 15:58:41	I did a clean installation of a new Debian jessie server configured using sovereign. It looks like monit configuration for pgsql/apache doesn't check the correct process `pid` files.	johngian	2016-03-30 09:09:10
541	2016-03-30 09:09:14	Thanks!	neuhaus	2016-03-30 09:09:10
540	2016-03-21 20:42:42	Hi, i have a couple of Alias-Domains setup under a single account. Occasionally i need to send emails from those domains (which works fine with the current sovereign setup;)). But while i was checking for valid DKIM Headers i found out, that there is a Header injected containing the original Account email: sovereign account/login: romain@xyz.de Then i send email from roman@aliasdomain.de: And i g…	strowi	2016-04-14 09:12:48
540	2016-03-24 14:35:23	I don't see that part in my Received header, I may have changed something in my setup though. An example mail header looks like this: <S_CODE_TOKEN>	neuhaus	2016-04-14 09:12:48
540	2016-04-14 09:12:48	See also https://askubuntu.com/questions/78163/when-sending-email-with-postfix-how-can-i-hide-the-sender-s-ip-and-username-in You may want to set <S_CODE_TOKEN> in `/etc/postfix/main.cf`. The thing is, this option defaults to "no" and we do not have it in our template so I don't understand why it even shows up for you. I'll close the bug for now, feel free to reopen.	neuhaus	2016-04-14 09:12:48
539	2016-03-21 16:49:42	How can I install the system in the server? I have tried following https://github.com/sovereign/sovereign/wiki/Setting-up-on-DigitalOcean-with-Debian-7-(INCOMPLETE) but here I am getting confused with the local and production server. Is there any clear instructions available?	itsazzad	2016-04-14 13:13:34
539	2016-03-24 14:38:59	The installations instructions are in the [README](https://github.com/sovereign/sovereign/blob/master/README.md). You need to have a basic Debian or Ubuntu server installation before you can start with Sovereign. Pretty much all you need is the ability to SSH into the machine and run `sudo`. The local box where you start ansible can be anything really.. you can even run Ansible on the destination…	neuhaus	2016-04-14 13:13:34
539	2016-03-24 14:43:26	@neuhaus I had tried with the readme first but the first step it is saying `1. Get a wildcard SSL certificate` where its using the file `roles/common/files/wildcard_private.key` but that file and folder is not yet available. From here starts the confusion.	itsazzad	2016-04-14 13:13:34
539	2016-03-24 15:01:53	OK, thanks for clarifying that. You pointed out a valid point: The README (mistakenly) assumes that you have already downloaded the project files and unpacked them. You can do so by clicking the "Download ZIP" button on the [project page](https://github.com/sovereign/sovereign). It links to https://github.com/sovereign/sovereign/archive/master.zip Also, soon you will no longer require the expensi…	neuhaus	2016-04-14 13:13:34
539	2016-04-14 09:15:00	@itsazzad Did that clear up the issues you have or is there still something that's unclear?	neuhaus	2016-04-14 13:13:34
539	2016-04-14 13:13:32	Sorry, project was cancelled. Before that I went with `Mail-in-a-Box` only because of the wildcard SSL. Next time if need may try with `sovereign` again.	itsazzad	2016-04-14 13:13:34
538	2016-03-17 13:14:19	The Ansible 2.0 refactor was significant. It would be useful to have a version of sovereign that's compatible with the current version of ansible. - [ ] Get Ansible 2.0 running in the jessie branch - [ ] Revert workarounds for pre-ansible 2.0 (#534 ?)	ariddell
538	2016-04-14 09:16:45	This issue is getting more important, Xenial ships with Ansible 2.0	neuhaus
537	2016-03-15 04:42:23	On my machine, I updated `/etc/hostname` and `/etc/hosts` so that my server would know itself by its canonical hostname, rather than just `localhost` (mostly because I find the default `username@localhost` shell prompt not very useful). Would anyone else be interested in seeing those modifications built into the Ansible setup so they wouldn't have to be made manually? If there's interest from the…	carljm
537	2016-04-14 09:17:24	Yes please	neuhaus
537	2016-04-14 13:04:46	I'd prefer less complexity. I've gotten used to the world of ephemeral hosts where hostnames are rarely used.	ariddell
537	2016-09-29 16:35:45	OTOH this is something that could be considered outside the scope of sovereign, i.e. The hostname can be set before running sovereign	neuhaus
536	2016-03-15 04:27:58	As discussed in https://groups.google.com/forum/#!msg/ansible-project/XrQ08TdtcRk/I4s7rF7GkyMJ the `mysql_db` module's `import` arg unconditionally re-runs the given SQL file, whether needed or not, and always reports `changed: true`. This PR only imports the schema after initially creating the database. Similarly, the `file` module's `touch` arg updates the mtime and atime (which we don't need h…	carljm	2016-03-18 08:27:04
536	2016-03-18 08:26:59	Looks good. Thanks!	mikeashley	2016-03-18 08:27:04
535	2016-03-15 03:49:34	This causes the Postgres role passwords to be encrypted rather than plaintext in the database. It also uses the `postgresql_user` Ansible module to apply the change to the admin user's password; this fixes changed-reporting. (The previous version of that task always reported `changed: true`).	carljm	2016-04-06 08:45:05
535	2016-03-20 09:05:24	ownCloud configures the postgres admin user also. Could this PR address that also with a similar change? Should we be assuming that all users will use postfix?	mikeashley	2016-04-06 08:45:05
535	2016-03-30 09:12:46	Yeah, I don't see anyone switching from Postfix to something else at the moment.	neuhaus	2016-04-06 08:45:05
535	2016-04-05 18:34:05	Ok, I made the same change to the owncloud role's configuration of the PG admin user. Seems like really that task ought to be centralized into a PG role rather than repeated in each role that uses PG, but that's beyond the scope I want to get into in this PR. It gets into the modularity questions that are being discussed elsewhere. I think this is ready for merge.	carljm	2016-04-06 08:45:05
535	2016-04-06 07:18:23	Looks good to me. @neuhaus, any other comments?	mikeashley	2016-04-06 08:45:05
535	2016-04-06 08:45:16	Looks good to me as well. Thanks for the patch.	neuhaus	2016-04-06 08:45:05
534	2016-03-15 03:25:19	Without this PR in Jessie, the `enabled=yes` arg on the ntp service task has no effect and always reports `changed: true`, due to https://github.com/ansible/ansible-modules-core/issues/915 This PR works around that bug to actually ensure that NTP is enabled and fix the changed reporting.	carljm	2016-03-17 12:23:11
534	2016-03-15 04:35:04	Also worked around the same bug for `collectd`.	carljm	2016-03-17 12:23:11
534	2016-03-17 12:23:18	Thanks!	neuhaus	2016-03-17 12:23:11
533	2016-03-15 01:41:55	Previous to this PR, because the ZNC and dovecot roles were modifying the LetsEncrypt renewal cron job in place, every subsequent run would reinstall the original version of that cron job. This causes spurious "changed" tasks, as well as problems if e.g. the LetsEncrypt tasks are run outside of a full run (because the cronjob will be restored to its non-updated form). This PR fixes that by making…	carljm	2016-04-09 12:39:48
533	2016-03-15 02:36:33	Added another commit to this, which just makes the LetsEncrypt dependencies installation report its "changed" status correctly.	carljm	2016-04-09 12:39:48
533	2016-03-15 02:43:44	...and one more commit, fixing the cert-request task to actually not request a new cert if we already have one. Seems the `args:` form of passing args may only work with the "command" module, not the "script" module? Not sure, but it wasn't working, and this form does work. (Ansible 1.9.3).	carljm	2016-04-09 12:39:48
533	2016-03-15 03:04:40	...and one last fix, to avoid bouncing Apache unless we are actually going to generate a new cert. At this point, the `letsencrypt.yml` tasks run clean and unchanged, and don't do anything unnecessary, when nothing needs to be done.	carljm	2016-04-09 12:39:48
533	2016-03-30 09:15:06	I'm confused about `roles/common/files/letsencrypt-gencert`: The script stops apache, then runs the letsencrypt client with `certonly`, then starts apache again. Doesn't the `certonly` option require apache to be running?	neuhaus	2016-04-09 12:39:48
533	2016-04-05 18:16:19	@neuhaus This PR doesn't change the fact that Apache is stopped before running the letsencrypt client, it just moves that logic directly into the `gencert` script instead of having it in Ansible. The LE config that @mikeashley set up uses the `standalone` letsencrypt plugin, which runs its own webserver, thus it needs ports 80/443 available, thus we have to shut down our Apache first. It might be…	carljm	2016-04-09 12:39:48
533	2016-04-05 18:30:03	Ok, I think I've addressed all the comments here; take another look?	carljm	2016-04-09 12:39:48
533	2016-04-06 07:15:01	I think these are good changes and should be merged. @neuhaus ? Issue #509 suggests not bouncing Apache. We agreed this is the right thing to do. We're just waiting for a patch from me or somebody else to make it happen.	mikeashley	2016-04-09 12:39:48
533	2016-04-09 12:40:14	I checked this on my test server. So nice to see `changed=0`. Thank you!	mikeashley	2016-04-09 12:39:48
533	2016-04-14 00:37:49	:+1:	carljm	2016-04-09 12:39:48
532	2016-03-14 09:00:15		mikeashley	2016-03-14 14:34:48
531	2016-03-12 16:13:04	Use secure https Cheers	spk	2016-03-12 19:19:21
531	2016-03-12 17:28:13	+1. This was my oversight when updating the rspamd source handling. (I think I was just following the rspamd docs, which use http.) Thanks for the cleanup!	carljm	2016-03-12 19:19:21
530	2016-03-12 09:21:54	Jessie version of PR #528	mikeashley	2016-03-12 14:36:20
529	2016-03-12 08:56:50	Rmilter can implement domainkeys identified mail (DKIM). Currently OpenDKIM is used to implement it in Sovereign. We use Rmilter for Rspamd, so I suggest removing the opendkim package and using Rmilter instead to simplify the mailserver setup.	mikeashley
529	2016-03-12 17:18:12	+1. Rmilter's DKIM support still requires OpenDKIM under the hood (though maybe just a library package, I haven't looked into details yet), so we won't be totally removing opendkim, but it will mean one less milter postfix has to talk to.	carljm
529	2016-10-02 12:49:15	BTW, in the upcoming Rspamd 1.4 and Rmilter 1.10, it is intended to use Rspamd to add [DKIM signatures](https://rspamd.com/doc/modules/dkim.html) than Rmilter. The same is also true for all other functions of Rmilter: [ratelimits](https://rspamd.com/doc/modules/ratelimit.html), [greylisting](https://rspamd.com/doc/modules/greylisting.html), [replies](https://rspamd.com/doc/modules/replies.html) a…	vstakhov
528	2016-03-11 14:27:45		Yannik	2016-03-12 09:04:00
528	2016-03-12 09:01:26	Thank you for the care you are putting into this!	mikeashley	2016-03-12 09:04:00
527	2016-03-10 07:56:24	Running master on a ubuntu 14.04 VPS gives me these in the mail.log file: ` Mar 10 07:38:24 Ubuntu-1404-trusty-64-minimal dspam[11588]: Unable to open file for reading: /decryp ted/dspam/data/merlinux.eu/hpk/hpk.sig/56e0e34713931689415866.sig: No such file or directory ` Is this a significant problem? I am particularly asking since i have the feeling dspam so far lets lots of spam through to my i…	hpk42	2016-12-05 17:49:15
527	2016-03-10 08:24:13	and when i run `dspam_stats` or `dspam_train` as either the dspam or as root user i always get `unable to attach dspam context`. This does mean that dspam is not properly working, right?	hpk42	2016-12-05 17:49:15
527	2016-03-10 14:15:51	Is there really a space in `/decryp ted/`?	neuhaus	2016-12-05 17:49:15
527	2016-03-10 15:09:10	nope, sorry, there isn't a space. By now i found out that i can run `dspam_train holger@... SPAMDIR/cur INBOXDIR/cur` and that does something but i still basically basically get lots of spam in my inbox, even the same messages. Also i found out that i need to check for the `X-DSPAM-RESULT: Spam` header in my sieve file instead of the `X-SPAM-FLAG` which i found on the web. Basically my question n…	hpk42	2016-12-05 17:49:15
527	2016-04-14 08:57:58	I'm not very familiar with dspam, hopefully someone else can provide some insight.	neuhaus	2016-12-05 17:49:15
527	2016-08-22 13:32:21	By default dspam trains on messages that it passes through as being ham, essentially reinforcing its own conclusion unless told otherwise. There is no provision within the sovereign configuration for telling it otherwise. You can move messages to Junk, but they will stay there. I've modified my install of sovereign with files you can find in [this gist](https://gist.github.com/oskapt/0316f402dd3f…	oskapt	2016-12-05 17:49:15
527	2016-08-22 13:44:07	Oh - also, the reason you get errors about `unable to attach to dspam context` is because we're not running dspam as a daemon. I don't know what the benefit of doing so might be, but I believe all of the command-line tools for interacting with `dspam` expect to talk to the daemon.	oskapt	2016-12-05 17:49:15
527	2016-11-28 15:34:13	I am getting `/decrypted/dspam/junk_training.sh: line 19: syntax error near unexpected token `|' /decrypted/dspam/junk_training.sh: line 19: `domains=({{ domain_list.stdout_lines|join(' ') }})'` But I want to make sure that I am installing this properly. Did you indicate that all the files should go in the mailserver directory (the appropriate places). I noticed you had a main.yml that I cannot f…	shaneonabike	2016-12-05 17:49:15
527	2016-11-28 16:02:01	* `main.yml` changes are to go at the bottom of `main.yml` in the `mailserver/tasks` directory (I've updated gist to reflect this) * `domain_list` is derived from the command in the first block of `local.yml` - it looks at the contents of `/decrypted`, filters them by what directories are owned by `vmail` (which theoretically should only be directories corresponding to domains hosted on the syste…	oskapt	2016-12-05 17:49:15
527	2016-11-28 16:10:57	Of course! Silly me and now this totally works! This should totally be integrated into the main stream it's awesome!	shaneonabike	2016-12-05 17:49:15
527	2016-11-28 16:18:29	@oskapt The spam training is a great addition. Could you have a look at PR #617 / issue #611 ? Are you proposing the same thing with your gist?	neuhaus	2016-12-05 17:49:15
527	2016-11-28 16:31:03	My gist is for dspam, not rspamd. None of my stuff is useful for rspamd - go with the dovecot antispam plugin instead. It monitors all folders, removes the need for spam/ham/junk, and pushes the training back in. It's definitely the way to go.	oskapt	2016-12-05 17:49:15
527	2016-12-05 17:49:15	With #617 we now have rspamd training based on users moving messages to Junk. I believe the last missing piece for a fully-functional auti-spam system is #626, which will cause Sieve to move spammy messages out of the inbox automatically.	lukecyca	2016-12-05 17:49:15
526	2016-03-09 22:01:33	**This is a major change to sovereign** This modularizes sovereign by moving default variables into their roles. It responds to demands for a less monolithic sovereign setup expressed in #440 and elsewhere. Highlights: - Users need only define two variables for all roles to work: `domain` and `main_user_name` - All passwords are generated using ansible's [password lookup](https://docs.ansible.com…	ariddell	2016-05-29 22:25:34
526	2016-03-09 23:31:39	This looks great! I think it's a big improvement, thanks for putting it together.	carljm	2016-05-29 22:25:34
526	2016-03-11 14:08:06	Anyone else have thoughts? If there's interest in this I'll go ahead and add more documentation.	ariddell	2016-05-29 22:25:34
526	2016-03-11 14:33:21	@ariddell I have looked through all your changes. This would be a great improvement to sovereign.	Yannik	2016-05-29 22:25:34
526	2016-03-11 14:43:09	I want to spend some time looking at this. I still have my doubts but am being open-minded about it. That said, I am swamped with work, and it may be another week before I can look at it.	mikeashley	2016-05-29 22:25:34
526	2016-03-11 16:31:13	Thanks for removing the openvpn part, great work, @ariddell!	Yannik	2016-05-29 22:25:34
526	2016-04-18 14:03:31	I think it would be great to merge this -- if it gets merged at all -- before the move to jessie. The benefits of modularizing the roles (mainly, moving role-specific variables into roles) are easy to understand. The downside is the lack of backwards compatibility.	ariddell	2016-05-29 22:25:34
526	2016-04-22 10:08:30	I think this is a good step. My biggest question is around the password lookup method and how we would migrate existing passwords. It moves role-specific variables into their roles and makes it a little easier to reason about changes to them. Unless I'm mistaken, this is only a small part of addressing resuability? As written today, some roles still make assumptions about how other roles are desi…	mikeashley	2016-05-29 22:25:34
526	2016-04-22 12:44:21	(Line comments have been addressed) This is indeed "only a small part of addressing resuability", as @mikeashley puts it. The title of the PR is perhaps too ambitious. I would love to do more. I find that inter-dependencies like postgres are difficult to deal with in ansible. I haven't seen a satisfactory solution really (although some of @drybjed's tricks in https://github.com/debops/debops are …	ariddell	2016-05-29 22:25:34
526	2016-04-22 13:07:31	@ariddell You are exactly right, some way to store a state in Ansible (which is inherently stateless by design) so that it can be carried over between the playbook executions, either in the same `ansible-playbook` run, or on subsequent runs, is needed to get full idempotency. In DebOps, I'm doing this using Ansible local facts stored on remote hosts (a JSON data structure with key/value data rele…	drybjed	2016-05-29 22:25:34
526	2016-04-25 08:22:54	I recommend we take this PR, but it would be good to get a look from one more committer. @neuhaus or @jplock or @lukecyca? Documentation still needs updated. Also, has this been tested? @ariddell are you sure about password migration? People upgrading their Debian 7 servers would need to do this.	mikeashley	2016-05-29 22:25:34
526	2016-04-25 12:52:13	I have tested this. I'll do some additional testing about the password migration when I write the docs. On 04/25, Mike Ashley wrote: > I recommend we take this PR, but it would be good to get a look from one more committer. @neuhaus or @jplock or @lukecyca? > > Documentation still needs updated. Also, has this been tested? @ariddell are you sure about password migration? People upgrading their De…	ariddell	2016-05-29 22:25:34
526	2016-04-27 08:17:11	I'm in favor of this PR, however I don't have time to test it right now.	neuhaus	2016-05-29 22:25:34
526	2016-04-27 12:33:52	Thanks. In that case, I'll work on the documentation. On 04/27, Sven Neuhaus wrote: > I'm in favor of this PR, however I don't have time to test it right now. > > --- > > You are receiving this because you were mentioned. > Reply to this email directly or view it on GitHub: > https://github.com/sovereign/sovereign/pull/526#issuecomment-215007556	ariddell	2016-05-29 22:25:34
526	2016-05-21 16:23:02	@ariddell Are you ready for this to be merged? If so, I'll do a final review and likely do some testing.	mikeashley	2016-05-29 22:25:34
526	2016-05-21 20:19:57	It's ready except for documentation updates. I'm going to try to test it fully this week and write the docs. On 05/21, Mike Ashley wrote: > @ariddell Are you ready for this to be merged? If so, I'll do a final review and likely do some testing. > > --- > > You are receiving this because you were mentioned. > Reply to this email directly or view it on GitHub: > https://github.com/sovereign/soverei…	ariddell	2016-05-29 22:25:34
526	2016-05-24 06:35:49	This looks like more idiomatic Ansible code. The way vars are set up currently took me a few minutes to figure out. 👍	mrwacky42	2016-05-29 22:25:34
526	2016-05-27 21:50:47	This is ready to be merged.	ariddell	2016-05-29 22:25:34
526	2016-05-28 10:00:03	I'll test it, taking it from the top. I'll consider @QWp6t's input on ansible-vault as well as I work my way through a test setup.	mikeashley	2016-05-29 22:25:34
526	2016-05-29 20:42:11	Regarding secrets, I like the way @ariddell has done it. It makes the secrets available to me in text files on my local machine without any fanfare. I can commit them to my private branch. I can easily copy them to use when logged into my server. I tested all roles except tarsnap. The variable `irc_timezone` got dropped accidentally. I submitted a PR to @ariddell to correct it. Once this PR is up…	mikeashley	2016-05-29 22:25:34
526	2016-05-29 21:38:14	Merged the PR. I can't take credit for the secrets approach, it's a scaled-down version of @drybjed's approach in debops.	ariddell	2016-05-29 22:25:34
525	2016-03-09 21:09:44	There is no requirement, AFAIK, that a self-signed x509 certificate contain any information other than common name (CN). Requiring users to provide county, state, city, etc. is inconvenient and, if I have this right, unnecessary.	ariddell	2016-08-05 07:12:43
525	2016-03-11 09:05:58	I like the change. Have you tested it? Also, I don't know a lot about certificates, so it would be good if somebody else could comment on the wisdom of this change.	mikeashley	2016-08-05 07:12:43
525	2016-03-11 14:09:41	I do need to test this with a laptop or some other device.	ariddell	2016-08-05 07:12:43
525	2016-05-24 06:33:09	This would potentially break #561 with respect to verifying the server's x509 cert. I'd rather just have dummy defaults and suggest (however weakly) that the user supply them.	mrwacky42	2016-08-05 07:12:43
525	2016-05-27 20:27:16	If/when #526 gets merged there's some cleanup that needs to happen in this PR. These lines need to be removed from group_vars/sovereign <S_CODE_TOKEN>	ariddell	2016-08-05 07:12:43
525	2016-05-27 22:17:43	Verified working on a Debian laptop.	ariddell	2016-08-05 07:12:43
525	2016-07-03 08:59:59	@ariddell #526 was merged. Can you confirm whether this PR is ready to go or update it?	mikeashley	2016-08-05 07:12:43
525	2016-07-03 19:21:02	Sure. I'll rebase it.	ariddell	2016-08-05 07:12:43
524	2016-03-09 18:32:27	Heroku recommends against using A records and "naked domains" > DNS A-records can be used to configure zone apex domains (also called bare, naked, or root domains). These records have serious availability implications when used in environments such as on-premise data-centers, cloud infrastructure services, and platforms like Heroku. There's also this site: http://www.yes-www.org/ This all makes s…	ariddell
524	2016-03-10 12:11:15	:+1: On my server I also redirect from http://domain to https://www.domain and https://domain to https://www.domain	neuhaus
524	2016-04-14 09:22:55	We don't want to break the ACME challenges, so they must not be redirected. Here's one of the Apache `VirtualHost` blocks for a site that shall be redirected to the version with HTTPS and a "www" prefix. It's not pretty but it works: <S_CODE_TOKEN>	neuhaus
523	2016-03-09 15:23:46	The `monitoring` role installs and configures - logwatch - monit - collectd If possible, I think it would be desirable to break the role apart into three roles. This would respond to demands for modularity (expressed in #440) without materially affecting existing users (or expectations of existing users).	ariddell
522	2016-03-09 15:17:48	I'd prefer that the support for librato (a paid service run by Librato, Inc) not be included in sovereign. I'm sure there are other services out there and it seems like supporting one implies tacit support. (google authenticator unfortunately includes the word "google"---I wish it didn't---but it is an open standard [RFC4226](https://tools.ietf.org/html/rfc4226))	ariddell
522	2016-03-09 15:18:17	If we did this just in jessie we could avoid breaking anyone's configuration.	ariddell
522	2016-04-12 13:21:06	Ideally we would provide free alternatives for all commercial services supported by sovereign. Tarsnap is another one of those.	neuhaus
521	2016-03-09 10:24:52	This gets rspamd hooked up to postfix via rmilter. Rmilter has a bunch of other capabilities that could be explored in the future (including the ability to do DKIM signing and verification, so we wouldn't need to have Postfix talk directly to OpenDKIM as a separate milter), but this PR only sets it up for rspamd. The `rmilter.socket` systemd unit file has to be replaced because the default unit f…	carljm	2016-03-12 08:49:23
521	2016-03-09 10:25:24	This fixes #394.	carljm	2016-03-12 08:49:23
521	2016-03-09 10:52:37	Oh, and this is running and tested on my new mail server; mail log shows details of successful rspamd checks of incoming messages.	carljm	2016-03-12 08:49:23
521	2016-03-09 18:07:49	LGTM	ariddell	2016-03-12 08:49:23
521	2016-03-10 08:06:54	hey carl, you here :) I am still running on master and wondering if to go for the jessie branch -- may i ask if rspamd will also automatically train on inbox/spam-box so that i can move messages via an IMAP client and it gets recognized?	hpk42	2016-03-12 08:49:23
521	2016-03-10 10:12:10	Do we really have to intsall redis?	mikeashley	2016-03-12 08:49:23
521	2016-03-10 11:31:59	I'd rather not add redis for this myself, however looking at its memory requirements (1MB without any data and 100MB with 1 million items) I think it's manageable. rmilter considers memcached to be legacy software and encourages to switch to redis.	neuhaus	2016-03-12 08:49:23
521	2016-03-10 19:35:31	Yeah, rmilter/rspamd seem to have a strong preference for having redis available and complains at you in its log if you don't. I don't think it's strictly required, but it's necessary for some features, including bayesian learning, which I think we want available. Personally, I don't mind having Redis around; it's very useful, it's stable, and it has a small memory footprint. Speaking of the Baye…	carljm	2016-03-12 08:49:23
521	2016-03-11 09:11:36	I like the idea of getting rspamd properly set up and then tweaking further in separate PRs if folks feel improvement is needed. That said, mail setup isn't trivial. Is there somebody who owns the mail server configuration and is watching that it's coherent?	mikeashley	2016-03-12 08:49:23
521	2016-03-11 22:52:43	I haven't examined the mail server config in great detail yet, so I can't speak to its overall coherency, but I can verify that it works :) including DKIM and (with this PR) rspamd. In any case, I don't think there's any concern that this PR makes the mail server config any less "coherent." It just completes the rspamd work that was earlier started and left half-done. The impact on the mail serve…	carljm	2016-03-12 08:49:23
520	2016-03-09 08:12:19	My friend Victor Arron Grant is going to have a bad time installing this :wink: (but seriously, people may have good reasons to provide a key)	Jbonnett
520	2016-03-09 14:17:55	Could you explain a bit more? Would a user providing certs via host vars put the PEM encoded certificate in a file such as `group_vars/all`?	ariddell
520	2016-03-09 17:18:14	I was thinking you could just use the existing wildcard file location, and the same logic you have now in LetsEncrypt.yml for testing and just use a boolean rather than detecting the vagrant user.	Jbonnett
520	2017-03-24 04:04:28	Any news on this, I would also like to use a wildcart cert over lets encrypt	Brando753
519	2016-03-09 00:21:36	google_auth_version is not used in jessie, neither is znc_version	ariddell	2016-03-11 08:59:42
519	2016-03-11 08:59:35	Looks good. Looking back at the diffs, we have switched both ZNC and google authenticator to use distribution packages instead of downloads.	mikeashley	2016-03-11 08:59:42
518	2016-03-08 19:21:43	as per discussion in https://github.com/sovereign/sovereign/pull/504	nodiscc	2016-03-09 18:05:18
517	2016-03-08 04:41:51	Fixes #510 (and fixes a failing test).	carljm	2016-03-08 08:38:17
517	2016-03-08 08:38:25	Thanks!	neuhaus	2016-03-08 08:38:17
516	2016-03-08 04:03:53	With current code in jessie, I get this daily email from cron to `root@mydomain`: <S_CODE_TOKEN> It looks like the opendmarc report cron job is supposed to send its output to `/var/log/opendmarc_report.log`, but it's currently redirecting only stdout, not stderr, so the stderr output gets mailed to me. Is this intentional? Is this a report that I should be carefully reading each day? Assuming it'…	carljm	2016-03-09 09:06:24
516	2016-03-08 09:49:09	Is there a way to send an email only if there is an error during the cron job? That would be ideal.	neuhaus	2016-03-09 09:06:24
516	2016-03-08 16:11:20	Hmm. I think that should be possible. I'd edit the `/etc/opendmarc/report.sh` script which is run by the cron job, to make each individual step (`opendmarc-import`, `opendmarc-reports`, and `opendmarc-expire`) redirect all its "normal" output to stdout, so in a success case all the output goes to stdout. Then I'd make sure that if any step fails (nonzero exit code) it writes something to stderr t…	carljm	2016-03-09 09:06:24
516	2016-03-08 19:38:50	Ok, this should achieve the goal. The report script will now error out if any of its steps exit with error, and the cron job now directs all output to the log file, but in case of an error exit will dump the last few lines of the logfile in an email to root. Good enough?	carljm	2016-03-09 09:06:24
516	2016-03-08 19:46:44	Tested and working on my server. Also, the subject of the email from cron contains the name of the log file, so it's pretty clear where to go looking for more info if there is an error.	carljm	2016-03-09 09:06:24
516	2016-03-09 09:06:45	Thanks for the nice solution!	neuhaus	2016-03-09 09:06:24
515	2016-03-07 23:04:17	Hi, maybe it would be prudent to add another task to #512 / #511 which deletes `/etc/rc.local` or deletes the iptables which were present in it in the previous version of sovereign? The current tasks do not cause issues if these iptables commands are in the rc.local, but it would be nice to actually clean it up. Are there any procedures that exist for things like this in sovereign? Like introduci…	Yannik	2016-09-16 17:00:04
515	2016-05-27 20:08:38	Something easy would be to abort (I think there's a `fail` module) if a file is present and prompt the user to delete the file.	ariddell	2016-09-16 17:00:04
515	2016-09-16 09:31:13	I like the idea of using Ansible to upgrade installs, but I worry about confusion for users and burden on playbook authors. If I'm using sovereign, can I count on a playbook to handle the upgrade for me or not? For authors, how do I reason about upgrades? How do i test? How far back do I take support? When we moved to Jessie, the approach was to do a clean break: assume the user is doing a clean …	mikeashley	2016-09-16 17:00:04
515	2016-09-16 17:00:04	Clean break sounds best to me as well. I think this is safe to close for now.	ariddell	2016-09-16 17:00:04
514	2016-03-07 22:40:20		carljm	2016-03-07 22:42:06
513	2016-03-07 17:17:42	This `+` prefix in the `/etc/sudoers.d/sudoers` file created by Sovereign prevented my main user from actually being able to sudo. Per the sudoers man page, a `+` prefix indicates a "netgroup" -- but this is clearly a user name, not a netgroup, so I'm not sure why the `+` is there. Removing it allowed my user to sudo.	carljm	2016-03-07 17:23:16
513	2016-03-07 17:18:45	Wow, the initial `+` and `-` in the diff lines make this a confusing change to review :-) I wonder if diff/patch issues explain how this `+` snuck in there to begin with.	carljm	2016-03-07 17:23:16
513	2016-03-07 18:58:52	You can do a git bisect	ariddell	2016-03-07 17:23:16
513	2016-03-07 18:59:36	I did; the `+` appears to have been there since that file was first added.	carljm	2016-03-07 17:23:16
512	2016-03-07 13:34:22	jessie version of #511	ariddell	2016-03-07 22:47:26
511	2016-03-07 10:22:04		Yannik	2016-03-07 11:46:40
511	2016-03-07 11:43:12	Was this change tested?	mikeashley	2016-03-07 11:46:40
511	2016-03-07 11:44:14	I personally do use these tasks in my own openvpn role.	Yannik	2016-03-07 11:46:40
511	2016-03-07 11:46:30	Great. Thanks for this.	mikeashley	2016-03-07 11:46:40
511	2016-03-07 13:29:37	We need one of these for jessie too, I think.	ariddell	2016-03-07 11:46:40
510	2016-03-07 06:46:17	When I run `vagrant up` on `jessie` branch followed by `nosetests`, the test for DKIM signature fails. Looking at syslog, I see this: <S_CODE_TOKEN> In `/etc/opendkim/TrustedHosts`, I see <S_CODE_TOKEN> But from the perspective of the Sovereign VM, `sovereign.local` resolves to `127.0.0.1` (because it is listed as such in `/etc/hosts`, and `mail.sovereign.local` does not resolve at all (it is lis…	carljm	2016-03-08 08:39:14
510	2016-03-07 07:02:39	Hmm, wait, I'm confused. The MUA host shouldn't need to be a trusted host; if the mail comes through the submission port with proper authentication it should be signed. Need to dig further and figure out why that's not happening in this test...	carljm	2016-03-08 08:39:14
510	2016-03-07 18:28:27	Confirmed that this is an issue on my deployed server, too, so it's not just a Vagrant/tests problem; the test is indicating a real problem. The issue seems to be that the OpenDKIM milter thinks the mail was not submitted by an authenticated user (thus the "not authenticated" in the log transcript above), when in fact it was. Trying to debug why that is the case; if anyone with more OpenDKIM expe…	carljm	2016-03-08 08:39:14
510	2016-03-08 04:38:08	Found it! OpenDKIM decides whether a message is authenticated or not based on the presence or absence of the `{auth_type}` macro (see http://www.opendkim.org/opendkim.8.html under `OPERATION`). The Sovereign Postfix config is currently configured to pass the `{auth_authen}` macro to mail milters, but not the `{auth_type}` macro (see https://github.com/sovereign/sovereign/blob/jessie/roles/mailser…	carljm	2016-03-08 08:39:14
510	2016-03-08 08:39:14	Carl, thanks for the bug report and the patch.	neuhaus	2016-03-08 08:39:14
509	2016-03-07 00:56:26	Currently, LE certificate generation bounces Apache. This isn't required if webroot authentication is used. The common role should be updated to use this method.	mikeashley
508	2016-03-07 00:47:46	Use ansible>1.9,<2 on jessie. Resolves #466 on jessie and contains the jessie version of #487 (applied to master) (I attempted to use Ansible 2.0 but a variety of new errors popped up.)	ariddell	2016-03-07 01:27:31
508	2016-03-07 01:27:10	Ran this with Vagrant and reviewed the diffs. Looks good.	mikeashley	2016-03-07 01:27:31
507	2016-03-05 14:39:49	Address issue #495. This has been lightly tested on a sandbox server but should get more testing. I like using debconf to get the package configured correctly and avoid whacking configuration files into place. I tried to make this work on mater, but I could not seem to get debconf changes to be used by the roundcube package. I am probably doing something wrong. It works fine here on the jessie br…	mikeashley	2016-09-05 10:37:49
507	2016-03-11 09:07:07	Any holdup on reviews of this? Anything I can do to facilitate? The failing checks are because this was submitted before the travis fix.	mikeashley	2016-09-05 10:37:49
507	2016-03-11 14:08:56	I don't know anything about webmail and I've never used it. Perhaps someone else can review this?	ariddell	2016-09-05 10:37:49
507	2016-03-30 09:40:09	I can have a look at this	neuhaus	2016-09-05 10:37:49
507	2016-04-09 12:13:01	This is not ready to go. Looks like there is a bug in the package configuration when running from a clean install.	mikeashley	2016-09-05 10:37:49
507	2016-04-09 16:34:22	Fixed with latest commit.	mikeashley	2016-09-05 10:37:49
507	2016-04-16 15:42:24	This is not ready to go, still. During an upgrade from Wheezy to Jessie, where roundcube had been removed and purged, the `debconf` tasks complained about missing setups. For some reason I didn't see this when installing on a clean Jessie system. Installing the roundcube package interactively followed by running the playbook for finalizing the setup worked fine, so I think the trouble is isolated…	mikeashley	2016-09-05 10:37:49
507	2016-04-22 12:14:39	I'm not able to reproduce the debconf problems I encountered while upgrading from Wheezy to Jessie when doing a clean install. The debconf tasks in `roundcube.yml` run fine. They update the configuration database correctly. I don't think it's worth the effort to root cause and find a fix for a problem that only occurs on upgrades. I suggest instead we document the workaround on the wiki. @neuhaus…	mikeashley	2016-09-05 10:37:49
507	2016-04-22 13:15:49	So you tried this both with a fresh jessie install and an installation of wheezy upgraded to jessie?	neuhaus	2016-09-05 10:37:49
507	2016-04-22 13:20:23	I tried to reproduce the problem within Vagrant using a Jessie VM. The next step would be to try with a Wheezy VM upgraded to Jessie.	mikeashley	2016-09-05 10:37:49
507	2016-04-22 13:56:16	I tried to reproduce with a Debian 7.9 VM upgraded to Jessie and was not successful. It's possible the problem was unique to my production server and the way I executed the upgrade.	mikeashley	2016-09-05 10:37:49
507	2016-05-21 16:25:19	Are we ready to merge this PR? It's an important one to return feature parity with master.	mikeashley	2016-09-05 10:37:49
507	2016-05-29 21:04:08	This will need updated after #526 is merged.	mikeashley	2016-09-05 10:37:49
507	2016-05-30 11:32:56	Needs a small update if pull request #560 is merged	neuhaus	2016-09-05 10:37:49
507	2016-06-04 04:41:59	I was testing this branch and I got this error: <S_CODE_TOKEN> I think it's the same issue as with #417, and I remember having that on wheezy too. Does any else still have this problem on jessie? Ultimately, I had to comment that task and remove carddav from the list of plugins for the playbook to continue. P.S. now that the playbook went through just fine, when I go to the mail subdomain, roundc…	aminb	2016-09-05 10:37:49
507	2016-06-04 07:24:58	What happened is that roundcube's debconf selections were set incorrectly and you were left with a broken roundcube install. I have not had the chance to root cause this and find the correct fix. Help is welcome. The workaround is to remove and purge the roundcube packages, and then reinstall the packages manually. Use postgres as the backend. Once you've done this, the playbook should run withou…	mikeashley	2016-09-05 10:37:49
507	2016-06-04 14:27:26	@mikeashley Thank you! Your workaround helped resolve the problem, and all is fine. I was looking at the diff between the file created by manual install and the one generated by sovereign's templates, and I couldn't pin down the problem. But at least I have a working setup, so thank you.	aminb	2016-09-05 10:37:49
507	2016-07-05 10:43:24	Just an update. I've chased this into the noninteractive install of the roundcube-core package. I may be doing something wrong with options, but it sure feels like a bug in there. I've filed a [bug report](https://bugs.debian.org/cgi-bin/bugreport.cgi?bug=829485) with the maintainers.	mikeashley	2016-09-05 10:37:49
507	2016-08-09 22:11:06	There has been no response from the package maintainers on my bug report. We have three choices: 1. Continue to wait for a response. 2. Back off and install roundcube using mysql as the back end. 3. Install the package from source. I am against 3 since in principal we would be giving up easy security and version updates. I don't want to burden every user of sovereign with having to manually upgra…	mikeashley	2016-09-05 10:37:49
507	2016-08-10 07:10:20	What do you think about using sqlite? It would mean no extra server process and the load on the database is likely to be low.	neuhaus	2016-09-05 10:37:49
507	2016-08-10 08:14:26	I suggested mysql since that is what Roundcube defaults to, and I think using the default DB backend is going to be the only way to install the current package noninteractively. There is an Option 4, which is to fix the roundcube package installer and submit it upstream, but that would be new territory for me and definitely take longer than pursuing Option 2. All that said, I'm a big fan of sqlit…	mikeashley	2016-09-05 10:37:49
507	2016-08-10 08:47:30	I think we should try to get rid of a second database (which is MySQL) if possible, so adding a new dependency is not the way to go. For dedicated servers, RAM is usually the most scarce resource. Having two database servers running is a relatively big memory hog. Sqlite is among Roundcube's [currently supported database providers](https://github.com/roundcube/roundcubemail/wiki/Configuration).	neuhaus	2016-09-05 10:37:49
507	2016-09-05 10:37:49	I am closing this PR, backing off the approach of using backports. I'll submit another PR for installing from source.	mikeashley	2016-09-05 10:37:49
506	2016-03-04 20:52:15	Address Issue #495. This has been lightly tested on a sandbox deployment.	mikeashley	2016-03-05 02:44:31
506	2016-03-04 20:54:31	I used debconf to preconfigure the package manager to use postgres for the backend. This might help with the install problems we've seen.	mikeashley	2016-03-05 02:44:31
506	2016-03-05 02:44:31	Using debconf doesn't seem to be working on master. I'd like to see if I can find a solution that works for both branches. I'm going to close this PR in order to work on it a bit more.	mikeashley	2016-03-05 02:44:31
505	2016-02-28 13:01:15	- Remove unnecessary dependencies - Clean up postgresql server setup - Install from official package repository - Expect package installer to enable modules that are needed - Update virtual host config with owncloud 8.2 configuration - Update post-deploy instructions	mikeashley	2016-03-07 13:37:05
505	2016-02-28 13:05:49	This update deploys in the vagrant test environment and passes some basic smoke testing including file upload/download and generating expiring links.	mikeashley	2016-03-07 13:37:05
504	2016-02-21 16:35:22	Here is the proposal for LE support again. I would still like to avoid bouncing Apache in order to generate and renew certificates, but I would also like to get this into testing sooner rather than later. If this PR is merged onto jessie, I'll add a ticket to address the bounce.	mikeashley	2016-03-07 00:31:30
504	2016-02-22 13:29:31	I started reviewing this. I'll do more today or tomorrow.	ariddell	2016-03-07 00:31:30
504	2016-03-03 23:18:44	Got distracted this week. If someone else wants to look through the commits please go ahead. If not, I'll try to look at it soon.	ariddell	2016-03-07 00:31:30
504	2016-03-06 23:36:08	I've reviewed the code today. It all looks good.	ariddell	2016-03-07 00:31:30
504	2016-03-07 00:25:45	Indeed, an earlier version used a variable in defaults.yml to say what domains the certificate should include. I abandoned it, though. The Let's Encrypt certificate server uses DNS to verify sites for certificate generation, so DNS must be configured before the playbook is run regardless, and the extra variable in defaults.yml introduced a possibility for the playbook configuration to be out of s…	mikeashley	2016-03-07 00:31:30
504	2016-03-07 00:29:19	Good suggestion on the script name.	mikeashley	2016-03-07 00:31:30
504	2016-03-07 00:31:23	Great. Thanks!	ariddell	2016-03-07 00:31:30
504	2016-03-07 20:32:34	Looks like Google's Bash style recommends <S_CODE_TOKEN> https://google.github.io/styleguide/shell.xml?showone=Variable_expansion#Variable_expansion	ariddell	2016-03-07 00:31:30
504	2016-03-07 20:43:02	@ariddell a reputable source is at http://mywiki.wooledge.org/ParsingLs but I guess keeping `ls` is fine as long as it's not demonstrably broken in this case.	nodiscc	2016-03-07 00:31:30
504	2016-03-07 20:54:46	I think it is definitely something worth changing either to use `find` or to use the Google method. @nodiscc do you want to submit a PR?	ariddell	2016-03-07 00:31:30
504	2016-03-07 22:41:23	@ariddell why not? Using `find`, and the `$(command)` notation instead of backticks would be cleaner. I would also use `set -o errexit` so that the script exits with non-zero return code if something goes wrong. This way the ansible task would fail and the user would be notified. Is this ok?	nodiscc	2016-03-07 00:31:30
504	2016-03-07 22:56:52	These are all important changes! I agree about errexit and avoiding backticks. Did I mistype something? (This PR has already been merged, so there needs to be a new PR with the fixes)	ariddell	2016-03-07 00:31:30
504	2016-03-09 18:26:08	Finally tested this live. Everything appears to be working. Thanks again @mikeashley	ariddell	2016-03-07 00:31:30
504	2016-03-09 19:50:59	I should mention that I've got it running live as well and haven't noticed any issues. So far just the common and mailserver roles (haven't done anything web-related yet), but it's working fine for SMTP and IMAP.	carljm	2016-03-07 00:31:30
503	2016-02-21 12:09:28	This addresses Issue #491. Running under postgres is a good goal, but let's get the jessie branch stable. Switching to postegres will take some feasibility work. I opened Issue #502 to track it.	mikeashley	2016-02-22 13:23:58
503	2016-02-22 13:23:51	Shame about putting back mysql but I suppose this makes sense.	ariddell	2016-02-22 13:23:58
502	2016-02-21 12:08:10	The opendmarc package uses mysql as the back end. If the installation could be modified to use postgres, this would allow sovereign deploys to avoid installing mysql. There was a brief discussion around this in the comments on PR #397.	mikeashley
502	2016-03-09 09:15:15	This would also fix issue #497 if it were done on trusty (it's not an issue for xenial).	neuhaus
502	2016-03-09 14:35:17	What needs to be done to make this happen. It would be a positive development if only postgres were required.	ariddell
502	2016-03-11 09:03:30	At a minimum the SQL to initialize the database needs to be converted from MySQL to PostgreSQL, and the package needs to be configured to use posgres as the backend. Nominally it supports this, since the backend support looks abstracted, but I don't recall seeing anything to suggest that this had ever been tested or is supported.	mikeashley
502	2016-12-28 02:19:04	I've created an experimental fork of opendmarc with PostgreSQL support (only) https://github.com/nestihacky/opendmarc Commit: https://github.com/nestihacky/opendmarc/commit/0241bf1999706b197ccb021da75a921bbc38233f I also have packages for Fedora/Centos if you would like to test it: https://copr.fedorainfracloud.org/coprs/rmarko/opendmarc/ I'm only running this for few days in production. It still…	sorki
501	2016-02-19 12:40:07	@mikeashley has done an epic amount of high quality work on the Let's Encrypt scheme/role and on getting the jessie branch working. I'd like to propose that he be made a contributor to sovereign. cc: @al3x, @lukecyca, @neuhaus, @jplock	ariddell	2016-03-03 22:36:23
501	2016-02-19 12:44:37	+1	jplock	2016-03-03 22:36:23
501	2016-02-19 16:18:40	:+1:	neuhaus	2016-03-03 22:36:23
501	2016-03-03 22:36:23	Thank you for the recommendation and endorsements.	mikeashley	2016-03-03 22:36:23
500	2016-02-19 10:22:05	This addresses Issue #475. Runs under Vagrant. The server was not starting. As a result, the dnsmasq service failed to start, and the playbook thus failed to run when using the vpn role. This patch corrects the configuration per instructions from https://help.ubuntu.com/community/OpenVPN. OpenVPN PAM configuration moved up to reduce server bouncing as the playbook runs. The dependency on service …	mikeashley	2016-02-19 12:37:07
500	2016-02-19 10:30:26	Updated commit message, no change to patch.	mikeashley	2016-02-19 12:37:07
500	2016-02-19 12:36:54	Thanks. I remember working on this briefly and trying to get the dnsmasq / iptables setup working in a sane manner. Frankly, if it feels too brittle I wouldn't object to removing OpenVPN and having an issue to fix it properly. I think openvpn is one of the roles which needs to change the most with systemd	ariddell	2016-02-19 12:37:07
499	2016-02-19 09:54:12	I've deployed a new host with just the following roles: `roles: - common - mailserver - webmail - git - monitoring` After deployment completes, I see that services are running as expected, but I cannot login. The following logs has the actual mail address replaced by the values from my playbook for clarity: `Feb 18 17:09:47 sovhost dovecot: auth: Error: LINE 1: SELECT email AS user, password FROM…	Anonymouslemming	2016-05-21 10:33:54
499	2016-02-19 13:01:58	What version of ubuntu or debian?	ariddell	2016-05-21 10:33:54
499	2016-02-19 13:43:59	Ubuntu 14.04.4 LTS I've tried ansible installed from pip (2.0.0.1) and from github (2.1.0) with the same results.	Anonymouslemming	2016-05-21 10:33:54
499	2016-02-21 10:32:46	You may have misconfigured `vars/user.yml` and/or accidentally modified `vars/defaults.yml`. This is telling: `Feb 18 17:09:49 sovhost dovecot: imap-login: Disconnected (auth failed, 3 attempts in 26 secs): user=<ms@q{{main_user_name}}@{{domain}}>, method=PLAIN, rip=my.mailclient.ip, lip=sov.host.ip, TLS, session=<MPB2nhIsVgBRinWu`. The string `{{main_user_name}}@{{domain}}` should have been repl…	mikeashley	2016-05-21 10:33:54
499	2016-02-21 21:10:48	Sorry if I didn't make it clear in my post - that was my clumsy attempt to obfuscate my domain details. I'm definitely seeing the value I put for main user and domain in the user / domain parts in the log.	Anonymouslemming	2016-05-21 10:33:54
499	2016-05-21 10:33:54	There has not been followup on this bug report, so I am going to assume it's been resolved.	mikeashley	2016-05-21 10:33:54
498	2016-02-18 10:20:41	Make a clean distinction between Debian 7 and Debian 8. Anticipate the next Ubuntu LTS release (Xenial) that is planned for support. This drops roundcube, but we have Issue #495 noting that we need to restore it. This deploys with no errors in the Vagrant test environment. I'm expecting this should help streamline work to migrate over to Jessie and get remaining problems straightened out before a…	mikeashley	2016-02-20 14:53:17
498	2016-02-18 12:35:45	Thanks for this. Perhaps there should be a separate commit removing roundcube (all of it, including the role) pending a real solution. The code for the role is still in the git tree. If the roundcube removal is its own commit it could also be trivially reverted.	ariddell	2016-02-20 14:53:17
498	2016-02-19 00:30:57	That works for me. I was a little reluctant to drop it, but Roundcube has gone from 0.9 to 1.2, so I think the whole role needs pretty careful review before reinstatement.	mikeashley	2016-02-20 14:53:17
498	2016-02-19 00:58:44	Missed a couple of references to Ubuntu in the common role. Corrected.	mikeashley	2016-02-20 14:53:17
498	2016-02-20 14:53:13	Thanks for this. We're almost there!	ariddell	2016-02-20 14:53:17
497	2016-02-17 02:04:51	On Ubuntu 14.04 and a standard sovereign install, I get this the opendmarc_report.log > Can't locate DBD/yes.pm in @INC (you may need to install the DBD::yes module) (@INC contains: /etc/perl /usr/local/lib/perl/5.18.2 /usr/local/share/perl/5.18.2 /usr/lib/perl5 /usr/share/perl5 /usr/lib/perl/5.18 /usr/share/perl/5.18 /usr/local/lib/site_perl .) at /usr/sbin/opendmarc-import line 22. > Can't loca…	simontretter	2016-09-11 11:02:23
497	2016-03-09 09:13:35	It's a bug in the OpenDMARC 1.2.0+dfsg-1 package, fixed in 1.3.0 (or Debian 1.2.0+dfsg-2 which has not yet made it to Ubuntu Trusty). - https://sourceforge.net/p/opendmarc/tickets/90/ - https://bugs.debian.org/cgi-bin/bugreport.cgi?bug=742447 Could you please open a bug at https://launchpad.net/ubuntu/+source/opendmarc/+bugs ?	neuhaus	2016-09-11 11:02:23
497	2016-03-10 07:50:22	Is there a temporary work around? Like installing yes.pm manually or so?	hpk42	2016-09-11 11:02:23
497	2016-03-10 08:15:46	@hpk42 There is a patch for opendmarc in the bug at https://bugs.debian.org/cgi-bin/bugreport.cgi?bug=742447	neuhaus	2016-09-11 11:02:23
496	2016-02-14 12:17:54	- Currently we use the opensuse repository. The owncloud maintainers [recommend](https://owncloud.org/install/#instructions-server) using their [official repository](https://download.owncloud.org/download/repositories/stable/owncloud/). We should follow their recommendation. - The role needs reviewed to ensure we are still installing it correctly. OwnCloud's installer and updater changed signific…	mikeashley	2016-03-07 13:37:08
496	2016-02-22 09:29:27	With OwnCloud 8.2, first-time setup includes selection of the DB backend and initialization of the database. Post-deply instructions need updated, and the role's tasklist needs updated to not do all the DB setup work it tries to do now.	mikeashley	2016-03-07 13:37:08
496	2016-02-28 13:04:07	PR #505 should address this issue.	mikeashley	2016-03-07 13:37:08
495	2016-02-14 12:14:45	Roundcube support needs to be reinstated from Debian backports and tested. We've had nagging installation problems (#417 is the latest) under wheezy. Is the situation any better under jessie, or do we need to consider a different install method?	mikeashley	2016-09-11 09:06:31
495	2016-02-25 12:34:00	For the record, the [version](https://packages.debian.org/en/jessie-backports/roundcube) available via jessie-backports (1.1.4) is the same that Ubuntu Xenial [will ship with](https://launchpad.net/ubuntu/xenial/+source/roundcube).	neuhaus	2016-09-11 09:06:31
495	2016-07-17 09:11:27	Current roundcube in Debian testing is 1.2.0+dfsg.1-1	neuffer	2016-09-11 09:06:31
495	2016-09-11 09:06:31	Addressed with PR #590.	mikeashley	2016-09-11 09:06:31
494	2016-02-14 02:22:39		mikeashley	2016-02-15 21:03:16
493	2016-02-13 16:18:43	Make a clean distinction between Debian 7 and Debian 8. Anticipate the next Ubuntu LTS release (Xenial) that is planned for support.	mikeashley	2016-02-14 11:03:30
493	2016-02-13 17:41:31	This conflicts with #486. I hope having things actually working on xenial isn't going to be a blocker for the Jessie branch, since xenial is in pretty early stages still. E.g. The official rspamd apt repo (which #486 switches to) doesn't even have xenial packages yet.	carljm	2016-02-14 11:03:30
493	2016-02-14 10:44:24	This also conflicts with PR #489. I recommend delaying this PR. I'll fix it up after the two conflicting PRs are resovled.	mikeashley	2016-02-14 11:03:30
492	2016-02-13 14:50:11		mikeashley	2016-02-15 21:03:30
491	2016-02-13 12:23:12	The database import fails to run. There is a syntax error in the import file, and after that is fixed, there is type error. It appears the import file was written for a database other than postgres. It looks like this broke at commit 2352d2d67e591cb1ee841c0782ea7ce05b36e355. Speculation: the aim of the commit was to remove the last(?) reference to mysql.	mikeashley	2016-03-04 20:58:19
491	2016-02-13 12:52:32	I would like @al3x to weigh in on intent. Some brief googling fails to turn up how to configure this to use postgres, and the man pages are all about mysql for report generation. Seems like the two options are 1) drop opendmarc, and 2) revert to using mysql and install it.	mikeashley	2016-03-04 20:58:19
491	2016-02-14 01:04:43	Yes, I was in the process of removing MySQL. It seemed to bother users that they were running two databases (understandably).	al3x	2016-03-04 20:58:19
491	2016-02-14 01:17:35	I found PR #397 where this has come up before. I recommend reverting to MySQL so that OpenDMARC works and that we can keep moving towards a stable jessie branch. If somebody feels strongly about squashing MySQL from the system, they can tackle making OpenDMARC work with Postgres separately.	mikeashley	2016-03-04 20:58:19
490	2016-02-13 11:29:25	The znc package installs the client but does not set it up as a service. This patch restores the service configuration that was done on wheezy/trusty. This addresses Issue #474.	mikeashley	2016-02-16 12:38:04
490	2016-02-15 21:06:01	Should we try to use systemd instead of init in jessie? Surely there's a systemd service file we can copy from somewhere? I find the `.service` files far more readable at this point.	ariddell	2016-02-16 12:38:04
490	2016-02-16 01:13:03	Good suggestion.	mikeashley	2016-02-16 12:38:04
489	2016-02-13 10:29:56	To improve maintainability, avoid using the Include directive. Move most of the SSL configuration to the global configuration and leave enabling the SSL engine to each virtual host that wants to use it.	mikeashley	2016-02-14 13:46:43
488	2016-02-13 10:28:01	Both jessie and wily use the standard solr package, which expects tomcat7. This PR switches from tomcat8 to tomcat7. This prevents tomcat7 and tomcat8 from both being installed and thus fighting over port 8080 and generating monitoring alerts.	mikeashley	2016-02-14 13:44:14
488	2016-02-14 13:44:11	LGTM	ariddell	2016-02-14 13:44:14
487	2016-02-11 20:52:07	cf https://github.com/sovereign/sovereign/pull/486	spk	2016-03-05 19:47:40
487	2016-02-11 21:19:08	I'll merge this but what exactly does it fix?	ariddell	2016-03-05 19:47:40
487	2016-02-11 21:20:07	Should fix the Ansible lint errors on #486, which are unrelated to that PR.	carljm	2016-03-05 19:47:40
487	2016-02-11 21:25:18	Yes we have to use last ansible version for syntax check and a fixed version for ansible-lint. I don't have better solution right now.	spk	2016-03-05 19:47:40
487	2016-02-11 21:51:03	Sorry, I'm confused. Why can't the requirements.txt file be used? Shouldn't the travis.yml file just have a line pip install -r requirements.txt?	ariddell	2016-03-05 19:47:40
487	2016-02-11 21:54:43	No I tried in this commit https://github.com/spk/sovereign/commit/3daf7cf56bb1d84d9efbd78e743569748251de48 but ansible-lint failed completely due to too old ansible version. cf https://travis-ci.org/sovereign/sovereign/builds/108639408#L443	spk	2016-03-05 19:47:40
487	2016-02-11 22:41:44	So the problem is with ansible. Why are we pinning to 1.6.6 anyway? Can you go back to spk@3daf7cf and figure out a version of ansible that works? If you're feeling up to it, the ansible-lint requirement probably should go in test-requirements.txt. I believe that's the convention.	ariddell	2016-03-05 19:47:40
487	2016-02-12 06:50:37	I cannot upgrade ansible, this is a known issue, cf https://github.com/sovereign/sovereign/pull/466 I did not know about test-requirements.txt, I will do that.	spk	2016-03-05 19:47:40
487	2016-03-05 17:27:36	Title updated. Currently ansible is fixed to `1.6.6`, this version does not work with ansible-lint. And there is still `sudo` on the codebase that cause errors so fixed ansible-lint to 2.3.6	spk	2016-03-05 19:47:40
487	2016-03-05 19:21:54	OK. I think I get this now. Sorry for being so slow. Can you squash/rebase all those commits into a single commit (since it's a simple change)? p.s. maybe then we can resolve #446 by upgrading both ansible and ansible-lint to the current version (maybe just on jessie)?	ariddell	2016-03-05 19:47:40
487	2016-03-05 19:43:13	No problem @ariddell This is done and I also added a todo on `.travis.yml`	spk	2016-03-05 19:47:40
486	2016-02-11 20:26:28	This replaces #477.	carljm	2016-02-17 12:40:06
486	2016-02-11 20:32:08	Ansible-lint is failing, but it doesn't appear to have anything to do with the changes in this PR. I tested the rspamd tasks modified here via Vagrant, and they ran fine.	carljm	2016-02-17 12:40:06
486	2016-02-17 01:55:29	I verified this runs via Vagrant. I recommend merging.	mikeashley	2016-02-17 12:40:06
486	2016-02-17 12:40:01	Great. Thanks!	ariddell	2016-02-17 12:40:06
485	2016-02-09 02:11:36	I don't know how many sovereign installations run Ubuntu. For me, the mirror autoselect keeps breaking my installation in weird ways. ansible does not run through because of some apt error, mostly because the apt source is not giving me what I need. Can't we just leave this on the standard mirror the hoster provides?	simontretter
485	2016-02-10 09:05:05	Are you running Ubuntu trusty? What is the exact problem you encounter? I haven't had any problems with the mirror autoselect.	neuhaus
485	2016-02-10 11:28:22	It often gives me broken mirrors where apt-get update won't run through. If I fix the sources.list by using official mirrors, everything runs fine.	simontretter
485	2016-02-10 12:29:07	I see. What do you suggest we do? We could add this problem and its solution to the documentation.	neuhaus
485	2016-02-10 12:54:43	That would be one way. I personally would be fine without the mirror autoselection. Would dropping it hurt anyone?	simontretter
485	2016-02-10 13:33:51	Fine with me, as long as the documentation is clear about it.	neuhaus
485	2016-02-11 14:17:10	Can we just have a default variable in the role that one can turn on or off?	ariddell
485	2016-02-11 14:39:25	:+1:	neuhaus
484	2016-02-07 23:10:47	This should fix #479, though even with this fix I can't get `vagrant up` to run on master (now it fails with `psql: FATAL: database "roundcube" does not exist` on the "set roundcube password" step).	carljm	2016-02-17 12:34:35
483	2016-02-07 18:09:54	LetsEncrypt support is not yet on master.	mikeashley	2016-02-08 12:07:50
482	2016-02-07 17:46:02	See http://blog.rlove.org/2015/01/public-key-pinning-hpkp.html	ariddell
482	2016-02-10 12:34:29	The nice thing about the Let's Encrypt policy is that their limits are high enough that this shouldn't be a problem. We can just generate two keys. From an operational security standpoint it doesn't make sense to have both keys on the machine, however. If there is a breakin we would have to revoke both keys. Possible solution: Have the admin provide a PGP public key. Create a backup key+cert regu…	neuhaus
482	2016-02-11 14:18:33	The idea from the blog post that sounded good was that we could pin the CA certificate (let's encrypt), not our local certificate. When I have time I'll try implementing this. The more TOFU we can get the better.	ariddell
482	2016-02-11 14:41:40	Oh ok. Not sure I like that idea - the less trust we have to give to a CA, the better. If we can get it automated, pinning the actual certificate (plus a backup) sounds more secure.	neuhaus
482	2016-02-11 16:16:58	There's no additional trust involved, it's just very good MITM protection. I'll write up a more detailed sketch with the PR.	ariddell
482	2016-02-19 08:27:53	@neuhaus Using a GPG key to encrypt the backup RSA key is an excellent idea! That just solved my problem with implementing HPKP in a somewhat sane way, thank you. :-)	drybjed
482	2016-11-21 13:27:32	I would advice to avoid using HPKP as I think it poses more problems (especially when changing keys) than it's solving https://blog.qualys.com/ssllabs/2016/09/06/is-http-public-key-pinning-dead	Citillara
481	2016-02-02 14:48:41	Same as https://github.com/sovereign/sovereign/pull/480 but for jessie branch.	pawel-lewtak	2016-02-02 15:52:51
480	2016-02-01 21:58:06	I fixed two links as ansibleworks.com domain doesn't work anymore	pawel-lewtak	2016-02-02 15:53:01
480	2016-02-02 14:44:03	Thanks! Would you mind submitting a second PR against the jessie branch as well?	ariddell	2016-02-02 15:53:01
480	2016-02-02 14:45:36	No problem. Will do in a second.	pawel-lewtak	2016-02-02 15:53:01
479	2016-02-01 07:34:42	Running `vagrant up` on latest `master` branch results in: <S_CODE_TOKEN>	carljm	2016-02-17 12:34:35
478	2016-02-01 07:31:38	Running `vagrant up` on unmodified latest `jessie` branch results in: <S_CODE_TOKEN>	carljm	2016-02-07 22:38:45
478	2016-02-07 22:38:45	Oh, this is a dupe of #474, sorry.	carljm	2016-02-07 22:38:45
477	2016-02-01 07:28:58		carljm	2016-02-11 20:27:36
477	2016-02-01 07:30:24	I'm also curious -- why the `download.suse.com` repos for rspamd, instead of the `rspamd.com` repos recommended at https://rspamd.com/downloads.html ? And why using repos labeled for Ubuntu 14.10 for 14.04?	carljm	2016-02-11 20:27:36
477	2016-02-10 12:39:43	Good questions. Looks like these are issues that should be fixed.	neuhaus	2016-02-11 20:27:36
477	2016-02-10 16:15:35	Shall I add the fixes for those two issues to this PR as well, or file separate PRs?	carljm	2016-02-11 20:27:36
477	2016-02-10 18:19:03	Yes please	neuhaus	2016-02-11 20:27:36
477	2016-02-11 20:27:36	Replaced by #486.	carljm	2016-02-11 20:27:36
476	2016-01-28 13:34:21	This cherry-picks all (edit: was "useful") commits from master into jessie (and resolves very minor conflicts). It includes the following commits: - [master^2] Adding monit tunnel information to Readme - [master^^2] Run ansible-lint before submitting a pull request - [master^^2^] Ask for good commit practices - [master^^2~2] Document the design - [master^^2~3] Consider README.md in the design che…	ariddell	2016-02-11 14:38:44
476	2016-01-30 16:53:00	Great! If you want I'll have a look when I return from FOSDEM.	neuhaus	2016-02-11 14:38:44
476	2016-02-06 10:46:40	@neuhaus I am delaying rebasing the jessie LE branch until this is resolved.	mikeashley	2016-02-11 14:38:44
476	2016-02-06 12:12:00	OK, I looked over this pull request and it looks good to me. 👍	neuhaus	2016-02-11 14:38:44
476	2016-02-11 14:16:30	@neuhaus would you mind merging? (merging non-minor PRs oneself is a faux pas by convention, right?)	ariddell	2016-02-11 14:38:44
476	2016-02-11 14:38:41	@ariddell Not at all! It's a good convention.	neuhaus	2016-02-11 14:38:44
475	2016-01-28 09:39:41	The dnsmasq service fails to restart. ● dnsmasq.service - dnsmasq - A lightweight DHCP and caching DNS server Loaded: loaded (/lib/systemd/system/dnsmasq.service; enabled) Drop-In: /run/systemd/generator/dnsmasq.service.d └─50-dnsmasq-$named.conf, 50-insserv.conf-$named.conf Active: failed (Result: exit-code) since Thu 2016-01-28 01:38:16 UTC; 52s ago Process: 18487 ExecStop=/etc/init.d/dnsmasq s…	mikeashley	2016-02-20 00:39:48
475	2016-02-13 14:27:10	I investigated this. It looks like ansible is reporting that the openvpn server is started after the handler runs to bounce it, but it's not, and thus dnsmasq has no interface to bind against when it tries to start. Logging into the server and starting openvpn followed by starting dnsmasq works fine. Root cause still needs to be identified. Running ansible in verbose mode (`vvvv`) wasn't very hel…	mikeashley	2016-02-20 00:39:48
475	2016-02-13 15:01:23	Issue #401 is related.	mikeashley	2016-02-20 00:39:48
475	2016-02-20 00:39:48	Fixed with PR #500.	mikeashley	2016-02-20 00:39:48
474	2016-01-28 09:38:09	The package installs the znc client but does not set it up as a service. Thus the role fails to run because the user 'znc' does not exist. There is a bug/enhancement report in to the package maintainer to install as a service. We could either wait and see if that gets done, or we could go back to the old way of installing.	mikeashley	2016-02-17 09:54:41
474	2016-02-17 09:54:41	Fixed with PR #490.	mikeashley	2016-02-17 09:54:41
473	2016-01-28 09:25:37	The cache configuration must be global, i.e., not per virtual host. As a result, this change moves most of the SSL configuration to a global configuration and leaves enabling the SSL engine to each virtual host that wants to use it.	mikeashley	2016-02-07 15:02:38
473	2016-01-28 13:20:16	I think master got a patch on this. Let me finish up cherry-picking stuff (ten minutes) and see if it includes the fixes. Edit: here are the missing commits: #476 Looking forward to testing LE.	ariddell	2016-02-07 15:02:38
473	2016-01-29 10:04:19	Looks good. I like moving the SSL configuration to global instead of using an Include in the virtual hosts, but it's a style thing. I may propose this again, but I'm eager to see the catchup PR merged so we can finalize the LE PR and get it on jessie.	mikeashley	2016-02-07 15:02:38
473	2016-02-07 15:02:38	Rescinding this and will resubmit after the jessie catchup PR is merged.	mikeashley	2016-02-07 15:02:38
472	2016-01-28 09:23:33	Fix for PR #427 that was just merged.	mikeashley	2016-01-30 16:48:40
472	2016-01-30 16:48:44	Thanks	neuhaus	2016-01-30 16:48:40
471	2016-01-24 15:58:08	There are important changes that got applied to master but didn't get applied to jessie. (I'm going to attempt a rebase today.) In light of this, would it be useful to have a public timeline for switching to jessie as the default branch? April is the release of Ubuntu Xenial. What's a good solution in the short term? Would requiring that PRs apply to both branches be useful? Or should someone jus…	ariddell	2016-01-25 12:45:59
471	2016-01-24 16:15:20	I've rebased jessie and pushed it to this branch here: https://github.com/ariddell/sovereign/tree/jessie-rebased I'm not sure exactly how you review a rebase. Would it be preferable to just cherry-pick each commit from master separately and submit that as a PR?	ariddell	2016-01-25 12:45:59
471	2016-01-25 12:45:59	I'll answer my own question. All the changes in master that are missing from jessie need to be submitted as individual PRs against jessie. I'll get started on this.	ariddell	2016-01-25 12:45:59
471	2016-01-27 10:11:37	Thanks for doing this! Ideally we would do a rebase every now and then and once we officially support Jessie, the jessie branch turns into the master branch, the former master branch moves to the wheezy branch and only gets maintenance updates until we drop it. Please make sure that these patches don't break compatibility with Ubuntu Trusty.	neuhaus	2016-01-25 12:45:59
471	2016-01-27 13:04:41	I've done a few of the cherry-picks. I'll keep going. Thanks for the note. My sense was that the jessie branch was just going to support jessie and the next Ubuntu (jessie-based) LTS. In any event, it's a question for another issue. I'm going to just cherry-pick the useful commits in the master branch here. On 01/27, Sven Neuhaus wrote: > Thanks for doing this! > Ideally we would do a rebase ever…	ariddell	2016-01-25 12:45:59
471	2016-01-27 13:06:29	Nah, I thought the jessie branch was a temporary thing until it's working and then we can merge it into master. If the jessie branch breaks backward compatibility with older distributions we need to move the last working code into a maintenance branch so people have some time to upgrade their stuff	neuhaus	2016-01-25 12:45:59
471	2016-01-27 13:32:04	I thought the consensus was to break backward compatibility. I'm clearly wrong! Not sure where this is best discussed. Probably not in an issue tracker. Maybe a mailing list?	ariddell	2016-01-25 12:45:59
471	2016-01-27 13:34:54	There is no mailing list, this is the right place for discussion. Sure, the jessie branch can break backward compatibility. That's another reason why we need two branches while we support both jessie and something older.	neuhaus	2016-01-25 12:45:59
471	2016-01-27 14:26:48	Ok, so at some point we create a branch called `oldstable` and rename jessie to master? Works for me. On 01/27, Sven Neuhaus wrote: > There is no mailing list, this is the right place for discussion. > > Sure, jessie can break backward compatibility. That's why we need another branch for the phase where we support both jessie and something older. > > --- > > Reply to this email directly or view i…	ariddell	2016-01-25 12:45:59
471	2016-01-27 15:25:54	exactly. that point is reached as soon as the current jessie branch is stable.	neuhaus	2016-01-25 12:45:59
471	2016-01-28 13:40:32	Ok, I've cherry-picked everything #476. @neuhaus, mind having a look?	ariddell	2016-01-25 12:45:59
471	2016-01-31 07:08:26	I will once I get back home	neuhaus	2016-01-25 12:45:59
470	2016-01-22 09:47:51	Version v0.12 of cgit was released 8 days ago. It appears to have lots of fixes. If someone is using cgit a lot perhaps he/she can test it? If it works without a problem we only need to change `cgit_version` in `vars/defaults.yml`.	neuhaus	2016-02-21 14:59:38
470	2016-02-14 02:17:29	I upgraded my server to cgit 0.12 and gitolite 3.6.4. Both seem to be working well.	mikeashley	2016-02-21 14:59:38
470	2016-02-21 14:39:49	Addressed on the jessie branch with PR #494.	mikeashley	2016-02-21 14:59:38
469	2016-01-18 23:57:15	Fresh install hits a failure <S_CODE_TOKEN>	ariddell	2016-01-30 16:49:11
469	2016-01-18 23:59:17	It's `conf-available` now. (edit: looks like a different error)	ariddell	2016-01-30 16:49:11
469	2016-01-28 09:35:01	PR #472 fixes this.	mikeashley	2016-01-30 16:49:11
469	2016-01-30 16:49:17	merged #472	neuhaus	2016-01-30 16:49:11
468	2016-01-18 23:47:08	On a Digital Ocean machine with a fresh Debian 8 image, encfs will not work without some extra intervention. Is this a bug in Debian? Shouldn't installing the fuse package call `modprobe fuse` or whatever it takes to get things working? If it's not a bug there needs to be some documentation in sovereign.	ariddell	2016-05-27 20:51:06
468	2016-01-19 00:27:45	I ran into this in the vagrant jessie development environment. https://github.com/jmcgnh/sovereign/issues/9 A reboot is required to pick up a new kernel, modpobe all by itself can't resolve the problem. My approach for dealing with it is to run modprobe fuse and check the stderr; the results indicate whether a reboot is needed. If needed, I do the reboot and wait for the system to come back. It's…	jmcgnh	2016-05-27 20:51:06
468	2016-01-19 12:57:50	Checking modprobe and potentially exiting with an informative message sounds like a good solution.	ariddell	2016-05-27 20:51:06
468	2016-01-19 13:09:40	@jmcgnh thanks for looking into this. Since we're on the subject of disk encryption, should we investigate the use of [ext4 encryption](https://lwn.net/Articles/639427/) instead of encfs? It was added to Linux 4.1. Linux 4.1/4.2 is also available for jessie as part of jessie-backports. Ubuntu 16.04 Xenial will ship with a 4.3 kernel.	neuhaus	2016-05-27 20:51:06
468	2016-01-19 14:29:23	@neuhaus that looks good. It looks like both encfs and ext4 leak the same information (# files, permissions, approximate sizes) but that ext4 is in the kernel and will enjoy, I would assume, a greater likelihood of long-term support.	ariddell	2016-05-27 20:51:06
468	2016-01-19 22:15:09	I think encryption should totally be optional and no role should be dependant on that. My Server runs on an encrypted LVM volume (e.g.)...	skriems	2016-05-27 20:51:06
468	2016-01-22 10:03:11	Same here. Still, ext4 encryption is promising a speed improvement over encfs.	neuhaus	2016-05-27 20:51:06
468	2016-02-17 10:44:05	It looks like there are three options: 1. Continue with encfs. 2. Pick up the 4.1 kernel from backports and use ext4 encryption. 3. Use an encrypted LVM volume. There are pros and cons with each choice. Factors like performance, security, reliability, backups, and ease of setup should be considered. Are there other factors that go in this list? It would be great to see the tradeoffs side-by-side …	mikeashley	2016-05-27 20:51:06
468	2016-02-17 12:52:51	I vote to try ext4 in jessie and revert if it's worse than encfs. The fact that ext4 encryption is in the kernel tells me it's likely been audited more than encfs. It seems like there were some significant problems with encfs uncovered during the last audit: https://defuse.ca/audits/encfs.htm	ariddell	2016-05-27 20:51:06
468	2016-02-17 14:20:25	@jmcgnh Do you think your solution in jmcgnh#9 is solid enough? I like the idea of switching to ext4 encryption. I'm using an encrypted root partition myself so I'm not the expert on this one at the moment. Note that the author of [ext4-crypt](https://github.com/gdelugre/ext4-crypt) commented that the kernel feature was "very unstable and experimental" 7 months ago.	neuhaus	2016-05-27 20:51:06
468	2016-02-21 14:24:03	I was not able to reproduce this in Debian 8.1 either in the vagrant test environment or on a fresh Linode instance. Are you still seeing this problem? For what it's worth, linode images do not include modprobe for security reasons. @jmcgnh's patch won't work as is with that provider if we need it.	mikeashley	2016-05-27 20:51:06
468	2016-05-19 21:33:13	@ariddell Is this still a problem on Digital Ocean? I'm not seeing any problems with it on Linode with Debian 8.1.	mikeashley	2016-05-27 20:51:06
468	2016-05-20 14:58:12	I'll check. I'll be moving my install to jessie soon.	ariddell	2016-05-27 20:51:06
468	2016-05-27 20:51:06	Problem is gone. (Jessie 8.3 on Digital Ocean)	ariddell	2016-05-27 20:51:06
467	2016-01-16 13:50:48	hi, i am just browsing through this project and couldn't find anything related... are domain aliases supported in the mail-configuration? If not, it could be a nice feature addition as it is a quite commonly used feature... regards, strowi	strowi	2016-03-06 19:45:26
467	2016-01-18 10:05:50	We support the standard Postfix virtual domain stuff. There are three tables for this in the Postgresql database. This could really use more documentation, pull requests welcome! Does this answer your question?	neuhaus	2016-03-06 19:45:26
467	2016-03-06 19:45:26	sorry, for the late reply.. yes it does. Thank you very much!	strowi	2016-03-06 19:45:26
466	2016-01-15 13:37:44	seperate pull request for sudo -> become change. Upped requirements.txt to ansible 1.9.4	fengor	2016-03-07 13:30:40
466	2016-02-04 06:13:20	because become is definately available in 1.9.4	fengor	2016-03-07 13:30:40
466	2016-02-12 13:02:33	The version string should be `ansible>=1.9.4,<2.0`, IMHO. Could this and #487 be reconciled somehow? The PRs are not very clear. From the PR text and commit messages I'm not sure what the problem is and/or why the commits solve the problem.	ariddell	2016-03-07 13:30:40
466	2016-02-17 12:39:04	What about a single PR that deals with upgrading to Ansible to 2.0+ and deals with the ansible-lint issue in #487. It should have a title like "Upgrade Ansible to 2.0". I'm willing to do this if nobody else gets around to it.	ariddell	2016-03-07 13:30:40
466	2016-02-17 14:26:48	We don't know what version of ansible the users have. Ansible (often) runs on a different machine than the one that is being configured. If it's a Ubuntu trusty box they probaby have Ansible 1.5.4. Debian jessie ships with Ansible 1.7.2	neuhaus	2016-03-07 13:30:40
466	2016-02-17 14:51:27	There is no reason to rely on a system-installed Ansible version; a project like sovereign needs to be able to pin itself to a specific Ansible version and rely on that. The instructions should include creating a Python virtualenv and running `pip install -r requirements.txt` within it, so we always have exactly the specified Ansible version available.	carljm	2016-03-07 13:30:40
466	2016-02-17 15:10:01	I agree. Let's just decide on a version to support and have the requirements.txt file reflect this. I believe Ansible is using semantic versioning so >=2.0,<2.1 sounds good to me. On 02/17, Carl Meyer wrote: > There is no reason to rely on a system-installed Andible version; a project like sovereign needs to be able to pin itself to a specific Ansible version and rely on that. The instructions sh…	ariddell	2016-03-07 13:30:40
466	2016-02-17 19:09:59	For what it's worth many users don't want to depend on pip installs for production/trusted machines. I prefer sticking to the ansible version provided by my package manager. As your current target is Jessie, I think you should also expect ansible to be at the version provided in Jessie (even if the admin/deployement machine is not always using the same OS/version). Just my 2 cents.	nodiscc	2016-03-07 13:30:40
466	2016-02-17 19:18:08	IIRC, we already required a version higher than the version installed by default with wheezy/trusty. Remember, we're talking about the local copy of ansible. Having a virtualenv or using `pip install --user` is no big deal.	ariddell	2016-03-07 13:30:40
466	2016-03-05 19:23:53	Since master is doing fine could we apply this just to jessie? We could upgrade ansible to 2.0 and ansible-lint as well.	ariddell	2016-03-07 13:30:40
466	2016-03-07 13:30:39	Fixed with #508.	ariddell	2016-03-07 13:30:40
465	2016-01-15 07:46:31	sudo was deprecated in ansible playbooks in 1.9. See the deprecation warning in the travis logs.	fengor	2016-03-14 08:53:30
465	2016-01-15 10:50:28	Sounds good. Could you provide a PR please? Edit: OK, let's make sure it will still work with older versions of Ansible for the time being. When was "become" added to Ansible? "sudo" was removed in 2.0 (released 3 days ago) but no distribution is including that yet. The next major distribution update supported by Sovereign will be Ubuntu 16.04 LTS released in April. We have time until then to do …	neuhaus	2016-03-14 08:53:30
465	2016-01-15 13:38:47	https://github.com/sovereign/sovereign/pull/466 Pull request does not need to be merged at once but can be done when supported distros are updated to ansible 1.9 or greater	fengor	2016-03-14 08:53:30
465	2016-02-14 11:29:03	@fengor I'm trying to make sense of the related pull requests but can't verify root cause. Could you explain how to reproduce the deprecation warnings on one's desktop? I am not able to do it with either 1.9.3 or 1.9.4 running `ansible-playbook --syntax-check -i hosts site.yml`. I would like to squash the lint noise we're getting with PRs on the jessie branch at least.	mikeashley	2016-03-14 08:53:30
465	2016-03-13 11:27:28	This has been addressed, right? Ready to close?	mikeashley	2016-03-14 08:53:30
465	2016-03-14 06:50:42	can be closed. sorry didnt had time to work on this further. i don't know if syntax check shows it but the deprecationw arning showed for me when i normally executed the playbook On Sun, Mar 13, 2016 at 12:27 PM, Mike Ashley notifications@github.com wrote: > This has been addressed, right? Ready to close? > > — > Reply to this email directly or view it on GitHub > https://github.com/sovereign/sov…	fengor	2016-03-14 08:53:30
465	2016-03-14 08:53:30	Ok, I think this is as designed. On master we are asking for Ansible 1.6+. If version 1.9.3 or newer is installed, the user will see deprecation warnings. If someone believes we should use Ansible >= 1.9.3 on master, then let's have an issue for that.	mikeashley	2016-03-14 08:53:30
464	2016-01-15 07:36:19	Until you are able to patch affected systems, the recommended workaround is to use <S_CODE_TOKEN> That is, add the option UseRoaming no to your /etc/ssh/ssh_config (or your user's ~/.ssh/config) file, or start your ssh client with -oUseRoaming=no included on the commandline. We will be updating this article with more information as it becomes available. UPDATE: This affects OpenSSH versions 5.4 t…	fengor	2016-01-15 11:18:49
464	2016-01-15 07:37:01	https://github.com/sovereign/sovereign/pull/463	fengor	2016-01-15 11:18:49
464	2016-01-15 10:55:23	Thanks for the PR. Some questions: What happens if the SSH version is too old to understand "UseRoaming" Isn't this issue fixed by the updated packages that were released already? When was "becomes" added to Ansible? We should not break backward compatability too quickly here. For example, Ubuntu 14.04 still ships currently has Ansible 1.7.2	neuhaus	2016-01-15 11:18:49
464	2016-01-15 11:05:53	OpenSSH Releae 5.4 (first affected version) is from 2010-03-07. Anyone using an openssh version that old has major other problems. The updated Packages should fix the issue yes but i think making sure can't hurt in this case. The becomes should have been a different pull request my bad. Good Point about the packaged ansible version in distros. I'll revert that change.	fengor	2016-01-15 11:18:49
463	2016-01-15 07:32:38	Added "UseRoaming no" to ssh.config to fix openssh client bugs CVE-2016-0777 and CVE-2016-0778 see: http://undeadly.org/cgi?action=article&sid=20160114142733	fengor	2016-01-15 11:18:08
463	2016-01-15 11:18:00	Adding the UseRoaming appears not to have any bad effects so why not.	neuhaus	2016-01-15 11:18:08
463	2016-01-15 11:18:39	Resolves #464	neuhaus	2016-01-15 11:18:08
462	2016-01-10 05:19:26	This role provides Radicale ~~with postgresql backend~~. The Radicale Project is a complete CalDAV (calendar) and CardDAV (contact) server solution. Check out http://radicale.org People who don't need owncloud or fear the added attack surface to their server can use this for calendar and contact sync. Although both can run at the same time without conflict, a way to select either solution might b…	simontretter	2017-01-07 02:02:52
462	2016-01-15 11:22:52	Nice. Going to test the role next week but I fully approve the idea behind it.	fengor	2017-01-07 02:02:52
462	2016-01-16 13:00:47	Nice! I don't have a huge amount of trust in OwnCloud either. Please add some documentation. Is there a way to migrate the data in CalDAV/CardDAV for OwnCloud users? That would also be something for the documentation. Is there a way we can make sure we don't activate both the OwnCloud and Radicale roles? I think they would collide. Have you tested it? With which distribution(s)? Also, does the Ra…	neuhaus	2017-01-07 02:02:52
462	2016-01-19 08:28:44	@neuhaus the time I can devote to this is limited, but I will add documentation once the role is well tested. For now, I don't know of a nice way to migrate the data. Radicale and Owncloud technically don't collide, you can run them at the same time. The question is whether you want to tolerate the feature overlap in a standard installation. To develop, I am using vagrant / debian78. I am still w…	simontretter	2017-01-07 02:02:52
462	2016-02-17 12:42:56	This is the first new role in awhile. Personally, I'd like to use this role rather than owncloud. What about making this the first standalone galaxy role, sovereign-radicale. @lukecyca raised this issue recently here https://github.com/sovereign/sovereign/issues/440#issuecomment-162928760.	ariddell	2017-01-07 02:02:52
462	2016-03-07 16:23:17	LGTM! I think we should merge this in as-is instead of using galaxy to keep everything together until we can decide later to break roles apart.	jplock	2017-01-07 02:02:52
462	2016-03-07 16:27:44	If this is going to be merged into master and jessie then there needs to be another PR for jessie.	ariddell	2017-01-07 02:02:52
462	2016-03-07 17:26:09	One thing I just noticed, what version of radicale is available through the package? They also publish versions via pip and the latest release is 1.1 which is not backward compatible. I'm thinking we should try to source the package from pip and lock the release version.	jplock	2017-01-07 02:02:52
462	2016-03-09 10:29:58	Here's a radicale distribution packages version list: - Wheezy has radicale 0.6.3-1 - Trusty has radicale 0.8 - Jessie has radicale 0.9 - Xenial will have radicale 1.1.1 My assumption is that @simontretter tested his patch with the 0.6.3 package. Does anyone know more about the compatibility problems that we may be facing? If there is a problem getting these different versions to work do to versi…	neuhaus	2017-01-07 02:02:52
462	2016-03-11 11:37:15	@neuhaus Here you go. This is untested as I am traveling. I very much dislike mixing different package management software and having to package myself. In this instance, I see no other option.	simontretter	2017-01-07 02:02:52
462	2016-03-11 12:07:20	Thanks! i hope I can test this a bit this weekend.	neuhaus	2017-01-07 02:02:52
462	2016-03-11 13:00:22	@simontretter The patch contains the file `roles/radicale/files/etc_logrotate.d_radicale` which is not used. It's a copy of `roles/radicale/files/etc_logrotate_radicale` which is the one that gets copied to `/etc/logrotate.d/radicale`	neuhaus	2017-01-07 02:02:52
462	2016-03-11 13:06:43	@neuhaus I removed it.	simontretter	2017-01-07 02:02:52
462	2016-09-09 09:13:26	I am interested in this given the changes with the ownCloud organization. @simontretter Have you been using this role? Are there any changes you recommend? Any interest in supporting it on Jessie? I really appreciate the work you've put into this. For those looking for an alternative to ownCloud, is there a recommendation for how to support file syncing? That is mostly what I use ownCloud for tod…	mikeashley	2017-01-07 02:02:52
462	2016-09-09 09:52:53	@mikeashley There still is some work needed. First problem as mentioned is that to have consistency through all supported linux flavours, we would need to use the pip version. I would want to avoid that (or at least wait for a proposal on how to update pip installed packages). Any suggestions on how to handle this? I would put some more work in next week to test the recent radicale version and th…	simontretter	2017-01-07 02:02:52
462	2016-09-10 11:02:24	I am not familiar with how Python package management works so can't offer any guidance on how to best approach it. For what it's worth, the jessie branch supports just Debian 8 today, but I anticipate that somebody will add support for Xenial after we switch it over to master.	mikeashley	2017-01-07 02:02:52
462	2016-10-01 14:44:32	@mikeashley here is an update. This installs radicale via apt on Ubuntu >=16. Debian and older Ubuntu versions get the pip variant. I had to switch from the database backend to the filesystem one because that seems to be the only reliable one. Does /decrypted/radicale seem like a good spot to put the data? I also integrated radicale with apache. This means radicale now goes through https://dav.my…	simontretter	2017-01-07 02:02:52
462	2016-10-08 22:23:04	Thanks for the update. Have you updated your branch to run under Jessie? There is a merge conflict suggesting you are still basing on the old master (now the wheezy branch).	mikeashley	2017-01-07 02:02:52
462	2016-10-28 06:06:51	I don't want to take this thread too far off topic, but as someone planning to get sovereign up and running, I was wondering what is causing people's mistrust of ownCloud. @neuhaus and @mikeashley, can you shed some light for me? Thanks!	simonplend	2017-01-07 02:02:52
462	2016-11-01 16:07:56	I rebased this branch on the master branch and ran into some minor glitches while setting up a new Sovereign system today. 1. The `python3-passlib` seems no longer be available in Debian 8.6, I simply removed all `python3` packages from the [radicale.yml](https://github.com/simontretter/sovereign/blob/13ec85d65f92e1f9c0c7971efefd953780f47240/roles/radicale/tasks/radicale.yml#L4-L10) file, it seem…	cimm	2017-01-07 02:02:52
462	2017-01-07 02:02:52	I'm closing this due to a lack of traction. At this point, I thing more effort should go into documentation and maintenance of existing features than adding new ones.	simontretter	2017-01-07 02:02:52
461	2016-01-09 03:11:05	Nice default setting. See https://github.com/siacs/Conversations/issues/1385 and http://conversations.im/omemo/	simontretter	2016-01-09 09:19:02
460	2016-01-03 10:03:26	resolves #453 This is not really tested but this is trivial.	skriems	2016-01-03 14:26:06
460	2016-01-03 14:26:03	Thanks for submitting this	jplock	2016-01-03 14:26:06
459	2016-01-03 02:39:37	started with a fresh digitalocean debian 7 x64 1gb server. all tasks go well until [mailserver | import sql postfix]. <S_CODE_TOKEN> just can't figure out where the problem lies ... even tried without virtual_aliases at all but i'm getting the same error. relevant part of user.yml: <S_CODE_TOKEN> really hoping you're able to help... thank you very much!	moranon	2016-01-03 16:24:57
459	2016-01-03 06:08:08	The origin of the file /etc/postfix/import.sql is at: https://github.com/sovereign/sovereign/blob/master/roles/mailserver/templates/mailserver.sql.j2 and the first line of that file says: "-- If tables are not dropped, have to truncate before insert or use "insert or replace" (not postgres compatible)" I've been encountering this error, too, and haven't figured out yet what to do about it.	jmcgnh	2016-01-03 16:24:57
459	2016-01-03 16:08:25	If I add a second virtual domain the error is slightly different: <S_CODE_TOKEN>	moranon	2016-01-03 16:24:57
459	2016-01-03 16:24:57	Dang nevermind, was a big logical mistake I made. Thought domain_pk_id was incremental because of second commented virtual_user but it just points to the related pk_id! Maybe it should be made easier to see in user.yml or more examples added in testing.yml	moranon	2016-01-03 16:24:57
459	2016-01-03 22:14:34	Ah, that was a good enough hint to get me past the impasse, too. Also somewhat misunderstood what the testing.yml and user.yml files were trying to do.	jmcgnh	2016-01-03 16:24:57
458	2016-01-01 21:31:38	I probably got this wrong, but I'm putting a stake in the ground based on work I've done on the Roundcube module and adding Let's Encrypt support to the common module.	mikeashley	2016-01-16 14:45:52
458	2016-01-16 14:46:03	Looks good, thanks!	neuhaus	2016-01-16 14:45:52
457	2016-01-01 14:50:45	Here is a proposal to move from 0.9.5 to 1.1.4 that stops using Debian packages that have been unreliable. I aimed for idempotency and therefore leave the user with some post-deploy finalization work to do. I don't really like this, but I think idempotency is more important, and this also sets up for easier upgrades in the future. Is this tradeoff ok?	mikeashley	2016-01-16 13:14:49
457	2016-01-09 00:23:06	Tests are passing for both wheezy and trusty. The meaningful difference between the two is Apache 2.2 versus Apache 2.4.	mikeashley	2016-01-16 13:14:49
457	2016-01-15 14:33:30	I'm against building Roundcube from source as long as packages are available from trusted source. I'd rather wait for Xenial to upgrade Roundcube to 1.1.4 using their standard package. For Jessie we can use the jessie-backports repository to get Roundcube 1.1.4. Meanwhile, issue #417 needs to be fixed by someone with some spare time to look into it.	neuhaus	2016-01-16 13:14:49
457	2016-01-16 12:06:47	I no longer trust the roundcube packages on debian. The wheezy backport has been troublesome (see #417, and it's currently breaking in sovereign's test environment). I suspect that the package is trying to do too much, roundcube simply isn't designed for packaging, or some combination of the two. Upgrades through the package especially scare me at this point.	mikeashley	2016-01-16 13:14:49
457	2016-01-16 13:14:49	If it turns out that the version 1.1.4 packages give us problems we can use this pull request. For now, let's stick with the packages. Thanks.	neuhaus	2016-01-16 13:14:49
456	2015-12-31 13:40:33	The roundcube backport on wheezy is at 0.9.5 while the latest stable release of roundcube is 1.1.4. Furthermore, the roundcube package has been dropped from jessie due to lack of maintainer support. For compatibility across distributions I'm recommending we instead install from a released stable distribution instead of a package.	mikeashley	2016-01-16 12:06:10
456	2016-01-15 11:20:28	Ubuntu trusty is also at 0.9.5 and it seems that Ubuntu "Xenial" 16.04 [will ship](http://packages.ubuntu.com/search?keywords=roundcube) with Roundcube 1.1.4. Roundcube also has a nice SIEVE plugin that lets you maintain your SIEVE filtering rules. Roundcube for Jessie [is available](https://packages.debian.org/search?keywords=roundcube) from the jessie-backports repository. So, once we hit April…	neuhaus	2016-01-16 12:06:10
456	2016-01-16 12:06:10	Yes, in April the major distributions will be running the same version again. I've addressed the problem for me personally, so if we want to use packages, I am ok waiting until April.	mikeashley	2016-01-16 12:06:10
456	2016-01-16 13:18:45	Thank you!	neuhaus	2016-01-16 12:06:10
455	2015-12-31 00:22:48	Happy New Year. Here is a different approach to using LetsEncrypt to replace the wildcard certificate we currently use. As before, this is a draft pull request to advance the discussion in issue #426. It's incomplete but illustrates the approach. In contrast to my first pull request #451, this generates only one certificate using Subject Alternative Names to list the subdomains that Sovereign rol…	mikeashley	2016-01-01 14:30:29
455	2015-12-31 01:11:36	This looks really good. Thanks! I'll try to find some time to try it out.	ariddell	2016-01-01 14:30:29
455	2015-12-31 10:49:51	I just pushed a rebase. I realized that virtual host configuration of SSL can be abstracted just like it is now, so the changes to the blog, owncloud, and other similar roles aren't necessary. I also went ahead and made the necessary updates to the xmpp and ircbouncer roles.	mikeashley	2016-01-01 14:30:29
455	2016-01-01 14:30:29	Moving discussion back to first pull request to consolidate and doing force pushes to update that branch.	mikeashley	2016-01-01 14:30:29
454	2015-12-29 20:51:52	Rather than having to open a tunnel to monit and ZNC, I think it would be much nicer to serve these resources only over the VPN instead. Additionally it would be nice to be able to set certain subdomains (git, cloud, mail) to only be accessible via the VPN. I'm assigning this to myself and working on it now, I just thought I'd create an issue in case anyone knows how to make this happen and could…	NickBusey	2016-01-07 19:19:19
454	2015-12-30 01:03:29	It looks like for other subdomains like git, cloud, mail, you can just point your DNS to the VPN IP rather than the actual server IP (10.8.0.1). Still looking into how to serve monit and ZNC without a tunnel.	NickBusey	2016-01-07 19:19:19
454	2016-01-07 19:19:19	I ended up using M/Monit to access monit more easily, and don't need easy access to ZNC config. Closing this.	NickBusey	2016-01-07 19:19:19
453	2015-12-28 14:23:22	Hi there, as I do my own firewalling and don't want ufw to interfere, I run the playbook with --skip-tags=ufw, but found several places that needs extra tags: ufw: TASK: [xmpp | Set firewall rules for Prosody] ********************************* failed: [<host>] => (item=5222) => {"failed": true, "item": 5222} msg: Failed to find required executable ufw Places added: (grep -n ufw places): roles/vpn…	hvisage	2016-01-03 14:26:06
453	2015-12-28 15:13:08	Would you mind submitting a pull request?	jplock	2016-01-03 14:26:06
453	2015-12-28 15:15:40	Yes I do mind ;( Bug me again in the new year then I’ll make some time to do the whole fork/etc. stuff (I’m a sysadmin, these gitting still gets to me …) > On 28 Dec 2015, at 5:13 PM, Justin Plock notifications@github.com wrote: > > Would you mind submitting a pull request? > > — > Reply to this email directly or view it on GitHub https://github.com/sovereign/sovereign/issues/453#issuecomment-167…	hvisage	2016-01-03 14:26:06
452	2015-12-27 22:36:23	It took me some time to figure out how to access the monit status page, hopefully this will save some others some time.	NickBusey	2016-01-16 14:49:42
452	2016-01-16 14:49:38	Thanks. Personally I prefer using DynamicForward (SSH SOCKS proxy feature, but this will do)	neuhaus	2016-01-16 14:49:42
451	2015-12-27 01:23:03	This is a draft pull request to advance the discussion in issue #426. I am interested in feedback on the approach and recommendations on how to improve it. It is incomplete but is enough to see how it will work. Known issues: 1. stopping/starting apache is awkward, especially if you don't really need a certificate; and 2. no story for certificate renewal. What else am I missing? Also, I am an Ans…	mikeashley	2016-02-07 14:59:55
451	2015-12-27 12:56:26	This looks really good. Could we create a new role ('acme') rather than putting more stuff in common? We can run `acme` right after common. As I'm sure you're aware, with let's encrypt's 3 month expiration I think automatic renewal has to be in. I guess we need a cron job? Thanks again for this.	ariddell	2016-02-07 14:59:55
451	2015-12-28 09:56:30	Allen, thank you for the encouragement. I agree using cron is probably the way to go for renewing certificates. I am not sure a separate role makes sense. I believe that would introduce a new dependency for modules that need certificates. Can that be managed automatically without risk of a misconfigured site.yml?	mikeashley	2016-02-07 14:59:55
451	2015-12-28 10:37:06	One thing to check about the renewal step is if the relevant apps/services need to be restarted to use the new certificate. I suspect they will all need to be restarted. re: acme role: Having a separate role would increase the readability of the code. That it's a mandatory role (like `common`) is just something we need to state explicitly. Handling dependencies is clearly not something that ansib…	ariddell	2016-02-07 14:59:55
451	2016-01-01 14:29:14	My apologies. I'm still figuring out the right way to use GitHub's pull request workflow. I'm moving the second draft pull request from #455 back to this pull request to consolidate. This is a different approach to using LetsEncrypt to replace the wildcard certificate we currently use. In contrast to what I originally proposed, this generates only one certificate using Subject Alternative Names t…	mikeashley	2016-02-07 14:59:55
451	2016-01-01 14:38:06	Note: Allen suggested making the letsencrypt email optional instead of required. The client strongly encourages it when running in interactive mode. References: [the docs](https://letsencrypt.readthedocs.org/en/latest/using.html#configuration-file) and community note about [registering unsafely](https://community.letsencrypt.org/t/register-unsafely-without-email/4342).	mikeashley	2016-02-07 14:59:55
451	2016-01-01 17:57:29	e-mail is optional in the ACME spec (https://ietf-wg-acme.github.io/acme/), which I think should be considered authoritative relative to some comments on a forum. We have a private registration key. The email would only be used if we lose access to the private key. But even in that case we likely wouldn't need it anyway since we presumably control the DNS we can just re-register with let's encryp…	ariddell	2016-02-07 14:59:55
451	2016-01-01 20:33:04	Good catch on keys backup! You're right, the forum thread doesn't mean too much, but I pointed to it since this topic does come up on their forums. I don't know how to reconcile "optional in the spec" with the standard client's strong language when the address is omitted. Examples of when it would be useful for LE to notify you: major changes in their service and security problems with their cert…	mikeashley	2016-02-07 14:59:55
451	2016-01-01 21:45:08	Hopefully someone else can cast their vote here. I only feel strongly about it not being _required_; it's just contact information that the user should feel free to provide or not (that much is clear from the spec). If the email isn't provided the thing should still work. I'm happy to help with any of these final details.	ariddell	2016-02-07 14:59:55
451	2016-01-01 22:04:25	There is a bug with this design. It requires the user to add DNS records for all subdomains whether or not she will use them. This is because LE will look up each subdomain listed in the request.	mikeashley	2016-02-07 14:59:55
451	2016-01-02 00:40:41	Any chance it can fail gracefully? That is, if the user didn't add a record for `news.domain` or `read.domain`, it just doesn't issue a certificate? (or creates something signed by the `domain` private key?)	ariddell	2016-02-07 14:59:55
451	2016-01-09 16:05:04	Tests are passing on wheezy and trusty. I still need to fix up the implementation of certificate renewal.	mikeashley	2016-02-07 14:59:55
451	2016-01-09 16:18:17	Can we leave the readme instructions for using your own certificate in place?	jplock	2016-02-07 14:59:55
451	2016-01-09 16:21:09	With this approach, supporting both LE certificates and your own wildcard certificate will take some work. I'm wondering how many people would buy a certificate or use a self-signed certificate if certificates are available at no cost from LE. Thoughts on this?	mikeashley	2016-02-07 14:59:55
451	2016-01-09 16:25:40	For me, I'm using a wildcard cert I just renewed for a few years. If this gets merged, it's going to override that certificate everywhere. I'm just saying it would be nice to try and phase this in optionally. If others don't feel the same way, that's fine. I'll just have to maintain my own fork.	jplock	2016-02-07 14:59:55
451	2016-01-09 17:01:35	Perhaps we could introduce this in the Jessie branch since people will be expecting things to break during that transition? I think LE is important and we should definitely make it the default. Also -- what's wrong with just switching over to LE for your TLS certificate? LE will issue a certificate even if you have a certificate from another CA, right? On 01/09, Mike Ashley wrote: > With this app…	ariddell	2016-02-07 14:59:55
451	2016-01-09 22:37:34	I like Allen's idea: introduce it in the Jessie branch. I am currently running Wheezy, and my purchased certificate expires in February. I would need to keep this work branched from master also unless the Jessie branch is close to ready. Maybe make the branch from master available for the adventurous who don't want to buy a certificate.	mikeashley	2016-02-07 14:59:55
451	2016-01-10 00:21:21	Agreed. I like the idea of introducing it on the jessie branch. I'm still on wheezy.	jplock	2016-02-07 14:59:55
451	2016-01-10 10:55:30	I rebased to catch up to master and resolve a conflict. I also took the opportunity to clean up the branch to make it easier to review. Services are restarting correctly after certificate renewal now.	mikeashley	2016-02-07 14:59:55
451	2016-01-16 13:54:12	Just a reminder: this PR is currently going to be merged into master (rather than the jessie branch). It seems like there's agreement it should be merged into the jessie branch. When this is done I'm ready to test it + the jessie branch. Thanks for all your work on this @mikeashley.	ariddell	2016-02-07 14:59:55
451	2016-01-16 14:41:27	How do you feel about [using a more minimal ACME client](https://github.com/sovereign/sovereign/issues/426#issuecomment-161972594)? I'm not a big fan of the bloated standard client myself.	neuhaus	2016-02-07 14:59:55
451	2016-01-16 15:35:51	I started with the official client since LE is in beta. If there is a simpler client that does what we want directly, we should switch.	mikeashley	2016-02-07 14:59:55
451	2016-01-16 15:37:03	@neuhaus I appreciate the detailed review. Thank you! Next push of this PR will be based on the jessie branch unless there are objections.	mikeashley	2016-02-07 14:59:55
451	2016-01-17 18:35:41	I rebased onto the jessie branch. Also, these last seven commits address feedback from @neuhaus. I haven't yet tried invoking the LE client in a way that avoids having to stop Apache.	mikeashley	2016-02-07 14:59:55
451	2016-01-18 00:10:23	I don't know how you change the target of the PR. Is it even possible? I take it this is ready for testing? I'll plan on testing it out sometime this week.	ariddell	2016-02-07 14:59:55
451	2016-01-18 01:18:32	Good question. Rebasing definitely seems to have confused github. I rebased onto commit 89d0c076592820f91bc3f6c4759ef1d56e4b4127 (currently the head of the jessie branch). I deployed what I had based on master to my own server several days ago, and it's working fine. I smoke-tested this branch on a Debian 8.1 server, and it looked ok. It needs more testing at this point. The jessie branch still s…	mikeashley	2016-02-07 14:59:55
451	2016-01-18 01:21:21	I took a brief look at running the LE client with webroot authentication. To do it will require running the gauntlet of virtual host configurations various roles set up. My guess is that Apache is flexible enough to do what needs done, but it will take some homework to figure out the right changes to the virtual host configurations. My understanding of Apache configuration is pretty basic. Somebo…	mikeashley	2016-02-07 14:59:55
451	2016-01-18 10:03:00	My expectation is that with the standard setup we will have multiple virtualhosts with different documenroot only on port 443. On port 80 we have one Apache instance that will answer HTTP requests for all hostnames, deal with requests for everything starting with `/.well-known/` by itself and redirect to the HTTPS services for all other requests. That way we can deal with the ACME stuff easily an…	neuhaus	2016-02-07 14:59:55
451	2016-01-18 10:09:34	That is my thinking as well. Help would be appreciated. I am traveling next weekend so may not be able to spend time on this until the weekend of Jan 30. If nobody has made progress, I'll take a swing at it then.	mikeashley	2016-02-07 14:59:55
451	2016-01-19 00:17:07	On a fresh Jessie install I'm hitting a fatal SSLStapling error. I think this might have been fixed somewhere else. <S_CODE_TOKEN>	ariddell	2016-02-07 14:59:55
451	2016-01-19 01:21:36	Yes, I hit the same on the jessie branch. I disabled SSLStapling for testing purposes.	mikeashley	2016-02-07 14:59:55
451	2016-01-21 19:51:31	FYI: LE supports DNS validation now. https://twitter.com/letsencrypt/status/689919523164721152	ariddell	2016-02-07 14:59:55
451	2016-01-21 19:53:38	That's cool, however DNS is not yet part of sovereign (it should be IMHO). I run djbdns/tinydns on my sovereign box.	neuhaus	2016-02-07 14:59:55
451	2016-01-21 21:47:57	DNS would be great to provide. Here's the part of the ACME spec relevant to DNS verification: https://ietf-wg-acme.github.io/acme/#rfc.section.7.5 On 01/21, Sven Neuhaus wrote: > That's cool, however DNS is not yet part of sovereign (it should be IMHO). I run djbdns/tinydns on my sovereign box. > > --- > > Reply to this email directly or view it on GitHub: > https://github.com/sovereign/sovereign…	ariddell	2016-02-07 14:59:55
451	2016-01-30 04:53:40	So as per the current master CONTRIBUTING.md, new modules are required to update the letsencrypt tasklist in the common role. Since it is still not merged, is this to be ignored?	simontretter	2016-02-07 14:59:55
451	2016-01-30 10:40:12	It should be ignored. It should also be pulled since we're automatically enumerating the registered subdomains now. I'll make sure that happens in the final PR.	mikeashley	2016-02-07 14:59:55
451	2016-02-06 10:45:36	I looked at the Apache configuration changes discussed above to avoid stopping Apache during certificate generation and renewal. It's not clear to me how to best do it. Three possible ways: 1. Use Redirect, but this does not appear to be expressive enough. 2. Use mod_rewrite, but this isn't recommended. 3. Run a second web server, e.g., nginx, on port 80 and run Apache on 443. A complication is t…	mikeashley	2016-02-07 14:59:55
451	2016-02-06 11:03:56	I think using mod_alias is the best way to do it. I am currently using an alias on nginx, but I've never tried it on apache. The [documentation](http://httpd.apache.org/docs/2.2/mod/mod_alias.html) says you just need to specify `Alias /.well-known/acme-challenge /var/www/letsencypt_challenge/acme-challenge`	tynsh	2016-02-07 14:59:55
451	2016-02-06 11:53:27	Here is what I am doing on my server: I want to have a redirect for all virtual hosts that redirects all requests from port 80 to https on port 443. At the same time, I want to add "www" if it's missing. However, the requests for ACME should go through without being redirected. So I put this block in every virtualhost listening on port 80: <S_CODE_TOKEN> Note that the domain name in question also…	neuhaus	2016-02-07 14:59:55
451	2016-02-06 12:54:29	Ok. I was trying to find a way to avoid a customization to every virtual host config, but I'll go ahead with your approach. Thanks for the snippet. Also thanks for the recommendation on apache restart. I'll use that as well.	mikeashley	2016-02-07 14:59:55
451	2016-02-06 14:36:48	The idea of serving port 80 with nginx sounds appealing. It's consistent with the way nginx gets used in other settings (e.g., as a proxy). We could also move out all the redirect handling from Apache (from 80 to 443) which has caused some problems in the past. It's a nice separation of concerns, IMHO. (I'm also in favor of just switching to nginx although I recognize that's a separate issue.) On…	ariddell	2016-02-07 14:59:55
451	2016-02-06 14:54:20	Any more input? I am tempted to prototype the nginx path to see it looks cleaner. @ariddell I am curious to know what problems the current redirect handling has caused in the past.	mikeashley	2016-02-07 14:59:55
451	2016-02-06 15:11:15	For example, #360 and #425. I wouldn't say these are necessarily "problems" but I do think these are annoyances which would be ameliorated by clearly separating the task of redirecting from 80 to 443 from the task of serving content on 443. It's hard to separate the tasks any more than by having different programs do them. It's also a separation which is consistent with the way nginx is often use…	ariddell	2016-02-07 14:59:55
451	2016-02-06 15:13:58	I also love the idea (implicit, I realize) that port 80 is no longer for serving traffic but really it's just a dedicated port for "communicating" with an ACME service like Let's Encrypt. On 02/06, Mike Ashley wrote: > Any more input? I am tempted to prototype the nginx path to see it looks cleaner. > > @ariddell I am curious to know what problems the current redirect handling has caused in the p…	ariddell	2016-02-07 14:59:55
451	2016-02-06 17:43:37	@neuhaus A think a bug with your recommended approach is that the initial certificate generation will fail, because the roles that put down the virtual host configurations have not run yet. It will succeed on the second and subsequent runs of the playbook.	mikeashley	2016-02-07 14:59:55
451	2016-02-06 18:22:12	@ariddell Ha! #360 burned me on the blog role virtual host changes for LE as well.	mikeashley	2016-02-07 14:59:55
451	2016-02-06 18:38:07	@mikeashley if no VirtualHost is configured in Apache it should use the default host. As long as the `Alias` is configured there, it will work. @aridell I don't mind switching to nginx completely, but I'm not fond of using two different pieces of HTTP server software on one machine. It just wastes RAM (which is the most expensive resource on a rented server). It also doubles the attack surface. A…	neuhaus	2016-02-07 14:59:55
451	2016-02-07 14:59:55	Ok, I got enough feedback. Thank you! I am rescinding this PR. I'll submit a new PR after the jessie catchup PR is merged and after I've finished a stab at not stopping Apache to generate or renew certificates.	mikeashley	2016-02-07 14:59:55
451	2016-06-11 13:04:41	Just to follow up on the question of providing one's e-mail address to Let's Encrypt: [Let's Encrypt leaked thousands of email addresses, asks to not post lists](https://community.letsencrypt.org/t/email-address-disclosures-preliminary-report-june-11-2016/16867)	ariddell	2016-02-07 14:59:55
450	2015-12-22 12:52:40	HI there, any plans to consider https://letsencrypt.org/ for certificates in future?	hvisage	2015-12-22 13:57:15
450	2015-12-22 13:57:15	Grrr... I searched on letsencrypt not Let's Encrypt ;( https://github.com/sovereign/sovereign/issues/426	hvisage	2015-12-22 13:57:15
449	2015-12-20 09:22:59	**P.S**: This took me a while to figure out, which is why this issue description is more verbose than is necessary. I recently faced this issue when I renewed my SSL certificates from AlphaSSL. I copied over the new private and public keys to `roles/common/files` and everything was fine in the web-facing portion (`read`, `blog`, `mail` etc). However, my Dovecot started failing with private key is…	balajisivaraman	2015-12-21 09:06:50
449	2015-12-21 09:02:56	Duplicate of #412 which is a duplicate of #190 - the problem is not fixed so I'm not closing it.	neuhaus	2015-12-21 09:06:50
449	2015-12-21 09:06:50	Resolved by #430	neuhaus	2015-12-21 09:06:50
448	2015-12-16 11:24:19	it has been brought to my attention that no such provision exists currently, is there a 3rd party package that can be incorporated?	ghost	2016-05-21 10:29:49
448	2015-12-16 12:17:24	Duplicate of #447	neuhaus	2016-05-21 10:29:49
448	2015-12-16 12:18:21	OK sorry it's you again, let's rephrase this issue to make it a feature request	neuhaus	2016-05-21 10:29:49
448	2015-12-16 12:19:56	See also #418	neuhaus	2016-05-21 10:29:49
448	2015-12-22 10:26:39	OK we have several choices here. We can point to some GUIs in the README. We can test some and point out potential problems. Or we can include a GUI. Opinions?	neuhaus	2016-05-21 10:29:49
448	2015-12-23 19:23:35	including a GUI would be awesome.	ghost	2016-05-21 10:29:49
448	2015-12-23 20:19:05	I don't think this belongs in Sovereign. A configuration GUI that runs on the server is antithetical to configuration management tools such as Ansible. We already have some components that require configuration through a GUI, and they just don't sit right in the setup procedure, requiring hand-wavy instructions and poor reproducibility if you have to reprovision your server..	lukecyca	2016-05-21 10:29:49
448	2016-01-16 13:18:17	If you reprovision your server, won't restore it from backup (including DB backup)? We already provide a backup solution. If you use the backup, the users would be preserved even if they were added after the initial installation.	neuhaus	2016-05-21 10:29:49
448	2016-01-24 08:44:26	I can recommend Postfixadmin as a powerful web and CLI based Postfix management tool. http://sourceforge.net/projects/postfixadmin/ The project is active and close to its 3.0 release. Even so the Debian maintainer keeps an ancient 2.3.7 in Debian, it is trivial to build a current Debian package from the sources since it already contains the necessary data. Ansible and Postfixadmin are not antithe…	neuffer	2016-05-21 10:29:49
448	2016-04-16 12:12:51	@neuffer did you install that after you had built your server? Or are you just suggesting it. I had tried it before but never got it to mesh with an existing install :/	shaneonabike	2016-05-21 10:29:49
448	2016-04-18 06:52:22	On 16. April 2016 14:13:00 MESZ, wrote Shane notifications@github.com: <S_CODE_TOKEN> Suggesting it, but for me postfix & postfixadmin together with postgresql are a given and dovecot pretty much as well as this is my current setup. Whether I do my teck refresh "hand crafted" as before or use sovereign or some other framework is up for discussion. Cheers Mike	neuffer	2016-05-21 10:29:49
448	2016-04-18 14:21:41	Mmmm ok. I had also come across this great tool VIMBadmin which also looks really promising but I am unsure as to whether I can install that with an existing one either _sigh_	shaneonabike	2016-05-21 10:29:49
448	2016-04-18 18:46:22	On 18.04.2016 16:21, Shane wrote: > Mmmm ok. I had also come across this great tool VIMBadmin which also > looks really promising but I am unsure as to whether I can install > that with an existing one either /sigh/ I am sure I am able to integrate postfixadmin with Sovereign once it is set up with a current version of Debian testing. I know next to nothing about Ansible and Python is definitely …	neuffer	2016-05-21 10:29:49
448	2016-04-18 19:09:20	@neuffer The idea with Ansible is precisely that it is _not_ a one-time install tool, but the single source of truth for your server's configuration. All configuration changes are made via Ansible and are thus tracked in a VCS and fully reproducible. Ideally you should be able at any point to backup your data, destroy your server, create a brand-new server with the same OS, run Ansible against it…	carljm	2016-05-21 10:29:49
448	2016-05-21 10:29:49	This discussion seems to have run its course. I am going to go ahead and close this issue.	mikeashley	2016-05-21 10:29:49
447	2015-12-15 22:51:33	is it available?	ghost	2015-12-16 11:17:18
447	2015-12-16 09:45:45	You're not mentioning the services that you are interested in. Apache can of course support multiple domains, for example using multiple virtual hosts. Prosody also supports virtual hosts. I'm assuming you are referring to email. The setup we use does support multiple domains. There is no official GUI, I'm using [VEA](https://github.com/neuhaus/vea) myself, but it's certainly not for everyone.	neuhaus	2015-12-16 11:17:18
447	2015-12-16 10:48:59	yes, I'm mainly interested in setting up multiple mailboxes for different domains.	ghost	2015-12-16 11:17:18
447	2015-12-16 11:17:18	This is easy to do currently in ansible, look at the variable `mail_virtual_users` in `user.yml`. I'll close this. If there's interest in a GUI tool that should be a separate issue I think.	ariddell	2015-12-16 11:17:18
446	2015-12-13 19:42:48	Cherry pick this commit from the `jessie` branch	jplock	2015-12-16 10:42:05
446	2015-12-16 10:42:09	thanks	neuhaus	2015-12-16 10:42:05
446	2016-02-09 03:24:09	This breaks it for me on new installs (ubuntu 14.04, ansible 2.0.0.2). `fatal: [8.8.8.8]: FAILED! => {"changed": false, "failed": true, "module_stderr": "", "module_stdout": "Traceback (most recent call last):\r\n File \"/home/google/.ansible/tmp/ansible-tmp-1454985227.82-826161849662/git\", line 2938, in <module>\r\n main()\r\n File \"/home/google/.ansible/tmp/ansible-tmp-1454985227.82-826161849…	simontretter	2015-12-16 10:42:05
446	2016-02-09 14:13:36	Thanks. Can you please make a PR for this fix?	neuhaus	2015-12-16 10:42:05
446	2016-02-09 14:16:10	Never mind. I commited the fix.	neuhaus	2015-12-16 10:42:05
446	2016-02-09 14:19:22	Thanks. You have the power ;-)	simontretter	2015-12-16 10:42:05
445	2015-12-10 19:11:04	I don't have system for check it right now but it should help.	Friz-zy	2016-02-17 12:36:49
445	2015-12-17 06:04:57	Thanks so much for your work on this. Let's merge the systemd stuff into the jessie branch and split the mtu fix out. Is there any ansible pattern for "if X is defined, then Y"? It would be nice to avoid putting the 'tun-mtu' in the variable name itself.	ariddell	2016-02-17 12:36:49
445	2015-12-18 09:14:26	Sorry, I want split two pull requests but github automatically pushed second commit to opened PR =\ Yes, Ansible has this pattern: <S_CODE_TOKEN>	Friz-zy	2016-02-17 12:36:49
445	2015-12-18 11:33:45	So can we do something like `{% if variable is defined %}tun-mtu {{ variable }} {% endif %}`? Can we be more explicit about the instructions for iOS users? Can they set the variable to `None` or something instead of commenting the line out? If you don't want to deal with github's PR system I'm happy to split out your commits (when they're done) and cherry-pick them into separate pull requests.	ariddell	2016-02-17 12:36:49
445	2015-12-18 12:08:56	You gave me good advice with cherry-pick ;) I'll split it to two different PR. Yep, It's a good point: because it's a jinja template we can check if variable exists and not false\empty. Nice solution!	Friz-zy	2016-02-17 12:36:49
445	2016-02-17 12:36:49	This still needs some work. @Friz-zy you mentioned you would split this into different PRs. Looking forward to them.	ariddell	2016-02-17 12:36:49
444	2015-12-10 13:54:01	Some reading: https://weakdh.org/sysadmin.html (last paragraph about OpenSSH) https://weakdh.org/imperfect-forward-secrecy-ccs15.pdf (chapter 4.3 regarding SSH) Generating a new `moduli` file with 2048 bit primes seems like the best solution, however it takes a long time. It took 38 minutes on an Intel Atom N2800 and 9 minutes on a Xeon X5660. It can of course be done in the background. Is this s…	neuhaus
444	2015-12-12 14:32:00	debops does this with https://github.com/debops/ansible-dhparam	ariddell
444	2016-01-15 13:41:52	Is the time dependent on the power of the system or available of randomness?	fengor
444	2016-01-15 14:18:58	I think you need a certain amount of random entropy but then it's mostly CPU power	neuhaus
443	2015-12-10 11:23:39	See https://bettercrypto.org/ - TLS 1.2 - Use regenerated DH parms. #373 - Other security related work, see https://bettercrypto.org/ Previous issue: #399	ypid	2016-01-16 13:57:29
443	2015-12-10 13:11:33	DH group is fixed since pull request #441	neuhaus	2016-01-16 13:57:29
443	2016-01-16 13:57:29	TLS 1.2 is already working just fine. Closing this bug.	neuhaus	2016-01-16 13:57:29
442	2015-12-10 11:22:41	See https://bettercrypto.org/ - TLS 1.2 - Use regenerated DH parms. #373 - Other security related work, see https://bettercrypto.org/ Previous issue: #399	ypid	2016-05-21 11:04:33
442	2015-12-10 13:14:00	DH parameters are generated in pull request #441, however they are not yet used. See also issue #373 Apache 2.2 - can't do it Apache 2.4.7 (Ubuntu Trusty) - append dhparam to certificates Apache 2.4.8 combined with OpenSSL 1.0.2+ enable a configuration directive.	neuhaus	2016-05-21 11:04:33
442	2016-03-13 11:31:50	I am considering this for jessie/xenial. What are the actual changes being proposed?	mikeashley	2016-05-21 11:04:33
442	2016-03-13 15:38:15	Look at https://httpd.apache.org/docs/current/mod/mod_ssl.html search for "dh param"	neuhaus	2016-05-21 11:04:33
442	2016-05-21 10:28:46	Restating the scope of this suggestion, since using regenerated DH params is covered in #373. At the moment, on jessie, the SSLProtocol configuration is `SSLProtocol ALL -SSLv2 -SSLv3`.	mikeashley	2016-05-21 11:04:33
442	2016-05-21 11:04:33	I am going to close this suggestion. The current configuration under jessie supports TLS 1.0, 1.1, 1.2, which I think makes sense for backwards compatibility with clients. I did a test against my server using https://www.ssllabs.com/ssltest/index.html and got good results (summary: A+ rating).	mikeashley	2016-05-21 11:04:33
441	2015-12-10 10:46:20	Implement postfix part of issue #373	neuhaus	2015-12-10 10:53:43
440	2015-12-08 08:53:35	Per our discussion at #427, lets discuss here how we will properly support jessie (and/or upcoming releases). Currently master is based on wheezy and trusty and we've got the [jessie](https://github.com/sovereign/sovereign/tree/jessie) branch, which contains wheezy-breaking changes. I wanted to provision sovereign on my jessie server, so I picked up the jessie branch, but later found out that the…	danmilon	2016-09-16 09:40:52
440	2015-12-08 09:08:54	I'd vote for a sovereign "2.0" which exclusively supports jessie. The shift to systemd is a big one.	ariddell	2016-09-16 09:40:52
440	2015-12-08 13:54:49	I think this is the right way to go as well, especially considering the security status of oldstable: one year after current stable (jessie) release (https://www.debian.org/security/faq#lifespan)	sread	2016-09-16 09:40:52
440	2015-12-08 14:37:19	We'll have the same situation on our hands in April 2016 with the release of Ubuntu 16.04 LTS ("Xenial"). I'd prefer to keep backward compatibility unless there is a good reason not to, at least for half a year or so until after we have started to support a new LTS/stable version to give people time to migrate and the new distribution time to settle. So far I haven't seen anything that makes back…	neuhaus	2016-09-16 09:40:52
440	2015-12-08 15:19:49	The argument in favor of having a backwards incompatible release for Jessie and Xenial (they'll be roughly compatible, right?) is that it's easier to audit and maintain the ansible scripts when you don't have all the special cases to worry about. Supporting Debian 7+8+14.04+16.06 is a lot of diversity. On 12/08, Sven Neuhaus wrote: > We'll have the same situation on our hands in April 2016 with t…	ariddell	2016-09-16 09:40:52
440	2015-12-08 16:03:57	This would be a good time to consider splitting off some roles into their own repos and using Ansible Galaxy to deploy them. Then each role's OS support can be declared independently, and the transition can happen in stages. Our more popular roles will likely get support for more distros/versions, and the less popular ones won't. Using ansible galaxy would bring some other advantages: people coul…	lukecyca	2016-09-16 09:40:52
440	2015-12-08 18:09:03	That makes a lot of sense.	ariddell	2016-09-16 09:40:52
440	2015-12-08 18:39:25	For what it's worth, I follow this repo because I believe in the project, but I'm not currently using any of the roles because they're all bundled up together. That batteries-included bundle structure goes against the grain of how Ansible is designed to work—particularly with respect to roles. Consider this a +1 for splitting up the roles. It's then much easier to support multiple versions of a d…	conorsch	2016-09-16 09:40:52
440	2015-12-08 21:05:39	The [DebOps](http://debops.org/) ansible project is very well organized and we can use it as an example.	danmilon	2016-09-16 09:40:52
440	2015-12-08 21:37:12	Thanks @danmilon. It's great to have these examples. DebOps looks interesting. I do like the repo per role approach. I'm still not entirely clear on how you deal with interdependencies. If DebOps is any guide, it will be some work to break apart our roles into standalone roles.	ariddell	2016-09-16 09:40:52
440	2015-12-09 14:03:25	+1 to what @conorsch said. Every week for so I think about spinning this up, but a m hesitant to put so many eggs into wheezy knowing the upgrade path to jessie could be bumpy.	KyleOndy	2016-09-16 09:40:52
440	2016-01-10 12:10:35	I would prefer to support only two distributions: debian stable and something more bleeding edge (Ubuntu has gotten the nod). Testing multiple versions is a pain for not a lot of benefit. I do not like splitting roles into different repos. It would introduce another level of configuration management. Furthermore, cross-role interdependencies is not hypothetical. We're going to have it with Let's …	mikeashley	2016-09-16 09:40:52
440	2016-01-18 10:09:19	We need a certain time period where we continue to support oldstable to give people time to migrate.	neuhaus	2016-09-16 09:40:52
440	2016-01-18 10:41:54	@neuhaus That would be good, but would it be ok to keep such support on a separate branch?	mikeashley	2016-09-16 09:40:52
440	2016-01-18 10:48:58	@mikeashley I don't see why not	neuhaus	2016-09-16 09:40:52
440	2016-02-13 14:59:34	Just to confirm: the current master branch is for Wheezy/Trusty, and the current jessie branch is for Jessie/Wily. The jessie branch has numerous references to Trusty. I want to switch these over Wily to make a clean break between Debian 7 and Debian 8. Are we agreed on this?	mikeashley	2016-09-16 09:40:52
440	2016-02-13 15:16:19	It's Jessie/Xenial (or whatever the next LTS is). I vote for removing support for (and all references to) trusty from jessie. It makes sense to change the LTS version of ubuntu that's being supported.	ariddell	2016-09-16 09:40:52
440	2016-02-14 00:21:22	It's Xenial (Ubuntu 16.04 LTS) and I agree.	neuhaus	2016-09-16 09:40:52
440	2016-02-14 12:21:43	This needs the discussion label.	mikeashley	2016-09-16 09:40:52
440	2016-02-21 16:43:18	I think we are ready to start testing if PRs #503 and #504 are merged onto jessie. I can at least deploy with no errors in vagrant and to a test instance at Linode. There are issues to resolved, and I am sure we have bugs, but I think we need to start testing to see where we really stand. I think a good goal is to get the jessie branch stable before Ubuntu Xenial releases in April. That way we'll…	mikeashley	2016-09-16 09:40:52
440	2016-02-21 17:25:44	Once #503 and #504 are merged, I'll start on some heavy testing. I'm hoping to get a production server up and running in the next month or so based on Jessie branch.	carljm	2016-09-16 09:40:52
440	2016-03-07 00:47:57	We're ready for testing. PRs #503 and #504 are merged. Webmail is absent, but there is a PR pending to reinstate it. I would omit ownCloud testing for now; there's a PR pending for ownCloud 8.2 support. Rmilter still needs configured (Issue #394), but it doesn't affect mail delivery. It would be great if folks could try out the LE support. I am too close to it at this point. Documentation is prob…	mikeashley	2016-09-16 09:40:52
440	2016-03-07 09:55:27	I absolutely agree that moving from a big monolithic repo with all the roles to to one repo per role (which are automatically downloaded using ansible-galaxy) and one meta-repo which combines the packages is the right thing to do. At the moment, it is not practical to use just a few of the roles which goes against the spirit of ansible very much and reduces the number of people who can use - and …	Yannik	2016-09-16 09:40:52
440	2016-03-07 10:03:33	@Yannik How does the current approach reduce the number of people who can use and contribute to the sovereign packages? You can just activate the roles you want and deploy it. Same for changes.	neuhaus	2016-09-16 09:40:52
440	2016-03-07 10:07:18	@neuhaus Most people using ansible will simply add a dependency to a specific role their `requirements.yml` and then add the necessary variables to their host_vars/group_vars/playbook to use a role. This is not possible with sovereign. The roles are very tightly coupled at the moment which makes using them even harder. A separation of concerns into individual repos would help with this naturally.	Yannik	2016-09-16 09:40:52
440	2016-03-07 10:54:16	Yes, some of our roles are dependent on others. For example, webmail assumes a configuration defined by mailserver. Several roles depend on how common sets up /decrypted. However, a metaconfiguration won't avoid that. One could introduce additional abstraction into the sovereign roles to avoid hard dependencies of one role on another, but why would you introduce that complexity without a need? So…	mikeashley	2016-09-16 09:40:52
440	2016-03-07 11:01:23	To quote @conorsch (and @danmilon @KyleOndy @lukecyca): > For what it's worth, I follow this repo because I believe in the project, but I'm not currently using any of the roles because they're all bundled up together. That batteries-included bundle structure goes against the grain of how Ansible is designed to work—particularly with respect to roles. > > Consider this a +1 for splitting up the ro…	Yannik	2016-09-16 09:40:52
440	2016-03-07 14:07:31	I'd very much like to split up the roles. Ansible galaxy now seems like a reasonable tool (usable without using galaxy.ansible.com) which could facilitate splitting up the roles. I think the question is with which role to start.	ariddell	2016-09-16 09:40:52
440	2016-03-07 15:55:07	I agree with @mikeashley in that I don't think we should break apart the roles. There's nothing preventing users from excluding roles using tags. We could also define ansible `meta` properties to manage which roles depend on other roles if needed.	jplock	2016-09-16 09:40:52
440	2016-03-07 15:59:11	It does make me curious about how (practically speaking) others use Sovereign. I'm just now working on my first Sovereign server, but the only method of use that I've seriously considered is having my own local private branch of the repo, and merging in regularly from the mainline branch it's based on (`jessie` branch in my case). Given the need to set `vars/user.yml`, add tarsnap key, etc, it se…	carljm	2016-09-16 09:40:52
440	2016-03-07 16:02:41	@carljm that's basically what I do as well. I've got a personal private fork of sovereign with my local modifications (like `vars/user.yml`) that I periodically pull from upstream. I've then commented out the services that I definitely don't want to use (like `newebe`) and then re-run the playbooks. I don't want to have to keep lots of repos up to date or use git modules personally.	jplock	2016-09-16 09:40:52
440	2016-03-07 16:14:15	I'll think about making a POC (using the `requirements.yml` approach mentioned by @Yannik) just so folks could see what it might look like. In practice, I do what @jplock describes but I'd like to also add one or two custom roles and it's hard to do that with the existing setup.	ariddell	2016-09-16 09:40:52
440	2016-03-07 16:15:26	@ariddell Why is it hard to add custom roles with the existing setup?	carljm	2016-09-16 09:40:52
440	2016-03-07 16:20:10	It's not hard it's just a little tricky. I think one of the reasons is that sovereign doesn't follow normal conventions like `group_vars`. Another reason is that the roles are tightly dependent on each other. To be honest, it's not too hard. I'll report back once I get my jessie VPS running.	ariddell	2016-09-16 09:40:52
440	2016-03-07 17:01:11	:clap: I look forward to the PoC. If sovereign violates ansible conventions I do think we should change it to adhere to the standard unless it means a lot of extra work.	neuhaus	2016-09-16 09:40:52
440	2016-03-07 18:46:49	@mikeashley re LE support, one oddity I noticed is that the README mentions setting the `subdomains` var in `vars/user.yml`, but no such var exists or is referenced anywhere. As far as I can tell, the top-level `{{ domain }}` is the only one included in the LE cert request? See https://github.com/sovereign/sovereign/blob/jessie/roles/common/tasks/letsencrypt.yml#L34 Not sure if this is an actual …	carljm	2016-09-16 09:40:52
440	2016-03-07 22:37:27	@carljm The documentation is out of date. It documents the penultimate design that I was able to simplify. We'll need to correct the README. Thanks for the catch!	mikeashley	2016-09-16 09:40:52
440	2016-03-07 22:40:40	@mikeashley PR submitted in #514.	carljm	2016-09-16 09:40:52
440	2016-04-16 19:58:03	I upgraded my production server today from Wheezy to Jessie. I reran the playbook from the jessie branch to finalize the server's configuration, and it worked great. I'll put some notes on the wiki for others to reference. My goal was to make this happen before Xenial released. Success! And thank you to everybody who has helped get the jessie branch in shape!	mikeashley	2016-09-16 09:40:52
440	2016-05-21 10:01:54	When should we flip the jessie branch to master and master to wheezy?	mikeashley	2016-09-16 09:40:52
440	2016-05-21 12:59:06	I'll try to do some testing this week. I think we should definitely take this chance to make backwards-incompatible changes that need to be made -- are all of them marked?	ariddell	2016-09-16 09:40:52
440	2016-05-21 13:05:44	In this context, what do you mean by backwards incompatible? The owncloud upgrade can't be reverted, for example. Is that the sort of thing you are thinking? I did start a wiki page with upgrade notes also.	mikeashley	2016-09-16 09:40:52
440	2016-05-21 13:34:21	By backwards incompatible I mean just about anything that would have required some manual adjustments during a normal upgrade (that is, without the wheezy->jessie switch). The Postfix submission port is a good example. I think there might be some others.	ariddell	2016-09-16 09:40:52
440	2016-09-11 09:51:18	Are we ready to flip the jessie branch to master and the master branch to wheezy? The webmail role is reinstated. There is a migration page on the wiki. I'm ready to pull the trigger.	mikeashley	2016-09-16 09:40:52
440	2016-09-11 13:57:01	Yes. Let's do this.	ariddell	2016-09-16 09:40:52
440	2016-09-11 14:04:02	Go for it!	neuhaus	2016-09-16 09:40:52
440	2016-09-11 20:50:23	Done. I merged jessie onto master. I also created a new branch `wheezy` for any future commits against Debian 7-based systems.	mikeashley	2016-09-16 09:40:52
440	2016-09-16 09:40:52	I think we can close this issue. As a final step I cleared the jessie tag from issues that applied only to the old jessie branch. If there are issues that apply only to Debian 7-based systems (the wheezy branch), we can use a wheezy tag to label.	mikeashley	2016-09-16 09:40:52
439	2015-12-05 11:15:33	Change default network buffer size Should increase tcp tunnel speed for openvpn < 2.3.9 https://community.openvpn.net/openvpn/ticket/461	Friz-zy	2015-12-05 16:57:02
439	2015-12-05 12:37:39	Thanks for this! Would you mind adding a note about which version of openvpn has this included so we can know when it's no longer needed (perhaps the release after Jessie)?	ariddell	2015-12-05 16:57:02
439	2015-12-05 12:38:40	@Friz-zy on another note, do you have a working openvpn config for jessie? We're missing that.	ariddell	2015-12-05 16:57:02
439	2015-12-05 13:08:00	Even unstable sid right now [uses 2.3.7](https://packages.debian.org/search?keywords=openvpn) so it will be not so soon... About config: what's the problem? Unfortunately, I am using an older version of Ubuntu with not the most fresh openvpn.	Friz-zy	2015-12-05 16:57:02
439	2015-12-05 14:30:22	But there is a release which includes the fix, right? We should note that. re: config, jessie uses systemd, so a few things need to change.	ariddell	2015-12-05 16:57:02
439	2015-12-05 15:50:16	Fix will be in openvpn 2.3.9, but I don't know what distro will include it. With systemd you have a problem with rc.local, haven't it? I can fix it by rc-local.service, if you want.	Friz-zy	2015-12-05 16:57:02
439	2015-12-05 16:56:20	Oh, I'm sorry -- I didn't realize you included the version number in the first place. On 12/05, Filipp Frizzy wrote: > Fix will be in openvpn 2.3.9, but I don't know what distro will include it. > With systemd you have a problem with rc.local, haven't it? > I can fix it by rc-local.service, if you want. > > --- > > Reply to this email directly or view it on GitHub: > https://github.com/sovereign/…	ariddell	2015-12-05 16:57:02
439	2015-12-14 14:14:19	I can no longer connect to my VPN from my iPhone or iPad after this change. Desktop works fine though. Any thoughts?	jplock	2015-12-05 16:57:02
439	2015-12-14 14:19:40	Hm, can you change <S_CODE_TOKEN> to <S_CODE_TOKEN> or delete it and post results here?	Friz-zy	2015-12-05 16:57:02
439	2015-12-14 14:48:20	So after some trial and error, this PR is actually fine. The problem I'm running into is with the `openvpn_mtu` change in https://github.com/sovereign/sovereign/pull/429. I had to comment that out to be able to connect. I'm running Debian Wheezy. <S_CODE_TOKEN>	jplock	2015-12-05 16:57:02
438	2015-12-04 22:22:32	See #433 for more context.	danmilon	2015-12-05 08:39:17
438	2015-12-05 08:39:31	Thank you!	neuhaus	2015-12-05 08:39:17
437	2015-12-04 14:31:08	The selfoss role is named "news". This is confusing, it could also mean usenet news. I suggest we change the role name from "news" to "rssreader", "rss" or "syndication".	neuhaus	2015-12-05 09:50:10
437	2015-12-05 09:15:34	Let's just get a jumpstart on #414 and call it after the software.	ariddell	2015-12-05 09:50:10
437	2015-12-05 09:50:10	I had forgotten about #414. Closing this as duplicate.	neuhaus	2015-12-05 09:50:10
436	2015-12-02 20:29:25	Per discussion on #429 (after the merge). This project is about encouraging users to run services themselves and not rely on for-profit corporations such as Google.	ariddell	2015-12-04 12:22:09
436	2015-12-04 12:22:18	Thanks	neuhaus	2015-12-04 12:22:09
435	2015-11-26 08:47:30	I'm able to ssh login to **10.10.24.127** without password, while running the ansible playbook, I encountered the following error: <S_CODE_TOKEN>	haozhenxiao	2015-11-26 08:47:54
435	2015-12-02 12:47:11	What was the solution?	neuhaus	2015-11-26 08:47:54
434	2015-11-24 14:29:11	See #406.	danmilon	2015-11-24 14:41:35
434	2015-11-24 14:39:17	force pushed. please review again.	danmilon	2015-11-24 14:41:35
433	2015-11-20 11:56:28	I got this mail from cron/logrotate: <S_CODE_TOKEN> i think the permissions I set in this PR are more appropriate.	danmilon	2015-12-04 22:22:54
433	2015-12-04 12:02:03	With these permissions, I get the same error. <S_CODE_TOKEN> <S_CODE_TOKEN> `Writeble by a group which is not "root"` is what it doesn't like probably. Not sure why it worked when both user and group is `www-data`. Is there any reason why we dont want it that way?	danmilon	2015-12-04 22:22:54
433	2015-12-04 14:24:47	If there is a successful attack on the webserver, the attacker can run things as user `www-data`. Stuff owned by www-data can then be modified, such as permission on a directory owned by www-data. If the user www-data merely has write permissions on a directory, he cannot change its permission. So the error message comes from logrotate, not from selfoss apparently.	neuhaus	2015-12-04 22:22:54
433	2015-12-04 14:37:50	Could you please try the suggested fix, adding a "su" line to `/etc/logrotate.d/selfoss`copied from `etc_logrotate_selfoss`? Like this: <S_CODE_TOKEN>	neuhaus	2015-12-04 22:22:54
433	2015-12-04 14:51:31	You are right, it worked like that. If you believe that from a security standpoint its OK, I can send a PR. <S_CODE_TOKEN> <S_CODE_TOKEN> <S_CODE_TOKEN>	danmilon	2015-12-04 22:22:54
433	2015-12-04 22:22:54	See #438.	danmilon	2015-12-04 22:22:54
433	2015-12-05 08:40:03	Merged #438	neuhaus	2015-12-04 22:22:54
432	2015-11-20 07:49:58	Sovereign installs MySQL if I am correct but it looks like it doesn't touch the password for the `root` database user. The `root` user does not have a password by default in MySQL. Shouldn't we add a variable to set the `root` password during install?	cimm	2016-10-03 20:03:34
432	2015-12-02 12:53:17	It's been a while since I've done a fresh install, but doesn't the mysql-server package itself ask the user for a DB root password during install?	neuhaus	2016-10-03 20:03:34
432	2015-12-02 17:42:15	Ansible installs mysql-server unattended and doesn't ask for the root password. I was able to set the mysql root pw using these tasks https://github.com/nodiscc/srv01/blob/ansible/roles/apache2/tasks/apache2.yml#L81	nodiscc	2016-10-03 20:03:34
432	2015-12-10 09:34:25	A pull request is very welcome!	neuhaus	2016-10-03 20:03:34
432	2016-05-21 18:01:00	Database server setup has gotten sloppy in general. Every module that needs a database assumes it has to set it up, and this leads to duplicated or inconsistent configuration. The right thing to do is to move database server installs and initial setup to the common role. The lack of an admin password for mysql can be addressed there. Yes, a pull request would be welcome!	mikeashley	2016-10-03 20:03:34
432	2016-10-03 13:53:57	PR #593 moves the DB setup to the common role.	wsteitz	2016-10-03 20:03:34
432	2016-10-03 20:03:34	OK, postgres has been taken care of. The only thing that still uses MySQL is OpenDMARC, and we want to get rid of having two DB servers so I don't expect the MySQL installation to move to the "common" roles, instead I think it will disappear. Closing. Thanks for the PR, @wsteitz !	neuhaus	2016-10-03 20:03:34
431	2015-11-19 22:59:03	For self signed certificates, when the server adds the HSTS header, firefox will refuse to connect to it, and won't even let you add to add an exception. So I added a variable that by default adds the header. I am not sure how well we can communicate the existence of this option with the users. Should I add it in the README?	danmilon	2015-12-04 22:15:38
431	2015-11-30 12:43:52	ping, anyone there?	danmilon	2015-12-04 22:15:38
431	2015-12-02 12:45:39	If you add a new option, it needs to be documented. How do other browsers behave with regards to self-signed certificated and the HSTS header?	neuhaus	2015-12-04 22:15:38
431	2015-12-04 14:36:54	I tried with chromium and it allows you to override even with HSTS and self signed. I believe we should work on lets encrypt certs instead of self signed, so we wont need this at all. What do you think?	danmilon	2015-12-04 22:15:38
431	2015-12-04 14:40:05	Agreed. See issue #426	neuhaus	2015-12-04 22:15:38
431	2015-12-04 14:57:39	I can't reproduce this, Firefox (Iceweasel 42.0-1) allows me to override with self-signed cert AND HSTS headers (it just doesn't enforce HSTS).	nodiscc	2015-12-04 22:15:38
431	2015-12-04 22:15:38	Indeed now that I put back HSTS I cant reproduce it also. There are some bugs reported for firefox (e.g. [800882](https://bugzilla.mozilla.org/show_bug.cgi?id=800882)). Since I fixed the issue by editing [SiteSecurityServiceState.txt](http://superuser.com/questions/539580/how-can-i-remove-a-website-accidentally-added-to-firefoxs-list-of-hsts-sites#comment1276327_912277), noone else has reported i…	danmilon	2015-12-04 22:15:38
431	2015-12-08 17:47:33	For reference, see this screenshot of firefox 42. ![screen shot 2015-12-08 at 19 45 45](https://cloud.githubusercontent.com/assets/1139595/11663368/817d6b7c-9de4-11e5-9780-0f0a3a06c441.png)	danmilon	2015-12-04 22:15:38
430	2015-11-19 22:19:43	I was stupidly using the certificates provided in the repo, and then I generated some self-signed ones but found out that they were not properly installed. The `creates=/etc/ssl/certs/wildcard_combined.pem` was making the task to skip which it shouldn't. So I fixed that, and also thought it should restart apache by itself.	danmilon	2015-12-21 09:06:35
430	2015-11-24 14:23:53	Can you please make a separate PR for the SSL stapling issue?	neuhaus	2015-12-21 09:06:35
430	2015-11-24 14:30:33	See #434	danmilon	2015-12-21 09:06:35
430	2015-11-24 14:33:35	I also removed the SSL stapling from this PR.	danmilon	2015-12-21 09:06:35
430	2015-12-21 09:06:31	fixes #190, #412 and #449 Thank you!	neuhaus	2015-12-21 09:06:35
429	2015-11-14 17:33:09	Variables: - change `chiper` to "AES-256-CBC" - change `auth` to "SHA512" - add `verb` level - add `tun-mtu` for disguising - add `tls-version-min` and `tls-cipher` Config: - add google dns - add new variables Src: - blog.g3rt.nl/openvpn-security-tips.html - community.openvpn.net/openvpn/ticket/401 - witch.valdikss.org.ru	Friz-zy	2015-11-16 06:34:16
429	2015-11-14 18:23:19	Thanks for this! (I've been (slowly) working on figuring out the changes needed for jessie in #401)	ariddell	2015-11-16 06:34:16
429	2015-11-14 18:33:17	Thanks for your work ;) If I have a little more time, I'll try to join because I know ubuntu better than centos.	Friz-zy	2015-11-16 06:34:16
429	2015-11-15 18:33:47	Thanks. (By the way, I think dnsmasq was added so that dns requests could be routed via the server, see #236)	ariddell	2015-11-16 06:34:16
429	2015-11-15 18:46:10	I uses pure openvpn with pushing google dns and no one additional options on client and dnsleaktest.com detects google server =)	Friz-zy	2015-11-16 06:34:16
429	2015-11-16 08:50:44	Thanks!	Friz-zy	2015-11-16 06:34:16
429	2015-12-02 13:02:10	Ubuntu Trusty comes with openvpn 2.3.2 btw	neuhaus	2015-11-16 06:34:16
429	2015-12-04 09:07:29	Nice work ;) I have another additions for you ;) I'll send a request later	Friz-zy	2015-11-16 06:34:16
429	2015-12-14 16:00:15	Per my comment on #439, the default MTU is causing problems for me with iOS devices. Can we change the default to something other than `1300`? I'm running Debian Wheezy. <S_CODE_TOKEN>	jplock	2015-11-16 06:34:16
429	2015-12-14 16:37:08	I found an [old bug](https://community.openvpn.net/openvpn/ticket/334): looks like ios client doesn't understand *-mtu options. Unfortunately I don't have an ios for tests... I think in your case you can only disable it. @ariddell, should we add a comment into config about IOS?	Friz-zy	2015-11-16 06:34:16
429	2015-12-14 18:16:31	The client doesn't understand link-mtu in the .ovpn, right? Can you just set it manually? Or does iOS refuse to let you set the MTU at all? I suppose adding a comment wouldn't hurt. Perhaps someone can confirm that you can manually set the MTU on iOS? (It will be great to disaggregate these roles since one could add this information to the README of the vpn role.)	ariddell	2015-11-16 06:34:16
429	2015-12-14 18:40:34	Can we comment out the MTU option by default and let people uncomment it if they they'd like to?	jplock	2015-11-16 06:34:16
429	2015-12-14 22:49:34	I feel odd about accommodating a broken iOS client. What could be more basic than asking clients to set a lower MTU?	ariddell	2015-11-16 06:34:16
429	2015-12-16 10:28:22	From what I understand, we used to have no default MTU set in the server, why don't we just remove the default MTU again?	neuhaus	2015-11-16 06:34:16
429	2015-12-16 11:07:18	It's easy to detect openvpn traffic by mtu fingerprint (even cipher and hash sum algorithm), look at witch.valdikss.org.ru We can use msfix instead but I couldn't get it well configured and it still can be invalid for ios...	Friz-zy	2015-11-16 06:34:16
429	2015-12-16 11:15:45	I've had to lower the MTU in other contexts -- it's a very normal operation. Is there any clue as to why the iOS client doesn't support it? I suppose this comes down to privacy (i.e., fingerprinting resistance) vs. iOS support. While I'm likely somewhat biased in that I don't use iOS, the fingerprinting resistance seems like a sensible change and very much in the spirit of sovereign. On 12/16, Fi…	ariddell	2015-11-16 06:34:16
429	2015-12-16 11:41:17	Maybe we can add new option or variable as a solution? Something like 'disable this if you uses ios clients, default is Enabled'. I don't have any information about ios client except google search but I find this situations at least strange too...	Friz-zy	2015-11-16 06:34:16
429	2015-12-16 11:58:10	We're going to add a variable to account for a broken client? I'd prefer to leave the fingerprintability for now than go down that route.	ariddell	2015-11-16 06:34:16
429	2015-12-16 12:16:10	Fine with me - add the MTU to the configuration and make sure to mention it in the README and in a comment in the config file that it is incompatible with iOS.	neuhaus	2015-11-16 06:34:16
429	2015-12-16 12:19:34	I agree with @neuhaus	Friz-zy	2015-11-16 06:34:16
429	2015-12-16 12:27:13	So it will be a config option that just specifies the MTU -- but if it's None it removes the link-mtu line entirely? On 12/16, Sven Neuhaus wrote: > Fine with me - add the MTU to the configuration and make sure to mention it in the README and in a comment in the config file that it is incompatible with iOS. > > --- > > Reply to this email directly or view it on GitHub: > https://github.com/sovere…	ariddell	2015-11-16 06:34:16
429	2015-12-16 12:34:05	Sounds good, if we add a variable, it will help users that want to work with iOS because their changes won't be overwritten all the time.	neuhaus	2015-11-16 06:34:16
429	2015-12-16 12:41:11	Great, @Friz-zy, will you submit a PR?	ariddell	2015-11-16 06:34:16
429	2015-12-16 13:05:42	Yep, I'll do it today later	Friz-zy	2015-11-16 06:34:16
429	2015-12-16 20:54:41	Pushed to https://github.com/sovereign/sovereign/pull/445	Friz-zy	2015-11-16 06:34:16
428	2015-11-11 16:52:07	In the jessie branch, I'm having trouble figuring out how to move forward with a solr problem I'm having in the testvm: - In Debian 8: solr-tomcat depends on tomcat7 - In Ubuntu 14.04: solr-tomcat depends on tomcat6 - We pull in tomcat8 (a8a090573831c87abd233cdbcb5cbac822a2ba8d) but I can't get tomcat8 to sucessfully load the /etc/tomcat8/server.xml file introduced in b3dc1b00e9f50ab38c192e2efdce…	sread	2016-03-04 21:00:16
428	2015-12-10 09:41:30	According to http://packages.ubuntu.com/xenial/solr-tomcat on Ubuntu 16.04 solr-tomcat (currently version 3.6.2+dfsg-8) will also depend on tomcat7. On Ubuntu, tomcat7 is part of "main" whereas tomcat8 is in "universe" which means it may not get security updates.	neuhaus	2016-03-04 21:00:16
428	2016-02-14 11:49:50	PR #488 addresses this. Also, this issue needs the jessie label.	mikeashley	2016-03-04 21:00:16
427	2015-11-05 18:52:49	Debian Jessie now also uses the a2enconf and conf-available/conf-enabled system, so there is no need to have separate entries for jessie and trusty any longer. Tested only on jessie but nothing changes for trusty.	sread	2016-01-18 09:45:04
427	2015-11-17 22:32:21	Yup, :+1: I bumped into this also. Should be ok to merge.	danmilon	2016-01-18 09:45:04
427	2015-12-02 12:59:57	We're also supporting Wheezy. This change will break Wheezy I think. Could you please change your pull request so it has a special treatment for wheezy and a default for everything else?	neuhaus	2016-01-18 09:45:04
427	2015-12-05 17:03:12	I can definitely do that, but before i do: a lot of the changes in this branch by @al3x from Sept (e.g. 69abd70297a89051c3caa40b304dc134c53d048d) are already incompatible with Wheezy as far as I can tell. So perhaps we can clarify the goals of each branch / long term...	sread	2016-01-18 09:45:04
427	2015-12-07 10:24:00	OK that's news to me (that the jessie branch breaks compatibility with wheezy) but I can live with it. Git branches are so useful :+1: It will however make maintaining changes across branches a bit more tedious.	neuhaus	2016-01-18 09:45:04
427	2015-12-07 22:17:15	Yes I was starting worry about the same thing, as some fixes on master are relevant to jessie but not applied and so the two branches are diverging. As for this PR, master already special cases wheezy vs trusty. There is no difference in handling between trusty and jessie so I think if we just apply to jessie branch it should be fine (for now). (That's a lot of code names in one sentence...)	sread	2016-01-18 09:45:04
427	2015-12-07 22:19:57	Just wait for April when we add Xenial to the mix...	neuhaus	2016-01-18 09:45:04
427	2016-01-16 14:52:47	No need to break compatability for this, it's easy to change this in a way that won't break on wheezy: <S_CODE_TOKEN> please change the pull request accordingly.	neuhaus	2016-01-18 09:45:04
427	2016-01-17 18:17:45	@neuhaus Done!	sread	2016-01-18 09:45:04
427	2016-01-18 09:45:08	Thanks!	neuhaus	2016-01-18 09:45:04
426	2015-11-05 10:52:46	[Let's encrypt](https://letsencrypt.org) is a new free and automated certificate authority that will enter productive mode this month. I plan to add support for it to sovereign to replace the need for an expensive wildcard certificate, however it will be quite a bit of work so any help is appreciated.	neuhaus	2016-03-06 16:04:36
426	2015-11-12 02:20:22	The link is wrong, correct one is https://letsencrypt.org/	masterkorp	2016-03-06 16:04:36
426	2015-11-12 10:17:00	+1 was coming in to suggest the very same... Will be very cool to have automated letsencrypt SNI setup for the custom domain(s) in question...	tracker1	2016-03-06 16:04:36
426	2015-11-12 10:48:26	Fixed the link. So, do you guys want to help? :-) Got suggestions regarding which client to use? There is the official one of course (written in python), but there are also alternatives.	neuhaus	2016-03-06 16:04:36
426	2015-11-12 19:13:55	If python is already in the dependencies, I'd just go with the default/official client.	tracker1	2016-03-06 16:04:36
426	2015-11-14 20:24:43	Did a bit of research, since we're not the only ones interested in this. thefinn93 ( https://github.com/thefinn93/ansible-letsencrypt ) ansible role looks like a good starting point, see also ( https://community.letsencrypt.org/t/completely-automated-setup/3121/2 )	sread	2016-03-06 16:04:36
426	2015-12-04 13:51:31	The official client is not very popular because it tries to do too many things and has many dependencies. Here are some simple alternatives: - https://github.com/kuba/simp_le - https://github.com/diafygi/acme-tiny/ - https://github.com/xenolf/lego _(needs golang)_ - https://github.com/barosl/letsencrypt-simple - https://github.com/hlandau/acme _(needs golang)_	neuhaus	2016-03-06 16:04:36
426	2015-12-06 18:02:49	What do you think the overall architecture should be? I can try to tackle this. All needs to happen in the host where things are being provisioned, right? One problem I thought of, is that you don't know which roles are activated, thus which domains to ask the certificate for. One solution to that is one certificate for each service.	danmilon	2016-03-06 16:04:36
426	2015-12-07 11:02:18	The DNS part is outside of the scope of the sovereign project. I.e. the user has to make sure the DNS records are in-place. The playbook should make sure to check a DNS record before trying to create a Let's encrypt certificate.	neuhaus	2016-03-06 16:04:36
426	2015-12-07 13:04:21	I'm talking about [SANs](https://en.wikipedia.org/wiki/SubjectAltName). When you ask LetsEncrypt for the cert, if you're going to install one cert for all services, you need to ask for which subdomains the certificate will be valid. LetsEncrypt does not support wildcard certificates. And there will be a validation for each subdomain you ask, so it needs to work, cant be arbitrary. That's why you …	danmilon	2016-03-06 16:04:36
426	2015-12-07 13:10:10	In the "common" role we can do the installation of an ACME client and generate an account key. Then there are two tasks that need to be done for every virtualhost: 1. Get a certificate rightaway so Apache can start using it. 2. Set up a cronjob for automatic renewal every X days For now, I suggest we just do it for one role and then find out what the best way is to do it for several roles. There …	neuhaus	2016-03-06 16:04:36
426	2015-12-07 13:12:55	Okay, so that would be one certificate for each service. Yeah, I don't see any downside to that. When we see that it works flawlessly we can drop self signed certs entirely. I'll work on that.	danmilon	2016-03-06 16:04:36
426	2015-12-07 13:13:45	Then there are some non-HTTPS services such as Mail (IMAP and SMTP) and Jabber where we can probably also use the certificates. The hostnames are currently assigned in the `vars/default.yml` file: <S_CODE_TOKEN> etc.	neuhaus	2016-03-06 16:04:36
426	2015-12-07 13:14:58	Does Let's encrypt support putting all SANs in a single certificate? I hadn't considered that possibility.	neuhaus	2016-03-06 16:04:36
426	2015-12-07 13:15:34	Yeah, SANs are for a single certificate.	danmilon	2016-03-06 16:04:36
426	2015-12-07 13:18:51	OK, that would give us less files to deal with but it's more of a hassle if a site owner changes the roles every other day. Getting one certficiate with all SANs would probably requires less changes, it'd be somewhat like a wildcard certificate. We just need to document the steps necessary whenever role that involve certificates are added or removed.	neuhaus	2016-03-06 16:04:36
426	2015-12-07 13:20:29	Regarding ACME client, let's go with https://github.com/kuba/simp_le ?	neuhaus	2016-03-06 16:04:36
426	2015-12-07 13:28:36	If we get rid of all webservers listening on port 80, we can set up a single one that deals with ACME challenges for _all_ hostnames. For all requests other than `/.well-known/acme-challenge/` the webserver can redirect to **https**://`$SERVER_NAME`/ with the original path remaining intact.	neuhaus	2016-03-06 16:04:36
426	2015-12-07 13:36:25	One important thing, the folder /.well-known/acme-challenge/ in the webroot should not be owned by www-data, we don't want certificates at risk whenever www-data is compromised.	neuhaus	2016-03-06 16:04:36
426	2015-12-07 13:36:26	1. Yes, I'm using `simp_le` for now. 2. Yes, we can do that with port 80 and apache. 3. We need to also point out that even if you don't include all roles, you need to set up the DNS for all of them, or else lets encrypt will fail.	danmilon	2016-03-06 16:04:36
426	2015-12-07 13:38:35	Regarding 3. The ansible script could check which hostnames have been configured in DNS and do the certificate tasks only for those that are pointing to it... and complain about the others. Every role could check its own hostname and warn if it isn't configured or pointing elsewhere.	neuhaus	2016-03-06 16:04:36
426	2015-12-07 14:15:05	I'm still not decided on single-cert per service vs one with SANs. The first is cleaner and the tedious part (set cron job and apache vhost to handle acme challenges can be written in a modular way and imported from other roles). I'd like to try to do it that way first to see if there are more implications. If it works, are you OK with that?	danmilon	2016-03-06 16:04:36
426	2015-12-07 14:19:21	I'm fine with either way. I agree that separate certificates are easier to automate. Also I think we can do all ACME challenges and redirects with a single vhost on port 80.	neuhaus	2016-03-06 16:04:36
426	2015-12-07 22:30:03	I've been thinking about this and agree that webroot auth, simp_le and separate certs is the way to go. I was thinking that a handler might do the trick for triggering setup per service. Looks like you're off to the races but let me know if I can help.	sread	2016-03-06 16:04:36
426	2015-12-09 13:56:59	There's this, already ansibilized: https://github.com/debops/acme-tiny edit: nevermind, doesn't look finished	ariddell	2016-03-06 16:04:36
426	2015-12-09 14:04:04	I don't see anything related to ansible in that repo...	neuhaus	2016-03-06 16:04:36
426	2015-12-09 14:16:39	You're right. I assumed all their repos were ansible repositories. Here are the issues where they (DebOps) discuss ACME support: - https://github.com/debops/ansible-pki/issues/30 - https://github.com/debops/ansible-nginx/issues/84 Looks like they're almost there (for nginx)	ariddell	2016-03-06 16:04:36
426	2015-12-12 11:55:40	Hello everyone, developer of [DebOps](http://debops.org/) here. :-) I've written a role that can handle certificates (actually most of the PKI structure) in Ansible and let me tell you one thing - don't do it in pure Ansible, it's unmanageable. Write a script that can do all necessary actions like key/cert generation, install it on the host and use Ansible to configure it an launch all necessary …	drybjed	2016-03-06 16:04:36
426	2015-12-12 12:25:00	Hi @drybjed. Thanks for coming over here to comment. I've been trying out debops myself and I do like some of the tricks being used to make ansible roles more module (the debops.etc_services is quite nice). On balance, I think it _should_ be a model for how to modularize our roles. I'm not a fan of `debops.pki`, which is how debops manages certs -- but I take it neither are you @drybjed? How easy…	ariddell	2016-03-06 16:04:36
426	2015-12-12 12:50:57	Hey @ariddell :-) Ironically, Sovereign was one of the catalysts for making DebOps - I just wanted to do it better ;P Current `debops.pki` available in the `master` branch was my first attempt at making any sort of Public Key Infrastructure, and it shows. It's like a house of cards, you change one thing and everything falls apart. I wrote it almost a year ago, and always planned to redo it after …	drybjed	2016-03-06 16:04:36
426	2015-12-12 13:16:00	@drybjed very glad to hear about these efforts. I'd love to see `debops` become even more modular. So it looks like sovereign could get by with a pki role which is lighter than debops's debops.pki. We _do_ anticipate that every host using sovereign will be able to talk to the Let's Encrypt ACME server. I think this would allow for a great deal of simplification. Sovereign may be able to get away …	ariddell	2016-03-06 16:04:36
426	2016-01-16 13:10:44	The pull request #462 (adding Radicale support) would also benefit from a Let's encrypt cert.	neuhaus	2016-03-06 16:04:36
426	2016-01-16 13:35:20	The rewrite of `debops.pki` role to make it easier to use and add external and ACME certificate support is partially done in [this PR](https://github.com/debops/ansible-pki/pull/33). In the PR there are instructions for how to use it and debug it if necessary. I'm looking for more people to test the code and find issues. If anybody wants to try it with Sovereign, I would be interested to see the …	drybjed	2016-03-06 16:04:36
426	2016-02-04 09:44:09	Welcome, just a quick update. The `debops.pki` role has been updated, you can [grab it from GitHub](https://github.com/debops/ansible-pki), new code is also [available on Ansible Galaxy](https://galaxy.ansible.com/debops/pki/), there's also [excellent documentation](http://docs.debops.org/en/latest/ansible/roles/ansible-pki/docs/). Check it out :-)	drybjed	2016-03-06 16:04:36
426	2016-02-14 11:58:54	An update from me. I've gotten good feedback on the drafts of LE support I submitted. There's agreement to support LE on the jessie branch, so I have LE support on the back burner while we work to get the jessie branch stable. (Getting closer!) I used a draft PR to base what I am doing on my own server (wheezy). It's working fine, and it was nice to avoid paying to re-up my certificate. I'm glad …	mikeashley	2016-03-06 16:04:36
426	2016-02-14 16:19:42	Thanks for your work on this! Really looking forward to seeing it in the Jessie branch. (Kind of holding off on my own sovereign deployment until that happens, actually.) If you can point me to a branch or PR that you think is basically ready, I'd give it a try.	carljm	2016-03-06 16:04:36
426	2016-03-06 08:55:46	I am also very interested in LE support and ready to try it out as i am setting up a new server with sovereign.	hpk42	2016-03-06 16:04:36
426	2016-03-06 16:04:36	I'll close this since #504 addresses it.	ariddell	2016-03-06 16:04:36
425	2015-11-04 20:30:51	I'm finding that my blog isn't accessible via http, only via https. The intended behaviour is to issue a redirect to https, as well as a `Strict-Transport-Security` to tell the browser to use https for subsequent requests to the hostname. I suspect this hid the issue from me for a long time. To test your own site: `curl -v example.com`. Expected behaviour is to get a 301 redirect, but actual beha…	lukecyca	2015-12-12 16:31:20
425	2015-11-05 10:50:37	Interesting. Can you please run Apache in debug mode (parameter -X) and have a look at what's going on?	neuhaus	2015-12-12 16:31:20
425	2015-11-07 05:24:35	I found the solution at https://github.com/sovereign/sovereign/issues/360 fixed this particular issue.	iboxifoo	2015-12-12 16:31:20
425	2015-12-10 10:03:07	Does changing fqdn.conf to "ServerName localhost" also fix the issue for you, @lukecyca ?	neuhaus	2015-12-12 16:31:20
425	2015-12-12 16:31:20	This is indeed a duplicate of #360.	lukecyca	2015-12-12 16:31:20
424	2015-11-03 21:44:49	Thanks-to: https://github.com/mtpereira/ansible-common/commit/8e693b3db3b15c440428f378e13ce8d04186d637 cf https://github.com/sovereign/sovereign/pull/422	spk	2015-11-09 07:50:37
424	2015-11-05 10:57:49	Looks good to me but I don't have time to test it	neuhaus	2015-11-09 07:50:37
424	2015-11-09 07:50:33	This looks good. Thanks!	ariddell	2015-11-09 07:50:37
423	2015-10-30 23:10:05	I ran a check on http://mail-tester.com and found out I was missing a header to be set for DMARC. SInce I missed it, maybe someone else missed it as well, so maybe it could go into the README.	pjaspers	2015-11-05 15:48:33
423	2015-11-05 15:48:29	This looks good to me.	ariddell	2015-11-05 15:48:33
422	2015-10-30 16:29:21	Hi, Just removing `shell` to `copy` with `content` option that IMHO is cleaner. Cheers	spk	2015-11-03 02:12:09
422	2015-11-03 02:12:09	But not idempotent	spk	2015-11-03 02:12:09
422	2015-11-03 20:03:11	@spk May I ask in what case this would break? Trying to learn more about ansible and your patch looks fine to me.	nodiscc	2015-11-03 02:12:09
422	2015-11-03 21:31:12	Hi @nodiscc, it does not break anything but even if this not changed the `dest` ansible will see as changed every time we play the playbook, it should be idempotent if not change has been made. Maybe there is a solution on the Internet	spk	2015-11-03 02:12:09
422	2015-11-03 21:33:52	Yes https://github.com/mtpereira/ansible-common/blob/8e693b3db3b15c440428f378e13ce8d04186d637/tasks/timezone-debian.yml	spk	2015-11-03 02:12:09
422	2015-11-03 21:47:57	@nodiscc I've submitted another PR, thanks for the question it help me to fix the problem!	spk	2015-11-03 02:12:09
421	2015-10-29 14:47:15	Hey folks I was just going to write this on the wiki but I noticed that we don't have permissions. For people who want to setup sftp for people to access their www folder you will need to disable the google authentication. Otherwise, programs like Filezilla won't cooperate and you will not be allowed access unless you setup a google authentication file. Sooo... # Modify your PAM configuration `su…	shaneonabike	2016-05-21 10:12:57
421	2016-03-14 09:08:59	I think it's a great idea to use the wiki to document some different uses of sovereign, especially multiuser deploys. Are you still having trouble creating wiki pages?	mikeashley	2016-05-21 10:12:57
421	2016-03-14 14:34:27	Perhaps there should be a variable which one can set to false somewhere (or perhaps the default should be to disable google authenticator?)	ariddell	2016-05-21 10:12:57
421	2016-05-21 10:12:57	This discussion seems to have run its course. I am going to go ahead and close this issue.	mikeashley	2016-05-21 10:12:57
420	2015-10-29 08:56:37	It'd be great to have a meeting of developers and users of this project at [FOSDEM 2016](https://fosdem.org/2016/) in Brussels, Belgium. Please comment on this issue if you plan to be there. We can try to get a room for the meeting if enough people sign up here.	neuhaus	2016-01-31 07:07:35
420	2016-01-15 13:39:56	I planned on being there but it is a 50:50 chance i won't be able to make it this year. If anyone stays around for CfgMgmtCamp afterwards I'd be up for a meet though	fengor	2016-01-31 07:07:35
420	2016-01-16 12:23:11	I will be at FOSDEM 2016 and I'm interested	spk	2016-01-31 07:07:35
420	2016-01-16 12:58:15	Great! I've contacted the organizers and asked if we can have a room for an hour or so. We can discuss sovereign, the direction it is taking and also answer questions for people who are new to the project. If we can't get a room, I suggest we just meet at the Beer event on Friday night at the Delirium café.	neuhaus	2016-01-31 07:07:35
420	2016-01-16 15:28:43	The FOSDEM organizers replied: We can get a BoF room by reserving it at the event itself on Saturday morning.	neuhaus	2016-01-31 07:07:35
420	2016-01-30 10:17:52	I reserved the BoF room at FOSDEM for us for today, Saturday 18:00-18:30. See you there!	neuhaus	2016-01-31 07:07:35
420	2016-01-30 10:20:14	The room no. is H.3228	neuhaus	2016-01-31 07:07:35
419	2015-10-27 14:10:59	These patches where necessary to provision a Jessie image with Vagrant without error	rokaz	2015-10-27 17:10:22
419	2015-10-27 17:10:20	Thanks!	jplock	2015-10-27 17:10:22
418	2015-10-22 20:27:11	Does Sovereign provide a command line tool to manage email accounts? Otherwise, if not, is it possible to run an web admin on top of it without compromising the installed setup? Thank you!	libnull	2015-10-26 14:04:03
418	2015-10-23 09:31:20	There's no command-line tool to manage email accounts. You have to edit the `user.yml` file.	ariddell	2015-10-26 14:04:03
418	2015-10-25 06:59:25	I am successfully using http://www.vimbadmin.net to manage quite a few accounts and domains on a server that uses the same stack as sovereign. Sadly at the moment I wouldn't have any time to compile my own Ansible playbooks into a format that would work with this distribution (they are quite customized to my setup and not very modular).	florianbeer	2015-10-26 14:04:03
418	2015-10-26 14:03:31	Thank you both for the reply! @florianbeer I will give Vimbadmin a try.	libnull	2015-10-26 14:04:03
418	2015-12-10 10:11:00	@libnull How did it go with vimbadmin? You can also try [VEA](https://github.com/neuhaus/vea) as long as you make sure it resides in a password protected area and is only accessible by trusted users.	neuhaus	2015-10-26 14:04:03
417	2015-09-30 13:44:42	I am on a Debian 7 Wheezy 64bit KVM VM on Proxmox. I followed the exact steps from the Readme. While running the Playbook I get following error: <S_CODE_TOKEN> When I run the playbook again, it doesn't fail at that point, but doesn't create the database. I get the error "DATABASE ERROR: CONNECTION FAILED!", when I try to connect to Roundcube. /var/log/postgresql/postgresql-9.1-main.log: 2015-09-3…	m0rth1um	2016-09-12 00:34:06
417	2015-10-11 15:13:21	I have the same problem. Debian 7 Wheezy 64 Bit KVM VM on another hoster. EDIT: Re-running the playbook a second time somehow fixed it. EDIT2: Running dpkg-reconfigure roundcube-core fixed the login problem. I accepted the local files.	vlow	2016-09-12 00:34:06
417	2015-12-09 16:48:28	I am having this issue on 64bit Wheezy VMs with both Linode and Digital Ocean. <S_CODE_TOKEN> I could not get the database working with `sudo dpkg-reconfigure roundcube-core` under the deploy user,	KyleOndy	2016-09-12 00:34:06
417	2016-09-12 00:34:06	This is addressed in the move to Debian 8.	mikeashley	2016-09-12 00:34:06
416	2015-09-29 15:10:25	because why the fuck not?	rehwanne	2015-11-09 07:51:52
416	2015-09-29 18:30:48	i mean: internal_hashed <S_CODE_TOKEN> internal_plain <S_CODE_TOKEN>	rehwanne	2015-11-09 07:51:52
416	2015-09-30 15:48:45	This looks great. What clients don't support this SCRAM protocol? https://prosody.im/doc/plain_or_hashed	ariddell	2015-11-09 07:51:52
416	2015-09-30 16:06:24	Gajim and Pidgin both support it, and I dont know of a client that doesnt.	rehwanne	2015-11-09 07:51:52
416	2015-11-03 19:42:12	IMHO Clients that dont support SCRAM should not be used anyway.	rehwanne	2015-11-09 07:51:52
416	2015-11-05 15:47:37	I don't use prosody so I can't test this. Perhaps someone else is an XMPP user?	ariddell	2015-11-09 07:51:52
416	2015-11-06 00:56:21	I've always been using `internal_hashed` and it works fine with all clients I tested.	nodiscc	2015-11-09 07:51:52
416	2015-11-09 07:51:43	Great. Thanks for this.	ariddell	2015-11-09 07:51:52
415	2015-09-27 15:40:46	Not sure if this is the right place, but I'll leave it for discussion. While I think sovereign is mostly targeted at single individuals/small groups that want to host their own mail server et.al there's a use case for people migrating a bigger (but not really big) mail setup of, say 10-20 imap accounts and a few dozen aliases. While there are some basic instructions to migrate a single account, t…	winks	2016-03-09 10:22:17
415	2015-10-30 10:35:02	imapsync seems to be the most potent tool for migrating IMAP accounts. I look forward to the documentation you plan to write.	neuhaus	2016-03-09 10:22:17
415	2016-02-29 08:39:08	Hi @winks, any updates on this?	neuhaus	2016-03-09 10:22:17
415	2016-03-07 16:43:30	Sorry, blew off the migration for time issues and don't have any immediate plans unless my mail server magically self-destructs.	winks	2016-03-09 10:22:17
415	2016-03-09 10:22:16	OK, I'll close it for now. Feel free to reopen it later on.	neuhaus	2016-03-09 10:22:17
414	2015-09-22 20:50:26	Most roles are non-specific to their specific package being installed (e.g. `ircbouncer`, `blog` or `vpn`) but some are named like the software package they are using: - `owncloud` - `tarsnap` - `newebe` Those should probably be called `filehosting`, `backup` and `socialnetwork` or something. Addendum: owncloud is used for CalDAV, CardDAV and as filehosting, so maybe this needs to stay.	winks	2016-05-21 17:02:25
414	2015-09-24 13:38:33	Perhaps we should just use the package names across the project?	al3x	2016-05-21 17:02:25
414	2015-09-24 14:04:16	I've spent a lot of time working with puppet and the usual best practice is to have roles, profiles and components (more on this [here, for example](http://garylarizza.com/blog/2014/02/17/puppet-workflow-part-2/) While this is overblown for this project (as it's not a whole infrastructure set of boxes) I think the idea of 'Profiles: technology-specific wrapper classes' and 'Roles: business-specif…	winks	2016-05-21 17:02:25
414	2015-09-24 18:27:59	Hello, I am currently working on adding roles to sovereign (mostly web applications) and have come to the following conclusion: roles should be named after the software's name, in case there are several available alternatives for a particular role (eg. `mediawiki` and `dokuwiki`). An alias/default as the generic role name (eg. `wiki` defaults to `dokuwiki`) would also be welcome - I am very new t…	nodiscc	2016-05-21 17:02:25
414	2015-09-25 12:04:34	I've seen people using the software/package name for the role name, e.g., https://github.com/CenterForOpenScience/cos-ansible-base/tree/master/roles I'm still not sure about what the recommended approach is for dealing with "hard" interdependencies -- when two roles are interdependent, such as when one piece of software needs to modify another piece of software's config in some non-trivial way (a…	ariddell	2016-05-21 17:02:25
414	2015-09-27 12:08:19	I concur with @nodiscc - if we name the roles after the software, it makes it easier to manage several alternatives.	neuhaus	2016-05-21 17:02:25
414	2015-09-27 14:53:53	I like this idea	jplock	2016-05-21 17:02:25
414	2015-09-27 15:33:09	OK, so as people seem to agree on a naming scheme, the question is how to this in a non-breaking way. I guess if you just cloned the repo and commented out some things in `site.yml` you're fine as long as you make sure to comment stuff that had been renamed as well. I think this would apply to most of the people using it.	winks	2016-05-21 17:02:25
414	2015-09-27 15:52:32	Could we just start with new role names in `jessie`? I'm anticipating backing up the /encrypted directory and doing a fresh install.	ariddell	2016-05-21 17:02:25
414	2015-09-27 19:37:59	I agree with @ariddell in that we should just update the `jessie` branch to the latest as that will eventually be merged into `master`.	jplock	2016-05-21 17:02:25
414	2016-05-21 17:02:25	Although I did not change existing module names, I did add guidance to `CONTRIBUTING.md` on the jessie branch. See commit 37a85a8debf9dcfc8f9b53a08477f53e9eb9f907.	mikeashley	2016-05-21 17:02:25
413	2015-09-22 20:43:18		winks	2015-09-22 23:46:23
413	2015-09-22 23:46:19	Thanks!	jplock	2015-09-22 23:46:23
412	2015-09-21 19:38:19	Honestly, I cannot wait until Let's Encrypted releases their public keys for everyone life is going to be so much easier for everyone. But until then... I seem to be having an issue I was wondering if I could get some help on. Specifically, I signed my own keys and now for some reason both dovecot and postfix are not happy campers. dovecot: Error: service(imap-login): command startup failed postf…	shaneonabike	2015-09-24 13:38:56
412	2015-09-21 19:49:57	Heya - I got this issue a few weeks ago when I changed up my certificates and keys. In the end, it turned out to be because the following line in common/roles/security.yml doesn't know it needs to update the combined wildcard_combined.pem file: - name: Create a combined version of the public cert with intermediate and root CAs shell: cat /etc/ssl/certs/wildcard_public_cert.crt /etc/ssl/certs/wild…	MisterWS	2015-09-24 13:38:56
412	2015-09-21 21:00:19	BAM! Genius.. I have yet to check if this combine certificate exists elsewhere but that was my problem!	shaneonabike	2015-09-24 13:38:56
411	2015-09-18 02:01:54	The open-source version of the Google Authenticator Android App is abandoned; Google is not incorporating upstream changes https://github.com/google/google-authenticator-android Is this an issue for people? Is there something better on the horizon?	ariddell	2015-09-18 11:49:13
411	2015-09-18 03:46:08	There is [FreeOTP](https://fedorahosted.org/freeotp/)	vchuravy	2015-09-18 11:49:13
411	2015-09-18 11:49:10	To be honest, what really bothers me is that there's no way to turn it off completely since it's nested inside roles/common and roles/vpn. It seems like it should have its own role. I realize interdependencies among roles is not easy to manage with ansible. I'll close this for now. I suppose maintaining a google-authenticator-free fork isn't much work at all. On 09/17, Valentin Churavy wrote: > T…	ariddell	2015-09-18 11:49:13
410	2015-09-11 15:22:21	Hey Thanks for adding the openDMARC technology into sovereign. I noticed that it uses mysql, but in the install scripts this isn't being installed. = OS = Ubuntu 14.04 = Problem = <code> msg: unable to connect to database, check login_user and login_password are correct or ~/.my.cnf has the credentials FATAL: all hosts have already failed -- aborting </code> = Solution = I had to manually install…	shaneonabike	2015-09-20 00:51:30
409	2015-09-08 00:51:00	This fixes #375. It turns out that everything was already set up and the only work was to tell postfix to use lmtp instead of lda. Tested on Debian 7. Please review.	miloshadzic	2015-09-20 00:45:16
408	2015-08-19 11:34:11	Are there good arguments in favor of creating a `deploy` user? Why not eliminate the step and leave it up to the user? In looking at other mature projects using ansible I don't see many that go the route taken by sovereign. Eliminating the step seems like a useful (if minor) simplification. If you do happen to have a deploy user, then running a playbook with it should be as simple as <S_CODE_TOKE…	ariddell	2015-08-21 02:34:12
408	2015-08-19 23:11:38	I guess a potential argument in favour is not using root by default (as many people would). Even though this project isn't the easiest thing in the world to run yourself, there would still be plenty of people who would just clone the repo and blindly run as root. Potentially a nod / initial inspiration from here? http://plusbryan.com/my-first-5-minutes-on-a-server-or-essential-security-for-linux-…	nicbarker	2015-08-21 02:34:12
408	2015-08-20 00:52:03	I'm curious about the pros and cons here. It did surprise me that on installation (non-cloud) Debian 8 does seem to default to having you create a root user and password whereas Ubuntu basically makes you use sudo. I certainly think turning off root password login is a good idea. And adding the main user to sudoers also seems like a good idea. At that point, however, why not just use that main us…	ariddell	2015-08-21 02:34:12
408	2015-08-20 00:59:55	That sounds like a sensible idea. I think this stems from the situation that modern VPS hosting companies like Linode and Digital ocean are creating. Their vanilla, non-configured VPS instance usually has you log in to root via auto generated password, or to root via pub key. Most people just roll with the default configuration and log in / install everything as root, and as a result get into a p…	nicbarker	2015-08-21 02:34:12
408	2015-08-20 01:35:42	Please keep the "deploy" account. It is a good practice and teaches enterprise-type methods. Without it, either root or a personal ID will become the default. In a business environment, that personal ID will be all over the place and tied to the business environment indefinitely; even after that admin has left. On 08/19/2015 09:00 PM, Nic Barker wrote: > That sounds like a sensible idea. I think …	TheFu	2015-08-21 02:34:12
408	2015-08-20 06:50:09	@TheFu I believe that @ariddell is not suggesting that the playbooks should default to the root user, but simply that rather than enforce the usage of a user called "deploy", you should be able to choose which non privileged user you want.	nicbarker	2015-08-21 02:34:12
408	2015-08-20 12:32:16	Right, I think the question is this: should using `deploy` be a requirement (as it is now) or a strong recommendation? Also -- how insecure _is_ the default Digital Ocean setup (and the one enforced by sovereign, IIRC)? You have a root login but it's ssh public key only. Surely if someone compromises _your ssh key_ figuring out the username you're using to login is pretty trivial, right? Or am I …	ariddell	2015-08-21 02:34:12
408	2015-08-20 23:01:31	(Disclaimer: I'm a bit of a security nut) So when I set up a new VPS these days the configuration I usually end up going with is: - Disable ssh access to the root user (only way to actually use root is to `sudo su root`) - Create a new non privileged user called "deploy" or something that has sudo access via an arbitrarily long password - Install things using this user There are two main security…	nicbarker	2015-08-21 02:34:12
408	2015-08-21 02:34:12	I think this is probably the way to go. I gather you invoke `ansible-playbook` with `-K` so you have to enter the sudo password, right? The current README encourages passwordless sudo. I think root with public key login isn't much different from passwordless sudo with a non-root public key login. As the `deploy` user doesn't seem to be bothering anyone else, I'll close this.	ariddell	2015-08-21 02:34:12
407	2015-08-17 13:38:57	Yesterday trying to upgrade Sovereign on my debian 7 VPS along few issues, I got problem install opendmarc. I fixed it with changes in this PR. - fix mail_db_opendmarc_username/mail_db_opendmarc_password variable not found. - python-mysqldb package is required. Add it to opendmarc task.	hippich	2015-09-20 00:46:04
407	2015-09-08 01:06:30	Hm, did not realize it. Somehow after merging latest branch I did not get these in default.yml.. I guess this should be closed then. Thanks for looking into it!	hippich	2015-09-20 00:46:04
407	2015-09-08 01:09:15	@hippich no need to close it IMHO. There are still issues with OpenDMARC and your PR fixes at least one(the missing python-mysqldb package required by ansible).	miloshadzic	2015-09-20 00:46:04
407	2015-09-08 20:27:47	See also #397	mccutchen	2015-09-20 00:46:04
407	2015-09-09 15:46:49	@mccutchen I saw it. I actually tried to rework OpenDMARC for postgres but it's too much work.	miloshadzic	2015-09-20 00:46:04
406	2015-08-16 15:57:03	It appears that debian wheezy has apache 2.2.x in their repositories and SSLUseStapling option as available starting 2.4.x.	hippich	2015-11-24 14:41:35
406	2015-08-18 09:49:02	Confirmed. For now, please upgrade to Apache 2.4 (from backports) or remove that option.	neuhaus	2015-11-24 14:41:35
406	2015-09-13 14:31:11	I added a wiki page for this to help people out. Maybe we could add something to the README also just to flag this or at least tell people to head to the [wiki](https://github.com/sovereign/sovereign/wiki/Apache-Stapling-%28Compatibility-only-with-Apache-2.4%29) if they are having issues. @hippich do you think you could provide more info on the wiki if people want to upgrade their apache. I want …	shaneonabike	2015-11-24 14:41:35
406	2015-09-13 20:06:45	@shaneonabike, i just removed SSLUseStapling from my configs.	hippich	2015-11-24 14:41:35
406	2015-11-06 21:34:39	It seems that based on this [page](https://www.digitalocean.com/community/tutorials/how-to-configure-ocsp-stapling-on-apache-and-nginx) we need to have an SSLStaplingCache: SSLStaplingCache shmcb:/tmp/stapling_cache(128000) and this needs to be defined outside `<VirtualHost></VirtualHost>` so it can't go in the existing ssl.conf includes. A conf-available/ssl-stapling-cache.conf file ((a2enconf e…	sread	2015-11-24 14:41:35
406	2015-11-18 11:53:26	What @sread said. I run into this issue also. @al3x what is the proposed sollution for jessie? I can send a PR.	danmilon	2015-11-24 14:41:35
406	2015-11-18 12:21:05	Debian Jessie comes with Apache 2.4 so SSLUseStapling works there. We should remove it for Debian 7 because it breaks the default.	neuhaus	2015-11-24 14:41:35
406	2015-11-18 12:24:37	Wait, isn't this already fixed since July 16th in commit 1be1afe? It explicitly checks for wheezy: <S_CODE_TOKEN> Please clarify otherwise I will consider this issue to be fixed.	neuhaus	2015-11-24 14:41:35
406	2015-11-18 16:27:30	I believe there are two problems: 1. Apache < 2.3.3 (fixed as you say) 2. Lack of defined SSLStaplingCache causes apache to fail to start The confusion is due to my mistake of hijacking the bug (same result, different cause)	sread	2015-11-24 14:41:35
406	2015-11-24 13:46:53	Thanks @danmilon, have you tested it on wheezy and something else?	neuhaus	2015-11-24 14:41:35
406	2015-11-24 14:01:15	Jessie only. But the added tasks dont interfere with wheezy so it shouldn't be affected.	danmilon	2015-11-24 14:41:35
406	2015-11-24 14:08:43	The thing is it's wheezy that's broken so I'd like someone with wheezy to give it a quick test before I merge it.	neuhaus	2015-11-24 14:41:35
406	2015-11-24 14:15:51	Well, with wheezy no ssl stapling is configured at all currently. Previously wheezy was broken because ssl stapling was added in apache 2.4. but 1be1afe fixed that. And jessie was broken because the ssl stapling was not fully configured (missing ssl stapling cache directive). Currently ssl stapling is properly configured on jessie (tested) and it is omitted on wheezy. BTW I dont see backport of a…	danmilon	2015-11-24 14:41:35
406	2015-11-24 14:44:06	Thanks all!	neuhaus	2015-11-24 14:41:35
405	2015-07-30 23:26:53	Fix and added on travis	spk	2015-07-31 15:57:57
405	2015-07-31 15:57:58	Thanks. Good to know about ansible-lint.	ariddell	2015-07-31 15:57:57
405	2015-07-31 16:04:45	:sparkles:	spk	2015-07-31 15:57:57
404	2015-07-30 20:40:53	Please add https://github.com/trustedsec/artillery to complement fail2ban on all hosts. Admittedly it is sort of redundant to fail2ban but it contains a useful blacklist of attack nodes and obfuscates hosts actively used ports. Tor support: I would love to see an optional runtime flag for making all (or partial) services accessible via a HiddenServer at build time. SSH hardening see https://githu…	Andrew415	2016-02-29 08:38:21
404	2015-07-30 21:30:50	https://github.com/hardening-io/ansible-ssh-hardening	spk	2016-02-29 08:38:21
404	2015-08-09 02:26:24	When writing enhancement request (or bug reports), please put only one issue/request in one bug report.	neuhaus	2016-02-29 08:38:21
404	2016-02-29 08:38:21	Need separate issues for this or they'll never get tackled.	neuhaus	2016-02-29 08:38:21
403	2015-07-30 18:58:53	Report will print: "missing whois program"	spk	2015-09-20 00:45:31
402	2015-07-28 01:03:36	roles/mailserver/templates/etc_opendkim_TrustedHosts.j2 Should probably use {{ mail_server_hostname }} rather than mail.{{ domain }}	drewscott	2015-09-20 00:53:28
402	2015-07-28 03:28:16	also in vars/defaults.yml webmail_domain: "{{ mail_server_hostname }}" This would then just allow a user to specify the mail subdomain in one place ie mail_server_hostname: "emailsubdomain.{{ domain }}"	drewscott	2015-09-20 00:53:28
401	2015-07-27 12:37:23	Since I need to use openvpn for another project, I thought I'd get started on this one. I think most of the needed changes are just systemd related (e.g., starting dnsmasq needs to be handled by systemd) One thing I'm not sure about is where the openvpn firewall rules should be put. Is `/etc/rc.local` the place for them? Would putting them in `/etc/ufw/before.rules` make more sense? @jlund For re…	ariddell	2017-02-06 17:42:32
401	2015-08-19 16:14:27	Not sure if you're still working on this, @ariddell, but yes, `/etc/ufw/before.rules` is where I'd put the iptables rules. See here for an example: https://github.com/conorsch/ansible-digitalocean-vpn/blob/master/configure-server/files/ufw_before.rules	conorsch	2017-02-06 17:42:32
401	2015-09-12 23:27:31	Hi @conorsch, where does forwarding get enabled in your setup (e.g., the `iptables -A FORWARD -m state --state RELATED,ESTABLISHED -j ACCEPT` line above) ? Any ideas about why dnsmasq is being restarted in the current sovereign setup (see above)? --- Actually, this is the real question: @conorsch, doesn't your setup need the REJECT rule that's in the current setup? Otherwise you're allowing packe…	ariddell	2017-02-06 17:42:32
401	2015-09-14 17:59:06	@ariddell The forwarding gets enabled here: https://github.com/conorsch/ansible-digitalocean-vpn/blob/master/configure-server/tasks/ufw.yml#L21 You're right that the role allows general forwarding of packets—that's a lazy hack, and precisely why I'm interested in getting a more stable and reusable role working as part of sovereign, so I can borrow it. =) Regarding the dnsmasq service restart, I h…	conorsch	2017-02-06 17:42:32
401	2017-02-06 13:29:44	I suggest we close this issue until we have a PR, what do you think?	neuhaus	2017-02-06 17:42:32
401	2017-02-06 18:34:52	@neuhaus @ariddell Consider this for inclusion: https://github.com/Stouts/Stouts.openvpn It seems the pragma for sovereign is to commit roles directly to version control, rather than use submodules or galaxy requirements, so it may not be trivial to incorporate. That said, if it saves you any time writing custom openvpn logic, have at it!	conorsch	2017-02-06 17:42:32
400	2015-07-22 23:54:53	I've got OpenDMARC up and running; I'm not really sure if it's running properly though; certainly _some_ emails have not been getting received. I've also noticed that when I enter a TXT record in my DNS my SMTP stops working, but only when I'm using a mail client. Roundcube still seems to send emails okay. When I remove the TXT record mail client's SMTP works again. The TXT record i used is the s…	iboxifoo	2015-09-20 01:01:17
400	2015-07-25 22:22:07	It looks as though the culprit was ownership & permissions on the `/var/run/opendmarc/opendmarc.dat` file. This was resulting in this common error every time OpenDMARC was processing anything: `/var/run/opendmarc/opendmarc.dat: fopen(): Permission denied` Doing a `chown` to the opendmarc user and group instead of root removes this error and all messages are now being processed. Looks as though th…	iboxifoo	2015-09-20 01:01:17
399	2015-07-18 13:22:47	See https://bettercrypto.org/ Related to #373. Affected: - Apache (Only TLS 1.2? Other enhancements …) - OpenVPN (stronger RSA keys?)	ypid	2015-12-10 10:59:49
399	2015-12-10 10:59:49	This is an important topic, but to increase the chance of stuff getting done, please split it up into smaller issues, one per role. This issue just refers to an ever-changing website and is too vague.	neuhaus	2015-12-10 10:59:49
399	2015-12-10 11:26:35	@neuhaus This was just something I noticed. I personally prefer how the DebOps project does things so I am not using sovereign. I opened issues for Apache and Postfix.	ypid	2015-12-10 10:59:49
398	2015-07-18 12:40:21	See https://github.com/jchaney/owncloud/pull/12	ypid	2016-09-16 12:46:31
398	2016-05-21 09:58:37	Currently they are downloaded when the role runs. The suggestion is to download them, do whatever it takes to believe they are correct, and then include them directly in the role. This avoids automatically trusting the keys in the event the owncloud site is hacked, etc.	mikeashley	2016-09-16 12:46:31
398	2016-05-21 16:58:38	The [apt_key](https://docs.ansible.com/ansible/apt_key_module.html) might also come in handy: https://github.com/debops/ansible-owncloud/blob/370d90ebd6b6bc96be72cc0a8bb497f3f3759795/tasks/main.yml#L3-L7	ypid	2016-09-16 12:46:31
398	2016-09-16 12:46:31	This is fixed with the changes that happened in the move to Debian 8.	mikeashley	2016-09-16 12:46:31
398	2016-09-16 13:29:43	Hm, you mean [that apt_key task](https://github.com/sovereign/sovereign/blob/master/roles/owncloud/tasks/owncloud.yml#L20)? Please refer to https://github.com/nextcloud/vm/issues/11 (and excuse my harsh tone in that issue) In short: Please enforce OpenPGP pubkey fingerprints. Ideally sovereign would have a Code signing policy like DebOps for example ([ref](https://docs.debops.org/en/latest/debops…	ypid	2016-09-16 12:46:31
398	2016-09-16 22:03:51	Appreciate the pushback. I dug a little deeper and was surprised to see that the owncloud key is signed by the organization's build server key, and the signature path stops there. It's true that if their infrastructure is compromised, they could upload new code, a new key, and nobody would be the wiser. Unfortunately, I don't see a good way to validate their key. A quick google for the key hashes…	mikeashley	2016-09-16 12:46:31
398	2016-09-17 07:16:52	Thanks for the feedback. > We could download their key, but that would only tell us of a future key change. That would be something I think :wink: If that happens you could start to investigate. > To me, this just adds support for dropping OwnCloud. [Agreed](https://github.com/debops/ansible-owncloud/issues/45) :wink:	ypid	2016-09-16 12:46:31
397	2015-07-16 16:15:47	When setting up a sovereign dev VM for the first time, I ran into a problem with some missing dependencies and a missing var for the OpenDMARC setup. These changes allowed the VM to finish provisioning successfully, but I have not yet gotten as far as, you know, verifying that OpenDMARC is working as expected. Any advice on how best to do that would be appreciated!	mccutchen	2015-09-20 00:46:42
397	2015-07-16 16:31:21	Will OpenDMARC work with postgres as that's what we're installing by default?	jplock	2015-09-20 00:46:42
397	2015-07-16 16:44:28	@jplock I think that's theoretically possible, given its dependency on OpenDBX (from [the docs](http://www.trusteddomain.org/opendmarc/README)): > To compile and operate, this package requires the following: > - OpenDBX (http://www.linuxnetworks.de/doc/index.php/OpenDBX) which acts as a middleware layer between OpenDMARC and your SQL backend of choice But the schema and OpenDMARC config that's al…	mccutchen	2015-09-20 00:46:42
397	2015-07-30 20:32:46	:+1:	sethetter	2015-09-20 00:46:42
397	2015-08-16 08:05:22	+1, this branch fixes the OpenDMARC install process for me.	nicbarker	2015-09-20 00:46:42
396	2015-07-16 00:35:45	On wheezy, disable the apache SSL config changes related to stapling (introduced #389). I also took the liberty of consolidating the repeated SSL configuration in a single include file, though I can back that out if that's an unwelcome change. It's probably worth drawing your attention to the location I chose for this new SSL config: `/etc/apache2/ssl.conf` Some other obvious locations I consider…	mccutchen	2015-08-17 14:12:49
396	2015-08-17 14:12:31	LGTM, thanks!	jplock	2015-08-17 14:12:49
395	2015-07-05 20:27:21	i forgot to switch repos, sorry.	nootropics	2015-07-05 20:30:54
394	2015-06-30 13:25:22	dspam is removed as of Debian 8: https://tracker.debian.org/pkg/dspam Is there a good replacement?	plotters	2016-03-14 09:11:12
394	2015-06-30 16:51:10	That's a shame. Apparently it's not maintained upstream: https://tracker.debian.org/news/558416	ariddell	2016-03-14 09:11:12
394	2015-06-30 18:38:35	That's going to be a minor PITA to swap out. Guess it's SpamAssassin for us, or maybe [Anti-Spam SMPT Proxy](https://en.wikipedia.org/wiki/Anti-Spam_SMTP_Proxy)?	al3x	2016-03-14 09:11:12
394	2015-07-01 06:41:47	I found no packages for ASSP on Debian, let's pick something that has packages available and in the default distribution. Spamassassin is probably the most straightforward choice.	neuhaus	2016-03-14 09:11:12
394	2015-07-02 12:04:15	This is really bad! Dspam was working so well for me, now I'm much more on the fence about upgrading to Jessie :(	florianbeer	2016-03-14 09:11:12
394	2015-07-18 22:15:47	Any thoughts on this one: https://www.rspamd.com/ ?	plotters	2016-03-14 09:11:12
394	2015-07-18 23:18:56	Looks like a really strong choice. Actively maintained, good feature list, Google Summer of Code support.	al3x	2016-03-14 09:11:12
394	2015-09-24 13:37:24	Just pushed [the beginnings of an Rspamd](https://github.com/sovereign/sovereign/commit/ecaa4c23308adbdb5d76937296090ca7a6cc5944) implementation in our `jessie` branch. Still need the task to configure [Rmilter](https://rspamd.com/rmilter/) to be aware of [Rspamd](https://www.rspamd.com/doc/integration.html). Postfix configuration will pick up Rmilter and should "just work" from there.	al3x	2016-03-14 09:11:12
394	2016-03-08 16:14:05	I'm working on finishing this out, and ran into a question. Apparently rmilter also has DKIM signing and validation support (using OpenDKIM under the hood). Should I disable that in the rmilter config, and use rmilter only for rspamd, and continue using OpenDKIM's own milter? Or should we just let rmilter handle both, and reduce from three down to two milters? Any opinions?	carljm	2016-03-14 09:11:12
394	2016-03-14 09:11:12	We can close this since rspamd is integrated. I created issue #529 to consider removing OpenDKIM's milter.	mikeashley	2016-03-14 09:11:12
393	2015-06-23 20:41:14	Hello, I'm trying to create a ready-to-use cloud image on Scaleway. My commit adds a tag 'deps' on all aptitude tasks, so I can easily run the non-dynamic tasks by calling something like: `ansible-playbook --tags=deps site.yml`. Then, the user can edit `vars` and continue the installation with a lots of time saved. I don't break the original tagging feature and if you call `ansible-playbook --tag…	moul	2015-06-25 00:17:01
393	2015-06-23 21:18:30	Thanks so much, this is very useful. Before we merge, would you mind adding a quick explanation of how to use the `deps` tag to the `README.md`? Just want to make sure that other people see it and benefit from your work ☺️	al3x	2015-06-25 00:17:01
393	2015-06-24 15:14:10	Done. Tell me if it's ok for you. I should have a real example to show up soon.	moul	2015-06-25 00:17:01
393	2015-06-24 16:01:10	What about a slightly more verbose "dependencies" or "depends"?	ariddell	2015-06-25 00:17:01
393	2015-06-24 16:43:52	:+1: for more verbose, I prefer "dependencies"	moul	2015-06-25 00:17:01
392	2015-06-22 15:32:42	The "Create encfs" task uses printf to feed information to encfs. Unfortunately, it breaks when encfs_password contains a "$". Try this to see the problem: <S_CODE_TOKEN> Personally, I was able to work around it, but I thought you should know.	jahabrewer	2015-07-01 21:41:56
391	2015-06-21 00:27:26	For correct implementation of the fix for logjam attack (https://github.com/sovereign/sovereign/pull/372), state=latest is needed to grab sufficient version of Dovecot. If not then https://github.com/neuhaus/sovereign/commit/37aa7e2cb5eb5cf89eb521080c96cd4b8bf4248e doesn't work.	iboxifoo	2015-06-22 13:00:33
391	2015-06-22 13:00:41	Nice find, thanks.	neuhaus	2015-06-22 13:00:33
390	2015-06-19 13:47:36	After a server restart, all mails sent to my sovereign installation started to bounce back. This seemed to be due to postgrey not running. After changing POSTGREY_OPTS in /etc/default/postgrey from "--inet=10023" to "--inet=127.0.0.1:10023", it could be started again. I am sure most of you have no reason to disable ipv6 and prefer to have postgrey and postfix interacting over ipv6 instead of ipv4…	simontretter	2015-07-01 21:42:59
390	2015-07-01 21:42:59	Noted, thanks. Hopefully if this is an issue for anyone they'll find this issue and your fix.	al3x	2015-07-01 21:42:59
389	2015-06-16 08:41:24	See https://wiki.mozilla.org/Security/Server_Side_TLS for details. Removes RC4 cipher. Fixes issue #341. Also explicitly disabled SSLCompression and enables OCSP stapling. We should put all these settings in /etc/apache2/mods-enabled/ssl.conf to avoid duplication...	neuhaus	2015-06-16 18:57:43
389	2015-07-02 08:06:51	OK, need to remove the stapling options then. I can't do it before Tuesday.	neuhaus	2015-06-16 18:57:43
388	2015-06-13 21:24:05	Apparently there is a security fix in version 1.7.2, sovereign still uses 1.7.1 The current version is 1.9.0 Someone needs to check if config changes are necessary...	neuhaus	2015-09-20 01:07:59
388	2015-06-19 05:34:24	I just tried wallabag_version: 1.7.2. No obvious problems so far.	simontretter	2015-09-20 01:07:59
388	2015-06-19 06:42:21	Thanks. Could you also try 1.9.0?	neuhaus	2015-09-20 01:07:59
388	2015-06-19 07:11:34	Same for 1.9.0, no obvious things going wrong. Note though that the actual git version number is 1.9 (not 1.9.0).	simontretter	2015-09-20 01:07:59
387	2015-06-13 14:55:36	Currently, sovereign builds collectd 5.4.1 from source. On Ubuntu Trusty and Debian Jessie we can use the official packages instead. They ship with collectd 5.4.0 and 5.4.1, respectively.	neuhaus	2015-09-24 13:39:17
387	2015-06-13 16:14:01	Also, I noticed that since August 2014 the collectd-librato plugin has been deprecated. See https://github.com/librato/collectd-librato/blob/master/README.md It should be replaced using the Collectd Write HTTP plugin, apparently. I don't know anything about collectd and/or librato so preferably someone else should make this change.	neuhaus	2015-09-24 13:39:17
387	2015-09-24 13:39:17	This is done in the `jessie` branch.	al3x	2015-09-24 13:39:17
386	2015-06-13 09:49:44	Already present [here](https://github.com/sovereign/sovereign/blob/master/roles/common/tasks/main.yml#L31)	spk	2015-06-13 10:09:59
386	2015-06-13 10:10:09	Thanks.	neuhaus	2015-06-13 10:09:59
386	2015-06-13 10:40:59	:beers:	spk	2015-06-13 10:09:59
385	2015-06-13 08:41:51	Hello @al3x just wondering - why do you use the dhoppe boxes for the jessie branch instead of the box-cutter ones?	neuhaus	2015-06-13 21:05:23
385	2015-06-13 21:05:18	Because box-cutter didn't release boxes for Jessie final [onto Atlas](https://atlas.hashicorp.com/boxes/search?utf8=✓&sort=updated&q=box-cutter) until several days ago. We can move back to those if you like.	al3x	2015-06-13 21:05:23
385	2015-06-13 21:39:30	Sure, there's a box-cutter image for jessie 8.1 now.	neuhaus	2015-06-13 21:05:23
384	2015-06-12 11:40:19	Target System: Debian 7 x64 Ansible Version: 1.9.0.1 Output: <S_CODE_TOKEN> Link is valid. Any suggestions for a workaround?	felixkiss	2015-06-13 09:30:06
384	2015-06-12 12:13:02	Workaround for now: Download it manually, place it in `/root` and comment out `Download Google authenticator pam module` task	felixkiss	2015-06-13 09:30:06
384	2015-06-13 08:52:54	I just tested it here, works for me <S_CODE_TOKEN> Is it reproducible?	neuhaus	2015-06-13 09:30:06
384	2015-06-13 09:30:06	I changed my VPS to Ubuntu 14.04 and it worked fine as well. I don't know what caused the 403 but I'm closing the issue as not reproducible.	felixkiss	2015-06-13 09:30:06
383	2015-06-08 15:55:45	I just want a simple mailserver so I comment everything except for common and mailserver. However it complains at Check for existing encfs and Create encfs. Both fail. Is there no way to switch it off?	hhirsch	2015-07-01 21:44:18
383	2015-06-08 23:22:30	Please see #120	lukecyca	2015-07-01 21:44:18
383	2015-06-09 05:28:10	I see. So putting all my config files in a location where they clearly don't belong is considered a fix. There is no proper way to make it work with encfs? TASK [common : Check for existing encfs] **************************************** fatal: [xxxx]: FAILED! => {"changed": false, "end": "2015-06-09 05:26:10.145517", "stdout": "", "cmd": "ls /encrypted/_", "start": "2015-06-09 05:26:10.132995", …	hhirsch	2015-07-01 21:44:18
383	2015-06-09 05:46:56	If you are wanting to disable encfs, then #120 is the quickest solution since all of the other configuration assumes those specific filesystem locations. Please understand that sovereign aims to be a one-size-fits-most personal cloud server including email, blog, irc, vpn, etc. If you require a more tailored solution you will have to do some customizing yourself. You are welcome to use our work a…	lukecyca	2015-07-01 21:44:18
383	2015-06-09 06:02:19	I try that. Might as well use sovereign as it was intended. Very fast reply, thank you.	hhirsch	2015-07-01 21:44:18
383	2015-06-09 06:09:57	A longer password did not work. To be fair though. I did run the playbook once before I set the passwords for encfs. So that might have destroyed it.	hhirsch	2015-07-01 21:44:18
383	2015-06-09 11:39:49	What options do I have?	hhirsch	2015-07-01 21:44:18
383	2015-06-09 16:37:03	I'm not sure what is going on. Before I suggest blowing it all away and trying again, let's try a few things... What distro/version are you running? What VPS service (if any)? Can you try `rm -rf /decrypted /encrypted` and then running the playbook again?	lukecyca	2015-07-01 21:44:18
383	2015-07-01 21:44:18	Please reopen if this is still an issue. Default configuration of using encfs seems to work for most users.	al3x	2015-07-01 21:44:18
382	2015-06-06 16:27:45	TASK [common : Update apt cache] ************************************************ fatal: [172.22.22.9]: FAILED! => {"msg": "BECOME-SUCCESS-kzrnofpndwfopugwlqyrjlwohrmsvhaz\r\nTraceback (most recent call last):\r\n File \"/home/deploy/.ansible/tmp/ansible-tmp-1433607390.18-22285734784911/apt\", line 2085, in <module>\r\n main()\r\n File \"/home/deploy/.ansible/tmp/ansible-tmp-1433607390.18-2228573…	TheFu	2015-06-13 11:05:23
382	2015-06-13 08:57:30	So do you think apt-cacher-ng is the culprit? Does it work if you remove the proxy configuration?	neuhaus	2015-06-13 11:05:23
382	2015-06-13 10:49:07	Yes. It is a known issue in apt-cacher-ng. Downgraded to Ansible 1.9.x and attempted an install. It got further (but was stuck somewhere else).	TheFu	2015-06-13 11:05:23
382	2015-06-13 11:05:23	OK. Please get it fixed in apt-cacher-ng then. Thanks.	neuhaus	2015-06-13 11:05:23
381	2015-06-05 08:28:24		neuhaus	2015-06-05 14:55:23
381	2015-06-05 12:43:31	LGTM, but unfortunately I can't merge this from github.	jplock	2015-06-05 14:55:23
381	2015-06-05 12:45:04	I guess @al3x will fix our access rights when he's woken up. :-)	neuhaus	2015-06-05 14:55:23
381	2015-06-05 14:58:33	I've also fixed the collaborator status on the repo to include everyone in the committers group.	lukecyca	2015-06-05 14:55:23
381	2015-06-13 07:45:58	Thanks.	neuhaus	2015-06-05 14:55:23
380	2015-06-04 18:03:19	I'm concerned about becoming a bottleneck for future work on Sovereign. I'd like to move the project to the https://github.com/sovereign organization that @lukecyca grabbed a while ago, and in the process add some other maintainers who can push changes to `master` without waiting for my approval. Right now, @lukecyca is the only other maintainer, and he's also quite busy. I'd like to invite @neuh…	al3x	2015-06-13 21:07:25
380	2015-06-04 18:27:13	Great idea	lukecyca	2015-06-13 21:07:25
380	2015-06-04 18:33:35	Sounds great to me	jplock	2015-06-13 21:07:25
380	2015-06-04 20:09:53	Thumbs up from me! -Sven > Am 04.06.2015 um 20:03 schrieb Alex Payne notifications@github.com: > > I'm concerned about becoming a bottleneck for future work on Sovereign. I'd like to move the project to the https://github.com/sovereign organization that @lukecyca grabbed a while ago, and in the process add some other maintainers who can push changes to master without waiting for my approval. > > …	neuhaus	2015-06-13 21:07:25
380	2015-06-04 20:12:23	Let's use this opportunity to set up some guidelines for everything that is added to the master branch. My suggestion: Commits should be tested on Debian stable and Ubuntu LTS. -Sven > Am 04.06.2015 um 20:03 schrieb Alex Payne notifications@github.com: > > I'm concerned about becoming a bottleneck for future work on Sovereign. I'd like to move the project to the https://github.com/sovereign organ…	neuhaus	2015-06-13 21:07:25
380	2015-06-04 20:12:41	:+1:	case	2015-06-13 21:07:25
380	2015-06-04 21:04:27	Sure! re: @neuhaus, perhaps it might be a good time to write a `CONTRIBUTING.md` (which github will show users submitting PRs)? For more elaborate examples, there's zeromq's "Development Process" http://rfc.zeromq.org/spec:22 and OpenStack's Hacking guidelines: http://docs.openstack.org/developer/hacking/	ariddell	2015-06-13 21:07:25
380	2015-06-05 02:44:19	I've completed the migration to the new GitHub organization. Thanks again for grabbing that, @lukecyca. I've sent invitations to the contributors who've posted in this thread. I'm going to leave the issue open for several more days to let others put their hands up if they'd also like to be considered for the commit bit. @ariddell: we now have a `CONTRIBUTING.md` document. I don't think it'll end …	al3x	2015-06-13 21:07:25
380	2015-06-05 03:04:14	Great work, @al3x! I like that our org's identicon looks a bit like a castle turret. I guess that's as good a pictogram for "Sovereign" as any. ![](https://avatars2.githubusercontent.com/u/6289855)	lukecyca	2015-06-13 21:07:25
380	2015-06-05 22:07:37	@al3x Thanks for the invite! Since I've been inactive for a while, though, I prefer to submit contributions "the usual way" by forcing my stuff to go through review via pull requests so as to avoid making more harm than good :wink:	lvillani	2015-06-13 21:07:25
380	2015-06-08 12:45:35	I think there are some points we need to discuss, should we do it in issues like this one or perhaps set up a mailing list? Here are some areas of discussion for this project: - future project direction - software choices such as Apache vs. Nginx - configuration choices (e.g. more secure vs. better interoperability) If there's a consensus that a mailing list is a good idea, I can take care of get…	neuhaus	2015-06-13 21:07:25
380	2015-06-08 15:43:05	I'd prefer to see these be discussed in issues . We can add a "discussion" label in the issues settings for the project. > On Jun 8, 2015, at 05:45, Sven Neuhaus notifications@github.com wrote: > > I think there are some points we need to discuss, should we do it in issues like this one or perhaps set up a mailing list? > > Here are some areas of discussion for this project: > > future project di…	al3x	2015-06-13 21:07:25
380	2015-06-13 08:18:46	Sounds good, please add the "discussion" label. While you're at it, do you also want to add a "jessie" and "trusty" label?	neuhaus	2015-06-13 21:07:25
380	2015-06-13 21:07:25	All three labels added. Nobody else has put their hands up for commit privileges, so I'm closing this.	al3x	2015-06-13 21:07:25
380	2016-02-09 14:21:12	If @mikeashley is interested in commit privilege, I think he deserves it by now :-)	neuhaus	2015-06-13 21:07:25
380	2016-02-10 08:48:35	I'm interested. Thank you for the consideration.	mikeashley	2015-06-13 21:07:25
380	2016-02-19 16:23:28	@ariddell thankfully opened issue #501 for this	neuhaus	2015-06-13 21:07:25
379	2015-06-03 08:41:51	It would be nice to generate an iOS mobileconfig file with the settings for mail, CalDAV and CardDAV. This is similar to the Thunderbird autoconfig. We don't even have to reinvent the wheel, instead we can just copy most of the stuff! Here are some URLs with more information https://github.com/mail-in-a-box/mailinabox/issues/258 https://github.com/mail-in-a-box/mailinabox/pull/261 https://github.…	neuhaus
379	2015-06-03 17:27:20	Yup, that'd be a nice enhancement.	al3x
378	2015-06-02 23:29:55	A fair amount of spam is getting through. I've checked the dspam_stats data per #311 and #196 and it is registering when it incorrectly tags spam as ham. Is there a simple way to adjust the aggressiveness? I'd settle for some false negatives at this point.	ariddell	2015-06-03 21:20:08
378	2015-06-03 17:32:33	Maybe check out http://www.kirya.net/articles/setting-up-dspam-as-a-filter-for-postfix-on-debian/ ? I'm not sure about a "simple way" to tweak dspam, since it has so many settings.	al3x	2015-06-03 21:20:08
378	2015-06-03 21:20:08	This is probably a better issue to file with dspam, or a post for the dspam mailing list.	al3x	2015-06-03 21:20:08
377	2015-05-31 17:41:50	just cleaning up your master.cf a bit	Yannik	2015-05-31 21:31:11
376	2015-05-31 10:22:01	Hi, I'm using this useful packages, maybe it can be integrated in sovereign too. Cheers	spk	2015-05-31 21:31:00
375	2015-05-30 14:21:06	Quote from http://wiki2.dovecot.org/LDA: `The Dovecot LDA is a local delivery agent, which takes mail from an MTA and delivers it to a user's mailbox, while keeping Dovecot index files up to date. Nowadays you should probably use the LMTP server instead, because it's somewhat easier to configure (especially related to permissions) and gives better performance.` This basically sums up why I'd reco…	Yannik	2015-09-20 00:45:16
375	2015-05-30 14:22:18	You will need to set `virtual_transport = lmtp:unix:private/dovecot-lmtp` in `main.cf` and enable dovecot lmtp if it isn't already enabled (didn't check this for your setup).	Yannik	2015-09-20 00:45:16
375	2015-06-13 20:24:43	Can you do a pull request please?	neuhaus	2015-09-20 00:45:16
375	2015-06-28 10:59:20	Sorry, I got no ressources/time for that atm.	Yannik	2015-09-20 00:45:16
374	2015-05-30 14:13:10	I noticed that the submission protocol is disabled in [master.cf](https://github.com/al3x/sovereign/blob/master/roles/mailserver/files/etc_postfix_master.cf). According to [RFC6409](https://tools.ietf.org/html/rfc6409), the submission protocol / port 587 is - the port which should be used for mails from a MUA (mail user agent) - must require authentication - for client->server communication. Port…	Yannik	2016-09-11 09:48:07
374	2015-05-30 14:13:57	Your [autoconfig](https://github.com/al3x/sovereign/blob/master/roles/mailserver/templates/var_www_autoconfig_mail_config-v1.1.j2) must be adjusted accordingly.	Yannik	2016-09-11 09:48:07
374	2015-05-30 17:26:40	@Yannik Thanks for taking the time to leave these useful reports.	ariddell	2016-09-11 09:48:07
374	2015-05-30 18:10:27	Yes indeed! Lots to work on in the coming days. > On May 30, 2015, at 10:26, Allen Riddell notifications@github.com wrote: > > @Yannik Thanks for taking the time to leave these useful reports. > > — > Reply to this email directly or view it on GitHub.	al3x	2016-09-11 09:48:07
374	2015-06-03 08:33:35	@Yannik Thank you for opening this issue. If there is an active man-in-the-middle attack (such as stripping STARTTLS), the clients must be configured to enforce STARTTLS, otherwise the attacker can talk plain text to the client and use STARTTLS while talking to the server. That said, I think adding the submission port is The Right Thing.	neuhaus	2016-09-11 09:48:07
374	2015-06-04 20:59:19	@neuhaus Yeah, that's true. We need something like HSTS for smtp :)	Yannik	2016-09-11 09:48:07
374	2016-02-06 15:41:56	@Yannik Until we have HSTS for smtp, what are the practical consequences of simply disabling/firewalling submissions on port 25 (but still allowing them on 587). I realize this is a bad idea -- but is it a horrible idea?	ariddell	2016-09-11 09:48:07
374	2016-02-06 18:30:09	Port 25 needs to remain open for mail arriving from other MTAs (not MUAs).	neuhaus	2016-09-11 09:48:07
374	2016-02-06 19:37:32	Oh, I thought there was a secure port for MTAs as well. In that case, can you block any submissions from MTAs which don't use STARTTLS on port 25? Or is this a horrible idea?	ariddell	2016-09-11 09:48:07
374	2016-02-06 20:41:07	You can configure Postfix to reject unencrypted mails received via port 25 (set `smtpd_tls_security_level` to `encrypt` instead of `may`), however that will result in a lot of undelivered email, so we should not make that the default. Let's hope that soon this will be more feasible. What we already do is support AUTH only via TLS (`smtpd_tls_auth_only` is set to `yes`).	neuhaus	2016-09-11 09:48:07
374	2016-02-06 21:08:36	Personally, I wouldn't mind receiving fewer emails. What MTAs are not encrypting these days?	ariddell	2016-09-11 09:48:07
374	2016-02-06 21:57:25	I checked a few emails and it appears that more than 25% of emails reach my server without TLS. YMMV. Perhaps you only get mail from gmail? In that case, there is no privacy anyway 😢	neuhaus	2016-09-11 09:48:07
374	2016-02-07 12:56:02	25% is far more than I would have expected. Thanks!	ariddell	2016-09-11 09:48:07
374	2016-02-27 20:17:02	It looks like I'm not crazy. If/when this gets finalized, it would be cool if sovereign could support it. IETF Draft: SMTP Require TLS Option https://datatracker.ietf.org/doc/draft-fenton-smtp-require-tls/	ariddell	2016-09-11 09:48:07
374	2016-02-27 22:33:23	I only read a few passages of the proposal: It seems a) unrelated to this issue b) not very useful to me. Some providers already allow their users to select whether an email should only be delivered if it can be done in an encrypted fashion. (see for example https://mailbox.org/en/ensuring-emails-are-sent-securely/). It also a) requires sysadmins of the receiving servers to change their system b)…	Yannik	2016-09-11 09:48:07
374	2016-02-27 22:41:55	You're right. I just need to set `smtpd_tls_security_level` to `encrypt`, right? Sorry about taking this issue off track. We do need to fix the port issue ASAP.	ariddell	2016-09-11 09:48:07
374	2016-02-27 22:43:58	You can do that for the submission port, but don't do it for port 25. Quote: > You can ENFORCE the use of TLS, so that the Postfix SMTP server announces STARTTLS and accepts no mail without TLS encryption, by setting "smtpd_tls_security_level = encrypt". According to RFC 2487 this MUST NOT be applied in case of a publicly-referenced Postfix SMTP server. This option is off by default and should on…	Yannik	2016-09-11 09:48:07
374	2016-05-21 13:08:14	I am considering fixing this and submitting a PR. I think it will break client configurations, and we'll all have to fix up our clients. Are we ok with that? It's a little painful for me, since I have a few family members I will have to help through the change, but I consider it worth it to make this right.	mikeashley	2016-09-11 09:48:07
374	2016-05-21 13:31:20	This should definitely be fixed.	ariddell	2016-09-11 09:48:07
374	2016-05-21 15:12:56	Having both ports open for a while should not be a problem, right? ## > Am 21.05.2016 um 15:31 schrieb Allen Riddell notifications@github.com: > > This should definitely be fixed. > > ― > You are receiving this because you were mentioned. > Reply to this email directly or view it on GitHub	neuhaus	2016-09-11 09:48:07
374	2016-05-21 16:20:28	In principal, no, it's not a problem. In PR #560 I closed 465 since leaving it open defers the transition users would need to make when 465 is eventually closed. I think it is easier to communicate the change at the same time we switch to Jessie.	mikeashley	2016-09-11 09:48:07
374	2016-09-11 09:48:07	I closed 465 with commit 16dc7d now that we're closed to the Jessie switch. This is documented on the migration page on the wiki in the handful of backwards-incompatible changes we have. I believe this last patch resolves this issue.	mikeashley	2016-09-11 09:48:07
373	2015-05-21 11:09:53	See https://weakdh.org/sysadmin.html We need to generate a 2048+ bit dhparam file (using `openssl dhparam`) and use it for Apache, OpenVPN and Postfix. I have submitted the pull request #372 to fix this in Dovecot (it generates dhparam files on its own).	neuhaus
373	2015-05-21 11:13:46	This could be done in the file `roles/common/tasks/ssl.yml` I suppose	neuhaus
373	2015-05-21 11:24:25	It will break Java 6 clients because they do not support DH parameters > 1024 bits. However, the end of public updates for Java 6 was in Feb 2013 anyway.	neuhaus
373	2015-05-21 18:35:04	`roles/common/tasks/ssl.yml` does seem the natural home for this task. I don't think we need to support EOL'd software like Java 6.	al3x
373	2015-09-22 21:28:18	Prosody also supports a `dhparam` option in the `ssl = {}` section.	winks
373	2015-12-10 10:56:46	Solved for Postfix. Apache is a bit more tricky: Wheezy ships with Apache 2.2. Too old. Trusty ships with Apache 2.4.7 and OpenSSL 1.0.1f. There, the dhparams can be appended to the certificates. For Jessie and Xenial, starting with Apache 2.4.8 and OpenSSL 1.0.2, there is a new mechanism: <S_CODE_TOKEN>	neuhaus
373	2015-12-10 11:17:43	[debops.dhparam](https://github.com/debops/ansible-dhparam) might be worth checking out …	ypid
373	2016-01-16 14:02:35	@ypid debops.dhparam looks good but it requires Ansible 1.9 and it doesn't help with the Apache 2.2/Apache 2.4 issue.	neuhaus
373	2016-05-21 12:49:51	I investigated this on the jessie branch for Apache. Debian 8 stable uses openssl 1.0.1k, so the DH parameters would need to be appended to the site certificates. However, the current server configuration seems to already mitigate logjam. I tested my server from [here](https://weakdh.org/sysadmin.html), and it reported my server as safe. I also reviewed the report returned for my site by the [Qua…	mikeashley
373	2016-05-21 12:59:22	I think openvpn is ok. The server configuration uses DH parameters. The key size in the defaults is 2048 bits. The task list generates the parameters. These were done as part of Joshua Lund's commits on 2013-10-07. Summary of where I think we're at: postfix and dovecot are ok, openvpn is ok, apache needs a look (see previous comment).	mikeashley
373	2016-09-16 12:37:52	I looked at this again. We are running Apache 2.4.10 on master. I reviewed the [mod_ssl documentation](http://httpd.apache.org/docs/current/mod/mod_ssl.html). It looks like we are "ok" with no changes, since mod_ssl uses standardized DH parameters corresponding to key length. Logjam appears to be mitigated. However, we may still want to use the custom DH parameters we are generating for postfix f…	mikeashley
373	2016-09-16 12:41:03	Yes, we finally reached the stage described in [my comment from last December](https://github.com/sovereign/sovereign/issues/373#issuecomment-163578499)!	neuhaus
373	2016-09-17 12:36:28	I am still troubleshooting why I can't get Apache to accept the `SSLOpenSSLConfCmd` directive. Upgrading the libssl1.0.0 package from jessie-backports is not sufficient. It does update libssl to 1.0.2h, but the next problem appears to be that `mod_ssl.so` in jessie does not have support for `SSLOpenSSLConfCmd` compiled into the module. At least, `strings mod_ssl.so` does not give me any reference…	mikeashley
373	2016-09-17 13:04:43	Read the source code for mod_ssl in Apache 2.4.10. Indeed, it elides support for the `SSLOpenSSLConfCMD` directive if compiled against an unsupporting version of libssl. Skimming dependencies, I think we'll need to go after the Apache package from Debian testing.	mikeashley
373	2016-10-22 11:22:18	Or wait for Apache 2.4.23 to land in backports, which is where I am leaning. I am concerned about breaking dependencies if we pull from Debian testing. Logjam is currently mitigated, and it doesn't seem worth the configuration headache to use custom DH parameters.	mikeashley
373	2016-10-24 12:29:08	Is there an open issue already on debian regarding the Apache 2.4.10 issue? What does Apache 2.4.23 improve in this regard?	neuhaus
373	2016-10-30 09:30:25	Pulled the jessie tag since it's master now.	mikeashley
372	2015-05-21 11:03:59	See also: https://weakdh.org/sysadmin.html	neuhaus	2015-05-21 18:34:07
372	2015-05-21 18:40:35	Running this, I'm getting: <S_CODE_TOKEN> <S_CODE_TOKEN>	jplock	2015-05-21 18:34:07
372	2015-05-21 18:41:57	Interesting. Works for me with `dovecot-core 1:2.2.13-11`.	al3x	2015-05-21 18:34:07
372	2015-05-21 18:45:45	I'm running wheezy. Is that version from wheezy-backports? https://packages.debian.org/wheezy-backports/dovecot-core	jplock	2015-05-21 18:34:07
372	2015-05-21 19:00:48	I'm trying out Jessie, so perhaps it's only available in the latest Debian release.	al3x	2015-05-21 18:34:07
372	2015-05-22 05:09:32	Works for me with dovecot-core 2.2.9-1ubuntu2.1. I suppose Wheezy ships with Dovecot 2.1 that lacks this feature :-( I'll look into this later this weekend. > Am 21.05.2015 um 20:40 schrieb Justin Plock notifications@github.com: > > Running this, I'm getting: > > NOTIFIED: [mailserver | restart dovecot] *************************************\* > failed: [x.x.x.x] => {"failed": true} > msg: dovecon…	neuhaus	2015-05-21 18:34:07
372	2015-06-08 23:50:57	I got the same errors as @jplock when I upgraded my box to the current master head. I had to upgrade dovecot using wheezy-backports: <S_CODE_TOKEN> Then I re-ran the playbook. Not a huge deal if we're moving to Jessie soon, but master is unfortunately broken right now.	lukecyca	2015-05-21 18:34:07
372	2015-06-09 00:52:19	Should be fixed by 34448d5	al3x	2015-05-21 18:34:07
372	2015-06-09 09:15:00	I ran the playbook including @al3x's fix, but now I'm unable to retrieve mail, either through IMAP or Roundcube. `mail.err` reports `fatal: no SASL authentication mechanisms` and `roundcube/errors` reports `IMAP Error: Login failed for.... Could not connect to ssl://127.0.0.1:993: Connection refused in /usr/share/roundcube/program/lib/Roundcube/rcube_imap.php on line 184 (POST /?_task=login&_acti…	iboxifoo	2015-05-21 18:34:07
372	2015-06-09 09:17:25	@iboxifoo Try removing the line with "ssl_dh_parameters_length = 2048" from your dovecot ssl config file `/etc/dovecot/conf.d/10-ssl.conf` Then restart dovecot (run `sudo service dovecot restart`) Which version of dovecot is installed on your system now? Check using `dpkg -l dovecot-core`	neuhaus	2015-05-21 18:34:07
372	2015-06-09 09:22:15	@neuhaus That did the trick! Any implications in commenting out line? Thanks	iboxifoo	2015-05-21 18:34:07
372	2015-06-09 09:26:58	@iboxifoo You should eventually put it back in when you upgrade to Dovecot 2.2+ (which comes with Debian Jessie for example). Without it you are using 1024 bit DH params which are considered weak. You can read all about it at https://weakdh.org/	neuhaus	2015-05-21 18:34:07
372	2015-06-09 09:31:11	got it. thanks so much. > On Jun 9, 2015, at 2:27 AM, Sven Neuhaus notifications@github.com wrote: > > @iboxifoo You should eventually put it back in when you upgrade to Dovecot 2.2+ (which comes with Debian Jessie for example). > Without it you are using 1024 bit DH params which are considered weak. > You can read all about it at https://weakdh.org/ > > — > Reply to this email directly or view i…	iboxifoo	2015-05-21 18:34:07
372	2015-06-12 21:51:02	I was able to upgrade `dovecot`, but now I'm having issues with `dspam`: <S_CODE_TOKEN> Any suggestions?	jplock	2015-05-21 18:34:07
372	2015-06-13 07:37:20	Did you install the dovecot packages manually? If so, try also installing `dovecot-antispam` manually from wheezy-backports using `sudo apt-get -t wheezy-backports install dovecot-antispam`	neuhaus	2015-05-21 18:34:07
372	2015-06-13 10:05:51	OK, I hope it's fixed now in commit 8b5ed21e3892caacd28fe4fd13368ea3f27f6b9f. The dovecot-solr package was also affected. @jplock Thanks for reporting this.	neuhaus	2015-05-21 18:34:07
372	2015-06-13 20:23:07	I found and fixed another issue with the wheezy-backports change in commit 570bebac704f5515dcc88c82746de160400f397d. librrd2-dev (required for collectd) also needs to be from wheezy-backports to avoid package conflicts.	neuhaus	2015-05-21 18:34:07
371	2015-05-21 08:00:03	Had some issues with newebe, so I wanted to run the role separately. Maybe you have some use out of this	Reprazent	2015-05-21 18:26:55
370	2015-05-11 15:04:43	Debian 8 "Jessie" is now the stable release of Debian, the primary supported Linux distribution for Sovereign. We should get the playbooks and Vagrant configuration up to date for it.	al3x	2016-03-07 00:51:41
370	2015-05-19 19:09:46	Interested in this as well. What needs to be changed? I'm guessing systemd is the biggest change?	miloshadzic	2016-03-07 00:51:41
370	2015-05-21 11:06:40	I'm also willing to help here.	neuhaus	2016-03-07 00:51:41
370	2015-05-30 14:30:37	For dovecot, you guys will want to diff your existing `/etc/dovecot` against `/usr/share/dovecot`. I recommend merging file-by-file using vimdiff. There are quite a few changes.	Yannik	2016-03-07 00:51:41
370	2015-06-04 05:44:56	This work will be happening in https://github.com/al3x/sovereign/tree/jessie if anyone wants to pitch in.	al3x	2016-03-07 00:51:41
370	2015-06-24 08:43:33	Happy to help with this. Any suggestions on what needs working on? Or just try it out and send PRs?	keybits	2016-03-07 00:51:41
370	2015-06-25 00:23:48	My approach was going to be to just keep running the playbooks against my local Vagrant instance until everything works :) Nothing particularly focused.	al3x	2016-03-07 00:51:41
370	2015-07-01 21:47:43	Just wanted to let folks know that if they want Jessie support, don't wait on me. I have little to no time to work on Sovereign for the foreseeable future. Hopefully the community can step up here.	al3x	2016-03-07 00:51:41
370	2016-03-07 00:51:41	Looks like Issue #440 is where this is getting discussed. Closing this issue to clean up.	mikeashley	2016-03-07 00:51:41
369	2015-05-10 18:29:07	After I first ran sovereign things were working swingly, but all my emails were ending up in peoples spam folders (on a new IP and server) which seemed weird. I read around and finally came across DMARC (https://stackoverflow.com/questions/11683580/spam-is-being-sent-using-my-domain-what-can-i-do) and an opensource version to implement that (http://blog.hamzahkhan.com/2014/02/08/securing-postfix-…	shaneonabike	2015-07-01 21:38:49
369	2015-05-11 14:08:10	I finished installing DMARC and it seems to be fairly good. I will report back later to let you know whether this actually is reducing the chances of my emails being thrown into spam folders. According to the docs it should Also sorry actually this tutorially is a bit better http://www.skelleton.net/2015/03/21/how-to-eliminate-spam-and-protect-your-name-with-dmarc/#dmarc_postfix There's also a ni…	shaneonabike	2015-07-01 21:38:49
369	2015-05-11 15:02:17	I haven't had major issues with outgoing email from my Sovereign server being marked as spam, but I agree that we should support DMARC. I'll try to get it going on my box as well. Pull requests are always appreciated :)	al3x	2015-07-01 21:38:49
369	2015-05-11 16:25:54	<S_CODE_TOKEN>	shaneonabike	2015-07-01 21:38:49
369	2015-05-11 17:40:01	Great idea. I'm going to read up on this too.	lukecyca	2015-07-01 21:38:49
369	2015-05-11 18:22:47	I got it implemented on my server as per that skelleton.net blog post earlier today. So far so good. I want to live with it for a couple days before I submit a PR, see if there are any issues. One thing that post details is how you'd make anti-spam software aware of DMARC. It provides examples for SpamAssassin, but we use dspam. It remains to be seen whether that additional step is necessary.	al3x	2015-07-01 21:38:49
369	2015-05-15 19:33:50	Yeah I noticed that too... I finally got a post back from Google recognizing my DMARC which is cool. Here's the referencing documentation in the XML I got.. http://support.google.com/a/bin/answer.py?answer=2466580 In that they indicate that they don't accept forensic posts and I am cautious to think that Yahoo or others do either.	shaneonabike	2015-07-01 21:38:49
368	2015-04-22 19:30:29	I’m having trouble setting up sovereign on a blank DigitalOcean droplet. I’m using Debian 7 and I’ve enabled in site.yml only the services that I need but even if I enable all the issue persists. When the box is set up I can’t connect to the smtp server on neither port 25 nor 465. IMAP works good. What’s even more strange is that I can connect when I am on certain networks like in one coffeshop o…	miloshadzic	2015-05-01 09:39:03
368	2015-04-22 21:51:58	So, SMTP works but only on some network connections? Chances are good that your home or work ISP or network administrator is filtering certain types of traffic.	al3x	2015-05-01 09:39:03
368	2015-04-23 07:59:51	Thanks. I think you're probably right but I'm not sure how to mitigate it. I thought that connecting to the vpn that's on the same host would work but it doesn't (possibly for a different reason though): <S_CODE_TOKEN> The same will happen for port 443 which otherwise works which makes me think this is a different issue.	miloshadzic	2015-05-01 09:39:03
368	2015-04-27 13:39:51	Ok problem 1 was indeed filtering by the ISP. I've never encountered that so I was pretty surprised. Problem 2 I've solved by editing my `/etc/hosts` to be: <S_CODE_TOKEN> And now I can fetch email while connected to the VPN. My last question is whether I'm doing something wrong with this change?	miloshadzic	2015-05-01 09:39:03
367	2015-04-20 17:56:33	A minor change really	miloshadzic	2015-04-20 18:36:50
366	2015-04-16 23:25:10	In order for `ansible-playbook -i ./hosts site.yml` to work, you need to add the deploy user to sudoers, otherwise you need to pass the -K flag to `ansible-playbook`	poops	2015-04-24 11:22:23
366	2015-04-17 03:11:53	deploy should not be hardcoded as some people might change it in site.yml to another username.	simontretter	2015-04-24 11:22:23
366	2015-04-17 04:18:48	@simontretter this is added to the documentation section where deploy is already hardcoded, and is optional to setup.	poops	2015-04-24 11:22:23
366	2015-11-14 21:13:07	For what it's worth: I didn't know you had to install the `sudo` package as well. Might be useful to add to the readme?	cimm	2015-04-24 11:22:23
366	2015-12-02 13:04:46	Isn't sudo installed by default? If not, @cimm please submit a pull request :+1:	neuhaus	2015-04-24 11:22:23
366	2015-12-02 13:07:18	@neuhaus Was testing it on Debian 8, not 7 as it says in the README, my bad. Sorry.	cimm	2015-04-24 11:22:23
365	2015-04-06 17:23:52	Sorry I realize that this is off topic but I figured maybe someone might be able to help. I added another tool on my server and it is being forced directly to SSL rather than allowing non-SSL. Is there somewhere that I can configure it to be simply non-SSL or allow both? I can't quite figure out if there is some forced SSL in the configuration files of sovereign. Thanks heaps Shane PS - For the r…	shaneonabike	2015-04-06 17:28:55
365	2015-04-06 17:28:55	@shaneonabike Check out, for example: https://github.com/al3x/sovereign/blob/master/roles/git/templates/etc_apache2_sites-available_cgit.j2#L1-L5 You'll find similar sections in the other Apache configuration files used for various services in Sovereign. To get your desired non-SSL, you can move the body of the `<VirtualHost *:443>` block below into the top `<VirtualHost *:80>` section, removing …	al3x	2015-04-06 17:28:55
365	2015-04-06 18:26:18	Hmm.... that's what I thought too. But in doing so it still tries to use the main certificate and b/c it's not wildcard it never works... super strange. It's like something is redirecting all *.example.com to https... I also tried to simply disable the main redirect on example.com.conf but that didn't change anything either cause I thought maybe that was why it was redirecting all sites to https.	shaneonabike	2015-04-06 17:28:55
365	2015-09-12 19:56:59	Just in case people tumble upon my post actually what you need to do is disable the apache configuration 00-status.conf. This configuration in sites-enabled actually prevents anything from calling port 80 unless it is internally coming from 127.0.0.1	shaneonabike	2015-04-06 17:28:55
364	2015-04-01 21:48:38	Hey I wanted to point out that the configuration rolled out for the blog is slightly limited. I wanted to suggest a few additions... Basically, adding the directory index "index.php" as well as some further directory symlink following. Why? Well after the first install I made these modifications, but then when the server needs to be rebooted I need to rerun playbook which replaces this file. Anyw…	shaneonabike	2015-04-22 21:53:10
364	2015-04-22 21:53:10	The blog entry is intended for static site generators like Jekyll. If people are installing blogging packages that rely on PHP, like WordPress, they should set up a custom configuration.	al3x	2015-04-22 21:53:10
363	2015-03-21 14:13:59	Is there a postgresql backports repository available? Bug created by patch to fix #362	ariddell	2015-03-21 18:44:01
363	2015-03-21 14:27:51	For the record, I've been using 9.3 with owncloud on trusty without any problems. I don't use the webmail role, so YMMV.	ariddell	2015-03-21 18:44:01
362	2015-03-07 06:59:40	After having pulled the latest changes in sovereign, owncloud' setup fails with <S_CODE_TOKEN> I've checked and there doesn't seem to be a postgresql-9.3 available for wheezy in the repositories configured by the current sovereign setup. My question is: is postgresql-9.3 actually necessary?	lbsnrs	2015-03-08 03:06:05
362	2015-03-08 02:58:47	Yes, the database is necessary. ownCloud depends on it, but so does our email setup.	al3x	2015-03-08 03:06:05
362	2015-03-08 03:03:34	I think we should downgrade this to 9.1 to stay consistent with the rest of the playbooks.	jplock	2015-03-08 03:06:05
361	2015-02-25 12:54:51	Hi, could you add a note about how to proceed after a reboot? I just added a filesystem for /encrypted (10GB) and found out how to re-mount it with encfs /encrypted /decrypted + passphrase. So, one reboots the server one needs to do that manually? (makes sense to force entering the pw, i get that much) But after this it seems the daemons have some problem, specifically roundcube won't access some…	FlorianHeigl	2015-02-25 18:36:20
361	2015-02-25 18:36:20	Yes, you need to enter the password for any encrypted volumes on reboot. This is not Sovereign-specific, but rather a function of how EncFS works. It is possible that some daemons may need to be restarted after you enter your password for the encrypted volume, as they may have stalled out while looking for resources that will only be available once the volume is decrypted and visible to the daemo…	al3x	2015-02-25 18:36:20
361	2015-02-25 21:57:13	For reference, i.e. #120 pointed at this. it's just annoying that it's nowhere in the docs.	FlorianHeigl	2015-02-25 18:36:20
361	2015-03-07 22:55:22	Thanks for adding the section about remounting the encfs-volume to the readme. But I think it would be even more helpful, if the specific command to remount the volume (`encfs /encrypted /decrypted --public`) would be mentioned in this section . I've never worked with encfs before and found it a little counter-intuitive to need to sift through the playbook to find the one command I need to enter …	whisdol	2015-02-25 18:36:20
360	2015-02-24 21:41:10	Apparently under trusty if you have <S_CODE_TOKEN> in `/etc/apache2/conf-available/fqdn.conf` and also have `ServerName mydomain.org` in your apache2 configuration for the blog you can screw up your _http://mydomain.org_ (https will still work). I fear people might not notice this because of HTST pinning. This might only show up in edge cases (I have an additional configuration in `sites-enabled`…	ariddell
360	2015-04-09 08:06:58	Thanks, I suffered this issue too, and solved it with your suggestion. I found the file in `/etc/apache2/conf.d/fqdn` and put `ServerName localhost`.	cjchacon
360	2015-12-10 10:01:37	Will putting only "localhost" in fqdn.conf make bug #187 reappear?	neuhaus
360	2015-12-12 16:36:57	Confirmed that setting `/etc/apache2/conf.d/fqdn` to `ServerName localhost` solves this problem (as well as #187) for me.	lukecyca
360	2016-09-16 12:57:32	I wonder if Apache still has the problem originally described in this issue? I was not able to reproduce it, and I set my fqdn to `ServerName {{ domain }}`. @ariddell Do you know what version of Apache you were running when you reported this?	mikeashley
360	2016-09-24 09:28:10	I'll consider this "cannot reproduce." Please reopen if we find this problem on the current master branch.	mikeashley
360	2016-10-27 19:09:10	This issue just bit me again after upgrading to jessie (`master` branch). The suggested workaround (changing `fqdn.conf` to `ServerName localhost`) fixed it as before.	lukecyca
360	2017-02-09 02:28:10	This is _still_ an issue for me. Every once in a while an upgrade reverts my fix, and I go a few months with a broken website (it works for _me_ because HTST). My local workaround is: <S_CODE_TOKEN> I'm on Debian Jessie.	lukecyca
359	2015-02-24 21:18:12		synchrone	2015-02-25 23:01:27
358	2015-02-24 21:12:58	Because of some dependencies being installed in postfix role, owncloud fails when ran in separation. So we duplicate them here as well	synchrone	2015-02-25 23:01:42
357	2015-02-24 21:08:29	Connection to imap server fails because of mcrypt module not being installed by default in trusty	synchrone	2015-02-25 23:01:53
356	2015-02-18 08:15:22	Add group "fuse" to main user only as part of the "encfs" tag. This allows the user to make encfs optional. Also, always create the /decrypted directory, even if encfs tag is skipped. Helps with issue #120.	neuhaus	2015-02-25 23:02:07
355	2015-02-17 21:21:45	Hey there I am trying to turn off the main SSL for the main site since I am using my own created one and want folks to come to my site without feeling ensecure about accepting my SSL certificate. Can anyone guide me through how to do that? I've tried several modifications to the apache2 config to no avail!	shaneonabike	2015-02-18 15:51:22
355	2015-02-17 21:51:23	https://startssl.com/ will give you a free certificate. Soon https://letsencrypt.org/ will as well.	ariddell	2015-02-18 15:51:22
355	2015-02-18 03:52:49	Hmm.... but that only works for the main example.com site. So installing that then breaks all the other subdomains like mail.example.com, etc. I am now receiving errors like NET::ERR_CERT_AUTHORITY_INVALID The other certificate that I created myself was a wildcard certificate. Do I need to go through and create one for every subdomain? And how do I do that if I have subdomains that aren't created…	shaneonabike	2015-02-18 15:51:22
355	2015-02-18 15:51:22	I ended up generating one SSL certificate for each site as mentioned. To those trying to figure this out you simply need to do the following Within each conf file you will need to change the following code. <code> SSLEngine on SSLProtocol ALL -SSLv2 -SSLv3 SSLHonorCipherOrder On SSLCipherSuite ECDH+AESGCM:DH+AESGCM:ECDH+AES256:DH+AES256:ECDH+AES128:DH+AES:ECDH$ SSLCertificateFile /etc/ssl/certs/N…	shaneonabike	2015-02-18 15:51:22
354	2015-02-16 19:25:55	Fixes #349	jplock	2015-02-25 23:02:19
353	2015-02-10 01:05:21	Hey there Alright so in the installation we are installing postgreSQL but unfortunately for those folks who want to install Drupal it makes life hard (b/c it's not supported that greatly especially with Aegir). I was wondering if there is an easy way to switch it to MySQL or perhaps a version that I could pull instead?	shaneonabike	2015-02-25 18:39:26
353	2015-02-10 01:29:20	Ok... actually if I see it properly I just need to do a more advanced config right.. Finding all the references to pgsql and replacing that with mysql. Had this been done before and then it was changed to use pgsql. If so perhaps making a central config for the database type could be good then it allows people more flexibiity?	shaneonabike	2015-02-25 18:39:26
353	2015-02-10 23:09:49	Alright so I just noticed that this was switched in January. For htose that want a quick solution they can follow the clone and checkout before this change was made here https://github.com/al3x/sovereign/pull/129#issuecomment-73799387 I still think it could be good to have the option in the configuration?	shaneonabike	2015-02-25 18:39:26
353	2015-02-25 18:39:26	I'd be open to a pull request that provides the option of MySQL or Postgres. Generally, we've tried to pick a single reasonable default where possible.	al3x	2015-02-25 18:39:26
353	2015-02-25 18:41:48	Sure that sounds great! I prefer not to handle my own version of this... and be able to keep getting updates.... BUT I don't know how to code conditions in ansible.. so I'll need to read into that first before we can proceed... unless you got suggestions	shaneonabike	2015-02-25 18:39:26
353	2015-02-25 18:42:03	BTW I did get this working on my local repo	shaneonabike	2015-02-25 18:39:26
353	2015-02-25 18:56:40	This is a good starting point: http://docs.ansible.com/playbooks_conditionals.html	al3x	2015-02-25 18:39:26
352	2015-02-09 19:18:55	I have read through the documentation but I cannot see how sovereign can be configured for multiple emails easily? Am I missing something or can someone guide me on that process? Is this scalable for many email addresses that someone might want to setup?	shaneonabike	2015-02-09 19:29:33
352	2015-02-09 19:29:33	Yes, it can easily handle multiple addresses, aliases, and even multiple mail domains. Just add more elements to the `mail_virtual_*` variables in vars/user.yml and rerun the playbook. If you're adding more domains for email, you'll want to following the DKIM/SPF setup instructions (located in the README) for each domain. If this doesn't answer your question, please re-open the issue.	lukecyca	2015-02-09 19:29:33
352	2015-02-09 19:33:50	Ahhh silly me... after you pointed that out I found this mail_virtual_users: - account: "{{ main_user_name }}" domain: "{{ domain }}" password_hash: TODO domain_pk_id: 1 # - account: "{{ TODO }}" # domain: "{{ domain }}" # password_hash: TODO # domain_pk_id: 2 And now realize I can add as many as I want for the same domain as long as I increase the domain_pk_id! COOL!	shaneonabike	2015-02-09 19:29:33
352	2015-02-09 19:39:45	You increment `domain_pk_id` for every new domain you add. You use the same `domain_pk_id` for all addresses under a given domain.	lukecyca	2015-02-09 19:29:33
352	2015-02-11 03:09:53	Just so that other folks know it's important to remove the brackets... so if you wanted multiple emails you would put > mail_virtual_users: > - account: "{{ main_user_name }}" > domain: "{{ domain }}" > password_hash: TODO > domain_pk_id: 1 > - account: "user2" > domain: "{{ domain }}" > password_hash: TODO > domain_pk_id: 1 Sorry about the formatting I cannot figure out to make it present proper…	shaneonabike	2015-02-09 19:29:33
351	2015-02-07 06:43:28	The current configuration assumes that the VPS/server only has one IP address. For certain usages, it might be interesting to use more than one IP. Can we make this easier? The first thing I tried was to add an ipaddr variable that ufw can make use of like this: ufw: rule=allow port={{ item }} to_ip={{ ipaddr }} proto=tcp	simontretter	2015-02-25 18:41:34
351	2015-02-25 18:41:34	For things like firewall rules, you could have users maintain a list of IP addresses associated with their server, then iterate through that list to apply the rules using Ansible's looping constructs. That will work even in the majority use case that only a single IP address is associated with a server.	al3x	2015-02-25 18:41:34
350	2015-02-06 15:43:45	I know it's still in beta, and this is actually more so of a gauge of interest but how interesting would it be having [Mailpie](https://www.mailpile.is/) instead of Roundcube?	jalcine	2015-02-25 18:43:05
350	2015-02-25 18:43:05	Mailpile has been discussed in previous issues. I'm open to it, and I appreciate the project's focus on privacy. However, because Sovereign is intended to provide a reliable personal cloud and not an experimental playground, we've tried to only use well-tested software for critical services like email.	al3x	2015-02-25 18:43:05
349	2015-02-05 01:15:44	I replaced `share=gtfprde` in **roles/news/templates/var_www_selfoss_config.ini.j2** with `share=gtfprdew` (added w for wallabag) and added `wallabag = https://read.{{domain}}`. This works even better for me than the firefox plugin. You might want to consider this.	simontretter	2015-02-17 00:23:37
348	2015-02-02 08:37:48	Current sovereign is broken out of the box on Ubuntu and Debian. Most severe problem ist that no external mail can be received. Dovecot throws no errors. Internal mailing works.	simontretter	2015-02-02 10:35:05
348	2015-02-02 08:49:33	I'm up to date with my Sovereign install and I can receive external email.	tilsammans	2015-02-02 10:35:05
348	2015-02-02 08:57:08	clean install here and a lot of different issues. edit: ok nevermind. the openvz solution of my provider overwrites the hostnames in a weird way, thats why the problems occurred on both distros.	simontretter	2015-02-02 10:35:05
348	2015-02-02 10:42:23	Glad to hear! :+1:	tilsammans	2015-02-02 10:35:05
347	2015-01-31 21:07:43	I haven't tested this yet, just putting it up here for refinement. I'm making some room for some VMs so I can test it with both Wheezy and Trusty (and perhaps Jessie).	neuhaus	2015-06-03 21:19:37
347	2015-06-03 21:19:37	We do need to move to using packaged versions of znc. This PR is way out of date, unfortunately, so I'm closing it.	al3x	2015-06-03 21:19:37
346	2015-01-28 14:30:33	Hi, Having a bookmark management app like https://github.com/sebsauvage/Shaarli aside of Wallabag would be really nice. Wallabag already supports sharing links to Shaarly (http://doc.wallabag.org/en/Administrator/Hidden_options.html) Bests	silopolis	2015-02-25 18:44:35
346	2015-02-25 18:44:35	Please feel free to submit a pull request for whatever open source services you think would be a welcome addition to Sovereign. However, I would caution that Shaarli does not appear to have been updated in the last year. We try to use actively maintained software for Sovereign, as it's more likely to be secure and reliable.	al3x	2015-02-25 18:44:35
345	2015-01-19 13:08:09	- Generate the individual cert/key/csr for each client with their name instead of using client for everything - Modify the "sysctl" - We don't need to copy the ca.crt and ta.key files into the clients config directories because we already register them and add them to the ovpn file - Fetch the single ovpn files for individual client that contains everything and save them into the clients director…	arbabnazar	2015-06-03 21:08:21
345	2015-01-21 08:58:47	@al3x @jlund @boothead @lukecyca @jplock @lvillani , please review the changes, hope this will help. Thanks - Install the iptables-persistent to save the iptables rule instead of adding it to the rc.local - Get the result of iptables -L -v command and register the result so that we can add and save the iptables rules if it doesn't have them already - Instead of copy the rc.local as template, addi…	arbabnazar	2015-06-03 21:08:21
345	2015-01-21 09:06:36	I'm not sure whether `iptables-persistent` plays well with `ufw`.	lvillani	2015-06-03 21:08:21
345	2015-01-21 09:17:59	@lvillani thanks for the comment, I don't think so it can create any problem as here it will just save the defined rule. Can you please tell me, what kind of problem it can create if they work along. Thanks	arbabnazar	2015-06-03 21:08:21
345	2015-01-21 19:06:50	Looks good. Rather than add a dependency on `iptables-persistent`, what about using `ufw`, e.g., writing to `/etc/ufw/before.rules`. See http://ubuntuforums.org/showthread.php?t=1250127	ariddell	2015-06-03 21:08:21
345	2015-01-21 19:10:41	@ariddell thanks, definitely look into this and will update it. regards	arbabnazar	2015-06-03 21:08:21
345	2015-02-25 23:12:16	@arbabnazar Would still love to incorporate this PR with `ufw` support! :smile_cat:	al3x	2015-06-03 21:08:21
345	2015-03-22 05:37:45	@al3x, you want me to remove the iptables-persistent or use it with ufw. Please elaborate. Thanks	arbabnazar	2015-06-03 21:08:21
345	2015-03-22 06:09:21	I'd like you to remove iptables-persistent, using ufw in its place.	al3x	2015-06-03 21:08:21
345	2015-06-03 21:08:21	Please reopen if you can contribute a patch using ufw.	al3x	2015-06-03 21:08:21
344	2015-01-17 16:14:03	Hi, I'm not sure whether I'm doing something wrong here, or there's something up with my setup, but Roundcube is ridiculously slow with syncing contacts to the Address Book from my Owncloud carddav. This is my setup: VPS: Digital Ocean Debian 7 VM Roundcube Version: 0.9.x from the Wheezy Backports recent commit. Owncloud: 7.0.4 CardDav URL: https://cloud(dot)(domain)(dot)com/remote.php/carddav/ad…	balajisivaraman	2015-06-04 06:02:22
344	2015-02-25 18:46:35	I do not personally use Roundcube with my Sovereign deployment, so I haven't run into this issue. If you have any updates please let us know.	al3x	2015-06-04 06:02:22
344	2015-03-21 04:06:58	For Roundcube, I use: <S_CODE_TOKEN> and it works just fine. For my iPhone, however, I use: <S_CODE_TOKEN> and it works just fine. Don't know if it helps but this is what works for me: - Roundcube version 1.1.0 - OwnCloud version 8.0.2 (I manually upgraded both) @al3x Do you use something else for webmail or do you not use webmail at all? (just curious)	norm2k	2015-06-04 06:02:22
344	2015-03-21 18:45:29	@norm2k I just don't use webmail at all. I use native clients on Mac and iOS.	al3x	2015-06-04 06:02:22
344	2015-04-01 19:49:17	@norm2k, I just upgraded to Owncloud 8.0.2, and it doesn't help, unfortunately. I do use Outlook/Windows Mobile for all my mail, but sometimes I am in the unfortunate position of having to check/respond to my mail through Roundcube. In those days, not having my contacts at hand does cause me some trouble. @al3x, If it's not too much of a trouble, we can just leave this issue open for a while, and…	balajisivaraman	2015-06-04 06:02:22
343	2015-01-15 20:50:02	This commit makes it so that sudo privileges are automatically set for the main user account via /etc/sudoers.d/. I have tested this on Debian Wheezy with Vagrant, and it appears to work as expected (running e.g. `"sudo vim /etc/sudoers"` works without password, as does `"sudo su -"`). This should make obsolete pull request #309 (also from me, will close). I have also removed from the README the …	dr-nate	2015-02-25 23:10:20
343	2015-01-29 05:57:54	Good idea	neuhaus	2015-02-25 23:10:20
343	2015-04-17 04:13:23	Having the leading + in the sudoers file doesn't work for me in Debian 7.8. Using sudo still prompts me for a password. Removing the + solves the issue for me.	poops	2015-02-25 23:10:20
342	2015-01-15 18:45:05	Sorry but I forgot to clean the refference to the template from security.yml . Related to #336	mariusv	2015-01-16 23:04:31
341	2015-01-15 18:11:33	RC4 has had some bad press lately, I think we should disable it (in Apache etc.). This breaks only IE6 on Windows XP afaik. If there are no objections I'll make a PR.	neuhaus	2015-07-01 21:46:08
341	2015-01-15 18:14:35	it could break on some old androids, but in my opinion that's ok.	stephenjamieson	2015-07-01 21:46:08
341	2015-01-15 18:35:04	Android 2.3.7 doesn't even support [SNI](https://en.wikipedia.org/wiki/Server_Name_Indication) which means we are already incompatible. (_Uhh, never mind, the official sovereign uses a wildcard certificate, not SNI_.) I have a site configured without RC4 and according to https://www.ssllabs.com/ssltest/ the only `Protocol or cipher suite mismatch` is with IE6+XP.	neuhaus	2015-07-01 21:46:08
341	2015-02-25 18:47:14	@neuhaus Please do submit a PR :sunglasses:	al3x	2015-07-01 21:46:08
341	2015-06-13 21:38:27	Not sure what the best `SSLCipherSuite` is (there doesn't seem to be a big difference - i have these three in use they all do the trick: <S_CODE_TOKEN>	neuhaus	2015-07-01 21:46:08
341	2015-06-16 08:18:55	Mozilla has some recommendations and a config builder at https://wiki.mozilla.org/Security/Server_Side_TLS Here is the recommended SSLCipherSuite for the "modern" setting: `SSLCipherSuite ECDHE-RSA-AES128-GCM-SHA256:ECDHE-ECDSA-AES128-GCM-SHA256:ECDHE-RSA-AES256-GCM-SHA384:ECDHE-ECDSA-AES256-GCM-SHA384:DHE-RSA-AES128-GCM-SHA256:DHE-DSS-AES128-GCM-SHA256:kEDH+AESGCM:ECDHE-RSA-AES128-SHA256:ECDHE-E…	neuhaus	2015-07-01 21:46:08
340	2015-01-11 10:10:14	ahbl is no longer being maintained and has been configured to return a positive value for every host. This means I get a cron warning every day reporting that my mailserver is in ircbl.ahbl.org and dnsbl.ahbl.org. lukecyca/check-rbl#1 has removed ahbl from the blacklists that it checks. This just pulls in that change. Unfortunately, ansible's get_url won't update files which have been downloaded …	philandstuff	2015-01-11 17:36:22
339	2015-01-10 19:16:50	Hardened SSH configuration as per https://stribika.github.io/2015/01/04/secure-secure-shell.html Ciphers, Kex and MAC can be set via defaults.var	fengor	2015-02-25 23:10:51
339	2015-01-11 17:54:10	Looks good to me. Can we get one other person to review this and/or try it out before I merge?	lukecyca	2015-02-25 23:10:51
339	2015-01-13 20:15:17	Added some tasks to set Timezone to UTC.	fengor	2015-02-25 23:10:51
339	2015-01-15 16:47:01	@fengor It looks like there was some debate about the recommendations in that post which resulted in some changes. Would you mind incorporating the latest changes (ex: including GCM)?	al3x	2015-02-25 23:10:51
339	2015-01-15 17:18:26	couldnt get the @openssh.com ciphers to work with the default openssh packaged with my debian on the VPS so i trimmed the cipherlist to those included with it. I can incldue a commented out line with the new recommendations in the defautls var for an easy switch though.	fengor	2015-02-25 23:10:51
339	2015-02-21 18:56:36	:+1: LGTM	cweagans	2015-02-25 23:10:51
338	2015-01-08 01:11:54	The guy who runs ahbl.org has [wildcarded all dnsbl lookups](http://ahbl.org/content/last-notice-wildcarding-services-jan-1st) to return positive. This results in: <S_CODE_TOKEN> Pulling it from `check-rbl.pl` will solve the cron error, but is ahbl.org used in any lookups by Postfix?	oskapt	2015-01-15 16:34:17
338	2015-01-10 01:42:42	Just merged a fix at https://github.com/lukecyca/check-rbl/pull/1. Would you mind bumping the version in `roles/mailserver/tasks/checkrbl.yml`, testing it, and submitting a PR? > but is ahbl.org used in any lookups by Postfix? Nope, we're not using it from postfix. See https://github.com/al3x/sovereign/blob/master/roles/mailserver/templates/etc_postfix_main.cf.j2	lukecyca	2015-01-15 16:34:17
337	2015-01-02 11:26:08	Does anyone get this error after logging in recently? I've checked the db connection and the logs but I can't find anything wrong. There's not much documentation or other ways to troubleshoot that I am aware of.	reedlaw	2015-01-17 02:18:59
337	2015-01-17 00:15:41	Yes I've been getting this too but haven't figured out the problem yet. Edit: The issue appears to be a new column "filter" is needed in the selfoss database. I didn't figure out how to add it but I did manage to remove the database and recreate it (unfortunately losing all of the data, so I don't recommend going that route), and now selfoss is working again.	ventolin	2015-01-17 02:18:59
337	2015-01-17 02:18:59	@ventolin, thanks! I was able to fix mine by going into the `psql` console and executing the following: <S_CODE_TOKEN> There should be a migration for this but I'm satisfied with this fix. Hopefully others will find this issue.	reedlaw	2015-01-17 02:18:59
337	2015-03-28 10:34:09	I am having this problem right now with the most recent selfoss version. I dropped the table, now it works again. <S_CODE_TOKEN> To do this, I head to change the authentication method in pg_hba.conf to md5 (it was peer) for local connections.	simontretter	2015-01-17 02:18:59
337	2015-05-03 04:08:21	@simontretter that worked for me but you can avoid chaging the authentication method by connecting as follows: `psql -h 127.0.0.1 -U selfoss selfoss` and use the password from `vars/user.yml`.	reedlaw	2015-01-17 02:18:59
337	2016-11-22 02:08:53	Same issue now upgrading from 2.15 to 2.16. Dropping the filter column doesn't solve it this time.	simontretter	2015-01-17 02:18:59
336	2014-12-14 21:49:39	This is addressing the issue https://github.com/al3x/sovereign/issues/331 also I had the same issue and tested in different Ubuntu Trusty environment. Issue causes fail2ban not being able to start.	mariusv	2015-01-15 17:46:29
336	2014-12-18 13:01:37	`etc_fail2ban_jail.local.j2` is a template already, I suggest we use something like this instead of two different files: <S_CODE_TOKEN> or to cover all versions of Ubuntu: <S_CODE_TOKEN> Note: This is untested.	neuhaus	2015-01-15 17:46:29
336	2014-12-18 16:07:33	One template seems right. I'm not sure where Ubuntu 12.04 puts the logpath. Might not hurt to just restrict it to trusty.	ariddell	2015-01-15 17:46:29
336	2015-01-15 17:56:26	Nice, thanks.	neuhaus	2015-01-15 17:46:29
335	2014-12-12 00:52:23	One can get a free SSL cert from https://www.startssl.com/, but it only gives one subdomain. However, if services were switched to domain.com/mail and domain.com/news etc. then the certificate could be used.	alexjj	2015-01-15 16:50:35
335	2014-12-12 01:28:38	This has been covered before... but with something like https://github.com/encharm/http-master it might be a lot more doable.	stephenjamieson	2015-01-15 16:50:35
335	2014-12-12 15:30:37	Sorry I didn't find the previous issue. That's one option, I was thinking just changing the config for the web server. I'll try it out myself and see how i get on and offer anything back if it works. On Thu, Dec 11, 2014 at 17:28 stephenjamieson notifications@github.com wrote: > This has been covered before... but with something like > https://github.com/encharm/http-master it might be a lot more…	alexjj	2015-01-15 16:50:35
335	2014-12-13 15:38:45	I had trouble finding the old issue as well. I tried doing this at one point and found that doing it with Apache was not easy. Hopefully Let's Encrypt will hand out wildcard certs soon and this problem will be solved.	ariddell	2015-01-15 16:50:35
335	2014-12-18 12:29:47	It's possible to use sovereign with a bunch of single-hostname certificates right now, but somewhat of a hassle and manual work.	neuhaus	2015-01-15 16:50:35
335	2015-01-10 19:20:46	you can get wildcart certs from cacert.org	fengor	2015-01-15 16:50:35
335	2015-01-10 20:52:09	cacert is a great service but until it's part of mainstream browsers I might as well just use a self-signed one.	alexjj	2015-01-15 16:50:35
335	2015-01-15 16:50:35	Please reopen if there's a good solution to doing subdirectories instead of subdomains with Apache.	al3x	2015-01-15 16:50:35
334	2014-11-29 14:14:56	Hi, I've set up my site on a version of sovereign but have noticed that the HTTP - HTTPS redirect in apache isn't always followed by some devices (most notably IOS and Android). The culprit is in roles/blog/templates/etc_apache2_sites_available_blog.j2. I replaced the rewrite rule with the following and it all works now: <S_CODE_TOKEN> Just thought I'd let everyone know.	stevelord	2015-01-15 18:26:18
334	2014-12-18 12:33:00	Works for me. In fact, I have used a permanent redirect for this exact purpose for years and never had an issue with it.	neuhaus	2015-01-15 18:26:18
334	2015-01-15 16:54:12	@stevelord A PR with this change would be much appreciated.	al3x	2015-01-15 18:26:18
334	2015-01-15 18:12:50	Before this change is merged, could we have at least one concrete example of a client that has an issue with it? _Works for me_ on _iOS 7.1.2_ (I can test more software if you tell me which one has this issue).	neuhaus	2015-01-15 18:26:18
334	2015-01-15 18:23:36	To examine this issue, I configured two apache virtual hosts using this configuration: <S_CODE_TOKEN> Here's what the HTTP requests look like, with headers. First, the permanent redirect version: <S_CODE_TOKEN> And here is the redirect using `mod_rewrite`: <S_CODE_TOKEN> Code 301 (permanent redirect) is semantically correct, 302 is a _temporary redirect_ which is not what we want. I don't see any…	neuhaus	2015-01-15 18:26:18
334	2015-01-15 18:26:18	Agreed. Thanks for reviewing, @neuhaus.	al3x	2015-01-15 18:26:18
334	2015-01-15 18:26:39	OK, one thing I noticed is that it's important to have a trailing slash, i.e. Redirect permanent / https://test1.example/ If you omit the slash, visiting the url `http://test1.example/foo` will redirect to `https://test1.examplefoo`. With a trailing slash the redirect will go to `https://test1.example/foo`, which is better. The file in question `roles/blog/templates/etc_apache2_sites_available_bl…	neuhaus	2015-01-15 18:26:18
333	2014-11-21 03:42:38	Hello, I was wondering if I could get a list of tags, like `ansible-playbook -i ./hosts --tags=ufw site.yml`? This would be awesome to have, and would go great with the README. Thank you.	tehmainframe	2015-01-15 16:47:12
333	2014-11-28 08:54:32	I find typing in: `grep tags= -r .` shows all possible tags.	stevelord	2015-01-15 16:47:12
333	2014-12-18 12:38:35	`grep -hr tags= .|sed -e 's/.*tags=//'|sort|uniq` will get you just the list of tags	neuhaus	2015-01-15 16:47:12
332	2014-11-13 03:42:21	On fresh installs of Debian 7.6, the current order of steps will lock you out of SSH. This change will enable UFW only after creating firewall rules for http, https, ssh, and DNS. Fix comes from @Debugreality in issue #303:	apsanz	2015-01-15 16:42:30
332	2014-11-17 02:10:24	:+1: I was about to submit this PR myself because I came up against the same thing. Had to rebuild my server a few times due to ufw locking me out before the rule was set which allowed SSH access	victorquinn	2015-01-15 16:42:30
332	2014-11-17 11:22:52	Thanks for the fix @apsanz. Looks perfect.	ariddell	2015-01-15 16:42:30
331	2014-11-10 15:52:38	I believe I have this right -- and I'll submit a patch if I do -- but perhaps someone else running Ubuntu 14.04 can confirm. The `dovecot-pop3imap` section of `/etc/fail2ban/jail.local` has: <S_CODE_TOKEN> On Ubuntu 14.04 (and possibly Jessie?) the relevant log file is `/var/log/mail.log` (with period).	ariddell	2015-01-15 17:46:42
331	2014-12-14 21:50:28	Yep, you are right. Just sent the PR https://github.com/al3x/sovereign/pull/336	mariusv	2015-01-15 17:46:42
331	2014-12-18 13:10:16	Confirmed. I updated the pull request, I don't think a separate template is required.	neuhaus	2015-01-15 17:46:42
331	2015-01-15 16:51:27	@mariusv I'd really like to merge your PR. Would you mind adding the conditional logic to the existing template?	al3x	2015-01-15 17:46:42
331	2015-01-15 17:28:58	@al3x , yep..sorry, I was a bit bussy. Done..removed duplicated template and added logic for Ubuntu as in my tests all Ubuntu have the same path	mariusv	2015-01-15 17:46:42
331	2015-01-15 17:46:42	:tada:	al3x	2015-01-15 17:46:42
330	2014-11-09 20:24:11	I tried to run this and it failed twice while creating firewall rules for DNS. Once that fails I am locked out of SSHing into the server and need to rebuild the whole VPS. I rebuilt and the same thing happened. Here is were it fails: <S_CODE_TOKEN> I assume it has to do with the deny everything rule. The DNS was already set up for this server and I have my email hosted somewhere else so I have MX…	apsanz	2014-11-10 17:57:29
330	2014-11-10 17:26:45	Sorry this looks like it as a duplicate of issue #303. I am not sure why that issue was close because it still happening in the master. Can I submit a pull request with @Debugreality's fix?	apsanz	2014-11-10 17:57:29
329	2014-11-09 05:56:17	When trying to refresh some selfoss rss feeds, I get an error related to processing images: <S_CODE_TOKEN> Installing the php5-gd dependency fixes this (on Ubuntu, at least). I went ahead and made the selfoss php dependencies explicit, too.	cantsin	2015-01-15 16:38:28
328	2014-11-08 05:54:34	See discussion in taoeffect/empress#18. Creating an issue here to invite more voices.	taoeffect	2015-02-25 18:48:27
328	2014-11-08 13:31:17	Yes, I think this would be a great idea. At minimum, the test script could ensure that `common` + each role alone would work. I forget where I hit this -- I think I wanted owncloud without webmail and mail and there was a problem with the postgres database not being available.	ariddell	2015-02-25 18:48:27
328	2014-11-08 20:14:08	So what we need is to, as @al3x pointed out, actually begin splitting up Sovereign into separate modules the can be used individually or as part of a "Sovereign Package". That last part is the hard part to figure out, and @PiPeep had some suggestions (see his comments there).	taoeffect	2015-02-25 18:48:27
328	2015-02-25 18:48:27	Still open to a more modularized Sovereign. I'm closing this issue for lack of activity, but please reopen if there's going to be active work on this.	al3x	2015-02-25 18:48:27
327	2014-11-05 13:25:21	After running the playbook on a fresh node I can't access my webmail. Roundcube says "Login failed" every time I try logging in, and in /var/log/mail.log I see this: `Nov 5 12:45:05 bastion dovecot: imap-login: Aborted login (auth failed, 1 attempts in 2 secs): user=<konstantin>, method=PLAIN, rip=127.0.0.1, lip=127.0.0.1, TLS, session=<b+zV8hsH+wB/AAAB>` I am sure I use correct password, and tha…	approximate	2015-01-15 16:47:37
327	2014-11-13 09:48:18	Костя, имя пользователя надо вводить в виде konstantin@your.domain	darvin2000	2015-01-15 16:47:37
327	2014-11-13 21:31:31	Yeah, that worked for Roundcube, thanks for solving this one. What about Selfoss then? Neither plain username nor full email work, anything else I am missing?	approximate	2015-01-15 16:47:37
327	2014-11-14 05:31:19	About Selfoss. Generating hash and paste to user.yml not working for me. You should go to news.your.domain/password , generate hash and paste it into /var/www/selfoss/config.ini.	darvin2000	2015-01-15 16:47:37
[truncated: 1,231 more rows]
