# Supplementary material for: Status, identity, and language: A study of issue discussions in GitHub
Source: PLoS One. 2019 Jun 14;14(6):e0215059. doi: 10.1371/journal.pone.0215059 (PMC6568400; doi:10.1371/journal.pone.0215059)
Supplement: S2 Data — (ZIP) [file pone.0215059.s003.zip › sample_46_projs_issues/sovereign_sovereign/issue_first_in.csv]

6	vertis	2013-08-28 01:24:07
6	al3x	2014-03-24 16:40:38
97	robfeldmann	2013-11-29 15:30:54
97	lukecyca	2013-11-23 01:13:54
99	keybits	2014-07-02 21:23:22
99	denibertovic	2014-07-03 12:29:40
216	jplock	2014-04-09 15:57:34
216	al3x	2014-04-09 17:24:27
414	jplock	2015-09-27 19:37:59
414	neuhaus	2015-09-27 12:08:19
610	mikeashley	2016-10-30 10:00:01
149	do3cc	2014-01-27 23:54:11
149	al3x	2014-02-03 19:40:40
83	lukecyca	2013-11-09 16:38:32
70	hectcastro	2013-10-13 16:56:08
360	mikeashley	2016-09-16 12:57:32
501	ariddell	2016-02-19 12:40:07
167	DomenicF	2014-02-05 21:08:14
462	simonplend	2016-10-28 06:06:51
462	ariddell	2016-02-17 12:42:56
462	simontretter	2016-01-19 08:28:44
73	al3x	2013-10-28 00:51:08
73	lukecyca	2013-10-27 22:14:43
143	tilsammans	2014-02-21 22:09:49
482	drybjed	2016-02-19 08:27:53
439	ariddell	2015-12-05 12:38:40
319	neuhaus	2014-11-06 09:49:05
306	the-solipsist	2014-10-18 06:50:36
306	neuhaus	2014-10-18 19:19:53
535	mikeashley	2016-04-06 07:18:23
31	al3x	2013-09-19 15:27:37
31	lukecyca	2013-09-22 04:28:51
326	xdmx	2014-11-10 20:31:46
37	lbsnrs	2013-09-23 18:47:34
539	itsazzad	2016-03-24 14:43:26
233	jcamins	2016-10-24 01:40:29
595	lukecyca	2016-09-29 06:02:33
445	ariddell	2016-02-17 12:36:49
32	al3x	2014-01-10 19:10:44
32	ssoriche	2014-01-10 03:43:18
621	neuhaus	2016-11-21 13:05:31
178	tilsammans	2014-03-04 21:17:00
178	nstanke	2014-03-04 21:50:11
345	arbabnazar	2015-01-21 08:58:47
239	gelnior	2014-05-09 22:20:16
156	jplock	2014-02-02 15:36:31
110	keybits	2014-02-02 21:29:35
110	mpdehaan	2014-08-02 19:06:59
110	al3x	2014-08-01 20:59:54
407	miloshadzic	2015-09-08 01:09:15
45	al3x	2013-11-22 18:29:04
45	lukecyca	2013-11-23 01:16:55
468	mikeashley	2016-05-19 21:33:13
468	ariddell	2016-01-19 14:29:23
408	ariddell	2015-08-20 12:32:16
408	nicbarker	2015-08-20 06:50:09
380	lukecyca	2015-06-05 03:04:14
380	ariddell	2015-06-04 21:04:27
380	neuhaus	2015-06-04 20:09:53
380	lvillani	2015-06-05 22:07:37
380	al3x	2015-06-04 18:03:19
200	jplock	2014-03-29 14:36:38
126	yuvadm	2014-01-09 15:13:10
126	al3x	2014-01-12 23:07:20
42	alexanderadam	2017-03-12 20:35:00
42	al3x	2015-02-25 18:54:07
42	aminb	2016-03-11 23:49:58
548	mikeashley	2016-04-25 08:37:09
548	Dosenpfand	2016-04-26 07:39:29
8	tilsammans	2014-01-16 08:06:19
471	ariddell	2016-01-28 13:40:32
98	lukecyca	2014-01-06 03:35:37
476	ariddell	2016-02-11 14:16:30
476	mikeashley	2016-02-06 10:46:40
476	neuhaus	2016-02-11 14:38:41
598	akovalyov	2017-01-13 12:49:41
66	al3x	2013-11-05 22:19:43
318	lukecyca	2014-11-04 15:52:48
130	mikeashley	2016-10-08 22:07:08
88	al3x	2013-11-10 20:37:13
344	balajisivaraman	2015-04-01 19:49:17
344	norm2k	2015-03-21 04:06:58
527	shaneonabike	2016-11-28 15:34:13
527	neuhaus	2016-11-28 16:18:29
401	ariddell	2015-07-27 12:37:23
401	conorsch	2015-08-19 16:14:27
504	nodiscc	2016-03-07 20:43:02
504	ariddell	2016-03-07 20:54:46
15	abl	2014-01-21 21:30:41
214	DomenicF	2014-04-11 15:54:50
601	working-name	2016-10-30 13:34:30
429	ariddell	2015-12-16 12:41:11
429	Friz-zy	2015-12-14 16:37:08
372	iboxifoo	2015-06-09 09:15:00
372	lukecyca	2015-06-08 23:50:57
372	neuhaus	2015-06-09 09:17:25
116	lukecyca	2014-01-17 01:57:27
211	qnm	2014-04-05 03:53:23
560	ariddell	2016-05-30 20:29:31
341	al3x	2015-02-25 18:47:14
381	neuhaus	2015-06-05 12:45:04
604	mikeashley	2016-10-22 09:04:19
604	lukecyca	2016-10-18 00:37:37
331	mariusv	2015-01-15 17:28:58
331	al3x	2015-01-15 16:51:27
487	spk	2016-03-05 19:43:13
615	ariddell	2016-12-12 18:47:38
615	cromulus	2016-12-12 18:35:00
328	taoeffect	2014-11-08 20:14:08
148	do3cc	2014-02-28 09:18:03
148	al3x	2014-01-27 22:20:32
332	ariddell	2014-11-17 11:22:52
299	al3x	2014-11-02 16:28:57
577	ariddell	2016-07-14 21:46:22
577	neuhaus	2016-08-08 21:09:45
217	jplock	2014-04-10 00:48:05
525	mikeashley	2016-07-03 08:59:59
169	jimrollenhagen	2014-04-01 14:29:09
207	jplock	2014-03-30 14:25:11
422	nodiscc	2015-11-03 20:03:11
422	spk	2015-11-03 21:31:12
366	neuhaus	2015-12-02 13:04:46
366	cimm	2015-12-02 13:07:18
218	jgillman	2014-04-11 00:10:41
632	OKNoah	2016-12-10 23:39:41
425	neuhaus	2015-12-10 10:03:07
425	lukecyca	2015-11-04 20:30:51
399	ypid	2015-12-10 11:26:35
432	neuhaus	2016-10-03 20:03:34
76	lukecyca	2013-10-29 15:16:47
406	danmilon	2015-11-18 11:53:26
406	shaneonabike	2015-09-13 14:31:11
406	neuhaus	2015-11-24 13:46:53
334	al3x	2015-01-15 18:26:18
270	lvillani	2014-07-24 19:43:46
195	lukecyca	2014-03-27 22:58:41
526	drybjed	2016-04-22 13:07:31
526	mikeashley	2016-04-25 08:22:54
526	Yannik	2016-03-11 14:33:21
526	ariddell	2016-04-22 12:44:21
640	JayBeRayBearGun	2017-01-14 21:10:17
639	morenoh149	2017-01-12 15:03:24
183	T3hUb3rK1tten	2014-03-25 22:17:23
321	taoeffect	2014-11-04 22:50:24
667	return42	2017-03-22 14:59:23
667	cstich	2017-03-26 15:43:50
18	jordanbrock	2013-09-05 00:54:50
637	lukecyca	2017-01-24 19:27:08
637	Dosenpfand	2017-02-04 11:53:20
115	al3x	2014-01-12 23:13:45
554	mikeashley	2016-05-03 00:08:04
557	nfedyashev	2016-12-22 19:10:18
557	mikeashley	2016-05-09 08:49:20
557	tomasbedrich	2016-05-17 15:23:48
43	al3x	2014-02-11 04:44:02
397	mccutchen	2015-07-16 16:44:28
46	al3x	2014-01-12 23:16:16
86	lukecyca	2013-11-11 20:26:52
86	jlund	2013-11-15 01:28:47
491	mikeashley	2016-02-13 12:52:32
58	huytiki	2016-09-29 19:43:24
106	do3cc	2014-01-01 17:42:55
426	drybjed	2015-12-12 12:50:57
293	lukecyca	2014-08-16 17:54:54
533	mikeashley	2016-04-06 07:15:01
533	carljm	2016-04-05 18:16:19
507	mikeashley	2016-04-22 12:14:39
507	aminb	2016-06-04 14:27:26
586	mikeashley	2016-09-09 09:10:13
586	ariddell	2016-08-11 21:05:00
586	oskapt	2016-08-11 21:48:20
171	nstanke	2014-02-25 18:00:56
171	bryanjswift	2014-02-25 17:49:03
415	neuhaus	2016-02-29 08:39:08
190	jgillman	2014-03-20 21:33:25
150	lukecyca	2014-01-27 16:39:07
274	the-solipsist	2014-08-06 01:38:49
297	razem-io	2014-11-03 04:29:18
385	neuhaus	2015-06-13 08:41:51
184	iboxifoo	2014-03-09 23:16:25
184	yuvadm	2014-03-09 23:07:13
451	mikeashley	2016-01-16 15:37:03
451	ariddell	2016-01-16 13:54:12
451	neuhaus	2016-02-06 18:38:07
440	Yannik	2016-03-07 10:07:18
440	mikeashley	2016-01-18 10:41:54
440	ariddell	2015-12-08 21:37:12
440	jplock	2016-03-07 15:55:07
440	neuhaus	2016-01-18 10:48:58
440	carljm	2016-03-07 16:15:26
374	Yannik	2015-06-04 20:59:19
374	ariddell	2015-05-30 17:26:40
374	al3x	2015-05-30 18:10:27
374	neuhaus	2015-06-03 08:33:35
635	lukecyca	2016-12-28 16:06:49
105	lukecyca	2013-12-17 20:37:09
105	al3x	2014-01-12 23:08:45
634	OKNoah	2016-12-11 05:10:28
634	lukecyca	2017-02-03 18:17:11
576	mikeashley	2016-08-10 08:42:45
576	ariddell	2016-08-09 12:51:22
576	carljm	2016-07-13 17:25:45
576	oskapt	2016-07-13 17:18:23
36	lukecyca	2013-09-22 07:55:49
427	sread	2015-12-05 17:03:12
