# Supplementary material for: Status, identity, and language: A study of issue discussions in GitHub
Source: PLoS One. 2019 Jun 14;14(6):e0215059. doi: 10.1371/journal.pone.0215059 (PMC6568400; doi:10.1371/journal.pone.0215059)
Supplement: S2 Data — (ZIP) [file pone.0215059.s003.zip › sample_46_projs_issues/sovereign_sovereign/issue_comments_mentioned_NOCODE_FULLBODY.csv]

issue_num	datetime	body	login	mention_login
667	2017-03-22 14:59:23	@nodiscc Your self-hosting solution at https://github.com/nodiscc/srv01 is very intresting, thanks for sharing the link. I'am working on something compareable see https://github.com/return42/handsOn. handsOn was created for german users, the description is in german: http://return42.github.io/handsOn But I guess, with a little bash knowledge, reading the scripts https://github.com/return42/handsO…	return42	nodiscc
667	2017-03-22 19:00:27	@return42 with all respect I would not use your project _at all_; and I don't think it can actually be used to improve sovereign. Sovereign's only indesirable characteristic is interdependence of roles. Regarding handsOn * `cloc` reports 4000+ lines of Shell scripts... ಠ_ಠ * Improper quoting, improper use of comparison operators, `shellcheck scripts/*` reports hundreds of errors/warnings... * No …	nodiscc	return42
667	2017-03-23 07:46:09	@nodiscc: As I wrote, handsOn is for german audience. It focus on *productivity AND education*, describing the setups in detail to give the audiance a chance to admin in a different context. It's far from what sovereign is (no plug&play character). I gave the link to show how my service-setups are / if someone is intrested e.g to see how to place *this or that* service behind an apache instance (…	return42	nodiscc
667	2017-03-23 13:09:58	@return42 I understand; juste a note that if you use it for educational purposes - aside from a few ansible-specific tricks and basic config - I think ansible makes the whole setup much easier to understand than bash scripts - ie. you don't have to learn bash intricacies; along several other advantages. Not trying to detract from your work, it looks rather well done aside unavoidable problems whe…	nodiscc	alexec
667	2017-03-23 13:09:58	@return42 I understand; juste a note that if you use it for educational purposes - aside from a few ansible-specific tricks and basic config - I think ansible makes the whole setup much easier to understand than bash scripts - ie. you don't have to learn bash intricacies; along several other advantages. Not trying to detract from your work, it looks rather well done aside unavoidable problems whe…	nodiscc	return42
667	2017-03-25 09:56:50	@alexec Ad owncloud/nextcloud: You need to set the permissions correctly after install and as far as I could tell right now sovereign is not doing that. [Install documentations](https://doc.owncloud.org/server/9.0/admin_manual/installation/installation_wizard.html)	cstich	alexec
667	2017-03-25 10:54:15	@cstich Here are the tasks I use to harden Owncloud file permissions: https://github.com/nodiscc/srv01/blob/master/roles/webapp-owncloud/tasks/owncloud.yml#L140.	nodiscc	cstich
667	2017-03-26 15:43:50	@nodiscc Oh nice. Thanks for pointing this out.	cstich	nodiscc
667	2017-03-26 17:34:18	@alexec Awesome that you consider going for nginx as well! 🎉 That would be another reason to reopen [the issue with the answer to life the universe and everything](https://github.com/sovereign/sovereign/issues/42). 😉	alexanderadam	alexec
659	2017-03-12 21:35:44	@johnniefox Thanks for posting your fix. This is a duplicate of #604. I'm going to close this one, but I'll update #604 pointing here for a possible fix.	mikeashley	johnniefox
652	2017-03-12 17:22:43	I tested this PR on Debian 8.7 and it breaks, so I looked into it a bit... The "section name" in the config file is not necessarily the filter name. If you look in `/etc/fail2ban/jail.conf`, there is a section called `ssh` which is configured to use the `sshd` filter, which it finds in `/etc/fail2ban/filter.d`. Not sure what problem you hit with Ubuntu, @alexec. Perhaps you can let us know what y…	lukecyca	alexec
648	2017-02-06 15:20:06	@alexec is it possible to submit separate PR's for some of these items to make it easier to review and merge in pieces? Some of this looks good.	jplock	alexec
643	2017-01-24 13:04:13	@neuffer I've created said [wiki page](https://github.com/sovereign/sovereign/wiki/Edit-Selfoss-and-Wallabag-credentials). @alexec Maybe someone more experienced could provide one? I'm not seeing myself doing it, at least any time soon.	der-gee	neuffer
643	2017-01-24 13:04:13	@neuffer I've created said [wiki page](https://github.com/sovereign/sovereign/wiki/Edit-Selfoss-and-Wallabag-credentials). @alexec Maybe someone more experienced could provide one? I'm not seeing myself doing it, at least any time soon.	der-gee	alexec
640	2017-01-12 15:50:02	@neuffer Is it easy to install ?	Peyphour	neuffer
640	2017-01-12 16:03:42	On 12.01.2017 16:50, Peyphour wrote: > > @neuffer <https://github.com/neuffer> > Is it easy to install ? > > — > You are receiving this because you were mentioned. > Reply to this email directly, view it on GitHub > <https://github.com/sovereign/sovereign/issues/640#issuecomment-272199024>, > or mute the thread > <https://github.com/notifications/unsubscribe-auth/AQFJn_Ym0CK9CgLmmHd2PLSbvS3viRQgk…	neuffer	neuffer
640	2017-01-14 21:10:17	@ariddell i better get acquainted with github a bit more then :) no clue at the moment	JayBeRayBearGun	ariddell
639	2017-01-12 15:03:24	@Peyphour please submit a PR	morenoh149	Peyphour
637	2017-01-24 19:27:08	@Dosenpfand thanks for investigating. I would really like to see us move away from postgrey and then ensure that rspamd's greylisting is enabled and working. If you want to do more work towards this or take a stab at a PR, I'll happily help test it on my own installation and help get it merged.	lukecyca	Dosenpfand
637	2017-02-04 11:53:20	@lukecyca Unfortunately I will not have time to work on this in the foreseeable future. Additionally I kept disabled postgrey the last month and did not see any spam hitting my inbox.	Dosenpfand	lukecyca
635	2016-12-28 16:06:49	I've been testing this by putting it in my personal `~/.dovecot.sieve` since I didn't want to roll out this change to the other mail users I have just yet. Nevertheless this is working perfectly. Thank you, @hippich!	lukecyca	hippich
634	2017-02-03 18:17:11	@ariddell sounds good. Open a new issue or pull request for that!	lukecyca	ariddell
632	2016-12-10 23:39:41	@lukecyca https://github.com/sovereign/sovereign/pull/634	OKNoah	lukecyca
624	2016-12-06 16:44:59	@sigmafeud: Nope. still fails.	cromulus	sigmafeud
615	2016-12-12 12:51:19	@cromulus I agree with you that owncloud does too much. The broader issue is that sovereign (or rather an ansible playbook + roles) is monolithic and it's hard to do anything except remove roles. It's not easy to provide a set of alternatives to choose from or to allow third-party "plugin" roles. Ansible doesn't seem to be the best tool in such a situation though.	ariddell	cromulus
615	2016-12-12 18:35:00	@ariddell Hmm... yes. My hunch is that the right long term move for personal mail, cardav, caldav, filesync, etc. etc. is to setup a docker ecosystem that revolves around an ldap/auth service, announces services (etcd, consul, docker service links, ...), and potentially utilizes a shared filesystem (local host filesystem volume, ceph, nfs, torus, glusterfs ... ) Each component would be responsibl…	cromulus	ariddell
615	2016-12-12 18:46:22	@cromulus I agree with you in general terms. One thing to try to hang onto is the accumulated knowledge embedded in sovereign (and similar projects using ansible like debops and streisand). (Maybe @drybjed knows about new projects that fit your description?) I'd certainly be interested in learning about projects attempting a fully modular approach. I think other users of sovereign would be intere…	ariddell	cromulus
615	2016-12-12 18:47:38	Back on topic, perhaps we could add a section to the README listing mature alternatives to the roles that are currently supported in sovereign. For example, Baïkal could be mentioned as a replacement for (a part of) owncloud. Seafile and Syncthing could also be mentioned. What do you think about this @cimm?	ariddell	cimm
610	2016-10-30 10:00:01	PR #598 also forces the pull. @hippich Are you interested in using that PR? It would be nice to get some testing on it before we integrate.	mikeashley	hippich
604	2016-10-22 09:04:19	@lukecyca There are two things going on. First, I couldn't reproduce the problem as you reported it. The install runs clean for me. Second, when I run the initialize task from the command line on my test server, I do get the warning reported by your Ansible run. So I need to address the warning but first I would like to understand why my testing doesn't reproduce your report. Can you tell me what…	mikeashley	lukecyca
604	2017-02-07 07:19:39	@arpadlukacs how much memory + swap did the system you tried running it on have?	Dosenpfand	arpadlukacs
601	2016-10-30 13:34:30	Remember, @mikeashley this is not openVZ only, it's also VMWare, which is a full virtualization, it does not use the local kernel. I'll do my best to find some time to set up a physical debian box and test it out. @Titan-C I tried to troubleshoot the playbook but it's a mess. The most you can do with it is get back the output of commands sent to the server with `-v` flag, and if you set the ENV `…	working-name	mikeashley
601	2016-10-30 13:34:30	Remember, @mikeashley this is not openVZ only, it's also VMWare, which is a full virtualization, it does not use the local kernel. I'll do my best to find some time to set up a physical debian box and test it out. @Titan-C I tried to troubleshoot the playbook but it's a mess. The most you can do with it is get back the output of commands sent to the server with `-v` flag, and if you set the ENV `…	working-name	Titan-C
598	2017-01-13 12:49:41	@mikeashley @wsteitz how can I help in getting this into core? I am a newbie in Ansible, but at least can help with testing (not with documentation, English and writing are two my weak points as well).	akovalyov	mikeashley
598	2017-01-13 12:49:41	@mikeashley @wsteitz how can I help in getting this into core? I am a newbie in Ansible, but at least can help with testing (not with documentation, English and writing are two my weak points as well).	akovalyov	wsteitz
598	2017-01-13 13:15:41	@akovalyov I decided against using ansible on my server. So there is no real interest from my side to finish up on this one. Sorry. In the meantime, wallabag's installation steps got simplified a bit. It would need to check what has changed and adapt accordingly. the best idea is probably closing this PR and re-open a new one.	wsteitz	akovalyov
595	2016-10-17 23:54:09	Thanks @carljm. My fix has been merged so I consider this resolved.	lukecyca	carljm
586	2016-08-11 21:05:00	Thanks @oskapt . Do there need to be any changes on the jessie branch?	ariddell	oskapt
586	2016-08-11 21:48:20	@ariddell It isn't tested on Jessie, but it's configured to work on all three. I'm running it on Ubuntu. Someone should run it just to make sure I didn't miss anything - afaict the only difference is the repository path.	oskapt	ariddell
586	2016-09-09 09:10:13	@oskapt I think this PR is headed in a good direction. Do you have any interest in reworking it for the jessie branch? I don't know if anybody will champion it for wheezy. If you are not interested I will probably pick it up.	mikeashley	oskapt
577	2016-07-14 21:46:22	Hi @oskapt . Thanks for all these PRs. Have you looked at the jessie branch? It's quite a bit ahead of master and perhaps might benefit from these changes.	ariddell	oskapt
577	2016-08-08 21:09:45	Thanks for the PR. I was on vacation for the last 4 weeks however @mikeashley and @ariddell are also comitters.	neuhaus	mikeashley
577	2016-08-08 21:09:45	Thanks for the PR. I was on vacation for the last 4 weeks however @mikeashley and @ariddell are also comitters.	neuhaus	ariddell
576	2016-07-13 17:18:23	@carljm - My thought here is that users changing passwords updates the database (if I use the roundcube plugin, which is what I'll be poking at next). If passwords are already in the database, then I just need to not clobber them. That's a _lot_ less work than having some external setup that grabs the password, encrypts it, puts it in Ansible, and then runs Ansible to update the database. Users a…	oskapt	carljm
576	2016-07-13 17:25:45	@oskapt yeah, I get your thinking, and I've wrestled back and forth with this same question. But it still seems to me that there's some conceptual inconsistency in this PR. Right now, as you say, "config is god," in every aspect. Whatever's in the config is guaranteed to match what's actually used (assuming you've run Ansible.) After this PR, "config is kinda-sorta-mostly-god, but only in terms o…	carljm	oskapt
576	2016-07-13 18:02:29	@carljm It's a dilemma, for sure. I've run sovereign for ~2y at home, where my wife doesn't care if she can't change her password. I'm deploying it for a small office environment now, and they _do_ care. The workflow now with Fastmail is I set them up and give them their initial password and then tell them to change it. If they forget it, I can go back and reset it. I see this change for sovereig…	oskapt	carljm
576	2016-07-13 18:44:40	@oskapt I'm not a maintainer/committer, so the merge decision isn't up to me :-) Definitely appreciate you sharing your work back!	carljm	oskapt
576	2016-08-09 12:51:22	I appreciate how this solves a real problem. It does, however, as @carljm points out, run contrary to the idea of the ansible configuration specifying precisely the desired state of the server. edit: correct @mention	ariddell	carljm
576	2016-08-10 08:42:45	@oskapt I appreciate the effort you put into this. Thank you. Could you separate the problem(s) you are trying to solve from your implementation? @carljm is making some good points, for example, about alternative and probably more robust ways of addressing the race condition that exists when rerunning the mailserver role concurrent with mail delivery. As for password management, I want to be sure…	mikeashley	oskapt
576	2016-08-10 08:42:45	@oskapt I appreciate the effort you put into this. Thank you. Could you separate the problem(s) you are trying to solve from your implementation? @carljm is making some good points, for example, about alternative and probably more robust ways of addressing the race condition that exists when rerunning the mailserver role concurrent with mail delivery. As for password management, I want to be sure…	mikeashley	carljm
560	2016-05-30 20:29:31	@Yannik do you have any thoughts about @JasperWallace's comment and/or this PR?	ariddell	JasperWallace
557	2016-05-09 08:49:20	I agree with @carljm. We shouldn't run the import script unconditionally. I've seen such import scripts unconditionally drop tables if they already exist. This would not be good if replaying a playbook on a system that has been running for a while. Before making a change, we should understand what really happened. Can the problem be reproduced in a test setup?	mikeashley	carljm
557	2016-05-17 15:23:48	Sorry for the delayed reply, guys. I cannot confirm what actually happened, but I think @carljm is correct. The [OpenDMARC schema](http://apt-browse.org/browse/ubuntu/trusty/universe/amd64/opendmarc/1.2.0+dfsg-1/file/usr/share/doc/opendmarc/schema.mysql) is using `IF NOT EXISTS` clauses, so what's the problem of running it unconditionally? The SQL engine will handle the potential conflict.	tomasbedrich	carljm
557	2016-12-22 19:10:18	@tomasbedrich thanks for the workaround	nfedyashev	tomasbedrich
554	2016-05-03 00:08:04	@tomasbedrich This is looking better. Since you're proposing we run the renewal check daily, I want to be sure: the pre-hook and post-hook only run if the certificates need to be renewed, correct? It looks that way from the log you posted. Have you (or @carljm?) done any more checking to be sure about the semantics of those options?	mikeashley	tomasbedrich
554	2016-05-03 00:08:04	@tomasbedrich This is looking better. Since you're proposing we run the renewal check daily, I want to be sure: the pre-hook and post-hook only run if the certificates need to be renewed, correct? It looks that way from the log you posted. Have you (or @carljm?) done any more checking to be sure about the semantics of those options?	mikeashley	carljm
548	2016-04-25 08:37:09	@Dosenpfand This is a good update to the README. Please squash the commit, and I'll merge it in.	mikeashley	Dosenpfand
548	2016-04-26 07:39:29	@mikeashley done	Dosenpfand	mikeashley
539	2016-03-24 14:43:26	@neuhaus I had tried with the readme first but the first step it is saying `1. Get a wildcard SSL certificate` where its using the file `roles/common/files/wildcard_private.key` but that file and folder is not yet available. From here starts the confusion.	itsazzad	neuhaus
539	2016-04-14 09:15:00	@itsazzad Did that clear up the issues you have or is there still something that's unclear?	neuhaus	itsazzad
535	2016-04-06 07:18:23	Looks good to me. @neuhaus, any other comments?	mikeashley	neuhaus
533	2016-04-05 18:16:19	@neuhaus This PR doesn't change the fact that Apache is stopped before running the letsencrypt client, it just moves that logic directly into the `gencert` script instead of having it in Ansible. The LE config that @mikeashley set up uses the `standalone` letsencrypt plugin, which runs its own webserver, thus it needs ports 80/443 available, thus we have to shut down our Apache first. It might be…	carljm	neuhaus
533	2016-04-06 07:15:01	I think these are good changes and should be merged. @neuhaus ? Issue #509 suggests not bouncing Apache. We agreed this is the right thing to do. We're just waiting for a patch from me or somebody else to make it happen.	mikeashley	neuhaus
527	2016-11-28 15:34:13	I am getting `/decrypted/dspam/junk_training.sh: line 19: syntax error near unexpected token `|' /decrypted/dspam/junk_training.sh: line 19: `domains=({{ domain_list.stdout_lines|join(' ') }})'` But I want to make sure that I am installing this properly. Did you indicate that all the files should go in the mailserver directory (the appropriate places). I noticed you had a main.yml that I cannot f…	shaneonabike	oskapt
527	2016-11-28 16:18:29	@oskapt The spam training is a great addition. Could you have a look at PR #617 / issue #611 ? Are you proposing the same thing with your gist?	neuhaus	oskapt
526	2016-03-11 14:33:21	@ariddell I have looked through all your changes. This would be a great improvement to sovereign.	Yannik	ariddell
526	2016-03-11 16:31:13	Thanks for removing the openvpn part, great work, @ariddell!	Yannik	ariddell
526	2016-04-22 12:44:21	(Line comments have been addressed) This is indeed "only a small part of addressing resuability", as @mikeashley puts it. The title of the PR is perhaps too ambitious. I would love to do more. I find that inter-dependencies like postgres are difficult to deal with in ansible. I haven't seen a satisfactory solution really (although some of @drybjed's tricks in https://github.com/debops/debops are …	ariddell	mikeashley
526	2016-04-22 13:07:31	@ariddell You are exactly right, some way to store a state in Ansible (which is inherently stateless by design) so that it can be carried over between the playbook executions, either in the same `ansible-playbook` run, or on subsequent runs, is needed to get full idempotency. In DebOps, I'm doing this using Ansible local facts stored on remote hosts (a JSON data structure with key/value data rele…	drybjed	ariddell
526	2016-04-25 08:22:54	I recommend we take this PR, but it would be good to get a look from one more committer. @neuhaus or @jplock or @lukecyca? Documentation still needs updated. Also, has this been tested? @ariddell are you sure about password migration? People upgrading their Debian 7 servers would need to do this.	mikeashley	ariddell
526	2016-04-25 12:52:13	I have tested this. I'll do some additional testing about the password migration when I write the docs. On 04/25, Mike Ashley wrote: > I recommend we take this PR, but it would be good to get a look from one more committer. @neuhaus or @jplock or @lukecyca? > > Documentation still needs updated. Also, has this been tested? @ariddell are you sure about password migration? People upgrading their De…	ariddell	ariddell
526	2016-05-21 16:23:02	@ariddell Are you ready for this to be merged? If so, I'll do a final review and likely do some testing.	mikeashley	ariddell
526	2016-05-21 20:19:57	It's ready except for documentation updates. I'm going to try to test it fully this week and write the docs. On 05/21, Mike Ashley wrote: > @ariddell Are you ready for this to be merged? If so, I'll do a final review and likely do some testing. > > --- > > You are receiving this because you were mentioned. > Reply to this email directly or view it on GitHub: > https://github.com/sovereign/soverei…	ariddell	ariddell
526	2016-05-29 20:42:11	Regarding secrets, I like the way @ariddell has done it. It makes the secrets available to me in text files on my local machine without any fanfare. I can commit them to my private branch. I can easily copy them to use when logged into my server. I tested all roles except tarsnap. The variable `irc_timezone` got dropped accidentally. I submitted a PR to @ariddell to correct it. Once this PR is up…	mikeashley	ariddell
526	2016-05-29 21:38:14	Merged the PR. I can't take credit for the secrets approach, it's a scaled-down version of @drybjed's approach in debops.	ariddell	drybjed
525	2016-07-03 08:59:59	@ariddell #526 was merged. Can you confirm whether this PR is ready to go or update it?	mikeashley	ariddell
521	2016-03-10 19:35:31	Yeah, rmilter/rspamd seem to have a strong preference for having redis available and complains at you in its log if you don't. I don't think it's strictly required, but it's necessary for some features, including bayesian learning, which I think we want available. Personally, I don't mind having Redis around; it's very useful, it's stable, and it has a small memory footprint. Speaking of the Baye…	carljm	hpk42
507	2016-04-22 12:14:39	I'm not able to reproduce the debconf problems I encountered while upgrading from Wheezy to Jessie when doing a clean install. The debconf tasks in `roundcube.yml` run fine. They update the configuration database correctly. I don't think it's worth the effort to root cause and find a fix for a problem that only occurs on upgrades. I suggest instead we document the workaround on the wiki. @neuhaus…	mikeashley	neuhaus
507	2016-06-04 14:27:26	@mikeashley Thank you! Your workaround helped resolve the problem, and all is fine. I was looking at the diff between the file created by manual install and the one generated by sovereign's templates, and I couldn't pin down the problem. But at least I have a working setup, so thank you.	aminb	mikeashley
504	2016-03-07 20:43:02	@ariddell a reputable source is at http://mywiki.wooledge.org/ParsingLs but I guess keeping `ls` is fine as long as it's not demonstrably broken in this case.	nodiscc	ariddell
504	2016-03-07 20:54:46	I think it is definitely something worth changing either to use `find` or to use the Google method. @nodiscc do you want to submit a PR?	ariddell	nodiscc
504	2016-03-07 22:41:23	@ariddell why not? Using `find`, and the `$(command)` notation instead of backticks would be cleaner. I would also use `set -o errexit` so that the script exits with non-zero return code if something goes wrong. This way the ansible task would fail and the user would be notified. Is this ok?	nodiscc	ariddell
504	2016-03-09 18:26:08	Finally tested this live. Everything appears to be working. Thanks again @mikeashley	ariddell	mikeashley
497	2016-03-10 08:15:46	@hpk42 There is a patch for opendmarc in the bug at https://bugs.debian.org/cgi-bin/bugreport.cgi?bug=742447	neuhaus	hpk42
487	2016-03-05 19:43:13	No problem @ariddell This is done and I also added a todo on `.travis.yml`	spk	ariddell
482	2016-02-19 08:27:53	@neuhaus Using a GPG key to encrypt the backup RSA key is an excellent idea! That just solved my problem with implementing HPKP in a somewhat sane way, thank you. :-)	drybjed	neuhaus
476	2016-02-06 10:46:40	@neuhaus I am delaying rebasing the jessie LE branch until this is resolved.	mikeashley	neuhaus
476	2016-02-11 14:16:30	@neuhaus would you mind merging? (merging non-minor PRs oneself is a faux pas by convention, right?)	ariddell	neuhaus
476	2016-02-11 14:38:41	@ariddell Not at all! It's a good convention.	neuhaus	ariddell
471	2016-01-28 13:40:32	Ok, I've cherry-picked everything #476. @neuhaus, mind having a look?	ariddell	neuhaus
468	2016-01-19 13:09:40	@jmcgnh thanks for looking into this. Since we're on the subject of disk encryption, should we investigate the use of [ext4 encryption](https://lwn.net/Articles/639427/) instead of encfs? It was added to Linux 4.1. Linux 4.1/4.2 is also available for jessie as part of jessie-backports. Ubuntu 16.04 Xenial will ship with a 4.3 kernel.	neuhaus	jmcgnh
468	2016-01-19 14:29:23	@neuhaus that looks good. It looks like both encfs and ext4 leak the same information (# files, permissions, approximate sizes) but that ext4 is in the kernel and will enjoy, I would assume, a greater likelihood of long-term support.	ariddell	neuhaus
468	2016-02-17 14:20:25	@jmcgnh Do you think your solution in jmcgnh#9 is solid enough? I like the idea of switching to ext4 encryption. I'm using an encrypted root partition myself so I'm not the expert on this one at the moment. Note that the author of [ext4-crypt](https://github.com/gdelugre/ext4-crypt) commented that the kernel feature was "very unstable and experimental" 7 months ago.	neuhaus	jmcgnh
468	2016-02-21 14:24:03	I was not able to reproduce this in Debian 8.1 either in the vagrant test environment or on a fresh Linode instance. Are you still seeing this problem? For what it's worth, linode images do not include modprobe for security reasons. @jmcgnh's patch won't work as is with that provider if we need it.	mikeashley	jmcgnh
468	2016-05-19 21:33:13	@ariddell Is this still a problem on Digital Ocean? I'm not seeing any problems with it on Linode with Debian 8.1.	mikeashley	ariddell
465	2016-02-14 11:29:03	@fengor I'm trying to make sense of the related pull requests but can't verify root cause. Could you explain how to reproduce the deprecation warnings on one's desktop? I am not able to do it with either 1.9.3 or 1.9.4 running `ansible-playbook --syntax-check -i hosts site.yml`. I would like to squash the lint noise we're getting with PRs on the jessie branch at least.	mikeashley	fengor
462	2016-01-19 08:28:44	@neuhaus the time I can devote to this is limited, but I will add documentation once the role is well tested. For now, I don't know of a nice way to migrate the data. Radicale and Owncloud technically don't collide, you can run them at the same time. The question is whether you want to tolerate the feature overlap in a standard installation. To develop, I am using vagrant / debian78. I am still w…	simontretter	neuhaus
462	2016-03-09 10:29:58	Here's a radicale distribution packages version list: - Wheezy has radicale 0.6.3-1 - Trusty has radicale 0.8 - Jessie has radicale 0.9 - Xenial will have radicale 1.1.1 My assumption is that @simontretter tested his patch with the 0.6.3 package. Does anyone know more about the compatibility problems that we may be facing? If there is a problem getting these different versions to work do to versi…	neuhaus	simontretter
462	2016-03-11 11:37:15	@neuhaus Here you go. This is untested as I am traveling. I very much dislike mixing different package management software and having to package myself. In this instance, I see no other option.	simontretter	neuhaus
462	2016-03-11 13:00:22	@simontretter The patch contains the file `roles/radicale/files/etc_logrotate.d_radicale` which is not used. It's a copy of `roles/radicale/files/etc_logrotate_radicale` which is the one that gets copied to `/etc/logrotate.d/radicale`	neuhaus	simontretter
462	2016-03-11 13:06:43	@neuhaus I removed it.	simontretter	neuhaus
462	2016-09-09 09:13:26	I am interested in this given the changes with the ownCloud organization. @simontretter Have you been using this role? Are there any changes you recommend? Any interest in supporting it on Jessie? I really appreciate the work you've put into this. For those looking for an alternative to ownCloud, is there a recommendation for how to support file syncing? That is mostly what I use ownCloud for tod…	mikeashley	simontretter
462	2016-09-09 09:52:53	@mikeashley There still is some work needed. First problem as mentioned is that to have consistency through all supported linux flavours, we would need to use the pip version. I would want to avoid that (or at least wait for a proposal on how to update pip installed packages). Any suggestions on how to handle this? I would put some more work in next week to test the recent radicale version and th…	simontretter	mikeashley
462	2016-10-01 14:44:32	@mikeashley here is an update. This installs radicale via apt on Ubuntu >=16. Debian and older Ubuntu versions get the pip variant. I had to switch from the database backend to the filesystem one because that seems to be the only reliable one. Does /decrypted/radicale seem like a good spot to put the data? I also integrated radicale with apache. This means radicale now goes through https://dav.my…	simontretter	mikeashley
462	2016-10-01 14:44:32	@mikeashley here is an update. This installs radicale via apt on Ubuntu >=16. Debian and older Ubuntu versions get the pip variant. I had to switch from the database backend to the filesystem one because that seems to be the only reliable one. Does /decrypted/radicale seem like a good spot to put the data? I also integrated radicale with apache. This means radicale now goes through https://dav.my…	simontretter	neuhaus
462	2016-10-28 06:06:51	I don't want to take this thread too far off topic, but as someone planning to get sovereign up and running, I was wondering what is causing people's mistrust of ownCloud. @neuhaus and @mikeashley, can you shed some light for me? Thanks!	simonplend	mikeashley
462	2016-10-28 06:06:51	I don't want to take this thread too far off topic, but as someone planning to get sovereign up and running, I was wondering what is causing people's mistrust of ownCloud. @neuhaus and @mikeashley, can you shed some light for me? Thanks!	simonplend	neuhaus
451	2016-01-16 13:54:12	Just a reminder: this PR is currently going to be merged into master (rather than the jessie branch). It seems like there's agreement it should be merged into the jessie branch. When this is done I'm ready to test it + the jessie branch. Thanks for all your work on this @mikeashley.	ariddell	mikeashley
451	2016-01-16 15:37:03	@neuhaus I appreciate the detailed review. Thank you! Next push of this PR will be based on the jessie branch unless there are objections.	mikeashley	neuhaus
451	2016-01-17 18:35:41	I rebased onto the jessie branch. Also, these last seven commits address feedback from @neuhaus. I haven't yet tried invoking the LE client in a way that avoids having to stop Apache.	mikeashley	neuhaus
451	2016-02-06 14:54:20	Any more input? I am tempted to prototype the nginx path to see it looks cleaner. @ariddell I am curious to know what problems the current redirect handling has caused in the past.	mikeashley	ariddell
451	2016-02-06 15:11:15	For example, #360 and #425. I wouldn't say these are necessarily "problems" but I do think these are annoyances which would be ameliorated by clearly separating the task of redirecting from 80 to 443 from the task of serving content on 443. It's hard to separate the tasks any more than by having different programs do them. It's also a separation which is consistent with the way nginx is often use…	ariddell	ariddell
451	2016-02-06 15:13:58	I also love the idea (implicit, I realize) that port 80 is no longer for serving traffic but really it's just a dedicated port for "communicating" with an ACME service like Let's Encrypt. On 02/06, Mike Ashley wrote: > Any more input? I am tempted to prototype the nginx path to see it looks cleaner. > > @ariddell I am curious to know what problems the current redirect handling has caused in the p…	ariddell	ariddell
451	2016-02-06 17:43:37	@neuhaus A think a bug with your recommended approach is that the initial certificate generation will fail, because the roles that put down the virtual host configurations have not run yet. It will succeed on the second and subsequent runs of the playbook.	mikeashley	neuhaus
451	2016-02-06 18:22:12	@ariddell Ha! #360 burned me on the blog role virtual host changes for LE as well.	mikeashley	ariddell
451	2016-02-06 18:38:07	@mikeashley if no VirtualHost is configured in Apache it should use the default host. As long as the `Alias` is configured there, it will work. @aridell I don't mind switching to nginx completely, but I'm not fond of using two different pieces of HTTP server software on one machine. It just wastes RAM (which is the most expensive resource on a rented server). It also doubles the attack surface. A…	neuhaus	mikeashley
445	2016-02-17 12:36:49	This still needs some work. @Friz-zy you mentioned you would split this into different PRs. Looking forward to them.	ariddell	Friz-zy
440	2015-12-08 21:37:12	Thanks @danmilon. It's great to have these examples. DebOps looks interesting. I do like the repo per role approach. I'm still not entirely clear on how you deal with interdependencies. If DebOps is any guide, it will be some work to break apart our roles into standalone roles.	ariddell	danmilon
440	2015-12-09 14:03:25	+1 to what @conorsch said. Every week for so I think about spinning this up, but a m hesitant to put so many eggs into wheezy knowing the upgrade path to jessie could be bumpy.	KyleOndy	conorsch
440	2016-01-18 10:41:54	@neuhaus That would be good, but would it be ok to keep such support on a separate branch?	mikeashley	neuhaus
440	2016-01-18 10:48:58	@mikeashley I don't see why not	neuhaus	mikeashley
440	2016-03-07 10:03:33	@Yannik How does the current approach reduce the number of people who can use and contribute to the sovereign packages? You can just activate the roles you want and deploy it. Same for changes.	neuhaus	Yannik
440	2016-03-07 10:07:18	@neuhaus Most people using ansible will simply add a dependency to a specific role their `requirements.yml` and then add the necessary variables to their host_vars/group_vars/playbook to use a role. This is not possible with sovereign. The roles are very tightly coupled at the moment which makes using them even harder. A separation of concerns into individual repos would help with this naturally.	Yannik	neuhaus
440	2016-03-07 11:01:23	To quote @conorsch (and @danmilon @KyleOndy @lukecyca): > For what it's worth, I follow this repo because I believe in the project, but I'm not currently using any of the roles because they're all bundled up together. That batteries-included bundle structure goes against the grain of how Ansible is designed to work—particularly with respect to roles. > > Consider this a +1 for splitting up the ro…	Yannik	KyleOndy
440	2016-03-07 11:01:23	To quote @conorsch (and @danmilon @KyleOndy @lukecyca): > For what it's worth, I follow this repo because I believe in the project, but I'm not currently using any of the roles because they're all bundled up together. That batteries-included bundle structure goes against the grain of how Ansible is designed to work—particularly with respect to roles. > > Consider this a +1 for splitting up the ro…	Yannik	conorsch
440	2016-03-07 11:01:23	To quote @conorsch (and @danmilon @KyleOndy @lukecyca): > For what it's worth, I follow this repo because I believe in the project, but I'm not currently using any of the roles because they're all bundled up together. That batteries-included bundle structure goes against the grain of how Ansible is designed to work—particularly with respect to roles. > > Consider this a +1 for splitting up the ro…	Yannik	danmilon
440	2016-03-07 11:01:23	To quote @conorsch (and @danmilon @KyleOndy @lukecyca): > For what it's worth, I follow this repo because I believe in the project, but I'm not currently using any of the roles because they're all bundled up together. That batteries-included bundle structure goes against the grain of how Ansible is designed to work—particularly with respect to roles. > > Consider this a +1 for splitting up the ro…	Yannik	lukecyca
440	2016-03-07 15:55:07	I agree with @mikeashley in that I don't think we should break apart the roles. There's nothing preventing users from excluding roles using tags. We could also define ansible `meta` properties to manage which roles depend on other roles if needed.	jplock	mikeashley
440	2016-03-07 16:02:41	@carljm that's basically what I do as well. I've got a personal private fork of sovereign with my local modifications (like `vars/user.yml`) that I periodically pull from upstream. I've then commented out the services that I definitely don't want to use (like `newebe`) and then re-run the playbooks. I don't want to have to keep lots of repos up to date or use git modules personally.	jplock	carljm
440	2016-03-07 16:14:15	I'll think about making a POC (using the `requirements.yml` approach mentioned by @Yannik) just so folks could see what it might look like. In practice, I do what @jplock describes but I'd like to also add one or two custom roles and it's hard to do that with the existing setup.	ariddell	Yannik
440	2016-03-07 16:14:15	I'll think about making a POC (using the `requirements.yml` approach mentioned by @Yannik) just so folks could see what it might look like. In practice, I do what @jplock describes but I'd like to also add one or two custom roles and it's hard to do that with the existing setup.	ariddell	jplock
440	2016-03-07 16:15:26	@ariddell Why is it hard to add custom roles with the existing setup?	carljm	ariddell
440	2016-03-07 18:46:49	@mikeashley re LE support, one oddity I noticed is that the README mentions setting the `subdomains` var in `vars/user.yml`, but no such var exists or is referenced anywhere. As far as I can tell, the top-level `{{ domain }}` is the only one included in the LE cert request? See https://github.com/sovereign/sovereign/blob/jessie/roles/common/tasks/letsencrypt.yml#L34 Not sure if this is an actual …	carljm	mikeashley
440	2016-03-07 22:37:27	@carljm The documentation is out of date. It documents the penultimate design that I was able to simplify. We'll need to correct the README. Thanks for the catch!	mikeashley	carljm
440	2016-03-07 22:40:40	@mikeashley PR submitted in #514.	carljm	mikeashley
439	2015-12-05 12:38:40	@Friz-zy on another note, do you have a working openvpn config for jessie? We're missing that.	ariddell	Friz-zy
432	2016-10-03 20:03:34	OK, postgres has been taken care of. The only thing that still uses MySQL is OpenDMARC, and we want to get rid of having two DB servers so I don't expect the MySQL installation to move to the "common" roles, instead I think it will disappear. Closing. Thanks for the PR, @wsteitz !	neuhaus	wsteitz
429	2015-12-14 16:37:08	I found an [old bug](https://community.openvpn.net/openvpn/ticket/334): looks like ios client doesn't understand *-mtu options. Unfortunately I don't have an ios for tests... I think in your case you can only disable it. @ariddell, should we add a comment into config about IOS?	Friz-zy	ariddell
429	2015-12-16 12:19:34	I agree with @neuhaus	Friz-zy	neuhaus
429	2015-12-16 12:41:11	Great, @Friz-zy, will you submit a PR?	ariddell	Friz-zy
427	2016-01-17 18:17:45	@neuhaus Done!	sread	neuhaus
426	2015-12-12 12:25:00	Hi @drybjed. Thanks for coming over here to comment. I've been trying out debops myself and I do like some of the tricks being used to make ansible roles more module (the debops.etc_services is quite nice). On balance, I think it _should_ be a model for how to modularize our roles. I'm not a fan of `debops.pki`, which is how debops manages certs -- but I take it neither are you @drybjed? How easy…	ariddell	drybjed
426	2015-12-12 12:50:57	Hey @ariddell :-) Ironically, Sovereign was one of the catalysts for making DebOps - I just wanted to do it better ;P Current `debops.pki` available in the `master` branch was my first attempt at making any sort of Public Key Infrastructure, and it shows. It's like a house of cards, you change one thing and everything falls apart. I wrote it almost a year ago, and always planned to redo it after …	drybjed	ariddell
426	2015-12-12 13:16:00	@drybjed very glad to hear about these efforts. I'd love to see `debops` become even more modular. So it looks like sovereign could get by with a pki role which is lighter than debops's debops.pki. We _do_ anticipate that every host using sovereign will be able to talk to the Let's Encrypt ACME server. I think this would allow for a great deal of simplification. Sovereign may be able to get away …	ariddell	drybjed
425	2015-12-10 10:03:07	Does changing fqdn.conf to "ServerName localhost" also fix the issue for you, @lukecyca ?	neuhaus	lukecyca
422	2015-11-03 20:03:11	@spk May I ask in what case this would break? Trying to learn more about ansible and your patch looks fine to me.	nodiscc	spk
422	2015-11-03 21:31:12	Hi @nodiscc, it does not break anything but even if this not changed the `dest` ansible will see as changed every time we play the playbook, it should be idempotent if not change has been made. Maybe there is a solution on the Internet	spk	nodiscc
422	2015-11-03 21:47:57	@nodiscc I've submitted another PR, thanks for the question it help me to fix the problem!	spk	nodiscc
418	2015-10-26 14:03:31	Thank you both for the reply! @florianbeer I will give Vimbadmin a try.	libnull	florianbeer
418	2015-12-10 10:11:00	@libnull How did it go with vimbadmin? You can also try [VEA](https://github.com/neuhaus/vea) as long as you make sure it resides in a password protected area and is only accessible by trusted users.	neuhaus	libnull
415	2016-02-29 08:39:08	Hi @winks, any updates on this?	neuhaus	winks
414	2015-09-27 12:08:19	I concur with @nodiscc - if we name the roles after the software, it makes it easier to manage several alternatives.	neuhaus	nodiscc
414	2015-09-27 19:37:59	I agree with @ariddell in that we should just update the `jessie` branch to the latest as that will eventually be merged into `master`.	jplock	ariddell
408	2015-08-20 06:50:09	@TheFu I believe that @ariddell is not suggesting that the playbooks should default to the root user, but simply that rather than enforce the usage of a user called "deploy", you should be able to choose which non privileged user you want.	nicbarker	TheFu
408	2015-08-20 06:50:09	@TheFu I believe that @ariddell is not suggesting that the playbooks should default to the root user, but simply that rather than enforce the usage of a user called "deploy", you should be able to choose which non privileged user you want.	nicbarker	ariddell
408	2015-08-20 12:32:16	Right, I think the question is this: should using `deploy` be a requirement (as it is now) or a strong recommendation? Also -- how insecure _is_ the default Digital Ocean setup (and the one enforced by sovereign, IIRC)? You have a root login but it's ssh public key only. Surely if someone compromises _your ssh key_ figuring out the username you're using to login is pretty trivial, right? Or am I …	ariddell	TheFu
408	2015-08-20 12:32:16	Right, I think the question is this: should using `deploy` be a requirement (as it is now) or a strong recommendation? Also -- how insecure _is_ the default Digital Ocean setup (and the one enforced by sovereign, IIRC)? You have a root login but it's ssh public key only. Surely if someone compromises _your ssh key_ figuring out the username you're using to login is pretty trivial, right? Or am I …	ariddell	ariddell
407	2015-09-08 01:09:15	@hippich no need to close it IMHO. There are still issues with OpenDMARC and your PR fixes at least one(the missing python-mysqldb package required by ansible).	miloshadzic	hippich
407	2015-09-09 15:46:49	@mccutchen I saw it. I actually tried to rework OpenDMARC for postgres but it's too much work.	miloshadzic	mccutchen
406	2015-09-13 14:31:11	I added a wiki page for this to help people out. Maybe we could add something to the README also just to flag this or at least tell people to head to the [wiki](https://github.com/sovereign/sovereign/wiki/Apache-Stapling-%28Compatibility-only-with-Apache-2.4%29) if they are having issues. @hippich do you think you could provide more info on the wiki if people want to upgrade their apache. I want …	shaneonabike	hippich
406	2015-09-13 20:06:45	@shaneonabike, i just removed SSLUseStapling from my configs.	hippich	shaneonabike
406	2015-11-18 11:53:26	What @sread said. I run into this issue also. @al3x what is the proposed sollution for jessie? I can send a PR.	danmilon	sread
406	2015-11-24 13:46:53	Thanks @danmilon, have you tested it on wheezy and something else?	neuhaus	danmilon
401	2015-08-19 16:14:27	Not sure if you're still working on this, @ariddell, but yes, `/etc/ufw/before.rules` is where I'd put the iptables rules. See here for an example: https://github.com/conorsch/ansible-digitalocean-vpn/blob/master/configure-server/files/ufw_before.rules	conorsch	ariddell
401	2015-09-12 23:27:31	Hi @conorsch, where does forwarding get enabled in your setup (e.g., the `iptables -A FORWARD -m state --state RELATED,ESTABLISHED -j ACCEPT` line above) ? Any ideas about why dnsmasq is being restarted in the current sovereign setup (see above)? --- Actually, this is the real question: @conorsch, doesn't your setup need the REJECT rule that's in the current setup? Otherwise you're allowing packe…	ariddell	conorsch
401	2015-09-14 17:59:06	@ariddell The forwarding gets enabled here: https://github.com/conorsch/ansible-digitalocean-vpn/blob/master/configure-server/tasks/ufw.yml#L21 You're right that the role allows general forwarding of packets—that's a lazy hack, and precisely why I'm interested in getting a more stable and reusable role working as part of sovereign, so I can borrow it. =) Regarding the dnsmasq service restart, I h…	conorsch	ariddell
401	2017-02-06 18:34:52	@neuhaus @ariddell Consider this for inclusion: https://github.com/Stouts/Stouts.openvpn It seems the pragma for sovereign is to commit roles directly to version control, rather than use submodules or galaxy requirements, so it may not be trivial to incorporate. That said, if it saves you any time writing custom openvpn logic, have at it!	conorsch	ariddell
401	2017-02-06 18:34:52	@neuhaus @ariddell Consider this for inclusion: https://github.com/Stouts/Stouts.openvpn It seems the pragma for sovereign is to commit roles directly to version control, rather than use submodules or galaxy requirements, so it may not be trivial to incorporate. That said, if it saves you any time writing custom openvpn logic, have at it!	conorsch	neuhaus
399	2015-12-10 11:26:35	@neuhaus This was just something I noticed. I personally prefer how the DebOps project does things so I am not using sovereign. I opened issues for Apache and Postfix.	ypid	neuhaus
397	2015-07-16 16:44:28	@jplock I think that's theoretically possible, given its dependency on OpenDBX (from [the docs](http://www.trusteddomain.org/opendmarc/README)): > To compile and operate, this package requires the following: > - OpenDBX (http://www.linuxnetworks.de/doc/index.php/OpenDBX) which acts as a middleware layer between OpenDMARC and your SQL backend of choice But the schema and OpenDMARC config that's al…	mccutchen	jplock
380	2015-06-04 20:09:53	Thumbs up from me! -Sven > Am 04.06.2015 um 20:03 schrieb Alex Payne notifications@github.com: > > I'm concerned about becoming a bottleneck for future work on Sovereign. I'd like to move the project to the https://github.com/sovereign organization that @lukecyca grabbed a while ago, and in the process add some other maintainers who can push changes to master without waiting for my approval. > > …	neuhaus	lukecyca
380	2015-06-04 20:09:53	Thumbs up from me! -Sven > Am 04.06.2015 um 20:03 schrieb Alex Payne notifications@github.com: > > I'm concerned about becoming a bottleneck for future work on Sovereign. I'd like to move the project to the https://github.com/sovereign organization that @lukecyca grabbed a while ago, and in the process add some other maintainers who can push changes to master without waiting for my approval. > > …	neuhaus	jplock
380	2015-06-04 20:12:23	Let's use this opportunity to set up some guidelines for everything that is added to the master branch. My suggestion: Commits should be tested on Debian stable and Ubuntu LTS. -Sven > Am 04.06.2015 um 20:03 schrieb Alex Payne notifications@github.com: > > I'm concerned about becoming a bottleneck for future work on Sovereign. I'd like to move the project to the https://github.com/sovereign organ…	neuhaus	lukecyca
380	2015-06-04 20:12:23	Let's use this opportunity to set up some guidelines for everything that is added to the master branch. My suggestion: Commits should be tested on Debian stable and Ubuntu LTS. -Sven > Am 04.06.2015 um 20:03 schrieb Alex Payne notifications@github.com: > > I'm concerned about becoming a bottleneck for future work on Sovereign. I'd like to move the project to the https://github.com/sovereign organ…	neuhaus	jplock
380	2015-06-04 20:12:23	Let's use this opportunity to set up some guidelines for everything that is added to the master branch. My suggestion: Commits should be tested on Debian stable and Ubuntu LTS. -Sven > Am 04.06.2015 um 20:03 schrieb Alex Payne notifications@github.com: > > I'm concerned about becoming a bottleneck for future work on Sovereign. I'd like to move the project to the https://github.com/sovereign organ…	neuhaus	neuhaus
380	2015-06-04 21:04:27	Sure! re: @neuhaus, perhaps it might be a good time to write a `CONTRIBUTING.md` (which github will show users submitting PRs)? For more elaborate examples, there's zeromq's "Development Process" http://rfc.zeromq.org/spec:22 and OpenStack's Hacking guidelines: http://docs.openstack.org/developer/hacking/	ariddell	neuhaus
380	2015-06-05 02:44:19	I've completed the migration to the new GitHub organization. Thanks again for grabbing that, @lukecyca. I've sent invitations to the contributors who've posted in this thread. I'm going to leave the issue open for several more days to let others put their hands up if they'd also like to be considered for the commit bit. @ariddell: we now have a `CONTRIBUTING.md` document. I don't think it'll end …	al3x	ariddell
380	2015-06-05 02:44:19	I've completed the migration to the new GitHub organization. Thanks again for grabbing that, @lukecyca. I've sent invitations to the contributors who've posted in this thread. I'm going to leave the issue open for several more days to let others put their hands up if they'd also like to be considered for the commit bit. @ariddell: we now have a `CONTRIBUTING.md` document. I don't think it'll end …	al3x	lukecyca
380	2015-06-05 03:04:14	Great work, @al3x! I like that our org's identicon looks a bit like a castle turret. I guess that's as good a pictogram for "Sovereign" as any. ![](https://avatars2.githubusercontent.com/u/6289855)	lukecyca	al3x
380	2015-06-05 22:07:37	@al3x Thanks for the invite! Since I've been inactive for a while, though, I prefer to submit contributions "the usual way" by forcing my stuff to go through review via pull requests so as to avoid making more harm than good :wink:	lvillani	al3x
380	2016-02-19 16:23:28	@ariddell thankfully opened issue #501 for this	neuhaus	ariddell
374	2015-05-30 17:26:40	@Yannik Thanks for taking the time to leave these useful reports.	ariddell	Yannik
374	2015-05-30 18:10:27	Yes indeed! Lots to work on in the coming days. > On May 30, 2015, at 10:26, Allen Riddell notifications@github.com wrote: > > @Yannik Thanks for taking the time to leave these useful reports. > > — > Reply to this email directly or view it on GitHub.	al3x	Yannik
374	2015-06-03 08:33:35	@Yannik Thank you for opening this issue. If there is an active man-in-the-middle attack (such as stripping STARTTLS), the clients must be configured to enforce STARTTLS, otherwise the attacker can talk plain text to the client and use STARTTLS while talking to the server. That said, I think adding the submission port is The Right Thing.	neuhaus	Yannik
374	2015-06-04 20:59:19	@neuhaus Yeah, that's true. We need something like HSTS for smtp :)	Yannik	neuhaus
374	2016-02-06 15:41:56	@Yannik Until we have HSTS for smtp, what are the practical consequences of simply disabling/firewalling submissions on port 25 (but still allowing them on 587). I realize this is a bad idea -- but is it a horrible idea?	ariddell	Yannik
373	2016-01-16 14:02:35	@ypid debops.dhparam looks good but it requires Ansible 1.9 and it doesn't help with the Apache 2.2/Apache 2.4 issue.	neuhaus	ypid
372	2015-06-08 23:50:57	I got the same errors as @jplock when I upgraded my box to the current master head. I had to upgrade dovecot using wheezy-backports: Then I re-ran the playbook. Not a huge deal if we're moving to Jessie soon, but master is unfortunately broken right now.	lukecyca	jplock
372	2015-06-09 09:15:00	I ran the playbook including @al3x's fix, but now I'm unable to retrieve mail, either through IMAP or Roundcube. `mail.err` reports `fatal: no SASL authentication mechanisms` and `roundcube/errors` reports `IMAP Error: Login failed for.... Could not connect to ssl://127.0.0.1:993: Connection refused in /usr/share/roundcube/program/lib/Roundcube/rcube_imap.php on line 184 (POST /?_task=login&_acti…	iboxifoo	al3x
372	2015-06-09 09:17:25	@iboxifoo Try removing the line with "ssl_dh_parameters_length = 2048" from your dovecot ssl config file `/etc/dovecot/conf.d/10-ssl.conf` Then restart dovecot (run `sudo service dovecot restart`) Which version of dovecot is installed on your system now? Check using `dpkg -l dovecot-core`	neuhaus	iboxifoo
372	2015-06-09 09:22:15	@neuhaus That did the trick! Any implications in commenting out line? Thanks	iboxifoo	neuhaus
372	2015-06-09 09:26:58	@iboxifoo You should eventually put it back in when you upgrade to Dovecot 2.2+ (which comes with Debian Jessie for example). Without it you are using 1024 bit DH params which are considered weak. You can read all about it at https://weakdh.org/	neuhaus	iboxifoo
372	2015-06-09 09:31:11	got it. thanks so much. > On Jun 9, 2015, at 2:27 AM, Sven Neuhaus notifications@github.com wrote: > > @iboxifoo You should eventually put it back in when you upgrade to Dovecot 2.2+ (which comes with Debian Jessie for example). > Without it you are using 1024 bit DH params which are considered weak. > You can read all about it at https://weakdh.org/ > > — > Reply to this email directly or view i…	iboxifoo	iboxifoo
372	2015-06-13 10:05:51	OK, I hope it's fixed now in commit 8b5ed21e3892caacd28fe4fd13368ea3f27f6b9f. The dovecot-solr package was also affected. @jplock Thanks for reporting this.	neuhaus	jplock
366	2015-04-17 04:18:48	@simontretter this is added to the documentation section where deploy is already hardcoded, and is optional to setup.	poops	simontretter
366	2015-12-02 13:04:46	Isn't sudo installed by default? If not, @cimm please submit a pull request :+1:	neuhaus	cimm
366	2015-12-02 13:07:18	@neuhaus Was testing it on Debian 8, not 7 as it says in the README, my bad. Sorry.	cimm	neuhaus
365	2015-04-06 17:28:55	@shaneonabike Check out, for example: https://github.com/al3x/sovereign/blob/master/roles/git/templates/etc_apache2_sites-available_cgit.j2#L1-L5 You'll find similar sections in the other Apache configuration files used for various services in Sovereign. To get your desired non-SSL, you can move the body of the `<VirtualHost *:443>` block below into the top `<VirtualHost *:80>` section, removing …	al3x	shaneonabike
360	2016-09-16 12:57:32	I wonder if Apache still has the problem originally described in this issue? I was not able to reproduce it, and I set my fqdn to `ServerName {{ domain }}`. @ariddell Do you know what version of Apache you were running when you reported this?	mikeashley	ariddell
345	2015-01-21 09:17:59	@lvillani thanks for the comment, I don't think so it can create any problem as here it will just save the defined rule. Can you please tell me, what kind of problem it can create if they work along. Thanks	arbabnazar	lvillani
345	2015-01-21 19:10:41	@ariddell thanks, definitely look into this and will update it. regards	arbabnazar	ariddell
345	2015-02-25 23:12:16	@arbabnazar Would still love to incorporate this PR with `ufw` support! :smile_cat:	al3x	arbabnazar
345	2015-03-22 05:37:45	@al3x, you want me to remove the iptables-persistent or use it with ufw. Please elaborate. Thanks	arbabnazar	al3x
344	2015-03-21 04:06:58	For Roundcube, I use: and it works just fine. For my iPhone, however, I use: and it works just fine. Don't know if it helps but this is what works for me: - Roundcube version 1.1.0 - OwnCloud version 8.0.2 (I manually upgraded both) @al3x Do you use something else for webmail or do you not use webmail at all? (just curious)	norm2k	al3x
344	2015-03-21 18:45:29	@norm2k I just don't use webmail at all. I use native clients on Mac and iOS.	al3x	norm2k
344	2015-04-01 19:49:17	@norm2k, I just upgraded to Owncloud 8.0.2, and it doesn't help, unfortunately. I do use Outlook/Windows Mobile for all my mail, but sometimes I am in the unfortunate position of having to check/respond to my mail through Roundcube. In those days, not having my contacts at hand does cause me some trouble. @al3x, If it's not too much of a trouble, we can just leave this issue open for a while, and…	balajisivaraman	norm2k
344	2015-04-01 19:49:17	@norm2k, I just upgraded to Owncloud 8.0.2, and it doesn't help, unfortunately. I do use Outlook/Windows Mobile for all my mail, but sometimes I am in the unfortunate position of having to check/respond to my mail through Roundcube. In those days, not having my contacts at hand does cause me some trouble. @al3x, If it's not too much of a trouble, we can just leave this issue open for a while, and…	balajisivaraman	al3x
341	2015-02-25 18:47:14	@neuhaus Please do submit a PR :sunglasses:	al3x	neuhaus
339	2015-01-15 16:47:01	@fengor It looks like there was some debate about the recommendations in that post which resulted in some changes. Would you mind incorporating the latest changes (ex: including GCM)?	al3x	fengor
337	2015-01-17 02:18:59	@ventolin, thanks! I was able to fix mine by going into the `psql` console and executing the following: There should be a migration for this but I'm satisfied with this fix. Hopefully others will find this issue.	reedlaw	ventolin
337	2015-05-03 04:08:21	@simontretter that worked for me but you can avoid chaging the authentication method by connecting as follows: `psql -h 127.0.0.1 -U selfoss selfoss` and use the password from `vars/user.yml`.	reedlaw	simontretter
334	2015-01-15 16:54:12	@stevelord A PR with this change would be much appreciated.	al3x	stevelord
334	2015-01-15 18:26:18	Agreed. Thanks for reviewing, @neuhaus.	al3x	neuhaus
332	2014-11-17 11:22:52	Thanks for the fix @apsanz. Looks perfect.	ariddell	apsanz
331	2015-01-15 16:51:27	@mariusv I'd really like to merge your PR. Would you mind adding the conditional logic to the existing template?	al3x	mariusv
331	2015-01-15 17:28:58	@al3x , yep..sorry, I was a bit bussy. Done..removed duplicated template and added logic for Ubuntu as in my tests all Ubuntu have the same path	mariusv	al3x
326	2014-11-10 20:31:46	@ariddell true, it's just that I'm not very comfortable to send all documents they require (passport + national id). Being able to have separated certs for each domain/service I could create them for free and without any document, but just with the domain verification	xdmx	ariddell
321	2014-11-02 16:27:43	Thank you for reporting this and #322, @taoeffect. While I agree that these files should have more restrictive permissions, please keep in mind that machines configured with Sovereign are not intended to be shell servers. The vast majority of Sovereign installations have only two users that are not for services/daemons: `root` and `deploy`. The `deploy` user is typically given passwordless sudo r…	al3x	taoeffect
321	2014-11-04 22:50:24	@neuhaus yep! i didn't finish though, just looked through the mailserver parts that are relevant to me. @al3x sorry about my initial reply btw, it was poorly worded and I edited it shortly after, but if you only saw the GitHub email I apologize for the lackluster wording it had!	taoeffect	al3x
321	2014-11-04 22:50:24	@neuhaus yep! i didn't finish though, just looked through the mailserver parts that are relevant to me. @al3x sorry about my initial reply btw, it was poorly worded and I edited it shortly after, but if you only saw the GitHub email I apologize for the lackluster wording it had!	taoeffect	neuhaus
319	2014-11-06 09:49:05	@mikeashley Check out the branch https://github.com/neuhaus/sovereign/tree/patch-1 I took your changes and made the necessary modifications for Ubuntu support. I can't add my commit to this pull request, so I've send a pull request to you instead (https://github.com/mikeashley/sovereign/pull/2 )	neuhaus	mikeashley
319	2015-03-02 00:31:56	Thanks for the detailed writeup, @kigero! I ran into the same issue and was able to solve it by following your example. I skipped step 1 as you recommended and the apt-get process did stop on its own (ansible exited with errors).	ventolin	kigero
318	2014-11-04 15:52:48	This PR makes sovereign consistent with itself (using port 465 throughout), so it's merge-able. I agree that 587 is more correct and that we should switch to it. @neuhaus, could open an issue to that effect (and submit a pull request if you are inclined).	lukecyca	neuhaus
299	2014-11-02 16:28:57	@philandstuff Yes, I'd absolutely include a monitoring-only Apache virtual host.	al3x	philandstuff
297	2014-11-02 16:38:23	@malvim The volume being unmounted should show up in `/var/logs`, but it's definitely not expected behavior that it would randomly become unmounted. I've been running the same Debian VPS for over a year and the encfs volume has never unmounted. I do encourage anyone running into issues with Ubuntu to try Debian instead. It seems to be far more reliable.	al3x	malvim
297	2014-11-03 04:29:18	@al3x It might sound strange but I actually switched from Debian 7.6 fresh installation to Ubuntu. Just because I had the same error there. But running the task encfs did not help to get rid of it. I did another clean install with Debian. This time ran into another issue with the mail server telling me that the database backend could not be reached. Because of this randomness I switched to Ubuntu…	razem-io	al3x
274	2014-08-06 01:38:49	@tilsammans: Thanks for that clarification. Do you run the playbook again with only the mail role enabled?	the-solipsist	tilsammans
274	2014-08-06 13:44:41	@tilsammans If other roles are enabled, wouldn't they override changes that have been made since the last time they were run? Wouldn't this mean that _all kinds of changes_ (including adding a new IRC chan to ZNC, changing of a user's password in Prosody, etc.) will have to be done through a Ansible rather than through the interface that software provides?	the-solipsist	tilsammans
274	2014-08-06 23:45:01	@the-solipsist Keep in mind that you can also use `ansible-playbook --tags=SOME_TAG` to limit what Ansible tasks get executed. The tags are more or less tag-per-major-task, so updating email users should be pretty self-contained (and quick) if you do it that way.	bdyck	the-solipsist
270	2014-07-24 19:43:46	@ariddell According to documentation "(not all methods are available on all platforms)". Indeed, by looking at the source code it appears to be a thin wrapper over the crypt (3) POSIX function. POSIX 2008.1 says "The encrypt() function shall provide access to an implementation-defined encoding algorithm." Glibc on Linux allows callers to put a special string (e.g. "$1$", "$5$") at the beginning o…	lvillani	ariddell
233	2016-09-29 17:00:14	@jcamins any update on your PR?	neuhaus	jcamins
233	2016-10-24 01:40:29	@neuhaus I never got around to segregating the Etherpad build into a separate branch. The commit with the bulk of the changes is https://github.com/jcamins/sovereign/commit/f377adacdccee244e22108b46ed1248e120177f9 though.	jcamins	neuhaus
218	2014-04-11 00:10:41	@PajamaSoft If your main account (named "deploy" by default) has sudo privileges you should be able to do `sudo su` and get in. Other than that I'm not sure. @nstanke The error in the roundcube logs doesn't seem too helpful – just the following repeated several time:	jgillman	nstanke
218	2014-04-11 16:50:34	@jgillman You could try to reconfigure Roundcube. Run `dpkg-reconfigure roundcube-core` and and go through all the prompts.	nstanke	jgillman
216	2014-04-09 14:34:01	@stephenjamieson that would be even better but in the meantime Apache 2.4 would do it.	nstanke	stephenjamieson
216	2014-04-09 18:43:19	I agree with @nstanke on this one. I'd prefer a stable system over apache 2.4 honestly. Let me hunt around to see if we have any other options.	jplock	nstanke
214	2014-04-11 15:54:50	@lukecyca Can you elaborate on your process? Assuming tarsnap, what exactly do you extract? Do you replace any files, etc? A detailed process would be VERY much appreciated :)	DomenicF	lukecyca
211	2014-04-05 03:53:23	@jplock Ah - my mistake. I must've forked sovereign prior to your commit. A merge from upstream master brought in your changes. I'll test them soon, but I suspect they'll sort my problem. Thanks.	qnm	jplock
190	2014-03-20 21:33:25	@nstanke `/etc/ssl/certs/wildcard_combined.pem` should be a copy of `/etc/ssl/certs/wildcard_ca.pem`, correct?	jgillman	nstanke
190	2014-03-21 00:44:05	@jgillman Where is your cert from? Is it self-signed or from a real certificate authority?	lukecyca	jgillman
190	2014-03-21 02:30:03	@lukecyca Self signed using the instructions in the `README.textile`. The first time I didn't understand what "Common Name" was and just put in my own name. Oddly, this worked, though I would get browser errors saying that the domain didn't match what was on the cert. That's what I was trying to fix when I recreated it, this time using a wildcard for my domain: `*.gil.mn` (FYI, gil.mn is not usin…	jgillman	lukecyca
190	2014-04-10 18:54:20	@jgillman Yes this fixed the problem for me. To be safe I would backup `wildcard_combined.pem` first, the run the playbook again.	nstanke	jgillman
190	2014-04-10 19:50:53	@nstanke @bryanjswift Awesome! This fixed the SSL issue for me as well, though in upgrading I now have a disconnected database as I was using the old sovereign which used MySQL. I will open a new issue for that as I have no idea how to upgrade/migrate.	jgillman	bryanjswift
190	2014-04-10 19:50:53	@nstanke @bryanjswift Awesome! This fixed the SSL issue for me as well, though in upgrading I now have a disconnected database as I was using the old sovereign which used MySQL. I will open a new issue for that as I have no idea how to upgrade/migrate.	jgillman	nstanke
184	2014-03-09 23:07:13	I'll just mention that plain IMAP login isn't working for me either, but that might be a separate issue, since this is the first time I'm trying and I might be trying wrong credentials (user field with/out `@example.com` etc.) Also, @jplock's recent commit 1bd900bfae touched some of the roundcube user/pass stuff, might it be related?	yuvadm	jplock
184	2014-03-09 23:16:25	IMAP seems to be working fine for me @yuvadm, so your issues there are maybe related to something else.	iboxifoo	yuvadm
184	2014-03-16 09:28:17	@steveklabnik The original problem was fixed, but I'm also having password errors. I might not be using `doveadm pw` properly.	yuvadm	steveklabnik
184	2015-09-12 19:09:15	Thanks very much @wgailey ! That really helped it's now working! I personally don't think this should be closed because in the plain install it still isn't really functioning. It wasn't until I shifted it to mysql that it started working	shaneonabike	wgailey
183	2014-03-25 20:49:54	@T3hUb3rK1tten if you got a working Ansible solution for this it would be cool if you could send a pull request, else I would give it a try. - Norman	nstanke	T3hUb3rK1tten
183	2014-03-25 22:17:23	@nstanke Sadly I do not and I have no experience with Ansible. I configured it manually. I started with PHP-Push-2, realized that didn't work with Owncloud, and then moved to this. I can help you with configuring it though, spent many hours being quite frustrated with it. One big thing, you authenticate with "user@domain.com" to IMAP but you use "user" for Owncloud over CalDAV/CardDAV. PHP-Push-2…	T3hUb3rK1tten	nstanke
178	2014-03-04 21:17:00	Hi @nstanke it's a known issue: #116. If you remove the directory, re-run the playbook it should be back in working order.	tilsammans	nstanke
178	2014-03-04 21:50:11	Fixed. Thanks for your help @tilsammans.	nstanke	tilsammans
171	2014-02-25 17:49:03	@nstanke that's the error I was getting _before_ I submitted this change. Did you run the playbook before merging this change with an error? The playbook does not detect/cleanup the previous 302 HTML response. Will you look at the contents of /root/z-push-2.1.1-1788.tar.gz and see if it is an HTML file?	bryanjswift	nstanke
171	2014-02-25 18:00:56	@bryanjswift okay, just fixed it by deleting /root/z-push-2.1.1-1788.tar.gz and running the playbook again. Thank's for your help and fast response.	nstanke	bryanjswift
171	2014-02-25 18:21:27	@nstanke my pleasure, glad we were able to resolve quickly.	bryanjswift	nstanke
169	2014-04-01 14:29:09	This is resolved in the same way that @jsravn mentions. However, there's a problem with this method: if tarsnap fails, postgres won't be started again until it is manually started. Also, if the backup takes a long time, postgres will be down for quite some time. Postgres being down isn't just a "I can't access services" issue, it's actually needed for email receipt (spam checks hit the database).…	jimrollenhagen	jsravn
168	2014-02-07 08:28:24	@ssoriche that would work for me as well. I only have a few hosts to protect; it's a lot cheaper to buy 5-year RapidSSLs for those.	tilsammans	ssoriche
168	2014-03-06 00:15:13	@ssoriche any progress that you could share on configuring separate certificats per host?	reedlaw	ssoriche
168	2014-03-11 00:55:30	I've tried to get owncloud running underneath /owncloud but it seems really difficult to do elegantly in Apache. I'll close this. I think @ssoriche's method probably belongs in its own issue since it's a different approach. Good luck!	ariddell	ssoriche
167	2014-02-05 21:08:14	@ariddell did you set up your TXT records to match what's inside of the default txt file in /etc/opendkim/keys/DOMAIN ? I'm writing a wiki guide, should have basic stuff done by later tonight but I'm hoping some devs can help with it as well: https://github.com/al3x/sovereign/wiki/Setting-up-on-DigitalOcean-with-Debian-7-%28IMCOMPLETE%29	DomenicF	ariddell
167	2014-02-11 04:46:12	@DomenicF: I guess I'd prefer to go through the Debian community process for updating their znc package. That way, everyone gets the benefit of that work and maintenance.	al3x	DomenicF
156	2014-02-02 15:36:31	I'm running the exact same setup as @nstanke and I also see the same message	jplock	nstanke
156	2014-04-17 22:06:32	Thanks to @ventolin, finally fixed this error by adding the -L¹ flag, pull request would be welcome. [1] `-L (c mode only) All symbolic links will be followed. Normally, symbolic links are archived as such. With this option, the tar- get of the link will be archived instead.`	nstanke	ventolin
150	2014-01-27 16:39:07	Agreed that this should not be exposed to the Internet. It should be available only to localhost (and hence via an ssh tunnel as @do3cc suggested) or perhaps via the VPN.	lukecyca	do3cc
149	2014-01-27 23:54:11	@Korni22 I just destroyed my digitalocean instance and tried to reproduce the error but failed. There is one critical difference between my config and this one here, for debugging reasons I added a statement to ensure that the postgresql server got restarted. If you reboot your instance and rerun the script, does it still fail at the same step?	do3cc	Korni22
149	2014-02-03 11:00:32	@Korni22 can you update the README with the documentation of how to check for potential locales problems? I think running perl -v would show if there is a locales problem and the reconfigure locales would fix it. This should be part of setting up the server before ansible is run, and I guess this is limited to servers with customized debians, like on strato.	do3cc	Korni22
149	2014-02-03 19:40:40	@Korni22 Great idea.	al3x	Korni22
148	2014-01-27 22:20:32	This looks very promising, @do3cc. However, I think it would be even more maintainable if you replaced lines 17 - 27 of `roles/common/templates/etc_shorewall_rules.j2` with a templated list, moving those lines into the Ansible role itself.	al3x	do3cc
148	2014-02-28 09:18:03	Hi @lukecyca unfortunately no. I don't know if I will come to this, my focus shifted to using ansible with a lot more and more modular roles. It is more probable that I extract some parts of here into a role usable in the galaxy.	do3cc	lukecyca
148	2014-05-07 23:05:04	I'm +1 to @jplock. Fewer services to administer on the Sovereign side means less complexity overall.	al3x	jplock
147	2014-05-21 16:21:46	I'm having the same error as that of #240 and @timinator, but in my case inside the VirtualBox VM. I don't know enough about package management, but I ran... I have no idea if there's a way to get previous versions, but I haven't been able to. For testing I can bypass encfs, but since it has repeatedly been an issue in one way or another any ideas are welcome. If I have time I will look into a re…	dr-nate	timinator
147	2014-05-22 07:39:53	@reedlaw Thanks so much, this has resolved my problem :)	timinator	reedlaw
143	2014-01-19 20:17:09	I'm with @stephenjamieson: I would prefer not to include non-FOSS software in Sovereign. However, I would be happy to link to your BitTorrent Sync from the official Sovereign repo/wiki/docs. Sorry that you've had issues with ownCloud. It hasn't been perfect for me, but it definitely gets files from my laptop to my server and back.	al3x	stephenjamieson
143	2014-02-21 22:09:49	@stephenjamieson @al3x well, that didn't take long. https://github.com/jewel/clearskies	tilsammans	stephenjamieson
143	2014-02-21 22:09:49	@stephenjamieson @al3x well, that didn't take long. https://github.com/jewel/clearskies	tilsammans	al3x
130	2014-10-20 11:38:03	@DoubleMalt I'm trying to setup ldap for Ubuntu 14.04 -- is your role or part of it public?	ariddell	DoubleMalt
130	2014-10-20 11:40:43	No. Not yet. On Mon, Oct 20, 2014 at 1:38 PM, Allen Riddell notifications@github.com wrote: > @DoubleMalt https://github.com/DoubleMalt I'm trying to setup ldap for > Ubuntu 14.04 -- is your role or part of it public? > > — > Reply to this email directly or view it on GitHub > https://github.com/al3x/sovereign/issues/130#issuecomment-59734252.	DoubleMalt	DoubleMalt
130	2016-10-08 22:07:08	This thread seems to have run its course. I am going to close it but like @neuhaus would welcome a PR from someone interested in seeing it added.	mikeashley	neuhaus
126	2014-01-09 15:13:10	I updated the method used (and squashed the commit) to reflect @lukecyca's suggestion. There's more discussion to be had on this topic, and I concur that a wiki page describing the various tradeoffs might be in place, and in that case I'd like to see a reference from the README to that page.	yuvadm	lukecyca
126	2014-01-12 23:07:20	Thank you for the contribution, @yuvadm.	al3x	yuvadm
120	2015-02-18 08:16:17	Thanks @shaneonabike for your observation, in my pull request I removed the group "fuse" from users.yml and moved it to encfs.yml instead, making it optional.	neuhaus	shaneonabike
115	2014-01-12 23:13:45	@brucespang Anything further on this? I don't see this behavior on my VPS.	al3x	brucespang
110	2014-02-02 21:29:35	@mpdehaan Thanks for the heads-up re: Galaxy. I've tried out a few of the roles there and I can see it being a very useful resource. (Great work with the Ansible re-branding BTW). As @lukecyca says I've been investigating how to 'Dockerise' Sovereign. This is currently a work in progress (see #99). The plan is to host Docker images for components of Sovereign on a Docker registry. These will be u…	keybits	lukecyca
110	2014-02-02 21:29:35	@mpdehaan Thanks for the heads-up re: Galaxy. I've tried out a few of the roles there and I can see it being a very useful resource. (Great work with the Ansible re-branding BTW). As @lukecyca says I've been investigating how to 'Dockerise' Sovereign. This is currently a work in progress (see #99). The plan is to host Docker images for components of Sovereign on a Docker registry. These will be u…	keybits	mpdehaan
110	2014-07-14 16:07:33	I still cant really see what the benefit of Galaxy is to role collections like sovereign. For starters the roles tend to be interdependent, putting them on Galaxy would likely require increasing role complexity to deal with that, suddenly they have to work inside _and_ outside of a Sovereign server. @mpdehaan "Basically users would be writing their own playbooks" The whole point of projects like …	adrinux	mpdehaan
110	2014-07-14 16:10:04	FWIW, ansible-galaxy CLI already takes a requirements file that will download all deps from github. No hunting required. On Mon, Jul 14, 2014 at 12:07 PM, Adrian Simmons notifications@github.com wrote: > I still cant really see what the benefit of Galaxy is to role collections > like sovereign. For starters the roles tend to be interdependent, putting > them on Galaxy would likely require increas…	mpdehaan	mpdehaan
110	2014-08-01 20:59:54	This issue has been open a long time. I'd like to resolve it. I'm inclined to agree with @adrinux. For better or worse, the components of Sovereign are fairly coupled. I'm not sure that breaking them into Galaxy roles would make life better for Sovereign users or developers, and I'm not sure those roles would have much use to anyone trying to use them outside of Sovereign's context. Also, Galaxy …	al3x	adrinux
110	2014-08-02 19:06:59	Fair enough, this was originally opened to just be a suggestion. (The beta is mostly just a label - nothing is really changing in any greatly significant ways soon, we just have to remove the sticker) On Fri, Aug 1, 2014 at 5:00 PM, Alex Payne notifications@github.com wrote: > This issue has been open a long time. I'd like to resolve it. > > I'm inclined to agree with @adrinux https://github.com/…	mpdehaan	adrinux
106	2014-01-01 17:42:55	@lukecyca I understand, thanks and I will try it.	do3cc	lukecyca
105	2013-12-17 20:37:09	Thanks for reporting this, @catern. Did you run it all at once? Or did you by chance do it in batches (interrupting and restarting it)? I ask because the [task that copies the import.sql into place](https://github.com/al3x/sovereign/blob/master/roles/mailserver/tasks/postfix.yml#L20) notifies a handler to run the import. If you interrupt the playbook before that handler runs, it won’t import. Wor…	lukecyca	catern
105	2014-01-12 23:08:45	@bryanjswift: we just merged a pull request that moves Sovereign from MySQL to PostgreSQL. Could you please see if you have the same issue on Postgres and, if so, reopen with any diagnostic output? Thanks!	al3x	bryanjswift
99	2014-07-02 21:23:22	@al3x Apologies for the lack of updates on this. With current commitments I don't see me being able to take this forward. It's incredible to see how far Docker has come, and the tooling and stability definitely makes this much more feasible than six months ago. Hopefully someone else may take up the challenge.	keybits	al3x
99	2014-07-03 12:29:40	@neuhaus No disk/memory overhead worth mentioning imho.	denibertovic	neuhaus
99	2015-03-04 08:30:08	@denibertovic I started using Docker at work and ran into several severe bugs, I'm glad it's postponed for now. I wouldn't call it anywhere near production ready.	neuhaus	denibertovic
99	2015-03-05 10:05:50	@neuhaus I'm using it everywhere...and haven't had issues.	denibertovic	neuhaus
97	2013-11-23 01:13:54	@pdebruic that would be awesome. Let me know if I can lend a hand.	lukecyca	pdebruic
97	2013-11-29 15:30:54	@al3x That's a good question. It seems I did the following in my playbook that are not currently present in sovereign: - Explicitly setting the server's timezone - Installing and configuring unattended-upgrades for security updates (would address issue #92) - Deploy/main_user_name user configured for passwordless sudo - Following sovereign's "prep the server" instructions, my playbook creates tha…	robfeldmann	al3x
97	2013-12-17 20:51:14	- We got logwatch in #102. - Unattended Upgrades has an open issue already: #92 (contribution welcome) @PajamaSoft: I like your suggestion of providing a means to bootstrap the deploy user, and also to set the timezone. If it can slim down the manual steps in the README, that would be great. Please submit a PR if you’re so inclined. The common role is indeed where those would belong. @stephenjami…	lukecyca	pdebruic
97	2013-12-17 20:51:14	- We got logwatch in #102. - Unattended Upgrades has an open issue already: #92 (contribution welcome) @PajamaSoft: I like your suggestion of providing a means to bootstrap the deploy user, and also to set the timezone. If it can slim down the manual steps in the README, that would be great. Please submit a PR if you’re so inclined. The common role is indeed where those would belong. @stephenjami…	lukecyca	stephenjamieson
88	2013-11-10 20:37:13	Nice, thanks @jlund.	al3x	jlund
86	2013-11-11 20:26:52	@boothead this is fantastic. Thanks! Unfortunately I had made some other commits which were conflicting with this, but I've merged it manually. I also addressed @al3x's comments.	lukecyca	boothead
86	2013-11-11 20:26:52	@boothead this is fantastic. Thanks! Unfortunately I had made some other commits which were conflicting with this, but I've merged it manually. I also addressed @al3x's comments.	lukecyca	al3x
86	2013-11-15 01:28:47	Awesome improvements, @boothead! It makes me incredibly happy that people are using this and now you've made it even easier. Nicely done. I love open source.	jlund	boothead
83	2013-11-09 16:38:32	@al3x: Here's a simple syntax check script. Go to Travis CI and enable this repo, then merge this PR. I am familiar with Travis and it's free, but if you prefer Circle CI, I have no objections. I would still like to do full testing on the playbook, but it will take more work to figure out so this will have to do for now.	lukecyca	al3x
76	2013-10-29 15:16:47	This gets rid of the error, but still doesn't set up ufw to start at boot. I would prefer conditionally calling `ufw logging off` on Debian 7. And then running `ufw --force enable` unconditionally. That way we would avoid the error altogether. Since I'm the only one actually affected by this, I don't mind making the change, if everyone agrees on that solution. @ariddell thanks for your help troub…	lukecyca	ariddell
73	2013-10-28 00:51:08	Interesting. I switched my server over to it and didn't run into that issue. +1 to @ariddell's suggestion of `ignore_errors` as a temporary solution.	al3x	ariddell
73	2013-10-28 03:36:00	@al3x: ansible may be skipping the task for you because the previous task checks if `ufw status` reports that it's running (which it is, depending on the timing). However, if you log in and try `/etc/init.d/ufw start` you may find that it skips it, which means it will also skip it on boot. If you run `ufw disable` and `ufw --force enable`, you should see the error. (If you don't, then I'm serious…	lukecyca	al3x
66	2013-11-05 22:19:43	@boothead Here's an example: https://gist.github.com/al3x/7327347	al3x	boothead
58	2016-09-29 19:43:24	@jplock Hi guy, i'm planning to develop a product based on your source code. Do you still working on this?	huytiki	jplock
58	2016-09-29 20:52:26	@huytiki working on what, specifically? I added read-it-later support in #227	jplock	huytiki
54	2013-10-21 02:01:57	@explorigin Is this still an issue for you?	al3x	explorigin
46	2014-01-12 23:16:16	I'm no longer seeing this behavior. How about you, @lukecyca?	al3x	lukecyca
45	2013-11-22 18:29:04	Since applying these changes I'm seeing spam (mail with `X-DSPAM-Result: Spam` headers) show up in my inbox. @lukecyca, how about you?	al3x	lukecyca
45	2013-11-23 01:16:55	@al3x I haven't had that problem. `X-DSPAM-Result: Spam` is going directly to the `Spam` subfolder for me. Could you capture a relevant segment of `/var/log/mail.log` and post it or email it to me?	lukecyca	al3x
43	2014-02-11 04:44:02	@knitatoms: I like cgit too. @tilsammans: gitbucket looks nice but I'm concerned about adding another memory-hungry JVM process (in addition to Lucene, which we use for email search).	al3x	tilsammans
42	2015-02-25 18:54:07	Not to sound like a broken record, but: I'm open to a pull request. Apache httpd has worked well for most Sovereign users. As @ariddell pointed out, higher-memory VPS instances have come down in price.	al3x	ariddell
42	2016-03-11 23:49:58	I'm curious to know what people think of switching from Apache to Nginx, more than a year later after the last comment on this issue. It was mentioned in the LetsEncrypt discussion over at #451, and also with PR #526 aiming to modularize sovereign I thought it might be a good time to give this a second thought. From what I've gathered, @ariddell is in favor of switching to Nginx, and @neuhaus doe…	aminb	ariddell
42	2017-03-11 16:26:24	@tynsh do you have any fork or something were we could support you somehow?	alexanderadam	tynsh
42	2017-03-12 16:30:01	@tynsh what a pity. If I may ask: do you use an alternative you could recommend?	alexanderadam	tynsh
42	2017-03-12 17:51:41	@alexanderadam yes, I've started writing my own playbook which uses [a nginx role](https://github.com/HanXHX/ansible-nginx) which is pretty easy to use and works well. I can recommend that if you want to integrate nginx into your playbooks.	tynsh	alexanderadam
42	2017-03-12 18:06:52	@tynsh does it integrate a full email config similar to the one in [sovereign](https://github.com/sovereign/sovereign#services-provided) as well? You don't [have it public on GitHub yet](https://github.com/tynsh?tab=repositories), right?	alexanderadam	tynsh
42	2017-03-12 20:35:00	@al3x I totally understand that there are reasons for you not to solve this issue not by yourself. However, if I interpreted your comment correctly, *closing* this issue was not what you really intended to do. Because you are actually *open* to get this issue solved. So as this issue *isn't rejected nor solved* it should be still open so nobody can misinterpret the state of this issue (as rejecte…	alexanderadam	al3x
42	2017-03-24 04:16:33	Whats the status on this, is there a reason it was closed? It seems there is still a desire by users for nginx over apache. @aminb as for Mailu if that was a set of ansible scripts instead of a docker container I would easily consider using it.	Brando753	aminb
32	2014-01-10 01:54:05	@ssoriche I've reviewed your branch, and it looks fantastic. Great work. Would you mind sending over a pull request?	al3x	ssoriche
32	2014-01-10 03:43:18	@al3x do you want the postgres only branch or the mix?	ssoriche	al3x
32	2014-01-10 19:10:44	The Postgres-only branch, please. ## Alex Payne > On Jan 9, 2014, at 19:43, Shawn Sorichetti notifications@github.com wrote: > > @al3x do you want the postgres only branch or the mix? > > — > Reply to this email directly or view it on GitHub.	al3x	al3x
31	2013-09-19 15:27:37	@bcachet It might be worth checking around the Postfix mailing list.	al3x	bcachet
31	2013-09-22 04:28:51	The `*_CAfile` parameters are not quite right after this change. I've studied the postfix docs some more ([this page](http://www.postfix.org/TLS_README.html) is especially detailed) and here are the relevant parts: ### [smtp_tls_CAfile](http://www.postfix.org/postconf.5.html#smtp_tls_CAfile) > A file containing CA certificates of root CAs trusted to sign either remote SMTP server certificates or …	lukecyca	bcachet
18	2013-09-05 00:54:50	@bcachet Is your password hash similar to this: I used the following command to generate the hash You need to include the full hash, including the $6 at the beginning which signifies the hashing algorithm.	jordanbrock	bcachet
15	2013-11-03 16:48:05	@abl & @sloped: Have either of you had any luck with this? If you've got it working, please submit a PR.	lukecyca	sloped
15	2013-11-03 16:48:05	@abl & @sloped: Have either of you had any luck with this? If you've got it working, please submit a PR.	lukecyca	abl
15	2014-01-12 23:10:42	@abl: can we expect a PR, or should we work on this ourselves? Thanks.	al3x	abl
15	2014-01-21 21:30:41	@al3x - still waiting on employer approval :( I promise it was a really quick fix, however, so I'd say to just go ahead with it.	abl	al3x
14	2014-01-06 19:18:39	@abl When you say splice what did you mean? I started this thinking the Wildcard SSL was going to be required for the subdomains, otherwise I would need multiple IPs. I bought an AlphaSSL wildcard rather cheap through ssl2buy.com but if I could get multiple StartSSL certificates to work I might try to back out of the purchase. What (and Why) were the requirements for the X.509 certificate and ser…	EHLOVader	abl
8	2014-01-16 08:06:19	@cji any chance you could submit that pull request? @al3x hop you don't mind me going through the issues too. :smile_cat:	tilsammans	al3x
8	2014-01-16 08:06:19	@cji any chance you could submit that pull request? @al3x hop you don't mind me going through the issues too. :smile_cat:	tilsammans	cji
7	2013-09-21 20:41:01	Well. I submitted this pull request #35 just before reading the issue list... So, it's not into the VPN but it may help, @kjake	lisael	kjake
6	2013-08-28 01:14:53	@vertis Please see https://www.duosecurity.com/editions and note the free Personal edition.	al3x	vertis
6	2013-08-28 01:24:07	@al3x Ah, that makes more sense. The products page just has "free trial" everywhere. On 28/08/13 11:14 AM, Alex Payne wrote: > @vertis https://github.com/vertis Please see > https://www.duosecurity.com/editions and note the free Personal edition. > > — > Reply to this email directly or view it on GitHub > https://github.com/al3x/sovereign/issues/6#issuecomment-23383529.	vertis	vertis
6	2013-08-28 01:24:07	@al3x Ah, that makes more sense. The products page just has "free trial" everywhere. On 28/08/13 11:14 AM, Alex Payne wrote: > @vertis https://github.com/vertis Please see > https://www.duosecurity.com/editions and note the free Personal edition. > > — > Reply to this email directly or view it on GitHub > https://github.com/al3x/sovereign/issues/6#issuecomment-23383529.	vertis	al3x
6	2013-08-28 21:39:48	@mpettitt Sure, seems good. Unified auth across the whole setup is probably a prerequisite for integrating any of these multi-factor auth solutions, though.	al3x	mpettitt
6	2014-03-24 16:40:38	The more stuff we can integrate with a MFA solution, the better. Whatever route gets us more coverage. -- Alex Payne @al3x From: Justin Plock notifications@github.com Reply: al3x/sovereign reply@reply.github.com Date: March 23, 2014 at 21:37:11 To: al3x/sovereign sovereign@noreply.github.com Cc: Alex Payne al3x@al3x.net Subject: Re: [sovereign] Two-factor Auth (#6) Do we want Duo integrated with …	al3x	al3x
5	2013-08-20 23:44:48	@hoosteeno It probably would be valuable to someone :) You're welcome to submit a playbook for that if you have time.	al3x	hoosteeno
3	2013-08-20 21:01:31	@vsviridov Can you describe why you'd like an alternative? I originally used [Radicale](http://radicale.org) but found it somewhat buggy compared to ownCloud's implementation of those standards. Plus, ownCloud gives you Dropbox-style sync and other nice features "for free".	al3x	vsviridov
2	2015-01-02 14:28:52	@flasheater You're encouraged to fork and/or modify your particular Sovereign installation. However, we've chosen Prosody because of its easy administration and low memory footprint, so we're unlikely to replace it with Ejabberd. You may find https://github.com/birkand/ansible-role-lider-ejabberd useful.	al3x	flasheater
659	2017-02-26 09:32:06	Looks like [a bug](https://github.com/composer/composer/issues/6193) in @composer which is a package manager for php There needs to be a new stable release of composer, which can be tracked on their [download page](https://getcomposer.org/download/).	sauravg	composer
634	2016-12-11 05:10:28	@lukecyca Fixed those typos.	OKNoah	lukecyca
621	2016-11-21 13:05:31	MySQL is not being dumped in `sovereign/roles/tarsnap/files/tarsnap.sh`, so this database does not get backed up at the moment. Thanks to @cimm for bringing this to our attention in his PR #615	neuhaus	cimm
615	2016-12-12 18:46:22	@cromulus I agree with you in general terms. One thing to try to hang onto is the accumulated knowledge embedded in sovereign (and similar projects using ansible like debops and streisand). (Maybe @drybjed knows about new projects that fit your description?) I'd certainly be interested in learning about projects attempting a fully modular approach. I think other users of sovereign would be intere…	ariddell	drybjed
604	2016-10-18 00:37:37	[This wiki page](https://github.com/sovereign/sovereign/wiki/Migrating-from-Debian-7-to-Debian-8) suggests that webmail is not currently functional in the jessie branch (now master) but PR #590 has been merged and the README suggests that webmail is indeed functional. I don't personally use webmail on my main Sovereign install. Paging @mikeashley who worked on that PR. :)	lukecyca	mikeashley
595	2016-09-29 06:02:33	After upgrading to Jessie, I am not able to get rmilter to work. I get these messages in `/var/log/mail.log`: I noticed that the rmilter process is still using a unix socket, but from #521 it sounds like the intention is to use a tcp socket. Perhaps `/etc/rmilter.conf` needs to be specified by ansible. Better yet, perhaps we should put all configuration overrides in `rmilter.conf.local` or `rmilt…	lukecyca	carljm
595	2016-10-14 08:47:54	> So the issue is that postfix running smtpd in a chroot can't reach the rmilter unix domain socket? In #521, @carljm explains why he chose to use a TCP socket, which I think is probably fine. At least, that's not what I'm trying to change here. The issue here is that the configuration for rmilter appears to still try to use the UNIX socket, which is contradictory to the comments in #521, etc. It…	lukecyca	carljm
576	2016-08-09 12:51:22	I appreciate how this solves a real problem. It does, however, as @carljm points out, run contrary to the idea of the ansible configuration specifying precisely the desired state of the server. edit: correct @mention	ariddell	mention
560	2016-05-30 20:29:31	@Yannik do you have any thoughts about @JasperWallace's comment and/or this PR?	ariddell	Yannik
533	2016-04-05 18:16:19	@neuhaus This PR doesn't change the fact that Apache is stopped before running the letsencrypt client, it just moves that logic directly into the `gencert` script instead of having it in Ansible. The LE config that @mikeashley set up uses the `standalone` letsencrypt plugin, which runs its own webserver, thus it needs ports 80/443 available, thus we have to shut down our Apache first. It might be…	carljm	mikeashley
526	2016-04-22 12:44:21	(Line comments have been addressed) This is indeed "only a small part of addressing resuability", as @mikeashley puts it. The title of the PR is perhaps too ambitious. I would love to do more. I find that inter-dependencies like postgres are difficult to deal with in ansible. I haven't seen a satisfactory solution really (although some of @drybjed's tricks in https://github.com/debops/debops are …	ariddell	drybjed
526	2016-04-25 08:22:54	I recommend we take this PR, but it would be good to get a look from one more committer. @neuhaus or @jplock or @lukecyca? Documentation still needs updated. Also, has this been tested? @ariddell are you sure about password migration? People upgrading their Debian 7 servers would need to do this.	mikeashley	lukecyca
526	2016-04-25 08:22:54	I recommend we take this PR, but it would be good to get a look from one more committer. @neuhaus or @jplock or @lukecyca? Documentation still needs updated. Also, has this been tested? @ariddell are you sure about password migration? People upgrading their Debian 7 servers would need to do this.	mikeashley	jplock
526	2016-04-25 08:22:54	I recommend we take this PR, but it would be good to get a look from one more committer. @neuhaus or @jplock or @lukecyca? Documentation still needs updated. Also, has this been tested? @ariddell are you sure about password migration? People upgrading their Debian 7 servers would need to do this.	mikeashley	neuhaus
526	2016-04-25 12:52:13	I have tested this. I'll do some additional testing about the password migration when I write the docs. On 04/25, Mike Ashley wrote: > I recommend we take this PR, but it would be good to get a look from one more committer. @neuhaus or @jplock or @lukecyca? > > Documentation still needs updated. Also, has this been tested? @ariddell are you sure about password migration? People upgrading their De…	ariddell	lukecyca
526	2016-04-25 12:52:13	I have tested this. I'll do some additional testing about the password migration when I write the docs. On 04/25, Mike Ashley wrote: > I recommend we take this PR, but it would be good to get a look from one more committer. @neuhaus or @jplock or @lukecyca? > > Documentation still needs updated. Also, has this been tested? @ariddell are you sure about password migration? People upgrading their De…	ariddell	jplock
526	2016-04-25 12:52:13	I have tested this. I'll do some additional testing about the password migration when I write the docs. On 04/25, Mike Ashley wrote: > I recommend we take this PR, but it would be good to get a look from one more committer. @neuhaus or @jplock or @lukecyca? > > Documentation still needs updated. Also, has this been tested? @ariddell are you sure about password migration? People upgrading their De…	ariddell	neuhaus
526	2016-05-28 10:00:03	I'll test it, taking it from the top. I'll consider @QWp6t's input on ansible-vault as well as I work my way through a test setup.	mikeashley	QWp6t
501	2016-02-19 12:40:07	@mikeashley has done an epic amount of high quality work on the Let's Encrypt scheme/role and on getting the jessie branch working. I'd like to propose that he be made a contributor to sovereign. cc: @al3x, @lukecyca, @neuhaus, @jplock	ariddell	mikeashley
501	2016-02-19 12:40:07	@mikeashley has done an epic amount of high quality work on the Let's Encrypt scheme/role and on getting the jessie branch working. I'd like to propose that he be made a contributor to sovereign. cc: @al3x, @lukecyca, @neuhaus, @jplock	ariddell	lukecyca
501	2016-02-19 12:40:07	@mikeashley has done an epic amount of high quality work on the Let's Encrypt scheme/role and on getting the jessie branch working. I'd like to propose that he be made a contributor to sovereign. cc: @al3x, @lukecyca, @neuhaus, @jplock	ariddell	al3x
501	2016-02-19 12:40:07	@mikeashley has done an epic amount of high quality work on the Let's Encrypt scheme/role and on getting the jessie branch working. I'd like to propose that he be made a contributor to sovereign. cc: @al3x, @lukecyca, @neuhaus, @jplock	ariddell	jplock
501	2016-02-19 12:40:07	@mikeashley has done an epic amount of high quality work on the Let's Encrypt scheme/role and on getting the jessie branch working. I'd like to propose that he be made a contributor to sovereign. cc: @al3x, @lukecyca, @neuhaus, @jplock	ariddell	neuhaus
497	2016-02-17 02:04:51	On Ubuntu 14.04 and a standard sovereign install, I get this the opendmarc_report.log > Can't locate DBD/yes.pm in @INC (you may need to install the DBD::yes module) (@INC contains: /etc/perl /usr/local/lib/perl/5.18.2 /usr/local/share/perl/5.18.2 /usr/lib/perl5 /usr/share/perl5 /usr/lib/perl/5.18 /usr/share/perl/5.18 /usr/local/lib/site_perl .) at /usr/sbin/opendmarc-import line 22. > Can't loca…	simontretter	INC
491	2016-02-13 12:52:32	I would like @al3x to weigh in on intent. Some brief googling fails to turn up how to configure this to use postgres, and the man pages are all about mysql for report generation. Seems like the two options are 1) drop opendmarc, and 2) revert to using mysql and install it.	mikeashley	al3x
462	2016-02-17 12:42:56	This is the first new role in awhile. Personally, I'd like to use this role rather than owncloud. What about making this the first standalone galaxy role, sovereign-radicale. @lukecyca raised this issue recently here https://github.com/sovereign/sovereign/issues/440#issuecomment-162928760.	ariddell	lukecyca
451	2016-02-06 18:38:07	@mikeashley if no VirtualHost is configured in Apache it should use the default host. As long as the `Alias` is configured there, it will work. @aridell I don't mind switching to nginx completely, but I'm not fond of using two different pieces of HTTP server software on one machine. It just wastes RAM (which is the most expensive resource on a rented server). It also doubles the attack surface. A…	neuhaus	aridell
427	2015-12-05 17:03:12	I can definitely do that, but before i do: a lot of the changes in this branch by @al3x from Sept (e.g. 69abd70297a89051c3caa40b304dc134c53d048d) are already incompatible with Wheezy as far as I can tell. So perhaps we can clarify the goals of each branch / long term...	sread	al3x
425	2015-11-04 20:30:51	I'm finding that my blog isn't accessible via http, only via https. The intended behaviour is to issue a redirect to https, as well as a `Strict-Transport-Security` to tell the browser to use https for subsequent requests to the hostname. I suspect this hid the issue from me for a long time. To test your own site: `curl -v example.com`. Expected behaviour is to get a 301 redirect, but actual beha…	lukecyca	almereyda
425	2015-11-04 20:30:51	I'm finding that my blog isn't accessible via http, only via https. The intended behaviour is to issue a redirect to https, as well as a `Strict-Transport-Security` to tell the browser to use https for subsequent requests to the hostname. I suspect this hid the issue from me for a long time. To test your own site: `curl -v example.com`. Expected behaviour is to get a 301 redirect, but actual beha…	lukecyca	philandstuff
406	2015-11-18 11:53:26	What @sread said. I run into this issue also. @al3x what is the proposed sollution for jessie? I can send a PR.	danmilon	al3x
401	2015-07-27 12:37:23	Since I need to use openvpn for another project, I thought I'd get started on this one. I think most of the needed changes are just systemd related (e.g., starting dnsmasq needs to be handled by systemd) One thing I'm not sure about is where the openvpn firewall rules should be put. Is `/etc/rc.local` the place for them? Would putting them in `/etc/ufw/before.rules` make more sense? @jlund For re…	ariddell	jlund
385	2015-06-13 08:41:51	Hello @al3x just wondering - why do you use the dhoppe boxes for the jessie branch instead of the box-cutter ones?	neuhaus	al3x
381	2015-06-05 12:45:04	I guess @al3x will fix our access rights when he's woken up. :-)	neuhaus	al3x
380	2015-06-04 18:03:19	I'm concerned about becoming a bottleneck for future work on Sovereign. I'd like to move the project to the https://github.com/sovereign organization that @lukecyca grabbed a while ago, and in the process add some other maintainers who can push changes to `master` without waiting for my approval. Right now, @lukecyca is the only other maintainer, and he's also quite busy. I'd like to invite @neuh…	al3x	lukecyca
380	2015-06-04 18:03:19	I'm concerned about becoming a bottleneck for future work on Sovereign. I'd like to move the project to the https://github.com/sovereign organization that @lukecyca grabbed a while ago, and in the process add some other maintainers who can push changes to `master` without waiting for my approval. Right now, @lukecyca is the only other maintainer, and he's also quite busy. I'd like to invite @neuh…	al3x	synchrone
380	2015-06-04 18:03:19	I'm concerned about becoming a bottleneck for future work on Sovereign. I'd like to move the project to the https://github.com/sovereign organization that @lukecyca grabbed a while ago, and in the process add some other maintainers who can push changes to `master` without waiting for my approval. Right now, @lukecyca is the only other maintainer, and he's also quite busy. I'd like to invite @neuh…	al3x	ariddell
380	2015-06-04 18:03:19	I'm concerned about becoming a bottleneck for future work on Sovereign. I'd like to move the project to the https://github.com/sovereign organization that @lukecyca grabbed a while ago, and in the process add some other maintainers who can push changes to `master` without waiting for my approval. Right now, @lukecyca is the only other maintainer, and he's also quite busy. I'd like to invite @neuh…	al3x	jplock
380	2015-06-04 18:03:19	I'm concerned about becoming a bottleneck for future work on Sovereign. I'd like to move the project to the https://github.com/sovereign organization that @lukecyca grabbed a while ago, and in the process add some other maintainers who can push changes to `master` without waiting for my approval. Right now, @lukecyca is the only other maintainer, and he's also quite busy. I'd like to invite @neuh…	al3x	lvillani
380	2015-06-04 18:03:19	I'm concerned about becoming a bottleneck for future work on Sovereign. I'd like to move the project to the https://github.com/sovereign organization that @lukecyca grabbed a while ago, and in the process add some other maintainers who can push changes to `master` without waiting for my approval. Right now, @lukecyca is the only other maintainer, and he's also quite busy. I'd like to invite @neuh…	al3x	neuhaus
380	2015-06-04 20:09:53	Thumbs up from me! -Sven > Am 04.06.2015 um 20:03 schrieb Alex Payne notifications@github.com: > > I'm concerned about becoming a bottleneck for future work on Sovereign. I'd like to move the project to the https://github.com/sovereign organization that @lukecyca grabbed a while ago, and in the process add some other maintainers who can push changes to master without waiting for my approval. > > …	neuhaus	synchrone
380	2015-06-04 20:09:53	Thumbs up from me! -Sven > Am 04.06.2015 um 20:03 schrieb Alex Payne notifications@github.com: > > I'm concerned about becoming a bottleneck for future work on Sovereign. I'd like to move the project to the https://github.com/sovereign organization that @lukecyca grabbed a while ago, and in the process add some other maintainers who can push changes to master without waiting for my approval. > > …	neuhaus	ariddell
380	2015-06-04 20:09:53	Thumbs up from me! -Sven > Am 04.06.2015 um 20:03 schrieb Alex Payne notifications@github.com: > > I'm concerned about becoming a bottleneck for future work on Sovereign. I'd like to move the project to the https://github.com/sovereign organization that @lukecyca grabbed a while ago, and in the process add some other maintainers who can push changes to master without waiting for my approval. > > …	neuhaus	lvillani
380	2015-06-04 20:09:53	Thumbs up from me! -Sven > Am 04.06.2015 um 20:03 schrieb Alex Payne notifications@github.com: > > I'm concerned about becoming a bottleneck for future work on Sovereign. I'd like to move the project to the https://github.com/sovereign organization that @lukecyca grabbed a while ago, and in the process add some other maintainers who can push changes to master without waiting for my approval. > > …	neuhaus	neuhaus
380	2015-06-04 20:12:23	Let's use this opportunity to set up some guidelines for everything that is added to the master branch. My suggestion: Commits should be tested on Debian stable and Ubuntu LTS. -Sven > Am 04.06.2015 um 20:03 schrieb Alex Payne notifications@github.com: > > I'm concerned about becoming a bottleneck for future work on Sovereign. I'd like to move the project to the https://github.com/sovereign organ…	neuhaus	synchrone
380	2015-06-04 20:12:23	Let's use this opportunity to set up some guidelines for everything that is added to the master branch. My suggestion: Commits should be tested on Debian stable and Ubuntu LTS. -Sven > Am 04.06.2015 um 20:03 schrieb Alex Payne notifications@github.com: > > I'm concerned about becoming a bottleneck for future work on Sovereign. I'd like to move the project to the https://github.com/sovereign organ…	neuhaus	ariddell
380	2015-06-04 20:12:23	Let's use this opportunity to set up some guidelines for everything that is added to the master branch. My suggestion: Commits should be tested on Debian stable and Ubuntu LTS. -Sven > Am 04.06.2015 um 20:03 schrieb Alex Payne notifications@github.com: > > I'm concerned about becoming a bottleneck for future work on Sovereign. I'd like to move the project to the https://github.com/sovereign organ…	neuhaus	lvillani
380	2016-02-09 14:21:12	If @mikeashley is interested in commit privilege, I think he deserves it by now :-)	neuhaus	mikeashley
345	2015-01-21 08:58:47	@al3x @jlund @boothead @lukecyca @jplock @lvillani , please review the changes, hope this will help. Thanks - Install the iptables-persistent to save the iptables rule instead of adding it to the rc.local - Get the result of iptables -L -v command and register the result so that we can add and save the iptables rules if it doesn't have them already - Instead of copy the rc.local as template, addi…	arbabnazar	lukecyca
345	2015-01-21 08:58:47	@al3x @jlund @boothead @lukecyca @jplock @lvillani , please review the changes, hope this will help. Thanks - Install the iptables-persistent to save the iptables rule instead of adding it to the rc.local - Get the result of iptables -L -v command and register the result so that we can add and save the iptables rules if it doesn't have them already - Instead of copy the rc.local as template, addi…	arbabnazar	boothead
345	2015-01-21 08:58:47	@al3x @jlund @boothead @lukecyca @jplock @lvillani , please review the changes, hope this will help. Thanks - Install the iptables-persistent to save the iptables rule instead of adding it to the rc.local - Get the result of iptables -L -v command and register the result so that we can add and save the iptables rules if it doesn't have them already - Instead of copy the rc.local as template, addi…	arbabnazar	jlund
345	2015-01-21 08:58:47	@al3x @jlund @boothead @lukecyca @jplock @lvillani , please review the changes, hope this will help. Thanks - Install the iptables-persistent to save the iptables rule instead of adding it to the rc.local - Get the result of iptables -L -v command and register the result so that we can add and save the iptables rules if it doesn't have them already - Instead of copy the rc.local as template, addi…	arbabnazar	jplock
345	2015-01-21 08:58:47	@al3x @jlund @boothead @lukecyca @jplock @lvillani , please review the changes, hope this will help. Thanks - Install the iptables-persistent to save the iptables rule instead of adding it to the rc.local - Get the result of iptables -L -v command and register the result so that we can add and save the iptables rules if it doesn't have them already - Instead of copy the rc.local as template, addi…	arbabnazar	lvillani
345	2015-01-21 08:58:47	@al3x @jlund @boothead @lukecyca @jplock @lvillani , please review the changes, hope this will help. Thanks - Install the iptables-persistent to save the iptables rule instead of adding it to the rc.local - Get the result of iptables -L -v command and register the result so that we can add and save the iptables rules if it doesn't have them already - Instead of copy the rc.local as template, addi…	arbabnazar	al3x
339	2015-01-15 17:18:26	couldnt get the @openssh.com ciphers to work with the default openssh packaged with my debian on the VPS so i trimmed the cipherlist to those included with it. I can incldue a commented out line with the new recommendations in the defautls var for an easy switch though.	fengor	openssh
332	2014-11-13 03:42:21	On fresh installs of Debian 7.6, the current order of steps will lock you out of SSH. This change will enable UFW only after creating firewall rules for http, https, ssh, and DNS. Fix comes from @Debugreality in issue #303:	apsanz	Debugreality
330	2014-11-10 17:26:45	Sorry this looks like it as a duplicate of issue #303. I am not sure why that issue was close because it still happening in the master. Can I submit a pull request with @Debugreality's fix?	apsanz	Debugreality
328	2014-11-08 20:14:08	So what we need is to, as @al3x pointed out, actually begin splitting up Sovereign into separate modules the can be used individually or as part of a "Sovereign Package". That last part is the hard part to figure out, and @PiPeep had some suggestions (see his comments there).	taoeffect	PiPeep
328	2014-11-08 20:14:08	So what we need is to, as @al3x pointed out, actually begin splitting up Sovereign into separate modules the can be used individually or as part of a "Sovereign Package". That last part is the hard part to figure out, and @PiPeep had some suggestions (see his comments there).	taoeffect	al3x
309	2015-01-15 16:57:41	Would like to merge a PR that uses the option @malvim suggested.	al3x	malvim
306	2014-10-18 06:50:36	I believe that @neuhaus has corrected many issues with getting Sovereign running on Ubuntu 14.04. He'd be the best person to check with.	the-solipsist	neuhaus
306	2014-10-18 19:19:53	## I'm not running Ubuntu 12.04 anywhere, so I can't really support it. If you have concrete issues I can try to help though. Von unterwegs > Am 18.10.2014 um 08:50 schrieb the-solipsist notifications@github.com: > > I believe that @neuhaus has corrected many issues with getting Sovereign running on Ubuntu 14.04. He'd be the best person to check with. > > — > Reply to this email directly or view …	neuhaus	neuhaus
293	2014-08-16 17:54:54	The two `python3` commands in the README for generating password hashes don't seem to be working. I'm using Python 3.3.2 on OS X. When I try them with "password", the first one gives just a salt (I think). The second one crashes. @ariddell, it looks like you worked on these commands. Could you have a look and let me know if I'm doing something wrong? Also, it would be good to use `getpass` so tha…	lukecyca	ariddell
239	2014-05-09 22:20:16	Hi @al3x, Here is my submission for Newebe (more infos here: #228). It sets up three daemons: - Newebe: a Python program that runs the Newebe instance. - CouchDB: The database used by Newebe. - Supervisor: a process manager in Python that manages the Newebe daemon. It adds a configuration to Apache2: - a reverse proxy between newebe.{{soevereign_domain}}:443 and localhost:8282. I hope everything …	gelnior	al3x
224	2014-04-18 13:52:48	fixes #156 by adding the -L flag, as suggested by @ventolin	nstanke	ventolin
218	2014-04-11 00:10:41	@PajamaSoft If your main account (named "deploy" by default) has sudo privileges you should be able to do `sudo su` and get in. Other than that I'm not sure. @nstanke The error in the roundcube logs doesn't seem too helpful – just the following repeated several time:	jgillman	PajamaSoft
217	2014-04-10 00:48:05	While playing around with #216, I had set up the jessie repo and accidentally tried to run the playbooks. This breaks all sorts of stuff since the packages are so much newer in jessie. To prevent the playbooks from breaking for other people, I was thinking of locking in the specific apt versions of all of the packages (especially for things like roundcube). Then we can upgrade them later on witho…	jplock	lukecyca
217	2014-04-10 00:48:05	While playing around with #216, I had set up the jessie repo and accidentally tried to run the playbooks. This breaks all sorts of stuff since the packages are so much newer in jessie. To prevent the playbooks from breaking for other people, I was thinking of locking in the specific apt versions of all of the packages (especially for things like roundcube). Then we can upgrade them later on witho…	jplock	al3x
216	2014-04-09 15:57:34	The one issue I see with doing this though is if we add the jessie repo, its going to want to install a lot of packages from there instead of preferring the wheezy versions. @lukecyca or @al3x, any opinions?	jplock	lukecyca
216	2014-04-09 15:57:34	The one issue I see with doing this though is if we add the jessie repo, its going to want to install a lot of packages from there instead of preferring the wheezy versions. @lukecyca or @al3x, any opinions?	jplock	al3x
216	2014-04-09 17:24:27	Maybe it's time to roll forward a release of Debian? Sovereign is coming up on a year old in several months. ## Alex Payne > On Apr 9, 2014, at 8:57, Justin Plock notifications@github.com wrote: > > The one issue I see with doing this though is if we add the jessie repo, its going to want to install a lot of packages from there instead of preferring the wheezy versions. > > @lukecyca or @al3x, an…	al3x	lukecyca
216	2014-04-09 17:24:27	Maybe it's time to roll forward a release of Debian? Sovereign is coming up on a year old in several months. ## Alex Payne > On Apr 9, 2014, at 8:57, Justin Plock notifications@github.com wrote: > > The one issue I see with doing this though is if we add the jessie repo, its going to want to install a lot of packages from there instead of preferring the wheezy versions. > > @lukecyca or @al3x, an…	al3x	al3x
207	2014-03-30 14:25:11	libpam-dev didn't exist for some people so switching to libpam0g-dev instead. This should fix the issue @nstanke was having on #199	jplock	nstanke
200	2014-03-29 14:36:38	@al3x or @lukecyca, is this something we want to do, or just continue using the certificates as we are today?	jplock	lukecyca
200	2014-03-29 14:36:38	@al3x or @lukecyca, is this something we want to do, or just continue using the certificates as we are today?	jplock	al3x
195	2014-03-27 22:58:41	Looks like good work, and 2FA is something we really need. I’m not crazy about relying on a third-party cloud-based service to do it though. Seems antithetical to sovereign. I’d much prefer to do this using the google auth pam module, which is compatible with a variety of smart-phone tokens (including Google Authenticator) as well as hardware tokens (such as from [Feitian](http://www.ftsafe.com/p…	lukecyca	al3x
184	2014-03-09 23:07:13	I'll just mention that plain IMAP login isn't working for me either, but that might be a separate issue, since this is the first time I'm trying and I might be trying wrong credentials (user field with/out `@example.com` etc.) Also, @jplock's recent commit 1bd900bfae touched some of the roundcube user/pass stuff, might it be related?	yuvadm	example
137	2014-05-29 13:13:41	@knitatoms that's really helpful. It's a pain for ZNC as well. I'd welcome adding the mkpasswd trick to the docs.	ariddell	knitatoms
116	2014-01-17 01:57:27	@jplock apparently ran into this issue simply from a reboot. Perhaps we need to look into preventing services from starting at boot, and rather wait until the playbook mounts the encfs again.	lukecyca	jplock
110	2013-12-29 00:27:39	I’m keen to integrate with Galaxy. Sovereign is gaining new functionality at a good rate, and we really need a better way for users to pick and choose the functionality they want. Right now this is accomplished by commenting out roles, but Galaxy is a prettier solution. We also have talked about dockerizing our various components. @knitatoms, how would Galaxy affect this effort?	lukecyca	knitatoms
99	2014-06-27 00:30:22	@knitatoms The Ansible PR you linked to back in February has now been closed. Any chance we'll see your Docker work?	al3x	knitatoms
98	2014-01-06 03:35:37	Fixed by @markpasc in #124.	lukecyca	markpasc
97	2013-11-29 03:26:50	@PajamaSoft Your playbook seems great, but it seems like we've got 90% of it in Sovereign already. Was there anything in particular that you did in your playbook that was missing from what we've got here?	al3x	PajamaSoft
97	2013-12-17 20:51:14	- We got logwatch in #102. - Unattended Upgrades has an open issue already: #92 (contribution welcome) @PajamaSoft: I like your suggestion of providing a means to bootstrap the deploy user, and also to set the timezone. If it can slim down the manual steps in the README, that would be great. Please submit a PR if you’re so inclined. The common role is indeed where those would belong. @stephenjami…	lukecyca	PajamaSoft
90	2013-11-14 16:41:59	@PajamaSoft did pulling the latest changes fix this for you?	lukecyca	PajamaSoft
90	2013-11-14 16:47:24	I will have to try this evening, as I'm only on iPad during the day while at work. But I am hopeful it will work and I'll let you know. Thanks! —Rob On Thu, Nov 14, 2013 at 11:42 AM, Luke Cyca notifications@github.com wrote: > ## @PajamaSoft did pulling the latest changes fix this for you? > > Reply to this email directly or view it on GitHub: > https://github.com/al3x/sovereign/issues/90#issueco…	robfeldmann	PajamaSoft
73	2013-10-27 22:14:43	Following @ariddell's contribution, I switched my server to use `ufw` instead of `ferm`, and ran into this problem: I logged in and ran it manually, and got a different error: The firewall _is_ running and operating properly, but the `enable` command fails to mark itself as enabled in `/etc/ufw/ufw.conf`, so it fails to start at boot (which I think is a problem). Upon further investigation, it se…	lukecyca	ariddell
70	2013-10-13 16:56:08	This pull request is an attempt to resolve https://github.com/al3x/sovereign/issues/65. /cc @lukecyca	hectcastro	lukecyca
47	2013-09-27 18:30:59	Love it, although we should probably do away with the vars files inside the respective roles so there aren't three different places that a variable could be set. Also, any variable that has a TODO in it should probably not live in `defaults.yml`, lest it accidentally be applied to a template at runtime. If a variable requires user modification, it should live in `user.yml`. Fantastic work, thanks…	al3x	gkarekinian
43	2014-02-11 04:44:02	@knitatoms: I like cgit too. @tilsammans: gitbucket looks nice but I'm concerned about adding another memory-hungry JVM process (in addition to Lucene, which we use for email search).	al3x	knitatoms
42	2013-11-13 02:49:52	+1 on nginx @NanoXD nice ressource	i-trofimtschuk	NanoXD
42	2016-03-11 23:49:58	I'm curious to know what people think of switching from Apache to Nginx, more than a year later after the last comment on this issue. It was mentioned in the LetsEncrypt discussion over at #451, and also with PR #526 aiming to modularize sovereign I thought it might be a good time to give this a second thought. From what I've gathered, @ariddell is in favor of switching to Nginx, and @neuhaus doe…	aminb	neuhaus
37	2013-09-23 18:47:34	I think these are leftovers from @al3x local setup: ./roles/mailserver/files/etc_dovecot_conf.d_20-imap.conf: postmaster_address = postmaster@syntax.cc ./roles/mailserver/templates/etc_dovecot_conf.d_15-lda.conf.j2:postmaster_address = postmaster@syntax.cc	lbsnrs	al3x
36	2013-09-22 07:55:49	I fixed up the remaining certificate-related issues from #34 and #26. It now correctly verifies the cert when connecting with `openssl s_client -connect mail.lukecyca.com:993` (and also port 465), and also shows `Trusted TLS connection established` in `mail.log` when connecting out to other mail servers. @bcachet, can you test these out and confirm that they work for you as well? I wanted to writ…	lukecyca	bcachet
36	2013-09-22 07:55:49	I fixed up the remaining certificate-related issues from #34 and #26. It now correctly verifies the cert when connecting with `openssl s_client -connect mail.lukecyca.com:993` (and also port 465), and also shows `Trusted TLS connection established` in `mail.log` when connecting out to other mail servers. @bcachet, can you test these out and confirm that they work for you as well? I wanted to writ…	lukecyca	al3x
27	2013-09-17 10:25:54	Inspired by [this article](http://hynek.me/articles/hardening-your-web-servers-ssl-ciphers/) by @hynek, this takes us from a "C" rating to an "A" rating on https://www.ssllabs.com/ssltest/. I didn't tackle TLS compression, so there's still room for improvement there. I disabled directory listings too.	lukecyca	hynek
15	2013-08-28 00:38:39	@aleksandyr I agree that 2 is a better solution. Please do submit a pull request for it. Thanks!	al3x	aleksandyr
14	2013-08-28 00:45:43	@cpatik Yes, wildcard SSL certificates are not cheap, unfortunately. I got mine from https://www.positivessl.com, as they offered the lowest price I could find. It was quick and fairly painless. A _via media_ between self-signing and a pricey wildcard cert would be purchasing a standard (non-wildcard) cert and avoiding the use of subdomains. This is entirely doable, as there's no technical reason…	al3x	cpatik
