# Supplementary material for: Status, identity, and language: A study of issue discussions in GitHub
Source: PLoS One. 2019 Jun 14;14(6):e0215059. doi: 10.1371/journal.pone.0215059 (PMC6568400; doi:10.1371/journal.pone.0215059)
Supplement: S2 Data — (ZIP) [file pone.0215059.s003.zip › sample_46_projs_issues/t4t5_sweetalert/issue_comments_REPLACECODE.csv]

issue_num	datetime	body	login	close_date
677	2017-03-17 14:01:14	Added width and float to H2 to override any more general formatting set by other style sheets. My situation was a style sheet which set float:left on "h2" which also applied to the header in the popup and screwed up the positioning forcing the title and text to appear side by side.	CSmither
676	2017-03-13 11:34:37	I add Image but alert icon `<div class="sa-icon sa-info" style="display: block;"></div>` is still there how can I remove it? ` swal({ title: "Send ", text: "Send", type: "info", showCancelButton: true, closeOnConfirm: false, showLoaderOnConfirm: true, confirmButtonText:"ok", confirmButtonColor:"#5cb85c", cancelButtonText:"cancel", imageUrl:'/img/logo.png', }, function(){ setTimeout(function(){ $.…	Linton-Samuel-Dawson	2017-03-13 12:48:03
676	2017-03-14 13:32:42	Just remove type: "info"	ekv88	2017-03-13 12:48:03
675	2017-03-10 09:59:58	Hi, after discussing with many people how they expect where OK and Cancel are, I would ask for an enhancement, because your implementation use an unexpected order. I would like to have an option where I can specify the order of the buttons...	mmrupp1
675	2017-03-16 10:44:34	Take a look on https://github.com/limonte/sweetalert2 it has reversed buttons order by default. Also, there's the `reverseButtons` parameter so you can always configure the order of buttons.	limonte
675	2017-03-17 08:35:56	Got it. Thanks. Michael From: Limon Monte [mailto:notifications@github.com] Sent: 16 March 2017 11:45 To: t4t5/sweetalert <sweetalert@noreply.github.com> Cc: Michael Rupp <michael.rupp@uptodata.de>; Author <author@noreply.github.com> Subject: Re: [t4t5/sweetalert] Possibility to change order of buttons (#675) Take a look in https://github.com/limonte/sweetalert2 it has reversed buttons order by d…	mmrupp1
674	2017-03-07 16:53:25	I have setting like this <S_CODE_TOKEN> Then I run above code I got 'TRUE' show in UI instead sweetalert parse html as my expectation <img width="543" alt="screen shot 2560-03-07 at 11 48 25 pm" src="https://cloud.githubusercontent.com/assets/1640817/23667501/a94f9194-0390-11e7-89f9-0690f661ec55.png">	avatarr	2017-03-11 16:55:22
674	2017-03-10 16:34:33	Hi @avatarr I think you confuse https://github.com/t4t5/sweetalert and https://limonte.github.io/sweetalert2/ If you get true instead of html parsed, you use sweetalert2 so you must setting like this : <S_CODE_TOKEN>	ajoah	2017-03-11 16:55:22
674	2017-03-11 16:55:22	@ajoah Thank you for your help and I have solved	avatarr	2017-03-11 16:55:22
673	2017-03-01 06:10:04	![image](https://cloud.githubusercontent.com/assets/6716184/23447833/91e5387c-fe88-11e6-956e-20c9e96378a2.png) the "text" area can't show complete, add "word-break" property , may be show better!	linkerr
673	2017-03-16 16:00:03	Hi @linkerr! It seems like this repo is currently inactive, so I made [sweetalert2](https://github.com/limonte/sweetalert2). The content in SweetAlert2 has `word-break: break-word` by default	limonte
672	2017-02-26 09:48:41	i want to use multiple inputs as a password recovery method in my project, i created multiple fields using the "html", now i want to get the values from these fields and check against the database for their validity , if the given username exists i want to prompt the user his password, can someone help me out?	sri984
672	2017-02-28 06:06:02	same problem here... any help?	mentamarindos
672	2017-03-13 12:52:03	Ajax is all you need.	abr4xas
671	2017-02-24 10:19:57	Hi, I use this awesome plugin and thank's you for this great tool. I have updated my scripts with the latest version of SweetAlert but now i have some blur when i open the popin. The blur disapear when i move a little the mouse into the popin. You can see also "this bug" in the demonstration page. If anyone have any idea ... Thank's a lot ! Emmanuel.	ejeanneaubc
670	2017-02-23 21:41:19	How can I put multiple _input text_ in a prompt?	mentamarindos
670	2017-03-14 13:35:13	Nop with original sweetalert, but you can call another SWAL right after, that can even be cool if you have 2 or 3 inputs. However with sweetalert2 you have that option. https://limonte.github.io/sweetalert2/#multiple-inputs	ekv88
669	2017-02-23 10:15:28	When a user changes the switch I need to check a variable and if true then it can be switched, else not. Is this possible? Thank you!	notflip	2017-02-23 10:17:58
669	2017-02-23 10:17:58	Ohmygod! I posted this in the wrong repo. so sorry.	notflip	2017-02-23 10:17:58
668	2017-02-22 05:25:35	I'm currently using Sweetalert with Phaser, game engine. Phaser works only when it gets focus of window. So there is a problem since Sweetalert change window.onfocus and doesn't restore that. I guess the solution is simple : 1. store its previous window.onfocus in constructor 2. restore window.onfocus to previous version in 'sweetAlert.close' function	jts04
667	2017-02-20 15:13:51	Hello ! @line 66 there are 2 'webkit-transition ' with bad validation **webkit-transition** need to be **-webkit-transition** For people using Visual Studio and Strong typing :) Thanks!	stddd
667	2017-02-20 15:19:13	Same for the scss file in /dev	stddd
666	2017-02-15 18:37:21	for example ,the code like this `swal({ title: 'success', type: "info", }); location.href = "/reg-login";` i hope only when i press the button on swal ,execute the code 'location.href' if i use alert rather than swal,the next code won't be execute before i click the button	Messiahhh	2017-02-22 07:04:00
665	2017-02-14 20:33:53	Works the same, slightly reduces repo size. How to do this: https://vinkla.com/2015/upload-images-github/.	svenluijten
664	2017-02-14 10:49:47	For alerts with input fields, there is a 0.4 second delay introduced on this line: https://github.com/t4t5/sweetalert/blob/3b9d8eb90268e0b1f8f58b2eba240631df0ad18f/dev/modules/set-params.js#L115 Why is this done? I suspected it had something to do with waiting for an animation, but the input field is there already. Setting the delay to 1 millisecond, it works just fine. If there is no particular …	lgommans
663	2017-02-11 08:24:43	Hi looks like the nuget is a 2 yrs old version , can you please update. Also whats the difference between this and sweetalert2? thanks	weedkiller
663	2017-02-16 08:04:46	> Also whats the difference between this and sweetalert2? https://github.com/limonte/sweetalert2#whats-the-difference-between-sweetalert-and-sweetalert2	limonte
662	2017-02-10 17:53:47	In production I can work with Sweet Alert but when I put the site up, I get that error. I ran `npm install sweetalert` and added these two lines to the <head> of index.html: > <script `src="node_modules/sweetalert/dist/sweetalert.min.js"></script> > <link` rel="stylesheet" href="node_modules/sweetalert/dist/sweetalert.css"> Is that where they should be? Should they be elsewhere / nowhere? When th…	norbertbilbeny	2017-02-10 20:24:57
662	2017-02-28 15:19:26	Did you find out how to reference the files?	xlcrr	2017-02-10 20:24:57
662	2017-02-28 16:54:07	I ended up using these two lines in index.html ` <script src="https://cdnjs.cloudflare.com/ajax/libs/sweetalert/1.1.3/sweetalert.min.js"></script> <link rel="stylesheet" href="node_modules/sweetalert/dist/sweetalert.css">` and when pushing the build to (in my case) Firebase, I had to keep that single css file in the node_modules folder/etc directory. It is the only file in that folder that I have…	norbertbilbeny	2017-02-10 20:24:57
661	2017-02-09 10:59:22	` function getSupportProvince() { index = layer.load(2, {shade: false}); var postData = {}; postData.token = localStorage.token; $.ajax({ url: localStorage.baseUrl + "/v1/seller/getSupportProvince", type: 'post', data: postData, dataType: 'json', success: function (data) { if (data.code == 0) { $("#province_list").html(""); $.each(data.data, function (i, province) { $("#province_list").append("<l…	wenkchan	2017-02-10 01:18:06
660	2017-02-08 14:24:31	Everything works fine while on development but when I deploy the site to Firebase, Sweet Alert no longer works and the chrome console reads "Uncaught ReferenceError: swal is not defined". The rest of the site works. Any ideas what may be going on? I'm inexperienced so it could be something simple. Much appreciated.	norbertbilbeny	2017-02-10 17:44:17
659	2017-01-31 18:28:46	ruby gem added with latest version js.	errakeshpd
658	2017-01-27 08:24:34	this is the function in order to check if a scale/field is empty or not...if its empty..it should show alert boxes...i am new to coding.... accessing through a button...i.e. onclick="submit()"...i just replace alert with swal to run my code...it is not working...it displays just once for a less than a second and disappears,,,not checking further conditions...please help me!! function submit1() { …	vaibhavc95
657	2017-01-26 17:06:44	I am trying to test my web application which uses SweetAlert. I am using Protractor for e2e testing. When I tried selecting an element, protractor goes into an infinite loop, saying ` W/element - more than one element found for locator By(css selector, *[id="newWbName"]) - the first result will be used` as seen [here](http://imgur.com/a/ZcsRq), even though there is only one id with `newWbName`. I…	akshayKhot	2017-01-26 18:48:07
656	2017-01-25 15:28:02	We have a callback parameter for the confirm button, but how can we use a callback for the cancel button?	Zorgatone
656	2017-01-25 15:36:20	I see in the code there's a `doneFunction` parameter. I'm trying this code but seems my callback is ignored completely, what am I doing wrong? <S_CODE_TOKEN>	Zorgatone
656	2017-02-07 22:15:14	Same thing for me. My callback function is called when the ok button is clicked, but not for the cancel button.	jeffmath
656	2017-02-08 11:01:51	@jeffmath I switched to https://github.com/limonte/sweetalert2 to solve that	Zorgatone
655	2017-01-25 12:44:07	Is there a way to set in the `swal.setDefaults()` function a default `confirmButtonColor` only for warning alerts? I mean, by default I want the confirm button to be green, so I set it in the `swal.setDefaults()`, but I want this button to be red by default only when the alert has `type: "warning"`, without having to override it on each warning alert.	gerardreches
655	2017-02-02 16:12:38	Agreed. Would be nice to be able to specify a class or something so that we can control button styles based on the type of alert.	agentphoenix
654	2017-01-20 07:24:55		Towtow10
653	2017-01-19 11:03:14	Hi. I have general question how to put language variable into SW Work but i dont want to show button, and want to set timer swal('', max_item, 'error'); So i make this and its not work swal({title: "", text: "**max_item**", type: "error", showConfirmButton: false, timer: 3000}); **max_item** is here {addJsDefL name=**max_item**}{l s='You cannot add more than %d product(s) to the product compariso…	PrestaShark
652	2017-01-18 16:11:03	Should fix #528 and #539.	malthejorgensen
652	2017-01-20 13:07:39	@t4t5 Please accept this PR asap	NeXTs
652	2017-03-26 01:13:43	A lightbulb just turned on in my head, and I can actually understand why you might _not_ want this. In the case that the user double-clicks (by mistake) and closes the alert immediately after having opened it, they will trigger whatever action the alert entails (the callback), without having read the warning/explanation/consequences that may have been mentioned in the alert. The way things are ri…	malthejorgensen
651	2017-01-16 09:38:11	Here's my css config: <S_CODE_TOKEN> If I do `@import "sweetalert/dist/sweetalert.css";` in the css file, the style will have prefix and suffix, which will be something like `src-style__sweetalert__lkafr` and all the stylings are broken. Is there any way to correctly import the css file using webpack?	yinanfang
650	2017-01-13 14:10:37	Lovely component. The only thing missing was an option to give the Cancel button focus when the modal opens, in use cases where you don't want the user to accidentally hit ENTER and regret it. Please consider adding this.	johan-weitner	2017-01-13 19:18:05
650	2017-01-13 19:17:33	Note to self: Check existing pull requests before making your own. Also check for a newer version. :) Sorry for the inconvenience.	johan-weitner	2017-01-13 19:18:05
649	2017-01-13 11:25:02	Hello Guys, I'm tryin' to use Sweet Alerts in a new project I've been workin' on... But when I click at the button, or call the Swal function on "$(document).ready()", the swal alert appears not in middle of the screen, but at the bottom of the page. ![image](https://cloud.githubusercontent.com/assets/22458948/21928129/cde051a4-d967-11e6-8dc0-bdfe6afef00c.png) I'have already raplaced the library,…	felipemendes1994
648	2017-01-12 18:15:24	in my production server in getting this error when try to open the webpage that uses SweetAlert SweetAlert.min.js” was blocked due to MIME type mismatch (X-Content-Type-Options: nosniff).	jmpena
647	2017-01-11 03:31:02	Hi, I am really loving the Sweet Alert 2 project. I have used the chaining modals option to collect user input, but I really need to collect a date as well. I cannot figure out how to do this, I can't embed any datepicker either. Please advise! Thank you	IronCoderXYZ
646	2017-01-10 09:01:10	# how to use it in angular 2 app? <S_CODE_TOKEN>	xgqfrms-GitHub	2017-02-14 13:07:02
646	2017-01-11 04:51:37	I used Script tag normally and then I use swal() in ts files.	watahaya	2017-02-14 13:07:02
646	2017-02-13 23:43:45	I'm using it as such: <S_CODE_TOKEN>	pbojinov	2017-02-14 13:07:02
646	2017-02-14 13:06:53	# thanks a lot!	xgqfrms-GitHub	2017-02-14 13:07:02
645	2017-01-06 08:59:30	How to change the style??	wuxia510
644	2017-01-04 17:39:02	Hi folks, i was using the default browser confirmation alert in the `update` event to confirm if the users really wants to change the order. And its was working because i think that the browser locks the execution of the ui-sortable, but now i am using the [sweetAlert](https://github.com/t4t5/sweetalert) and its not working anymore. You all can see in this two links: Using the browser alert: http…	luanfonceca
644	2017-02-03 13:15:52	AFAIK there is no way to break the script execution with any JavaScript code. The alert/confirm/prompt functions are something the browser natively handles and breaks the execution internally. Since SweetAlert is a script running in the browser just like your own, you will have to design your code so the callback from SweetAlert is triggering your sorting.	siewers
643	2017-01-04 09:53:09	unable to access input value outside the swal <S_CODE_TOKEN>	dESourcesra
642	2017-01-03 18:41:30	Sometimes when I use sweet alert combined with more modules I have these issue: ![image](https://cloud.githubusercontent.com/assets/4204423/21618475/39de0948-d1d2-11e6-9a1e-43d005b8b2eb.png) To prevent it, I name the module and all be cool, following the code I changed: At line: **1248** <S_CODE_TOKEN> **to:** <S_CODE_TOKEN>	kellerkichel
641	2016-12-28 07:49:59	#281	kookeg
641	2017-02-08 18:40:48	Thank you!	kelonye
640	2016-12-12 21:10:16	The alert contents aren't being read out to screen readers upon being displayed. Tested with ChromeVox and Narrator on Windows (don't have a copy of JAWS installed to test at the moment). The dialog already traps user focus and allows for standard keyboard navigation, which is a good thing. At the very least the `alertdialog` role needs to be added to the generated HTML of the alert, along with a…	RinkAttendant6
640	2016-12-20 10:47:39	It shouldn't be hard to developers make Sweet Alert accessible. Just some aria and javascript, and it's done. This is the main reason why I don't want to use this while developing.	germanocorrea
640	2017-02-11 11:15:07	You probably should switch to [SweetAlert2](https://github.com/limonte/sweetalert2) as this project seems to be inactive. SweetAlert2 is compatible with assistive technologies. Migration guide: https://github.com/limonte/sweetalert2/wiki/Migration-from-SweetAlert-to-SweetAlert2	limonte
639	2016-12-09 19:31:17	please support angular 2... pleeeeeeease....	born2net	2016-12-12 04:16:36
639	2016-12-12 04:00:30	This version of SweetAlert doesn't support Angular out-of-the-box but there is a Repo that does add an Angular wrapper https://github.com/oitozero/ngSweetAlert	TNovalis	2016-12-12 04:16:36
639	2016-12-12 04:16:36	tx, used that...	born2net	2016-12-12 04:16:36
638	2016-12-06 05:53:22		shakyl333	2016-12-06 05:53:41
637	2016-12-05 19:43:25	Hello! The title is saying everything.. I've not found nothing about this.. passing a callback as second parameter not work. Can help me? <S_CODE_TOKEN>	mprandot	2016-12-15 09:01:23
637	2016-12-15 09:01:23	I'm not sure what you're trying to accomplish. The swal-function only supports one callback parameter, which you're already calling `function (inputValue)`. I'm not sure where your `callback(inputValue)` is defined. Closing.	t4t5	2016-12-15 09:01:23
636	2016-12-03 16:51:13	When I apply the sweetalert, the FPS is very slow when the modal is closing, maybe my page is very large so that the DOM operations cost a lot. The profiles show that `sweetAlert.close` function spends too much time. Can it be optimize?	ChannelOne
635	2016-12-01 11:03:59	This error will show when i click "cancel" button in Sweetalert2 `swal({ title: menu_title, text: title, input: "text", showCancelButton: true, animation: "slide-from-top", showLoaderOnConfirm: true, inputPlaceholder: lang.write_your_comment, preConfirm: function(inputValue) { return new Promise(function(resolve, reject) { resolve('ok'); }); }) }, allowOutsideClick: false }).then(function(result)…	sastrahost
635	2016-12-01 11:06:13	when click close icon, it show error too, uncaught exception: close	sastrahost
634	2016-11-26 14:00:15		fregatte123	2016-11-26 14:00:26
633	2016-11-26 00:07:56	I needed the Sweet Alert popup to explain some details and continue to an external website after the details have been displayed. I added this option in only the `dist/sweetalert-dev.js` file. An example of the usage would be: $('#image-item').on('click', function(){ swal({ title: '<a href="http://www.externalwebsite.com" target="_blank">externalwebsite.com</a>', text: 'Here are some details abou…	curtism99
632	2016-11-18 16:40:53	I need to use scope variables to stop the loading effect in my view. But swall does'ent exec the callback function when it has .bind(this) on it... why? swal({ title: "Are you sure?", text: "You will not be able to recover this imaginary file!", type: "warning", showCancelButton: true, confirmButtonColor: "#DD6B55", confirmButtonText: "Yes, delete it!", cancelButtonText: "No, cancel plx!", closeO…	lucasumberto
632	2017-01-03 18:10:12	I found a workaround for this issue, if someone else needs: Store the scope in a var, i called it "_this": `var _this = this;` and use it to call the scope inside the else box!	lucasumberto
631	2016-11-08 18:09:53	I am using sweetalert on a non web project. I noticed that sweetalert does not work when I am offline. This new project will be used in environments which may be offline so this a real issue for me. Is there a way to make it work offline? Would appreciate any info. Cheers	edwinokugbo	2016-12-15 09:03:18
631	2016-11-08 18:19:40	How do you refer the swal in your project? Can you show the code?	mateuskalz	2016-12-15 09:03:18
631	2016-12-15 09:03:18	SweetAlert definitely works offline. There's no code referring to any external script. It must be your code that's wrong. Check your JavaScript console. :)	t4t5	2016-12-15 09:03:18
630	2016-11-03 18:10:09	Hi, I noticed that if I use default config like this one: <S_CODE_TOKEN> the Cancel button still showing when this is executed: <S_CODE_TOKEN> ![Image](http://i.imgur.com/IQrJtvd.png) ... but if I remove `showCancelButton` from `setDefaults` and add it to the `swal` function config like this: <S_CODE_TOKEN> the Cancel button doesn't show up anymore, which is the expected behaviour. ![Image](http:…	geodeveloper
630	2017-01-23 01:41:54	Hey @geodeveloper Do you have a callback function after the input swal? If so, I assume you have another swal as the success message, which has its own settings (none of which are inherited by its parent). You would have to redeclare the `showCancelbutton` property.	fallen-rve
630	2017-01-24 16:27:09	Hi @fallen-rve, Yes I have a callback function. I've took the example of input from official sweetalert website and just added the default config on top. Take a look here --> https://jsfiddle.net/a836z9xv/ so you can see the bug. Thanks for your time.	geodeveloper
630	2017-01-29 00:54:40	@geodeveloper gotcha! That is the expected behavior of `setDefaults`. If you set the `setDefaults` property, it'll apply to all of your SweetAlerts, regardless if it's the shorthand or longhand versions. From the documentation: > If you end up using a lot of the same settings when calling SweetAlert, you can use setDefaults at the start of your program to set them once and for all! Let me know if…	fallen-rve
629	2016-10-31 21:50:15	http://codepen.io/anon/pen/ozKbJP The working example is taken straight out of the example on the demo page, and the not working example is the exact same code but with closeOnConfirm commented out. I haven't dug through the docs to see if this is expected to be in the options, but at least throwing an error or warning would be sufficient and save alot of hair pulling.	davesierra
628	2016-10-30 13:43:54	When I use sweetalert to display an image to the user, there is a large amount of white spacing around the image. This gets even worse when you disable the OK button through the config. It would be nice to have an option to specify the amount of padding. Another option to set the width of the dialog could also come in handy, because currently I have to override the CSS for that.	kroese
627	2016-10-27 11:38:35	# sweetalert-install-error what's going on ? ![sweetalert-install-error](https://cloud.githubusercontent.com/assets/18028768/19765809/f01cb546-9c7c-11e6-9009-5360c59a61cf.png)	xgqfrms-GitHub
626	2016-10-14 14:25:57	![screenshot 2016-10-14 10 25 42](https://cloud.githubusercontent.com/assets/8643822/19391004/94c2131e-91f8-11e6-84e0-0e442ccbb2c1.png)	jordanbardsley7	2016-12-15 09:36:43
626	2016-12-15 09:36:43	Sorry, I'm not a fan of the big font, and it doesn't seem to be what Facebook is using. :) But thanks for the PR!	t4t5	2016-12-15 09:36:43
625	2016-10-08 09:13:33	Hi @t4t5 I have used Your Library thanks it's Awesome 👍 , it have small HTML issue I have fixed, please check this PR.	baladkb	2016-12-01 07:20:23
625	2016-10-17 05:47:41	Hi @t4t5 Did you had a chance to check this [PR](https://github.com/t4t5/sweetalert/pull/625/commits/00155069421d4f9abdee515446fcc67052bee6be)?	baladkb	2016-12-01 07:20:23
625	2016-12-01 07:44:43	@t4t5 thanks :)	baladkb	2016-12-01 07:20:23
624	2016-10-07 14:03:43		djorg83
623	2016-10-06 09:51:36	Hi everybody. I try to upload files with SweetAlert2. I've no problem if I make very simple window like <S_CODE_TOKEN> but with this technic I don't use all the powerful of SweetAlert. So I do that in **Javascript/Ajax** file <S_CODE_TOKEN> and my **PHP** **$total = count($_FILES['upload']['name']); echo($total); for($i=0; $i<$total; $i++) { $tmpFilePath = $_FILES['upload']['tmp_name'][$i]; if ($…	Nalcom	2016-12-15 09:05:28
622	2016-09-27 09:07:47	Swal is working on chrome but not working on built in samsung android browser.	nugrahawahyu
622	2016-10-25 09:56:30	i have the same problem, it's can alert message,but the callback function is not working.	QiiSyhx
622	2016-10-27 10:30:29	Please do fix this!	kamikazekip
621	2016-09-26 11:09:33	It seems that SweetAlert is unsupported anymore by it's author. Last commit was a year ago, a lot of issues and PRs are without needed actions (reply/merge). There is actively supported fork [limonte/sweetalert2](https://github.com/limonte/sweetalert2), use it instead of sweetalert. There's much more functionality in sweetalert2 and it's actively maintained. Migration is simple, take a look at th…	limonte	2016-12-15 09:05:40
620	2016-09-18 17:02:33	The way to check whether or not a callback has an argument is not compatible with how Chrome and other new browsers render it. The correct way is detailed here: https://developer.mozilla.org/en-US/docs/Web/JavaScript/Reference/Global_Objects/Function/length This is cross-browser compatible.	NoMan2000	2016-12-01 07:25:14
620	2016-12-01 07:25:16	Thank you! Indeed the previous code really was a hack. :P	t4t5	2016-12-01 07:25:14
619	2016-09-14 12:25:35	On chrome mobile browser and desktop chrome (emulator) the alert instantly closes after being opened. This only happens when touchstart is used as the event. on click works fine. iphone safari handles the touchstart fine. I have checked to see if touchstart is firing twice as i though this might be why, but it is defiantly only firing once on chrome. I just dont know what is triggering the instan…	chrisSowerby
618	2016-09-13 13:43:20	![capture](https://cloud.githubusercontent.com/assets/13150392/18475852/50748482-79c8-11e6-87a4-cc50ab6b18a4.PNG) Everything works great except for the button's background-color which seems not to render as expected no matter what. I even tried copying the exact same button (style included) but it doesn't change anything. This is really nagging me and I hope someone can help me out here, I really…	NTAuthority98	2016-09-13 15:18:37
618	2016-09-20 08:37:29	Did you manage to solve this problem? I'm having the same problem myself right now and can't figure it out...	symach1ne	2016-09-13 15:18:37
618	2016-09-20 10:51:29	Yes! My template css was broken and as a consequence every button's background-color was overriden by the css. Make sure the template's css is fine.	NTAuthority98	2016-09-13 15:18:37
618	2016-09-20 11:48:33	Aha of course, I see my mistake now. Thanks!	symach1ne	2016-09-13 15:18:37
617	2016-09-08 09:17:53	I can't find any change log file in the repository. Is it possible to have a change log history? Thanks in advance!	virgo79	2016-12-15 09:06:24
617	2016-12-15 09:06:24	Changes are in the Releases-tab: https://github.com/t4t5/sweetalert/releases	t4t5	2016-12-15 09:06:24
616	2016-09-06 06:56:20	Hi, My themplate uses sweetAlert to show alerts to users, I want to have a context loader dialog which when user clicks a link alert appears and shows an animation which says it is loading and when an ajax call responded it updates the text property of alert, I have seen some example but they only work when user clicks a button on alert, Can you please help me with it? thanks	am2222
615	2016-09-06 03:11:29	Add Chinese document URL.	mishengqiang	2016-12-15 09:37:59
615	2016-12-15 09:37:59	I think it would be better to try to edit the existing page on GitHub and add localization features there.	t4t5	2016-12-15 09:37:59
614	2016-09-02 09:57:42	The second one overwrite the first one. <S_CODE_TOKEN> <S_CODE_TOKEN> On the other hand if we have our usual simple alert, we can easily do `alert('a'); alert('b')` and they'll work properly.	dud3
614	2016-09-02 22:23:41	You probably should switch to [sweetalert2](https://github.com/limonte/sweetalert2) as this project is inactive for 11 months. In sweetalert2 there's `queue()`, take a look at the example: https://limonte.github.io/sweetalert2/#chaining-modals Migration guide: https://github.com/limonte/sweetalert2/wiki/Migration-from-SweetAlert-to-SweetAlert2	limonte
613	2016-08-28 14:20:30	![Error](http://i.imgur.com/2bwsAgq.png) http://i.imgur.com/2bwsAgq.png **Version**: 1.1.1 **Code**: <S_CODE_TOKEN> ¿Why is that message appearing?	tetreum
613	2016-08-30 17:33:52	atleast the alert displays for you. this is what i get: ![img](http://puu.sh/qU30A/78e97e3e0c.png)	r3wt
613	2016-11-21 17:57:24	I'm having the same issue when I deployed my site. I'm using .net and win server 2008 r2	AcarMeel
613	2017-01-13 01:07:37	For me, the issue was not including the sweetalert css file on the page.	SkyHacks
612	2016-08-28 02:25:45	cancelButtonColor:'#aaa 我使用这个表示并不好用啊？，正确的该怎么改变呢？	teddymail	2016-12-15 09:09:24
612	2016-08-30 04:26:06	You can only change the color of confirm button.	wYhooo	2016-12-15 09:09:24
612	2016-09-06 03:26:26	@teddymail cancelButtonColor这个参数并不存在，仅仅存在confirmButtonColor这个参数，你可以查看[中文版文档](http://www.mishengqiang.com/sweetalert/)，如果你非常想使用sweetalert，我建议你使用[sweetalert2](https://github.com/limonte/sweetalert2/)，sweetalert2是有cancelButtonColor这个参数的。	mishengqiang	2016-12-15 09:09:24
612	2016-12-15 09:09:24	The cancelButton should be styled with CSS. :)	t4t5	2016-12-15 09:09:24
611	2016-08-25 13:06:43	You can see it in "With a loader (for AJAX request for example)" example	elnino3800
610	2016-08-23 04:08:09	I use it on my wedding page to show notification after a form is submitted. It showing up, but then quickly closed. Less than a second	bangkoor	2016-08-23 04:49:43
610	2016-08-23 04:49:43	case closed. Thank you	bangkoor	2016-08-23 04:49:43
609	2016-08-22 21:33:02	Hi, I need run a function after close timer alert. How I can do this? I can do this only using alert witht confirm button. Thanks	souzamarcos
609	2016-09-06 03:42:06	@souzamarcos I suggest you use [sweetalert2](https://github.com/limonte/sweetalert2)	mishengqiang
609	2016-09-10 19:25:12	Thanks @mishengqiang. I'll use	souzamarcos
608	2016-08-22 18:26:04	HI I am trying to use alert by placing code in head section. i am not able to execute , how to execute onload from body section of html . Please help! Thanks Vishal Mohakar	vishalmo123
608	2016-08-22 21:36:22	Place code in footer section after script and stylesheet of sweetalert. You can post the code?	souzamarcos
608	2016-08-22 22:21:53	Hi , Placing code in footer ?? I have put the code in the body section , On my website I have 20 pages , so the problem is every time the any page lod , pop up appears . I want that it should come only once . What can be done ?? Thanks in advance !! Vishal	vishalmo123
607	2016-08-20 00:31:06	Ah sorry!! wrong repo!	sandropoluan	2016-08-20 00:33:53
606	2016-08-19 14:36:31	I have an EJS TreeGrid, when i called some input type SweetAlert and i want to use space bar, the focus remains in EJS TreeGrid, so i solved this with: $title.click(); after the $input.focus <S_CODE_TOKEN> I don´t know if this is the best practice, but it worked!	fidme7
605	2016-08-11 17:53:43	<S_CODE_TOKEN> While these options are set, clicking while opening a sweet alert causes the cancel action.	johnpaulmedina
605	2017-03-07 23:20:25	Removing the "|| targetedOverlay" from [this line](https://github.com/t4t5/sweetalert/blob/master/dist/sweetalert-dev.js#L422) seems to fix this problem. Doing so likely breaks allowOutsideClick, but I always have that option set to false anyways.	kriddile
604	2016-08-09 03:43:07	should export default only one module.	gavinr	2016-12-01 07:25:45
603	2016-08-08 00:50:20	I'm using this code `swal({ title: "An input!", text: "Write something interesting:", type: "input", showCancelButton: true, closeOnConfirm: false, animation: "slide-from-top", inputPlaceholder: "Write something" }, function(inputValue){ if (inputValue === false) return false; if (inputValue === "") { swal.showInputError("You need to write something!"); return false } swal("Nice!", "You wrote: " …	FelipeArruda	2016-08-09 11:27:16
603	2016-08-09 11:27:16	I made a validation on the code: `if (inputValue.length < 6) {}` It works for me.	FelipeArruda	2016-08-09 11:27:16
602	2016-08-05 18:40:13	Ex: <S_CODE_TOKEN> html part only showing the old value	santoshgistto
602	2016-12-19 19:56:18	What is this I can't even	tobiv
601	2016-08-05 14:20:29	Add custom color for cancel button	snimelius
600	2016-08-05 12:49:36	#579 + #601 Added possibility to set default focus on cancel button instead of confirm button. Support for custom color for cancel button. ![image](https://cloud.githubusercontent.com/assets/13257322/17437075/cf5431a6-5b1b-11e6-88de-f35705c82dcf.png)	snimelius
600	2016-08-12 22:13:18	Both abilities for the cancel button (focus and custom color) are implemented in [sweetalert2](https://github.com/limonte/sweetalert2).	limonte
599	2016-07-27 07:59:49	快速的双击触发按钮会导致 alert 被关闭	angular-moon
599	2016-07-27 08:10:16	else if (doneFunctionExists && modalIsVisible || targetedOverlay) change to else if (doneFunctionExists && modalIsVisible || (targetedOverlay && params.allowOutsideClick))	angular-moon
599	2017-03-17 12:17:38	我们也遇到这个情况。但是一些低版本不存在此情况。	wolfidea
598	2016-07-20 10:05:13	Is there a way to close Sweet Alert when I press enter without focusing to close button?	francisalfanta
597	2016-07-14 16:13:46	I have the following code that I use to put a browser into fullscreen mode: <S_CODE_TOKEN> However, when in full screen, SweetAlert doesn't allow anything to be typed into the input (text box). Using the regular full screen "green traffic light" button does not cause this problem, but something in the above JS does. Any ideas? This issue seems to be limited to Safari.	thepenguin1
596	2016-07-08 04:45:21	@keyframes showSweetAlert { ... 100% { transform: scale(1); -webkit-transform: scale(1); } } change to: @keyframes showSweetAlert { ... 100% { transform: scale(1) rotate(1deg); -webkit-transform: scale(1) rotate(1deg); } }	angular-moon
595	2016-07-01 05:47:22	I suppose there will be another cancelButton seems like style 'x' on the right top corner of the sweetAlert dialog. The cancelButton 'x' will appear on every type of sweetAlert ,what should i do?	YeZhiqiuSev	2016-07-04 05:35:35
595	2016-07-02 10:37:42	There is `showCloseButton` option in [sweetalert2](https://github.com/limonte/sweetalert2). This project is inactive currently, I suggest you switch to sweetalert2, here's the simple migration guide: https://github.com/limonte/sweetalert2/wiki/Migration-from-SweetAlert-to-SweetAlert2	limonte	2016-07-04 05:35:35
594	2016-06-29 01:42:04	Thanks for your _sweet_ work! Changed the example snippet to match the script (current one wouldn't work because of the double quotes).	juanpaulo	2016-06-29 01:47:16
594	2016-06-29 01:47:16	Forgot to check existing PRs. Duplicates #525 and #555.	juanpaulo	2016-06-29 01:47:16
593	2016-06-28 06:56:13	Hi, I wanna ask something. When I try to use `text: "du vil ikke være i stand til å gjenopprette disse dataene!"` take a look at **å** character or other char like that. I got wrong render in modal sweetAlert. Is there a way to do this well?	agungwiseso
592	2016-06-27 13:11:02	- There are PR that are ready to merge for over 1 year and also nearly 2 year old open issues. - Also the last code update is nearly 8 months ago. - There is even a fork, that is under active support by @limonte (https://github.com/limonte/sweetalert2) So will this project continue in near future? If not, how about adding a badge that this repository is [INACTIVE]? More about this: https://helloa…	CodeBrauer	2016-12-30 14:26:27
592	2016-09-02 22:18:19	To quote from #571 > ## @t4t5 commented on 26 Apr 2016 > > The project isn't dead. I just haven't had time to go through pull requests and issues lately. > > sweetalert2 was forked before v1.0, so the structure of the project is quite different. This doesn't necessarily mean that it's not a good alternative. If there's a feature in there that you need, you should of course use it. > > It kinda bu…	Potherca	2016-12-30 14:26:27
591	2016-06-24 18:11:30	can u help me with that? Why i can't type in any text into input field on sweetalert popup? u can call it by sending click event document.getElementById('noway').click() on page http://new.karinagold.ru thank you so much for your ASAP answer. i used to use sweetalert on all my projects, but now, with shopify, i'm confused with that.	sstepanovvl
590	2016-06-19 00:55:31	When you open sweetalert, entire page moves few pixels on the right	Niqueish
590	2016-06-21 15:33:37	[sweetalert2](https://github.com/limonte/sweetalert2) doesn't have this issue.	limonte
590	2016-06-24 16:09:37	I know, but sweetalert2 is bugged for me	Niqueish
590	2016-07-12 09:30:52	you could just set a (padding-right: {your browser's vertical scrollbar's width, for me on a windows it's 17} px;) on the 'stop-scrolling' class on the body tag. I hadn't checked the code thus have no more good idea=.=	yangpoll
590	2016-07-12 16:14:35	I figured out why page is moving When sweetalert is showing, the scrollbar dissapears to prevent scrolling	Niqueish
590	2016-07-12 16:16:09	And with sweetalert2 you can still scroll the page because the scrollbar isn't dissapearing	Niqueish
590	2016-07-12 16:30:56	All you need to do is add <S_CODE_TOKEN> into your css	Niqueish
590	2016-08-11 11:57:05	<S_CODE_TOKEN> I use above method for freezing/unfreezing the page scrolling in my own project, it's a combination of multiple stackoverflow answers.	seahorsepip
589	2016-06-16 18:09:01	Hi, I'm working in a Vue.js application. I'm using Vue Resource to consume API data generated in a PHP backend. When validation errors occur, i receive those errors in the error call back, which are iterated, formatted and passed to the "text" option of the Sweet Alert Object. Whenever each error is fixed by the user, He again submits the form and a new ajax call is made. The call back now regist…	franc014
588	2016-06-15 03:53:11		lishengzxc
587	2016-06-09 16:46:46	I'd really like to be able to use the warning or danger type for the icon, but input type to include an input box. It's a shame the input type does not include an icon. Is there a way to do this? Thank you!	Creationsphere
587	2016-06-10 21:32:17	You can do this with [sweetalert2](https://github.com/limonte/sweetalert2): https://jsfiddle.net/4eLfp047/	limonte
587	2016-06-13 10:25:18	Thanks @limonte, the fiddle doesn't seem to be working, but I can see now how it works :)	Creationsphere
586	2016-06-08 18:52:38	It would be awesome to have a file upload input alert. This is code that works, but you'll do it better, as a type called 'file' <S_CODE_TOKEN> With the CSS: <S_CODE_TOKEN>	AmitMY	2016-06-14 10:25:22
586	2016-06-14 10:25:22	Was added to sweetalert2	AmitMY	2016-06-14 10:25:22
585	2016-05-28 06:47:21	from line : 733 to line : 747 <S_CODE_TOKEN> **`\9`** plays an important role? If I delete **`\9`** it works well. If not the error will appear <S_CODE_TOKEN> I don't know the error is leaded by **`\9`** or `less-loader` ?	mqliutie	2016-12-15 09:11:09
585	2016-06-11 11:51:21	`\9` is a "hack" to only target Internet Explorer 9 (see http://codemug.com/html/css-hacks-for-ie6ie7ie8ie9-and-ie10/)	t4t5	2016-12-15 09:11:09
584	2016-05-27 18:52:31	I have a delete button on an article page, when users click delete button and confirmed in the first dialog, users can be redirect to article list, and show an message: "You article XXX has been deleted." with a button to "Undo". But I hope users can ignore the second alert. The second alert will not cover the whole page, just a tiny float box on the page. After 10 seconds, it disappears automati…	guoyunhe
584	2016-05-27 18:54:50	Screenshot of the idea implemented in Android: ![eu8vy](https://cloud.githubusercontent.com/assets/5836790/15618216/8157a872-2455-11e6-8f99-a445e1ff7876.png)	guoyunhe
584	2016-06-01 19:59:39	You can do custom css class by passing a `customClass` value and then style the sweet alert however you want.	macpham
583	2016-05-24 03:23:05	defaultParams gets a new variable: inputAutoComplete The value of this variable is assigned to the input's autocomplete attribute.	iturgeon
583	2016-12-18 05:17:51	So, was it not even considered for merging in? Sounds like a useful feature. Or maybe there already is some other way to accomplish the same thing?	septagram
582	2016-05-16 13:52:59	Margin missing for @media screen with width less than 500px	mumairofficial
581	2016-05-13 11:14:13	How do I include Javascript Variables inside the message? swal({ title: "Error!", text: "Javascript Variable?" type: "error", confirmButtonText: "Cool" });	krishnamraju	2016-12-15 09:11:23
581	2016-05-14 01:19:04	`var myVariable = 'Hello World'; swal({ title: "Error!", text: myVariable, type: "error", confirmButtonText: "Cool" });`	WeirdestYeti	2016-12-15 09:11:23
580	2016-05-10 21:34:24	There is an option that when sweetalert is initialised, the confirm button also?	davidpmtz	2016-12-15 09:11:37
579	2016-05-03 11:38:44		shubhamkes
578	2016-04-27 16:04:13		YannDanthu
577	2016-04-25 08:29:08	Hi I want to use sweetalert with `showLoaderOnConfirm: true` but when user click on confirmButton preloader show and also confirmButtonText show. I want to click confirmButton, hide confirmButtonText and just show preloader. Thanks	essivision
577	2016-05-03 06:52:28	Hello, I switched to https://github.com/limonte/sweetalert2	huglester
576	2016-04-25 05:25:14	Hello! I just installed sweetalert for my website. But I am encountering a very strange issue with the confirm button. if you go here: https://hypertech.io/ , and then click menu on the top right, and click either "Log In", or "Sign up", the alert box will pop up, but there is extra spacing above the "Alright" text. And the text is in a grey color, instead of white. I did not change anything sinc…	EnumC
575	2016-04-20 22:49:11	It would be really nice if we had some options, maybe called `confirmButtonHTML`, `cancelButtonHTML` and `buttonsHTML` that would totally replace the buttons for the HTML strings passed... It would be easier, for example, to make a form with a submit button or an download link without the need of hiding the default buttons and creating fake ones on the message.	rafaelcastrocouto	2016-12-15 09:14:16
575	2016-04-21 11:28:53	It seems like this repo is inactive now, I added the ability to use custom HTML in OK/CANCEL buttons and some additional features to [sweetalert2](https://github.com/limonte/sweetalert2). Take a look at the "Custom HTML description and buttons" example here https://limonte.github.io/sweetalert2/	limonte	2016-12-15 09:14:16
575	2016-04-21 18:42:41	Thx a lot @limonte ... that's awesome!	rafaelcastrocouto	2016-12-15 09:14:16
575	2016-04-25 13:27:07	@limonte thanks!	huglester	2016-12-15 09:14:16
575	2016-12-15 09:14:16	I'm not so keen on adding text string in JavaScript to generate HTML markup. I think it reinforces bad patterns, so this project won't support that. :)	t4t5	2016-12-15 09:14:16
574	2016-04-18 07:35:48	Hi! Would be nice if one didn't need to specifically override the font-weight constraint set in sweetalert p, for <strong> & <b> elements. Example: ![bold item in html alert information](https://cloud.githubusercontent.com/assets/1472950/14596713/bec07c38-0548-11e6-812a-1c8f9d1e3556.png) Cheers!	littlekid	2016-04-18 20:32:54
574	2016-04-18 16:04:29	Why not contribute to the active project here? https://github.com/limonte/sweetalert2	eterry1388	2016-04-18 20:32:54
574	2016-04-18 20:32:54	@eterry1388 I somehow missed that's where all the action is now. :)	littlekid	2016-04-18 20:32:54
573	2016-04-12 14:36:23	The confirm button always calls the callback with an argument of `true`, but the cancel callback _never_ calls the callback. Using master.	StephanBijzitter
573	2016-04-13 16:35:04	Same issue. There is a handleCancel function that checks the number of arguments on the callback. If the callback function has no arguments then it isn't called. swal({...}, function(){}) won't get called, but swal({...}, function(reason){}) will get called on cancel. But, there is a flaw in the code and it checks the number of arguments in a very hack-ish way by trying to parse the callback as a…	infoeon
573	2016-04-13 19:42:12	It seems like this repo is inactive, I made [sweetalert2](https://github.com/limonte/sweetalert2). There's no such issue in swal2, but you'll need to change your code from: <S_CODE_TOKEN> to: <S_CODE_TOKEN>	limonte
573	2016-04-20 23:32:03	Why check for arguments at all? Just pass it even if the callback does not take any arguments, that's the beauty of JavaScript!	StephanBijzitter
573	2016-09-18 17:13:39	I fixed the issue, but the problem is that his Travis CI build needs to be updated, it doesn't have Qunit installed. "Why check for arguments at all? Just pass it even if the callback does not take any arguments, that's the beauty of JavaScript!" It's because he passes in false as an argument if they click on cancel. If you pass in the callback without arguments, it will always call the "success"…	NoMan2000
572	2016-04-12 07:43:43	hi i use swal in a _.each loop, is it possible to act like a real alert and so block the loop until i clicked the confirm or cancel button ? now it s just replacing the content of the error dialog so i only see the last "error" in my loop not each errors :/ thanks	smolleyes	2016-04-30 07:34:50
572	2016-04-30 07:34:46	Unfortunately, there's no way of simulating the blocking behaviour of a real alert() AFAIK. If there ever is in the future, we can reopen this.	t4t5	2016-04-30 07:34:50
571	2016-04-06 01:57:04	This project seems to be dead and a new fork is up - https://github.com/limonte/sweetalert2	diego-vieira	2016-04-26 06:29:02
571	2016-04-26 06:29:01	@diego-vieira Sorry, the project isn't dead. I just haven't had time to go through pull requests and issues lately. sweetalert2 was forked before v1.0, so the structure of the project is quite different. This doesn't necessarily mean that it's not a good alternative. If there's a feature in there that you need, you should of course use it. It kinda bugs med that it's called sweetalert2 though, si…	t4t5	2016-04-26 06:29:02
571	2016-04-26 11:10:17	hello @t4t5 thank you so much for getting back to us and my apologies for saying that. Open source is both a gift and a curse, that's why collaborators are here for. I know that sometimes we need to focus on something else and it's always a good choice to invite collaborators. Perhaps we could merge your repo with sweetalert2? Cheers	diego-vieira	2016-04-26 06:29:02
570	2016-04-05 09:12:56	This adds a countdown timer optionaly. If **html** set to **true** and **text** **&lt;strong class="sa-timer-countdown"&gt;&lt;strong&gt;** contains when using timer, the countdown function will run. Example usage: <S_CODE_TOKEN> I'm sorry if my english sucks.	muratbsts	2016-04-21 08:36:43
570	2016-04-18 16:04:43	Why not contribute to the active project here? https://github.com/limonte/sweetalert2	eterry1388	2016-04-21 08:36:43
570	2016-04-20 07:26:10	@eterry1388 is this repo not active? 😕	muratbsts	2016-04-21 08:36:43
570	2016-04-20 14:58:11	@muratbastas The last commit was 6 months ago, there are 177 open issues, and 56 open merge requests. So yes, it does appear to be a neglected project.	eterry1388	2016-04-21 08:36:43
570	2016-04-21 08:36:43	@eterry1388 okay. I'll create pr at limonte/sweetalert2 as one commit. Thanks for notice.	muratbsts	2016-04-21 08:36:43
569	2016-04-03 19:20:04	First: Thank you for your work. Sweet Alert is amazing! I have one suggestion, you create a new type of alert. Like input but with <select> and <option>, and then having a options when you can put the options "value,text,value,text,..." Something like this: type: "select", options: "1,Some Text,2,Another Text" (english isn't my first language, sorry for any typos)	mouro001
569	2016-05-01 09:45:22	It seems like this repo is inactive now, I added SELECT type (`input: 'select'` parameter) and some additional features to [sweetalert2](https://github.com/limonte/sweetalert2). Take a look on example: http://limonte.github.io/sweetalert2/#select-box	limonte
568	2016-04-01 23:36:23	Added 'fireCancelOnEscapeKey' and 'fireCancelOnOutsideClick' parameters for anyone like me who may have wanted a way to dismiss the alert without actually firing either the 'okay' or 'cancel' button handler functions. Both default to true, so compatibility with existing implementations is maintained.	jacobsee
568	2016-05-04 08:00:19	Hi @jacobsee! It seems like this repo is currently inactive, so I made [sweetalert2](https://github.com/limonte/sweetalert2). In swal2 you can handle escape key and outside click like this: <S_CODE_TOKEN>	limonte
567	2016-04-01 12:41:54	Fixes #558 Wraps fieldset in form tag to avoid "Can't find variable: fieldset" error from Chrome on iOS (https://bugs.chromium.org/p/chromium/issues/detail?id=570095)	hjellek
566	2016-04-01 11:32:44	Hi - I have an alert asking the user whether he wants to update his payment info. If "yes", I pop up a second alert, saying "Processing - please don't push any buttons." (type info) And when done, I pop up a third alert, saying "Updated - success!" But the three alerts show up at very different places on the screen. Is there a way to get them to show up in the same spot?	xauxatz
565	2016-03-31 16:30:44	Hello there, I create a simple cordova version for using sweetalert. I hope it will be useful. Sorry for the horible website btw😂 Repo : https://github.com/christoga/sweetalert-cordova	christoga
564	2016-03-31 09:19:09	Hi, When double clicking on button displaying Sweet Alert on click, Sweet alert is considering second click as a click on "Cancel" button. [Issue reproduced here](https://jsfiddle.net/th9Lxvgr/) Regards	Colin-b
564	2017-03-07 23:20:40	Removing the "|| targetedOverlay" from [this line](https://github.com/t4t5/sweetalert/blob/master/dist/sweetalert-dev.js#L422) seems to fix this problem. Doing so likely breaks allowOutsideClick, but I always have that option set to false anyways.	kriddile
563	2016-03-30 06:27:54	function removed_confrm(id, company){ var the_url = "<?php echo site_url('company/remove_company'); ?>"; var view = "<?php echo site_url('company/remove_company'); ?>"; swal({ title: "Are you sure?", text: "You will not be able to recover this imaginary file!", type: "warning", showCancelButton: true, confirmButtonColor: "#DD6B55", confirmButtonText: "Yes, delete it!", closeOnConfirm: false }, fu…	filjoseph1989	2016-05-01 08:44:01
563	2016-03-31 09:31:23	Hi, Did you tried attaching a function to the confirm button as described in [official website](http://t4t5.github.io/sweetalert/)? In your case I guess something like the following would do the trick: ` swal({ title: "Deleted!", text: "Your "+company+" has been deleted.", type: "success" }, function(){ location.reload(); }); `	Colin-b	2016-05-01 08:44:01
563	2016-03-31 14:04:04	Yes This works for me	filjoseph1989	2016-05-01 08:44:01
562	2016-03-29 19:18:17	I have been using Sweetalert and I am loving it! Could you please include the minified version of the CSS? There currently only seems to be the unminified version in the [`dist`](https://github.com/t4t5/sweetalert/tree/master/dist) folder	kevgathuku	2016-04-01 07:47:07
562	2016-03-31 22:06:50	Apparently minifying the code breaks the ie9 version as mentioned on line 38 of gulpfile.js: https://github.com/t4t5/sweetalert/blob/79f3338fffd2c5c0df92ecbc688e311077d9404d/gulpfile.js#L38	GGG-KILLER	2016-04-01 07:47:07
562	2016-04-01 07:47:07	Okay. Thanks for clarifying @GGG-KILLER :+1:	kevgathuku	2016-04-01 07:47:07
562	2016-04-13 15:07:22	Why not use blesscss to solve this problem as others have? https://github.com/BlessCSS/gulp-bless	JemarJones	2016-04-01 07:47:07
561	2016-03-29 13:17:50	T4T5, is it possible to pass a variable in an { html : true } situation ? Example, This doesn't get the value of **variable** <S_CODE_TOKEN> This one does <S_CODE_TOKEN> Kind regards, Nasser	NasserAlmanji	2016-04-02 18:18:38
561	2016-04-02 18:18:38	Solved this be debugging. Actually my mistake, the href attribute value was closed before the variable value was added. The HTML rendered removed the extra text as it didn't fit in a key-value pair. Thus not visible in the browser. It was a single ' removed.	NasserAlmanji	2016-04-02 18:18:38
560	2016-03-28 15:24:06	I've been using swal for a while without a single problem, but all of the sudden the next code is giving me an issue: <S_CODE_TOKEN> ignore the weird if(!(false)){}, that's an AJAX wrapper function that can either fail or not and launchs its own SWALs successfully. But that function can also return false (almost) immediately if validation fails. Mi problem is, the loader (3 balls falling) button …	xDaizu
559	2016-03-28 10:54:48	No description given.	soly2014	2016-05-01 08:45:33
559	2016-03-28 11:02:12	<S_CODE_TOKEN>	dkfiresky	2016-05-01 08:45:33
558	2016-03-28 07:16:37	Using `<fieldset>` outside `<form>` throws a [Reference Error](https://bugs.chromium.org/p/chromium/issues/detail?id=570095#c9) on Chrome for iOS: <S_CODE_TOKEN> The error thrown be suppressed by them, but the semantic nature should probably be fixed by SweetAlert.	haydenbleasel
557	2016-03-25 13:55:33	Hello, I was trying to switch the order of the OK/CANCEL buttons, but sadly the option is not there? I would love to add this option by forking it and helping your awesome project, but the -dev.js is written in frameworks not familiar to me, so sadly I can only ask for a change :) Love your plugin!	abayob	2016-03-29 07:51:26
557	2016-03-26 10:11:00	It seems like this repo is inactive now, I added the ability to switch the order of the OK/CANCEL buttons (`reverseButtons` parameter) and some additional features to [sweetalert2](https://github.com/limonte/sweetalert2).	limonte	2016-03-29 07:51:26
557	2016-03-29 07:51:24	Thank you! That was exactly what I was looking for. Thank you for the information :+1:	abayob	2016-03-29 07:51:26
556	2016-03-24 09:25:13	I see these "\9" things in the dist/sweetalert.css. I am not a css guru, but it not seems to be a valid css for me. On the top, it breaks our build process. Do you have any idea where it comes from? - i could not find the in the dev files. .sweet-alert .sa-icon.sa-error .sa-line.sa-left { -ms-transform: rotate(45deg) \9; } .sweet-alert .sa-icon.sa-error .sa-line.sa-right { -ms-transform: rotate(-…	zoltanradics
556	2016-03-26 10:14:13	It seems like this repo is inactive now, there's no such issue in [sweetalert2](https://github.com/limonte/sweetalert2). You can swith to it without changing any code in you project.	limonte
555	2016-03-19 09:41:01	fixes #549	Mart-Bogdan
554	2016-03-15 15:56:28		pedropapa
553	2016-03-14 02:28:44		hermanzhu	2016-12-01 07:28:39
552	2016-03-14 00:50:45		paveltyavin
551	2016-03-13 06:51:21	This adds a `resetPage` parameter, that if set to `false`, makes sweetAlert _not_ reset the page, i.e. call `window.previousActiveElement.focus()` after the alert is closed. In my particular case, I'm scrolling to the top (animated, taking 600 ms) while opening the sweetAlert. When the sweetAlert is closed, I was being scrolled back to the bottom of the page, because that's where the button activ…	malthejorgensen
551	2016-05-17 15:47:20	Running into a similar situation with `window.previousActiveElement.focus()` is there any interest in merging this?	canaandavis
550	2016-03-12 17:10:56	Maybe I'm missing something but can you adjust/turn off the bouncy effect, love the look/etc but would prefer not to have it bounce like that.	edencorbin	2016-03-21 00:09:23
550	2016-03-20 23:44:16	You can set the animation to false, 'slide-from-top' or 'slide-from-bottom'.	adriaanzon	2016-03-21 00:09:23
550	2016-03-21 00:09:23	Okay thanks I'll give that a try, nice plugin!	edencorbin	2016-03-21 00:09:23
549	2016-03-10 20:16:47	Snippet for **An HTML message** is corrupted <S_CODE_TOKEN> should be: <S_CODE_TOKEN> the issue is with " character inside string literal	Mart-Bogdan
549	2016-03-19 09:41:44	I've found gh-pages, so made pull request #555 fixing this issu	Mart-Bogdan
548	2016-03-10 10:09:20	why `<strong>` not affected, so I use `<b>` but how to enable `<strong>` ?	donnygunawan93	2016-12-15 09:21:58
548	2016-04-27 07:19:32	I just tried `<strong>` and it worked ! Are you sure you use `html : true` in your swal() function ?	abdurrahman	2016-12-15 09:21:58
547	2016-03-07 20:26:40	Fix the problem with tab key that stop working when two alerts are in a row	jayquest
546	2016-03-04 21:37:49	Hola, Hi there, Sweetalert has an option called " confirmButtonText " or " cancelButtonText " to change the language to the buttons ; the problem is that I want setear default text in Spanish , without having to use these options at any time to call a Sweetalert object. How can I do it?	juanlopezdev	2016-04-30 07:29:17
546	2016-03-23 22:44:50	There is a method called `setDefaults`. As stated in the documentation: > If you end up using a lot of the same settings when calling SweetAlert, you can use setDefaults at the start of your program to set them once and for all! So you could try something like this: <S_CODE_TOKEN>	adriennetacke	2016-04-30 07:29:17
546	2016-04-29 20:17:30	Thanks 👍	juanlopezdev	2016-04-30 07:29:17
545	2016-02-29 10:15:40	Hi, is it possible to add/integrate the google analytics with the Popup? I'm using popup as the Thankyou message & so want to check the footprints on the website. The corresponding code is `echo '<script type="text/javascript">swal({title: "",text: "Thank you for your interest.We will get back to you soon! :-)",imageUrl: "images/unbrake.png"})</script>'; `	kkdeep	2016-05-01 08:46:41
545	2016-03-25 03:57:08	Well you can allways try with <S_CODE_TOKEN>	ekv88	2016-05-01 08:46:41
544	2016-02-28 13:34:34	Hi, I find a bug (tested in firefox): in a form, you can press tab to go to the next input, but after this code: <S_CODE_TOKEN> you can't use tab button in form anymore :(	Buom01
544	2016-02-28 13:38:04	Temporary solution find in: https://github.com/t4t5/sweetalert/issues/391	Buom01
543	2016-02-24 13:25:19	I would like to adjust the background color in the theme based on a success, warning or error response. I don't see in the CSS where this is possible now.	dyelton	2016-12-15 09:21:04
543	2016-03-25 03:59:59	You need to target class: .sweet-alert or you can use JS: <S_CODE_TOKEN>	ekv88	2016-12-15 09:21:04
543	2016-08-10 13:32:01	@ekv88 I've tried this (also .sweet-overlay, as I want to disable the transparent black page overlay) in both jQuery (after stating the sweetalert) and in CSS, but it doesn't do anything at all.	paddotk	2016-12-15 09:21:04
543	2016-12-15 09:21:04	You can style the class: `.sweet-alert` to achieve this. Just make sure your custom CSS comes AFTER SweetAlert's CSS file.	t4t5	2016-12-15 09:21:04
542	2016-02-23 16:01:18	Running `gulp` shows me that a _lot_ of changes are not yet compiled. So I assumed it's not needed for pull requests. This is a fix for issue #541	StephanBijzitter
542	2016-04-12 14:31:37	@t4t5	StephanBijzitter
541	2016-02-23 15:02:01	When the user of my application presses the spacebar multiple times, I want to show a message. Now, this works, certainly. However, If I spam the spacebar on my keyboard the message will show up and automatically close, and I seem to be unable to disable this behaviour. I do NOT want this message to listen to the spacebar!	StephanBijzitter
541	2016-02-23 17:29:40	@t4t5 PR ready	StephanBijzitter
541	2016-05-01 17:08:00	It seems like this repo is inactive now, I added TEXTAREA type (`input: 'textarea'` parameter) and some additional features to [sweetalert2](https://github.com/limonte/sweetalert2). Take a look on example: https://jsfiddle.net/47L0mf97/3/	limonte
541	2016-05-01 19:55:45	@limonte All good, but that's not related to this PR in any way.	StephanBijzitter
541	2016-05-03 07:30:26	@StephanBijizitter Thanks! Will add in v1.1.4!	t4t5
540	2016-02-23 13:09:31	When trying to add a checkbox to the modal, it seems to be totally ignored. The same happens with any other input element. [Reproduction online](https://jsfiddle.net/wwzbeL95/) [Reproduction online (with `type: 'input'`)](https://jsfiddle.net/wwzbeL95/1/) (gets transformed into a text input) [Reported in stackoverflow as well](http://stackoverflow.com/questions/30655649/sweet-alert-with-form-js-3…	alvarotrigo	2016-12-15 09:24:42
540	2016-03-09 03:56:09	+1	nodeman777	2016-12-15 09:24:42
540	2016-03-10 12:10:29	+1 yes, it is because sweet alert css hides all input fields. When you don't use the build-in input field. My workaround is to simply show my custom input field with jquery selector. Best would be if the build-in sweet alert gets a custom class name and id. ` .sweet-alert input { .... display: none; .... } ` Cheers Hannes	HannesOberreiter	2016-12-15 09:24:42
540	2016-12-15 09:24:42	This project isn't going to support setting custom HTML as strings, as I think it reinforces bad design patterns. If you want a custom modal, it should be built from scratch or using another library. SweetAlert just aims at providing a better version of `alert` with some extra features, NOT replace all your modals. :)	t4t5	2016-12-15 09:24:42
539	2016-02-23 12:52:20	You can reproduce it on the [demo page](http://t4t5.github.io/sweetalert/) by clicking over the 4th "Try me" (example with callback) and then pressing the key enter very fast. (Latest Chrome under Windows) This makes it quite unreliable when users want to accept the modal as fast as possible. It seems the problem doesn't always take place, but just sometimes. Here's a video: ![sweeterror](https:/…	alvarotrigo
539	2016-02-23 12:57:35	Possibly related with https://github.com/t4t5/sweetalert/issues/528	alvarotrigo
539	2016-03-08 03:48:06	Yes, this is identical to #528.	mcavalletto
539	2016-05-09 14:27:17	Fixed in this fork: https://github.com/limonte/sweetalert2	chekovsky
539	2017-01-20 13:14:59	I'm surprised this issue still open in almost year after publishing and half of year having proposed fix in separate repo..	NeXTs
539	2017-01-20 13:32:16	@NeXTs this issue was fixed a long time ago in https://github.com/limonte/sweetalert2	chekovsky
539	2017-01-20 13:35:01	@chekovsky Yeah I saw but on my current big project sweetalert is used and it's not that easy to migrate in my case	NeXTs
538	2016-02-20 05:47:22	Hi, zone.js is used in zones, which is used by Meteor's Kadira for in browser error reporting to a server. sweetalert has an error, which doesn't seem to bother chrome, but when combined with zone.js prevents the callback from being called. I tried to explain it here: https://github.com/meteorhacks/zones/issues/85 and here: https://github.com/angular/zone.js/issues/260 Those issues are about zone…	MichaelJCole
538	2016-04-21 14:00:11	Hi, same error here with firefox only (Safari and Chrome do not seem to report the error) Did you fix it @MichaelJCole or do you still have the error ?	YannDanthu
538	2016-04-21 14:58:05	I didn't find a fix. Needed SweetAlert more than Zones, so removed it. Zones was part of Kadira client error reporting.	MichaelJCole
538	2016-04-21 15:01:01	ok, we are going to check with meteor kevohagan:sweetalert (more up to date with latest sweetalert version) if the pb still occurs or not.	YannDanthu
538	2016-04-27 15:57:37	Ok, no more error with kevohagan:sweetalert but other problem occurs with zone.js I suppose. Sweetalert will always call the first callback registered in sweetalert :( We have moved to Meteor 1.3 so no more atmosphere package for sweetalert but still have the zone.js bug. (need to remove zone.js to double check)	YannDanthu
538	2016-04-27 18:09:02	Hey Yann, if you're interested, I filed a bug with zone.js: https://github.com/angular/zone.js/issues/260	MichaelJCole
537	2016-02-20 04:43:36	Bootstrap automatically adds box-sizing:border-box to every element, and this messes up the sweet alert making it no longer centered and off by 19px. This looks buggy on bootstrap based websites, thus, a little CSS code fix can fix this issue.	armaanbindra
536	2016-02-20 04:22:39	I modified the margin left of the sweet alert as it wasn't originally perfectly centered, and thus looked buggy on some pages, where u can clearly tell, so it has left:50%, right 50% , width 478px, but margin-left:-256px; which is not half of 478 so changed margin-left to -239px now perfectly centered.	armaanbindra	2016-02-20 04:29:56
535	2016-02-18 16:14:22	...	alvarotrigo	2016-02-18 16:18:15
534	2016-02-17 03:34:54	How can I disable the input field?	killernova
534	2016-02-18 14:04:43	I have this problem too	Ammet
534	2016-04-05 19:00:28	i temporarily fixed it by doing in css: . .sweet-alert fieldset input[type="text"] { display: none; } It is maybe not the best solution but at least i dont see the input field now.	filipveschool
534	2016-06-15 21:05:49	I also have this problem - looks like jquery mobile CSS makes it visible somehow. It add a div around the fieldset input and also add some classes to the input element: `<div class="ui-input-text ui-shadow-inset ui-corner-all ui-btn-shadow ui-body-c"> <input type="text" tabindex="3" placeholder="" class="ui-input-text ui-body-c"> </div>` NB: Using Jquery.mobile 1.3.2	beastybeast
534	2016-06-15 21:22:18	The fix from flipveschool do not work for me as it does not remove the div with borders.	beastybeast
534	2016-06-15 21:27:00	Looks like it is the addition of the class ui-input-text that makes it visible	beastybeast
534	2016-06-15 21:45:28	Related to: https://github.com/t4t5/sweetalert/issues/351	beastybeast
534	2016-06-16 04:21:02	The temporary fix for me is just to call `$(".sweet-alert" ).remove();` before I show the dialog!	beastybeast
534	2016-12-20 11:46:28	I am also facing this thing, dont know from where its getting added. In my case below code is getting added. <S_CODE_TOKEN>	amitpatil321
533	2016-02-16 06:30:55	Hi, When users click "ok" button in the popup box, want to redirect to the next page. How can I implement that. thanks for advance	Jramuk	2016-02-17 15:04:08
533	2016-02-17 14:49:25	<S_CODE_TOKEN>	MiWebDesign	2016-02-17 15:04:08
532	2016-02-15 13:39:32	How to made swal in while cycle (as prompt)? `var listentry = "initial"; while ((listentry != "") && (listentry != null)) { listentry = prompt(list_prompt2, ""); if ((listentry != "") && (listentry != null)) { thelist = thelist + "[*]" + listentry + "\n"; } }`	cimes	2016-12-15 09:25:02
531	2016-02-11 14:14:33	Hi, According to the documentation, it is only possible to put a Sweet Alert in a loading mode from a click on submit button. Is there a way to open a SweetAlert in a "loading" state directly ? For example: 1/ user clicks on a button on main panel 2/ ajax action is triggered + an alert displays 'your request is being processed' 3/ the alert is replaced by another alert "done" if all is ok, or "ar…	hmsuchier
531	2016-02-17 15:00:23	You can put this instructions at success ajax function.. for example: <S_CODE_TOKEN> if all is ok, else you can write a sweetalert error message.	MiWebDesign
531	2017-02-22 12:39:14	i did it this way `swal({ title: "Are you sure?", text: "This action will completely remove "+data.fullNames, type: "warning", showCancelButton: true, confirmButtonColor: "#DD6B55", confirmButtonText: "Yes, delete it!", showLoaderOnConfirm: true, closeOnConfirm: false }, function(isConfirm) { if (isConfirm) { //your ajax here } else { swal("Cancelled", "User not deleted ", "error"); } } );`	mudphilo
531	2017-02-27 12:48:03	I want this feature too. I have my own form and I want to use the SweetAlert loader on send without having to press a second confirm button.	gerardreches
531	2017-02-28 04:56:39	`swal({ title: "Are you sure?", text: "This action will completely remove "+data.fullNames, type: "warning", showCancelButton: true, confirmButtonColor: "#DD6B55", confirmButtonText: "Yes, delete it!", showLoaderOnConfirm: true, closeOnConfirm: false }, function(isConfirm) { // confirm button was pressed if (isConfirm) { // get your data here var toPost = {userId: data.userId , token: accessToken…	mudphilo
531	2017-02-28 04:57:19	make sure you have `showLoaderOnConfirm: true`	mudphilo
530	2016-02-09 21:51:51	Hi, I really appreciate your plugin, it's even too simple. what's do you think is the best way for show a form in the alert, and combine this with an ajax request as callback, obiouvsly with the form data?	antonioaltamura
530	2016-02-17 18:07:37	Look at [swal-forms](https://github.com/taromero/swal-forms). Works as an excellent extension to swal.	lancedouglas1
530	2016-03-21 10:00:32	It works great but I need to include a calendar or date-picker within the form. If it's not possible as an alternative I was thinking to bind a HTML page within sweet alert. so that when my sweet alert triggered it should show the html page in its body. can you please give a suggestion to both the queries.	sunilsmith
530	2016-12-15 09:25:38	This project isn't going to support setting custom HTML as strings, as I think it reinforces bad design patterns. If you want a custom modal, it should be built from scratch or using another library. SweetAlert just aims at providing a better version of `alert` with some extra features, NOT replace all your modals. :)	t4t5
530	2017-02-20 04:25:16	Thanks @t4t5 i understood your point and @lancedouglas1 thanks for your swal-form link ...	sunilsmith
529	2016-02-06 15:07:58		iamDevlin	2016-12-15 09:25:51
528	2016-02-04 23:18:16	I integrated sweetalerts into my angular logger framework, and i love promises. I'm trying to use a webkit-filter to blur when a modal is open, and came across this bug. <S_CODE_TOKEN> When ever i close the modal too early, before the little error cross icon animation, the callback never fires. this most likely is because the callback function is called on a button click event which is bound afte…	hellsan631
528	2016-02-18 16:30:49	Same problem here too, easily reproducible. I have a "Delete" button which fires a confirm dialog using swal. The swal confirm button takes the same place as the "Delete" button behind it, making it easy to click on it before swal animation is completed. When this occur, the confirm callback is not fired. In my case, swal's own animation is blocking the callback when it has not yet finished.	chekovsky
528	2016-02-18 21:16:53	In my case as well, it looks like the animation is whats blocking the callback. Most likely the animation fires syncronously (it should ideally be bound to a requestAnimationFrame imo) Also, the callback never fires when you hit the esc key. To remedy both situations, here is some rancid code. <S_CODE_TOKEN> _Here is a use case_ <S_CODE_TOKEN> It calls the callback function on the esc key down an…	hellsan631
528	2016-02-23 12:57:51	+1	alvarotrigo
527	2016-02-01 17:17:08	https://github.com/t4t5/sweetalert/pull/525	thompsonemerson
526	2016-01-31 21:31:44	So, IDK with Im taking a mistake, but when the alert show up I cant move with the key TAB to another input after I press OK, its look to be locked in the same input. <S_CODE_TOKEN>	FelipeArruda
526	2016-02-28 13:38:14	Temporary solution find in: https://github.com/t4t5/sweetalert/issues/391	Buom01
526	2016-02-28 15:05:16	@Buom01 Thank you bro. I'll try this solution.	FelipeArruda
525	2016-01-31 03:45:40	#527	thompsonemerson
524	2016-01-29 06:56:26	For accessibility purposes I have added a new option called 'inputLabel', which appends a legend to the modal fieldset tag (the parent of the swal input field). This helps the vision impared users employing screen-readers such as NVDA. OPTION ADDED: name: inputLabel default: '' description: Use this to add an accessibility-compliant label for alert input fields. As it stands the modal input will …	LovelyHorse
524	2016-05-13 19:50:30	+1	Geczy
523	2016-01-28 14:17:55	https://gist.github.com/pranav7/d075f7cd8263159cf36a <S_CODE_TOKEN>	pranav7
522	2016-01-28 13:26:45	Greetings, How can we make multi input boxes in modal so that we can make an ajax request using it? Thanks!	sagargulati	2016-02-22 13:37:19
522	2016-02-05 10:54:18	I don't have the concrete solution but I think this URL might help https://www.ludu.co/lesson/how-to-use-sweetalert#ember1310	funchiat	2016-02-22 13:37:19
522	2016-02-17 18:10:16	Take a look as [swal-forms.](https://github.com/taromero/swal-forms). I have just used it thoroughly for a complex multi-popup solution that has several calls and forms.	lancedouglas1	2016-02-22 13:37:19
522	2016-02-22 13:37:19	Great. That will help! :) Closing now! Thanks @funchiat and @lancedouglas1	sagargulati	2016-02-22 13:37:19
521	2016-01-28 08:19:17	Hi. I want share how i did vertical scrolling. <S_CODE_TOKEN> <S_CODE_TOKEN>	gaurapanasenko
521	2016-07-14 06:09:20	awesome, thanks!! Noob q but .. .. if I have a lot of text, how do I add the scrolltop() function here . . . what and how do I add it the above JS	unfomo1
521	2016-09-07 13:40:10	To pin the modal in the middle, avoiding the margin positioning, this could be an additional code: <S_CODE_TOKEN> Note: this is just an opinion, and possibly a workaround to get vertical scroller easily	rankill
521	2016-12-02 17:49:46	Thanks a lot men	TeyanWar
521	2016-12-22 21:40:37	Thx, exactly what I was looking for!	StreetRock
521	2017-02-25 14:27:25	@unfomo1 Were you able to solve that problem?	goktugerce
520	2016-01-28 03:32:50	How do I add a link (or more) image like: `<a href="mylink.lol" target="_blank"><img src="myimage.png" alt="something"></a>` inside the `swal("Good job!", "You clicked the button!", "success")` sweet alert modal?	Jimmaki	2016-12-15 09:26:52
520	2016-03-21 10:05:53	swal({ title: "SUCCESS !!!", text: "You have done it !!! ", imageUrl: "js/1.png" });	sunilsmith	2016-12-15 09:26:52
520	2016-12-15 09:26:52	This project isn't going to support setting custom HTML as strings, as I think it reinforces bad design patterns. If you want a custom modal, it should be built from scratch or using another library. SweetAlert just aims at providing a better version of `alert` with some extra features, NOT replace all your modals. :)	t4t5	2016-12-15 09:26:52
520	2016-12-15 10:14:25	Sorry for late response, fixed! https://jimmydance.com/contact-jimmy.html?r=1	Jimmaki	2016-12-15 09:26:52
520	2017-02-20 04:36:39	@Jimmaki may i know how you did that with swal ?	sunilsmith	2016-12-15 09:26:52
520	2017-02-20 11:17:55	@sunilsmith As you can see [here](https://jimmydance.com/dance-studios.html) I copy and paste the whole FOOTER section (html) in the TEXT field of SWAL. Example: swal({title: "Your message has been sent!!" , text: "<footer><a href=\"anylink.com\" target=\"_blank\" class=\"// I added a sprite image like spr3-wslogo\"></a></footer>", *Don't forget to escape special characters Let me know if it works	Jimmaki	2016-12-15 09:26:52
519	2016-01-28 03:17:48	I'd like for my visitors after click the "ok" button to redirect. Now, the think is, I want to place it in the specific swal below. `swal("Good job!", "You clicked the button!", "success")` I love sweet alerts!	Jimmaki
518	2016-01-25 10:12:26	I am trying to get user remarks before submit to server. I must trigger this remark when user clicks button. Here's where I use sweet alert replacement for windows.prompt but it's not modal in my code. I trigger sweet alert code in OnClientClick. There will be a hidden field ready. And OnClick suppose to run at server side with access to hidden field. But before all this, here's my problem: sweet…	funchiat
517	2016-01-24 15:46:17	Hi, I'm using SweetAlert on my webpage, and I want people to be able to write their name in a prompt box. When they click okay, I would like to run a function that sends their name to a PHP file and adds it to a database. I understand the PHP part, but how do you call your own function on the okay button click, and how do you get the inputValue variable out of the swal(). I might've missed someth…	zaneweb
517	2016-01-24 16:25:57	I think something like the following should help you, but I didn't tested it working. <S_CODE_TOKEN>	dkfiresky
516	2016-01-22 16:20:22		KhanMaytok
515	2016-01-22 12:15:55	I find myself needing to redirect a page after deleting with ajax and getting a response that it was successful. Here's what my code looks like: <S_CODE_TOKEN>	bl4ckdu5t
514	2016-01-19 07:36:00	##### If you quick click the button to open sweetalert,it will show and hide and show and..... Also. If you disable the button when click it ,and ` swal({title:"tip"},function(){ //enable button }) ` It's can't execute the callback function. Do you have any other solution? Thanks!	visten
513	2016-01-18 18:38:49	Is there a way to use sweet alert in a non-asynchronous way?	felix822	2016-12-15 09:27:53
513	2016-12-15 09:27:53	Nope. At least not if you need to know the user's actions. :)	t4t5	2016-12-15 09:27:53
512	2016-01-17 11:08:29	![login](https://cloud.githubusercontent.com/assets/16742788/12377158/f0a296e4-bd38-11e5-95d4-129894c26e5a.jpg) not able to add 2 input fields	akkipatil	2016-12-15 09:28:14
512	2016-03-21 10:12:01	look [Swal-Forms](https://github.com/taromero/swal-forms) you will get some idea adding fields if only adding fields in sweet alert is your concern.	sunilsmith	2016-12-15 09:28:14
512	2016-12-15 09:28:14	This project isn't going to support setting custom HTML as strings, as I think it reinforces bad design patterns. If you want a custom modal, it should be built from scratch or using another library. SweetAlert just aims at providing a better version of `alert` with some extra features, NOT replace all your modals. :)	t4t5	2016-12-15 09:28:14
511	2016-01-12 13:57:40	Hey On the success modal, I was wondering if there ws a way i could add few buttons which would tell the user something like 'Hey, job a done successfully" 'Now you can do one of the below" "Option1-link" "Option2-link" "Option3-link" I now this is not what the plugin is for but if i had to tweak this plugin to start accepting a jsn like {text:'', link:''} a collection of it and render buttons ac…	yrshaikh	2016-02-25 06:50:54
511	2016-01-15 15:20:26	AFAIK, you can't. The two button system is hardcoded throughout the script. It would require a significant amount of changes to make it work. What you can do is use the html option to add your own buttons in the body of the modal.	daxpandhi	2016-02-25 06:50:54
511	2016-02-25 06:50:54	I got this to work, some javascript i had to right, might not be the correct way to do this, but worked for me. Sharing it here <S_CODE_TOKEN>	yrshaikh	2016-02-25 06:50:54
511	2016-07-19 08:06:06	I might be a little late, but I hope this can help. https://github.com/andrew-mestas/swalExtend/tree/master	andrew-mestas	2016-02-25 06:50:54
511	2017-03-02 15:17:03	That plugin its just what I needed, thanks for the info :D	JavierCabezas	2016-02-25 06:50:54
510	2016-01-10 06:28:51		ccaglak
509	2016-01-09 19:27:47	Hi, i tried calling swal from a frame of a frame-set, but pop-up window doesn't appear on the entire browser window instead it is only appearing on the frame from which it is called. tried using window.top.swal.... but no luck	survemujahid	2016-12-15 09:28:25
509	2016-12-15 18:33:23	But why close this thread when it is not yet answered	survemujahid	2016-12-15 09:28:25
508	2016-01-08 08:04:00	Hi!, I am using sweet alert for displaying a confirmation selector to toggle a modal window with a chart on it. The thing is that I've been able to do this but with the responsive option set to true on the chart, you have to resize the browser window in order to actually see the graph, if you set this to false then the behaviour is fine, at least until you resize the browser (with the responsive …	josmanperez	2016-01-08 08:41:38
508	2016-01-08 08:41:38	Fixed now!, reading the documentation os bootstrap modal, you have to use the $('#tempModalDay').on('shown.bs.modal', function (event) {} or in jquery you can first show the modal and the append the chart to it canvas, so the only thing I have to do was moving the $("#tempModalDay").modal("show") up and then set the content of the chart with responsive flag set to true work like a charm! :)	josmanperez	2016-01-08 08:41:38
507	2016-01-07 16:41:34	If the callback function contains a second call to sweetalert the second alert is shown but immediately closed, probably due to the fact that the closure of the first alert causes the closure of the second one. Example of code: swal({ title: 'first' }, function(){ swal('second') }); We cannot use the {closeOnConfirm: false} option since when we call the first sweetalert in the way reported in the…	Zax
507	2017-01-18 16:10:04	Because of the way the library is written right now you _do_ need to use the `closeOnConfirm: false` to do what you describing here. **But**, to work around it you could delay the second modal a bit: <S_CODE_TOKEN>	malthejorgensen
506	2015-12-31 19:28:08	My IDE (PHPStorm) is throwing an error in the file `gulpfile-wrap-template.js`, <S_CODE_TOKEN> Removing `<%= contents %>;` eliminates this error. Is this my IDE or a syntax error?	opheliadesign
506	2016-01-05 18:26:58	Curious about this, anyone?	opheliadesign
505	2015-12-31 07:22:02	I am using to show a loading message. And do not want the loader message to be closed by using the escape key.	yrshaikh	2016-05-01 08:53:21
505	2016-01-27 20:43:12	yrshaikh - Have you looked at the SweetAlert [documentation](http://t4t5.github.io/sweetalert/)? Scroll down to the "Configuration" section and you'll see the allowEscapeKey argument (which defaults to _true_). Pass _false_ to it and you should get your desired behavior.	jasel-lewis	2016-05-01 08:53:21
504	2015-12-26 02:15:30	first of all, congrats on this great utility! I tried using it with a really long message. The alert window height becomes so large that it overflows the screen and you cannot see the 'OK' or 'cancel' buttons anymore. Is there any way to restrict the alert dialog maximum height, and have the long text scroll inside it?	electronicsguy
504	2016-09-07 13:44:04	#521 it could be your solution	rankill
503	2015-12-21 20:58:10	Feature request: When `inputValue` is specified, the prompt dialog should appear with the input text selected so it can be easily typed over.	mike-ward
503	2016-02-05 06:45:13	Workaround: Run the following command after calling swal()... <S_CODE_TOKEN>	yoshiokatsuneo
503	2016-02-05 14:21:38	I don't use jQuery but I see what you mean.	mike-ward
501	2015-12-19 01:23:39	When there is too much text passed into a SweetAlert, it will cut off the text instead of expanding the alert. Example: ![prompt](https://cloud.githubusercontent.com/assets/7347290/11910465/02800dd2-a5ac-11e5-9a46-0283bde2dbd4.png) Is there is a CSS fix to this? Will you please fix it? Thanks!	nkalupahana
501	2015-12-20 18:02:09	I figured out what is happening. Because there is no space in front of the commas, the entire list of file names is taken as one word. However, this is still an issue. Could you please fix it as soon as possible? Thanks!	nkalupahana
500	2015-12-18 18:13:50	i need to show "ok!! deleted " sweet alert after delete all from table.Alert is working on redirect but sweet alert is not working.pls help me	sudha7050	2016-12-15 09:29:28
499	2015-12-18 12:14:43	NEW OPTION ADDED: name: cancelButtonColor default: #C1C1C1 description: Use this to change the background color of the "Cancel"-button (must be a HEX value).	fiote
499	2015-12-18 14:49:35	@fiote Could you compress this and add it to the minified version?	ghost
499	2015-12-18 15:44:51	@thomasmorelli Just pushed the minified file =)	fiote
499	2015-12-18 16:07:33	@fiote Thanks :+1:	ghost
499	2016-03-11 10:43:50	+1	fracz
498	2015-12-16 11:14:57		tkuijer	2016-12-01 07:29:02
498	2016-05-12 12:10:21	This fixed it for me! Thanks!	shieldsjared	2016-12-01 07:29:02
497	2015-12-15 13:49:35	1	kgab0r	2015-12-15 13:50:13
496	2015-12-13 13:36:25	Are you able to add a parameter cancelButtonColor?	ghost
496	2015-12-18 12:15:17	Hi @thomasmorelli. If you still need it, I just requested a pull with that. https://github.com/t4t5/sweetalert/pull/499	fiote
496	2015-12-18 14:46:58	@fiote Thank you!	ghost
496	2016-02-07 14:54:06	@t4t5 are you able to accept the pull please?	ghost
496	2016-03-11 10:43:55	+1	fracz
495	2015-12-13 05:57:46	When the popup is opened, background content moves some pixels towards right. I don't want background content to move. please help	Gauty89
495	2016-02-24 16:29:21	I hope this gets resolved too or someone posts a workaround. This is a duplicate of this issue (and possibly earlier ones): https://github.com/t4t5/sweetalert/issues/449	JamoCA
494	2015-12-11 17:51:20	Hello, I have something like below <S_CODE_TOKEN> my code (ajax call) below the if condition depends on result from sweetalert but even before sweetalert is being shown, ajax call is getting executed. how can i prevent (like in regular alert scenario) so that it works properly. thanks.	lorvent	2015-12-11 19:34:01
494	2015-12-11 19:29:31	You'll want to break apart the code into two functions so you can use your ajax code as a callback on the swal's close event <S_CODE_TOKEN>	charlex	2015-12-11 19:34:01
494	2015-12-11 19:33:57	Thanks for the idea, I have nested alerts depending on when user choose yes or no and changing my logic depending on those selections but it gives idea...	lorvent	2015-12-11 19:34:01
494	2015-12-11 19:35:34	Let me know what you end up doing if you want to share	charlex	2015-12-11 19:34:01
494	2015-12-11 19:39:33	Sure, i will share the code	lorvent	2015-12-11 19:34:01
494	2015-12-12 23:14:40	this may not be robust solution but this is how we are implementing now @Charlex <S_CODE_TOKEN>	lorvent	2015-12-11 19:34:01
493	2015-12-11 08:03:14	I.e.: <S_CODE_TOKEN> Why? In order to check if we have something to close: <S_CODE_TOKEN> I know I can call the `swal.close()` even if there is no modal, but it [can cause problems](https://github.com/t4t5/sweetalert/issues/492). Current workaround: <S_CODE_TOKEN>	fracz
493	2016-05-03 16:30:22	+1	senseluo
493	2016-07-18 05:12:52	Is there any update on this issue?	scorpionhiccup
493	2016-07-18 08:19:36	as far i know, this repository is abandoned, but there's sweetalert2 on github which is a fork of this.	metonator
493	2016-07-18 08:57:03	thanks @Zexorz will have a look	scorpionhiccup
492	2015-12-11 07:56:48	Consider this code: <S_CODE_TOKEN> It does not show "The dialog".	fracz
492	2016-05-03 16:33:38	same here, currently I use setTimeout to show dialog box. <S_CODE_TOKEN>	senseluo
492	2016-05-03 16:37:25	Consider using [sweetalert2](https://github.com/limonte/sweetalert2) - it does not suffer from this.	fracz
492	2016-05-03 16:43:32	thanks @fracz sweetalert2 is awesome and looks it all fit my needs. thank you guys	senseluo
491	2015-12-11 04:53:40	I'm having an issue where the drop down (focus) text input field shows on top of Sweet Alert popup. Sweet Alert already has z-Index set to 99999, however, the div is set to fixed. See screenshot below. Does anyone have a fix for this issue? ![screenshot_2015-12-09-20-21-22](https://cloud.githubusercontent.com/assets/7460310/11736125/0a8ff75c-9f90-11e5-9ae1-6a8fc510a7bb.png)	jon9
490	2015-12-10 17:02:10	<S_CODE_TOKEN> Any idea what I'm doing wrong here? I keep getting the unexpected token ( on this line: `function(isConfirm) {`	deronsizemore	2015-12-10 20:30:41
490	2015-12-10 19:24:10	Your `function(isConfirm)` is in the wrong place. It should be put as the second param: <S_CODE_TOKEN>	chekovsky	2015-12-10 20:30:41
490	2015-12-10 20:30:41	Well... that's embarrassing. I see it now in the example but not sure how I glossed over that earlier. I must have looked at it for an hour comparing to what I had. Thanks.	deronsizemore	2015-12-10 20:30:41
489	2015-12-10 15:55:36	Adds an option for a password input as well as a regular input.	KnowMoreIT	2016-05-01 09:27:38
489	2015-12-28 17:57:35	+1 Password	jhonmike	2016-05-01 09:27:38
489	2015-12-28 18:11:29	+1 Password	juliofabiane	2016-05-01 09:27:38
489	2015-12-28 18:12:02	+1 Password	viniciusbord9	2016-05-01 09:27:38
489	2015-12-29 22:06:37	:+1:	ChadTaljaardt	2016-05-01 09:27:38
489	2016-05-01 09:27:38	This is already possible by settings `inputType: "password` in the configurations (sorry for my late reply btw). See "Configurations" further down on this page: http://t4t5.github.io/sweetalert/	t4t5	2016-05-01 09:27:38
489	2016-05-01 15:01:39	I'm not seeing the option password listed in the configurations on your website. Also when I tried it last year it wouldn't set the input field to password and mask the characters. You can set it to "input" but that doesn't mask the characters like a password field. Maybe it was updated since I posted this. I will check out the latest build.	KnowMoreIT	2016-05-01 09:27:38
488	2015-12-09 14:24:55	Simple addition of a `sa-type-[swalType]` class to the `.sweet-alert` modal. Useful for tweaking styles seperately for each type of alert without the need to set the `customClass` property every time. Eg. A _success_ SweetAlert will have a `sa-type-success` class added to the `.sweet-alert` modal.	joshfarrant
487	2015-12-03 21:06:26	Hey, guys! I'm using sweetalert 1.1.3 installed with npm and i keep getting this error: "Uncaught ReferenceError: logStr is not defined." in sweetalert-dev.js:1035 What could be the problem? Any ideas? Thanks!	gabyrusu
487	2015-12-04 05:53:03	I did the same thing as mentioned by you and I am myself receiving the same errors. Don't know whats going wrong. [edit] I found my issue, and it was that i was passing in wrong value of the alert type. I was suppose to pass "success" and I passed in "Success". I don't know why the coder of this piece didnt to ignore case kind of thing. You may wanna check that out	maddy2308
487	2016-01-25 08:29:24	Maybe same as https://gist.github.com/ajitbohra/e0bb2f430894e62eaff4 ?	yoshiokatsuneo
487	2016-01-25 09:22:33	yep, I was using danger instead of error.	gabyrusu
487	2016-02-03 14:51:50	Though it does seem that `logStr` is not imported in [set-params](https://github.com/t4t5/sweetalert/blob/master/lib/modules/set-params.js). AFAIK this is not a global function.	jmagnusson
487	2017-02-06 10:02:51	I have had the same issue , used danger instead of error as type.	eddyhoole
487	2017-02-22 04:12:31	This should be fixed.	Acidic9
486	2015-12-03 12:03:38	Hello, I am trying to create Sweetalert to get displayed when some operations happen in bootstrap modal..but sweet alert is not getting displayed.. Here is the link : http://stackoverflow.com/questions/34064752/sweet-alert-inside-bootstrap-modal	vikrams1987
485	2015-11-30 18:02:49	Hi, I have a web application that uses this component and I'm responsible for the automated tests. I have an issue in an alert that confirms a exclusion of a record. Selenium runs too fast and when the alert popsup it clicks very fast in the "OK" button to confirm the deletion. But for some reason it seems that the function behind this button is not called and the record is not deleted. If I add …	estivalet
485	2015-11-30 19:19:35	Have you sync the moment that selenium do the `click` with the `DOMContentLoaded` event? sweetAlert take some time to be fully loaded. You should wait until `DOMContentLoaded` (or `$(document).ready()`) is called to do anything.	luanmuniz
485	2015-12-08 10:48:07	@estivalet about 'If I add a delay in the execution it works as expected', would you like to tell me how to add the delay? I am encountering the problem these days, and I can not fix it. I am very glad to find that you have solution. Please kindly share it with me. Thank you! I have described my similar problem in protractor resp, https://github.com/angular/protractor/issues/2770	wubin1989
485	2015-12-08 20:06:22	Maybe this can help you. http://stackoverflow.com/questions/15122864/selenium-wait-until-document-is-ready https://gist.github.com/double16/e3dfa7ec496264f11648 I use a selenium like and its javascript, so i have access to the javascript events. Can you add a timer? Wait for a few seconds before executing the code. Try this and tell us if the problem still exist.	luanmuniz
485	2015-12-17 23:54:24	As far as I can see, by looking at the code, this is how this library is supposed to work. sweetalert performs a 500ms fadeIn when opening the modal. During this time the OK/Cancel buttons will not run the callback function, it will close the modal instead. An unexpected/confusing behaviour according to me. sweetalert will add the class `visible` when the animation has finished. Using Capybara fo…	sundling
485	2015-12-23 16:12:59	@sundling, you just saved me a real headache, thanks! :+1:	jsrn
485	2016-07-20 12:51:20	I am testing a web app that uses sweet alert. My automation framework is in selenium + Java + TestNG. The driver runs too fast to catch the alert and I am getting NoAlertPresentException. If I add wait, I get TimeoutException. Has anyone come across this issue and is able to resolve it?	Anjali05
485	2016-08-03 19:20:43	I got it to work this way. <S_CODE_TOKEN>	stevetong83
484	2015-11-28 01:55:43	Hi first: thanks for this amazing alert i can make it show 2 buttons as: <S_CODE_TOKEN> now i need to got 3 buttons not 2 as i did before - so please how can i get that ? hope to get help soon thanks a lot ...	ahmedamen
484	2015-12-25 05:11:58	+1 I would like this feature as well. (Hoping to get more popularity to get it in the next update)	nkalupahana
484	2015-12-29 22:06:00	:+1:	ChadTaljaardt
484	2016-01-11 13:42:32	:+1:	zamboney
484	2016-02-11 20:11:17	+1	steven10172
484	2016-03-03 10:15:06	+1	mandadimuralidharreddy
484	2016-12-11 14:35:45	+1	ravidorr
484	2017-01-10 19:48:49	+1	lucrus
484	2017-02-09 16:16:22	+1 https://github.com/andrew-mestas/swalExtend	paivaric
484	2017-02-10 12:09:15	+1	tarcisioq
484	2017-02-18 03:31:38	[This](https://github.com/t4t5/sweetalert/issues/511) is third party sollution	alwinkpc
483	2015-11-21 17:28:37	When I update in bower I am seeing this notice: <S_CODE_TOKEN> It'll still works, but might be good to throw an ignore in there.	jgraup
482	2015-11-21 17:23:51	Add a variable `isModalOpened` to detect whether there’s still a modal opening, and when `isModalOpened` equals true, do not attach any other keydown listener to window.	xiaoyuze88
481	2015-11-19 20:13:09	Here's what I have: <S_CODE_TOKEN> In console, I'm just seeing: `Uncaught SyntaxError: Unexpected identifier` error. I'm sure this is probably an obvious thing here, but I can't seem to see it. Any ideas?	deronsizemore	2015-11-22 20:42:03
481	2015-11-22 13:25:55	You use double quotes at the beginning and end of the string. Therefore you can't use them for creating a link inside. Try this: <S_CODE_TOKEN>	wapacro	2015-11-22 20:42:03
481	2015-11-22 20:42:03	Ah... well that's embarrassing. I don't claim to be an expert with javascript but I know enough to know better than that. :) Thanks, that worked.	deronsizemore	2015-11-22 20:42:03
480	2015-11-19 05:33:58	swal({ title: title, text: message, type: "warning", showCancelButton: true, confirmButtonColor: "#DD6B55", confirmButtonText: okButtonText, closeOnConfirm: true, closeOnCancel: true }, proceedCallback.bind(this) <------- THIS triggers the bug, the callback is not called on cancel ); proceedCallback(isConfirm) {....} Its because of the way you check for parameters, seems like bind adds another one	luisgarciaalanis
480	2016-03-21 13:12:09	The issue is in this code. // Check if callback function expects a parameter (to track cancel actions) var functionAsStr = String(params.doneFunction).replace(/\s/g, ''); var functionHandlesCancel = functionAsStr.substring(0, 9) === 'function(' && functionAsStr.substring(9, 10) !== ')'; When you bind a function it returns a new instance of a function, which doesn't explicitly specify a param. exa…	moore0n
480	2016-03-21 13:13:22	A work around of course would be to use the var _this = this method. But bind should be supported in this case.	moore0n
479	2015-11-17 11:21:04	Please, add cross button option in top right button.	Groonya
479	2016-03-30 04:35:35	+1 @Groonya nice github placeholder image, way too smooth	rnjailamba
478	2015-11-16 16:09:20	I changed the parameter "showConfirmButton" in the Params default, but does not work, keeps showing the "OK" button > var defaultParams = { > title: '', > text: '', > type: null, > allowOutsideClick: false, > showConfirmButton: false, > showCancelButton: false, > closeOnConfirm: true, > closeOnCancel: true, > confirmButtonText: 'OK', > confirmButtonColor: '#8CD4F5', > cancelButtonText: 'Cancelar'…	Potrecoo
477	2015-11-16 15:50:25	Is it possible to open SweetAlert straight into the loading animation?	unclelarrysvan
477	2016-04-05 15:14:40	Ever found a solution to this?	jannejava
477	2016-04-06 16:00:04	I did not, although, I didn't spend too much time looking into it.	unclelarrysvan
476	2015-11-15 15:39:19	Hello, Nice api you've got there. Thanks for sharing us. We have one little problem; Can you minify "sweetalert.css" ? And maybe put the minified file to "../Dist/sweetalert.min.css" ? ( we are using our css/js minify & bundle system on production-side, but that's not the case. I think it could be nice if we had minified file of the css. ) Thanks, have a nice day...	OrkanCom
476	2015-11-19 21:40:50	+1. Why this is not minified? I thought it was because there's a 'dev' version. I figured that one would not be minified In the meantime, I'm using it as an inline css.	pbassut
475	2015-11-13 18:40:42	If you are interested in a free short domain for your project, have a look at [dns.js.org](http://dns.js.org/). Current links to the doc/example page wouldn´t break.	indus
474	2015-11-13 07:38:17	I want add event on show sweet alert and event after click Ok ? Thank You	Abdulhmid
473	2015-11-11 20:03:50	Our SweetAlert pops up over a similar-sized, centered box, and we noticed that it's actually a bit off-center: ![image](https://cloud.githubusercontent.com/assets/2231765/11101443/e7e9201a-8884-11e5-8c4d-b077296afe0a.png) But, I found that setting the `margin-left` equal to half of the width made it centered: ![image](https://cloud.githubusercontent.com/assets/2231765/11101460/f9973478-8884-11e5-…	rmosolgo
473	2016-06-22 10:18:52	@rmosolgo Dude.. that UI is amazing. Would you mind showing me a demo ?! God damn, I love it.	EduardJS
472	2015-11-11 18:34:46	Hey, Thanks for the sweet plugin, really love it! However i have a small challenge when i have to chain multiple "Confirms" after eachother. If you click "too fast" on the "Confirm" button, the page just get's stuck, and get non-responsive, and the next few Confirms don't show. I bypassed this slightly, by adding a delay to the SWAL call, but if you click faster than the delay, it'll break again.…	inctor
472	2015-11-18 23:42:45	Unfortunately, I ran into this bug as well which pretty much rendered sweetalert unusable for my project's needs. It's a shame as I don't have the time to start digging around the code to push my own fix, but I love the functionality of the library. I will be watching this to see if it gets fixed and the moment it does, you can count this developer (and his users) as loyal sweet alerters.	charlex
472	2015-11-19 08:27:15	Sadly it feels like this project has been abandoned. Even the clone SweetAlert2, still have these bugs and no updates for a really long time. It's really a shame, that it's been abandoned, since it's a really nice project! But 121 open issues and 37 un-merged PR's. It's unlikely it'll be fixed or getting updates soon. However, there is change with the possibility of #457 , which seems to be able …	inctor
472	2015-11-19 15:57:13	@inctor, @Charlex I wrote up a guide on how to use the code addition I wrote to do this at #457. Because it adds on top of the existing sweetalert library, it doesn't require merging into the project/updating the library code. If you have thoughts to make it better let me know.	kentmw
472	2015-11-19 22:26:33	@kentmw Hero. I'll give it a go and see if I run into any pain.	charlex
472	2016-06-07 14:17:26	[SweetAlert2](https://github.com/limonte/sweetalert2) supports modals queue: https://limonte.github.io/sweetalert2/#chaining-modals	limonte
471	2015-11-10 04:02:50	Fixes #469	smythey21
470	2015-11-10 00:25:20	The red X from sweet alert clashes with the clear input from Internet Explorer. ![screen shot 2015-11-09 at 7 17 10 pm](https://cloud.githubusercontent.com/assets/2813592/11050803/45716662-8717-11e5-9e52-654a684b33ad.png)	kevPo	2016-12-15 09:39:03
469	2015-11-09 17:29:32	It would be nice if you could specify which element sweet alert appends to, instead of defaulting to the body. **Why is this a problem?** I'm working on an Ember application that uses sweetalert, and it works great! But testing with these alerts becomes problematic. By default Ember applications are appended to the body: <S_CODE_TOKEN> But in test mode using qunit, the ember application actually …	smythey21
469	2016-01-21 11:23:55	@smythey21 when using it like this: <S_CODE_TOKEN> the modal is still displayed outside the container. I'm more interested if you were successful to test it in an acceptance test?	ryrych
468	2015-10-29 17:32:40	Hi, is there a way I can set sweetalert to hide when user clicks on background/shaded area behind swal window? Like modals work.	lucas03	2015-11-07 21:48:00
468	2015-11-07 21:06:42	Add the option: <S_CODE_TOKEN>	MarkHerhold	2015-11-07 21:48:00
468	2015-11-07 21:48:00	nice, thanks!	lucas03	2015-11-07 21:48:00
467	2015-10-29 05:35:13	Fix in PR #466	caseyWebb
467	2016-01-06 05:43:08	I am having this same issue.	pennstump
467	2016-02-04 09:17:31	I'm also having the same issue	sbolel
467	2017-03-17 17:01:52	still actual +1	dreyk213
466	2015-10-29 05:20:42	This PR makes is so that when sweetalert disables scrolling, it doesn't jump the page to the top. It only works in browsers that support `translateY`.	caseyWebb	2017-02-08 20:33:00
465	2015-10-29 03:19:31	Callback called w/ `false` when user cancels is not documented.. i.e. <S_CODE_TOKEN>	caseyWebb
464	2015-10-29 02:38:46	Fixes #463 [see] [MDN Function.length](https://developer.mozilla.org/en-US/docs/Web/JavaScript/Reference/Global_Objects/Function/length)	caseyWebb	2017-02-08 20:33:07
463	2015-10-29 02:29:52	https://github.com/t4t5/sweetalert/blob/master/lib/modules/handle-click.js#L119 does some hacky fn.toString parsing of the arguments, when it's far easier (and more idiomatic) to do fn.length (to check the number of args accepted)	caseyWebb
462	2015-10-23 23:26:24	After opening (then closing) two modals at the same time, the TAB key stops working as expected. <S_CODE_TOKEN> This PR adds a check for a open modal before doing anything on the keydown event.	abimaelmartell
462	2015-10-23 23:31:15	Should i include the generated changes from `dist` and `lib`? The gulp task did some changes there.	abimaelmartell
462	2015-11-16 02:14:02	Does it fix #127?	Stichoza
462	2015-11-17 18:16:53	yes	abimaelmartell
461	2015-10-22 14:36:26	The "dot" on the "i" in the icon is shifted over to the border of the circle in IE. Add left: 50% in sweetalert.css in class sweet-alert .sa-icon.sa-info::after at line 280. This fixes the problem.	blackmatthew6	2015-12-16 22:39:24
461	2015-12-16 11:15:20	I've created a pull request which fixes this issue.	tkuijer	2015-12-16 22:39:24
460	2015-10-21 06:39:38	see https://github.com/t4t5/sweetalert/pull/440#issuecomment-149792805	chentsulin	2015-10-21 09:20:21
459	2015-10-20 11:30:04	Hey there! Since 1.1.1, I get the following error <S_CODE_TOKEN> Any ideas?	chiedo	2015-10-21 05:34:11
459	2015-10-20 13:46:02	Same issue.	Martindelataille	2015-10-21 05:34:11
459	2015-10-20 15:27:16	+1	antoniwan	2015-10-21 05:34:11
459	2015-10-20 17:40:40	The `main` field in `package.json` has been changed from _dist/sweetalert.min.js_ to _lib/sweetalert.js_ which is ignored by git.	ingro	2015-10-21 05:34:11
459	2015-10-20 22:40:30	+1	kcalliauw	2015-10-21 05:34:11
459	2015-10-21 05:34:11	Fixed in 1.1.2, sorry 'bout that! :)	t4t5	2015-10-21 05:34:11
458	2015-10-05 14:56:36	The span tag was not closed (<span style="color:#F8BB86">html<span>message) Now it is: (<span style="color:#F8BB86">html</span>message) Only "html" will be yellow	jusleg
457	2015-10-05 14:25:13	## EDIT: Please look at my later comment for most recent SwalService and guidelines I know this should be a pull request. But I wanted to add the wrapper I wrote here anyway so I can get feedback if this is a useful addition. This usage here is that anywhere in your application you can call `swalService.swal()` and if there are open sweet alerts, it will queue them and put a notification on the c…	kentmw
457	2015-10-15 00:39:40	too bad this is not the default behavior when there is multiple swal notification :/ This would be a nice PR.	danielsawan
457	2015-11-19 08:28:45	@kentmw What's the possibility of you making a new release with this fix in it, so it's possible to handle multiple Swal-popups after eachother? Prolly not as a PR, since they won't be merged anyways likely, but maybe a guide, on how to use your above code instead? Is it just copy/paste into the SWAL js file?	inctor
457	2015-11-19 14:45:18	@inctor I'll write up a guide in the next 15 minutes or so and update the service to the one I'm currently using as to remove some of the original bugs.	kentmw
457	2015-11-19 15:50:42	# SwalService Here is the code with only jquery as a project dependencies other than sweetalert: ## The Code <S_CODE_TOKEN> Bring this code in anyway you want after sweetalert - if you are using browserify, just add <S_CODE_TOKEN> at the bottom of the file. ## Initialize Once it is on the page, initialize the service: <S_CODE_TOKEN> Note: it has not been tested with multiple instances on the same…	kentmw
457	2015-11-20 05:04:17	@kentmw Thanks so much. Fixed my issue of needing to present one alert after another.	Tatsh
457	2016-01-27 21:02:01	Doesn't seem to work if you try and chain two swals, each of which require the user to click "ok" to continue (and not "cancel") - the second swal is shown, but is then immediately closed	QuakePhil
457	2016-01-27 21:10:06	@QuakePhil do you mind posting the sequential swalService.swal invocations?	kentmw
457	2016-01-28 15:07:02	Actually, I got it to work by nesting the 2nd swal in the callback of the first, and setting closeOnConfirm to false in the first one... (this solution works without the need for swalservice, using swal2) The code turned out a bit dry, because of the nesting requirement (and so I can't just open a new swal in the callback, the callback itself has to be a direct call to swal, or maybe there is a w…	QuakePhil
457	2016-03-18 17:47:27	@kentmw you are awesome man!! Thanks a lot!! Your wrapper saved my ass. A few notes. As @QuakePhil mentioned there is an issue if there are multiple alerts in the queue, each with nested responses for confirm/cancel. In order to deal with this I am closing the parent swal using the ID immediately after the child is created. And in order to pair this Parent (question) - Child(response) scenario, I…	koullislp
457	2016-03-18 17:59:25	@koullislp I'm glad it was useful :) Do you mind posting your modifications? I'll update my original post after taking a look at it.	kentmw
457	2016-03-18 18:21:44	@kentmw Only one word changed in your code: <S_CODE_TOKEN> And the way I am calling it: <S_CODE_TOKEN>	koullislp
457	2016-05-18 23:58:17	Any chance you guys can help me conceptualize this using promises? I've been using this with https://github.com/limonte/sweetalert2, but the author feels an alert queue is "spammy" (https://github.com/limonte/sweetalert2/issues/125). However, it's a perfect solution for my use case, and I'm not really familiar enough with promises to figure out how to create and resolve them using his fork of swe…	Hucxley
457	2016-06-07 14:14:16	[SweetAlert2](https://github.com/limonte/sweetalert2) supports modals queue: https://limonte.github.io/sweetalert2/#chaining-modals	limonte
457	2016-06-07 15:23:56	Thanks a lot dude, you are awesome!	koullislp
456	2015-10-05 10:19:46	Hello SweetAlert creator, I first of all want to congratulate on developing a beautiful and easy to use pop-up script. For the past week I have tried to use Swal and jquery form validation examples to validate input before submitting a form and I have reached a big brick wall and need to reach out for help. I have a swal pop-up on my website (http://plantswap.com.au) that appears when you click o…	henryg0mez
456	2015-10-05 20:58:39	I would also like to add that I tried using some "rules/messages" jquery validation as below but this didn't work at all: --> <S_CODE_TOKEN> <--	henryg0mez
456	2015-10-08 01:52:46	Anyone??? Tristan Edwards???	henryg0mez
456	2015-10-08 09:09:39	@henryg0mez So if I understand things correctly, the problem is that your form gets submitted even though you haven't entered any input? Is this really a problem with SweetAlert? Keep in mind that the only recommended way to handle user inputs through swal is by using `type: input`. Everything else with custom HTML should be considered a "hack". If your form submits even though it's empty, I can …	t4t5
456	2015-10-08 09:52:18	@t4t5 - yes, the email did submit at first until I modified the code in an attempt to stop the send function if nothing was typed in the fields. Surely there has to be a way to stop SweetAlert from submitting the form and verify there are actually valid values entered in the fields? I would really like to get form validation working on Swal. Otherwise I am looking at using Wordpress' Contact Form…	henryg0mez
456	2015-10-08 09:54:32	Here is my latest attempt at form validation in Swal: <S_CODE_TOKEN>	henryg0mez
456	2016-09-24 17:34:31	this is working for me <S_CODE_TOKEN>	grinsteindavid
456	2016-09-24 17:38:44	The form will not submit the data if you have inputs with 'required' html attribute, and if your back-end check validations then it will reload the page with html errors list	grinsteindavid
455	2015-10-01 15:28:49	[Here's a shot of it](http://i.imgur.com/70KgoOu.png) I'm trying to use it on a dark background, which was going swimmingly till I got to this. it seems to be present on the demo page as well, but it's a lot less noticeable on a white background than a dark one. Has anyone got any suggestions on how I can get rid of this? There's no borders or anything like that which could be causing it, I assum…	BenWoodford
454	2015-09-30 17:34:20	<S_CODE_TOKEN> In this example, you can click more than on time on Yes or No (if you are fast enough), and then you will receive multiple logs or even worst, you can send multiple POST to your server	sibelius
454	2015-10-31 19:55:47	I've found that using `showLoaderOnConfirm: true` can prevent this.	Hybridx24
453	2015-09-30 10:40:58	When using prompt on phone, input hides behind keyboard. We should have some kind of update method where if focus goes on on input, it should update position in such a way that input can come over keyboard currently I'm using it with Ionic Framework	mubasshir
452	2015-09-28 16:54:06	I have a page which essentially gives the entire screen over to an iframe. The page (the parent document, or the top document if you prefer, though there are only two levels - parent and iframe) can use swal just fine. The iframe tries to use swal and fails. It's hard to describe the error, and I am just guessing that it is because swal is running in an iframe. It appears that everything swal cre…	ghost
452	2016-02-12 01:05:55	I had the same problem here (in iframe) Solved with @ghost help Edited the last `document` to `parent.document`	rafaelhdr
451	2015-09-24 18:55:34	search for 'cancelled' on http://t4t5.github.io/sweetalert/ (should be 'canceled' with one 'l')	iMears	2016-03-18 21:44:06
450	2015-09-24 18:23:32	Because this uses inline styles instead of proper css classes, it violates the Content Security Policy Browsers and can't be used in modern secure web apps. Tested in the current bower version using `bower install sweetalert`.	coolaj86	2015-09-24 18:25:18
450	2015-09-24 18:25:18	Oh, wait, might be wrong about that. I saw sweetalert.js in the error console message but it may have been something else with a backtrace through sweetalert.....	coolaj86	2015-09-24 18:25:18
449	2015-09-16 13:47:52	In the current workflow, the "overflow:hidden" is applied when an alert box is opened. It is not elegant to have a scrollbar there, but it is also quite annoying, visually, that the content behind jump back and forth. See an example here: http://screencast.com/t/2380qe3S9B	UGAROY
449	2016-02-24 16:33:28	I was hoping to search the issues section for a resolution to this visual annoyance. A potential CSS orverride was suggest here, but others are still opening and reporting it as a new issue using different language: https://github.com/t4t5/sweetalert/issues/362#issuecomment-128113814	JamoCA
449	2016-05-11 12:58:28	Consider migrate your project to [sweetalert2](https://github.com/limonte/sweetalert2) This problem, and many others, does not exists there.	chekovsky
448	2015-09-16 02:17:13	No matter what value I set animation property to, the behavior does not change. The modal double-pops in the middle of screen. Am I doing something wrong? <S_CODE_TOKEN>	ipolevoy	2015-09-17 03:52:19
448	2015-09-16 04:00:16	What values have you tried changing the animation property to? slide-from-top seems to work just fine in a fiddle http://jsfiddle.net/wgqtoLzb/. You can use pop, none, slide-from-top, slide-from-bottom.	gremz	2015-09-17 03:52:19
448	2015-09-17 03:52:19	ok, this works, but to be fair, I'm using http://lipis.github.io/bootstrap-sweetalert/. Closing this issue, as I will investigate locally	ipolevoy	2015-09-17 03:52:19
447	2015-09-11 08:13:09	if you open a new swal in the callback, previousWindowKeyDown is the handleKeyDown function of the first swal. It propagates unwanted behavior (for example the tab key doesn't change focus) after all swals are closed. I found a little workaround for the time being: In the close function, change: `window.onkeydown = previousWindowKeyDown;` by `window.onkeydown = undefined;`	juunp
446	2015-09-10 15:09:57	showLoaderOnCancel parameter will do the same thing that showLoaderOnConfirm do, but only for the cancel button. Sometimes we use it when we are doing an AJAX request, but it will only happen on the second user interaction with sweet alert.	brunogeronimo
446	2016-01-24 20:06:20	:+1: I also have a need for this. @t4t5, any chance we could get a `showLoaderOnCancel` option? I have a case where I need to make an AJAX call on confirm and a different AJAX call on cancel and it would be great if the behavior of the buttons was consistent.	blazeworx
445	2015-09-09 17:39:29	A fieldset is injected every time an alert is launched. I know it is not a fault in the javascript as I have even used a single title and it still pops up. It looks like it is coming from foundation, but I still can't find it. Let me know if anyone else has run into this and found a solution. Much appreciated. <img width="1280" alt="screen shot 2015-09-09 at 1 36 57 pm" src="https://cloud.githubu…	masonfox
445	2015-10-05 10:04:34	The fieldset is part of the sweetalert Javascript code, it just looks to get its formatting from Foundation. I just added: <S_CODE_TOKEN> To my SCSS file.	jbrooksuk
444	2015-09-09 13:41:31	Suppose I have this block of code here: <S_CODE_TOKEN> (this is taken from the example). And I wanted to do, at the click of the Ok button, to change the text of the alert. How can I manage to do so?	Malavos	2016-12-15 09:32:10
444	2016-12-15 09:32:10	You can use jQuery's `text()`-method: http://api.jquery.com/text/	t4t5	2016-12-15 09:32:10
443	2015-09-07 13:22:41	function swal.dissableButtons() does not work at all, i can still click confirm button twice or more swal({ title : 'title', text : 'text', type : 'warning', showCancelButton : true, confirmButtonText : 'y', cancelButtonText : 'n', closeOnConfirm : true, closeOnCancel : true }, function(isConfirm) { swal.disableButtons(); if (isConfirm) { confirmed(); } else { canceled(); } }); };	Rapso
443	2015-09-09 10:42:04	As far as I understand you should use it like this <S_CODE_TOKEN>	andrewBalekha
443	2016-02-29 21:12:11	`swal.dissableButtons()` isn't available... `Uncaught TypeError: swal.disableButtons is not a function` in the js console.	jlgasparrini
442	2015-09-07 07:09:26		setkyar
441	2015-09-06 21:20:07	I'm trying to set sweetalert before automatic redirect on login if the user is not logged, but it appear just a second and redirect start immediately, how can i set to wait user click? my actual code: <S_CODE_TOKEN>	lucafrassineti	2015-09-09 10:35:19
441	2015-09-09 10:23:35	<S_CODE_TOKEN> should be something like this. Init swal with callback function.	andrewBalekha	2015-09-09 10:35:19
441	2015-09-09 10:35:19	I solved with this thank you! <S_CODE_TOKEN>	lucafrassineti	2015-09-09 10:35:19
440	2015-09-05 15:20:45	- build js files from `es6` to `es5` into `lib` folder - change `commonjs` entry point to `lib/sweetalert.js` Fix #417 @t4t5 Please checkout this, thx! If everything is ok, please merge and bump the version. Thanks for your great work on this lib.	chentsulin	2015-10-20 10:01:07
440	2015-09-24 23:02:46	@t4t5 Any chance of getting this reviewed?	idolize	2015-10-20 10:01:07
440	2015-10-09 19:52:30	+1	MikaAK	2015-10-20 10:01:07
440	2015-10-15 15:46:12	+1 what is going on with this?	arianitu	2015-10-20 10:01:07
440	2015-10-16 22:49:42	:+1: @t4t5	chibicode	2015-10-20 10:01:07
440	2015-10-18 14:45:58	@t4t5 :+1: +1	neighborhood999	2015-10-20 10:01:07
440	2015-10-19 07:28:59	@t4t5 Any update on this?	chentsulin	2015-10-20 10:01:07
440	2015-10-19 20:56:33	I think either the author is on vacation or this library isn't being actively maintained anymore :cry:	idolize	2015-10-20 10:01:07
440	2015-10-20 09:17:28	Sorry for my absence people, I've just been busy. This looks good and should be ready for merging. :+1: My only question is whether there's a reason why the `sweetalert.js` is in a new `lib`-folder instead of the existing `dist`-folder?	t4t5	2015-10-20 10:01:07
440	2015-10-20 09:47:28	@t4t5 It's just a convention. Some of projects (eg. React, Redux) put source code (es6, es7) in `src`, compiled es5 in `lib`, umd and minified files in `dist`.	chentsulin	2015-10-20 10:01:07
440	2015-10-20 10:00:17	@chentsulin Oh I see. Seems like a good convention. Merging now.	t4t5	2015-10-20 10:01:07
440	2015-10-20 11:14:47	@t4t5 why a `.npmignore` in the published module (1.1.1)? <S_CODE_TOKEN> `lib` in `.npmignore` will break this module. Must remove it.	chentsulin	2015-10-20 10:01:07
440	2015-10-20 17:25:43	@chentsulin :+1: @t4t5	chibicode	2015-10-20 10:01:07
440	2015-10-20 20:21:21	+1 to what @chentsulin is saying. we're getting `Module not found: Error: Cannot resolve module 'sweetalert'`because package.json is pointing to `lib`, but `lib` is being ignored: http://cl.ly/image/2j1T0b2y461D	adamrneary	2015-10-20 10:01:07
440	2015-10-21 01:46:41	If a `.npmignore` is needed, I think we should also put it into this git repo.	chentsulin	2015-10-20 10:01:07
440	2015-10-21 05:35:46	Sorry about that. Seems like .npmignore picks up the contents from .gitignore, which had a "lib"-line there for some weird reason. Fixed in 1.1.2!	t4t5	2015-10-20 10:01:07
440	2015-10-21 06:12:12	My bad, there is still one more thing I forgot: https://github.com/t4t5/sweetalert/blob/master/dev/sweetalert.es6.js#L68 @t4t5 Can we just add a `export default` here? This one works in CommonJS env (tested in webpack).	chentsulin	2015-10-20 10:01:07
440	2015-10-21 09:23:09	@chentsulin lol, really bumping those version numbers today. Everything working now? :)	t4t5	2015-10-20 10:01:07
440	2015-10-21 10:07:42	@t4t5 It works great now. Your help was greatly appreciated !!!	chentsulin	2015-10-20 10:01:07
440	2015-10-21 10:10:49	@chentsulin Oh I did nothing, thank YOU good sir for helping out! :grinning:	t4t5	2015-10-20 10:01:07
440	2015-10-21 19:44:22	@t4t5 thank you!	chibicode	2015-10-20 10:01:07
440	2015-12-05 10:46:43	Thank you!! :sweat_smile:	alexsandro-xpt	2015-10-20 10:01:07
439	2015-09-03 17:23:14	Improves performance on complex pages. Fixes: https://github.com/t4t5/sweetalert/issues/435	andreialecu
438	2015-09-01 04:20:21	Hello! Is there any way to create a javascript function to make swal work like confirm? I would like to click a button and wait until user click YES or NO to continue postback (asp.net). Tks!	hebrao
438	2015-09-01 07:21:27	https://www.ludu.co/lesson/how-to-use-sweetalert#ember1310	craigsheen
438	2015-09-09 10:44:43	You should provide callbackfunction/doneFunction <S_CODE_TOKEN>	andrewBalekha
437	2015-09-01 03:25:51	<S_CODE_TOKEN> Prints `true` when clicking cancel, when the screen is such a size that mousedown (which shrinks the button) causes the buttons to become one row (after which mouseup is over the confirm button). ![image](https://cloud.githubusercontent.com/assets/251288/9595620/9409c390-5036-11e5-831c-b6d2787baef3.png) ![image](https://cloud.githubusercontent.com/assets/251288/9595693/8c963200-503…	lorensr
436	2015-08-31 00:46:18	Taking out "overflow: hidden;" of "body.stop-scrolling" to stop feeling that the page is stretching.	jourdanrodrigues
435	2015-08-30 19:31:49	My current setup: <S_CODE_TOKEN> When the swal modal opens or closes I still get a "fade" effect. It's especially noticeable on low spec mobile phones as the overlay appears after the sweet-alert div. I solved by using: <S_CODE_TOKEN> Shouldn't that be considered an animation too? Anyway, just a suggestion and future reference for people with the same problem. Unfortunately even high-end phones s…	ddd111ddd
435	2015-09-02 16:50:58	I noticed this too, the problem is that the fading is done via javascript instead of CSS transitions. Relevant code: https://github.com/t4t5/sweetalert/blob/249e728a8e66190c3b55363f097af1f300cb273c/dev/modules/handle-dom.js#L83 This should be refactored to use CSS transitions, it would make it much smoother.	andreialecu
434	2015-08-27 19:16:59	Is there any way to change position of confirm and cancel buttons?	GabrielSt
434	2015-08-29 21:19:23	Currently there isn't a way via configuration. You could rearrange a bit through CSS. The downsides are possible breakage when you update, and possible clutter of css trying to cover all breakpoints.	gremz
434	2015-09-21 03:58:08	The overwriting CSS could be like <S_CODE_TOKEN>	xiaody
434	2015-11-19 02:59:15	@gremz @t4t5 I had the same issue. I looked in the source to see if I customize but couldn't find a non hacky way to custom the plugin itself. So I settled for a hacky way in my own code :-) If you are using jquery something like this works fine. <S_CODE_TOKEN>	hraynaud
434	2016-03-05 03:42:39	src:modules/injected-html.js line:53 u will see what u want, that's why u can't set it's order. modify:sweetalert.min.js find <button class="cancel" tabIndex="2">Cancel</button>, remove it's position, it's work.	ghost
434	2016-05-11 18:19:23	You guys should be using this fork by now: https://limonte.github.io/sweetalert2/ It's actually updated and it has a reverse button option.	ryanmortier
434	2016-05-27 19:24:38	@ryanmortier I'm on a big project and I would have to go through a lot of red tape to use sweetalert2 @ghost I've edited the injected-html.js and changed the order... I've attempted to change sweetalert.min.js. That's a pretty messy job. I can't tell if I did it correctly or not. The buttons still haven't reversed. What's the best way to edit a min file?	michaelcashe
433	2015-08-26 13:40:10	<S_CODE_TOKEN> This will only initiate the alert once - expected result to initiate alert 3 times like this - <S_CODE_TOKEN>	JohnRSim
433	2015-08-29 21:02:25	After the first call to sweetAlert(), the future calls will only update the existing sweetalert DOM element. This means there will be no fading in/out. Are you looking for a different effect perhaps?	gremz
433	2015-09-15 16:28:06	I have the same issue, it would only appear once. Even when called without a function a couple of times, it will only appear once.	Stefany93
433	2015-09-16 03:17:03	@t4t5 maybe a queue could be added to more closely replicate the native alert?	gremz
433	2016-06-07 14:17:09	[SweetAlert2](https://github.com/limonte/sweetalert2) supports modals queue: https://limonte.github.io/sweetalert2/#chaining-modals	limonte
432	2015-08-21 15:44:45	Using the prompt feature is OK for a single question, but completing entire forms with just one text-input is a real hassle for the end-user. Can you add form support for SweetAlert popups? Things like SweetAlert radio buttons, checkboxes, and multiple inputs, customizable as JS objects?	ElegantScripting
432	2015-09-04 18:15:08	+1	stephenbaidu
432	2015-09-08 23:52:01	+1	sentiasa
432	2015-09-22 17:51:58	+1	saada
432	2015-10-08 10:26:52	+1	sergomet
432	2015-10-08 10:31:38	+1	henryg0mez
432	2015-12-12 17:13:29	Bump.	ElegantScripting
432	2016-01-25 09:40:57	+1	sudhindrapc
432	2016-01-25 22:11:01	Ideally the alert could cover multiple inputs in one. However, if that's asking too much, the next best option would be to have buttons that guide the user through a multi-step process. Each alert would have a "next" button that when clicked animates the old part of the form out, and the next part of the form in. Similar to a swipe on an iPhone home screen, except with fades.	ElegantScripting
432	2016-05-06 11:06:40	+1	izwick-schachter
432	2016-05-06 14:01:10	+1	cyberpirate92
432	2016-05-19 08:26:28	+1	mrsimpson
432	2016-05-29 02:10:22	+1 on this as well please!	LinzardMac
431	2015-08-19 10:16:58	I experienced problems with the callback and found these lines: <S_CODE_TOKEN> The check for `functionHandlesCancel` assumes, that the given callback is anonymous. In my case we track frontend errors with angular and stacktrace.js. We give every function a name to make debugging easier. If the function is named, the `functionAsString` contains something like `functioncallback(isConfirm)`. Greets,…	HendrikF
431	2015-08-19 10:29:12	typo in title... :+1:	HendrikF
431	2015-10-16 16:52:46	+1 for this	taylortom
430	2015-08-15 07:20:13	Did you mean "pls" (please) ?	ghost	2015-08-27 16:52:00
430	2015-08-24 18:32:06	It's a slang word meaning "please" or "please thanks" http://www.urbandictionary.com/define.php?term=plx	Untit1ed	2015-08-27 16:52:00
430	2015-08-24 18:33:25	Oh, I didn't know about that. Thanks :)	ghost	2015-08-27 16:52:00
430	2015-08-27 16:52:00	:)	t4t5	2015-08-27 16:52:00
429	2015-08-13 08:03:54	Thanks your share ! ## Code: swal({ title: "Password", allowOutsideClick: "false", text: '<div class="form-group">' + '<input type="password" class="form-control" id="password" name="password" placeholder="Password">' + '</div>', showCancelButton: true, confirmButtonColor: "#007AFF", confirmButtonText: "OK", closeOnConfirm: false, html: true }, function (isconfirm) { if (isconfirm) { alert("Pwd")…	Tokumicn
429	2015-08-29 21:26:10	Where is the input? I don't see that enabled in your configuration. If your concern is about alert not coming up, Chrome will block the alert on the page if you open it too many times.	gremz
428	2015-08-12 15:43:48	Currently my showConfirmButton: false is not working with this basic code in my application: <S_CODE_TOKEN> I am in a rails project and using the sweet-alert gem and the sweet-alert-confirm gem as well along with bootstrap	jsanders67
428	2015-08-12 19:41:57	If anyone else is experiencing this issue just use sweetalert2	jsanders67
427	2015-08-11 21:37:08	This is what it was like before: ![https://imnjb.me/i/hJXPJ2.png](https://imnjb.me/i/hJXPJ2.png)	njb-said
426	2015-08-11 06:41:32	file: dev/modules/handle-dom.js line: 71-80 The padding value should be not add. Because elem.clientHeight include padding.	ghost
426	2016-02-17 17:39:37	I'm also having issues with the vertical alignment. Why not using transform: translate?	coppolaemilio
426	2016-03-15 21:51:06	Fix: Within getTopMargin(): After padding is defined with the if statement, add something like: if (!padding) padding = 0;	SolidDev
425	2015-08-10 11:58:24	Hey! Just saw this issue #101, it's closed without any comment. I would like to use the animated icons elsewhere on a project, but finding it hard to extract just the icons.	nivv
424	2015-08-06 12:37:32	hi, when there is no y/n dialog, is plain "ok", how I would know that user closed the dialog? thanks!	pipiscrew
423	2015-08-05 19:53:30	Any plans to provide a minified css in the dist folder?	chekovsky	2016-02-04 10:41:37
423	2015-08-24 07:15:59	@rafael-renan-pacheco I think you can use some of the [online css compressors](http://csscompressor.com/) alternatively In your project you can use [Gulp](https://github.com/murphydanger/gulp-minify-css) or [Grunt](https://github.com/gruntjs/grunt-contrib-cssmin)	acedesigns	2016-02-04 10:41:37
423	2015-08-24 16:20:41	cc @t4t5	chekovsky	2016-02-04 10:41:37
422	2015-08-05 18:17:23	I am using this in an app, but the app is forced to compatibility mode in IE. When in that mode, it says swal is not defined	danrovito
422	2015-08-27 03:44:56	what level of compatibility? IE ...8/9/10...other...? If it's 8 or lower, support was dropped at 1.0.0 beta 4 as it says in the README. Also check your !DOCTYPE for XHTML 1.0 strict - if this is set, make sure your `<script>` tag has the `type="text/javascript"` in it.	dhenson02
421	2015-08-05 13:45:33	It's sometimes needed to have a checkbox on a modal dialog. At present, setting `inputType: 'checkbox'` produces an ugly result with no option for a label. If merged, this pull request would fix that. A label for the checkbox can be specified with `inputLabel: "Your Label"`, and a label color with `inputLabelColor: "#aabbcc"`. A boolean callback parameter `checked` is passed through to the doneFu…	rbilgil
421	2015-08-05 16:27:20	The swal function also now accepts a second function to handle the cancel case better. Reverts back to old behaviour if only one function is given.	rbilgil
421	2015-10-22 17:39:40	:+1: for this, need it in a current project. @t4t5 any chance we could get this merged in?	blazeworx
420	2015-08-05 11:54:46	The text and icon of the popup do not show on certain android devices. Here is a [video](http://cl.ly/c9fc) showing what happens. This does not happen on desktop or iOS. How can I fix it? Thanks, Dave	daveaseeman
419	2015-08-05 10:47:52	Hey, I wan't to use your sweetalert-Script (which is very very nice by the way) in a German Web-Application... but I don't get it work with umlauts - even not with HTML entities &uuml; for example. ![screen](https://cloud.githubusercontent.com/assets/12529017/9084059/f7541774-3b6f-11e5-9e39-881267eac55c.PNG) I'm using it within an jQuery Script to ensure is the Ajax Call really be fired. ![ajax](…	tidet	2015-08-05 11:16:02
419	2015-08-05 10:49:02	Hi @tidet! Are you sure it's not a problem with PHP? Have you tried echoing the same string straight into the HTML page?	t4t5	2015-08-05 11:16:02
419	2015-08-05 10:57:19	Hey @t4t5 - yes at this part there's no PHP Output.. PHP is just down in the AJAX Call. I've tried it anyway, with PHP (without alert) it works, yes.	tidet	2015-08-05 11:16:02
419	2015-08-05 10:59:23	@tidet Oh sorry, I misread the code. :) Alright then, have you added the UTF8 charset to your head? <S_CODE_TOKEN>	t4t5	2015-08-05 11:16:02
419	2015-08-05 11:01:21	Hey, yes it's UTF-8.	tidet	2015-08-05 11:16:02
419	2015-08-05 11:04:04	@tidet Hmm, weird. I honestly don't know what it could be then. I tried creating a JSFiddle with the same special characters and it seems to work fine: http://jsfiddle.net/t4t5/51mazdub/1/	t4t5	2015-08-05 11:16:02
419	2015-08-05 11:16:02	ah f*ck... a hint on stackoverflow leads me to the answer... the file itself was saved in ANSI instead of UTF-8... now it works. sorry and thank you for this very fast reply!	tidet	2015-08-05 11:16:02
419	2015-08-05 11:16:49	No problem, glad it got solved!	t4t5	2015-08-05 11:16:02
418	2015-08-05 07:55:30	Hi, As we all know you are the "original" it could be useful to add a note somewhere saying you are.. It is very confusing to find this "fork/clone/copy" tagged as **2**. https://limonte.github.io/sweetalert2/ Even in Google it is coming in third position. https://www.google.com/search?q=sweet+alert&oq=sweet+alert&aqs=chrome.0.69i59j69i60l2.2330j0j1&sourceid=chrome&es_sm=119&ie=UTF-8 J.	jrean
418	2015-08-10 13:49:53	Yeah- I can't believe that asshole even stole the source-code for the website. Avoid SW2 at all costs, people. Stick with the original.	KillerSquid
418	2015-09-22 17:53:50	https://github.com/limonte/sweetalert2/issues/29	saada
418	2015-12-07 11:48:36	So, whats is orginal and trustworthy?	alexsandro-xpt
417	2015-08-03 15:29:36	Hi when work with webpack, (sweetalert had installed via npm), there is a warning: <S_CODE_TOKEN>	lichunqiang	2015-10-20 10:01:07
417	2015-08-07 18:17:37	We are seeing this, as well. It might relate to adding some combination of transforms a la http://dontkry.com/posts/code/browserify-and-the-universal-module-definition.html.	adamrneary	2015-10-20 10:01:07
417	2015-08-24 11:28:03	I got this warning, too.	tw0517tw	2015-10-20 10:01:07
417	2015-09-05 14:23:37	We should use `babel` to build a `lib` folder as `commonjs` entry point.	chentsulin	2015-10-20 10:01:07
417	2015-10-19 13:06:32	Any update on this? I'm also getting that warning.	chiedo	2015-10-20 10:01:07
416	2015-08-02 20:59:01	I have a form with a form that updates information. I am adding a button to call sweet alert when the information is saved. There are two problems with this code: <S_CODE_TOKEN> The problem is that the alert closes right away, does not even wait for user to click "OK". As soon as the page redirects after saving. So there is no chance for user to read the confirmation. I could not find a way to ad…	amucino	2015-10-04 17:50:03
416	2015-08-03 17:53:54	Please let me know if you need more information.	amucino	2015-10-04 17:50:03
416	2015-08-05 07:13:03	Assuming your button is in a `<form>` element and you're using a default HTML5 form action, it may be trying to 'submit' the form by default, and reload or redirect the page. If you change the code to this: <S_CODE_TOKEN> You can submit the form using javascript and then you have greater control over what you see and when using something like `setTimeout`	ehzhang	2015-10-04 17:50:03
416	2015-08-05 13:00:09	Edwin, this is the code for the form I am submitting: <form name="form1" action="<%=MM_editAction%>" method="POST" class="form-horizontal" id="form1"> and this is my button: <button type="submit" class="btn btn-primary btn-sm1" >Save changes</button> The alert does come up but only for a fraction of a second, then it closes and the page is refreshed. There is no delay that will show the alert for…	amucino	2015-10-04 17:50:03
416	2015-08-06 16:57:19	Any ideas ?	amucino	2015-10-04 17:50:03
415	2015-07-31 09:51:41	Please support this feature, I notice other users need this too. I needed a prompt that supported multiple fields a few weeks ago so I wrote a little hack to get it working with sweet alert since I am not in any shape able to install a ton of the swal dependencies. I have the hack available here for anyone who needs it in the meantime: http://wixely.com/dev/sam/ Disclaimer: I use a chrome only en…	Wixely
415	2015-11-13 18:06:41	This is awesome! I just started to create my own hack for it and this is just what I was looking to create. Thanks so much for this. As a side note. I tested on firefox and safari and it is working well. On mobile it is working properly on chrome, android internet browser, and safari. It is not working properly on firefox mobile. Thanks again!	bnowak008
415	2016-02-17 15:47:11	Man, thank you for this tweak. But i've catched bug: click outside of swalert and function will be still execute. (I see JSON alert in your demos when click outside of alert area).	artyomLisovskij
415	2016-02-26 11:08:00	Hmm I cant make that happen... If I click outside the modal box it doesnt do anything, the . I'm sure you've already sorted it for your specific case though, happy to help.	Wixely
415	2016-02-26 11:50:33	@Wixely Sorry, i wanted to tell you about click on cancel button.	artyomLisovskij
415	2016-02-26 11:52:41	@Wixely click cancel button and function which goanna exec only on success will exec.	artyomLisovskij
415	2016-02-26 11:59:24	I see that it shows the success dialogue, but it doesnt actually execute the console.log function that is protected inside the (inputValue!=false) statement. Anyway, I've added another (inputValue!=false) statement for the first dialogue, see if that fixes the problem for you :)	Wixely
415	2017-02-26 09:44:33	i want to use multiple inputs as a password recovery method in my project, i created multiple fields using the "html", now i want to get the values from these fields and check against the database for their validity , if the given username exists i want to prompt the user his password, can someone help me out?	sri984
414	2015-07-30 22:12:50	If I open sweetalert from an event-handler function, it closes immediately after it opens. Here is the bit of code I use to register the event handler: <S_CODE_TOKEN> and here is what the event handler looks like, which actually opens the dialog: <S_CODE_TOKEN> However if I show the dialog as soon as the page loads, like so: <S_CODE_TOKEN> Then it works as expected, without closing immediately af…	brandonSc	2015-07-31 13:37:10
414	2015-07-31 05:16:08	I think it's because you're binding an action to "onsubmit" which will by default redirect from the page you're on. Try removing the `onsubmit=` part in your HTML and add this to your JavaScript instead (using jQuery): <S_CODE_TOKEN>	t4t5	2015-07-31 13:37:10
414	2015-07-31 13:37:10	`event.preventDefault()` did the trick, thanks! I was a little suspicious since the default JavaScript `alert()` worked in my original code, but I guess there must be some built-in magic there to prevent the page from redirecting.	brandonSc	2015-07-31 13:37:10
413	2015-07-29 12:37:03	Is there a chance to be able to add class to confirm / cancel buttons? also disable inline styles. Something like this: <S_CODE_TOKEN> Thanks!	marcemira
413	2015-09-24 16:32:45	+1, specially for removing inline styling (should use classes)	adrian-e
413	2015-11-14 21:25:02	+1	pbassut
413	2015-12-11 11:46:08	Pleeeeeeasse remove the inline styles!! I think it's a major issue. Everybody needs to restyle sweetalert who is using it seriously. I'm using sass & bootstrap, so I would only need something like this: .sweet-alert button.confirm { @extend .btn-primary; } .sweet-alert button.cancel { @extend .btn-default; } instead of copying pages of css code from bootstrap and setting !important everywhere (wh…	anatolibarski
413	2015-12-11 19:34:31	+1	charlex
413	2016-03-22 15:37:11	+1 Shame this is ignored, it's a deal breaker, I cannot use this - editing styles on two places is bad idea, not to even mention inline styles.	Stiropor
413	2016-06-15 19:57:12	+1 BTW, using `confirmButtonColor: ''` it removes the inline stuff ;)	ClemRz
412	2015-07-29 08:36:01	I am currently calling swal from within a bootstrap modal. It seems that the buttons work but the input of the swal is not accepting a click nor does it ever take focus. I'm wondering if this is a known issue or possibly something I'm doing.	mteichtahl
412	2015-08-10 13:51:59	I had the same issue. What I ended up doing was 'hiding' the modal with modal.hide, opening the swal, doing whatever you need with the inputValue, then show the modal with modal.show on success or cancel of the swal. Hope this helps.	KillerSquid
412	2015-08-10 13:53:09	Dan I found a fix for this. I'll post it tomorrow Sent from Outlook On Mon, Aug 10, 2015 at 6:52 AM -0700, "Dan Kaufman" notifications@github.com wrote: I had the same issue. What I ended up doing was 'hiding' the modal with modal.hide, opening the swal, doing whatever you need with the inputValue, then show the modal with modal.show on success or cancel of the swal. Hope this helps. — Reply to t…	mteichtahl
412	2015-12-11 14:37:27	Hi mteichtahl, Did you stil post the fix? I can not find it. Would really help!	diederik555
412	2016-06-06 15:47:36	Hi, Same issue with sweet alert (as well as sweetalert2). The input field does not get the focus on firefox only. This happens only when opening a swal from a bootstrap modal. Cannot figure out the problem yet. Really strange.	YannDanthu
412	2016-06-19 02:08:48	I have the same problem...any one have a solution?	Cu4rach4
412	2016-06-19 03:36:29	hi, this allow to show input placeholder, but is not fix to focus on input... [#537](https://github.com/t4t5/sweetalert/pull/537)	Cu4rach4
412	2016-07-15 06:08:37	I have the same problem， can't find the fix...	lynnpen
412	2016-07-17 00:05:38	+1	S0c5
412	2016-07-22 22:46:28	I found that the culprit is `tabindex="-1"` that's set on Bootstrap's modal. The fix: <S_CODE_TOKEN>	Cinamonas
412	2016-07-28 21:37:40	I have a nearly identical issue, except it only occurs if the modal is so tall that it is scrollable on the y-axis.	timm3
412	2016-12-31 22:16:15	Please help me...	eminumut
412	2017-03-14 10:39:01	Cinamonas's tab fix didn't work for me :(	navas
411	2015-07-28 13:36:03	Hello May be I am missing something but, contrary to the 'regular' js alert, it seems tha Sweetalert DOES NOT stop js execution till the user dismisses the alert. The code below is part of a success handler of ajax call. While the regular alert ( commented out below ) stops the next steps, SA doesn't. Is there a way to avoid this behavior? Thanks Bernard ` else{ swal({ title:'alert', text:msg1, t…	BernardA	2015-07-29 14:57:02
411	2015-07-29 14:57:02	Unfortunately, it's impossible to replicate that behavior in the library. You'll need to refactor your code in some way to make it stop when the SweetAlert shows up.	t4t5	2015-07-29 14:57:02
411	2015-07-29 14:59:52	Hi Tristan Thanks for taking the time to reply. Regards Bernard On Wed, Jul 29, 2015 at 3:57 PM, Tristan Edwards notifications@github.com wrote: > Closed #411 https://github.com/t4t5/sweetalert/issues/411. > > — > Reply to this email directly or view it on GitHub > https://github.com/t4t5/sweetalert/issues/411#event-368427994.	BernardA	2015-07-29 14:57:02
410	2015-07-28 07:42:31	I'm using a global function wrapper to handle my simple sweetalert dialogs like so: <S_CODE_TOKEN> Problem is, hitting the confirm button now gives me: <S_CODE_TOKEN>	haydenbleasel	2015-07-29 05:16:21
410	2015-07-29 05:16:21	Nevermind, `window.sweetAlert` is already the name of the globally created alert, so `sweetAlert.close` is trying to run `close` on the newly created function. Changed to `window.createAlert`	haydenbleasel	2015-07-29 05:16:21
409	2015-07-28 02:04:43	The text section was wrapped with p tags. If the HTML is complicated, such as a form, this makes it invalid. I replaced the p tags with divs and modified the query selector that was looking for the p tags to look for the div.	samhavens
409	2015-07-28 04:29:08	+1 for this.	PommeVerte
409	2015-07-29 14:51:48	I'm a bit reluctant on this one. SweetAlert is slowly going away from its general purpose of being an "alert"-replacement to being a general modal replacement. I'm all for evolution though, we just need to rethink how to add custom HTML to the modal. Passing it as a string is simply too ugly. I'd rather come up with something better and refactor the library a little. :+1:	t4t5
409	2015-07-29 16:45:26	@t4t5 Agreed. If you want to be generous, this is a stop-gap (i.e. it's a hack). I was trying to think of more elegant way to do this, but everything more structured felt less flexible. If I can help, let me know.	samhavens
409	2015-07-29 18:02:36	@samhavens What do you think of being able to add your SweetAlert markup directly in the DOM? Like this: <S_CODE_TOKEN> This would obviously be hidden by default thanks to the SweetAlert CSS. Then you can open it by passing a jQuery element or a DOM node to the swal-function: <S_CODE_TOKEN> The idea is that as long as you follow some conventions when writing your HTML, you get the SweetAlert-func…	t4t5
409	2015-07-29 18:09:17	@t4t5 I think that's a good solution. Currently isn't there only one sweet alert object, and it gets modified every time it pops up? Will having multiples around throw anything off? On Wed, Jul 29, 2015 at 11:02 AM, Tristan Edwards notifications@github.com wrote: > @samhavens https://github.com/samhavens What do you think of being able > to add your sweetalert markup directly in the DOM? Like thi…	samhavens
409	2015-07-29 18:11:05	@samhavens Yup, that's the problem we need to solve. ;) Maybe add an `original`-class to the current sweetAlert or something to distinguish it from the rest.	t4t5
409	2015-07-29 18:19:38	@t4t5 Maybe this: if you pass in a string to swal(), it's behavior is unchanged. If you want swal() to function as a modal, you set a new parameter, content, to the selector of the div you want to use in the swal object? I think there could still be only one then. On Wed, Jul 29, 2015 at 11:11 AM, Tristan Edwards notifications@github.com wrote: > @samhavens https://github.com/samhavens Yup, that'…	samhavens
409	2015-08-15 10:33:17	@t4t5 I think that having the markup and the parameters (via the data-\* attributes) of the modal in the html would be really cool. Then to open an alert you would have to pass the alert id to the `swal()` function. Example: <S_CODE_TOKEN> <S_CODE_TOKEN> Would add a cancel button then show the modal by adding it the class "current-sweetalert-modal" (to avoid collision with others current classes …	SkyzohKey
409	2015-08-27 05:44:12	I'm averse to the idea of introducing a special `div` in your code that defines the contents of your sweetalert in your HTML. Among other things, it'll: - Mix style and control flow, which should be entirely separate. If I'm using Javascript, I should be able to accomplish what I want _in Javascript_. SweetAlert's main draw is that, at the moment, it functions like a pure JS solution - mixing wit…	AkshatM
409	2015-08-27 06:27:52	I was thinking about the XSS problem today. This is clearly a solution to that, and goes well beyond. I think from the issues it's clear that sweetalert is being used as a modal, so it may as well be done right. I like this idea. > On Aug 26, 2015, at 10:44 PM, Akshat Mahajan notifications@github.com wrote: > > I'm averse to the idea of introducing a special div in your code that defines the cont…	samhavens
409	2015-08-27 07:47:48	We could recommend/use a [client-side templating engine](http://garann.github.io/template-chooser/) to structure it all. I personally favour React.js because it supports type validation out of the box when you pass in properties to a component, but of course anything else could work. I think the only problem with this solution might be that this would require a significant rewrite. Specifically, …	AkshatM
408	2015-07-26 09:47:49	enabled the possibility of putting cancel default when confirmation is requested. If a user presses the Enter key in the confirmation accidental deletion ( example) , the better to cancel not confirm .	rafatux
408	2015-08-20 11:29:01	I second this. Maybe this is already possible right now with some hacking/callbacks?	UweKeim
408	2015-08-27 03:55:20	Actually, the **better** is to allow for undo of deletion. In general though, if you click a button to delete something, then a dialog asks for confirmation, pressing <kbd>ENTER</kbd> to affirm the action is common practice. To cancel, you would expect to press <kbd>ESC</kbd>. If the user accidentally does the opposite, this is what we call, "user error".	dhenson02
408	2015-09-19 12:56:41	I'll third this. A "cancelButtonDefault: true" would be a nice option. Not all operations are undoable. It's hard to undo a email notification, for example.	morrison999
407	2015-07-23 09:55:22		dpatou	2015-07-29 12:25:50
406	2015-07-22 17:46:26	Hi there, I want to use sweetAlert as my popup and I would like to submit the inputValue as a form registration/added user to mailchimp. I am trying to use ajaxchimp to submit the 'inputValue' in the palce of '#mc-form' but it is not working: I have this code embedded in my html: <S_CODE_TOKEN> Any idea why?	daveaseeman	2015-07-26 17:41:01
406	2015-07-25 09:47:37	Could you try replacing the last swal with: <S_CODE_TOKEN> ... and see if that works?	t4t5	2015-07-26 17:41:01
406	2015-07-26 17:40:59	That didn't quite get it - but honestly, I just decided to take a totally different approach. Thanks for the reply! I appreciate it :)	daveaseeman	2015-07-26 17:41:01
405	2015-07-21 10:16:33	How I can add two filed example: email and password in alert box.	manojsinghrwt	2015-07-25 09:50:06
405	2015-07-25 09:50:06	It's not possible right now unfortunately. The original purpose of the library is to show only quick short messages. However, many seem to request more advanced configuration, using only sweetAlert's modal UI, so I'm going to start looking into expanding the library in the future. :)	t4t5	2015-07-25 09:50:06
405	2015-07-28 05:27:03	Thanks #t4t5 for your response, I found a way to add multi filed in alert box using jQuery append and it working fine for me.	manojsinghrwt	2015-07-25 09:50:06
404	2015-07-21 00:19:57	Documentation updated with an example for the new confirm loading button(useful for ajax requests).	epool	2015-07-29 12:25:52
404	2015-07-24 13:00:44	What about situation where you have type Input. If you click on button but no pass the validation your button is disabled.	natocTo	2015-07-29 12:25:52
404	2015-07-29 12:12:00	Nice one. Will merge this and make a few changes. :)	t4t5	2015-07-29 12:25:52
403	2015-07-15 09:27:26	I am using the version from lib/sweetalert.js for IE9 and the html true does not working, the tags is displayed like text.	NetanelBasal
402	2015-07-11 21:27:34	upd	antoniodesouza	2016-12-15 09:40:21
402	2015-07-29 14:09:31	What's the point of this PR?	dasilvacontin	2016-12-15 09:40:21
401	2015-07-10 06:37:31	Hi, when i open the alert for the first time it works awesome but when i click the confirm and open another alert the text and some times the icon of the second alert vanishes. ![image](https://cloud.githubusercontent.com/assets/13269112/8613879/164f40f8-26f9-11e5-99ad-e1ea4a25a671.png)	BardiaKh	2015-07-17 14:53:47
401	2015-07-10 07:22:46	I found that when i omit this line, the bug is resolved: `$("#pgBodyReplica table").append("<tr><td></td><td style='color: #4C4C4C; font-family: HelveticaReg'>Total Costs:<br><span style='color: #549384; font-family: HelveticaReg'>Balanced Costs</span><br><span style='color: #FFA34F; font-family: HelveticaReg'>Unbalanced Costs</span> </td><td></td><td style='color: #4C4C4C; font-family: Helvetica…	BardiaKh	2015-07-17 14:53:47
400	2015-07-09 13:24:31	This issue has been raised when i had a css file which had such snippet p{ float: right; ...... } Signed-off-by: Alaa Attya Mohamed vidooman@gmail.com	AlaaAttya	2015-07-29 14:52:28
400	2015-07-29 14:52:28	This should be fixed in the newer versions. Thanks!	t4t5	2015-07-29 14:52:28
399	2015-07-08 13:19:06	It is possible to be created a version for Material Design Lite?	rafaelguinho	2015-07-25 09:53:40
399	2015-07-09 02:01:53	Wew beat me	kiempoturner	2015-07-25 09:53:40
399	2015-07-09 15:00:35	Sorry?	rafaelguinho	2015-07-25 09:53:40
399	2015-07-25 09:53:40	It's quite simple to define your own stylesheets (check out the `themes` folder) so get any style you want. I'm not planning on making a material design theme atm myself, so feel free to try if you're up for the challenge. :)	t4t5	2015-07-25 09:53:40
399	2015-08-18 12:57:06	Ok! ty for answer my question!	rafaelguinho	2015-07-25 09:53:40
398	2015-07-04 19:36:44	Inside the dist folder, there is the module folder. I wanted to change something in "set-params.js" but it's not that file that is loaded! I changed line 156 from `hide($confirmBtn);` to `if($confirmBtn) hide($confirmBtn);` when I inspect in chrome I see that has not changed and the set-params.js is actually not in the folder I expect, but in localhost:xxxx/Users/Tristan/dev/sweetalert/sweetalert…	maeishoj
398	2017-01-13 07:30:52	@maeishoj same is happening here, did you find out?	lucascaton
397	2015-07-04 18:04:26	So I'm working on an isomorphic JS app, that uses SweetAlert. I require it in my main script, and it works great with browserify, but the issue is that the scripts is also rendered on the server, which throws an error because SweetAlert expects window to be defined. I have done this: <S_CODE_TOKEN> Which fixes it, but seems hacky to me, especially when all my other imports are ES6 style, which ca…	Hagbarth
396	2015-07-03 13:17:13	I want to access the current sweetalert instance i have open and depending on what button the user clicks, change some value in the modal. I cannot see to figure out however how to access the instance, is it possible?	maeishoj
395	2015-07-02 15:59:03	Is there any way to block function if not confirmed the dialog window? The only way is to wrap code in the plugin's function option. It is possible to simulate the window.confirm javascript's method ? Es.: <S_CODE_TOKEN> if not isConfirm the return clausole, block the script execution.	AntonioMalatesta
395	2017-03-03 03:28:31	I met the same problem. Before call function(isConfirm), other action has done.	tilark
394	2015-07-02 13:23:08		craigsheen	2015-07-29 14:52:44
394	2015-07-29 14:52:44	Went with just `swal` instead. Thanks!	t4t5	2015-07-29 14:52:44
393	2015-06-30 23:54:40	Here is a link. https://raw.githubusercontent.com/pedant/sweet-alert-dialog/master/play_progress.gif	freedom-diy	2015-07-29 14:58:02
393	2015-07-12 02:55:48	Support!	ElegantScripting	2015-07-29 14:58:02
393	2015-07-23 15:46:34	:+1:	bhaveshgohel	2015-07-29 14:58:02
393	2015-07-29 14:58:01	This has been added in v1.1.0! Cheers!	t4t5	2015-07-29 14:58:02
392	2015-06-27 23:07:40	here is part of code that I am having the error --- angular.module('app') .controller('AccountCtrl', function($scope, UserSvc){ $scope.changePassword = function(newPassword, password){ <S_CODE_TOKEN> --- Error: [$rootScope:inprog] $digest already in progress http://errors.angularjs.org/1.3.0-rc.4/$rootScope/inprog?p0=%24digest at REGEX_STRING_REGEXP (angular.js:80) at beginPhase (angular.js:13849…	fkkcloud
391	2015-06-27 14:32:41	I am using sweet alert in the html form which is popup on button click but the when i click on ok button of popup, the tab index does not work after that and i have to click each and every field to fill it.	atulintel
391	2015-07-10 12:00:18	The same think happens to me.	mfontolan
391	2015-08-06 18:46:49	Yup, happens to me as well. Also, hitting enter to dismiss the pop up removes the focus from the page and you cannot focus on the page again without clicking.	krishnr
391	2015-08-13 08:49:11	remove window events in doneFunction resolve this. <S_CODE_TOKEN>	fxghqc
391	2015-09-18 19:31:25	@fxghqc removing event handlers in the callback works for me. Can this be included in the main code to prevent this bug?	ecwyne
391	2015-10-07 15:36:19	+1	henry74
391	2015-11-16 09:59:31	When will this be fixed?	ptrckhgr
391	2015-12-02 02:40:32	+1	knownAsKyle
391	2016-06-22 10:08:03	Is there any fork of this bug I can work with ? I am not sure how to use @xiaouze88's commit. I'm having annoying issues regarding this bug as well.	EduardJS
391	2016-11-02 02:46:29	This bug still exists. You can even see it on the main sweetalert demo page... http://t4t5.github.io/sweetalert/ Simply click the Try Me button for the AJAX example and then notice that tab no longer works. I can see in the debugger that window.onfocus is not being restored to null afterwords. If I manually set it then I can use tab again. But setting it to null in the callback function passed to…	jeffbromberger
391	2016-12-19 17:53:52	I can confirm this behavior as well. It's intermittent, the best type of bug... I am seeing the `window.onkeydown` event being bound to the function even after dialogs have closed... and possibly even before a dialog has been triggered.	mhoffmeyerDC
391	2017-01-03 19:14:52	I am experiencing the exact same issue as well. When the SweetAlert pop-up is closed, tabs in the page's form stops working even with `tabindex` set.	Mr-Anonymous
391	2017-01-03 19:16:15	I will make a PR tomorrow with a fix for this. On Tue, 3 Jan 2017 at 21:15, Neel <notifications@github.com> wrote: > I am experiencing the exact same issue as well. When the SweetAlert pop-up > is closed, tabs in the page's form stops working even with tabindex set. > > — > You are receiving this because you commented. > Reply to this email directly, view it on GitHub > <https://github.com/t4t5/s…	EduardJS
391	2017-01-03 20:08:40	That will be really great @EduardJS Thank you for that. For now I am using the solution from @JustinWinthers in another thread: <S_CODE_TOKEN> REF: https://github.com/t4t5/sweetalert/issues/127	Mr-Anonymous
391	2017-02-24 19:30:23	@Mr-Anonymous update > var _swalclose=window.swal.close; var _swal = window.swal; window.swal = function(){ var previousWindowKeyDown = window.onkeydown; _swal.apply(this, Array.prototype.slice.call(arguments, 0)); window.onkeydown = previousWindowKeyDown; }; window.swal.close=function(){ _swalclose.apply(this); };	edwin1217
391	2017-02-25 15:31:02	Wow! I just found this thread. I spent days on wondering why my tabs work and then they don't. Now I realize that sometimes I use a sweetalert and that's the reason it stopped! Is anyone still working on a fix for this and what's the best solution to deal with it for now? Edit: just saw the sweetalert2 message above. I didn't know there is another version, so I will give it a go, but there is qui…	elasticsteve
391	2017-02-25 15:45:31	@elasticsteve If you pay attention to the other threads on this repo you will notice this one is not maintained anymore. There is another repo called [SweetAlert2](https://limonte.github.io/sweetalert2/), which you should really port your apps towards. If you still want to use this version though, the only solution is this one. I forgot to make a PR.. didn't have enough time. @edwin1217's solutio…	EduardJS
391	2017-02-25 15:51:41	@edwin1217's solution is nearly the same i have posted in thread #127 a while ago.	kosst
391	2017-02-25 17:23:23	Thanks everyone. I tried to port over to SweetAlert2, but had to give up. I couldn't make a simple text input with `closeOnConfirm: false` work. After wasting 3 hours I reverted back and will try the suggestions above.	elasticsteve
391	2017-02-26 02:14:38	@kosst Yes, your solution is much better, because with the one from @edwin1217 the default Enter key action for OK and error messages (input text modals) wouldn't work. Here again what's working for me best: <S_CODE_TOKEN>	elasticsteve
390	2015-06-22 17:31:44	This should be useful for touch devices (i.e. on an ipad it's otherwise pretty hard to focus as the user needs to unfocus / blur the input field himself before clicking it again)	firsara
390	2015-10-30 01:49:49	@firsara I agree if we are talking about accepting the confirmation. It should work very much the same as an alert, the focus is on the accepting element, it should do the same in the modal.	jaymiejones86
389	2015-06-20 00:23:34	I'm using Backbone and I'd really like to render a view into the `text` parameter, which would allow more advanced functionality inside the alert box. I wasn't sure whether or not to include the compiled files, and when I compiled them the `sweetalert-dev.js` file was drastically changed, so I thought I wouldn't. Thanks!	mattparlane
388	2015-06-19 08:31:51		dasilvacontin	2015-07-29 12:25:51
388	2015-08-01 18:00:41	مساء الخير بتاريخ 2015 7 29 15:26، كتبها "Tristan Edwards" notifications@github.com: > Merged #388. > > — > Reply to this email directly or view it on GitHub.	Knoo	2015-07-29 12:25:51
387	2015-06-19 08:11:47	Issue #383	PharaohMaster
387	2015-11-06 08:41:23	+1 I'd really like to see this feature.	fracsi
387	2015-11-09 21:26:42	+1	kevPo
387	2015-11-19 15:38:37	Hi. Consider this PR please, it's a really good feature. Thanks	thiphariel
387	2016-01-03 11:52:27	+1 !	sylvainar
387	2016-03-22 15:52:40	This feature will be really useful. Thanks	boika
387	2016-03-28 22:53:23	+1	SFAntti
387	2016-05-09 12:34:16	+1	y4nnick
387	2016-05-21 20:37:12	+1	alex1007
387	2016-06-22 12:06:23	+1	tomgoldsmith
387	2016-06-23 09:30:38	+1	mattmcneeney
387	2016-12-07 13:00:59	use `html: true` can satisfy http://stackoverflow.com/questions/37790965/how-to-add-textarea-tag-as-input-element-in-sweet-alert-using-jquery#answer-37791292	kenberkeley
386	2015-06-18 23:51:01	I would like to use the sweet alert box to notify users of progress during an ajax request. I would trigger a sweet alert message and immediately kick off an ajax request. The sweet alert would show a message such as "processing request..." with a rotating spinner. When the ajax request returns with a success message, the rotating spinner would hide and the message would change to "request is com…	danhammari	2015-07-29 14:59:03
386	2015-06-20 03:00:52	Duplicate of https://github.com/t4t5/sweetalert/issues/302	chriscct7	2015-07-29 14:59:03
386	2015-07-29 14:59:03	This is available in v1.1.0 with `showLoaderOnConfirm: true`!	t4t5	2015-07-29 14:59:03
386	2016-03-18 09:36:29	I cannot find any documentation for this feature either here or in the linked issue. "showLoaderOnConfirm: true" does not start any calls on it's own for obvious reasons.	KimSpecht	2015-07-29 14:59:03
385	2015-06-18 14:07:23	I have implemented Sweetalert on my jQuery.validationEngine but the button "Accept" of sweetalert doesn't run the "submit", What could add to make it work? <S_CODE_TOKEN> Reference: [jQuery-Validation-Engine](https://github.com/posabsolute/jQuery-Validation-Engine)	santo1227
384	2015-06-18 12:04:35	Remove arguments.callee	migig	2015-06-18 12:05:01
383	2015-06-18 11:06:33	It would be great if textarea tag could be used instead of input tag because of multi line support of textarea tag.	PharaohMaster
383	2015-07-31 23:31:43	+1	jhiver
383	2015-10-25 02:38:35	any info?	totalard
383	2015-12-10 13:20:10	+1 :)	maurivan
383	2015-12-10 13:49:05	I've submitted PR on Jun 19th. Really don't know why it's not included already.	PharaohMaster
383	2016-03-22 14:01:52	+1 =)	boika
383	2016-05-17 15:50:32	+1	stephenvicino
383	2016-06-24 09:47:48	+1	abhishekjadhav3017
383	2016-12-02 07:23:55	+1	szigya
383	2016-12-07 13:00:58	use `html: true` can satisfy http://stackoverflow.com/questions/37790965/how-to-add-textarea-tag-as-input-element-in-sweet-alert-using-jquery#answer-37791292	kenberkeley
382	2015-06-18 07:29:51	How this plug-in when click delete the parameter setting and background, so as to realize the function of removing？ Trouble to inform, thank you	2451390512
381	2015-06-18 07:25:52	@thejae @nixta @theodorejb How this plug-in when click delete the parameter setting and background, so as to realize the function of removing？ Trouble to inform, thank you	meisanggou
381	2015-07-23 02:02:05	You want to dismiss SweetAlert after you click on the 'delete' button?	thejae
380	2015-06-18 02:40:01	I am using SweetAlert to display a message while the user data is being populated. I want to change the confirmButtonText to 'Done' and the confirmButtonColor to green once all user data is done loading.	thejae
379	2015-06-16 21:48:27	swal({title:'Hello', customClass:'error'}); swal classes = sweet-alert error showSweetAlert visible swal({title:'Hello', customClass:'success'}); swal classes = sweet-alert error showSweetAlert visible success	salihsagdilek
378	2015-06-14 19:34:45	I've been using `showConfirmButton: false` with v0.4.2 successfully. When updating the JS to v1.0.0 that function stops working. Did it break when the following code changed in the `else` clause? v0.4.2 (and v0.5.0) <S_CODE_TOKEN> v1.0.0 <S_CODE_TOKEN>	weavermedia
377	2015-06-09 11:49:46	Line 442 Obj is not supported. },{"./handle-dom":4,"./handle-swal-dom":6,"./utils":9}],4:[function(require,module,exports){ Running from IE8 VM modern.ie	JohnRSim	2015-06-09 13:28:09
377	2015-06-09 12:19:34	Hi John Sweetalert from Version 1 on is no longer supporting Internet Explorer 8, im afraid..	masteradhoc	2015-06-09 13:28:09
377	2015-06-09 13:28:09	Thanks for the update. I missed it in the release notes but I see it now :)	JohnRSim	2015-06-09 13:28:09
376	2015-06-08 11:44:06	When using on iOS the alert screen opens and then changes position, probably because it centers again on the page after the keyboard closes automatically. Is there a way to avoid this?	dorineb
375	2015-06-04 23:27:04		kolohelios	2015-06-05 01:11:28
375	2015-06-05 00:52:50	Duplicate #363	xming13	2015-06-05 01:11:28
374	2015-06-03 17:40:42	What the title says, please??	koullislp
374	2015-06-03 20:23:47	If you set the `html` property to `true`, then you can use line breaks --> the `<br/>` tag.	djm61
373	2015-06-03 09:28:12	Fix typo in code example so that users who copy the code won't see an error-Message because of a not defined sweerAlert-Function.	pmuens	2015-06-03 09:29:29
373	2015-06-03 09:29:29	Sorry. Was already proposed in #363	pmuens	2015-06-03 09:29:29
372	2015-06-01 09:45:58	Fix issue #371 . Changes align-right on sweetalert to .sa-button-container.	dannyphung
371	2015-06-01 09:22:58	Weet Alert's info icon fail cause of text-align right from Google theme.	dannyphung
370	2015-05-30 22:20:47	sweeralert -> sweetalert in readme.md	Adrien-Depraute	2015-07-29 14:54:58
370	2015-06-05 00:53:14	Duplicate #363	xming13	2015-07-29 14:54:58
369	2015-05-30 16:03:29	Added a NUGET Link from Issue Report #22	masteradhoc
368	2015-05-29 19:09:14	I think it would be nice to include more than just two buttons on the prompt, and let each one of them have its own callback function.	cosio55
368	2015-07-03 10:18:45	interested too.. anyone?	maeishoj
368	2015-07-03 11:36:16	+1	masteradhoc
368	2015-07-04 19:32:43	is this page dead?	maeishoj
368	2015-07-06 10:10:34	+1	kirilgorbachov
368	2015-07-06 11:55:47	+1	pchaganti
368	2015-07-22 11:41:19	+1	cyberbobjr
368	2015-07-22 15:47:20	+1	Sundfjord
368	2015-08-26 17:28:32	<S_CODE_TOKEN>	cmarfil
368	2015-09-22 11:13:48	+1 Please!!!	rgraf20
368	2015-09-22 11:14:22	+1!	albert28
368	2015-10-01 18:57:40	+1	prYmea
368	2015-12-06 02:36:53	+1	amandaerickson
368	2016-01-08 07:51:27	+1!!!	mayankchhabra
368	2016-01-11 14:02:04	:+1:	zamboney
368	2016-01-28 17:11:27	I was added the ability here: https://github.com/moshfeu/sweetalert. If it will be OK I will create a pull request and marge it to the plugin itself. Does anyone know how to minify the changes. Is a kind of compiler I need to use?	moshfeu
368	2016-02-06 06:13:50	@moshfeu how can i use the new ability?	ferchoslim
368	2016-02-07 08:44:52	For now, you can download the source code and using it like in the example. When I know how to "compile" it, I will commit with a minify version.	moshfeu
368	2016-02-07 10:20:26	@moshfeu You just need to run the "gulp" command. For the official repo, I'm a bit reluctant to just adding more and more features as object params, so I'm going to look into using some kind of templating system to let people customise their alerts more.	t4t5
368	2016-02-07 14:43:16	`You just need to run the "gulp" command` Where can I run it?	moshfeu
368	2016-02-23 09:57:15	急需此功能！感谢！Tks!	Toooy
368	2016-09-12 03:27:50	@moshfeu When there is more than one alert in a page,some problem happen. https://plnkr.co/edit/xXefAOo4uPQfX8iGL4w6?p=preview	thyhates
368	2016-10-10 08:01:29	@thyhates What problems? Can you explain?	moshfeu
368	2016-10-10 09:04:38	@moshfeu In the Plunker, first click "show 1",then click "show 2", it show the same btns as "show 1". Then refresh page,if you first click "show 2",then click "show 1",it show the same btns as "show 2".	thyhates
368	2016-10-10 13:41:21	+1	hanzhangyu
368	2016-11-02 03:02:03	＋1	Toooy
367	2015-05-29 11:48:45	I'm having some problem with swal in chrome 43. I have isolated the bug to this: <S_CODE_TOKEN> This code should call: - test2 - test1 But instead I get: - test2 - test2 - test1 It seems as if the connected callback is not cleared. The weird thing is that I can't reproduce it in jsfiddle: http://jsfiddle.net/a82gtg4x/ (I'm using meteorjs and 1.0.1 of swal) Can I somehow look at the swal callback?	Batistleman
367	2015-05-29 12:07:28	it seems like it's more related to my setup (not meteor specifically). I've made a minimal MeteorPad to verify: http://meteorpad.com/pad/z4d5AzrkXLED6Dpvr/SwalTests	Batistleman
367	2015-07-24 19:46:15	I've been seeing a similar issue here too. If one swal is opened then I open another in the same session, the first callback is always fired. Any ideas here? This seems to be a fairly new bug as I have just started seeing it but have been using swal for a few months now.	stevenhornung
367	2016-04-27 09:43:16	Hi, same here. If I have 2 distincts swal (swal1 and swal2) with each one a different callback, if I open swal1 first its callback will be called. But when swal2 is opened then the callback of swal1 is called, not the one from sawl2 ! I figured that my problem is due to zone.js :( (so maybe your case too)	YannDanthu
367	2016-11-10 19:34:03	For me this was caused by meteorhacks:zones package	satyavh
366	2015-05-28 23:13:51	Hello guys, I installed sweet alert some time ago but I didn't realized when using the bootstrap modal the alert goes behind the modal, any workarounds?	beckmx
366	2015-05-29 12:14:16	Please see: https://github.com/lipis/bootstrap-sweetalert	masteradhoc
365	2015-05-28 15:26:50	Add IE 8 support.	jeremylevy	2015-10-17 20:00:31
365	2015-05-28 15:32:38	👍🏻 Would love to have IE8 Support back, at least for one more year..	masteradhoc	2015-10-17 20:00:31
364	2015-05-25 14:26:56	This can be seen at http://t4t5.github.io/sweetalert/	alexndlm
364	2015-07-07 03:20:37	I am having this problem too tested in Chrome and Firefox. In Safari, there is no page shift though.	p-saovapakhiran
364	2016-02-24 16:31:06	I hope this gets resolved too or someone posts a workaround. This is a duplicate of this issue (and possibly earlier ones): (it's been 9 months without a response regarding it.) https://github.com/t4t5/sweetalert/issues/449	JamoCA
363	2015-05-25 08:21:22		scottbedard
362	2015-05-22 05:21:02	Original code will automatically toggle DOM body class "stop-scrolling", cause browser page shake. This will do harm to user experience. I suggest that "stop-scrolling" class as a configurable param.	geeyan
362	2015-05-22 05:24:16	Hm I guess this is on Windows machines where the scroll bars occupy a space of their own, right? Is there any way to disable scrolling without having that "shake"?	t4t5
362	2015-05-22 05:44:23	Yes, windows 7+chrome. see: http://www.zhihu.com/question/21865401/answer/22964112 http://jsfiddle.net/21freestyle/BhRpe/1/	geeyan
362	2015-08-05 19:12:31	:+1: on this. I had to delete the following CSS to avoid the page shaking: <S_CODE_TOKEN>	chekovsky
362	2015-08-09 17:58:40	Problem also appears on Windows 10 + chrome + Edge + Firefox	jmartsch
362	2015-09-14 13:35:27	This also happens on Mac when "show scrollbars" is set to "always" in the OS - quite jarring.	oldpmcgaley
362	2015-12-20 11:41:34	+1	marcortw
362	2016-02-24 16:41:34	I added the following CSS override to the page I was using it. There may be valid cases for changing the height/overflow for use with mobile. (Perhaps this rule should only be performed for desktop users and not with tablet/mobile devices.) <S_CODE_TOKEN> Disclaimer: You should modify this to set it to whatever your framework uses and test it on multiple devices, but this may be a better/safer so…	JamoCA
362	2016-05-11 06:22:39	+1	zxw5775
362	2016-05-11 12:58:57	Consider migrate your project to [sweetalert2](https://github.com/limonte/sweetalert2) This problem, and many others, does not exists there.	chekovsky
361	2015-05-21 16:13:18	the file bower.js have :+1: "main": ["lib/sweet-alert.js", "lib/sweet-alert.css"], but now don't exist the folder lib.	jimmyalcala	2015-05-22 05:17:26
361	2015-05-22 04:47:24	Please fix it ASAP !!	anhtuan9113	2015-05-22 05:17:26
360	2015-05-21 14:05:29		tuckbick	2015-05-22 05:17:26
359	2015-05-21 06:55:45	i am call the sweet alert function on inside a loop but sweetalert is only showing me one time,i think it is overriding the previous sweetalert,bcz when i do the simple alert it does pop up twice then but sweet alert is only showing me one time. What i want to do is to to sweet alert to show the second or third alert when i click on ok aor cancel button otherwise dont't shwo the second or next al…	usamamashkoor
359	2015-06-14 23:53:09	I'm also affected with this bug. Did you find any solution?	injaon
359	2015-06-17 05:50:08	@injaon Nope :( i was hopping that the this bug should be fixed when i post this...	usamamashkoor
359	2015-07-04 04:23:57	I am trying to call a swal sweet alert function from another function. Please help :( Its not working. window.onload=function(){ <S_CODE_TOKEN> function school(){ <S_CODE_TOKEN> }	CEOHarshit
358	2015-05-20 22:56:19	Implemented a callback for when the SweetAlert box is opened. JSFiddle: http://jsfiddle.net/w8guq08p/5/	michaelsmyth94	2015-05-21 12:02:36
358	2015-05-21 11:07:58	What's the use case for this?	t4t5	2015-05-21 12:02:36
358	2015-05-21 11:11:11	I used this for a project I'm working on currently, when clicking on some text (ie a title), I needed to pre-populate the input field with the text of the element clicked, so the user could edit it.	michaelsmyth94	2015-05-21 12:02:36
358	2015-05-21 11:56:55	I see. I just added an `inputValue` option in the v1.0.0 release for this. Are there any other use cases (I just want to make sure we don't add lots of unnecessary features that bloat the library)? :)	t4t5	2015-05-21 12:02:36
358	2015-05-21 12:00:14	Ah that's great! I'm not too sure about other use cases, I can't think of any off the top of my head! Thanks anyway.	michaelsmyth94	2015-05-21 12:02:36
358	2015-05-21 12:02:36	Cool, will close it for now then!	t4t5	2015-05-21 12:02:36
358	2016-03-26 12:01:16	Please open this request. It's important feature when i want add close icon in modal. ![206](https://cloud.githubusercontent.com/assets/8457572/14059926/42956762-f35b-11e5-8db6-98ff409cc177.png)	wirwolf	2015-05-21 12:02:36
358	2016-03-28 07:12:37	When i want add Google reCaptcha into swal, after load html, i need execute this code `grecaptcha.render( container, parameters )`	wirwolf	2015-05-21 12:02:36
357	2015-05-19 17:14:53	I've got the following problem: When i activate HTML (Since i need a <br/> in my text) with html:true, the break is recognized, but the font-sizes is approx. 2-3px bigger than it should. Its working perfect on desktop, but not on mobile devices (tested on iPhone 6). Better said: .sweet-alert p is set to font-size:15px but with "html:true" it looks like font-size:18px; Does anyone else experience …	mr-sparks
357	2015-10-25 19:25:30	still looking but nothing yet sparks. Just published my website yesterday using swal and just realized it looks pretty awkward using i-phone	Maugik
357	2015-12-17 22:20:56	I have same issue on iPhone 6. I think sweet alert has too many issues for enterprise	anatolibarski
356	2015-05-16 08:00:50	closes issue #312	RobertoNovelo	2015-05-21 11:49:26
356	2015-05-21 10:54:49	Nice! Seems to work well. Will merge!	t4t5	2015-05-21 11:49:26
355	2015-05-15 13:53:50	Given that Browserify was used to build sweetalert, we need to move the "requirejs things" one level up.	jeremylevy	2015-05-21 11:49:26
355	2015-05-21 10:40:07	This seems to work well, thanks! Will merge! :)	t4t5	2015-05-21 11:49:26
354	2015-05-13 04:27:08	For some reason gulp and gulp-less does not like IE9 fixes on line 744: <S_CODE_TOKEN>	sahat
354	2015-10-26 09:33:27	I have the same issue, can not use bower package in my project, have to copy paste and remove that stuff before I can compile it.	dogmatic69
354	2015-11-30 15:05:23	Same for me as well, I've commented it out for now...	shad0wca7
354	2015-12-07 15:58:15	The same for me, just line number is 734	victornest
354	2016-01-20 05:47:13	+1	haydenbleasel
354	2016-05-06 16:15:17	Same problem here. Tried `gulp-minify`, `gulp-clean-css`, `gulp-uglify`, and `gulp-cssnano` and couldn't resolve it; I've commented any css rules ending in `\9` out.	jpgninja
353	2015-05-12 07:49:00	I found main entry in `package.json` was `sweetalert.min.js` in the `dist` directory, the not minify src file was `sweetalert-dev.js` not `sweetalert.js` this case require error in dev mode(`webpack` module loader ) while, before v0.5.0 all is ok	Duan112358
352	2015-05-10 00:30:27	Trying to do simple stuff. I do not want to close popup until user click on confirm button (I turned off this option but popup is still closing). Here is my code: <S_CODE_TOKEN> How do I prevent closing sweet alert?	moazam1
352	2015-05-28 20:51:13	I also seem to be having issues with this. Even when I set allowOutsideClick to false, it is still dismissible.	brandonkboswell
352	2015-06-26 09:27:53	@moazam1 For your specific case, you need to do a callback as an additional parameter after the options object: <S_CODE_TOKEN> It doesn't need to do anything, but using a function like: <S_CODE_TOKEN> Allows you to respond manually and do something else. Makes sense, as if you don't have a handler, how are you going to close the alert otherwise.	twss
351	2015-05-07 22:49:00	My alerts have been rendering with a random `fieldset` in the html, I am not using type "input" for any of these. <S_CODE_TOKEN> ![screen shot 2015-05-07 at 3 46 43 pm](https://cloud.githubusercontent.com/assets/1779809/7527468/5370a3ba-f4d0-11e4-8be7-853556abb5d0.png)	danielmavila
351	2015-05-28 09:10:24	check the element in your browser's developer tools. you probably have a stylesheet saying "input { display: block !important; }" somewhere	TomTasche
351	2015-06-10 18:08:01	I had a similar issue caused by foundation css rules	adrianricardo
351	2015-09-09 17:19:54	I am having this issue as well. It seems to be coming from the Foundation CSS file. I went through commenting things in and out and still couldn't find a solution. If anyone has a fix, it would be much appreciated.	masonfox
351	2015-09-09 17:25:15	Assign a customClass to the dialog and then insert a css-file with the following rule at the end of your html-body: .custom-dialog-class input { display: none; }	TomTasche
351	2015-11-30 01:40:32	so whats the fix here?	dlombardi
351	2015-11-30 08:02:40	https://github.com/t4t5/sweetalert/issues/351#issuecomment-138983039	TomTasche
351	2016-04-26 10:23:51	Throw this css in .sweet-alert fieldset input { display: none; }	ElranZiggi
351	2016-05-12 21:25:24	The fix should really be in SweetAlert's main CSS, no? .sweet-alert input {display:none!IMPORTANT}	mbarwick83
351	2016-06-15 21:41:21	Related to https://github.com/t4t5/sweetalert/issues/534	beastybeast
350	2015-05-07 20:46:44	Directive added angular js	tushariscoolster
350	2015-05-21 11:55:58	?	tushariscoolster
350	2015-05-21 11:58:23	What are the main advantages compared to the other Angular version?	t4t5
350	2015-05-21 18:39:40	Other version you need to write javascript code, Which is though complicated, But in this , just html tags are enoughs	tushariscoolster
350	2015-05-25 17:35:16	@t4t5 ?	tushariscoolster
349	2015-05-06 23:33:19	I'm not sure if this is part of the roadmap, but touchstart is not handled for clicking outside or on the buttons. I'm going to come back to this and open a PR fixing this issue.	carlosrymer
348	2015-05-02 11:26:00	http://tushariscoolster.github.io/ng-sweet-alert/ Do mention on your site if you want? Good work, i love your lib	tushariscoolster
347	2015-05-01 20:19:50	Hi, I've seen from the home page that you can close the alert using swal.close(), but is it possible to have it close and pass whether the cancel/ok state was picked so that the callback may be executed?	tomzx
346	2015-04-30 23:45:29		ecwyne	2015-05-21 11:49:24
345	2015-04-30 13:49:38	When referenced as an AMD module, sweetAlert isn't attached to the global scope (which is appropriate). However, this causes internal references to sweetAlert within the library itself to fail, because they aren't passed a reference to the object. <S_CODE_TOKEN>	matthew-dean
345	2015-05-04 06:57:59	This is explaining the issue in #337. Thanks for this clarification!	zauni
345	2015-05-04 13:40:50	By the way, this is easily fixed by moving the `var sweetAlert, swal;` declaration just inside the outer function, so that the variable is available within the script: <S_CODE_TOKEN>	matthew-dean
345	2015-05-05 19:49:33	:+1: nice catch.	wejendorp
345	2015-05-20 10:09:19	i encountered the same problem and i tried to solve this issue as reported below: this is my solution for working properly with RequireJS in sweetalert-dev.js change the RequireJS section from line 261 to 273 <S_CODE_TOKEN>	daton89
345	2015-09-09 06:57:11	Hi, I am using sweet-alert and but when I am calling swal function of sweet alert, I am getting error:- TypeError: swal is not a function at sweet-alert.min.js:27 any help highly appreciated.. Thank you	chetankhargone
345	2017-01-30 12:23:38	I am also getting this error :hand:	balogic
344	2015-04-29 07:53:26	The SCSS file has been restructured to allow easier customization of the modal.	blackfyre
344	2015-04-29 18:45:56	Read my mind with this. Although, I recommend abstracting the other colors (e.g., background, h1, etc.) , font sizes, and z-index into variables also. I did see a note in an issue that the repo owner is looking to switch from .scss to PostCSS though, so it may be a moot point.	bubbleheadinc
343	2015-04-28 14:39:43	In my opinion, sweetalert.css may not include the default theme, but just CSS for show/hide behaviour. With the current setup, we have to redefine all the swal theme to the website's theme, or add classes and !important tags to our CSS properties to override default behaviour, and this is not a good thing. In my opinion, that would be a better set-up : - sweetalert.css : behaviour, show/hide - th…	tmos
343	2015-04-28 14:50:58	Hm, that's a tough choice. I understand the idea, but at the same time I think the library should be as "plug-and-play" as possible. Forcing users to include three separate files just to get the basics to work seems overly complicated. Do you really need that many `!important` tags for your theme? The only thing I've used them for in the alternative themes that come with SweetAlert is the button …	t4t5
343	2015-04-28 15:00:47	In my situation, I have a webiste with a complete theme (including theming for UI items, like raw buttons, inputs, etc.). So I have like a "kit", and every new item just adapt to the CSS, that is the more generic as possible. So to adapt swal to my website, I have to create a full swal theme, copying/pasting my css properties. I'm not very comfortable with duplicating all my UI CSS. It's true tha…	tmos
343	2015-04-29 05:10:44	+1, should definitely not have to redefine tons of styles. Perhaps a middle ground would be to provide two versions. `/dist/sweetalert.css` could remain the same, but there could also be a `/dist/sweetalert-themeless.css` that just has the structural styling?	SnidelyWhiplash
343	2015-04-29 12:13:42	This may be a good choice, indeed. If you want to go in this way without having a pain maintaining two CSS files, you may have a look at some CSS post-processors, like (pleeease.io)[pleeease]. It is useful to put multiple CSS files in one in a logical way.	tmos
342	2015-04-27 14:11:02	Hi, Would it be possible to add a `inputValue` option ? So we can define the default value of the input ? It would be really usefull, in particular with `date` inputs.	tmos	2015-04-27 15:16:32
342	2015-04-27 14:46:50	Duplicate #321	xming13	2015-04-27 15:16:32
342	2015-04-27 15:16:32	My bad	tmos	2015-04-27 15:16:32
341	2015-04-25 11:35:23		drgrey87
340	2015-04-25 11:32:49	requireJs load sweet-alert.js, but in global scope i can't find swall and sweetalert. I think need add "window.swal = window.sweetAlert = sweetAlert = swal = function() {" to 223 string of sweet-alert.js	drgrey87
340	2015-05-20 10:10:26	i encountered the same problem and i tried to solve this issue as reported below: this is my solution for working properly with RequireJS in sweetalert-dev.js change the RequireJS section from line 261 to 273 <S_CODE_TOKEN>	daton89
340	2015-05-20 17:19:16	It works, but i got new problems: 1) When i installed sweetalert, i didn't find sweetalert-dev.js in my folder (sweetalert). Than i downloaded this file from repository. But i don't know is it a good way? 2) When i call sweetalert, within sweetalert folder i got input tag (http://pix.toile-libre.org/?img=1432142244.png ) here my code: sweetAlert({ title: "Are you sure?", text: "You will not be ab…	drgrey87
340	2015-05-20 18:14:45	when you click on 'cancel' or 'delete it' the modal disappear? try to download package from http://t4t5.github.io/sweetalert/ open sweetalert-dev.js, on line 261 change the RequireJS AMD definition as reported in my previous post... try this, it probably solve the second problem...	daton89
340	2015-05-20 18:18:25	if a click on 'cancel' or 'delete it' the modal disappear, but input remain all the same.	drgrey87
340	2015-05-22 05:28:15	Have you guys tried the latest version (v1.0.1)? Hopefully the problem is fixed!	t4t5
339	2015-04-24 14:44:31	This library doesn't seem to be able to replace the alert completely, in particular the built in stopping mechanism the alert has. Here is an example: <S_CODE_TOKEN> and you can test on [jsfiddle](http://jsfiddle.net/). The first code block will wait until you click okay to reload the page, whereas your tool will reload immediately.	robertcardona	2015-04-28 11:31:04
339	2015-04-28 07:38:38	You can wait until the callback is called to reload the page. Like this: <S_CODE_TOKEN>	zauni	2015-04-28 11:31:04
339	2015-04-28 11:31:04	As @zauni says, you can use the callback method to control the flow of your app. Event though it might look a little ugly, there's sadly no way around this as far as I know. Closing.	t4t5	2015-04-28 11:31:04
338	2015-04-20 08:59:01	Hello, Can you please publish version 5.0 to npm? Because I need to use the input type of sweetAlert. Thank you :)	HusseinTaha	2015-04-20 09:10:42
338	2015-04-20 09:03:47	It is published, no? Just do `npm install sweetalert@0.5.0` if you want 0.5.0. I would recommend migrating to v1.0.0-beta soon though in order to use the new file system and be ready for upcoming updates!	t4t5	2015-04-20 09:10:42
338	2015-04-20 09:10:16	Yes Thank you very much :)	HusseinTaha	2015-04-20 09:10:42
338	2015-04-20 09:10:42	Np!	t4t5	2015-04-20 09:10:42
337	2015-04-20 08:29:14	Hi, I just wanted to report a bug in the handle-click.js module. If I use the /dist/sweetalert-dev.js or /dist/sweetalert.min.js it's throwing an error when I close the modal because in your handleConfirm or handleCancel Methods you do `sweetAlert.close();` where sweetAlert is undefined. I think this is because you don't import sweetAlert into the handle-click.js module, so the sweetAlert variabl…	zauni
337	2015-04-24 02:27:52	I'm experiencing the same thing.	SnidelyWhiplash
337	2015-04-28 12:09:57	I'm not able to reproduce this. Could you guide me through your setup quickly? It should be an easy fix! :)	t4t5
337	2015-04-28 19:41:50	I noticed that this is just visible if you use an AMD loader. If you don't use an AMD loader the sweetAlert variable is globally available on the window object and no exception is being thrown.	zauni
336	2015-04-19 19:52:03	I needed a prompt with a default value already provided, so I added inputDefault as a parameter with a default value of empty-string ('').	toddwprice	2015-05-21 11:49:26
335	2015-04-18 20:10:33	$().ready(function() { $(".remove").click(function() { // store data for the ajax action -- or else it won't work! var sectionID = $(this).data("sectionId"); var assistantEmpl = $(this).data("assistantEmpl"); <S_CODE_TOKEN> }); function processResponse(response, redirectLink) { var reasonText; <S_CODE_TOKEN> }	sanchitgoyal01	2015-05-03 01:18:09
335	2015-04-28 12:03:04	Sorry, I'm not sure I understand the problem here. Could you specify?	t4t5	2015-05-03 01:18:09
335	2015-05-03 01:18:09	Sorry it seems to be an issue with an older version of sweet alerts we are using. I figure when we will update it should go away. I will close this for now and post a better and more informed issue later if I find it persists.	sanchitgoyal01	2015-05-03 01:18:09
334	2015-04-17 19:41:14	While SweetAlert animation is playing clicking outside will close the pop-up even if `allowOutsideClick` is set to `false`. A quick workaround would be to set `closeOnCancel` to `false`. But of course it is not going to work for cases when you have a cancel button in your alert.	Untit1ed
334	2015-05-14 04:16:12	+1, I have the same issue.	Nimdis
334	2015-05-28 09:08:45	i think https://github.com/t4t5/sweetalert/pull/327/files should fix your problem	TomTasche
334	2015-06-18 02:42:08	Without @TomTasche pull request. I noticed it'll work if you set on `closeOnConfirm` and `closeOnCancel` to false.	thejae
333	2015-04-17 03:35:34	Please, stop changing files path, it's breaking my stuff! Few days ago this link was perfectly fine: http://rawgit.com/t4t5/sweetalert/master/lib/sweet-alert.min.js Now it's broken becouse of your pointless moves. Thank you.	mateuszjarzewski	2015-04-17 05:31:58
333	2015-04-17 05:31:58	If you're using SweetAlert in an app, you really shouldn't link to a URL that you have absolutely no control over. Instead, download the files with Bower or NPM, or link to a CDN which uses version numbers. Since this is 1.0.0 though, you'll be happy to know that the file structure won't change again. But please change the way you link to external files, it's destined to go bad!	t4t5	2015-04-17 05:31:58
333	2015-04-17 08:10:16	I know what i'm doing. There is no time to lose when building simple, couple hundreds line apps. Clearly github recognizes that giving us rawgit.com. So wash the f**\* dishes, and sftu. https://www.youtube.com/watch?v=7SyJ-ZCW3FI&feature=youtu.be&t=2m3s	mateuszjarzewski	2015-04-17 05:31:58
333	2015-04-17 08:25:41	Both the README and the project site clearly state what the best practice is for using this library. If you choose to ignore that because you have "no time to lose", then that's your problem.	t4t5	2015-04-17 05:31:58
333	2015-08-26 03:33:06	@mateuszjarewaski clearly you had no idea what you are doing because you'd know that rawgit.com is in no way affiliated with GitHub	chriscct7	2015-04-17 05:31:58
332	2015-04-16 11:43:29	please fix it.. to prevent this issue - goto line 481: } else if(keyCode === 8 && params.preventBackspace === true) { // prevent the browser go back. stopEventPropagation(e); on line 17 add: preventBackspace: false,	davidmeirlevy
331	2015-04-14 03:53:11	Hey guys, I've found that when using `html: true` we can **not** include any input fields or they will be hidden by `sweetalert.css > input{display:none}`. Sometimes it's interesting to load our own forms within the alert and this is blocking that atm. A fix for this would be to give the HTML input element a class and apply the input styling to that class rather than all inputs. I'm willing to ma…	PommeVerte
331	2015-07-28 01:58:07	@PommeVerte , The line of CSS you mention is in there, however, if you wrap your input in form tags, and have styling like `form input {display:block}` that should take precedence. There is another problem putting form fields in using `html: true`, because everything in `text` gets wrapped in `<p>...</p>`, and it is invalid to have form elements inside `p` tags. I fixed this locally by switching …	samhavens
331	2016-05-07 19:24:40	That's quite not an issue, you can always override that with CSS, I'd close this Issue.	Mart-Bogdan
330	2015-04-11 18:00:46	Hello, I tried to use the download files and they are not up-to-date. I tried to use TYPE option "input" and it was not working until I downloaded the source code from the source using my chrome inspector... Please watch out for those kind of things... Thanks anyway!	victorhazbun	2015-04-17 05:40:26
330	2015-04-13 09:32:05	Did you download from Bower or NPM?	t4t5	2015-04-17 05:40:26
330	2015-04-17 05:40:26	I'm not sure how you got this error since Bower and NPM are up to date for me. Closing.	t4t5	2015-04-17 05:40:26
329	2015-04-10 16:13:20	Hi @t4t5 , I'm testing your plugin which is quite cool, so far I love it. But I'm facing an issue on IE8 (I know, some of our client still use it...), but anyways the error is Webpage error details User Agent: Mozilla/4.0 (compatible; MSIE 8.0; Windows NT 6.1; WOW64; Trident/4.0; SLCC2; .NET CLR 2.0.50727; .NET CLR 3.5.30729; .NET CLR 3.0.30729; .NET4.0C; .NET4.0E) Timestamp: Fri, 10 Apr 2015 16:…	fedegiust
329	2015-04-16 14:28:31	:+1:	DeanPoulin
329	2015-05-04 23:02:54	IE8 doesn't let you set the `type` of an input using `setAttribute`. To fix it, it's possible to use `$input.type = defaultParams.inputType;` instead. There's a 0.5.x branch here https://github.com/bryce-gibson/sweetalert/tree/0.5.x that has this fix, if helpful.	bryce-gibson
329	2015-08-26 08:29:56	Thank you @bryce-gibson, it works perfectly! Do you think you can bring your fixed to @t4t5 to merge in its branch 0.5 to have an "official" 0.5.1 available on npm ?	GreatWizard
329	2015-08-26 08:56:26	More than happy for it to be merged into a 0.5.x type branch, but I'm not sure how to make a PR to a new branch in Github? :-s (If there is a 0.5.x type branch, I'd be more than happy to help - as we're using Sweetalert with IE8 here, so we're fixing any issues we're encountering...)	bryce-gibson
328	2015-04-09 03:29:09	please fill the text content with some Chinese string first when alert show, the text size don't behave as declared in CSS file. It was bigger.	Duan112358
328	2015-04-09 03:35:57	![bug](https://cloud.githubusercontent.com/assets/1957818/7060002/0faf4800-deac-11e4-87f5-7808f35d85c5.jpg) the text size has some issues the flowing is what i expect it should be (i found that i can change the text container to another DOM element to fixed the bug after the modal's shown) ![normal](https://cloud.githubusercontent.com/assets/1957818/7060001/0ea53096-deac-11e4-8b6e-04cdb120639c.jp…	Duan112358
327	2015-04-08 12:04:02	The name of the tag attribute was wrong ('data-allow-ouside-click' instead of 'data-allow-outside-click') and the parameter was not taken into account. This change should fix it.	ogeieben
327	2015-04-08 12:05:08	This is my first contribution in Github, I hope it will help.	ogeieben
327	2015-06-03 11:07:18	+1	andreialecu
327	2015-06-07 09:27:12	+1 for this as well.	PommeVerte
327	2015-12-07 20:43:35	+1	oskareke
326	2015-04-02 22:27:19	Is there a way to provide translation of the strings?	nonameolsson	2015-04-09 10:39:24
326	2015-04-09 10:39:23	I would suggest using a separate frontend library that renders the languages dynamically for this. For example, I use [this plugin](https://github.com/dockyard/ember-cli-i18n) for my Ember projects that need translations, and then I can just do: <S_CODE_TOKEN>	t4t5	2015-04-09 10:39:24
325	2015-03-30 08:59:59		HusseinTaha	2015-04-01 10:55:48
325	2015-03-30 09:00:30	Can you add the stable version to npm?	HusseinTaha	2015-04-01 10:55:48
325	2015-04-01 10:55:48	Fixed!	t4t5	2015-04-01 10:55:48
324	2015-03-26 14:58:21	Autoprefixer rocks! It saves you to have to write any vendor prefix in your styles, adding only those prefixes needed. If you add `gulp-autoprefixer` in scss stream you can save yourself from writing `-webkit`, `-moz` ... in the original files.	blaiprat
324	2015-04-28 12:12:04	I'm planning to move SweetAlert from SCSS to PostCSS soon. As a nice side-effect, this will be easy to add!	t4t5
323	2015-03-26 14:52:19	I've just checked out the latest version of the project to create a PR, and I couldn't use the included task in gulp to lint the code. Please commit `.jshintrc` so all future contributors can use the task to check the project before a PR.	blaiprat	2015-04-17 05:41:04
323	2015-04-17 05:41:04	This is fixed in v1.0.0-beta. Thanks for the heads up!	t4t5	2015-04-17 05:41:04
322	2015-03-26 14:48:52		blaiprat	2015-04-16 19:24:59
322	2015-03-26 14:54:05	This commit fixes the issue reported on #320	blaiprat	2015-04-16 19:24:59
322	2015-04-17 19:31:22	Still broken when clicked outside while sweetalert is playing animation.	Untit1ed	2015-04-16 19:24:59
321	2015-03-25 03:40:02		daybaryour	2015-05-22 05:25:26
321	2015-04-01 10:57:23	?	t4t5	2015-05-22 05:25:26
321	2015-04-02 11:10:13	First of all i must say the sweetalert prompt is a beautiful addition made my ui much more subtle.Thanks and well done. I'm trying to add an initial parameter in the prompt box like in javascript's prompt. E.g prompt('This is the prompt', 'Initial parameter in the prompt box '); Looking forward to hearing back from you. On Wed, Apr 1, 2015 at 11:57 AM, Tristan Edwards notifications@github.com wro…	daybaryour	2015-05-22 05:25:26
321	2015-04-12 06:48:31	I want this function, too. Thanks	debussy2k	2015-05-22 05:25:26
321	2015-04-16 15:46:37	+1 shouldn't be too hard to add :)	bendulum	2015-05-22 05:25:26
321	2015-04-21 11:52:15	try $('input').val(startValue); using jQuery with your startValue after swal() call	dgbeer	2015-05-22 05:25:26
321	2015-04-21 19:24:38	Would be great if this could be added as a property in the `swal()` call. For now I've got it working but I feels 'hacky': Code: `jQuery('.sweet-alert input[type=text]:first' ).val('the val');`	barrykooij	2015-05-22 05:25:26
321	2015-04-26 13:30:42	+1	xming13	2015-05-22 05:25:26
321	2015-04-27 15:16:49	+1	tmos	2015-05-22 05:25:26
321	2015-05-22 05:25:26	This is available in the latest version through `inputValue: 'someValue'`! :)	t4t5	2015-05-22 05:25:26
321	2016-04-12 08:01:26	+1	webhacking	2015-05-22 05:25:26
321	2016-10-21 09:33:25	`inputValue: "value here"`	rjuevesano	2015-05-22 05:25:26
320	2015-03-23 19:40:01	Looks like https://github.com/t4t5/sweetalert/commit/7720ccafea1a259165207ee9842da11c770f6420 actually removed the ability to prevent outside clicks. Also note the typo in the data attribute (`data-allow-ouside-click`) both where it's set and read.	SnidelyWhiplash	2015-04-17 05:46:53
320	2015-04-01 01:47:25	any change please to get #320 merged and tag a new release even a lesser version number :shipit:	cordoval	2015-04-17 05:46:53
320	2015-04-17 05:46:52	This should be fixed in v1.0.0-beta (`bower install sweetalert#1.0.0-beta`). Make sure you check the release notes to update the file locations! https://github.com/t4t5/sweetalert/releases/tag/v1.0.0-beta	t4t5	2015-04-17 05:46:53
320	2015-04-24 20:47:42	It's not fully fixed, It's still possible on very beginning of initialization (on double click of button etc)	michalzubkowicz	2015-04-17 05:46:53
319	2015-03-23 04:10:42	Hello all. I been using the confirm alert. <S_CODE_TOKEN> Can I redirect/reload page after the user click OK on ("Deleted!", "Your imaginary file has been deleted.", "success") ?	azlannohara	2015-04-01 10:58:39
319	2015-03-25 08:36:23	Maybe this could help you.. Follow an external link at https://www.ludu.co/lesson/how-to-use-sweetalert	masteradhoc	2015-04-01 10:58:39
319	2015-03-25 08:44:49	Alright. Thanks! On Wed, Mar 25, 2015 at 4:36 PM, Brian notifications@github.com wrote: > Maybe this could help you.. > Follow an external link at > https://www.ludu.co/lesson/how-to-use-sweetalert > > — > Reply to this email directly or view it on GitHub > https://github.com/t4t5/sweetalert/issues/319#issuecomment-85924369.	azlannohara	2015-04-01 10:58:39
319	2015-03-25 22:49:47	Passing another callback to the second swal seems to be a problem. have you found a solution?	mp3il	2015-04-01 10:58:39
319	2015-04-01 10:58:39	I'll close this since it's not an issue.	t4t5	2015-04-01 10:58:39
319	2015-04-01 10:59:55	@t4t5 - Can the second swal function confirm have a callback function? doesn't seem to work to me.	mp3il	2015-04-01 10:58:39
319	2016-06-10 14:04:32	@t4t5 Hey thanks for SweetAlert :) I found the solution for this issue and sharing it below. I know its old but i found the solution so i hope it helps anyone. @mp3il @azlannohara @masteradhoc The problem is the shorthand in the closure. You can do the required(Reload after clicking on "Okay" that appears after successful deletion) by using the below code: <S_CODE_TOKEN>	introwit	2015-04-01 10:58:39
318	2015-03-19 18:50:44	Get up to date with the master repo from t4t5	Braunson	2015-03-19 18:51:20
317	2015-03-19 16:49:35	Close #315	parterburn	2015-04-16 19:24:59
316	2015-03-19 16:37:14		PeterDaveHello	2015-05-21 09:53:37
316	2015-05-21 09:53:37	Changed my mind on minification so this is not relevant anymore. Thanks anyway. :)	t4t5	2015-05-21 09:53:37
315	2015-03-19 16:24:57		parterburn	2015-04-16 19:24:59
315	2015-03-26 15:39:16	Hi i add this method in the library at line 313 <S_CODE_TOKEN> then you just call setPlaceholder like this, swal.setPlaceHolder('yours placeholder');	fil0zo	2015-04-16 19:24:59
314	2015-03-19 16:02:32	Follow-up of #5	waldyrious	2015-03-19 16:09:31
314	2015-03-19 16:05:24	This is closed with 0.5.0 release, change the inputType: <S_CODE_TOKEN>	parterburn	2015-03-19 16:09:31
314	2015-03-19 16:09:31	As @parterburn said, just use `inputType` and you should be good to go! Also, feel free to check out the [SweetAlert tutorial](https://www.ludu.co/lesson/how-to-use-sweetalert) if you're unsure how to use the input features.	t4t5	2015-03-19 16:09:31
314	2015-03-19 19:29:17	Thanks for the pointers, and sorry for the noise :)	waldyrious	2015-03-19 16:09:31
313	2015-03-16 22:06:26	If I display an error message with SWAL it won't wait until I click 'OK' to continue... it just go ahead and run the next line in code. With standard alert() It won't run the next line in the code until the user press ok. Is there a way to stop the code execution until the user clicks "ok" on swal?	azev	2015-03-18 10:33:58
313	2015-03-18 10:33:58	SweetAlert is not blocking like the normal alert, so you'll have to use the callback function to run something after the user has clicked "OK". <S_CODE_TOKEN>	t4t5	2015-03-18 10:33:58
312	2015-03-16 16:21:22	I would like to call `doneFunction` when the timer expires, it is possible?	yagop	2015-05-21 11:55:26
312	2015-03-31 00:53:11	:+1: This one surprised me too.	rymohr	2015-05-21 11:55:26
312	2015-05-21 11:55:26	This is now available in 1.0.0 :)	t4t5	2015-05-21 11:55:26
312	2015-05-29 18:33:51	Hi, can anybody explain how to use this callback function? I looked for it on the codumentation but I couldn't find it :s. I am trying to use it like this but it's not working: <S_CODE_TOKEN>	cosio55	2015-05-21 11:55:26
312	2015-05-30 01:49:47	@cosio55 I replaced `myFunction()` with console.log('done') and it works correctly. Maybe the problem is with the `myFunction()`. Try to use console.log and see if it works.	xming13	2015-05-21 11:55:26
312	2015-06-01 18:11:26	I am using it on Meteor using this great package https://github.com/kevohagan/meteor-sweetalert so after further debugging I think the problem is on the version the package is currently using, so I will look for a way to update the version of the package, thanks @xming13 !	cosio55	2015-05-21 11:55:26
311	2015-03-15 14:47:00	There is currently a css xmark, exclamation mark, and check mark - I was hoping you would consider adding a question mark as well - this would be nice for "are you sure?" type of scenarios.	jwaala
310	2015-03-14 18:55:08		nemrow
309	2015-03-13 07:08:17	When swal is shown and "confirm" button is selected, why it should do nothing? Sometimes by pressing enter button, swal doesn't confirm it. https://github.com/t4t5/sweetalert/blob/master/lib/sweet-alert.js#L452 <S_CODE_TOKEN>	Zhomart	2015-03-13 07:44:20
309	2015-03-13 07:44:20	Problem could be that I'm loading a lot of stuff. And swal is not loaded at the beginning. Currently closing the issue.	Zhomart	2015-03-13 07:44:20
308	2015-03-12 17:10:40	Add option for cancelButtonColor (similar to confirmButtonColor)	philipvr
308	2015-03-19 19:16:14	You can already accomplish this...see https://github.com/t4t5/sweetalert/pull/113#issuecomment-83681047	parterburn
308	2015-04-14 19:32:28	For the sake of consistency, I agree that this should be in js and not a custom css class. +1 for this PR	sambengtson
307	2015-03-11 16:24:47	The following two examples are missing from http://tristanedwards.me/sweetalert swal('OK', '', 'success'); ![image](https://cloud.githubusercontent.com/assets/5684688/6601014/bb1269b8-c81b-11e4-9018-04cd0e311721.png) swal('', 'OK', 'success'); ![image](https://cloud.githubusercontent.com/assets/5684688/6601031/e05d4c7e-c81b-11e4-95be-944ec83a5efa.png)	toubou91	2015-03-19 15:30:45
307	2015-03-19 15:30:45	I think the first example is pretty straight-forward to be honest. Thanks though. :)	t4t5	2015-03-19 15:30:45
306	2015-03-11 16:20:58	Keyboard support is missing: - Keys Left/Right: navigate buttons (cancel/confirm) Custom positioning of the message box: - bottom, top, bottom-right, ...	azev
305	2015-03-11 08:22:34	First of all, I would to say kudos to Sweet Alert. Nice interface, definitely better than default. I current using code to show the notification. <S_CODE_TOKEN> The problem was, I did not get a chance to click the "OK" button and the page already redirected. Is there a way for me to redirect the page after I click "OK" button ? And I would love to maintain it in PHP	azlannohara	2015-03-15 08:06:06
305	2015-03-15 08:06:06	I'm afraid it's very hard to tell what you're doing wrong unless you post your code. :) Here's an example of simple redirecting with JavaScript that you should be able to use: https://github.com/t4t5/sweetalert/issues/199	t4t5	2015-03-15 08:06:06
305	2015-03-16 01:31:06	Here is my code: <S_CODE_TOKEN>	azlannohara	2015-03-15 08:06:06
304	2015-03-10 11:00:43	Hi, I'm using sweet alert to show chained messages during various ajax executions. I wondered if it would be possible to show a window message without any buttons. It would be very useful for example to show a temporary waiting message. Concerning this and other user requests, more in general, I think that adding a new option to let people add a custom ccs selector class to a window will solve ma…	virgo79	2015-03-19 16:12:29
304	2015-03-19 16:12:29	Both of the features you mentioned are actually available! 1. Check out the example [A message with auto close timer](http://tristanedwards.me/sweetalert) to see how you can hide all buttons with `showConfirmButton: false` 2. Check out the ["Configuration"-part](http://tristanedwards.me/sweetalert) for how to add classes to the modals with `customClass`	t4t5	2015-03-19 16:12:29
304	2016-02-21 12:11:39	Hello there, Is it possible to add classes to elements generated inside?	zmmorabya	2015-03-19 16:12:29
303	2015-03-10 10:51:56		iamkoby
302	2015-03-09 18:00:54	Is there any plans to add a loading feature similar to the Android fork of this (example in the Usage section of their readme) https://github.com/pedant/sweet-alert-dialog	chriscct7
302	2015-03-15 08:07:06	Definitely interesting. Will look into it!	t4t5
302	2015-03-16 02:19:22	This would be incredibly cool to have, especially for those using sweet alert in a form submission where we could show the loading state while data is being verified and after its validated show success and if not show the fail state.	chriscct7
302	2015-04-05 16:42:24	It would be great! Do you considering to implement this feature?	ecabuk
302	2015-04-10 20:09:32	+1	xming13
302	2015-04-18 10:32:45	+1	serhiykrupka
302	2015-04-19 08:50:55	Will start working on this once the beta-tag for 1.0.0 is gone (about a week from now). From a UI perspective, I think it makes most sense to place the loading spinner on the action button (similar to this: http://lab.hakim.se/ladda). Any objections?	t4t5
302	2015-04-19 14:04:59	I prefer the one in the android fork because in the progress bar one you have to be able to know a sense of how long an action will take. In an Ajax request I might not have that luxury.	chriscct7
302	2015-04-29 10:56:48	I'm agree with @chriscct7, a loading like the android fork will be just awesome!	GeekPress
302	2015-05-14 18:50:29	1+ for the loading spinner on the action button (indifferent about the progress bar)... the animations are pretty "sweet". Disabling the submit button while loading would also be really nice!	adrianricardo
302	2016-07-27 11:51:04	Hello, Is this still being worked on or is there a way to get spinners inside it? I don't like the button one because it's "Another click" for the user. If I have a table of comments, each with a delete button, I want that delete button to popup just a modal with a spinner. The android one is perfect for this but I can't seem to find out how to implement that.	viion
302	2016-07-27 14:40:37	For me, when a user clicks a link [or a button], I want to submit >=1 records to the database so I have an animated gif that I show in a swal just before I start sending data. When data is done sending, I close the swal (or if an error occurs, I show the error in another swal). No extra clicks for the user unless an error occurs.	djm61
301	2015-03-08 11:44:33		cmingxu	2015-03-19 15:15:48
300	2015-03-05 09:25:16	The thing is: `previousWindowKeyDown` and `previousDocumentClick` were not reset properly while keeping alert visible by using `closeOnConfirm = false` or `closeOnCancel = false`. Try following scenario: 1. Click 'A warning message, with a function attached to the "Confirm"-button...' button on demo page 2. Click 'Yes, delete it!' button, a new alert displayed 3. Click 'OK' to close it 4. Try pre…	leftstick
299	2015-03-03 04:10:50	I'd like to run code after swal is closed, no matter which way it is closed. $50 bounty for merged fix.	lorensr	2015-03-19 15:15:48
299	2015-03-11 14:47:38	I've implemented your request on a fork (did not committed), but it has a downside. If you call swal() again in callback, it interferes with the current one and it doesn't work correctly. May be authors should consider separating the events or adding specific events. (e.g. OnCancelled, OnConfirmed)	buraksarica	2015-03-19 15:15:48
299	2015-03-18 20:25:09	This is an issue for me as well. Would be great to see a fix.	mcblum	2015-03-19 15:15:48
299	2015-03-19 15:32:08	Hi. Is it correct to say that clicking outside the alert will trigger the same result as clicking 'cancel'? In my case 'cancel' and 'ok' are both options and so I was hoping that clicking outside the box would trigger neither.	mcblum	2015-03-19 15:15:48
299	2015-03-19 17:00:56	@mcblum Yeah, clicking "Cancel" and clicking outside now behaves exactly the same (as it should be really). I guess we should add an option to make them separate though since it might be useful as you pointed out!	t4t5	2015-03-19 15:15:48
299	2015-09-18 16:36:49	This would be a great feature as I am also hoping to be able to click outside the alert and have it dismiss without running the the cancel function. Any updates? @t4t5	Codemax999	2015-03-19 15:15:48
298	2015-02-28 13:50:57	When you open a second alert with the first one still open, previousWindowKeyDown is set to the state of the first alert. Subsequently, when you close the second alert, window.onkeydown is not set to the original page state but rather the state of the first alert. This breaks things like tabbing through a form etc.	thatdevguy
298	2015-05-06 12:07:51	I having this issue too	jayquest
298	2015-05-06 13:37:16	i fixed it inserting the two line of code above on the begin of the function sweetAlert or swal at the line 215, i don´t know if its the best solution, but its working for me. <S_CODE_TOKEN>	jayquest
297	2015-02-26 20:28:43	`allowOutsideClick: true` will _not_ work on iOS in the current implementation of SweetAlert. `onclick` is currently bound to document, which is ignored on iOS ([as described here](http://www.quirksmode.org/blog/archives/2010/09/click_event_del.html)). This pull request creates a second binding, attaching the same `onclick` functionality to `.sweet-overlay`. I've also added a sample to `index.htm…	Dukeman330
296	2015-02-25 13:25:10	is there a way to close it like: var md = swal(... md.closemodal(); ?	VitorCaleffi	2015-03-15 08:40:32
296	2015-03-15 08:40:32	Yes, you can use `swal.close()` to close the modal programmtically.	t4t5	2015-03-15 08:40:32
295	2015-02-25 12:52:35	- Indent start of line with 2 spaces, as defined in .editorconfig - Further indentation and alignment of content by spaces, not tabs	oliversalzburg	2015-05-21 11:57:18
295	2015-05-21 11:57:18	This is fixed, thanks for the heads up!	t4t5	2015-05-21 11:57:18
294	2015-02-25 12:52:05		oliversalzburg	2015-03-19 16:00:33
294	2015-03-19 16:00:33	Couldn't merge this in because of conflicts, but thanks for the info. I updated it manually! :)	t4t5	2015-03-19 16:00:33
293	2015-02-25 12:18:59	When using `setAttribute` wil a value of `null`, the attribute will be set to an empty string. So, when the attribute is later checked to be `!== null`, the result is unexpected and `closeModal()` will be called with a timeout of 0. Fixes #279	oliversalzburg
292	2015-02-23 14:33:24	Hi, I have the following situation: I have a form and depending on some parameters I will show an alert and ask the user to confirm, the average number of alerts are 3 of about 5 posibles. How can I make my code work as if it was synchronous? I need to call one alert, if users confirms call the other one, if users confirms call the other one...and so on. I have looked for control flow librarys bu…	NicoSaul
291	2015-02-23 09:52:21	Add npm install info. Corresponding to https://github.com/t4t5/sweetalert/issues/238	MathRobin	2015-03-19 15:15:47
290	2015-02-21 22:46:43	It should be possible to choose the cancel button color equals i choice confirmButtonColor: #DD6B55. (e.g cancelButtonColor: #DD6B55) This makes intuitive API	kidchenko
290	2015-03-19 17:25:30	Dupe of #249 You can already accomplish this...see https://github.com/t4t5/sweetalert/pull/113#issuecomment-83681047	parterburn
290	2015-03-20 04:36:14	Sorry, i hate open new repeated issue, I tried and not worked, i will try now again!	kidchenko
289	2015-02-20 08:05:22	Setting `html` to true allows us to render a input box but I am not able to select it <S_CODE_TOKEN>	bulkan	2015-03-19 15:29:39
289	2015-03-02 23:47:55	Remove the visible class from your JS. The part where it says setTimeout.... is breaking it...I can't seem to figure out why though as no css styles were being applied, but if you remove the call to add the visible class it seems to work fine <S_CODE_TOKEN>	mattbucci	2015-03-19 15:29:39
289	2015-03-03 07:01:43	So basically in order to 'fix this' I had to remove all keyboard support. Hope that helps, in my case I didn't need keyboard support anyway	mattbucci	2015-03-19 15:29:39
289	2015-03-03 23:35:56	Thanks for following up on this. We decided to just use an actual modal when requiring user text input. We still use sweetalert for alerts :)	bulkan	2015-03-19 15:29:39
289	2015-03-19 15:29:39	Fixed in v0.5.0! Hope you replace your ugly prompt modals with SweetAlerts now @bulkan ;)	t4t5	2015-03-19 15:29:39
289	2015-10-23 21:21:08	in woocommerce it shows an inputbox! <fieldset> <input type="text" tabindex="3" placeholder=""> <div class="sa-input-error"></div> </fieldset>	costa974	2015-03-19 15:29:39
289	2015-10-23 21:21:16	<fieldset> <input type="text" tabindex="3" placeholder=""> <div class="sa-input-error"></div> </fieldset>	costa974	2015-03-19 15:29:39
288	2015-02-20 03:35:10	in IE and firefox,modal margin-top is 0 because padding is "". I suggest that you use 'padding-top' instead of 'padding'	tyokomine
287	2015-02-20 03:03:08	Opening alert A with customClassA will apply class="customClassA". On the same page, if you open alert B with customClassB, the alert will contain both customClassA and customClassB.	chronotc	2015-05-21 11:49:24
286	2015-02-19 17:11:30	Hello, Is there any callback that I could use when SweetAlert is totally opened? I need to use some preloading sutff for SweetAlert content, however I was not able to find a callback to allow me to do this. Any ideas?	IvoPereira
286	2015-04-16 23:47:07	+1. We need a way to provide some optional event callbacks to sweetAlert. (`open`, `confirm`, `cancel`, `close`).	Untit1ed
286	2015-04-20 00:55:10	:+1: I would need this too	EgoAleSum
286	2015-08-10 13:48:18	It's not the best solution by a long shot but I needed to track something specific on a swal.close event so I unminified the code and added some custom script at line 83 with various returns based on variable values. One could do the same thing for open, confirm, etc. Again, not by any means the best solution but no matter how I try I can't get custom events to fire in this. And for a single task…	KillerSquid
286	2015-08-12 11:38:29	Another :+1: here. This is really essential.	sinaa
286	2015-08-24 18:28:01	+1 :+1:	mvalim
286	2015-09-14 17:53:13	+1	gustavolira
286	2015-09-27 16:45:31	Totally support this event callbacks feature request!	andrey-bahrachev
286	2016-02-15 09:39:54	waiting for it	mavinothkumar
286	2016-02-23 13:22:53	+1 Pretty basic.	alvarotrigo
286	2016-05-06 05:54:27	+1	artbels
286	2016-06-21 15:32:42	[sweetalert2](https://github.com/limonte/sweetalert2) now supports open and close callbacks (`onOpen` and `onClose` parameters)	limonte
286	2017-01-06 13:54:44	+1 waiting for it	ilkeryilmaz
285	2015-02-18 22:22:13	<S_CODE_TOKEN> In the callback is being called, its being hit but the modal does not close and the location.path('/navigation') is not being executed	DmitrySumaroka
285	2015-02-27 03:40:19	as well as the AJAX calll: <S_CODE_TOKEN>	ahamidou
285	2015-04-06 14:19:19	That's because you're doing it wrong. I stumbled upon the same problem, but as it turned out there's no problem here actually. If you want to call swal() in the callback, you must set closeOnConfirm argument to true. And also there's no need to call swal.close() like in the previous comment. Thus, this issue can be closed.	andrey-bahrachev
285	2015-04-14 19:44:31	@andrey-bahrachev That doesn't answer my problem though since I am not calling swal in in the callback so i would disagree my issue is still open.	DmitrySumaroka
285	2015-04-23 11:14:28	you must set _closeOnConfirm_ argument to _false_. > Set to false if you want the modal to stay open even if the user presses the "Confirm"-button. This is especially useful if the function attached to the "Confirm"-button is another SweetAlert.	includeleec
285	2015-07-08 20:48:22	@includeleec you saved my bacon, thanks	smartsdesign
285	2015-09-22 09:06:28	@DmitrySumaroka I use a dirty trick that works: <S_CODE_TOKEN> Hope it helps! ;)	thomasphansen
284	2015-02-17 12:24:37	I've been trying to put a form inside the alert as html which works nicely. Unfortunately swal likes to take the focus for its own buttons. Looking through issues/prs I see there is support for a prompt type but I'm wondering if it wouldn't be better to handle custom html (with forms) nicer rather than implement more features. This could probably be solved with a small amount of code which tests …	danreeves	2015-02-17 13:09:19
284	2015-02-17 12:45:33	At its current state, SweetAlert is really not made for handling complex HTML. The plan I have in mind is to get the simple alert/prompt functionality as stable and nice as possible first. Once that's done, I think we can start expanding the functionality of SweetAlert to be more of a general popup library where you can add your own markup and just reference the element to "Sweetify" it. But I th…	t4t5	2015-02-17 13:09:19
284	2015-02-17 13:09:19	Makes sense to me. Thanks for the quick reply.	danreeves	2015-02-17 13:09:19
283	2015-02-15 00:05:37	Am using sweetalert to submit delete forms. am using <pre>onSubmit="return validate();"</pre> so when i click on the confirm button, the page dismisses the swal modal before confirm success message shows. is there a way to delay submit to show confirm message before submit Below is my code. <pre> $(document).ready(function(){ $(".deletestudent").click(function(){ $("#del_id").val($(this).attr("de…	khalkobby	2015-02-16 15:39:36
283	2015-02-16 15:39:36	If I understand this correctly, you're not using AJAX to send your form, but rather just redirecting to the submit page? I guess a simple setTimeout would work in that case. <S_CODE_TOKEN>	t4t5	2015-02-16 15:39:36
282	2015-02-12 17:28:46	Sweet alert is pretty sweet but modals should always prevent accidental scrolling of the content underneath them. :) Nice work on this!	mde	2015-03-19 15:31:38
282	2015-03-19 15:31:37	This is fixed in v0.5.0. Now, when the SweetAlert is showing, scrolling is disabled. :)	t4t5	2015-03-19 15:31:38
282	2015-03-19 16:09:26	:+1:	mde	2015-03-19 15:31:38
281	2015-02-12 08:30:21	As the title suggests, the problem occurs (in this case), when I press the "OK" button, just after the opening of the popup. If pressed immediately after the opening of the popup, the callback function is not called. [JSFiddle example](http://jsfiddle.net/xe096w10/7/) <S_CODE_TOKEN>	nicolomonili
281	2015-06-16 15:30:28	No update ?	nicolomonili
281	2015-07-16 07:14:49	+1	nicolomonili
281	2015-09-08 09:59:11	+1	nicolomonili
281	2015-10-30 02:18:38	+1ing this, happens to me too.	SEAPUNK
281	2015-10-30 08:52:19	For now i put this at the end of the function "**var openModal = function openModal(callback) {..**" : <S_CODE_TOKEN>	nicolomonili
281	2016-04-03 12:51:31	+1	jhovgaard
281	2016-06-20 01:05:35	FYI folks, the [limonte/sweetalert2 fork](https://github.com/limonte/sweetalert2) fixes this issue for me, and requires minimal changes to implement.	drassi
280	2015-02-11 18:27:57		sharshenov	2015-05-21 11:58:48
280	2015-05-21 11:58:48	Added :)	t4t5	2015-05-21 11:58:48
279	2015-02-11 12:18:12	Hi, i have bug when using IE11 when you click on the button the alert appears for sec and closed right away you can test in youe demo site. thats the bug i have. Thanks	foxpcteam	2015-04-01 13:58:21
279	2015-02-23 07:21:32	when this bug will be fixed?	foxpcteam	2015-04-01 13:58:21
279	2015-03-17 00:58:16	The bug is annoying!!!	alvipeo	2015-04-01 13:58:21
279	2015-04-01 11:16:27	I cannot reproduce this. Is the issue still there?	t4t5	2015-04-01 13:58:21
279	2015-04-01 13:57:17	No, it works like a charm now!	alvipeo	2015-04-01 13:58:21
279	2015-04-01 13:58:21	Great!	t4t5	2015-04-01 13:58:21
278	2015-02-07 16:52:42	Changed classes to have prefix **.sa**. This solved issue of conflicting with regular css classes of any project. New classes are `.sa-icon` `.sa-error` `.sa-info` `.sa-success` `.sa-warning` `.sa-placeholder` `.sa-fix` `.sa-tip` `.sa-long` `.sa-custom` `.sa-line` `.sa-left` `.sa-right` `.sa-dot` This close the enhancement request [#63](https://github.com/t4t5/sweetalert/issues/63)	sushantdhiman	2015-02-11 11:02:19
277	2015-02-06 01:28:51	Parameter `titleCustomClass` adds a/some class(es) to the modal title. Parameter `textCustomClass` adds a/some class(es) to the modal text paragraph. I needed that because I use a CSSLint validator that doesn't allow me to style h2 without class ; but it can help on many other customizations.	jucrouzet	2015-03-14 17:55:19
277	2015-02-24 12:47:36	Hi @t4t5 , any chance to see it merged ? Thx !	jucrouzet	2015-03-14 17:55:19
277	2015-03-14 17:55:19	I think it's wrong to add these 2 functionalities just for the sake of some CSSLink validator to be honest. Also, it sounds very weird that you shouldn't be allowed to style an h2 tag without a class. What's the logic behind that exactly? :/ Feature-wise, you can style the tags simply by adding a class to the modal itself, which should be enough. Interesting read: https://2002-2012.mattwilcox.net…	t4t5	2015-03-14 17:55:19
276	2015-02-05 22:13:09	Inside the source code there is an `html` option (and my testing shows that it works just fine), but I do not believe that this option is mentioned anywhere in the docs.	posgarou	2015-03-19 15:31:58
276	2015-02-12 04:02:05	Oh awesome, I was about to put in a FR for that.	lorensr	2015-03-19 15:31:58
276	2015-02-12 04:03:05	Yeah, it's pretty handy! :+1:	posgarou	2015-03-19 15:31:58
276	2015-03-19 15:31:58	Fixed!	t4t5	2015-03-19 15:31:58
276	2015-03-19 15:32:56	Great, thanks!	posgarou	2015-03-19 15:31:58
275	2015-02-05 19:11:17	- Adds AMD, CommonJS, and global support. - Doesn't add everything to the window. - Points package.json main at the correct file, allowing browserify, etc Would allow you to close #108, #67, #105, and #238 (when you published to npm).	danreeves	2015-02-11 11:02:19
275	2015-02-11 11:08:12	Great! TY!	Donov4n	2015-02-11 11:02:19
274	2015-02-05 16:44:29	I was noticing that using the imageSize parameter appeared to still be broken when I call the following: swal({ title: "Sweet!", text: "Here's a custom image.", imageUrl: "images/thumbs-up.jpg" , imageSize: "80x80"}); [RETURNED] Undefined at SweetAlert.js:557 That led me to dig and determine that this bug was fixed in the latest release. Therefore I tried emptying my cache several different ways …	jbrozena22	2015-03-19 15:34:15
274	2015-03-19 15:34:15	The version on tristanedwards.me is not always up to date, so I wouldn't rely on it as a CDN. :) It's been updated to the latest version (v0.5.0) now though! Thanks for reporting.	t4t5	2015-03-19 15:34:15
273	2015-01-31 07:16:44	This happens for example on the samples page for sweetalerts. The loop that is taking place is each button is continually taking focus in its handleBlur which invokes the other buttons handleBlur which takes focus ... The issue is that IE (8 for sure, maybe 9, 10 as well) doesn't set e.relatedTarget for blur events, instead it sets e.toElement. So the fix is simply to replace `$focusElement = e.r…	sceutre
273	2015-02-06 16:58:58	Same problem here. The solution above solves the problem with IE8 but it doesn't work with IE9 and IE10 :( After looking the code, I think that you can remove all this piece of code (handleOnBlur) because I don't really see its usefulness :) After several tests without this piece of code, it works fine on IE8+, Firefox, Chrome and Safari without changing the modal behavior :+1:	wizou
273	2015-02-06 19:46:45	Thanks for the heads up. I believe the intent is it stops you from tabbing around to other (non-dialog) elements on the page.	sceutre
273	2015-02-26 11:17:03	The solution of @wizou works for me.	sabatesduran
273	2015-03-23 23:54:21	Had the same issue, only broken in ie8 - ie9 and 10 worked fine. :+1: for the solution of @wizou, worked for me.	mar3les
273	2015-04-10 19:16:01	The solution worked on IE8, but on IE10 and IE11 the page will get somehow unresponsive. I've found that `$focusElement` could be `undefined` and adding a check for that state seemed to work for me	avvertix
272	2015-01-31 07:09:13	for example in the following after closing "3" you see "2" again, and after closing "2" you see "1" again: swal("1"); setTimeout(function() { swal("2"); }, 2000); setTimeout(function() { swal("3"); }, 4000); also adds window.sweetAlert.closeMatching() so you could close a dialog possibly in the middle of the stack	sceutre
271	2015-01-31 01:38:56	for example in the following after closing "3" you see "2" again, and after closing "2" you see "1" again: swal("1"); setTimeout(function() { swal("2"); }, 2000); setTimeout(function() { swal("3"); }, 4000); also adds window.sweetAlert.closeMatching() so you could close a dialog possibly in the middle of the stack	sceutre	2015-01-31 07:07:58
270	2015-01-30 21:12:33	Is it possible to make a link to a page after conforming the action?	Nibler9000	2015-02-04 16:00:08
270	2015-02-04 16:00:08	<S_CODE_TOKEN>	t4t5	2015-02-04 16:00:08
270	2015-02-04 19:49:47	And is it also possible to put that a warning message?	Nibler9000	2015-02-04 16:00:08
270	2015-02-04 19:56:14	Already fixed it thanks	Nibler9000	2015-02-04 16:00:08
269	2015-01-29 17:39:36	I'am using sweetalert in my current project and make use of the 'timer' option to provide a quick visual feedback to the user that his keyboard shortcut worked. It works great but the confirm button is obsolete due to the short timer. As far as I checked there is no option to remove the button. How about an option which is consistent with the 'showCancelButton' option -> 'showConfirmButton' which…	Pczek	2015-02-11 13:24:27
269	2015-02-04 16:24:23	:+1:	chmontgomery	2015-02-11 13:24:27
269	2015-02-11 13:24:27	I was skeptical of this feature at first, but you guys have convinced me. :) Added in v.0.4.2!	t4t5	2015-02-11 13:24:27
269	2017-01-23 23:06:43	Thanks for the functionality!	makhnovskiy	2015-02-11 13:24:27
268	2015-01-26 15:13:25	Set confirmButtonColor to false to ignore button style manipulations. Useful if you want to apply custom styling. <S_CODE_TOKEN>	faddee	2015-03-19 15:15:47
267	2015-01-23 17:14:10	What is the best way to do it?	mcmegavolt	2015-03-19 15:36:12
267	2015-03-19 15:36:12	Not sure I understand the question. Maybe this new [tutorial](https://www.ludu.co/lesson/how-to-use-sweetalert) can help? Closing for now.	t4t5	2015-03-19 15:36:12
266	2015-01-23 13:36:15	Hi. I catch an error "Maximum call stack size exceeded" in latest Chrome for linux and i create little patch to prevent it.	dimd13
266	2015-03-31 18:34:15	I was also having this issue and fixed it by monkeypatching with t4t5's change.	StephenGrider
265	2015-01-23 13:14:21	Hi, It could be great if we have possibility to set an icon font (like FontAwesome). Regards	MikeElghali	2015-02-11 13:26:53
265	2015-02-11 13:26:53	I'm not planning on a feature for this specifically. What you could do though is add a special class to your modal using `customClass` and then style it from there with CSS so that it has the right position!	t4t5	2015-02-11 13:26:53
264	2015-01-23 10:50:31	Hi Tristan, hope you are well. I am using swal and would like to pass extra parameters to the function I call on confirmation. function confirmFileUpload(file) { swal({ title: "You have uploaded " + file.name, text: "Use it to add targets to the " + tmpl.data.title + " campaign?", showCancelButton: true, confirmButtonColor: "#95041e", cancelButtonColor: "#343434", confirmButtonText: "Confirm", ca…	northcoders-chris	2015-03-19 15:40:58
264	2015-03-19 15:40:58	Adding files is not a planned feature in SweetAlert, sorry. Besides, I don't really see why you would need to pass a "file"-argument to the callback function anyway? You've already defined it in the scope of the function `confirmFileUpload(file)` right? So just run `parseCsv(file)` directly and it should all be good! (Sorry for the late answer btw)	t4t5	2015-03-19 15:40:58
263	2015-01-23 07:51:38	http://tristanedwards.me/sweetalert config list is missing `closeOnCancel`	lorensr	2015-04-17 06:14:47
263	2015-04-17 06:14:47	Fixed in v1.0.0-beta in the updated docs (http://t4t5.github.io/sweetalert)! Thanks for bringing it to my attention.	t4t5	2015-04-17 06:14:47
262	2015-01-22 13:30:14	#221 means that getModal() will never return null, so there's no need to poll until the DOM's been initialized anymore.	peterjosling	2015-02-11 11:02:19
261	2015-01-22 12:13:59	How do other people feel about switching (or just adding) an ES6 Promise-based API? I'm gradually switching all of my new/existing code to use Promises instead of – would be nice if this could do the same. The existing callback-based API wouldn't necessarily have to be removed – we could always just return a thennable object from the `swal` and call inline callbacks as usual.	peterjosling
261	2015-01-22 12:16:47	Yes, that would be pretty awesome. I'm all for having it added!	t4t5
261	2015-02-05 13:31:25	I think adding it onto the existing API is more beneficial, for those that don't want to use promises	alexbowers-tecmark
261	2015-04-17 18:50:58	:+1: for promises support. I saw a closed PR #3 for that	EgoAleSum
261	2015-05-07 13:03:49	+1 for returning promises	altmind
261	2015-07-19 11:21:44	+1	hxlniada
261	2015-10-30 02:00:53	+1	RobertHerhold
261	2016-02-22 18:35:32	Completely. swal-forms does this with the swal.withFormAsync() which returns a promise. If swal or perhaps swal.async were added this would make sense. I suggest not including an async library and have it work with whatever window.Promise is allowing it to work with native es2015 or a library, and then if this does not exist simply throw an error. This would work especially well with es2016 which…	kathiedart
261	2016-07-17 06:01:42	check this https://limonte.github.io/sweetalert2/	alex-shamshurin
261	2016-07-17 08:48:41	Ah excellent - this sounds like the ticket!	kathiedart
260	2015-01-21 13:56:50	I've add a new option called 'cancelButtonColor' just as 'confirmButtonColor' works. Here's a demo: http://jsfiddle.net/dhyegofernando/690yjgyg/	dhyegofernando
260	2015-01-21 13:58:13	:+1:	fagner-alves
259	2015-01-19 11:39:15	Create a factory for swal. Each alert would be its own instance. This should solve multiple issues listed. #127 #254 #253 #239 #215 - possibly need to investigate #202 #181	adi-ads
259	2015-03-25 14:41:15	Hi, When is the next release with factory implementation... ? Regards	usb248
259	2015-03-30 05:58:50	Can aim for a end of April release with it.	adi-ads
259	2015-04-29 07:29:22	Always any update about factory implementation ...	usb248
259	2015-05-04 13:39:00	I am travelling so havn't had the time, don't want to give another false date since not sure when will my schedule get free next. Though I am sure a PR from anyone would be appreciated.	adi-ads
258	2015-01-19 09:11:05		adi-ads	2015-01-20 07:57:03
257	2015-01-19 08:03:11		adi-ads
256	2015-01-19 06:45:38		adi-ads	2015-01-19 09:03:36
256	2015-01-19 08:09:35	fixes #169	adi-ads	2015-01-19 09:03:36
255	2015-01-17 20:50:09	Sometimes we need to add maybe a link in the modal so it would be great to have a special option to enable html.	alexsutu	2015-01-19 07:06:58
255	2015-01-17 21:52:33	https://github.com/t4t5/sweetalert/search?q=html&type=Issues&utf8=%E2%9C%93	pomartel	2015-01-19 07:06:58
255	2015-01-19 07:06:58	This is now possible in 0.4.0. Thanks for your suggestion!	t4t5	2015-01-19 07:06:58
254	2015-01-15 22:41:27	hello, I just downloaded sweetalert. It looks great only the alert closes itself in 2 seconds. Don't understand what I am doing wrong since on the demo it works prefectly ! I am using firefox 35.0 (but same issue with IE 11) on PC. Here is my code : function fswal() { swal({ title: "Hello!", text: "Here's my message!", type: "info", confirmButtonText: "Cool" }); } I even tried to put a very long …	dock21	2015-03-19 18:55:41
254	2015-01-19 09:33:48	@dock21 tested it with firefox 35, seems to work fine. Can you test with the latest release if you still have this issue?	adi-ads	2015-03-19 18:55:41
254	2015-01-21 13:19:33	@dock21 I think you just forgot to put the option `timer`, didn't you? Here's an example: <S_CODE_TOKEN>	dhyegofernando	2015-03-19 18:55:41
254	2015-02-05 13:34:06	@dhyegofernando What he is saying is that it is closing by itself after 2 seconds, and he doesn't want it to.	alexbowers-tecmark	2015-03-19 18:55:41
254	2015-02-05 16:08:58	My bad. I saw a little quickly. --- Just like @adi-ads tested in the Firefox 35 so did I and I haven't found any issue. It works fine. @dock21 could you reproduce it in a JSFiddle project?	dhyegofernando	2015-03-19 18:55:41
254	2015-02-05 18:46:13	sorry guys I thought I replied days ago. In fact my issue is similar to an issue already created: my button is included in a form that's what causes the closing. Thanks for looking anyway	dock21	2015-03-19 18:55:41
254	2015-03-19 17:27:03	This can be closed as a wontfix. This issue was that @dock21 thought swal() was a blocking JS command like alert() is.	parterburn	2015-03-19 18:55:41
253	2015-01-15 11:00:39	Hello, I've this sweet-alter call : <S_CODE_TOKEN> In the callback I send a an event with backbone radio. At this point all is good. And in my event response i want to display an another sweet alert like this : <S_CODE_TOKEN> And the second sweet alert doesn't appear. And i'm sure formDeleted function is executed. Thanks for your help	amiceli
253	2015-01-21 13:14:57	Could you try to show us your code in a JSFiddle?	dhyegofernando
253	2015-01-21 14:58:06	I've created a JSFiddle : http://jsfiddle.net/5pj7wwx9/ When I click on the button the first sweetAlert is shown, the callback is called but the second sweetAlert no. You will see in the JSFiddle i've tried with a setTimeout, it works after 2 seconds	amiceli
253	2015-03-18 19:53:58	I'm having this same issue. Willing to provide any information needed to sort this.	PommeVerte
253	2015-03-27 18:18:56	+1 to the resolve required for the issue	maddy2308
253	2015-03-27 18:21:31	incase this helps anyone. In my case I was able to sort this out by setting `closeOnCancel` and/or `closeOnConfirm` to `false`. Thus preventing the closing of the second alert box. The second swal call can set them to `true`.	PommeVerte
253	2015-03-27 18:26:08	That is not a correct behavior, we shouldn't depend on what the value of closeOnCancel and closeOnConfirm is.	maddy2308
253	2015-03-27 18:36:45	I agree, but it might be the intended purpose of `closeOnConfirm` since that's also how it is portrayed in the swal examples that open a second box (http://tristanedwards.me/sweetalert) I still agree it's definitely non intuitive.	PommeVerte
253	2015-03-27 18:44:29	for me even that is not working. You can take a look at the fiddle I created. https://jsfiddle.net/madhureng/5pj7wwx9/16/ I will be more than happy that it gets fixed rather than api taking decision for me.	maddy2308
253	2015-03-30 01:49:47	@maddy2308 - you have too many clicks going on. It does work. Check out this fiddle: https://jsfiddle.net/g8j1acv4/ Only thing I changed was took out your first document.click and changed it to document.ready.	joenorton
253	2015-04-01 11:23:35	As @joenorton points out, this is what `closeOnConfirm: false` is for. I do agree that it is a little unintuitive though, so if anyone has a solution to the problem, I'd be glad to add it! @maddy2308, the problem with your fiddle is that `$('button')` is too ambiguous, so the swal's buttons are also invoked. If you change it too `$('body > button')` it should work.	t4t5
253	2015-09-22 10:00:26	I also suffered from this issue, and I do believe this needs to be changed. @t4t5 Without looking at the source code, we can assume the following: <S_CODE_TOKEN> An easy solution to solve this issue would be as follows: <S_CODE_TOKEN> This will allow `C` to invoke any amount of new dialogs, with very little modification needed to the current codebase.	StephanBijzitter
253	2016-03-15 21:29:23	I had the same issue, got it solved by added a $timeout on the confirm action (with Angular) `if (isConfirm){ return $timeout(function() { // I Use backbone radio event self.homePageChannel.trigger('deleteForm', self.currentSelectedForm) }, 100); }`	theophilebodin
253	2016-11-30 16:54:41	This bug occurs with me too in following situation: 1. Call a confirmation sweet alert that triggers an `$http` request on angular 2. Force `$http` request imediate failure by setting throttling to `offline` on *Chrome's developer tools*. 3. Call an error sweet alert on `$http` failure. The first confirmation alert will show fine, but the error alert will not show. **Note:** I didn't dived into t…	iget-master
253	2016-11-30 17:03:57	@t4t5 Please take a look on my report and solutions, if you approve I can do the fix!	iget-master
252	2015-01-15 10:56:45	Hi , I want to add an input text in the confirm message like this http://i.imgur.com/ScqBmGo.png	kzelda	2015-03-19 15:37:53
252	2015-01-19 03:33:29	:+1: Would be great to even be able to have a form inside that is submitted on confirm.	Braunson	2015-03-19 15:37:53
252	2015-01-29 10:29:48	Would be cool, perhaps passing the content as an argument to the confirm function.	sabas	2015-03-19 15:37:53
252	2015-03-19 15:37:53	This is now available in v0.5.0!	t4t5	2015-03-19 15:37:53
252	2015-03-20 13:41:08	Thx	kzelda	2015-03-19 15:37:53
251	2015-01-12 11:55:58	'Esc' doesn't work with cancel option in IE11 as its passing the if(MouseEvents) statement but failing thereafter.	adi-ads	2015-01-20 07:57:03
251	2015-01-12 14:40:53	@adi-ads seems like this repo is inactive now, I fixed this and added some additional features to [sweetalert2](https://github.com/limonte/sweetalert2).	limonte	2015-01-20 07:57:03
251	2015-01-12 17:48:27	@limonte both repository have the same code for MouseEvents (pasting the code below) if (MouseEvent) { // Up-to-date approach var mevt = new MouseEvent('click', { view: window, bubbles: false, cancelable: true }); node.dispatchEvent(mevt); } So your code would have the same error for this specific case as well.	adi-ads	2015-01-20 07:57:03
251	2015-01-13 09:47:40	@adi-ads thank you again! Fixed now in [sweetalert2](https://github.com/limonte/sweetalert2), https://github.com/limonte/sweetalert2/commit/d8b619675aed6c258de7b8e651bb2c72f93c5f43	limonte	2015-01-20 07:57:03
251	2015-01-14 12:07:40	brilliant! It might be worth to have a chat with @t4t5 to get you added as a repository maintainer moving forward and merging the versions together as well.	adi-ads	2015-01-20 07:57:03
251	2015-01-14 21:02:28	I agree with @adi-ads ! @limonte	Turqueso	2015-01-20 07:57:03
250	2015-01-10 09:28:09	Because an error in strict mode: "Uncaught TypeError: 'caller', 'callee', and 'arguments' properties may not be accessed on strict mode functions or the arguments objects for calls to them".	grimalschi	2015-01-18 17:57:35
250	2015-01-10 11:54:56	@grimalschi I fixed this and added some other additional options in [sweetalert2](https://github.com/limonte/sweetalert2).	limonte	2015-01-18 17:57:35
249	2015-01-09 23:13:04	It would be nice to have a `cancelButtonColor` option, similar to `confirmButtonColor`.	danilo-valente	2015-03-19 20:49:53
249	2015-01-09 23:44:53	@danilo-valente seems like this repo is inactive now, I added this option and some additional features to [sweetalert2](https://github.com/limonte/sweetalert2).	limonte	2015-03-19 20:49:53
249	2015-01-10 14:58:09	@limonte Nice! Thanks for the quick reply. I'll check it out.	danilo-valente	2015-03-19 20:49:53
249	2015-01-30 17:33:54	Looks like there was a pull request for this already but it was closed https://github.com/t4t5/sweetalert/pull/113	TranquilMarmot	2015-03-19 20:49:53
249	2015-03-19 17:43:17	You can already accomplish this...see https://github.com/t4t5/sweetalert/pull/113#issuecomment-83681047	parterburn	2015-03-19 20:49:53
249	2015-03-19 20:49:52	@parterburn @TranquilMarmot Thanks, I'm closing this one then.	danilo-valente	2015-03-19 20:49:53
248	2015-01-09 01:52:31	demo/index.html Line 326, the excess " , " There is first loaded particularly slow The other came good, very very nice.	meihangbo	2015-01-19 07:10:08
248	2015-01-19 07:10:08	I don't think this is an issue anymore. Please open a new pull request with some code examples if you find something otherwise. :)	t4t5	2015-01-19 07:10:08
247	2015-01-08 16:10:03	Hi I really like your work, but unfortunately it didn't fit exactly my needs, so I decided to fork it and modify it. Basically what I did was making the confirmbutton optional. As default it's still shown, so for all existing users, nothing will change. If someone feels the need to show a sweetalert box without any button, he/she can pass the showConfirmButton param as false and there you go, the…	pascalwacker	2015-03-14 18:02:44
247	2015-01-08 19:30:25	@pascalwacker I added this feature and some other additional options in [sweetalert2](https://github.com/limonte/sweetalert2).	limonte	2015-03-14 18:02:44
247	2015-01-08 22:49:54	Hi @limonte nice work (: But how can you trigger a close event in your sweetalert2 plugin? In my case, I'd like to show an overlay with a "well done" or "oops..." message and perform an ajax request in the background. Once the data comes back from the server and is passed to the DOM, the modal should close itself. As I can't predict how long the ajax request will need, I can't use the timer funct…	pascalwacker	2015-03-14 18:02:44
247	2015-01-09 09:00:44	I've modified the code, to execute the done function if the modal is closed by the timer, because in my opinion, it should always fire, when the model is closed.	pascalwacker	2015-03-14 18:02:44
247	2015-01-09 09:30:53	@pascalwacker thank you! I fixed that copy-paste typo and added "execute the done function if the modal is closed by the timer" in v.0.1.0 of [sweetalert2](https://github.com/limonte/sweetalert2). Also I'll publish example of handling axaj request in example page soon. Will notify you here.	limonte	2015-03-14 18:02:44
247	2015-01-09 09:56:58	@limonte cool (: I'm looking forward to then. General question about github: Can I also fork your version of sweetalert and contribute directly to that one?	pascalwacker	2015-03-14 18:02:44
247	2015-01-09 10:14:19	> General question about github: Can I also fork your version of sweetalert and contribute directly to that one? Sure! You can fork [sweetalert2](https://github.com/limonte/sweetalert2) and create pull requests for it.	limonte	2015-03-14 18:02:44
247	2015-03-14 18:02:44	Forgot about this one. Both features are available in the newer version of SweetAlert, although with a slightly different implementation. To close the modal, you call `swal.close()` To hide the confirmation button, you pass the argument `showConfirmButton: false` Thanks for your contribution! :)	t4t5	2015-03-14 18:02:44
246	2015-01-05 19:33:59	Is there any easy way to provide context to a callback? I need to make my callback aware of both the event and the current element being clicked on... I must be missing something. Thanks	PommeVerte	2015-01-05 19:44:38
246	2015-01-05 19:44:36	Answering my own question here. Using `$.proxy()` to assign `this` as the context for the anon function works. <S_CODE_TOKEN>	PommeVerte	2015-01-05 19:44:38
246	2015-05-21 10:13:29	Think this should be re-opened, because providing context to the events is really necessary when you want to do something that is a bit more complex than showing a alert. Did solve it myself by explicitly defining the element in the click callable: <S_CODE_TOKEN>	rvanlaak	2015-01-05 19:44:38
245	2015-01-03 18:42:29	I used [jscs](http://jscs.info/) for automatically check coding style errors.	limonte	2015-01-10 17:09:24
244	2015-01-03 00:53:34	This is amazing project, If you like to idea of adding HTML in the parameter to enable rendering title and text in HTML mode, I have this code ready for you. Thank you. <hr> Adding New Feature for Rendering HTML in Title and Text.	apzentral	2015-01-18 17:57:35
244	2015-01-08 11:34:48	@apzentral I added this feature and some other additional options in [sweetalert2](https://github.com/limonte/sweetalert2).	limonte	2015-01-18 17:57:35
244	2015-02-12 06:14:50	Thanks @apzentral !	lorensr	2015-01-18 17:57:35
243	2014-12-31 17:13:00	Hi, I include sweet alert files in my HTML files. I customize my messages and everything perfect. Just one issue, I want to alert when user click on delete. Now, when page loaded alert occur. How can i make it to just do alert when user click? Thanks.	muhammedtufekyapan	2015-01-15 10:06:34
243	2015-01-01 07:32:11	Change the "delete-id" to your button id and add bellow code to your main.js. <S_CODE_TOKEN>	bhaveshgohel	2015-01-15 10:06:34
242	2014-12-28 09:15:45	I want to refresh my page when some one click on confirmation button(OK) it is working but i also want to refresh my page when confirmation button is not click for 3 seconds but it is not working.Please help i need urgent help... Here is my code swal({ title: "Alert", text: "Voucher is saved Successfully.", timer: 3000, confirmButtonText: "Ok!", }, function(isConfirm){ if (isConfirm) { window.loc…	usamamashkoor	2015-01-15 10:12:16
242	2015-01-15 10:12:16	This is not something that's built into sweetAlert, but if I understand you correctly, it could be done like this: <S_CODE_TOKEN>	t4t5	2015-01-15 10:12:16
242	2015-01-17 23:45:24	Thnx bro..	usamamashkoor	2015-01-15 10:12:16
241	2014-12-25 05:26:26	I'm using jQuery to build a drag and drop activity. I wanted to use sweet alert to give users feedback on this, but it seems that the counter I use to increment correct drops is disabled when I load sweet-alert.js (minimsed or not). It doesn't matter where in my file I load sweet alert it always disables the code that checks the drop action. I've read on here (#56): > the function is split to two…	sicklyman	2015-03-19 15:37:15
241	2014-12-26 18:00:31	Same with me as I, for a while, dropped SweetAlert to avoid the conflict with jQuery while the development for my notary app is still ongoing until now. Well, I will stick with this thread until the relevant solution is available. Sent from Windows Mail From: sicklyman Sent: ‎Thursday‎, ‎December‎ ‎25‎, ‎2014 ‎12‎:‎26‎ ‎PM To: t4t5/sweetalert I'm using jQuery to build a drag and drop activity. I …	ThisIsEasss	2015-03-19 15:37:15
241	2014-12-30 10:48:52	well after a few days awaiting a response from the sweet alert developer, I was forced to go elsewhere and find an alternative solution. I'll not be using sweet alert for future development as future projects will leverage JQuery more and more. I've progressed to styling my own modals using CSS and they don't look too bad!	sicklyman	2015-03-19 15:37:15
241	2014-12-30 11:48:38	@sicklyman, sorry about my honest opinion but... why don't you contribute to the project, as it is open and it seems you understand about the topic, as you are going to style your own modals?	taxpayer	2015-03-19 15:37:15
241	2014-12-30 12:24:04	no problem taxpayer. There are plenty of tutorials and examples out there on the web to do your own styling of modals using pure CSS. But that is a work around for me to deal with the fact that sweet alert doesn't work with JQuery. I have no idea at all how to make it work with JQuery so cannot contribute to the very element of this project which renders it unworkable for me. Yes, I can use CSS t…	sicklyman	2015-03-19 15:37:15
241	2015-03-19 15:37:15	I'm pretty sure this is fixed, so I'm closing!	t4t5	2015-03-19 15:37:15
240	2014-12-23 13:23:27	#146	dreadjr	2015-01-18 19:03:16
240	2015-01-08 11:35:14	@dreadjr I added this feature and some other additional options in [sweetalert2](https://github.com/limonte/sweetalert2).	limonte	2015-01-18 19:03:16
240	2015-01-09 17:09:57	nice i'll check it out. On Thu, Jan 8, 2015 at 3:35 AM, limonte notifications@github.com wrote: > @dreadjr https://github.com/dreadjr I added this feature and some other > additional options in sweetalert2 https://github.com/limonte/sweetalert2 > . > > — > Reply to this email directly or view it on GitHub > https://github.com/t4t5/sweetalert/pull/240#issuecomment-69168218.	dreadjr	2015-01-18 19:03:16
240	2015-01-18 19:03:16	This is now available in v0.4.0 through the "html" attribute. :+1: Closing.	t4t5	2015-01-18 19:03:16
239	2014-12-23 13:08:51	when i call swall in function() of existant swall, it appears but disappears quickly swal({ title: "Are you sure?", text: "You will not be able to recover this imaginary file!", type: "warning", showCancelButton: true, confirmButtonColor: "#DD6B55", confirmButtonText: "Yes, delete it!", cancelButtonText: "No, cancel plx!", closeOnConfirm: false, closeOnCancel: false }, function(isConfirm){ if (is…	zimbar
238	2014-12-21 18:11:09	It's a common misconception that npm isn't for front-end code, but that's not the case; the npm website even mentions it now on the front-page :) See: React.js community has embraced npm as a front-end package manager. Any willingness to do this?	jprichardson	2015-02-11 13:31:04
238	2015-02-11 11:15:34	Sweetalert has already been published, here: https://www.npmjs.com/package/sweetalert However, it's not published by @t4t5 and it's outdated.	danreeves	2015-02-11 13:31:04
238	2015-02-11 11:22:29	I contacted the uploader to get the namespace, so the new version should be there anytime now. :)	t4t5	2015-02-11 13:31:04
238	2015-02-11 11:25:20	Excellent!	danreeves	2015-02-11 13:31:04
238	2015-02-11 13:31:04	Just tried running `npm install sweetalert` and everything seems to work well. :) Closing...	t4t5	2015-02-11 13:31:04
237	2014-12-21 10:08:52	When I was reading through the example code, fixed 3 things: - Fixed missing semicolon. - A lowercase doctype is perfectly fine, and is more consistent with the other html code. - A double charset declaration was included (the "old" way, and in https://github.com/t4t5/sweetalert/commit/f5cc61bd0bdf5b84889ae6e880ad1a3c53cfd15f @simonVansuyt included the "new" way).	arthurvr	2015-01-20 07:57:03
236	2014-12-20 21:23:05	Added small APIs	nitishmehta	2015-01-18 19:08:23
236	2015-01-18 19:08:23	swal.close() is now available in 0.4.0. Thanks for the help! :)	t4t5	2015-01-18 19:08:23
235	2014-12-19 15:53:07	Is there any option to add a custom class to confirm and cancel buttons for different modals (Success, Warning, Error )?	UmeshSingla	2014-12-23 19:45:04
235	2014-12-23 19:45:04	Seems like the recent commit does that, I'll check the latest release. Thanks :)	UmeshSingla	2014-12-23 19:45:04
234	2014-12-18 04:11:16	It may be the case that I am doing something wrong here, but I thought I would list it as an issue in case anyone has had the same problem as me. For a bit of context, I am using Sweet Alerts with the Angular wrapper (https://github.com/oitozero/ngSweetAlert) as part of an Ionic App. The issue I was having was that in a Sweet Alert with both a Confirm and a Cancel button, such as: <S_CODE_TOKEN> …	spacepotato	2015-01-19 07:13:37
234	2015-01-05 05:49:42	It's a annoying bug on mobile platform's. This workaround works, thanks	JPeColCom	2015-01-19 07:13:37
234	2015-01-19 07:13:37	This should now be fixed in 0.4.0 by using `(target.className.indexOf("confirm") !== -1)`	t4t5	2015-01-19 07:13:37
233	2014-12-16 12:29:08	This parament gives ability to control if to use escapeHtml for text	omnilight	2015-01-18 19:09:36
233	2015-01-10 22:56:22	@omnilight I added this feature and some other additional options in [sweetalert2](https://github.com/limonte/sweetalert2).	limonte	2015-01-18 19:09:36
233	2015-01-11 07:35:13	That's great!	omnilight	2015-01-18 19:09:36
233	2015-01-18 19:09:36	The `html` parameter is now available in 0.4.0. Thanks for your help! :)	t4t5	2015-01-18 19:09:36
232	2014-12-15 21:22:44	Bug fix related to issue: #229	carloscabral	2015-01-18 17:57:35
231	2014-12-11 16:40:48	Using SwAl in a Jquery Mobile app running in a cordova shell. It works just great but for one small issue. SwAl is up and the user presses the back button on his Android app. Everything in the background goes one step back but no SwAl - SwAl just stays there for some reason I am not able to figure out. How do I get SwAl to disappear when an user navigates back on his phone?	girishbr
231	2014-12-18 19:46:02	Im guessing here. If you show us some code, I might be able to hep more. for sweetAlert to hide, the page needs to refresh. In a Cordova or JQuery when you press back, the page doesn't refresh, it just changes state, so trying putting an event handler on the back-button/page-change using phonegap and hide sweet alert.	nodesolomon
231	2014-12-20 20:45:52	I found a workaround to this. had to make few modification to swal library too. in my code, I am checking for the back navigation and also if the swal is open or not. if so , i just close it and prevent the default navigation too. > $(document).on("pagebeforechange", function(e, ob) { //to prevent back navigation > if(ob.options.direction=="back" && swal.isOpen()){ > swal.cancelAlert(); //close t…	nitishmehta
231	2014-12-20 21:16:41	You can check reference code here -- https://github.com/t4t5/sweetalert/pull/236	nitishmehta
230	2014-12-11 15:39:43	Currently, swal does not allow to use HTML partial as message string. I think we should have an option to escape the text or not. Maybe swal just focusing too much on the basic alert, not extending the other type of showing the details (e.g: the validation that already formated in html before coming to browser ...) ? IMO the strict escape HTML on params.text is not really neccessary.	xgenvn	2015-01-19 08:02:26
230	2014-12-12 18:35:09	+:100:	user453584	2015-01-19 08:02:26
230	2014-12-17 08:58:26	+1. It would be nice to be able to pass 'html' instead of 'text'...	jhiver	2015-01-19 08:02:26
230	2014-12-17 09:22:43	The following patch enables to pass 'html' instead of 'text' for those interested. SweetAlert has nice, easy to follow code BTW... <S_CODE_TOKEN>	jhiver	2015-01-19 08:02:26
230	2015-01-19 08:02:26	In 0.4.0, you can now set `html: true` to pass HTML tags in the text fields.	t4t5	2015-01-19 08:02:26
229	2014-12-11 06:31:50	There are two bugs that prevent the `doneFunction` from functioning properly. First the code in line 231, `params.confirmButtonText = (defaultParams.showCancelButton) ? 'Confirm' : defaultParams.confirmButtonText;` is wrong; it should be this: `params.confirmButtonText = (params.showCancelButton) ? 'Confirm' :...` because `defaultParams` is always false; you want the user's settings here, so use …	oaksagelew	2015-01-18 17:57:35
228	2014-12-10 19:03:09	I get this ugly flickering/painting when I call swal() for the first time since page load. Firefox 34 for Ubuntu 14.04 x64 with latest Bootstrap included on the page.	scrnjakovic	2015-04-17 06:17:15
228	2015-01-19 07:12:17	I've seen this too, but I'm not sure what causes it. If anyone has an idea and would like to chip in I'd greatly appreciate it!	t4t5	2015-04-17 06:17:15
228	2015-04-17 06:17:15	I'm not sure when or how this was fixed, but it seems like it's not an issue anymore when I test it. :) Closing.	t4t5	2015-04-17 06:17:15
227	2014-12-10 16:56:38	Hi congrats for your great plugin. So, here is the story. I got an error "Cannot read property 'querySelector' of null" which I realized that was some known issue and some guys tried to fix it. I found another version of your sweet-alert.js using the following code (I compare them and there are plenty of differences with your original except the following code) . _var args = arguments; if (getMod…	alexander-code	2015-01-19 07:15:49
227	2015-01-19 07:15:49	I believe this is fixed now so I'm closing.	t4t5	2015-01-19 07:15:49
227	2015-01-19 08:49:22	Hello, How is this fixed now? Did you publish a new version?	alexander-code	2015-01-19 07:15:49
227	2015-01-19 10:33:59	Yes, please upgrade to 0.4.0 and try again. If the problem persists, feel free to post here!	t4t5	2015-01-19 07:15:49
226	2014-12-10 09:04:05	... current modal with close animation. Relevant Issue: #200 This allows SweetAlerts to be used as a kind of busy "spinner" for AJAX request. <S_CODE_TOKEN>	mwakerman	2015-01-18 17:57:35
226	2014-12-12 10:24:17	I'm currently somthing similar to this, and it works fine with the current implementation. <S_CODE_TOKEN> The swal function is in always, as a ajax request can fail, and we always want the dialog to close.	leifcr	2015-01-18 17:57:35
226	2015-01-09 09:04:46	@mwakerman I added this feature and some other additional options in [sweetalert2](https://github.com/limonte/sweetalert2).	limonte	2015-01-18 17:57:35
226	2015-01-18 18:42:43	Excellent. Thanks	leifcr	2015-01-18 17:57:35
225	2014-12-10 03:59:10		denmarkmeralpis	2015-01-19 07:15:08
225	2015-01-19 07:15:08	You can now add simple html to your SweetAlerts in 0.4.0. I would suggest not making it too complex though, we are working on bringing out a more general modal function for that. :)	t4t5	2015-01-19 07:15:08
225	2015-03-14 06:24:37	Great! Thanks	denmarkmeralpis	2015-01-19 07:15:08
224	2014-12-08 12:36:54	Addresses #177	MBing	2015-02-11 13:22:35
224	2014-12-11 05:09:19	see #214	Willian-Zhang	2015-02-11 13:22:35
224	2015-01-08 11:50:20	@MBing I added this feature and some other additional options in [sweetalert2](https://github.com/limonte/sweetalert2).	limonte	2015-02-11 13:22:35
224	2015-01-24 23:57:43	+1	mromagnoli	2015-02-11 13:22:35
224	2015-02-11 13:22:34	This has been added in v0.4.2. Thanks for your contribution!	t4t5	2015-02-11 13:22:35
223	2014-12-07 19:35:07	This issue has been raised when i had a css file which had such snippet p{ float: right; ...... } Signed-off-by: Alaa Attya Mohamed vidooman@gmail.com	AlaaAttya	2015-01-18 19:10:12
223	2015-01-18 19:10:12	This has been fixed through another PR. Thanks for your help! :)	t4t5	2015-01-18 19:10:12
222	2014-12-05 22:05:25	This allows the modal to be opened smoothly, without the "bounce" effect. To enable this option, set "smoothEasing" to "true".	miketrexler	2015-01-25 02:21:14
221	2014-12-05 18:35:04	Fixes #202. Also means the nasty document load stuff can be taken out.	peterjosling	2015-01-20 07:57:02
220	2014-12-04 22:24:34		shivapoudel	2015-01-18 19:10:54
220	2015-01-18 19:10:54	This is now fixed in 0.4.0. Thanks for your help!	t4t5	2015-01-18 19:10:54
219	2014-12-04 16:46:26	Can you add a cool (and simple) feature for the UX : the window with the escape key ?	valentinpoddany	2015-01-19 07:16:56
219	2014-12-05 18:22:30	There's already functionality in there to close with the scape key - it's only allowed when there's a cancel button though. Matches the behaviour of native alert/confirm.	peterjosling	2015-01-19 07:16:56
219	2014-12-06 09:03:47	I accept Peterjosling Answer. Thanks	mamadoo	2015-01-19 07:16:56
219	2014-12-07 07:00:30	I believe this is a duplicate of #131 (for which I've opened a PR to fix).	jack126guy	2015-01-19 07:16:56
219	2015-01-12 16:29:33	It seems like this repo is inactive now, I fixed this and added some additional features to [sweetalert2](https://github.com/limonte/sweetalert2).	limonte	2015-01-19 07:16:56
219	2015-01-18 22:58:24	This issue has been fixed, as noted in #132.	jack126guy	2015-01-19 07:16:56
219	2015-01-19 07:16:56	This has now been added as a feature through `allowEscapeKey` (true by default). Thanks for your help guys!	t4t5	2015-01-19 07:16:56
218	2014-12-04 13:43:59	Confirmed button element included additional class and thus prevented from the confirm action to be called. In my angular app, the button className is 'confirm activated' and therefore "confirm" action was never called.	assafshp	2015-01-18 19:12:11
218	2015-01-10 23:43:15	@assafshp I fixed this and added some other additional options in [sweetalert2](https://github.com/limonte/sweetalert2).	limonte	2015-01-18 19:12:11
218	2015-01-18 19:12:11	This is now fixed. Thanks for your help!	t4t5	2015-01-18 19:12:11
217	2014-12-04 13:40:02	Currently if you use the imageSize property at all, you'll get an error when it tries to call .css() on $customIcon (as it isn't a jQuery object).	peterjosling	2015-01-20 07:57:02
217	2015-01-10 22:54:33	@peterjosling I fixed this and added some other additional options in [sweetalert2](https://github.com/limonte/sweetalert2).	limonte	2015-01-20 07:57:02
216	2014-12-03 14:39:55	As requested in #203. Minified using clean-css.	peterjosling	2015-01-18 19:13:01
216	2015-01-18 19:13:01	I've added a Gulp file now for simpler, and more consistent, minification. Thanks for your contributions @peterjosling :)	t4t5	2015-01-18 19:13:01
215	2014-12-02 12:58:45	Any of the basic examples will fail if wrapped in form tag. They pop up on the screen and automatically close and perform the action of the button. When outside the form tag they work as expected. Any ideas?	blueglassbottle
215	2014-12-04 12:43:54	I tried at the official web page using IE 10 and it is the same thing happening.	agriboz
215	2014-12-04 13:39:56	I have tried in Chrome and Firefox and it's doing it there too.	blueglassbottle
215	2014-12-23 13:53:25	Input type _button_ will work within a form but a submit button or calling a swal function on the submit event of a form, will not work as well.	guimar86
215	2015-01-19 09:44:17	Is there a reason to wrap it in a form tag?	adi-ads
215	2015-03-18 10:03:49	Any Update on this?	masteradhoc
214	2014-12-02 10:15:21	Just like a model notification	Willian-Zhang	2015-02-11 13:23:37
214	2014-12-05 23:54:21	Anyone there?	Willian-Zhang	2015-02-11 13:23:37
214	2015-01-08 11:50:27	@Willian-Zhang I added this feature and some other additional options in [sweetalert2](https://github.com/limonte/sweetalert2).	limonte	2015-02-11 13:23:37
214	2015-02-11 13:23:37	This has been added in v0.4.2 now!	t4t5	2015-02-11 13:23:37
213	2014-12-01 23:15:06	For example, if you use a CoffeeScript class method as the `doneFunction` callback, and the method has been bound with a fat-arrow, Sweet Alert doesn't call the function as expected... E.g.: <S_CODE_TOKEN> The problem is caused in the logic on line `305`. CoffeeScript has wrapped the method in a proxy function, so when Sweet Alert converts it into a string, it looks like this: <S_CODE_TOKEN> I su…	adambiggs
213	2015-03-20 20:45:04	+1, this bug makes the library unusable in coffeescript.	joenorton
212	2014-12-01 12:20:44		sievan	2014-12-01 12:56:15
211	2014-11-30 17:25:02	I would like one of your snazzy icons for a question mark for "are you sure?" style alerts. so we can do type: "question"	jwaala
211	2015-01-19 10:55:16	@jwaala you can pass a custom icon as well	adi-ads
210	2014-11-30 11:27:41	I have encountered a small styling issue. I am using one of the bootstrap based template, and when I show the sweetalert this is how the success message looks like: ![image](https://cloud.githubusercontent.com/assets/852433/5237532/10d4110c-788b-11e4-9f9d-4a4bf055719c.png) For some reason, in the template I am using, there is a `border-radius: 0 !important` line for all divs, and that overwrites …	elahmo	2015-01-19 07:18:42
210	2015-01-07 14:42:00	Honestly I would say that's an issue with your template.	malcolmocean	2015-01-19 07:18:42
210	2015-01-19 07:18:42	As @malcolmocean said, the template is the problem, they should be more restrictive with their `important!` values. :) Glad you found a solution though. Closing.	t4t5	2015-01-19 07:18:42
209	2014-11-30 04:30:39	1. Added third button option 2. Added video box 3. Added scroller #195 4. Added test suite 5. Added HTML support to the text area.	esecules
208	2014-11-27 19:39:55		akeni	2014-11-27 19:42:12
207	2014-11-24 13:27:11	Based on https://github.com/t4t5/sweetalert/pull/172 Fix isConfirm bool param for prompt, update doc	hszcg	2015-03-19 16:02:40
207	2015-03-19 16:02:40	This feature has finally landed in v0.5.0, although with a slightly different implementation. Thanks so much for contributing and suggesting the idea! :)	t4t5	2015-03-19 16:02:40
206	2014-11-21 10:01:55	Demo: http://jsfiddle.net/ke97e8t6/1/ When I write a user login form, I use swal to prompt user that user/password mismatch, but when user press enter to submit the login form, the swal will appear and close immediatly.	jinxfei
206	2014-11-24 10:30:50	This is because you're calling the sweetalert on keydown. An easy fix would be to call it on keyup as shown here: http://jsfiddle.net/ke97e8t6/4/. This still might give some unexpected results when pressing the enter key multiple times in a row, but this can be fixed by unbinding and rebinding the event while the alert is active.	Glennvd
206	2014-11-26 06:41:45	Thank you, It works! But still I'm wondering why the keyboard event can propagate to swal ;-)	jinxfei
205	2014-11-20 07:11:29	wrote some basic tests	esecules	2014-11-20 07:12:09
204	2014-11-20 07:11:00	added a third button	esecules	2014-11-20 07:12:31
203	2014-11-18 18:09:13	Hi, Would it be possible to add this to cdnjs please?	simkessy	2015-03-19 15:55:28
203	2014-12-02 22:28:55	Waiting to be merged at https://github.com/cdnjs/cdnjs/pull/4066	peterjosling	2015-03-19 15:55:28
203	2014-12-02 22:54:36	I think we need the minified sweet-alert.css	PeterDaveHello	2015-03-19 15:55:28
203	2015-03-19 15:55:28	The library can be found here: https://cdnjs.com/libraries/sweetalert It's not the latest version yet (v0.5.0), but it will probably be there soon. :)	t4t5	2015-03-19 15:55:28
203	2015-05-28 10:32:32	Thanks for this nice library! It would be great if the latest verison of sweet-alert could be added to cdnjs (which is still at v0.5.0)	josdejong	2015-03-19 15:55:28
202	2014-11-18 15:12:29	Hello, guys. I've discovered a bad thing SweetAlert does. It inserts this code into a body on it's initialization: <S_CODE_TOKEN> It causes no harm until you try to use SweetAlert within an ajax site. As said in [google ajax crawling specification](https://developers.google.com/webmasters/ajax-crawling/docs/specification) ajax site should respond with a "static html" content if `_escaped_fragment…	sharshenov	2015-01-20 07:57:02
201	2014-11-18 13:20:22	`hide` or `close` parameter closes the modal properly. For example in Ajax request the following code is used to open and close the modal to show process of the Ajax request: <S_CODE_TOKEN>	aliemre	2015-01-18 19:13:52
201	2014-11-26 21:33:07	Definitely agree that this should be added. I made the modification myself to my local installation of sweetalert.	ethryx	2015-01-18 19:13:52
201	2014-12-24 13:34:32	I did the same thing @ethryx, this should be merged asap!	fabiowitt	2015-01-18 19:13:52
201	2015-01-18 19:13:52	This is now available in 0.4.0 through `swal.close()`. Thanks for the help!	t4t5	2015-01-18 19:13:52
201	2015-02-18 21:36:55	@t4t5 may you please provide a use case for swal.close()? Thanks!	IvoPereira	2015-01-18 19:13:52
200	2014-11-18 12:23:59	How to close sweet alert without clicking confirm button? Is there available close event or am I missing? e.g.: <S_CODE_TOKEN>	aliemre	2015-01-18 20:11:41
200	2014-11-20 07:19:12	For now you can use Jquery: <S_CODE_TOKEN>	esecules	2015-01-18 20:11:41
200	2014-11-26 14:47:58	@esecules your solution is a little bit ugly and requires jQuery, but true - should works :-) +1 for @aliemre	artursmolarek	2015-01-18 20:11:41
200	2014-12-03 11:54:46	@aliemre I define swal as an object and always use the timer key as a workaround for this. The screens shouldn't be up that long anyway.. <S_CODE_TOKEN> In other cases I use [modals](http://getbootstrap.com/javascript/#modals) or the Angular [modals](http://mgcrea.github.io/angular-strap/##modals)	MBing	2015-01-18 20:11:41
200	2014-12-03 12:04:50	@MBing In a project, I rather not to use more than one modal in perspective of complexity. Also, timer is not a good solution for my goal (Ajax requests). You may not ~~prefer~~ predict the duration of a process. So, an event handler will be inevitable (I think).	aliemre	2015-01-18 20:11:41
200	2014-12-03 12:15:16	@aliemre I am using both in my project. Simple stuff with swal and more complex with modals. Didn't know you had ajax requests. I am using sweetalert with ajax requests when the promise gets returned on a login or logout inside a login service. Works like a charm, the timer only starts when the ajax request is finished and depending on the data I get back it changes the content. Of course I don't…	MBing	2015-01-18 20:11:41
200	2014-12-10 09:07:55	Hey guys, I wanted to use SweetAlert as a kind of "busy spinner" when an AJAX call is firing and implemented a global `swal.cancelAlert()` method that can be used to close (with animations) the modal. It's in pull request #226 as mentioned above.	mwakerman	2015-01-18 20:11:41
200	2014-12-12 10:26:03	You can do this to close/hide with the current implementation <S_CODE_TOKEN>	leifcr	2015-01-18 20:11:41
200	2014-12-13 00:13:17	I haven't looked into the source for the timer functionality but i assume it is using a setTimeout() which is not guaranteed to take the specified amount of time, it adds a callback to the event queue to be processed by the event loop after the specified amount of time but depending on where you call this it may not be instant.	mwakerman	2015-01-18 20:11:41
200	2014-12-13 09:25:26	Indeed @mwakerman . Actually, my purpose was to use sweet alert as a process notifier. In that case, we cannot assume the time that is needed. So, an event handler should be added.	aliemre	2015-01-18 20:11:41
200	2014-12-13 09:49:10	I think what @leifcr is saying is that he generates a new very brief "1 millisecond" timer which "cancels" the existing timer. Again, adding the cancel alert functionality in my commit was about 3 lines of trivial code and is blocking and doesn't rely on the event queue.	mwakerman	2015-01-18 20:11:41
200	2014-12-14 22:56:05	I agree, that a close event would be better, as @mwakerman is right, that it will be on the event queue, since the function does use setTimeout. if its `swal('close')` or swal.cancel is up to @t4t5 to choose.	leifcr	2015-01-18 20:11:41
200	2014-12-24 13:27:35	Anyone found a better solution then @leifcr or @esecules ?	fabiowitt	2015-01-18 20:11:41
200	2014-12-24 13:35:29	Found this https://github.com/t4t5/sweetalert/pull/201	fabiowitt	2015-01-18 20:11:41
200	2015-01-08 20:07:23	has anyone discovered a way to hide the button itself from the modal?	alxyang	2015-01-18 20:11:41
200	2015-01-08 20:09:40	@aly006 I added `showConfirmButton` option and some other additional features in [sweetalert2](https://github.com/limonte/sweetalert2).	limonte	2015-01-18 20:11:41
200	2015-09-16 10:48:38	I am using sweetalert,but I am in need to hide the Ok button(button to hide sweetalert). I want that there should be no button in sweetalert,after data is loaded it will hide automatically but no manual button to hide it. Setting showConfirmButton :false doesn't seem to work.	chetankhargone	2015-01-18 20:11:41
200	2016-02-24 12:05:45	My solution is `swal.closeModal();`	IARKI	2015-01-18 20:11:41
200	2016-03-17 10:18:53	Given the title of this issue is about a "close event", seems SweetAlert cannot trigger an event / do callback if the cancel button is clicked? I'd expect it to be the third parameter, but that doesn't do anything: <S_CODE_TOKEN> How to do something when the cancel button is clicked? **EDIT** see it is implemented via the `confirmed` parameter of the callback in #93	rvanlaak	2015-01-18 20:11:41
200	2016-04-18 20:53:38	Try it: `swal.close();`	MacgyverMartins	2015-01-18 20:11:41
200	2016-11-28 07:47:54	@MacgyverMartins thanks : Try it: swal.close(); works	KalanaPerera	2015-01-18 20:11:41
200	2017-02-10 00:14:40	By default, it provides the **closeOnConfirm** and **closeOnCancel** parameters that can be set to true or false. Set to true it will close immediately after the click on button. If you want to close just after processing the callback function you can use **swal.close()**, As @MacgyverMartins quoted above	ggwebdev	2015-01-18 20:11:41
199	2014-11-12 06:30:37	i need go to another page after click at ok or error button...my code: i use a $(document) because i need show the error when the page is loaded <script> $(document).ready(function () { swal({ title: "Error", text: "wrong user or password", type: "error" }); }); </script> pls give me a hand ;)	fabianchoxD	2014-11-12 08:50:27
199	2014-11-12 08:48:43	i think this can be done using `location.href = 'http://google.com'` this should be called at ok / error button click handler;	technofreaky	2014-11-12 08:50:27
199	2014-11-12 08:50:27	As @technofreaky said, you can redirect using JavaScript. Here's a similar example: https://github.com/t4t5/sweetalert/issues/168	t4t5	2014-11-12 08:50:27
199	2014-11-13 00:10:16	i can solve it :) only use window.location.href .. here is the code: <S_CODE_TOKEN> }); Thank's for help me	fabianchoxD	2014-11-12 08:50:27
199	2016-01-28 19:19:56	@fabianchoxD Good Job !	Jpsstack	2014-11-12 08:50:27
199	2016-03-21 09:51:52	I need to bind a html page within sweet alert. so that when my sweet alert triggered it should show the html page in its body.	sunilsmith	2014-11-12 08:50:27
199	2017-01-06 10:45:39	how can i do the alert when user is trying to close browser/tab with SweetAlert? Please help me out..	prajesh2u	2014-11-12 08:50:27
199	2017-03-20 17:53:43	@fabianchoxD thanks, it works.	MAbdulHalim	2014-11-12 08:50:27
198	2014-11-11 18:16:02		oitozero	2015-01-20 07:57:02
197	2014-11-09 17:11:09	# Example: swal({ title: "foo succesful!", type: "success", timer: 2000 }, function(){ // reload page after swal-dialog closes location.reload(); });	kraeki	2015-05-21 12:00:07
197	2015-01-06 04:25:20	this is what i'm looking for. nice work @kraeki. +1 merge this.	wayou	2015-05-21 12:00:07
197	2015-01-25 00:00:23	+1 I also would include a callback not only for 'timer' option but all 'done events'	mromagnoli	2015-05-21 12:00:07
197	2015-04-02 22:49:03	I need this too. +1	adrianoresende	2015-05-21 12:00:07
197	2015-05-14 05:19:10	+1	WaSa42	2015-05-21 12:00:07
197	2015-05-21 12:00:07	This has finally been added in v1.0.0. Went with another pull request since the file structure has changed considerably since November. Thanks for the suggestion!	t4t5	2015-05-21 12:00:07
196	2014-11-08 20:13:04	I'm trying to inject the library into different web-pages using the chrome-extension API. Sometimes the dialog will look different. Some CSS attributes aren't set explicitly and then get inherited from the web-page(margins, line-height etc.)	omerli	2015-03-19 15:50:57
196	2014-11-09 17:12:57	I will look into this, do you have some examples?	Glennvd	2015-03-19 15:50:57
196	2014-11-11 14:36:10	Here are few examples. You can see that sometimes there's no margin, sometimes there's too much margin, the font is thick\thin etc... The screenshots were taken from (by order): Producthunt, Facebook, IGN, Linkedin ![screen shot 2014-11-11 at 9 02 20 am](https://cloud.githubusercontent.com/assets/9358081/4994335/1864a6ca-6986-11e4-99e6-12bd4f47a473.png) ![screen shot 2014-11-11 at 9 32 57 am](htt…	omerli	2015-03-19 15:50:57
196	2015-03-19 15:50:57	This was due to the use of HTML tags that weren't specific enough I think. It should be fixed!	t4t5	2015-03-19 15:50:57
195	2014-11-07 17:39:42	how to add a vertical scroller in the message. Any ideas?	vic1403
195	2014-11-11 22:55:58	+1 on this feature. Currently, long message shown in sweetalert will go over the bottom of the screen, thus make the buttons unclickable.	houqp
195	2014-11-20 19:03:01	Almost done with this.	esecules
195	2014-11-30 04:32:14	Pull request submitted #209	esecules
195	2015-07-10 13:56:20	Any updates on this? I tried adding `overflow:scroll` to the `.sweet-alert` and it works but when the alert opens it's scrolled to the bottom of the alert, and I can't seem to get it to scroll to the top of the alert before is opens.	Jordan4jc
195	2015-07-11 07:10:11	looks like my PR never made it in, but the way it should work is the scrollbox will be created if the inner text's height is greater than the threshold. if you look in my branch (PR #208) I also added a usage example to the readme. It might also be the case that the feature was added by someone else and this ticket was never closed.	esecules
195	2015-07-11 07:11:47	#209. my bad	esecules
194	2014-11-07 06:58:01	I added countdown parameter to the auto close timer. You can see it in action on my version of the [example page](https://cdn.rawgit.com/erikberger/sweetalert/countdown/example/index.html). I'm still learning javascript and there is about a second delay between when the modal shows and the counter starts, but I still think it is a cool little feature.	erikberger	2015-05-21 12:01:10
194	2014-11-07 09:00:30	No delay on my Samsung Galaxy 5. smooth as butter On Nov 7, 2014 7:58 AM, "Erik Berger" notifications@github.com wrote: > I added countdown parameter to the auto close timer. You can see it in > action on my version of the example page > https://cdn.rawgit.com/erikberger/sweetalert/countdown/example/index.html. > I'm still learning javascript and there is about a second delay between > when the m…	0dp	2015-05-21 12:01:10
194	2014-11-07 14:50:39	Thanks for testing! I guess what I'm saying is that you need to set the timer to 6000 in order to see 5..4...3...2...1 because there is about a second between when the alert comes up and the countdown starts.	erikberger	2015-05-21 12:01:10
194	2015-05-21 12:01:10	I forgot to close this. :) It's a neat little feature, but too niched to be added to the main library in my opinion. Thanks anyway!	t4t5	2015-05-21 12:01:10
194	2015-05-21 12:09:56	Sad, would have been a nice feature, and already coded..	masteradhoc	2015-05-21 12:01:10
194	2015-09-14 17:37:53	+1	gustavolira	2015-05-21 12:01:10
193	2014-11-07 04:34:24		giuem	2015-09-03 07:35:48
193	2014-11-07 04:36:49	on Android browser	giuem	2015-09-03 07:35:48
192	2014-11-06 16:04:27	Using the latest version, I cannot create a text selection of the "p" element of the alert (just after the h2) using the mouse. I tried adding this CSS to the element but it doesn't sem to work: <S_CODE_TOKEN>	antoniobrandao	2015-03-19 15:51:13
192	2014-11-07 12:42:47	Ok I found my own answer. I had to remove the "tabIndex=-1" from "<div class="sweet-alert">" in "window.sweetAlertInitialize = function() {" in sweet-alert.js	antoniobrandao	2015-03-19 15:51:13
192	2014-12-13 21:08:40	@antoniobrandao thanks!	taromero	2015-03-19 15:51:13
192	2014-12-13 22:38:57	Also removing [this line](https://github.com/t4t5/sweetalert/blob/cbb0d6b1dbd6ebe46697360a412590362272557b/lib/sweet-alert.js#L448) works.	taromero	2015-03-19 15:51:13
192	2015-01-05 20:39:17	@antoniobrandao - Great solution!	mdwhatcott	2015-03-19 15:51:13
192	2015-01-13 11:25:31	It seems like this repo is inactive now, I fixed this and added some additional features to [sweetalert2](https://github.com/limonte/sweetalert2).	limonte	2015-03-19 15:51:13
192	2015-01-15 18:19:43	@limonte good job mate, will check it out	antoniobrandao	2015-03-19 15:51:13
192	2015-03-19 15:51:13	This is fixed!	t4t5	2015-03-19 15:51:13
191	2014-11-05 11:48:30	Fixes this issue #190	mkoczka	2015-01-20 11:26:39
191	2015-01-20 11:26:39	This is fixed in 0.4.1. Thanks for the contribution!	t4t5	2015-01-20 11:26:39
190	2014-11-05 11:43:50	Custom image size doesn't work. When there is a type property, there are two images. (Custom icon and type icon)	mkoczka	2015-01-20 11:37:04
190	2014-11-05 11:48:49	#191 fixes this	mkoczka	2015-01-20 11:37:04
190	2015-01-20 11:37:04	Fixed.	t4t5	2015-01-20 11:37:04
189	2014-11-05 08:15:05	Hi, This pull request adds support for IE8.	JulienG-EEC	2014-11-09 10:34:02
189	2014-11-05 23:23:30	yes please +1	ShaggyDude	2014-11-09 10:34:02
189	2014-11-06 21:36:48	:+1:	pomartel	2014-11-09 10:34:02
189	2014-11-07 15:33:12	+1	ShaggyDude	2014-11-09 10:34:02
189	2014-11-11 01:38:37	I'm not seeing these changes in master. Looks like they got overridden by the 0.3.2 merge.	t2	2014-11-09 10:34:02
189	2014-11-20 11:21:19	Current master not working in IE8, is there a version we can get which does?	ghost	2014-11-09 10:34:02
189	2017-02-17 05:58:24	Can someone repull this or something	Worthy7	2014-11-09 10:34:02
188	2014-11-03 23:17:38	This fixes issue #87 where the info and warning icon dot is out of line in IE.	rthomson83	2015-01-18 19:14:45
188	2015-01-18 19:14:45	This has been fixed now. Thanks for helping! :)	t4t5	2015-01-18 19:14:45
187	2014-11-03 17:09:45	Hi, i use Sweet Alert, and it work pretty well. However, i've a probleme. I use it on a Wordpress projet, and when i'm on the login form to acces the administration of WP, i see the injected html no styled, because wp didnt load theme css on this view. How i can remove it ? thanks a lot	Colir	2015-01-19 16:08:49
187	2015-01-19 07:19:58	Shouldn't the question rather be why the CSS-file wasn't loaded?	t4t5	2015-01-19 16:08:49
187	2015-01-19 14:45:11	by default wordpress login page dosn't load theme css (where i put sweet alert style). However i had a login page check before loading sweetalert (is_login_page) thanks	Colir	2015-01-19 16:08:49
186	2014-11-03 15:34:42	I am trying to show sweet alert, I am getting this error: <S_CODE_TOKEN> And on my tiles_controller.js file @ 33:1 I have this code: <S_CODE_TOKEN>	Disha-Shah	2015-01-19 07:21:58
186	2014-11-04 07:13:22	Same issue with me, any progress on this @t4t5	nirajmchauhan	2015-01-19 07:21:58
186	2014-11-05 15:44:08	Try calling sweetAlertInitialize(); before swal();. Doesn't fix the problem, but it works around it nicely for me.	michaelbollig	2015-01-19 07:21:58
186	2014-11-11 02:31:03	@michaelbollig, thanks very much. you just save my day	look416	2015-01-19 07:21:58
186	2014-12-04 09:55:10	Thanks, worked for me too. Hopefully this problem will be solved soon.	chrisc0	2015-01-19 07:21:58
186	2015-01-19 07:21:58	I believe this is fixed, I've just been slow with closing issues. :)	t4t5	2015-01-19 07:21:58
185	2014-11-03 10:39:40	Provided a fix for Issue https://github.com/t4t5/sweetalert/issues/181, by clearing the timeout on modalClose	Glennvd	2014-11-09 10:34:02
184	2014-11-03 03:52:27	Our application loads Open Sans on its own accord, and so the request in the .scss file is redundant for us. Using the `!default` flag for this boolean means that, unless you specifically define `$sweet-alert-load-fonts`, nothing will change.	fastfrwrd	2015-01-18 19:16:01
184	2015-01-18 19:16:01	I decided to completely remove the Open Sans font-dependancy in order not to screw up loading times. It's now only loaded as the default font on the example page. Thanks for your contribution! :)	t4t5	2015-01-18 19:16:01
183	2014-11-02 14:26:37	modals are now generated on the fly, and use event handlers to set button actions to each modal allowing for queue based modals. I added a pretty in depth example	snymax	2015-01-19 06:59:51
183	2015-01-19 06:59:51	I think this adds unnecessary complexity to the library to be honest. If other disagree I can reopen the pull request.	t4t5	2015-01-19 06:59:51
182	2014-11-02 10:39:15	First of all, thanks for the great library! I'm using sweetAlert as a replacement for js confirm() function. All works fine in production but my selenium tests fail because the callback function on clicking "OK" does not get called. I've noticed this is due to selenium clicking "OK" before the sweetalert animation completes. If I add a sleep() before clicking "OK" all works fine. It would be hand…	paolodona
181	2014-11-01 16:29:05	When you open an alert with a timer, you can close it by yourself then open an other before the setTimeout is triggered, the second one will be auto close. Easy resolution is to clearTimeout	bodinsamuel	2015-01-20 11:38:14
181	2014-11-01 17:43:54	Didn't got the problem but also opened an issue because i seen the result : #180	marvinosswald	2015-01-20 11:38:14
181	2015-01-20 11:38:14	This is fixed. Thanks for the issue!	t4t5	2015-01-20 11:38:14
180	2014-11-01 14:55:51	<S_CODE_TOKEN> this code closes automatically even without a timer property set any Ideas why ? or debugging possibilities ?	marvinosswald	2014-11-01 17:44:01
179	2014-11-01 14:02:23	Great script. Just an issue using it in IE 11. The alert pop up and immediately close...even impossible to read the message....	federicovilla	2014-11-01 14:09:33
178	2014-10-30 16:43:54	Dear Tristan, steps to reproduce: 0. Browsers: latest Chromium and Firefox. 1. Open http://jsbin.com/cajugiluqe/1/ 2. Type 123 3. Press Enter 4. Close popup by pressing Enter again 5. Focus goes to input field, so press Enter one more time 6. Popup is expected, however either flickering happens or nothing at all. Could you be so kind and fix it asap?	sergeevabc	2016-12-16 23:22:33
178	2014-10-30 18:57:08	_clap clap_	Mykei	2016-12-16 23:22:33
178	2014-11-10 05:36:40	This is an issue with the keypress event listener in swal. The following JSBin fixes the issue because it delays the enter key event from being sent to swal to the point that it doesn't receive it; http://jsbin.com/puqaviqiri/1/	camelCaseD	2016-12-16 23:22:33
178	2016-12-16 22:53:25	@camelCaseD, have you updated the repository with that fix?	sergeevabc	2016-12-16 23:22:33
178	2016-12-16 23:17:07	@sergeevabc I cannot confirm based on the project I was using this for, because it is inactive and not maintained.	camelCaseD	2016-12-16 23:22:33
178	2016-12-16 23:25:58	By the way, @t4t5, the author of Sweetalert, has been active on Twitter all these years. And neglected us.	sergeevabc	2016-12-16 23:22:33
177	2014-10-30 11:04:59	Hi, As this is now possible to add a timer, it could be perfect to support `showConfirmButton: false`. Bests	sylouuu	2015-02-11 13:33:10
177	2014-10-30 11:23:12	I think we should rethink the timer and these kind of requests.. is there anything like that happening with the real alert?! It's not a replacement for everything... even the timer I think it's a bad idea to have it on the Alert message.. that is blocking everything.. this should not be used either for onloading or closed after a while or not having the confirm button.. or if you need all these t…	lipis	2015-02-11 13:33:10
177	2014-10-30 11:28:48	I think it's better to consider sweetalert as an improvement of the native alert component, not just a replacement. If you want to show to your user that an action is successful, you may consider sweetalert `success` with timer and without button. It's kind of a notification. Otherwise, you have to find another notification plugin, just for this case. IMO, this is not a pain to handle this case.	sylouuu	2015-02-11 13:33:10
177	2014-12-08 12:11:47	@sylouuu You can just use CSS for now.. The class for the confirm button is 'confirm'. <S_CODE_TOKEN> I have a forked repo with this option, I have made a PR of this at #224. My repo is over [here](https://github.com/MBing/sweetalert) The **showConfirmButton** parameter default is **true**. <S_CODE_TOKEN>	MBing	2015-02-11 13:33:10
177	2015-01-09 23:48:46	@sylouuu seems like this repo is inactive now, I added this option and some additional features to [sweetalert2](https://github.com/limonte/sweetalert2).	limonte	2015-02-11 13:33:10
177	2015-02-11 13:33:10	Finally added in v0.4.2. Thanks for the suggestion!	t4t5	2015-02-11 13:33:10
176	2014-10-30 04:25:29	Looks like it doesn't work in IE (11.0.9600.17278) on the homepage http://tristanedwards.me/sweetalert. Believe it or not some people still use IE, seriously. :smile:	ryankekos	2014-12-14 18:13:41
176	2014-10-30 14:38:22	For developing, i'm always using Chrome/Firefox. However, when I have to test, its on IE as about 75% of my customers still use IE. These are all people on corporate networks, with high restrictions on things that can be installed. Unfortunately for a corporate environment, stuff still has to work on IE. And lets face it, if we want to reach the widest audience, we shouldn't just say "get a bette…	songoku119	2014-12-14 18:13:41
176	2014-10-31 11:07:18	This #173 pull request fixes the problem.	mkoczka	2014-12-14 18:13:41
176	2014-11-03 05:53:38	Hello! Thank's for the excelent plugin! But Popup closing immediately on IE >=10 ![03-11-2014-11 51 07](https://cloud.githubusercontent.com/assets/1108013/4878948/aa75381e-631d-11e4-9d68-3b46058f0495.png)	Tuning-Soft	2014-12-14 18:13:41
176	2014-11-03 07:21:09	#173 pull request solves the problem. Check for the updated code here: https://github.com/mkoczka/sweetalert/tree/timer You can see working example here: http://mirokoczka.eu/sweetalert-timer/example/ Tell me if it's working.	mkoczka	2014-12-14 18:13:41
176	2014-11-03 07:59:07	mkoczka, Excellent, It work! Thank's a lot!	Tuning-Soft	2014-12-14 18:13:41
176	2014-12-14 18:13:41	Added in efdddd5795bfe25d6675b4db4e67b9da8ffa33eb (yeah I know I'm late. I'm catching up with all the issues lol)	t4t5	2014-12-14 18:13:41
176	2015-01-05 09:00:02	Thanks, v0.3.3 now works in IE11. But the example on http://tristanedwards.me/sweetalert still needs updating.	hugovk	2014-12-14 18:13:41
175	2014-10-29 19:50:34	I am able to get the function to work but it seems "isConfirm" is undefined: <S_CODE_TOKEN>	KnowMoreIT	2015-01-19 16:09:52
175	2014-10-29 19:56:50	Using version v0.3.1 I've discovered that the sweet-alert.min.js causes this problem. However if I use the sweet-alert.js file then it isn't an issue.	KnowMoreIT	2015-01-19 16:09:52
175	2015-01-19 16:09:52	This is fixed so I'm closing. :)	t4t5	2015-01-19 16:09:52
174	2014-10-29 16:25:28	I need to append the icon classes with something like .saerror, .sasuccess, etc. The current ones are conflicting with some css that's already using .error and .success. How can I do this? Edit: Everything I've tried thus far gets this error `Unhandled Exception: TypeError: null is not an object (evaluating 'elems.length')`	zacksmash	2015-02-11 13:32:32
174	2014-11-04 16:02:21	Any help with this? What can I do to have the Sweet Alert icons use different class names?	zacksmash	2015-02-11 13:32:32
174	2014-11-11 13:16:00	When you say Everything I've tried, I don't know what you have tried. Add some information about what you have tried to make it easier for a fellow to help out.	tomasantonj	2015-02-11 13:32:32
174	2014-11-11 20:10:13	What I've tried so far is adding "sa" in front of each type (error => saerror, success => sasuccess) in the CSS and JS files, but when I do that, I get the error I listed above, and I'm not sure why.	zacksmash	2015-02-11 13:32:32
174	2014-12-17 19:54:40	I have the same problem, but for the class .icon. There is some css they apply to all buttons too, which is an even bigger problem. And I get another error instead: "Uncaught TypeError: Cannot set property 'opacity' of undefined"	Felizolinha	2015-02-11 13:32:32
174	2015-02-07 17:09:09	I have made a PR request [here](https://github.com/t4t5/sweetalert/pull/278) that should solve conflicting icons classes issue.	sushantdhiman	2015-02-11 13:32:32
174	2015-02-11 13:32:32	Fixed in v0.4.2. Thanks @sushantdhiman!	t4t5	2015-02-11 13:32:32
174	2015-02-11 13:40:37	Awesome! Thanks, all!	zacksmash	2015-02-11 13:32:32
174	2015-02-11 18:51:34	:satisfied:, great plugin always love to support it.	sushantdhiman	2015-02-11 13:32:32
173	2014-10-29 15:09:00	Timer fix for IE. Requested here - #160	mkoczka	2014-12-22 20:05:24
173	2014-10-29 20:38:50	Fixed my issue with IE11 on Win8. Thanks!	KnowMoreIT	2014-12-22 20:05:24
173	2014-11-08 12:00:30	It's work!	hueitan	2014-12-22 20:05:24
173	2014-11-20 10:02:21	Yip, that does it!	samuel-cloete	2014-12-22 20:05:24
173	2014-12-22 20:05:24	Implemented.	t4t5	2014-12-22 20:05:24
172	2014-10-29 14:59:46	Here is my pull request of prompt feature. Requested in #155 I also updated example website with documentation. Here is live example - http://mirokoczka.eu/sweetalert/example	mkoczka	2015-03-19 16:04:17
172	2014-10-30 22:08:41	Well done! But can you add "Cancel" option for the Prompt box as well?	zuofei	2015-03-19 16:04:17
172	2014-10-30 22:19:43	@zuofei Of course, you can add option showCancelButton: true. Example: <S_CODE_TOKEN>	mkoczka	2015-03-19 16:04:17
172	2014-10-30 22:29:19	@mkoczka Got it. Thank you!	zuofei	2015-03-19 16:04:17
172	2014-11-04 20:16:32	Passing in imageSize does not work. The fix is to remove the following, because it's already being set right outside the if/else: <S_CODE_TOKEN> Also, if you specify an imageUrl, it currently shows both the Prompt icon and the custom image. To hide the prompt icon you need to add the following right below `if(params.imageUrl) {` <S_CODE_TOKEN>	parterburn	2015-03-19 16:04:17
172	2014-11-05 11:50:56	@parterburn These are not issues related to prompt feature. I created another issue which address this problem here - #190	mkoczka	2015-03-19 16:04:17
172	2014-11-05 23:51:20	I like this feature! But... why the alert appears twice? I mean, it isn't like **warning**: you press _Yes, delete it_ and the modal changes its markup almost instantly. However, when you press _Ok_ using **prompt**, the modal disappears and then comes back. That isn't sweet :disappointed:	jobsamuel	2015-03-19 16:04:17
172	2014-11-06 13:57:37	@jobsamuel It's just example. You don't need to use another alert in callback. You can do anything you want after prompt is confirmed.	mkoczka	2015-03-19 16:04:17
172	2014-11-06 23:18:52	Now I see @mkoczka! Thanks for the clarification :+1:	jobsamuel	2015-03-19 16:04:17
172	2014-11-13 17:40:37	Pressing spacebar while typing in the prompt input submits the confirmation. These changes fixed that for me. - https://github.com/mkoczka/sweetalert/pull/1/files	whtt-eric	2015-03-19 16:04:17
172	2014-11-24 12:18:30	Great feature, i like it a lot!	hszcg	2015-03-19 16:04:17
172	2015-01-19 07:03:02	Due to popular demand, I have actively started looking into integrating this in a future release. I want to make some changes though so you're going to have to wait just a little longer. Just letting you guys know. Thanks so much for the contributions! :)	t4t5	2015-03-19 16:04:17
172	2015-03-13 09:48:39	Any update on this issue? We are using sweetAlert but are investigating [vex](https://github.com/HubSpot/vex) to add custom prompts to our app but found some problems. Since both libraries lack the features we need we might as well help getting this feature into sweetAlert.	lvillani	2015-03-19 16:04:17
172	2015-03-13 12:39:07	I think this is being worked on in this PR: https://github.com/t4t5/sweetalert/pull/90	craigsheen	2015-03-19 16:04:17
172	2015-03-14 19:20:15	Oh, thanks for pointing me in the right direction!	lvillani	2015-03-19 16:04:17
172	2015-03-15 04:03:10	:+1: I wanted this feature. This will now become a replacement for bootstrap modals also.	CurosMJ	2015-03-19 16:04:17
172	2015-03-19 16:04:17	This has finally landed in v0.5.0 (although with a different implementation)! Download the latest release and follow the last part of this tutorial to get started: https://www.ludu.co/lesson/how-to-use-sweetalert. Thanks everyone for your suggestions! Keep it sweet!	t4t5	2015-03-19 16:04:17
171	2014-10-29 14:25:45	EDIT: I updated this pull request here: #172	mkoczka	2014-10-29 15:00:40
170	2014-10-29 10:38:32	sweetalert looks so excelent, and beautiful. if it could be run at more platforms, it will be more attractive.so I implemented the sweetalert for android according to your js code. Wanna put the address in your readme, let more people know, help more mobile devolopers.At last, It's my honour to drive sweetalert to an universal mobile UI component.	pedant	2015-01-15 10:34:02
170	2014-11-03 08:33:41	Really nice job @pedant! I'll definitely link to it in the readme! :)	t4t5	2015-01-15 10:34:02
170	2014-11-04 03:12:31	Thanks a lot @t4t5 ! Is there any plan for sweetalert update recently?	pedant	2015-01-15 10:34:02
169	2014-10-28 23:18:44	MouseEvent can be an empty object in the "fireClick" function. I experienced this when only using the keyboard to trigger the open and close. On the second open, it failed. It can be fixed by replacing if ( MouseEvent ) { with if ( MouseEvent && !isObjectEmpty( MouseEvent ) ) { and adding this function <S_CODE_TOKEN>	JesperKrejbergPetersen	2015-01-20 11:38:54
169	2015-01-13 11:58:53	@JesperKrejbergPetersen it seems like this repo is inactive now, I fixed this and added some additional features to [sweetalert2](https://github.com/limonte/sweetalert2), https://github.com/limonte/sweetalert2/commit/d8b619675aed6c258de7b8e651bb2c72f93c5f43	limonte	2015-01-20 11:38:54
169	2015-01-20 11:38:54	Fixed in 0.4.1.	t4t5	2015-01-20 11:38:54
168	2014-10-28 13:16:32	Forgive my inexperience. How can I achieve this: I'd like sweetalert to show a message when a user clicks a link, but then to only go to the link _if_ the user selects 'OK' in the sweetalert dialog. Thanks!	voodoo6	2014-10-30 07:58:13
168	2014-10-28 21:05:22	The library do not have the option to do that. I modify the constructor in #165 (We need to wait to be approved) for sending an extra param to the constroctor, in this case it will be the link.	jupazave	2014-10-30 07:58:13
168	2014-10-29 08:39:07	This is actually very simple to achieve. I'm using jQuery in this example. <S_CODE_TOKEN> This will add the behaviour to all a-tags. If you want it for certain links only, you could add a specific class to the a-tags, and limit the sweetAlert functionality to just them.	t4t5	2014-10-30 07:58:13
168	2014-10-30 00:50:14	Thanks for you help Tristan, that works perfectly!	voodoo6	2014-10-30 07:58:13
167	2014-10-27 10:28:29		egoist	2014-10-27 10:40:04
166	2014-10-27 08:40:03	Passing a null into confirmButtonColor should override the functionality that adds the in-line styles i.e. explicitly passing in a null (or some other value) disables this functionality, rather than causes to revert to the defaults. At the moment the inline styles will always override the style sheet, causing an issue when the button color is not known in advance e.g. user configurable theming.	notreadbyhumans	2015-03-19 15:52:20
166	2015-03-19 15:52:20	This is fixed in v0.5.0 by padding the argument `confirmButtonColor: false` (better late than never, eh?)	t4t5	2015-03-19 15:52:20
165	2014-10-26 21:42:08	Feature adds an extra param to the constructor to send it to the done function.	jupazave	2015-01-15 10:35:56
165	2014-10-29 08:42:28	I don't really see why this would be necessary instead of just supplying the parameters in the function directly. Could you give an example?	t4t5	2015-01-15 10:35:56
164	2014-10-26 21:41:49	Fix changes OK Button to confirm when Cancel button is shown if there is no label given in constructor.	jupazave	2015-01-18 19:16:39
164	2015-01-18 19:16:39	This has been fixed in 0.4.0 (better late than never)! Thanks for the help. :)	t4t5	2015-01-18 19:16:39
163	2014-10-26 19:32:11	Feature adds an extra param to the constructor to send it to the done function.	jupazave	2014-10-26 20:37:03
162	2014-10-26 19:31:59	Fix changes OK Button to confirm when Cancel button is shown.	jupazave	2014-10-26 20:47:05
161	2014-10-26 13:27:37	imageSize doesn't work #64	dimd13	2015-01-20 11:33:43
161	2015-01-20 11:33:43	Imagesize is now fixed. The animation stuff is cool, but I think I'm going to use another implementation for a future version. Thanks for your contribution @dimd13!	t4t5	2015-01-20 11:33:43
160	2014-10-26 08:18:13	Trying SweetAlert on your website, I noticed the samples all immediately close after they open, but the timer example which does not seem to open at all. I'm using Windows Phone 8.1, which uses Internet Explorer 11 (Nokia Lumia 920)	christianrondeau	2015-01-19 07:25:08
160	2014-10-27 08:18:19	+1 I am having this issue currently on IE 11 on Windows 7. The auto close timer example stays up though! No console error. My current work around is to detect IE, and then set the timer to 24hrs in milliseconds. :(	sumeetkpatel	2015-01-19 07:25:08
160	2014-10-27 17:31:47	I am running into the same issue too, and really need this fixed if possible. Not sure if it's happening on IE10 or lower though. Can anyone else confirm? @sumeetkpatel how are you detecting IE11? Or IE [all] if other versions are affected? I will have to run with that workaround for now...	amaisano	2015-01-19 07:25:08
160	2014-10-28 02:20:10	Hi there - I am experiencing this same issue in both IE11 and IE9. Fine in Chrome (Windows) and Safari (OSX).	pugwonk	2015-01-19 07:25:08
160	2014-10-28 05:49:44	@atwixtor <S_CODE_TOKEN>	sumeetkpatel	2015-01-19 07:25:08
160	2014-10-28 14:15:02	Thanks @sumeetkpatel - good old browser sniffing. Really hoping the author is able to patch this soon. I've just made it easier on myself and made all my swal() popups use a 1-hour timer, regardless of browser.	amaisano	2015-01-19 07:25:08
160	2014-10-28 17:28:31	@christianrondeau would you mind changing or modifying the title of this issue to include Internet Explorer 9, 11? I suspect that is the core issue here, and not Windows Phone exclusively. Thanks.	amaisano	2015-01-19 07:25:08
160	2014-10-28 19:09:25	Changed the title to include IE11; I didn't include IE9 as this browser is becoming old and is another issue imho.	christianrondeau	2015-01-19 07:25:08
160	2014-10-29 14:46:19	There is easy fix for this. I'll make a pull request, but until then you can manually make it work by change this part of code (on line 665): <S_CODE_TOKEN> to this: <S_CODE_TOKEN>	mkoczka	2015-01-19 07:25:08
160	2014-11-01 14:08:25	Hi mkoczka, I tried the suggested fix but doesn't work....alert even doesn't appear at all now....	federicovilla	2015-01-19 07:25:08
160	2014-11-01 16:41:16	Try this example http://mirokoczka.eu/sweetalert-timer/example/ Does it work there? Also look at the code here - https://github.com/mkoczka/sweetalert/tree/timer There's only one change in code. And for me it does work in IE11	mkoczka	2015-01-19 07:25:08
160	2014-11-01 18:02:53	Seems to work on WP8.1 :)	christianrondeau	2015-01-19 07:25:08
160	2014-11-02 09:25:41	It works now…great! Federico Sent with [inky](http://inky.com?kme=signature) "Miro Koczka" notifications@github.com wrote: > Try this example [http://mirokoczka.eu/sweetalert- > timer/example/](http://mirokoczka.eu/sweetalert-timer/example/) > > Does it work there? Also look at the code here - > [https://github.com/mkoczka/sweetalert/tree/timer](https://github.com/mkoczka/sweetalert/tree/timer) >…	federicovilla	2015-01-19 07:25:08
160	2014-11-02 14:50:56	The fix proposed by mkoczka worked for me on W7 IE10 & IE11.	nfavaron	2015-01-19 07:25:08
160	2014-11-04 15:42:32	@mkoczka patch worked for me as well. Thanks.	doapp-ryanp	2015-01-19 07:25:08
160	2015-01-19 07:25:08	This has been implemented. Thanks @mkoczka!	t4t5	2015-01-19 07:25:08
159	2014-10-26 00:42:13	The 'message with auto close timer' demo button doesn't open an alert on Safari 8.0 on OS X 10.10. Nothing appears in the error console, either.	geoffreywiseman	2014-10-28 12:57:41
159	2014-10-28 11:32:55	seems to work fine ![image](https://cloud.githubusercontent.com/assets/1556266/4807551/1b8e031e-5e96-11e4-84c2-f0472cacba62.png)	adi-ads	2014-10-28 12:57:41
159	2014-10-28 12:57:41	Bizarre. Wasn't working for me the other day, is working fine today. Well, I'll close for now, since I don't have any idea how to reproduce.	geoffreywiseman	2014-10-28 12:57:41
158	2014-10-25 17:10:50	Improves and closes #154	camilonova	2015-01-18 19:17:08
158	2014-10-25 17:18:37	already there #140	lipis	2015-01-18 19:17:08
158	2014-10-25 17:32:28	@lipis I'm adding more files to ignore and remove the sass folder	camilonova	2015-01-18 19:17:08
158	2014-10-25 17:42:25	then why did you ask for updates on #142 instead creating a new PR by yourself..?	lipis	2015-01-18 19:17:08
158	2014-10-25 23:07:23	Because #142 is about something completely different.	camilonova	2015-01-18 19:17:08
158	2014-10-25 23:31:33	All I'm saying (and it's my last comment to you) is better to comment with possible improvements instead of creating new PRs for simple changes.. unless is a completely different solution..	lipis	2015-01-18 19:17:08
158	2015-01-18 19:17:08	.gitignore file has been updated. :+1:	t4t5	2015-01-18 19:17:08
157	2014-10-25 17:02:41	Just changed the place where the fonts are imported, this fixes some scenarios: - When someone needs to use another font in their own project. - Let the example show the google fonts. - Allow someone to avoid the import call inside the css file, sometimes is bad when concatenating css files.	camilonova	2015-01-18 19:18:10
157	2015-01-08 11:53:09	@camilonova I removed fonts import in [sweetalert2](https://github.com/limonte/sweetalert2).	limonte	2015-01-18 19:18:10
157	2015-01-18 19:18:10	Font imports are now gone. I agree that it was the better choice. :+1:	t4t5	2015-01-18 19:18:10
156	2014-10-25 14:34:30	Hallo, thanks for this great extension. I have a question ... how I can start a Modal window on Page Load without clicking any button or link ? thx	quma	2015-01-19 07:40:00
156	2014-10-28 04:19:33	<S_CODE_TOKEN> Assumption: jQuery library is loaded. Note: I found there is a conflict with jQuery - make sure you load sweetalert js before jquery js.	praveensewak	2015-01-19 07:40:00
156	2014-11-17 14:58:29	Actually you will have the same issue reported in #147	camilonova	2015-01-19 07:40:00
156	2015-01-19 07:40:00	The jQuery conflict should be fixed.	t4t5	2015-01-19 07:40:00
156	2015-09-04 19:42:14	I think this may help: <S_CODE_TOKEN>	waiylgeek	2015-01-19 07:40:00
156	2016-01-18 12:17:10	Gracias, el último me funcionó	bitcubico	2015-01-19 07:40:00
156	2016-01-25 07:42:48	yea, a good idea.	ahkjxy	2015-01-19 07:40:00
155	2014-10-24 22:33:41	What about analog of prompt(message, default Value)? I need it sometime, especially in testing.	ghost	2015-03-19 15:53:03
155	2014-10-25 06:04:49	+1 maybe i'll take a look at this, when I will have enought time	mkoczka	2015-03-19 15:53:03
155	2014-10-27 08:11:50	+1 Desperately need this. Looking into it Update: Hacked up a solution on my fork if someone wants a starting point to solving it properly. Disclaimer: Not great, and assumes jquery is available. https://github.com/sumeetkpatel/sweetalert/commit/cf0fabca34e53c4060fb29e4857acd67971775f7?diff=split#diff-1	sumeetkpatel	2015-03-19 15:53:03
155	2014-10-27 08:18:32	Take a look here: http://bootboxjs.com/	lipis	2015-03-19 15:53:03
155	2014-10-28 10:32:05	That's nice, but not sweet )	ghost	2015-03-19 15:53:03
155	2014-10-28 10:35:08	@sumeetkpatel, can you show a demo?	ghost	2015-03-19 15:53:03
155	2014-10-28 13:25:14	I'm working on this.	mkoczka	2015-03-19 15:53:03
155	2014-10-28 18:48:34	@luciusodio Demo: https://collusionapp.com/tests/prompt/prompt.html	sumeetkpatel	2015-03-19 15:53:03
155	2014-10-29 14:27:18	I made a pull request on this feature - #172 You can see live example here - http://mirokoczka.eu/sweetalert/example/ And download my code here - https://github.com/mkoczka/sweetalert/tree/prompt Edit: I updated my pull request above.	mkoczka	2015-03-19 15:53:03
155	2014-10-29 14:42:12	@mkoczka, That's excellent, I'd use it right away except its lacking the multi-line input options	sumeetkpatel	2015-03-19 15:53:03
155	2014-10-29 15:02:00	I'll probably enhance this feature in future.	mkoczka	2015-03-19 15:53:03
155	2014-11-04 17:20:50	Thanks for this @mkoczka! Integrating it now.	parterburn	2015-03-19 15:53:03
155	2014-12-22 05:33:36	Can you merge this with #5	paralin	2015-03-19 15:53:03
155	2015-03-19 15:53:03	This is finally fixed in v0.5.0 guys, and it works great! :) Check out the bottom of this tutorial for how to use it: https://www.ludu.co/lesson/how-to-use-sweetalert	t4t5	2015-03-19 15:53:03
154	2014-10-24 19:47:53	Your sass cache accidentally got committed to `lib/`. This PR removes it, and adds a `.git-ignore` to prevent it from returning.	StoneCypher	2014-10-27 07:33:46
154	2014-10-25 17:19:34	#140	lipis	2014-10-27 07:33:46
154	2014-10-27 07:33:46	oh. darn `:)`	StoneCypher	2014-10-27 07:33:46
153	2014-10-23 22:03:21	How do I have a function run when a user clicks "okay" on an error alert? sweetAlert("Slow down there, Flash", "You forgot to fill out all of the selections!", "error");	prestonbrown	2014-10-26 20:47:36
153	2014-10-24 07:36:49	OK i don't know exactly how but look at this function: <S_CODE_TOKEN> So normally it go with an onclick event on the button, but i don't know how you can do this in the var because of the ' and " ... <S_CODE_TOKEN> Please let me know if you got a solution.	Stefflan00	2014-10-26 20:47:36
153	2014-10-24 10:03:49	Ok this is not working in this case... go in the sweet-alert.js file an look at the onButtonEvent function. in case(click) put your function before the closeModal(); function.	Stefflan00	2014-10-26 20:47:36
153	2014-10-24 10:09:21	You guys are really over-complicating things. Haven't you read the examples? ;) <S_CODE_TOKEN>	t4t5	2014-10-26 20:47:36
153	2014-10-26 20:47:30	Wow. I completely overlooked that example. Thank you very much. @t4t5	prestonbrown	2014-10-26 20:47:36
152	2014-10-23 18:36:37	Hey, [sweetalert website](http://tristanedwards.me/sweetalert) is missing initialization code for Auto close timer feature. <S_CODE_TOKEN> It's commited in master branch example [here](https://github.com/t4t5/sweetalert/blob/master/example/index.html), but not on live website.	mkoczka	2015-01-19 07:27:01
152	2014-10-24 19:34:45	+1	rc125	2015-01-19 07:27:01
152	2015-01-19 07:27:01	I'm late to the party, but I'm closing! :)	t4t5	2015-01-19 07:27:01
151	2014-10-23 15:52:01	Your examples of a confirm dialog box automatically hit the "ok" button if you hit enter instead of canceling the confirmation.	design1online	2015-01-19 07:28:08
151	2014-10-23 18:40:49	I think that's the right behavior. Also native confirm box in browser is doing it that way.	mkoczka	2015-01-19 07:28:08
151	2015-01-19 07:28:08	Yes, I prefer the focus to be on the action button rather than the cancel button by default. If a lot more people disagree we can reopen this.	t4t5	2015-01-19 07:28:08
151	2015-02-20 18:18:24	@t4t5 I'd like to see this configurable. I use the tool to prompt with "are you sure?" on dangerous actions, so being able to explicitly require a click would be beneficial.	ceejayoz	2015-01-19 07:28:08
151	2015-03-02 16:19:38	@ceejayoz I just modified it to cancel when you hit the enter button.	design1online	2015-01-19 07:28:08
151	2016-01-14 14:01:02	@design1online how did you change it?	wagneramaral	2015-01-19 07:28:08
151	2016-02-08 22:06:22	@wagneramaral sorry it was a long time ago and I ended up going with [Toastr](https://github.com/CodeSeven/toastr) instead since it had more flexibility and could do multiple messages at the same time. Basically the idea is that you don't fire the cancel handler when the keycode is the enter key. `var onButtonEvent = function onButtonEvent(e) { if (e.keyCode != 13) { return _handleButton$handleCo…	design1online	2015-01-19 07:28:08
150	2014-10-23 12:30:01	checks for undefined timer as well as null timer, so that modal doesnt popup and disappear under IE 11	rjdewberry	2015-01-18 19:18:43
150	2014-11-05 19:10:30	+1 to merge this. Fixed my problem. Unrelated problem, still having issues with IE11 scrolling to the top after the modal is dismissed tho....	joshuasiler	2015-01-18 19:18:43
150	2015-01-18 19:18:43	This has been fixed. Thanks for the heads up. :)	t4t5	2015-01-18 19:18:43
149	2014-10-23 11:32:46	Add support for different open and close animations with the parameters: - openAnimation - closeAnimation Currently there is support for two animations: the base 'showSweetAlert' animation and a new one: 'showSweetAlertNoBounce' animation. The index.html with examples is updated with the 'showSweetAlertNoBounce' animation.	Melmer	2015-03-19 16:05:41
149	2014-10-24 19:52:49	I think we might stick to only one and maybe none.. but not start adding more and more.. there is no end to how many animations can be added and it will just bloat the lib..! If there is something should be done is not be able to disable it... but not adding more! Improve the current one is there is anything bad or clumsy..	lipis	2015-03-19 16:05:41
149	2015-03-19 16:05:41	SweetAlert now has three available animations (+ the option to set as `false`). Check out https://github.com/t4t5/sweetalert/releases/tag/v0.5.0	t4t5	2015-03-19 16:05:41
148	2014-10-22 16:00:56	Has anyone else experienced this type of problem? or have advice for how to troubleshoot it? My server isn't even showing any 404 errors in the console... or any other types of errors. I think I just entered troubleshooting hell. :(	Shawful	2014-10-22 19:35:49
148	2014-10-22 19:35:49	fixed it on my end. something about the server being in a bad state. #hardreset	Shawful	2014-10-22 19:35:49
147	2014-10-22 15:07:41	I get the following error in Google Chrome 38 on Win7. Sweetalert works fine, and then I navigate to another page. I then click the back button, and try to call swal again. Here is the message: TypeError: Cannot read property 'querySelector' of null {stack: (...), message: "Cannot read property 'querySelector' of null"}message: "Cannot read property 'querySelector' of null"stack: (...)get stack: …	slneufeld	2015-01-19 07:27:15
147	2014-10-23 18:48:36	I can't reproduce this error on Google Chrome 38 win7/win8. Does it work on [sweet alert example site](http://tristanedwards.me/sweetalert)?	mkoczka	2015-01-19 07:27:15
147	2014-10-23 20:31:47	The sweetalert site doesn't have the error, however I have put up a sample page that illustrates the problem. In Chrome v38 with Win7 (NOTE: error doesn't happen on Mac OS X with Chrome v38): Go to: http://nterspace.com/swal Click the div that says "Test Link". A sweetalert will pop up. Click "Got It". The page will be directed to the exact same page -- index.html. click the BACK button on the br…	slneufeld	2015-01-19 07:27:15
147	2014-10-26 09:54:57	Same issue Chrome 38.0 on windows 7. I think that the document ready of jquery is triggered before your code at the end of source. I'm trying to popup a sweet alert on document ready _($(function() {}))_, fetching a message inside the html. The problem is that the **sweetAlertInitialize** function is not called before my **swal()** call, so it try to getModal() without a .sweet-alert element in D…	LucaRainone	2015-01-19 07:27:15
147	2014-10-28 13:22:02	Putting swal inside a setTimeout didn't appear to resolve the issue. Note that swal is not being called automatically withing the ready -- it is being called after a user clicks.	slneufeld	2015-01-19 07:27:15
147	2014-11-12 00:21:38	@slneufeld +1	aliemre	2015-01-19 07:27:15
147	2014-11-15 10:36:04	Same issue on Mac OSX 10.10. Chrome 38	moinism	2015-01-19 07:27:15
147	2014-11-17 14:34:44	Same problem here	camilonova	2015-01-19 07:27:15
147	2014-11-17 14:56:40	Here is actually not working: http://jsfiddle.net/apze9jf8/ And here is working using a workaround: http://jsfiddle.net/qbb04z4n/ The workaround will be to have the code wrapped in: <S_CODE_TOKEN> But when you have lots of images it will take until all of them are loaded before showing the message, thats really bad.	camilonova	2015-01-19 07:27:15
147	2015-01-19 07:27:15	This should now be fixed.	t4t5	2015-01-19 07:27:15
146	2014-10-22 09:34:26	I think this is a better implementation of #129	lipis	2015-01-18 19:19:57
146	2014-10-24 20:46:34	:+1:	pomartel	2015-01-18 19:19:57
146	2014-10-24 20:54:56	@SiDChik do you want to resolve the merge conflicts?	lipis	2015-01-18 19:19:57
146	2014-10-25 17:28:38	+1 Looks better than #129.	camilonova	2015-01-18 19:19:57
146	2015-01-08 11:53:42	@lipis I added this feature and some other additional options in [sweetalert2](https://github.com/limonte/sweetalert2).	limonte	2015-01-18 19:19:57
146	2015-01-18 19:19:57	This is now possible through the `html`attribute. Thanks for your contribution! :)	t4t5	2015-01-18 19:19:57
145	2014-10-21 16:31:09	On mobile devices for example, if the buttons width does not allow to show them on the same line, the function to calculate the top margin fails and the returned offset (topMargin) is wrong, resulting in a modal not being vertically centered.	fidoboy
145	2014-10-22 05:30:27	Well, it seems that the function that calculates the topMargin to center in vertical the modal also fails when the contents has multiple lines. I think that this function should be enhanced to take the real items height into account after the content have been filled. Also notice that i'm testing this on mobile device (iPhone) with a limited space on screen.	fidoboy
145	2014-11-18 14:29:11	Any ideas about how to solve this issue?	fidoboy
145	2015-02-10 14:33:44	I'm noticing the same issue testing on iPhone 5 screen size – if 'text' has content (eg. over 6-7 lines) the modal doesn't centre on the screen and the action buttons are un-clickable and can't be scrolled into view)	voodoo6
145	2016-04-21 20:50:36	same issue	esetnik
144	2014-10-20 01:40:32	Sweet Alert is not working is these browsers - **IE8** (Windows XP) - **IE9** (Windows 7) - **IE10** (Windows 7) These browsers fail in [line 170](https://github.com/t4t5/sweetalert/blob/master/lib/sweet-alert.js#L170) ![ie9](https://cloud.githubusercontent.com/assets/2084193/4695556/6330f1aa-5832-11e4-8bbb-a9c8984da22a.png) ![screen shot 2014-10-20 at 8 27 20 am](https://cloud.githubusercontent.…	ImBobby	2015-01-19 07:28:30
144	2014-10-20 10:22:42	Try with this fork: https://github.com/t4t5/sweetalert/pull/94	miguelxt	2015-01-19 07:28:30
144	2015-01-19 07:28:30	This has been fixed.	t4t5	2015-01-19 07:28:30
143	2014-10-19 14:16:08		lipis	2014-10-21 05:47:32
143	2014-10-19 14:16:50	We really need the #110 for various spaces and tabs :)	lipis	2014-10-21 05:47:32
143	2014-10-21 05:37:03	Good find. Will add both this and #110 ;)	t4t5	2014-10-21 05:47:32
142	2014-10-19 13:45:09	Removed the `-moz-animation` and `-moz-keyframes` as they are useless these days - [Can I use animation](http://caniuse.com/#search=css-animation) - [Can I use keyframes](http://caniuse.com/#search=keyframes)	lipis	2015-01-18 19:20:44
142	2014-10-19 22:11:13	It says that 0.39% global usage stills need them, it isn't much but how much doest it hurt to just leave it there?	LogIN-	2015-01-18 19:20:44
142	2014-10-19 22:20:30	0.39%?!?! Come on.. this is not IE world.. and it hurts around 123 lines to be exact..	lipis	2015-01-18 19:20:44
142	2014-10-19 22:54:05	"?!?!" :) you convinced me! but i wouldn't remove them anyway.. :P	LogIN-	2015-01-18 19:20:44
142	2014-10-20 00:29:43	Luckily is not your project to decide :P Firefox is getting better with the autoupdates so it won't take too much time and again.. we are talking about 0.39%.... :D	lipis	2015-01-18 19:20:44
142	2014-10-25 17:14:02	@lipis can you update your PR to remove conflicts. +1 on this merge, less code to maintain is better.	camilonova	2015-01-18 19:20:44
142	2014-10-25 17:17:29	I will once I'm at home..	lipis	2015-01-18 19:20:44
142	2015-01-18 19:20:44	I agree that it's unnecessary. It has now been removed. :)	t4t5	2015-01-18 19:20:44
141	2014-10-18 22:34:25	Regarding https://github.com/t4t5/sweetalert/issues/124 Made an event "swal:init" that you can listen to in case you want to display the modal on document load, this way you can just put it in document.body.addEventListener("swal:init", function() { swal("Head", "Body") })	jkrup	2015-03-09 15:58:13
141	2015-03-09 15:15:14	Thank you so much @mazlix , the onload popup works perfect when i included your sweet-alert.js file. The only problem is that now, the HTML, the timer and other functions are not working. How can we fix it? Many thanks in advance!	prateekvarma	2015-03-09 15:58:13
141	2015-03-09 15:58:13	Hey @prateekvarma, I actually have updated to the current masterbranch version (or any version after https://github.com/limonte/sweetalert2/commit/f05f05de7ed5d810c5857e28ff4eea7068a5e634) on master branch and it seems that now you can just use $(document).ready() to initialize a sweetAlert.	jkrup	2015-03-09 15:58:13
141	2015-03-09 16:56:58	Thank you for the quick reply, @mazlix . I'm afraid something is wrong there - The version of the file "limonte@f05f05d" still does not implement the HTML. And the latest version of it does not work at all. It'll be a great help if you could fix it!	prateekvarma	2015-03-09 15:58:13
141	2015-03-11 15:07:38	Whats happening is - the sweetalert2.min.js file, and the sweetalert2.css files both miss one 'dot' in the repository, otherwise it works like a charm...Cheers!	prateekvarma	2015-03-09 15:58:13
140	2014-10-18 21:11:48	With only the `.sass-cache` that was produced after I compiled the *.sass file.. Could add more default files if needed..	lipis	2015-01-18 19:21:05
140	2014-10-25 17:17:46	@lipis can you close this. #158 should be more complete.	camilonova	2015-01-18 19:21:05
140	2015-01-18 19:21:05	.gitignore has been added. Closing.	t4t5	2015-01-18 19:21:05
139	2014-10-17 22:59:32	This PR adds a method to `sweetAlert` for allow default params configuration, you only have to call the `setDefaults` method before call any `sweetAlert`, later each new popup will have the user config. #### Usage <S_CODE_TOKEN>	zzarcon	2014-10-21 05:47:32
139	2014-10-19 09:24:50	@t4t5 will be great if you can take a look to this PR, thanks in advance :D	zzarcon	2014-10-21 05:47:32
139	2014-10-20 10:53:35	There seems to be a small bug for the popups that have other sweetAlerts attached to the "cancel" or "confirm"-buttons. The modal's buttons don't change. It's probably an easy fix though. :) ![bug](https://cloud.githubusercontent.com/assets/2598660/4699923/4d5fa58c-5847-11e4-8712-35f8228ece3c.png)	t4t5	2014-10-21 05:47:32
139	2014-10-20 11:46:53	@t4t5 Ups, it's fixed now, there was a problem due using the same instance when creating a new popup. Please check it again, and thanks for the support :)	zzarcon	2014-10-21 05:47:32
138	2014-10-17 19:38:40	Hi. It'll help if the above script doesn't close it's closure.	Aristona	2014-11-09 10:34:01
138	2014-10-25 17:18:42	+1 Should fix issues when concatenating files.	camilonova	2014-11-09 10:34:01
137	2014-10-17 19:16:35	Fixes issue #133. ~~I have a manually-edited minified version on `issue133-min`, which can be merged into here if desired.~~ Don't trust `issue133-min`: It was hard enough manually merging the changes for v3.1.0; I don't think I can do it again for v3.2.0.	jack126guy	2015-01-18 19:23:01
137	2015-01-18 19:23:01	I personally prefer when the focus is set by default on the action-button and not the cancel-button. Maybe it should be a choice? Will reopen if anything changes.	t4t5	2015-01-18 19:23:01
136	2014-10-17 13:09:39	I'm trying to open the same url on IE8 but there is one problem. The sweetAlert is not working.	lotusgt1suri	2015-01-19 07:35:22
136	2014-10-18 04:41:53	+1	sharshenov	2015-01-19 07:35:22
136	2014-10-20 01:41:50	Apparently, it doesn't work in [IE9 and IE10](https://github.com/t4t5/sweetalert/issues/144) either.	ImBobby	2015-01-19 07:35:22
136	2014-10-20 12:46:27	I created this workaround : <pre><code> function isIE () { var myNav = navigator.userAgent.toLowerCase(); if((myNav.indexOf('msie') != -1)) { return parseInt(myNav.split('msie')[1]); }else { return (myNav.indexOf('MSIE'))? parseInt(myNav.split('MSIE')[1]): false; } } var proxied = swal; swal = function() { if(isIE() == '7' || isIE() == '8' || isIE() == '9') { if(typeof arguments[0]['showCancelBut…	SiliticX	2015-01-19 07:35:22
136	2014-10-20 14:54:56	@SiliticX thx for the workaround	rdubigny	2015-01-19 07:35:22
136	2014-10-20 15:00:17	Actually i made some adjustements. Here's a small guide : First apply the fix in sweet-alert.js on line 695 : <code>if (document.readyState === "complete" || document.readyState === "interactive" && document.body) {</code> then that should work for IE9 and over. Next step is to include the file: <S_CODE_TOKEN> This will make sure there's no errors in IE 8(if you need that, if you don't just inclu…	SiliticX	2015-01-19 07:35:22
136	2014-10-28 16:39:35	@t4t5 could this be as part of the project?	camilonova	2015-01-19 07:35:22
136	2014-11-05 08:20:47	Hi, i made a pull request to add IE8 support : https://github.com/t4t5/sweetalert/pull/189	JulienG-EEC	2015-01-19 07:35:22
136	2014-11-05 10:31:57	great!	rdubigny	2015-01-19 07:35:22
136	2014-11-05 23:26:05	+1	ShaggyDude	2015-01-19 07:35:22
136	2015-01-19 07:35:22	This has been fixed. Thanks for the heads up!	t4t5	2015-01-19 07:35:22
135	2014-10-17 12:57:22	Removes the outline that firefox creates when a modal appears. (Fixes issue #70) Although when recompiling the SCSS according to the README using `sass --style compressed --sourcemap=none sweet-alert.scss sweet-alert.css`, for some reason it outputs differently to how it was originally stored in the repository (not-compressed).	peterkos	2014-10-21 05:47:31
134	2014-10-17 10:36:04		dimd13	2014-10-26 13:22:42
133	2014-10-17 05:08:41	I understand that focus is set on the OK/Confirm button because sometimes there is only that button. But for actual Confirm/Cancel messages, wouldn't it be "safer" to set the initial focus on the Cancel button? I assume that, if something needs confirmation, it shouldn't be subject to an accidental Enter keystroke.	jack126guy	2015-01-19 07:50:26
133	2015-01-19 07:50:26	The default behaviour I've seen is that the focus in on the action-button, not the cancel button. I'm considering making this optional though.	t4t5	2015-01-19 07:50:26
133	2016-12-28 08:31:54	What is status on setting focus on cancel instead of action?	sweco-semmod	2015-01-19 07:50:26
133	2017-01-31 09:10:46	@sweco-semmod Sweetalert2 at https://github.com/limonte/sweetalert2 have an option to focus cancel.	emilv	2015-01-19 07:50:26
132	2014-10-17 02:32:44	This fixes #131. I manually edited the minified version; feel free to replace it with an automatically generated one.	jack126guy	2015-01-18 19:21:25
132	2014-10-25 17:30:33	This should be merged	camilonova	2015-01-18 19:21:25
132	2014-12-30 12:54:43	:+1:	bhaveshgohel	2015-01-18 19:21:25
132	2014-12-31 05:11:22	I doubt anyone's pulled from this, but I've rebased this change on the current version.	jack126guy	2015-01-18 19:21:25
132	2015-01-12 16:29:16	@jack126guy It seems like this repo is inactive now, I fixed this and added some additional features to [sweetalert2](https://github.com/limonte/sweetalert2).	limonte	2015-01-18 19:21:25
132	2015-01-18 19:21:25	This is fixed in 0.4.0. :+1:	t4t5	2015-01-18 19:21:25
131	2014-10-16 22:39:14	When I open a standard alert I expect to be able to close it with a press of the [ESC] key. The demo located here: http://tristanedwards.me/sweetalert, does not include that functionality.	Solidwhite	2015-01-19 07:40:24
131	2014-10-17 00:24:10	The source code is: if (keyCode === 27 ) && !($cancelButton.hidden || $cancelButton.style.display === 'none')) { // ESC to cancel only if there's a cancel button displayed (like the alert() window). However the last part of the comment is wrong and you are right (both tested on Chrome & Firefox).	ahnwooseon	2015-01-19 07:40:24
131	2014-10-20 06:37:39	I've opened PR #132 to address this. (Not sure if referencing sends a notification.)	jack126guy	2015-01-19 07:40:24
131	2014-10-24 22:24:52	Always nice when refinements make your code more simple. :)	Solidwhite	2015-01-19 07:40:24
131	2015-01-12 16:29:24	It seems like this repo is inactive now, I fixed this and added some additional features to [sweetalert2](https://github.com/limonte/sweetalert2).	limonte	2015-01-19 07:40:24
131	2015-01-18 22:58:06	This issue has been fixed, as noted in #132.	jack126guy	2015-01-19 07:40:24
130	2014-10-16 16:17:56	It would be nice to have a copy-to-clipboard for multi-text error messages (such as a back-end stacktrace).	ihr	2015-01-19 07:37:13
130	2014-12-11 07:03:36	+1	janzhongi	2015-01-19 07:37:13
130	2015-01-19 07:37:13	I don't think this is suitable for SweetAlert to be honest. I don't see it as a debugging tool for developers, but rather an improved UI for the users. Developers should be using the console. :)	t4t5	2015-01-19 07:37:13
129	2014-10-16 12:52:05	Add new alert type: **HTML** **EDIT:** now using `allowHtml` option instead of `type` This will allow creating HTML alert box, can be use to create custome dialog types, for example: Prompt, Date picker,... Usage: <S_CODE_TOKEN>	huytd	2015-01-18 19:24:08
129	2014-10-16 18:53:28	Wouldn't it be better if there's another option, `allowHtml` for instance, and keep the type as the original array?	samacs	2015-01-18 19:24:08
129	2014-10-16 21:08:37	I agree with @samacs that html is not a type of dialog, it is a different feature completely. I could want to make an error dialog with html within. Unfortunately I don't think that the project owner wants to allow HTML in the alerts at all.	pomartel	2015-01-18 19:24:08
129	2014-10-16 21:12:54	Looking at the code, seems very easy to support this feature, but the modal's markup is out of the scope of the parameters so we cannot decide how to define the markup if it will allow HTML. I just glanced the code so I cannot tell if this is completely true. I'll make a pr in my free time and push the branch.	samacs	2015-01-18 19:24:08
129	2014-10-16 21:16:12	Well, if that's the case, @pomartel lets fork it and add the feature -.-	samacs	2015-01-18 19:24:08
129	2014-10-16 21:17:39	Maybe there is something I don't understand but why would we want to escape the HTML at all? Why not give total freedom to the developer to put what he wants in the alert? In my opinion, this should not even be an option so I just removed `escapeHtml` call in my branch : https://github.com/pomartel/sweetalert/commit/5756a87d0a0726e947d89e3f8a6f675e4b005be5	pomartel	2015-01-18 19:24:08
129	2014-10-16 22:05:11	(y)	samacs	2015-01-18 19:24:08
129	2014-10-17 01:18:04	Yeah, you guys are right. It should be another option (`allowHtml`), I'm sooooo lazzzyyyyy :dancer: I see @t4t5 put the `escapeHtml` everywhere, may be he wanted to prevent XSS attack or something. How do I change my submited pull request? Or just make another pull request?	huytd	2015-01-18 19:24:08
129	2014-10-17 02:34:47	@huytd that should probably apply to the title as well.	pomartel	2015-01-18 19:24:08
129	2014-10-17 03:12:41	I added a commit to use `allowHtml` option instead of `type` :D	huytd	2015-01-18 19:24:08
129	2014-10-22 07:36:46	In that particular PR you shouldn't change/fix the icon thingy as it is totally separate subject and should be in a separete PR	lipis	2015-01-18 19:24:08
129	2014-10-23 15:19:48	With HTML support you're bound to put lots of other things in the alert. Which creates issues if the alert becomes bigger than the window height. Add scrolling with the HTML support or a separate issue?	vmitchell85	2015-01-18 19:24:08
129	2014-10-23 17:28:37	@vmitchell85 I think the main use case for html in the alert is to add links in the text or basic styling tags. I don't see what's the added value of stripping html tags. Why not let the developer choose what he wants to put in his alerts?	pomartel	2015-01-18 19:24:08
129	2014-10-24 13:01:56	@pomartel - I wasn't advocating not using HTML, I am 100% for HTML... my concern is that if you put enough items into the alert and the window is small you currently can't scroll (as I've downloaded this code change and tested)	vmitchell85	2015-01-18 19:24:08
129	2014-11-27 14:53:17	Hey, I used the script and it works great - except for one thing : Input fields are not clickable on chrome. I'm passing the escaped HTML with an input field, and the field shows up fine. According to the inspector, -webkit-user-select is set to 'text' in the elements, so that's fine too. Works fine on Firefox. Thanks!	Ashwinning	2015-01-18 19:24:08
129	2014-12-03 10:45:47	Same error as @Ashwinning : did you managed to fix it ?	kai23	2015-01-18 19:24:08
129	2014-12-17 10:25:59	Hi, I also confirm that allowhtml works however what happened to timer function? it seems to be removed	giroin	2015-01-18 19:24:08
129	2015-01-08 11:54:17	@huytd I added this feature and some other additional options in [sweetalert2](https://github.com/limonte/sweetalert2).	limonte	2015-01-18 19:24:08
129	2015-01-18 19:24:08	This is now possible through the `html`attribute. Thanks for your contributions and opinions folks! :)	t4t5	2015-01-18 19:24:08
128	2014-10-16 09:14:04	Please, add browser compatibility table.	sompylasar	2015-01-20 11:39:33
128	2015-01-20 11:39:33	This has now been added in 0.4.1 (better late than never)! Closing. :)	t4t5	2015-01-20 11:39:33
127	2014-10-15 18:40:31	Hello, It seems that when the SweetAlert dialog opens another one after it's done, the tab key stops working, all other keystrokes are okay. You can recreate this using the example on http://tristanedwards.me/sweetalert. This one specifically: <S_CODE_TOKEN> I believe it's copying over the keystroke handling from the previous modal, specifically in the closeModal() function, this part: <S_CODE_TO…	heero-yuy
127	2014-10-16 15:40:28	From that example I can't really see that what you are saying is true, Becaues the 'tab' key is just moving between the buttons, when I get the second modal I have only one button, so no matter how much you will press the tab button it'll always stay on it's single one button it has.	littleneotrix
127	2014-10-16 18:19:19	Sorry I didn't make that clear! Yes it's tabbing IN the model, but after you close the second modal, you lose the ability navigate the web page with the tab key (No modals on screen just the web page).	heero-yuy
127	2014-10-16 22:25:27	I've attempted a fix at [jack126guy/sweetalert@issue127](https://github.com/jack126guy/sweetalert/tree/issue127). It seems to work insofar as the focus returns to the button on the page. However, it reveals another issue: You still can't tab to another button, and when you hit Enter to show the alert again, things get weird.	jack126guy
127	2014-10-17 14:46:11	Yes I attempted a similar fix to yours but with a window global variable to make sure it's an element from the website other than SweetAlert, it does focus the element on the document but the Tab key is still not working. What seems to have fixed it for now is removing the **stopEventPropagation(e)** in the **if(keycode == 9)** clause in the **handleKeyDown** method. But I'm guessing there are ot…	heero-yuy
127	2014-10-21 13:01:19	So in case anyone wants a temporary fix for this bug, here's a repo I forked from this project: https://github.com/heero-yuy/sweetalert.git It works 100% for all my projects so far but I haven't tested it extensively to make sure my changes didn't break any other functionality.	heero-yuy
127	2015-05-07 16:55:01	i fixed it inserting the two line of code above on the begin of the function sweetAlert or swal at the line 215, i don´t know if its the best solution, but its working for me. <S_CODE_TOKEN>	jayquest
127	2015-08-31 13:50:39	:+1: . This should get some priority. The fix by @jayquest seems to work.	ajanini
127	2015-09-02 07:12:37	To implement the fix by @jayquest without changing the library, I used the following code: var previousWindowKeyDown = window.onkeydown; swal({ title: 'Are you sure?', closeOnConfirm: false, closeOnCancel: false }, function (isConfirm) { window.onkeydown = previousWindowKeyDown; if (isConfirm) { swal('Deleted!', 'Your imaginary file has been deleted.', 'success'); } else { swal('Cancelled', 'Your…	amoralidad
127	2015-09-09 20:52:52	To expand on @amoralidad 's fix you can use this to include only once after you include the sweet alert library in your project and it will decorate the swal service so your code and the library stays unobstructed (without coding the fix above in every call) until a permanent fix is made. <S_CODE_TOKEN>	JustinWinthers
127	2015-09-29 08:30:34	I can confirm this bug as well and the above workaround works well too! :+1:	bkintanar
127	2015-10-08 09:22:18	Yup, the workaround of @JustinWinthers works fine!	mattiasnordqvist
127	2015-10-08 13:06:39	however, it seems to f-up using escape and enter keys in the dialog	mattiasnordqvist
127	2015-11-04 22:46:50	The workaround of @amoralidad worked for me. Thanks!	dbedoya
127	2015-11-23 18:29:43	thanks @jayquest... @t4t5 please fix this in master branch!	daton89
127	2016-03-07 20:28:24	I just submitted a pull request with my solution. [https://github.com/t4t5/sweetalert/pull/547](url)	jayquest
127	2016-08-25 16:48:20	@JustinWinthers , using your code breaks the `type: 'input'`. When trying to click on "Cancel" button to close the dialog, it says `swal.showInputError is not a function`. For an example, go to `http://clubcare.no/dashboard` and tap on `Glemt passord` ( forgot password ) Removing your function makes it work again. Any ideas on how to get rid of this behavior ? Thank you!	EduardJS
127	2016-09-16 19:27:44	@jayquest Thank you for fixing this issue.	viralpandya
127	2017-01-04 13:25:31	Hi @JustinWinthers I tried your suggestion to fix this tabbing issue after SweetAlert opens. It fixed the issue, however I started getting this error when I try to close the Sweetalert using `swal.close();` when the `cancel` button is clicked: <S_CODE_TOKEN> This is similar to what @EduardJS said above. Is there a way to get them working? I feel we got so close but due to this error, I had to rem…	Mr-Anonymous
127	2017-01-11 01:41:36	The simplest possible solution based on the workaround of @JustinWinthers that I could found (without modifying the library), is to hook only into the `swal.close` function and set the `window.onkeydown` to the previous `window.onkeydown` event handler: <S_CODE_TOKEN> or in my case even simpler: <S_CODE_TOKEN> With this workaround it is now also possible to use the Enter and Escape keys in the di…	kosst
127	2017-01-13 21:09:50	@kosst Perfect. Thank you so much for sharing that. I tried your code and it works perfect. Thank you so much!! Cheers, Neel.	Mr-Anonymous
126	2014-10-15 18:27:22	Issue #24 was fixed, but it broke in 0.1.1+	djm61	2014-11-25 22:44:50
126	2014-10-15 20:14:29	I think the patch merged uses a different format, instead of using arrays (like my patch) it uses \n.	ramirovjr	2014-11-25 22:44:50
126	2014-10-15 20:28:17	Awesome, you are correct. You can close this issue. Thanks!	djm61	2014-11-25 22:44:50
125	2014-10-15 15:16:43		oitozero	2014-11-11 18:11:38
124	2014-10-15 09:06:22	how can i trigger the swal on document load ?	Stefflan00	2015-01-19 07:40:38
124	2014-10-15 11:56:34	Do it with like that: <S_CODE_TOKEN> It's not working from some reason without setting a timeout...	littleneotrix	2015-01-19 07:40:38
124	2014-10-16 22:32:06	@littleneotrix It works for me (Firefox 32) if you embed it in a jQuery .ready() handler: <S_CODE_TOKEN>	jack126guy	2015-01-19 07:40:38
124	2014-10-17 11:38:29	Strange @jack126guy , for me it's not working when I put it like that in .ready() handler. That's why I'm doing it (if needed), with setTimeout.	littleneotrix	2015-01-19 07:40:38
124	2014-10-18 22:43:59	Just made https://github.com/t4t5/sweetalert/pull/141 which creates an event when the modal is initialized so you can now put <S_CODE_TOKEN> or if you're not using jQuery: <S_CODE_TOKEN>	jkrup	2015-01-19 07:40:38
124	2014-10-29 10:40:04	Thanks for that solution mazlix, works for me nicely.	humPah	2015-01-19 07:40:38
123	2014-10-15 06:36:12	testing	mishra11	2014-10-15 06:45:52
122	2014-10-15 04:51:03	It'd be great to publish this library to CDNs: - http://www.jsdelivr.com/ - https://cdnjs.com/ - ...	pilwon	2015-03-19 15:54:50
122	2014-10-22 19:11:43	+1	timelyportfolio	2015-03-19 15:54:50
122	2015-03-19 15:54:50	Boom! Not the latest version yet (v0.5.0), but it will probably be there soon! http://www.jsdelivr.com/#!sweetalert https://cdnjs.com/libraries/sweetalert	t4t5	2015-03-19 15:54:50
121	2014-10-15 02:29:09	Added `gulp` support. Please note of the directory changes in `index.html`'s head (thank [browsersync](http://browsersync.io) for that....)	peterkos	2015-01-19 07:04:26
121	2015-01-19 07:04:26	Gulp support has now been added! Thanks for your suggestion.	t4t5	2015-01-19 07:04:26
120	2014-10-15 01:51:03	I noticed there lies codes where undefined value is compared. I thought it'd be good to prevent mutation of undefined value (in the case of ECMAScript 3)	kelvintaywl	2015-01-19 06:51:23
120	2015-01-19 06:51:23	This has been fixed. Thanks for your input!	t4t5	2015-01-19 06:51:23
119	2014-10-14 20:33:53	I've built this per the instructions exactly, but isConfirm is always undefined. There are no errors in the console. Any ideas? Thanks! <S_CODE_TOKEN>	jkmpls	2014-10-15 14:23:19
119	2014-10-15 11:59:54	That is because the 'function' isn't getting any parameters and should not to. Do it without the parameter you're trying to pass 'isConfirm', because this function is called ONLY when you press the confirm button, if press the 'cancel' button it'll never go to this 'function' and will exit the modal. Are you trying from some reason check the 'cancel' press event?	littleneotrix	2014-10-15 14:23:19
119	2014-10-15 13:50:57	Yeah, I want to re-check the checkbox if they click cancel. I'm following the [5th example here](http://tristanedwards.me/sweetalert), with the parameter being passed.	jkmpls	2014-10-15 14:23:19
119	2014-10-15 13:58:17	Yeah, you are totally right about it. He has this function, but strange didn't saw it before, maybe he added it on the latest releases (I hope you're using the newest version, which is 1.2.0). BTW, code seems to be fine. I added the code from the 5th example and the isConfirm is working fine. Try & see if you need to update your script.	littleneotrix	2014-10-15 14:23:19
119	2014-10-15 14:23:07	That was it... apparently it was updated in the week since I downloaded it. Thanks for your help!	jkmpls	2014-10-15 14:23:19
118	2014-10-14 18:10:13	Is it possible to create a Chrome Extention to really override the native popup to be this awesome instead? I like this styling and i hope one day browsers will show alerts like this (i'm still not sure why alerts look like the ones from 2004), but perhaps we can force it?	Martinspire	2015-01-19 07:52:57
118	2014-10-16 03:57:14	I am working on this... Will update when complete!	kodypeterson	2015-01-19 07:52:57
118	2014-10-16 07:23:23	I don't see how that's possible - the native browser alerts are blocking, whereas anything you're bound to code yourself will by asynchronous. Keep me posted if you make any headway!	quentindemetz	2015-01-19 07:52:57
118	2014-10-16 09:00:31	@kodypeterson nice! Keep us posted :+1:	Martinspire	2015-01-19 07:52:57
118	2015-01-19 07:52:56	I'm closing this for now. If @kodypeterson or someone else releases something, I'll add it to "Related projects", but it's not on the current SweetAlert roadmap.	t4t5	2015-01-19 07:52:57
117	2014-10-14 16:43:21	Hey, First of all, wonderful stuff there! :+1: This update includes automated grunt tasks for watching, minifying the CSS and JavaScript. Hope that helps other people wanting to contribute. Cheers	jabranr	2015-01-19 06:52:05
117	2015-01-19 06:52:04	I decided to use Gulp instead at the end of the day, but many thanks for your input! :)	t4t5	2015-01-19 06:52:05
116	2014-10-14 10:43:14	Would be great if there was a possibility to disable such jumping effects of alerts.	coderaiser	2015-01-19 07:41:09
116	2014-10-14 12:39:51	Duplicate of #62	theunexpected1	2015-01-19 07:41:09
116	2015-01-19 07:41:09	You can now pass `animation: false` to disable the pop animation.	t4t5	2015-01-19 07:41:09
115	2014-10-14 10:09:39	Hey, I saw that 6 days ago in the previous version you added the auto close timer functionality. Now in the new version (0.2.0) I see this function is gone. Is it by mistake or intentional? Thanks :+1:	littleneotrix	2014-10-22 19:39:41
115	2014-10-16 09:24:17	I like this feature too, especially for success message, it could be perfect that you can specify a delay to avoid a user click.	sylouuu	2014-10-22 19:39:41
115	2014-10-16 12:13:13	Hey, @sylouuu , If you want I can send you my own version of this script. I took & developed this 'timer' feature by myself. I don't know why the developer removed this feature, but if you want you can use mine till he'll get it back, and you won't need to do any changes in your code because in his previous version I saw he called the method 'timer', so did I.	littleneotrix	2014-10-22 19:39:41
115	2014-10-16 12:15:26	Thank you @littleneotrix, I'd like to get your version, could you upload it on pastebin or something? Bests	sylouuu	2014-10-22 19:39:41
115	2014-10-16 12:19:42	@sylouuu , Here you go :) http://pastebin.com/AUsYfWPJ	littleneotrix	2014-10-22 19:39:41
115	2014-10-16 13:15:52	But how to remove the "OK" button? I'd like to use sweetalert as a quick notification... Then no action needed.	sylouuu	2014-10-22 19:39:41
115	2014-10-16 13:18:00	Well, thought about too but I didn't tried to do that eventually. Maybe tomorrow when I'll have some free time I'll try to make another method called 'disableButtons' or something like that. But I won't promise anything. :)	littleneotrix	2014-10-22 19:39:41
115	2014-10-21 18:02:37	@littleneotrix That feature has never been on the official repo as far as I know. Are you sure you weren't using a fork? However, it will be implemented in the next version (wohoo!)	t4t5	2014-10-22 19:39:41
115	2014-10-21 18:05:22	@t4t5 , well yes, I downloaded it from the main page because I saw it was recently updated (back then), so i downloaded to check what's new and I saw it has the 'timer' attribute. After a day i went back to download it, I saw it updated again in that same day & noticed it was removed.	littleneotrix	2014-10-22 19:39:41
115	2014-10-21 18:23:21	@t45 and is it possible to hide all buttons (cancel and confirm)? Bests	sylouuu	2014-10-22 19:39:41
115	2014-10-22 15:26:29	Here is my [forked repository](https://github.com/mkoczka/sweetalert) with timer feature implemented. I also did the [pull request](https://github.com/t4t5/sweetalert/pull/83) so it can be merged.	mkoczka	2014-10-22 19:39:41
115	2014-10-22 19:39:41	Auto close timer is now in v0.3.0 through PR #83 :)	t4t5	2014-10-22 19:39:41
114	2014-10-13 15:29:45	in callback (used as confirm() analog) function angular doesn't render changes from model to view	ghost	2014-10-13 19:06:52
114	2014-10-13 18:03:39	You need to call $scope.$apply() in the callback. There's a really great article on this here: http://jimhoskins.com/2012/12/17/angularjs-and-apply.html	malcolmocean	2014-10-13 19:06:52
114	2014-10-13 19:06:52	Hm... It's works! Thank you!	ghost	2014-10-13 19:06:52
113	2014-10-13 11:55:16	I've added a parameter for overriding the Cancel button color, similar to the Confirm button.	tomcashman	2015-01-20 11:30:19
113	2014-10-14 15:21:00	+1!	virgo79	2015-01-20 11:30:19
113	2014-10-16 09:36:51	Hm. The reason why the Confirm-button has a color changing option is to hint whether the action is considered good (green) or dangerous (red) for example. I can't really see the same use case for the cancel button. Shouldn't they always have the same color, and in that case, wouldn't it just be easier to change the CSS?	t4t5	2015-01-20 11:30:19
113	2014-10-16 09:51:12	I added it because I needed to change the color to match the color scheme of the rest of my UI. For some reason when I tried to override the color through CSS ( .sweet-alert button.cancel ) the selector never matched. My CSS was being brought in correctly and being applied to other elements but wasn't even showing up as being overridden in the 'Computed' tab in Chrome for the alert. But consideri…	tomcashman	2015-01-20 11:30:19
113	2014-10-17 10:14:49	I agree with tomcashman. Sometime I need to change the cancel button color (grey, green, blue) based on what I need to do. This will give more flexibility.	virgo79	2015-01-20 11:30:19
113	2015-01-20 11:30:19	This should be changed through CSS (`.sweet-alert button.cancel`). In my opinion, the cancel button should always look the same, since it's not supposed to have any special actions bound to it (except the ones helping with the cancellation). I'm closing for now unless there are big objections to my point of view. :)	t4t5	2015-01-20 11:30:19
113	2015-03-19 17:22:42	@t4t5 I disagree, Cancel is not always an "ignore" action, but this can already be accomplished with CSS passing the customClass attribute. This gives you full styling over both buttons depending on the CSS class you pass. <S_CODE_TOKEN> <S_CODE_TOKEN>	parterburn	2015-01-20 11:30:19
113	2015-03-20 04:39:41	no in css, please in js!	kidchenko	2015-01-20 11:30:19
113	2015-04-11 03:11:41	+1	xming13	2015-01-20 11:30:19
113	2015-08-19 19:37:48	+1 please merge!	toadkicker	2015-01-20 11:30:19
113	2017-01-25 12:36:56	+1	gerardreches	2015-01-20 11:30:19
112	2014-10-13 03:54:11	I can't access Google, but the SweetAlert style must use its font, what advice?	leven0106	2015-01-19 07:51:54
112	2014-10-14 16:48:47	Well, just of curiosity... How's that, that you don't have access to Google? Did you blocked access to outside sources with 'Content-Security-Policy' or are you just working on a project on a computer without internet access? About the advice... If you don't have access to Google, the only thing you can do is to download the necessary font files. As you can see the first line in sweet-alert.css i…	littleneotrix	2015-01-19 07:51:54
112	2015-01-19 07:51:54	The Open Sans dependancy has now been removed. :)	t4t5	2015-01-19 07:51:54
111	2014-10-12 17:27:00	Would it be possible to add a "loading" state? For example, with the delete example you would likely want to ask for confirmation (type: warning), update the database (type: loading) and then show a confirmation message (type: success/error).	pemrouz
111	2014-10-14 17:10:09	Well, this plug can't know about a loading state for example of an ajax request, if that's what you're asking... You can do something like that though (if it's an AJAX request of course) <S_CODE_TOKEN> In 'progressHandlingFunction' function you'll put a sweet-alert with Loading icon (find on Google or something), the type of the sweet alert will be 'null', as it has to built-in type. In 'loadedHa…	littleneotrix
111	2014-10-21 22:21:37	+1, i would like a Loading state beautiful how success and error =).	overallduka
111	2014-10-21 23:31:00	Yep, I'm not worried about the AJAX code. I can do that. I was talking about implementing a coherent, loading state design that looks as nice as the other states. As opposed to finding a loading icon on Google or something! :) Perhaps something like the initial success animation where the tick continuously rotates around the circle?	pemrouz
111	2014-10-22 11:22:10	:+1:	binarious
111	2014-11-01 08:11:00	:+1: a loading state would be awesome have	programming-kid
111	2014-11-03 11:16:55	:+1: Would like to see this as well!	Dudelisius
111	2015-01-13 03:24:22	Requesting this as well.	IsaiahJTurner
111	2015-01-14 09:49:30	It seems like this repo is inactive now, I added loading state and some additional features to [sweetalert2](https://github.com/limonte/sweetalert2). See last example with ajax request here https://limonte.github.io/sweetalert2/	limonte
111	2015-02-24 11:16:43	+1 for loading state, but it's possible to have something like this : https://raw.githubusercontent.com/pedant/sweet-alert-dialog/master/play_progress.gif	babeuloula
111	2015-04-03 17:34:39	@babeuloula that's the Android fork. It's not possible on the JS version	chriscct7
111	2015-04-03 17:36:07	Yes i know, but for an AJAX request, it's possible no ?	babeuloula
111	2015-04-03 17:38:33	I'm not sure what you mean. That action and the assets are not available in the JS version. They are the android fork only. The ticket here is to add the functionality from the Android fork to the JS version	chriscct7
111	2015-04-03 18:35:14	Yes I know, and I think, it's very intresting to implement this foncitonality from the Android fork on the JS version	babeuloula
111	2015-04-23 18:36:40	Well i have this little snippet that works for me. it's a little hack but looks beautiful all the same. <pre> $(document).on("click", "blah blah", function() { swal({title:"", text:"Loading", imageUrl: link/to/your/loading/image", showConfirmButton:false, allowOutsideClick:false}); $.ajax({url:url, type:'POST', data:data,success:function() { swal.close(); //or whatever you want to implement here …	daybaryour
111	2015-05-18 08:11:10	Loading is needed. Ajax request need time, at this time some user actions should be prevented. Like: click delete button twice. It will be awesome if I can custom the buttons like [ladda](http://lab.hakim.se/ladda/).	HelloCui
111	2015-12-10 21:33:13	+1	arkadiusz-wieczorek
111	2015-12-11 01:04:01	+1	ChadTaljaardt
111	2016-02-27 22:27:52	+1	atorscho
111	2016-02-27 23:03:26	-1	UnifiedInc
111	2016-03-23 00:35:55	+1	s9xie
111	2016-05-03 20:24:13	What about "showLoaderOnConfirm"? (that doesn't work with custom button text) It is minimalist but fits.	SparK-Cruz
111	2016-07-09 01:52:00	+1 It's too specific, but Ladda would work lovely.	seanlindo
110	2014-10-12 16:27:20	It's cool to have in any project: http://editorconfig.org/	lipis	2014-10-21 05:47:31
110	2014-10-13 14:13:05	:thumbsup: https://github.com/t4t5/sweetalert/issues/48	khaliqgant	2014-10-21 05:47:31
109	2014-10-11 18:01:10	Uncaught SyntaxError: Unexpected token ILLEGAL. To be honest I have no idea how to even add the script to my site. I have the css and js files, but I have no idea how to add them to my site :disappointed: I know.. n00b. It's not a bug, just my stupidity <S_CODE_TOKEN> Is this even right?	scuba323	2014-10-11 18:52:34
109	2014-10-11 18:52:34	I wasn't creating the function and onclick should be functionname() Sorry. Should have Googled first :)	scuba323	2014-10-11 18:52:34
108	2014-10-11 14:16:47	The example page (example/index.html) works as before (global swal & SweetAlert functions). I added an example page using requirejs (example/index_requirejs.html), in which require.js is loaded instead of sweet-alert.js. When using the require function in the inline script tag, sweet-alert.js is loaded and the swal function is usable inside the require function. With requirejs loading, no sweet-a…	cailloumajor	2015-02-11 11:02:19
108	2014-11-25 16:24:24	Must already be merged ...	Donov4n	2015-02-11 11:02:19
108	2014-12-07 21:17:41	Done. I rebased my work on cbb0d6b1dbd6ebe46697360a412590362272557b. There is no merge conflict anymore.	cailloumajor	2015-02-11 11:02:19
108	2015-01-09 20:57:04	I am looking forward to see this PR merged.	Agrumas	2015-02-11 11:02:19
108	2015-02-05 11:53:23	It would be good to add CommonJS support at the same time. Two birds one stone. I could submit another pull request. It would work as follows: <S_CODE_TOKEN>	danreeves	2015-02-11 11:02:19
107	2014-10-10 15:05:19	In some cases might be better to be able to provide the z-index in the sweet-alert params rather than play the which z-index adjustment game for the various elements on the page. JS has not been minified to reduce conflicts. <S_CODE_TOKEN>	khaliqgant	2014-11-11 01:23:35
106	2014-10-10 14:43:55	In order to be a drop in replacement for javascript's alert function, you really need to allow /n in create line breaks. This change allows that.	kevinkaske	2015-01-19 06:53:12
106	2014-10-10 23:39:30	#50 It has been implemented but I prefer your way of implementing. :+1:	xming13	2015-01-19 06:53:12
106	2015-01-19 06:53:12	This has already been implemented. Closing. :)	t4t5	2015-01-19 06:53:12
105	2014-10-10 14:32:45	What about adding a `package.json` to be installable via `Webpack` or `Browserify` as well? I could submit a PR.	zalad	2015-05-21 11:49:24
105	2014-10-31 10:12:53	+1	andrewhathaway	2015-05-21 11:49:24
105	2014-11-10 14:55:35	+1 for Webpack support !	netgusto	2015-05-21 11:49:24
105	2015-02-11 13:33:26	Added in v0.4.2! Yay!	t4t5	2015-05-21 11:49:24
105	2015-04-23 22:07:58	Is this still working? When I `require('sweetalert')` I get back an empty object... **EDIT:** It looks like this broke with version `1.0.0-beta` but it works with `0.5.0`. @t4t5 this issue should likely be reopened.	idolizesc	2015-05-21 11:49:24
105	2015-04-24 04:25:50	Yup, seems like it broke in the beta. Let's fix it!	t4t5	2015-05-21 11:49:24
105	2015-04-24 04:46:14	What setup are you guys using? When I test in Browserify and do `require('sweetalert');` I can run all the examples without any errors being thrown.	t4t5	2015-05-21 11:49:24
105	2015-04-27 19:25:02	I'm using Browserify as well, but I end up seeing the following: <S_CODE_TOKEN>	idolizesc	2015-05-21 11:49:24
105	2015-05-13 18:53:17	I have the exactly same issue here.	jackalopy	2015-05-21 11:49:24
104	2014-10-10 13:04:06	SweetAlert is working perfectly, but I am having an error. I use bootstrap modal and while I have it opened, I use as well SweetAlert. After I click 'Cancel', 'OK'.... on the SweetAlert, I get this 'Uncaught RangeError: Maximum call stack size exceeded' error. The problem is here: <S_CODE_TOKEN> When I comment this code, I don't have the error anymore. PS: I don't get this error when I don't have…	ramysa
104	2014-10-11 22:24:06	I had this error, too. It's because SweetAlert crashing with the bootstrap modal, I guess you're trying to prompt a sweet alert when you have an opened modal (of bootstrap). That's when this error you've mentioned is happening. You need somehow (well, I don't know what your needs are) first close the bootstrap modal, and only then prompt the sweet alert. And it'll be OK.	littleneotrix
104	2014-10-12 09:19:05	Thanks @littleneotrix. Exactly, I was trying to prompt the sweet alert while the bootstrap modal was opened and your solution totally works, but in my app I needed to leave it that way, this is why I had to comment the code.	ramysa
104	2014-10-12 09:56:53	Well, so you can try & play with it a bit... You can with Javascript right before you open the Sweetalert, just use .hide() on the bootstrap modal, and only then open the Sweetalert, but do it like that more or less: <S_CODE_TOKEN> As you can see in the function in the end of the object, I tell him to prompt back the modal. So... first hide the modal -> prompt the sweetalert -> on sweetalert's co…	littleneotrix
104	2014-12-12 23:25:06	I'm experiencing the same problem. Is this a bootstrap or sweetalert problem? The warning message in my case is generated by sweetalert, but could be caused by bootstrap.	manzato
104	2014-12-14 17:34:16	I have got the same error in my case, I have buttons in my modal, the buttons means to delete things, when clicked I use swal to confirm, at this point no error, but when I proceed and click 'cancel' or 'confirm' button, I get the error.	firstdev
104	2014-12-21 16:09:07	I am getting this issue as well, deferring to using bootstrap's alert class for now.	kedarv
104	2015-02-26 18:26:36	I ran into the same issue and came up with a decent way of handling it. I basically hide the modal, show swal, and on confirm bring back the modal. If one is using magnific popup for example, the code would look similar to this: <S_CODE_TOKEN> This is basically what @littleneotrix was talking about. I just didn't catch his explanation at first and figured I would give a more detailed example. I f…	jbh
104	2016-09-01 00:56:58	I have the solution: Comment out： `$targetElement.focus ();` _Probably in the 413 row._	reason211
104	2017-02-28 15:00:34	Just add `$.fn.modal.Constructor.prototype.enforceFocus = function () {};` before call `swal(...);`	Walllter
103	2014-10-10 12:14:11	Hello, I have used SweetAlert before with success but today I tried using it with Ionic and I have a problem. When I use it like this it executes the something function but it's not waiting for the confirm button to be pressed: <S_CODE_TOKEN> When I use it like this, it's not working at all: <S_CODE_TOKEN> Any ideas?	stefanoschrs	2015-01-19 07:43:41
103	2014-10-10 16:20:42	I've come across something similar in angular. <S_CODE_TOKEN> Seems to be something to do with having it in a function called in the scope or just having it in a callbak but what do I know :) If I figure it out I'll post here. Looks like maybe something similar going on here: https://github.com/t4t5/sweetalert/issues/52	ruairitobrien	2015-01-19 07:43:41
103	2014-10-12 05:09:43	Might be mistaken, but it looks like you need to remove the parens on $scope.something() as the call back, like <S_CODE_TOKEN> When you include the parens, the JS interpreter is executing $scope.something() and assigning the result as the callback, hence why it's not waiting for the confirm button to be pressed. In your second example you're passing the function definition in (same as just passin…	shmeeps	2015-01-19 07:43:41
103	2014-10-12 09:10:21	Thanks but I have already tried that and it's doing nothing	stefanoschrs	2015-01-19 07:43:41
103	2014-10-13 21:27:14	@schris12 check [ngSweetAlert](https://github.com/oitozero/ngSweetAlert/). maybe it can help	oitozero	2015-01-19 07:43:41
103	2014-10-14 15:54:43	The console log should work, but just in case. Remember that Angular you need to call $scope.$digest(); if you're using other libraries to update views & scopes. So if you're using sweet alert, make sure your callback looks like: <S_CODE_TOKEN>	blaiprat	2015-01-19 07:43:41
103	2014-10-14 18:51:32	@oitozero - ngSweetAlert works like a charm! thanks!	SeanPlusPlus	2015-01-19 07:43:41
103	2014-10-14 21:51:03	@oitozero, ngSweetAlert worked for me too. Thanks! Thank you @blaiprat too for the tip and helping understand the issue.	ruairitobrien	2015-01-19 07:43:41
103	2014-10-14 22:02:15	@SeanPlusPlus @ruairitobrien Awesome. :+1: Just released a new version to reflect changes in sweetalert (0.2.0).	oitozero	2015-01-19 07:43:41
103	2015-10-14 15:35:24	Many thanks. There is little, or even a big "but" - if you call in the active modeling window, the buttons are not working. Please tell me how to get rid of the scourge?	borodatych	2015-01-19 07:43:41
102	2014-10-09 20:50:22	I' new to git and I apologize in advance for the silly pull request.	kevinmcinerney	2014-10-21 06:00:21
102	2014-10-21 06:00:21	Hope you don't mind if I close this. Keep learning! :+1:	t4t5	2014-10-21 06:00:21
101	2014-10-09 19:09:15	Would it be possible to have the animated icons like the success, warning and error icon separately so they could be embedded into other parts of a website that aren't alerts?	dowjames	2014-12-12 00:24:34
100	2014-10-09 18:23:12	This allows you to pass a custom CSS class for use on the modal. Custom styles can then be applied to the modal and any child element by using this selector as the base. This is useful for times when you have multiple alert modals and want to apply different custom styles to them.	danrice01	2014-12-22 20:00:20
100	2014-10-11 02:56:22	people love customization :beer:	zzz6519003	2014-12-22 20:00:20
100	2014-10-11 04:16:02	Can somebody unsubscribe me from this conversation. I've clicked on unsubscribe numerous times but I guess the admin hasn't approved it yet. On Sat, Oct 11, 2014 at 8:26 AM, Snowmanzzz(Zhengzhong Zhao) < notifications@github.com> wrote: > people love customization [image: :beer:] > > — > Reply to this email directly or view it on GitHub > https://github.com/t4t5/sweetalert/pull/100#issuecomment-5…	SiddharthMalhotra	2014-12-22 20:00:20
99	2014-10-09 17:43:34	This is for the feature https://github.com/t4t5/sweetalert/issues/77. By exposing the default options, we let the users of the plugin change the default global settings. Here is an example to change the confirm button color globally: <S_CODE_TOKEN>	pomartel	2014-10-18 16:14:25
99	2014-10-10 02:54:31	Ok, this does not work as intended! It looks like when you assign a variable to another in Javascript, it does not copy the content but make a reference to the first variable. So I will have to think this through. This is more difficult than I thought without the use of jQuery.	pomartel	2014-10-18 16:14:25
99	2014-10-14 19:56:00	I added a `clone` method so the default params can be safely copied to a new variable. I don't if it's the best way to do it and I'm not sure if that's only useful to me but I thought it was worth it to give it a try!	pomartel	2014-10-18 16:14:25
99	2014-10-18 16:14:25	https://github.com/t4t5/sweetalert/pull/139 is probably a better solution!	pomartel	2014-10-18 16:14:25
99	2014-10-18 19:27:23	@pomartel thanks sir!!!	zzarcon	2014-10-18 16:14:25
98	2014-10-09 17:37:51		mockra	2014-10-09 17:38:35
98	2014-10-09 17:38:35	this has already been proposed, my apologies	mockra	2014-10-09 17:38:35
97	2014-10-09 17:27:59	As explained in https://github.com/t4t5/sweetalert/issues/76, Sweet Alert is incompatible with Turbolinks and other libraries that reload the content of the DOM. Exposing the initialize method fixes that.	pomartel	2015-01-14 14:18:29
97	2014-10-13 20:33:10	This would be great. I'm using this patched version on my site now.	caleb	2015-01-14 14:18:29
97	2014-10-20 21:56:22	This would be awesome to get merged! Also, amazing job @t4t5! My alerts never looked so good :)	willcosgrove	2015-01-14 14:18:29
97	2014-10-22 17:42:23	Unfortunately, even after updating the code as suggested I'm still not able to use it with Turbolinks as expected. :-(	diegocouto	2015-01-14 14:18:29
97	2014-10-22 17:45:49	@diegocouto On `page:load` you're calling `window.sweetAlertInitialize`? The example listed in #76 uses a function called `initSweet`, but this PR introduces the `sweetAlertInitialize` function.	caleb	2015-01-14 14:18:29
97	2014-10-22 17:57:07	Thanks, @caleb! You're completely right. I was only updating the sweet-alert file. It works like a charm now.	diegocouto	2015-01-14 14:18:29
97	2014-10-23 22:30:33	@t4t5 I see you merged the `sweetAlertInitialize()` method which is very nice of you since we can now use the lib with Turbolinks. But I now think this should be done with the same naming convention as for setting the default parameters. So I updated my pull request and the initialize method should now be called `swal.init()`. I think it makes it more consistent with the way it now works.	pomartel	2015-01-14 14:18:29
97	2015-01-13 19:47:59	@limonte How about this one? :-)	pomartel	2015-01-14 14:18:29
97	2015-01-14 09:46:59	@pomartel done! https://github.com/limonte/sweetalert2/commit/f05f05de7ed5d810c5857e28ff4eea7068a5e634	limonte	2015-01-14 14:18:29
97	2015-01-14 14:18:29	Great! Thanks!	pomartel	2015-01-14 14:18:29
96	2014-10-09 16:18:39	Well, it works, but closes immediately after calling it. Some ideas about this behavior? How can i post my code for some help? Anyone has some clue or idea?	BPAkito
96	2015-05-25 19:46:45	I'm probably a bit late to the party, but I'll throw my hat into the ring to see if I can help. To post code, check out this link: [Markdown](https://guides.github.com/features/mastering-markdown/)	djm61
95	2014-10-09 15:34:03		jsrn	2014-10-24 14:37:15
94	2014-10-09 14:37:42	IE9-10 compatibily. Wait until document.body is defined to initialize the library.	miguelxt	2014-10-21 05:47:31
94	2014-10-10 00:01:44	+1	chrisritter	2014-10-21 05:47:31
94	2014-10-11 17:44:33	+1 Would like it.	ghost	2014-10-21 05:47:31
94	2014-10-14 07:27:48	+1	vic0nt	2014-10-21 05:47:31
94	2014-10-14 12:03:56	:+1:	peterkos	2014-10-21 05:47:31
94	2014-10-14 13:24:06	:+1: Yes please.	jsrn	2014-10-21 05:47:31
94	2014-10-16 04:29:29	+1	azamara	2014-10-21 05:47:31
94	2014-10-17 07:02:04	+1	limminho	2014-10-21 05:47:31
94	2014-10-17 10:18:22	+1	virgo79	2014-10-21 05:47:31
94	2014-10-20 15:08:04	:+1:	rdubigny	2014-10-21 05:47:31
94	2014-10-21 05:40:13	Sweet! I'll merge this. Sorry for the delay IE guys. :)	t4t5	2014-10-21 05:47:31
93	2014-10-09 14:03:11	I've seen multiple pull requests adding an extra parameter for the cancel. But like @pomartel suggest on pull #18 , just passing `true` on accept, `false`, on cancel should be enough and cleaner. So it would be like <S_CODE_TOKEN>	blaiprat	2014-10-13 11:44:25
93	2014-10-09 16:04:39	:+1:	pomartel	2014-10-13 11:44:25
93	2014-10-10 14:21:54	:+1:	xming13	2014-10-13 11:44:25
93	2014-10-13 09:39:17	+1	virgo79	2014-10-13 11:44:25
93	2014-10-13 11:38:31	Clicking Cancel the alert fades away, it should be keep on screen. feedle here: http://jsfiddle.net/Virgodesign/vujh8gLf/	virgo79	2014-10-13 11:44:25
93	2014-10-13 11:41:02	This is cool! I've fixed the issue @virgo79 mentioned with a closeOnCancel-parameter and also made sure it's backwards compatible by making the parameter in the callback function optional (if omitted, the function will only be executed for the "Confirm"-button as usual)!	t4t5	2014-10-13 11:44:25
93	2014-10-13 12:18:56	Awesome!	virgo79	2014-10-13 11:44:25
93	2014-10-16 09:25:36	Nice work @t4t5!	blaiprat	2014-10-13 11:44:25
92	2014-10-09 08:54:11	added new param => animation: true/false	bmcalister	2015-01-19 06:55:02
92	2015-01-08 11:54:52	@bmcalister I added this feature and some other additional options in [sweetalert2](https://github.com/limonte/sweetalert2).	limonte	2015-01-19 06:55:02
92	2015-01-19 06:55:02	This has been implemented in 0.4.0. Thanks for your input!	t4t5	2015-01-19 06:55:02
91	2014-10-09 08:29:32	There's a conflict bug with jQuery. If the swal lib is loaded after jQuery, it throws a <code>Uncaught TypeError: Cannot read property 'querySelector' of null</code> error. This is due to that jQuery modifies the <code>querySelector</code>, after it's loaded. #56 Fixes this issue, as does the description in #53.	blackfyre	2015-01-19 07:53:15
91	2014-10-11 13:10:19	Your title seems to be wrong. Would it that be "Conflict with jQuery"?	espellcaste	2015-01-19 07:53:15
91	2014-10-12 02:47:22	I had a conflict with jQuery too when I was using SweetAlert. It shows no errors, though. This is my code used for my webapp project: `<script type="text/javascript">` `$(".rotateable").click(function(){` `if($(this).css("transform")=='none'){` `$(this).css("transform","rotate(-180deg)");` `}else{` `$(this).css("transform","");` `}` `});` `</script>` When I put this code: `<script src="js/sweet-a…	ThisIsEasss	2015-01-19 07:53:15
91	2014-10-17 06:59:55	I had a similar problem. `sweet-alert.min.js` conflicted with `less.js`. The solution I've found was just use `sweet-alert.js` instead of the minified version and it worked somehow.	limminho	2015-01-19 07:53:15
91	2014-11-11 14:46:45	I had a same problem. In my case, I just put sweet-alert.min.js before jquery on header tag. This thread was really helpful to solve my problem. Thanks	leegeng	2015-01-19 07:53:15
91	2014-11-18 08:16:59	I'm also having this problem. In my case both jquery and less libraries are being used and I'v tried loading sweetalert.min.js and sweetalert.js before and after both libraries to no avail. I did manage to mitigate the problem by waiting to call sweetalert for a bit as mentioned in #78	daraeman	2015-01-19 07:53:15
91	2015-01-19 07:53:15	This is now fixed.	t4t5	2015-01-19 07:53:15
90	2014-10-09 04:33:38	It is nice to have an input field for an alert to accept user input. I added the following features: 1) Added a parameter: inputField: (true | false) to enable the input field. 2) Added the necessary focus() to the input element programatically. 3) Updated the documentation to include the parameter and to include an example of a use case. Update: I added an important fix that I missed on the firs…	nutterbrand	2015-03-19 16:07:36
90	2014-10-14 14:32:07	nice thank you!	Unitech	2015-03-19 16:07:36
90	2014-10-22 00:50:29	When using this on mobile devices (iOS) there is a problem when the input lost focus. This can be solved by adding this code, after inputField.focus(); call: <S_CODE_TOKEN> also it could be nice to add a little delay to the focus() call to allow the modal fully open before displaying the onscreen keyboard.	fidoboy	2015-03-19 16:07:36
90	2014-10-22 17:35:58	Thank you! On Oct 21, 2014 5:50 PM, "fidoboy" notifications@github.com wrote: > When using this on mobile devices (iOS) there is a problem when the input > lost focus. This can be solved by adding this code, after > inputField.focus(); call: > > inputField.onblur = function() { > window.scrollTo(0, 1); > setTimeout(function() { > window.scrollTo(0, 0); > }, 20); > }; > > also it could be nice to …	nutterbrand	2015-03-19 16:07:36
90	2014-10-22 17:45:45	It seems that there is another serious problem and i don't know how to avoid it. Focusing the input field immediately, when displaying the modal works fine but it's a bit ugly on mobile devices because the opening animation is lost. I've tried adding a delay to the inputField.focus() but then it doesn't work on iOS. Also, i've tried not focusing the inputField at all, leaving the user to tap the …	fidoboy	2015-03-19 16:07:36
90	2014-10-22 17:48:29	Good to know. The current code seems ideal. I'll experiment with it on iOS. On Oct 22, 2014 10:45 AM, "fidoboy" notifications@github.com wrote: > It seems that there is another serious problem and i don't know how to > avoid it. Focusing the input field immediately, when displaying the modal > works fine but it's a bit ugly on mobile devices because the opening > animation is lost. I've tried add…	nutterbrand	2015-03-19 16:07:36
90	2014-11-20 10:43:46	:+1:	lologhi	2015-03-19 16:07:36
90	2014-11-24 12:13:36	@t4t5 just wondering that do you have any plan to merge this feature? I personally like it very much :)	hszcg	2015-03-19 16:07:36
90	2014-11-28 16:44:36	+1 It would be very useful for us too	jpeet	2015-03-19 16:07:36
90	2014-11-30 10:07:41	+1 for this, this would be amazing and nice way to avoid many, compared to this, complex modal windows when all is needed is a simple text box.	elahmo	2015-03-19 16:07:36
90	2014-12-11 23:25:47	+1 am working to implement this in a project and want to include placeholder like: <S_CODE_TOKEN> Added a working example: https://gist.github.com/atwellpub/1a3bbd9e6232542d219b	atwellpub	2015-03-19 16:07:36
90	2015-01-14 16:25:42	+1 on this feature.	timcosta	2015-03-19 16:07:36
90	2015-01-19 07:05:49	Due to popular demand, I have actively started looking into integrating this in a future release. I want to make some changes though so you're going to have to wait just a little longer. Just letting you guys know. Thanks so much for the contributions! :)	t4t5	2015-03-19 16:07:36
90	2015-02-11 12:49:12	+1	craigsheen	2015-03-19 16:07:36
90	2015-02-22 18:30:07	@t4t5 is there anything we can do to help with integrating this feature?	Pezmc	2015-03-19 16:07:36
90	2015-02-27 05:41:35	:+1:	soundarapandian	2015-03-19 16:07:36
90	2015-03-01 20:26:26	> I want to make some changes though so you're going to have to wait just a little longer. @t4t5 Which changes were you going to make? [Anxiously awaiting this :)]	jprichardson	2015-03-19 16:07:36
90	2015-03-04 10:00:33	Alright, we're very close now! I have pushed a branch called "input-field" (57283d988460229993013b35516d18e7ba38c252) but would need some help with testing and bug fixing. If you hit "enter" in the current implementation, the modal will disappear regardless of what the value of "closeOnEnter" is. It's probably an easy fix, but I am a bit tired. :) Also, the code is starting to get a little messy …	t4t5	2015-03-19 16:07:36
90	2015-03-07 11:51:42	About the closeOnEnter bug you are resolving: Enter and space will make $targetElement = $okButton (Lines 448+), since the btnIndex of your form element is -1. To be modal the "focusable" elements list is reduced to the two buttons ( $modalButtons = modal.querySelectorAll('buttons[tabindex]') ) and the focus/blur implementation is going to make it funny... you can't make form elements get focus (…	miguelsvq	2015-03-19 16:07:36
90	2015-03-15 11:10:42	@t4t5 I added the ability to specify a default value when first opening the prompt in this commit: https://github.com/lvillani/sweetalert/commit/8e62aa724f8a67ff07dca1eb6064c8289d226d43	lvillani	2015-03-19 16:07:36
90	2015-03-19 16:04:05	With the closing of #5, shouldn't this PR be closed too?	waldyrious	2015-03-19 16:07:36
90	2015-03-19 16:07:36	Indeed, the wait has been long, but this is is finally fixed! Download the latest release (v0.5.0) and check out the last part of the [SweetAlert tutorial](https://www.ludu.co/lesson/how-to-use-sweetalert) to learn how to use the input field! Thanks for the suggestion guys. Keep it sweet!	t4t5	2015-03-19 16:07:36
89	2014-10-09 01:05:00	If you use sweetalert like a confirm() prompt (Ok/Cancel) via `showCancelButton` then spacebar should be the same as pressing "cancel" (NOT the "ok" button), in order to mirror what happens in OS X during `confirm()` Or, if you don't like spacebar being the same as "cancel" then you should just have spacebar do nothing if `showCancelButton` is enabled	philfreo
88	2014-10-09 00:04:44	Hello! I've been trying to figure this one out for a little bit but no such luck. On iOS for me the showSweetAlert keyframes cause a problem. Mobile Safari thinks that the end alert is smaller than what it shows on the screen, so the buttons are not clickable.	rnaud
88	2014-10-13 00:17:41	What version of iOS are you using? I am on iOS 8.0.2 and don't have any issues clicking the buttons (normal or confirm alerts).	green-arrow
88	2014-10-21 06:23:39	I've encountered the same error, but it occurs when the text field of the sweetAlert is big that the confirm button reaches the bottom of the page, so it overlaps with safari toolbar.So when you want to tap on the confirm button the toolbar appears again. ![img_0437](https://cloud.githubusercontent.com/assets/309108/4713968/3f19ccac-58ea-11e4-8fa5-336564456a98.png)	shayanb
88	2014-10-21 06:32:26	Also in case there is a second button (cancel button) it would not be shown at all	shayanb
87	2014-10-08 19:59:01	In the 4th example on «tristanedwards.me/sweetalert» (_the warning message with a function attached to the "Confirm"-button_), with IE11 the bullet of the exclamation mark is so much to the left that its out of the circle (_see image_). ![sweet-bug](https://cloud.githubusercontent.com/assets/943538/4566079/7824d006-4f25-11e4-9e19-9b0819a891f7.gif)	Pixel-Solitaire	2015-01-19 07:44:03
87	2015-01-19 07:44:03	Fixed.	t4t5	2015-01-19 07:44:03
86	2014-10-08 19:57:17	Modal has two new params: - timeout (closeModal after defined time) - noButton (do not show any button) With this, it is possible to show notifications. We also can call swal() in the callback of a Confirm-button. I put an example in index.html.	LDelhez	2014-10-09 15:16:45
85	2014-10-08 15:47:08	Using @import on stylesheets is not recommended for High Performance Web Sites, maybe it is better to use web safe fonts leaving the custom fonts to who ever needs them for their proyects Fix #57	Turqueso	2015-01-19 06:53:55
85	2015-01-08 11:55:47	@Turqueso I removed `@import` in [sweetalert2](https://github.com/limonte/sweetalert2).	limonte	2015-01-19 06:53:55
85	2015-01-19 06:53:55	I was finally convinced to drop the custom font imports, so I'm closing this. Thanks for your input!	t4t5	2015-01-19 06:53:55
84	2014-10-08 15:19:39		mikaelf	2015-03-02 21:26:44
83	2014-10-08 11:32:55	Added auto close timer feature. If parameter timer is provided, modal will close in that time. Value is in milliseconds. Also updated sweetalert example and configuration. Pull request inspired by issue [[Feature] Timer for auto close #79](https://github.com/t4t5/sweetalert/issues/79)	mkoczka	2014-10-22 19:30:28
83	2014-10-08 17:48:39	Love it! I hope this can be merged.	pomartel	2014-10-22 19:30:28
83	2014-10-12 11:01:40	Well, looked for the same thing. So just took the plug & developed in it the feature myself, working too well ;) If you would like i'll post the .js file for you to use till the developer will develop this feature himself.	littleneotrix	2014-10-22 19:30:28
83	2014-10-16 17:30:35	This feature absense is the only thing why I'm still using other notification libraries..	swordf1zh	2014-10-22 19:30:28
83	2014-10-20 15:08:22	:+1:	rdubigny	2014-10-22 19:30:28
83	2014-10-20 15:10:23	@mkoczka your PR can't be merged anymore!	rdubigny	2014-10-22 19:30:28
83	2014-10-21 05:53:02	Will take a close look at this for the next release. Sorry for the delay. :)	t4t5	2014-10-22 19:30:28
83	2014-10-21 07:18:59	I updated code so it can be automatically merged again. Here is [Comparision](https://github.com/mkoczka/sweetalert/compare/t4t5:master...master)	mkoczka	2014-10-22 19:30:28
83	2014-10-22 08:07:17	@t4t5 I don't mean to hurge you but is there a chance to get this merged anytime soon?	rdubigny	2014-10-22 19:30:28
82	2014-10-08 10:06:00	One thing that I miss from the confirm implementation is the lack of a 'cancel'-event - or maybe there is one but hidden somewhere? Another way to solve this is to mimic JS's confirm()-function, which returns either true or false. Should swal do this as well perhaps? Thanks for a very nice looking alert :) ! Besides the typo on line 263, something like this might work: https://github.com/rjakobss…	rjakobsson	2014-10-13 11:46:44
82	2014-10-09 08:23:19	Yes, I prefer this method too instead of passing a new function as an additional parameter. Will look into merging this. :)	t4t5	2014-10-13 11:46:44
82	2014-10-09 16:28:12	:+1: Definitely would love to see this.	jbw91	2014-10-13 11:46:44
82	2014-10-09 18:53:58	Unfortunately my code was based upon the "additional parameter function" way rather than the confirm() mimic :/ .	rjakobsson	2014-10-13 11:46:44
82	2014-10-13 11:46:44	This should now work in v0.2.0! Just pass a parameter to your callback function, it will be set as true if you click "Confirm" and false if you click "Cancel".	t4t5	2014-10-13 11:46:44
81	2014-10-08 09:20:01	A suggestion :)	Lusitaniae	2014-10-09 08:24:22
81	2014-10-08 12:22:03	Hi @ViperXd You can configure it by setting allowOutsideClick to true. <S_CODE_TOKEN> Check out some of the configuration at the bottom of the [page](http://tristanedwards.me/sweetalert) :)	xming13	2014-10-09 08:24:22
81	2014-10-08 12:40:56	Didn't notice the option, sorry!	Lusitaniae	2014-10-09 08:24:22
81	2014-10-09 08:24:22	Closing. :)	t4t5	2014-10-09 08:24:22
80	2014-10-08 04:05:39	minor typo change: "Your" => "You"	phiat	2015-01-19 06:54:14
80	2015-01-19 06:54:14	Fixed already. Thanks!	t4t5	2015-01-19 06:54:14
[truncated: 333 more rows]
