# Supplementary material for: Status, identity, and language: A study of issue discussions in GitHub
Source: PLoS One. 2019 Jun 14;14(6):e0215059. doi: 10.1371/journal.pone.0215059 (PMC6568400; doi:10.1371/journal.pone.0215059)
Supplement: S2 Data — (ZIP) [file pone.0215059.s003.zip › sample_46_projs_issues/t4t5_sweetalert/issue_comments_mentioned_committer_NOCODE_FULLBODY.csv]

issue_num	datetime	body	login	mention_login
571	2016-04-26 11:10:17	hello @t4t5 thank you so much for getting back to us and my apologies for saying that. Open source is both a gift and a curse, that's why collaborators are here for. I know that sometimes we need to focus on something else and it's always a good choice to invite collaborators. Perhaps we could merge your repo with sweetalert2? Cheers	diego-vieira	t4t5
530	2017-02-20 04:25:16	Thanks @t4t5 i understood your point and @lancedouglas1 thanks for your swal-form link ...	sunilsmith	t4t5
456	2015-10-08 09:52:18	@t4t5 - yes, the email did submit at first until I modified the code in an attempt to stop the send function if nothing was typed in the fields. Surely there has to be a way to stop SweetAlert from submitting the form and verify there are actually valid values entered in the fields? I would really like to get form validation working on Swal. Otherwise I am looking at using Wordpress' Contact Form…	henryg0mez	t4t5
440	2015-10-20 09:47:28	@t4t5 It's just a convention. Some of projects (eg. React, Redux) put source code (es6, es7) in `src`, compiled es5 in `lib`, umd and minified files in `dist`.	chentsulin	t4t5
440	2015-10-20 10:00:17	@chentsulin Oh I see. Seems like a good convention. Merging now.	t4t5	chentsulin
440	2015-10-20 11:14:47	@t4t5 why a `.npmignore` in the published module (1.1.1)? `lib` in `.npmignore` will break this module. Must remove it.	chentsulin	t4t5
440	2015-10-20 17:25:43	@chentsulin :+1: @t4t5	chibicode	chentsulin
440	2015-10-20 17:25:43	@chentsulin :+1: @t4t5	chibicode	t4t5
440	2015-10-20 20:21:21	+1 to what @chentsulin is saying. we're getting `Module not found: Error: Cannot resolve module 'sweetalert'`because package.json is pointing to `lib`, but `lib` is being ignored: http://cl.ly/image/2j1T0b2y461D	adamrneary	chentsulin
440	2015-10-21 06:12:12	My bad, there is still one more thing I forgot: https://github.com/t4t5/sweetalert/blob/master/dev/sweetalert.es6.js#L68 @t4t5 Can we just add a `export default` here? This one works in CommonJS env (tested in webpack).	chentsulin	t4t5
440	2015-10-21 09:23:09	@chentsulin lol, really bumping those version numbers today. Everything working now? :)	t4t5	chentsulin
440	2015-10-21 10:07:42	@t4t5 It works great now. Your help was greatly appreciated !!!	chentsulin	t4t5
440	2015-10-21 10:10:49	@chentsulin Oh I did nothing, thank YOU good sir for helping out! :grinning:	t4t5	chentsulin
440	2015-10-21 19:44:22	@t4t5 thank you!	chibicode	t4t5
419	2015-08-05 10:57:19	Hey @t4t5 - yes at this part there's no PHP Output.. PHP is just down in the AJAX Call. I've tried it anyway, with PHP (without alert) it works, yes.	tidet	t4t5
409	2015-07-29 16:45:26	@t4t5 Agreed. If you want to be generous, this is a stop-gap (i.e. it's a hack). I was trying to think of more elegant way to do this, but everything more structured felt less flexible. If I can help, let me know.	samhavens	t4t5
409	2015-07-29 18:09:17	@t4t5 I think that's a good solution. Currently isn't there only one sweet alert object, and it gets modified every time it pops up? Will having multiples around throw anything off? On Wed, Jul 29, 2015 at 11:02 AM, Tristan Edwards notifications@github.com wrote: > @samhavens https://github.com/samhavens What do you think of being able > to add your sweetalert markup directly in the DOM? Like thi…	samhavens	t4t5
409	2015-07-29 18:19:38	@t4t5 Maybe this: if you pass in a string to swal(), it's behavior is unchanged. If you want swal() to function as a modal, you set a new parameter, content, to the selector of the div you want to use in the swal object? I think there could still be only one then. On Wed, Jul 29, 2015 at 11:11 AM, Tristan Edwards notifications@github.com wrote: > @samhavens https://github.com/samhavens Yup, that'…	samhavens	t4t5
409	2015-08-15 10:33:17	@t4t5 I think that having the markup and the parameters (via the data-\* attributes) of the modal in the html would be really cool. Then to open an alert you would have to pass the alert id to the `swal()` function. Example: Would add a cancel button then show the modal by adding it the class "current-sweetalert-modal" (to avoid collision with others current classes that the user could have in it…	SkyzohKey	t4t5
409	2015-08-27 07:47:48	We could recommend/use a [client-side templating engine](http://garann.github.io/template-chooser/) to structure it all. I personally favour React.js because it supports type validation out of the box when you pass in properties to a component, but of course anything else could work. I think the only problem with this solution might be that this would require a significant rewrite. Specifically, …	AkshatM	t4t5
350	2015-05-25 17:35:16	@t4t5 ?	tushariscoolster	t4t5
319	2015-04-01 10:59:55	@t4t5 - Can the second swal function confirm have a callback function? doesn't seem to work to me.	mp3il	t4t5
319	2016-06-10 14:04:32	@t4t5 Hey thanks for SweetAlert :) I found the solution for this issue and sharing it below. I know its old but i found the solution so i hope it helps anyone. @mp3il @azlannohara @masteradhoc The problem is the shorthand in the closure. You can do the required(Reload after clicking on "Okay" that appears after successful deletion) by using the below code:	introwit	t4t5
312	2015-06-01 18:11:26	I am using it on Meteor using this great package https://github.com/kevohagan/meteor-sweetalert so after further debugging I think the problem is on the version the package is currently using, so I will look for a way to update the version of the package, thanks @xming13 !	cosio55	xming13
299	2015-09-18 16:36:49	This would be a great feature as I am also hoping to be able to click outside the alert and have it dismiss without running the the cancel function. Any updates? @t4t5	Codemax999	t4t5
253	2015-09-22 10:00:26	I also suffered from this issue, and I do believe this needs to be changed. @t4t5 Without looking at the source code, we can assume the following: An easy solution to solve this issue would be as follows: This will allow `C` to invoke any amount of new dialogs, with very little modification needed to the current codebase.	StephanBijzitter	t4t5
253	2016-11-30 17:03:57	@t4t5 Please take a look on my report and solutions, if you approve I can do the fix!	iget-master	t4t5
250	2015-01-10 11:54:56	@grimalschi I fixed this and added some other additional options in [sweetalert2](https://github.com/limonte/sweetalert2).	limonte	grimalschi
244	2015-01-08 11:34:48	@apzentral I added this feature and some other additional options in [sweetalert2](https://github.com/limonte/sweetalert2).	limonte	apzentral
244	2015-02-12 06:14:50	Thanks @apzentral !	lorensr	apzentral
226	2015-01-09 09:04:46	@mwakerman I added this feature and some other additional options in [sweetalert2](https://github.com/limonte/sweetalert2).	limonte	mwakerman
217	2015-01-10 22:54:33	@peterjosling I fixed this and added some other additional options in [sweetalert2](https://github.com/limonte/sweetalert2).	limonte	peterjosling
216	2015-01-18 19:13:01	I've added a Gulp file now for simpler, and more consistent, minification. Thanks for your contributions @peterjosling :)	t4t5	peterjosling
201	2015-02-18 21:36:55	@t4t5 may you please provide a use case for swal.close()? Thanks!	IvoPereira	t4t5
200	2014-12-13 09:25:26	Indeed @mwakerman . Actually, my purpose was to use sweet alert as a process notifier. In that case, we cannot assume the time that is needed. So, an event handler should be added.	aliemre	mwakerman
200	2014-12-14 22:56:05	I agree, that a close event would be better, as @mwakerman is right, that it will be on the event queue, since the function does use setTimeout. if its `swal('close')` or swal.cancel is up to @t4t5 to choose.	leifcr	mwakerman
174	2015-02-11 13:32:32	Fixed in v0.4.2. Thanks @sushantdhiman!	t4t5	sushantdhiman
172	2014-10-30 22:29:19	@mkoczka Got it. Thank you!	zuofei	mkoczka
172	2014-11-06 23:18:52	Now I see @mkoczka! Thanks for the clarification :+1:	jobsamuel	mkoczka
170	2014-11-04 03:12:31	Thanks a lot @t4t5 ! Is there any plan for sweetalert update recently?	pedant	t4t5
160	2014-11-04 15:42:32	@mkoczka patch worked for me as well. Thanks.	doapp-ryanp	mkoczka
160	2015-01-19 07:25:08	This has been implemented. Thanks @mkoczka!	t4t5	mkoczka
158	2014-10-25 17:32:28	@lipis I'm adding more files to ignore and remove the sass folder	camilonova	lipis
153	2014-10-26 20:47:30	Wow. I completely overlooked that example. Thank you very much. @t4t5	prestonbrown	t4t5
151	2015-02-20 18:18:24	@t4t5 I'd like to see this configurable. I use the tool to prompt with "are you sure?" on dangerous actions, so being able to explicitly require a click would be beneficial.	ceejayoz	t4t5
146	2015-01-08 11:53:42	@lipis I added this feature and some other additional options in [sweetalert2](https://github.com/limonte/sweetalert2).	limonte	lipis
142	2014-10-25 17:14:02	@lipis can you update your PR to remove conflicts. +1 on this merge, less code to maintain is better.	camilonova	lipis
140	2014-10-25 17:17:46	@lipis can you close this. #158 should be more complete.	camilonova	lipis
139	2014-10-20 11:46:53	@t4t5 Ups, it's fixed now, there was a problem due using the same instance when creating a new popup. Please check it again, and thanks for the support :)	zzarcon	t4t5
115	2014-10-21 18:05:22	@t4t5 , well yes, I downloaded it from the main page because I saw it was recently updated (back then), so i downloaded to check what's new and I saw it has the 'timer' attribute. After a day i went back to download it, I saw it updated again in that same day & noticed it was removed.	littleneotrix	t4t5
113	2015-03-19 17:22:42	@t4t5 I disagree, Cancel is not always an "ignore" action, but this can already be accomplished with CSS passing the customClass attribute. This gives you full styling over both buttons depending on the CSS class you pass.	parterburn	t4t5
105	2015-04-23 22:07:58	Is this still working? When I `require('sweetalert')` I get back an empty object... **EDIT:** It looks like this broke with version `1.0.0-beta` but it works with `0.5.0`. @t4t5 this issue should likely be reopened.	idolizesc	t4t5
93	2014-10-16 09:25:36	Nice work @t4t5!	blaiprat	t4t5
90	2015-02-22 18:30:07	@t4t5 is there anything we can do to help with integrating this feature?	Pezmc	t4t5
90	2015-03-01 20:26:26	> I want to make some changes though so you're going to have to wait just a little longer. @t4t5 Which changes were you going to make? [Anxiously awaiting this :)]	jprichardson	t4t5
90	2015-03-15 11:10:42	@t4t5 I added the ability to specify a default value when first opening the prompt in this commit: https://github.com/lvillani/sweetalert/commit/8e62aa724f8a67ff07dca1eb6064c8289d226d43	lvillani	t4t5
83	2014-10-20 15:10:23	@mkoczka your PR can't be merged anymore!	rdubigny	mkoczka
83	2014-10-22 08:07:17	@t4t5 I don't mean to hurge you but is there a chance to get this merged anytime soon?	rdubigny	t4t5
77	2014-10-18 16:13:22	@zzarcon yes, I think your implementation is better than mine. Let's hope it gets merged!	pomartel	zzarcon
77	2014-10-18 16:16:24	@pomartel thanks man! Right now I'm waiting some feedback of @t4t5. I also hope that this will be merged because it's very tedious to pass the defaults parameters for each new alert :)	zzarcon	t4t5
75	2015-01-08 11:55:57	@markusboehme I added this feature and some other additional options in [sweetalert2](https://github.com/limonte/sweetalert2).	limonte	markusboehme
67	2015-02-11 15:54:18	Thanks @t4t5 & @danreeves	cailloumajor	t4t5
54	2014-10-07 05:52:48	Thank you @daver182 - your temporary solution worked fine! Thank you @t4t5 - I'll check if it works now	omnidan	t4t5
32	2014-10-03 19:33:07	@mizterp I don't think this is necessary.	ImBobby	mizterp
32	2014-10-04 08:07:27	Thanks for the explanation @AlexKvazos! I do want the example page to display the font correctly even without setting up a local server, however seeing as the fonts are loaded via http in example.css already, that will work anyway. So yeah, it does indeed make sense to omit the protocol in this file so that it works for sites that are using SSL. Thanks @mizterp!	t4t5	mizterp
32	2014-10-04 08:07:27	Thanks for the explanation @AlexKvazos! I do want the example page to display the font correctly even without setting up a local server, however seeing as the fonts are loaded via http in example.css already, that will work anyway. So yeah, it does indeed make sense to omit the protocol in this file so that it works for sites that are using SSL. Thanks @mizterp!	t4t5	AlexKvazos
12	2014-10-03 22:07:12	@t4t5 - Directives are used for anything that manipulates the DOM or otherwise displays stuff. @devanp92 Are you thinking something like > button sweetalert="mytext" /> instead of > button onClick="Javascript:swat('mytext');" /> or what is the use case? In most cases I use alerts for notifications from my javascript code, not from my html templates.	pilavdzic	t4t5
11	2014-10-03 06:02:14	@t4t5 OK, actually the focus thing makes sense, since the modal elements are being hidden and not removed. Storing the state of document.activeElement and restoring it on close should be sufficient to stop that behaviour. The 2nd pull wasn't a duplicate, it had a 1 line fix for the tab problem (preventing default tab action when the modal is open), but I forgot to close the first PR so I can see …	FrancisStokes	t4t5
11	2014-10-05 09:23:11	The solution provided by @nixta seems to have done the trick, so I went ahead and merged that one. Thanks to everyone who contributed to this feature! :)	t4t5	nixta
9	2015-05-30 15:57:43	Hi there ( and @t4t5 soory for the late test!) Just tested this issue. If im on the sweetalert homepage and open a regular alert, no scrolling able. If i open an sweet alert im able to scroll and even press another button while an alert is open. So the Problem with your code: body { touch-action: none; height: 100%; overflow: hidden; } is, that im now not even able to zoom in the page at all. Tha…	masteradhoc	t4t5
2	2014-10-01 14:51:42	@connyay Yeah - I don't think I would have run jshint or JsFormat on someone else's code (certainly not in the same PR as something else I'm working on). There's nothing wrong with a stylistic PR, but it comes across as petty/presumptive when you do it in the same commit as a material change. Instead of being "hey, I made this pass jshint - what do you think?", it says "clearly a _professional_ w…	appsforartists	connyay
652	2017-01-20 13:07:39	@t4t5 Please accept this PR asap	NeXTs	t4t5
625	2016-10-08 09:13:33	Hi @t4t5 I have used Your Library thanks it's Awesome 👍 , it have small HTML issue I have fixed, please check this PR.	baladkb	t4t5
625	2016-10-17 05:47:41	Hi @t4t5 Did you had a chance to check this [PR](https://github.com/t4t5/sweetalert/pull/625/commits/00155069421d4f9abdee515446fcc67052bee6be)?	baladkb	t4t5
625	2016-12-01 07:44:43	@t4t5 thanks :)	baladkb	t4t5
592	2016-09-02 22:18:19	To quote from #571 > ## @t4t5 commented on 26 Apr 2016 > > The project isn't dead. I just haven't had time to go through pull requests and issues lately. > > sweetalert2 was forked before v1.0, so the structure of the project is quite different. This doesn't necessarily mean that it's not a good alternative. If there's a feature in there that you need, you should of course use it. > > It kinda bu…	Potherca	t4t5
542	2016-04-12 14:31:37	@t4t5	StephanBijzitter	t4t5
541	2016-02-23 17:29:40	@t4t5 PR ready	StephanBijzitter	t4t5
446	2016-01-24 20:06:20	:+1: I also have a need for this. @t4t5, any chance we could get a `showLoaderOnCancel` option? I have a case where I need to make an AJAX call on confirm and a different AJAX call on cancel and it would be great if the behavior of the buttons was consistent.	blazeworx	t4t5
440	2015-09-05 15:20:45	- build js files from `es6` to `es5` into `lib` folder - change `commonjs` entry point to `lib/sweetalert.js` Fix #417 @t4t5 Please checkout this, thx! If everything is ok, please merge and bump the version. Thanks for your great work on this lib.	chentsulin	t4t5
440	2015-09-24 23:02:46	@t4t5 Any chance of getting this reviewed?	idolize	t4t5
440	2015-10-16 22:49:42	:+1: @t4t5	chibicode	t4t5
440	2015-10-18 14:45:58	@t4t5 :+1: +1	neighborhood999	t4t5
440	2015-10-19 07:28:59	@t4t5 Any update on this?	chentsulin	t4t5
434	2015-11-19 02:59:15	@gremz @t4t5 I had the same issue. I looked in the source to see if I customize but couldn't find a non hacky way to custom the plugin itself. So I settled for a hacky way in my own code :-) If you are using jquery something like this works fine.	hraynaud	t4t5
433	2015-09-16 03:17:03	@t4t5 maybe a queue could be added to more closely replicate the native alert?	gremz	t4t5
423	2015-08-24 16:20:41	cc @t4t5	chekovsky	t4t5
421	2015-10-22 17:39:40	:+1: for this, need it in a current project. @t4t5 any chance we could get this merged in?	blazeworx	t4t5
381	2015-06-18 07:25:52	@thejae @nixta @theodorejb How this plug-in when click delete the parameter setting and background, so as to realize the function of removing？ Trouble to inform, thank you	meisanggou	nixta
381	2015-06-18 07:25:52	@thejae @nixta @theodorejb How this plug-in when click delete the parameter setting and background, so as to realize the function of removing？ Trouble to inform, thank you	meisanggou	theodorejb
329	2015-04-10 16:13:20	Hi @t4t5 , I'm testing your plugin which is quite cool, so far I love it. But I'm facing an issue on IE8 (I know, some of our client still use it...), but anyways the error is Webpage error details User Agent: Mozilla/4.0 (compatible; MSIE 8.0; Windows NT 6.1; WOW64; Trident/4.0; SLCC2; .NET CLR 2.0.50727; .NET CLR 3.5.30729; .NET CLR 3.0.30729; .NET4.0C; .NET4.0E) Timestamp: Fri, 10 Apr 2015 16:…	fedegiust	t4t5
329	2015-08-26 08:29:56	Thank you @bryce-gibson, it works perfectly! Do you think you can bring your fixed to @t4t5 to merge in its branch 0.5 to have an "official" 0.5.1 available on npm ?	GreatWizard	t4t5
277	2015-02-24 12:47:36	Hi @t4t5 , any chance to see it merged ? Thx !	jucrouzet	t4t5
251	2015-01-14 12:07:40	brilliant! It might be worth to have a chat with @t4t5 to get you added as a repository maintainer moving forward and merging the versions together as well.	adi-ads	t4t5
238	2015-02-11 11:15:34	Sweetalert has already been published, here: https://www.npmjs.com/package/sweetalert However, it's not published by @t4t5 and it's outdated.	danreeves	t4t5
200	2014-12-14 22:56:05	I agree, that a close event would be better, as @mwakerman is right, that it will be on the event queue, since the function does use setTimeout. if its `swal('close')` or swal.cancel is up to @t4t5 to choose.	leifcr	t4t5
186	2014-11-04 07:13:22	Same issue with me, any progress on this @t4t5	nirajmchauhan	t4t5
178	2016-12-16 23:25:58	By the way, @t4t5, the author of Sweetalert, has been active on Twitter all these years. And neglected us.	sergeevabc	t4t5
139	2014-10-19 09:24:50	@t4t5 will be great if you can take a look to this PR, thanks in advance :D	zzarcon	t4t5
136	2014-10-28 16:39:35	@t4t5 could this be as part of the project?	camilonova	t4t5
129	2014-10-17 01:18:04	Yeah, you guys are right. It should be another option (`allowHtml`), I'm sooooo lazzzyyyyy :dancer: I see @t4t5 put the `escapeHtml` everywhere, may be he wanted to prevent XSS attack or something. How do I change my submited pull request? Or just make another pull request?	huytd	t4t5
127	2015-11-23 18:29:43	thanks @jayquest... @t4t5 please fix this in master branch!	daton89	t4t5
97	2014-10-20 21:56:22	This would be awesome to get merged! Also, amazing job @t4t5! My alerts never looked so good :)	willcosgrove	t4t5
97	2014-10-23 22:30:33	@t4t5 I see you merged the `sweetAlertInitialize()` method which is very nice of you since we can now use the lib with Turbolinks. But I now think this should be done with the same naming convention as for setting the default parameters. So I updated my pull request and the initialize method should now be called `swal.init()`. I think it makes it more consistent with the way it now works.	pomartel	t4t5
90	2014-11-24 12:13:36	@t4t5 just wondering that do you have any plan to merge this feature? I personally like it very much :)	hszcg	t4t5
67	2015-02-11 15:54:18	Thanks @t4t5 & @danreeves	cailloumajor	danreeves
24	2014-10-03 17:23:55	@t4t5 I didn't minified the code, because I don't know which minifier you're using. I updated the examples too.	ramirovjr	t4t5
22	2015-05-30 16:04:17	Thanks @djm61! @t4t5 This could be closed now. I added a Pullrequest for this to add the Link into Readme (#369)	masteradhoc	t4t5
7	2014-10-01 12:58:49	@t4t5 You will have to run `bower register sweetalert https://github.com/t4t5/sweetalert` More info [here](http://bower.io/docs/creating-packages/) if you are not familiar.	connyay	t4t5
6	2014-10-01 11:46:09	@t4t5 Not sure what browsers you want to support. With this pull if someone wanted IE8 support they would need something like this in the page	connyay	t4t5
4	2014-10-01 14:49:17	If @t4t5 is interested, I'd be happy to work on this one.	AlexKvazos	t4t5
3	2014-10-02 04:27:51	@t4t5 I closed this pull and I have another staged with a native promise implementation. One question though: how would you like to implement [the polyfill](https://github.com/jakearchibald/es6-promise)? Or perhaps, no polyfill and instead only return a promise if there's native support?	adamterlson	t4t5
