# Supplementary material for: Status, identity, and language: A study of issue discussions in GitHub
Source: PLoS One. 2019 Jun 14;14(6):e0215059. doi: 10.1371/journal.pone.0215059 (PMC6568400; doi:10.1371/journal.pone.0215059)
Supplement: S2 Data — (ZIP) [file pone.0215059.s003.zip › sample_46_projs_issues/t4t5_sweetalert/issue_first_in.csv]

11	FrancisStokes	2014-10-03 06:02:14
11	t4t5	2014-10-05 09:23:11
90	Pezmc	2015-02-22 18:30:07
90	hszcg	2014-11-24 12:13:36
90	jprichardson	2015-03-01 20:26:26
90	lvillani	2015-03-15 11:10:42
113	parterburn	2015-03-19 17:22:42
127	daton89	2015-11-23 18:29:43
530	sunilsmith	2017-02-20 04:25:16
174	t4t5	2015-02-11 13:32:32
421	blazeworx	2015-10-22 17:39:40
160	t4t5	2015-01-19 07:25:08
160	doapp-ryanp	2014-11-04 15:42:32
24	ramirovjr	2014-10-03 17:23:55
172	jobsamuel	2014-11-06 23:18:52
172	zuofei	2014-10-30 22:29:19
22	masteradhoc	2015-05-30 16:04:17
6	connyay	2014-10-01 11:46:09
456	henryg0mez	2015-10-08 09:52:18
83	rdubigny	2014-10-20 15:10:23
140	camilonova	2014-10-25 17:17:46
170	pedant	2014-11-04 03:12:31
129	huytd	2014-10-17 01:18:04
77	pomartel	2014-10-18 16:13:22
77	zzarcon	2014-10-18 16:16:24
299	Codemax999	2015-09-18 16:36:49
142	camilonova	2014-10-25 17:14:02
67	cailloumajor	2015-02-11 15:54:18
251	adi-ads	2015-01-14 12:07:40
146	limonte	2015-01-08 11:53:42
625	baladkb	2016-10-08 09:13:33
319	mp3il	2015-04-01 10:59:55
319	introwit	2016-06-10 14:04:32
3	adamterlson	2014-10-02 04:27:51
381	meisanggou	2015-06-18 07:25:52
216	t4t5	2015-01-18 19:13:01
201	IvoPereira	2015-02-18 21:36:55
312	cosio55	2015-06-01 18:11:26
226	limonte	2015-01-09 09:04:46
9	masteradhoc	2015-05-30 15:57:43
350	tushariscoolster	2015-05-25 17:35:16
652	NeXTs	2017-01-20 13:07:39
253	iget-master	2016-11-30 17:03:57
253	StephanBijzitter	2015-09-22 10:00:26
32	t4t5	2014-10-04 08:07:27
32	ImBobby	2014-10-03 19:33:07
446	blazeworx	2016-01-24 20:06:20
158	camilonova	2014-10-25 17:32:28
409	SkyzohKey	2015-08-15 10:33:17
409	samhavens	2015-07-29 16:45:26
409	AkshatM	2015-08-27 07:47:48
105	idolizesc	2015-04-23 22:07:58
542	StephanBijzitter	2016-04-12 14:31:37
423	chekovsky	2015-08-24 16:20:41
12	pilavdzic	2014-10-03 22:07:12
200	leifcr	2014-12-14 22:56:05
200	aliemre	2014-12-13 09:25:26
217	limonte	2015-01-10 22:54:33
419	tidet	2015-08-05 10:57:19
178	sergeevabc	2016-12-16 23:25:58
151	ceejayoz	2015-02-20 18:18:24
244	limonte	2015-01-08 11:34:48
244	lorensr	2015-02-12 06:14:50
115	littleneotrix	2014-10-21 18:05:22
541	StephanBijzitter	2016-02-23 17:29:40
186	nirajmchauhan	2014-11-04 07:13:22
2	appsforartists	2014-10-01 14:51:42
93	blaiprat	2014-10-16 09:25:36
139	zzarcon	2014-10-19 09:24:50
571	diego-vieira	2016-04-26 11:10:17
250	limonte	2015-01-10 11:54:56
4	AlexKvazos	2014-10-01 14:49:17
153	prestonbrown	2014-10-26 20:47:30
433	gremz	2015-09-16 03:17:03
97	pomartel	2014-10-23 22:30:33
97	willcosgrove	2014-10-20 21:56:22
54	omnidan	2014-10-07 05:52:48
7	connyay	2014-10-01 12:58:49
75	limonte	2015-01-08 11:55:57
277	jucrouzet	2015-02-24 12:47:36
434	hraynaud	2015-11-19 02:59:15
592	Potherca	2016-09-02 22:18:19
440	adamrneary	2015-10-20 20:21:21
440	t4t5	2015-10-20 10:00:17
440	chibicode	2015-10-16 22:49:42
440	chentsulin	2015-09-05 15:20:45
440	neighborhood999	2015-10-18 14:45:58
440	idolize	2015-09-24 23:02:46
238	danreeves	2015-02-11 11:15:34
329	fedegiust	2015-04-10 16:13:20
329	GreatWizard	2015-08-26 08:29:56
136	camilonova	2014-10-28 16:39:35
