# Supplementary material for: Status, identity, and language: A study of issue discussions in GitHub
Source: PLoS One. 2019 Jun 14;14(6):e0215059. doi: 10.1371/journal.pone.0215059 (PMC6568400; doi:10.1371/journal.pone.0215059)
Supplement: S2 Data — (ZIP) [file pone.0215059.s003.zip › sample_46_projs_issues/t4t5_sweetalert/issue_comments_mentioned_NOCODE_FULLBODY.csv]

issue_num	datetime	body	login	mention_login
674	2017-03-10 16:34:33	Hi @avatarr I think you confuse https://github.com/t4t5/sweetalert and https://limonte.github.io/sweetalert2/ If you get true instead of html parsed, you use sweetalert2 so you must setting like this :	ajoah	avatarr
674	2017-03-11 16:55:22	@ajoah Thank you for your help and I have solved	avatarr	ajoah
673	2017-03-16 16:00:03	Hi @linkerr! It seems like this repo is currently inactive, so I made [sweetalert2](https://github.com/limonte/sweetalert2). The content in SweetAlert2 has `word-break: break-word` by default	limonte	linkerr
656	2017-02-08 11:01:51	@jeffmath I switched to https://github.com/limonte/sweetalert2 to solve that	Zorgatone	jeffmath
630	2017-01-23 01:41:54	Hey @geodeveloper Do you have a callback function after the input swal? If so, I assume you have another swal as the success message, which has its own settings (none of which are inherited by its parent). You would have to redeclare the `showCancelbutton` property.	fallen-rve	geodeveloper
630	2017-01-24 16:27:09	Hi @fallen-rve, Yes I have a callback function. I've took the example of input from official sweetalert website and just added the default config on top. Take a look here --> https://jsfiddle.net/a836z9xv/ so you can see the bug. Thanks for your time.	geodeveloper	fallen-rve
630	2017-01-29 00:54:40	@geodeveloper gotcha! That is the expected behavior of `setDefaults`. If you set the `setDefaults` property, it'll apply to all of your SweetAlerts, regardless if it's the shorthand or longhand versions. From the documentation: > If you end up using a lot of the same settings when calling SweetAlert, you can use setDefaults at the start of your program to set them once and for all! Let me know if…	fallen-rve	geodeveloper
612	2016-09-06 03:26:26	@teddymail cancelButtonColor这个参数并不存在，仅仅存在confirmButtonColor这个参数，你可以查看[中文版文档](http://www.mishengqiang.com/sweetalert/)，如果你非常想使用sweetalert，我建议你使用[sweetalert2](https://github.com/limonte/sweetalert2/)，sweetalert2是有cancelButtonColor这个参数的。	mishengqiang	teddymail
609	2016-09-06 03:42:06	@souzamarcos I suggest you use [sweetalert2](https://github.com/limonte/sweetalert2)	mishengqiang	souzamarcos
609	2016-09-10 19:25:12	Thanks @mishengqiang. I'll use	souzamarcos	mishengqiang
587	2016-06-13 10:25:18	Thanks @limonte, the fiddle doesn't seem to be working, but I can see now how it works :)	Creationsphere	limonte
575	2016-04-21 18:42:41	Thx a lot @limonte ... that's awesome!	rafaelcastrocouto	limonte
575	2016-04-25 13:27:07	@limonte thanks!	huglester	limonte
574	2016-04-18 20:32:54	@eterry1388 I somehow missed that's where all the action is now. :)	littlekid	eterry1388
571	2016-04-26 06:29:01	@diego-vieira Sorry, the project isn't dead. I just haven't had time to go through pull requests and issues lately. sweetalert2 was forked before v1.0, so the structure of the project is quite different. This doesn't necessarily mean that it's not a good alternative. If there's a feature in there that you need, you should of course use it. It kinda bugs med that it's called sweetalert2 though, si…	t4t5	diego-vieira
571	2016-04-26 11:10:17	hello @t4t5 thank you so much for getting back to us and my apologies for saying that. Open source is both a gift and a curse, that's why collaborators are here for. I know that sometimes we need to focus on something else and it's always a good choice to invite collaborators. Perhaps we could merge your repo with sweetalert2? Cheers	diego-vieira	t4t5
570	2016-04-20 07:26:10	@eterry1388 is this repo not active? 😕	muratbsts	eterry1388
570	2016-04-21 08:36:43	@eterry1388 okay. I'll create pr at limonte/sweetalert2 as one commit. Thanks for notice.	muratbsts	eterry1388
568	2016-05-04 08:00:19	Hi @jacobsee! It seems like this repo is currently inactive, so I made [sweetalert2](https://github.com/limonte/sweetalert2). In swal2 you can handle escape key and outside click like this:	limonte	jacobsee
562	2016-04-01 07:47:07	Okay. Thanks for clarifying @GGG-KILLER :+1:	kevgathuku	GGG-KILLER
543	2016-08-10 13:32:01	@ekv88 I've tried this (also .sweet-overlay, as I want to disable the transparent black page overlay) in both jQuery (after stating the sweetalert) and in CSS, but it doesn't do anything at all.	paddotk	ekv88
541	2016-05-01 19:55:45	@limonte All good, but that's not related to this PR in any way.	StephanBijzitter	limonte
539	2017-01-20 13:32:16	@NeXTs this issue was fixed a long time ago in https://github.com/limonte/sweetalert2	chekovsky	NeXTs
539	2017-01-20 13:35:01	@chekovsky Yeah I saw but on my current big project sweetalert is used and it's not that easy to migrate in my case	NeXTs	chekovsky
538	2016-04-21 14:00:11	Hi, same error here with firefox only (Safari and Chrome do not seem to report the error) Did you fix it @MichaelJCole or do you still have the error ?	YannDanthu	MichaelJCole
530	2017-02-20 04:25:16	Thanks @t4t5 i understood your point and @lancedouglas1 thanks for your swal-form link ...	sunilsmith	t4t5
530	2017-02-20 04:25:16	Thanks @t4t5 i understood your point and @lancedouglas1 thanks for your swal-form link ...	sunilsmith	lancedouglas1
526	2016-02-28 15:05:16	@Buom01 Thank you bro. I'll try this solution.	FelipeArruda	Buom01
522	2016-02-22 13:37:19	Great. That will help! :) Closing now! Thanks @funchiat and @lancedouglas1	sagargulati	lancedouglas1
522	2016-02-22 13:37:19	Great. That will help! :) Closing now! Thanks @funchiat and @lancedouglas1	sagargulati	funchiat
521	2017-02-25 14:27:25	@unfomo1 Were you able to solve that problem?	goktugerce	unfomo1
520	2017-02-20 04:36:39	@Jimmaki may i know how you did that with swal ?	sunilsmith	Jimmaki
520	2017-02-20 11:17:55	@sunilsmith As you can see [here](https://jimmydance.com/dance-studios.html) I copy and paste the whole FOOTER section (html) in the TEXT field of SWAL. Example: swal({title: "Your message has been sent!!" , text: "<footer><a href=\"anylink.com\" target=\"_blank\" class=\"// I added a sprite image like spr3-wslogo\"></a></footer>", *Don't forget to escape special characters Let me know if it works	Jimmaki	sunilsmith
499	2015-12-18 14:49:35	@fiote Could you compress this and add it to the minified version?	ghost	fiote
492	2016-05-03 16:43:32	thanks @fracz sweetalert2 is awesome and looks it all fit my needs. thank you guys	senseluo	fracz
485	2015-12-08 10:48:07	@estivalet about 'If I add a delay in the execution it works as expected', would you like to tell me how to add the delay? I am encountering the problem these days, and I can not fix it. I am very glad to find that you have solution. Please kindly share it with me. Thank you! I have described my similar problem in protractor resp, https://github.com/angular/protractor/issues/2770	wubin1989	estivalet
485	2015-12-23 16:12:59	@sundling, you just saved me a real headache, thanks! :+1:	jsrn	sundling
479	2016-03-30 04:35:35	+1 @Groonya nice github placeholder image, way too smooth	rnjailamba	Groonya
473	2016-06-22 10:18:52	@rmosolgo Dude.. that UI is amazing. Would you mind showing me a demo ?! God damn, I love it.	EduardJS	rmosolgo
472	2015-11-19 15:57:13	@inctor, @Charlex I wrote up a guide on how to use the code addition I wrote to do this at #457. Because it adds on top of the existing sweetalert library, it doesn't require merging into the project/updating the library code. If you have thoughts to make it better let me know.	kentmw	inctor
472	2015-11-19 22:26:33	@kentmw Hero. I'll give it a go and see if I run into any pain.	charlex	kentmw
469	2016-01-21 11:23:55	@smythey21 when using it like this: the modal is still displayed outside the container. I'm more interested if you were successful to test it in an acceptance test?	ryrych	smythey21
457	2015-11-19 08:28:45	@kentmw What's the possibility of you making a new release with this fix in it, so it's possible to handle multiple Swal-popups after eachother? Prolly not as a PR, since they won't be merged anyways likely, but maybe a guide, on how to use your above code instead? Is it just copy/paste into the SWAL js file?	inctor	kentmw
457	2015-11-19 14:45:18	@inctor I'll write up a guide in the next 15 minutes or so and update the service to the one I'm currently using as to remove some of the original bugs.	kentmw	inctor
457	2015-11-20 05:04:17	@kentmw Thanks so much. Fixed my issue of needing to present one alert after another.	Tatsh	kentmw
457	2016-01-27 21:10:06	@QuakePhil do you mind posting the sequential swalService.swal invocations?	kentmw	QuakePhil
457	2016-03-18 17:47:27	@kentmw you are awesome man!! Thanks a lot!! Your wrapper saved my ass. A few notes. As @QuakePhil mentioned there is an issue if there are multiple alerts in the queue, each with nested responses for confirm/cancel. In order to deal with this I am closing the parent swal using the ID immediately after the child is created. And in order to pair this Parent (question) - Child(response) scenario, I…	koullislp	QuakePhil
457	2016-03-18 17:47:27	@kentmw you are awesome man!! Thanks a lot!! Your wrapper saved my ass. A few notes. As @QuakePhil mentioned there is an issue if there are multiple alerts in the queue, each with nested responses for confirm/cancel. In order to deal with this I am closing the parent swal using the ID immediately after the child is created. And in order to pair this Parent (question) - Child(response) scenario, I…	koullislp	kentmw
457	2016-03-18 17:59:25	@koullislp I'm glad it was useful :) Do you mind posting your modifications? I'll update my original post after taking a look at it.	kentmw	koullislp
457	2016-03-18 18:21:44	@kentmw Only one word changed in your code: And the way I am calling it:	koullislp	kentmw
456	2015-10-08 09:09:39	@henryg0mez So if I understand things correctly, the problem is that your form gets submitted even though you haven't entered any input? Is this really a problem with SweetAlert? Keep in mind that the only recommended way to handle user inputs through swal is by using `type: input`. Everything else with custom HTML should be considered a "hack". If your form submits even though it's empty, I can …	t4t5	henryg0mez
456	2015-10-08 09:52:18	@t4t5 - yes, the email did submit at first until I modified the code in an attempt to stop the send function if nothing was typed in the fields. Surely there has to be a way to stop SweetAlert from submitting the form and verify there are actually valid values entered in the fields? I would really like to get form validation working on Swal. Otherwise I am looking at using Wordpress' Contact Form…	henryg0mez	t4t5
440	2015-10-20 09:47:28	@t4t5 It's just a convention. Some of projects (eg. React, Redux) put source code (es6, es7) in `src`, compiled es5 in `lib`, umd and minified files in `dist`.	chentsulin	t4t5
440	2015-10-20 10:00:17	@chentsulin Oh I see. Seems like a good convention. Merging now.	t4t5	chentsulin
440	2015-10-20 11:14:47	@t4t5 why a `.npmignore` in the published module (1.1.1)? `lib` in `.npmignore` will break this module. Must remove it.	chentsulin	t4t5
440	2015-10-20 17:25:43	@chentsulin :+1: @t4t5	chibicode	chentsulin
440	2015-10-20 17:25:43	@chentsulin :+1: @t4t5	chibicode	t4t5
440	2015-10-20 20:21:21	+1 to what @chentsulin is saying. we're getting `Module not found: Error: Cannot resolve module 'sweetalert'`because package.json is pointing to `lib`, but `lib` is being ignored: http://cl.ly/image/2j1T0b2y461D	adamrneary	chentsulin
440	2015-10-21 06:12:12	My bad, there is still one more thing I forgot: https://github.com/t4t5/sweetalert/blob/master/dev/sweetalert.es6.js#L68 @t4t5 Can we just add a `export default` here? This one works in CommonJS env (tested in webpack).	chentsulin	t4t5
440	2015-10-21 09:23:09	@chentsulin lol, really bumping those version numbers today. Everything working now? :)	t4t5	chentsulin
440	2015-10-21 10:07:42	@t4t5 It works great now. Your help was greatly appreciated !!!	chentsulin	t4t5
440	2015-10-21 10:10:49	@chentsulin Oh I did nothing, thank YOU good sir for helping out! :grinning:	t4t5	chentsulin
440	2015-10-21 19:44:22	@t4t5 thank you!	chibicode	t4t5
434	2015-11-19 02:59:15	@gremz @t4t5 I had the same issue. I looked in the source to see if I customize but couldn't find a non hacky way to custom the plugin itself. So I settled for a hacky way in my own code :-) If you are using jquery something like this works fine.	hraynaud	gremz
419	2015-08-05 10:49:02	Hi @tidet! Are you sure it's not a problem with PHP? Have you tried echoing the same string straight into the HTML page?	t4t5	tidet
419	2015-08-05 10:57:19	Hey @t4t5 - yes at this part there's no PHP Output.. PHP is just down in the AJAX Call. I've tried it anyway, with PHP (without alert) it works, yes.	tidet	t4t5
419	2015-08-05 10:59:23	@tidet Oh sorry, I misread the code. :) Alright then, have you added the UTF8 charset to your head?	t4t5	tidet
419	2015-08-05 11:04:04	@tidet Hmm, weird. I honestly don't know what it could be then. I tried creating a JSFiddle with the same special characters and it seems to work fine: http://jsfiddle.net/t4t5/51mazdub/1/	t4t5	tidet
415	2016-02-26 11:50:33	@Wixely Sorry, i wanted to tell you about click on cancel button.	artyomLisovskij	Wixely
415	2016-02-26 11:52:41	@Wixely click cancel button and function which goanna exec only on success will exec.	artyomLisovskij	Wixely
409	2015-07-29 16:45:26	@t4t5 Agreed. If you want to be generous, this is a stop-gap (i.e. it's a hack). I was trying to think of more elegant way to do this, but everything more structured felt less flexible. If I can help, let me know.	samhavens	t4t5
409	2015-07-29 18:02:36	@samhavens What do you think of being able to add your SweetAlert markup directly in the DOM? Like this: This would obviously be hidden by default thanks to the SweetAlert CSS. Then you can open it by passing a jQuery element or a DOM node to the swal-function: The idea is that as long as you follow some conventions when writing your HTML, you get the SweetAlert-functionality for free. I think it…	t4t5	samhavens
409	2015-07-29 18:09:17	@t4t5 I think that's a good solution. Currently isn't there only one sweet alert object, and it gets modified every time it pops up? Will having multiples around throw anything off? On Wed, Jul 29, 2015 at 11:02 AM, Tristan Edwards notifications@github.com wrote: > @samhavens https://github.com/samhavens What do you think of being able > to add your sweetalert markup directly in the DOM? Like thi…	samhavens	samhavens
409	2015-07-29 18:09:17	@t4t5 I think that's a good solution. Currently isn't there only one sweet alert object, and it gets modified every time it pops up? Will having multiples around throw anything off? On Wed, Jul 29, 2015 at 11:02 AM, Tristan Edwards notifications@github.com wrote: > @samhavens https://github.com/samhavens What do you think of being able > to add your sweetalert markup directly in the DOM? Like thi…	samhavens	t4t5
409	2015-07-29 18:11:05	@samhavens Yup, that's the problem we need to solve. ;) Maybe add an `original`-class to the current sweetAlert or something to distinguish it from the rest.	t4t5	samhavens
409	2015-07-29 18:19:38	@t4t5 Maybe this: if you pass in a string to swal(), it's behavior is unchanged. If you want swal() to function as a modal, you set a new parameter, content, to the selector of the div you want to use in the swal object? I think there could still be only one then. On Wed, Jul 29, 2015 at 11:11 AM, Tristan Edwards notifications@github.com wrote: > @samhavens https://github.com/samhavens Yup, that'…	samhavens	samhavens
409	2015-07-29 18:19:38	@t4t5 Maybe this: if you pass in a string to swal(), it's behavior is unchanged. If you want swal() to function as a modal, you set a new parameter, content, to the selector of the div you want to use in the swal object? I think there could still be only one then. On Wed, Jul 29, 2015 at 11:11 AM, Tristan Edwards notifications@github.com wrote: > @samhavens https://github.com/samhavens Yup, that'…	samhavens	t4t5
409	2015-08-15 10:33:17	@t4t5 I think that having the markup and the parameters (via the data-\* attributes) of the modal in the html would be really cool. Then to open an alert you would have to pass the alert id to the `swal()` function. Example: Would add a cancel button then show the modal by adding it the class "current-sweetalert-modal" (to avoid collision with others current classes that the user could have in it…	SkyzohKey	t4t5
409	2015-08-27 07:47:48	We could recommend/use a [client-side templating engine](http://garann.github.io/template-chooser/) to structure it all. I personally favour React.js because it supports type validation out of the box when you pass in properties to a component, but of course anything else could work. I think the only problem with this solution might be that this would require a significant rewrite. Specifically, …	AkshatM	t4t5
398	2017-01-13 07:30:52	@maeishoj same is happening here, did you find out?	lucascaton	maeishoj
391	2015-09-18 19:31:25	@fxghqc removing event handlers in the callback works for me. Can this be included in the main code to prevent this bug?	ecwyne	fxghqc
391	2017-01-03 20:08:40	That will be really great @EduardJS Thank you for that. For now I am using the solution from @JustinWinthers in another thread: REF: https://github.com/t4t5/sweetalert/issues/127	Mr-Anonymous	EduardJS
391	2017-02-24 19:30:23	@Mr-Anonymous update > var _swalclose=window.swal.close; var _swal = window.swal; window.swal = function(){ var previousWindowKeyDown = window.onkeydown; _swal.apply(this, Array.prototype.slice.call(arguments, 0)); window.onkeydown = previousWindowKeyDown; }; window.swal.close=function(){ _swalclose.apply(this); };	edwin1217	Mr-Anonymous
391	2017-02-25 15:45:31	@elasticsteve If you pay attention to the other threads on this repo you will notice this one is not maintained anymore. There is another repo called [SweetAlert2](https://limonte.github.io/sweetalert2/), which you should really port your apps towards. If you still want to use this version though, the only solution is this one. I forgot to make a PR.. didn't have enough time. @edwin1217's solutio…	EduardJS	elasticsteve
391	2017-02-25 15:45:31	@elasticsteve If you pay attention to the other threads on this repo you will notice this one is not maintained anymore. There is another repo called [SweetAlert2](https://limonte.github.io/sweetalert2/), which you should really port your apps towards. If you still want to use this version though, the only solution is this one. I forgot to make a PR.. didn't have enough time. @edwin1217's solutio…	EduardJS	edwin1217
391	2017-02-25 15:51:41	@edwin1217's solution is nearly the same i have posted in thread #127 a while ago.	kosst	edwin1217
391	2017-02-26 02:14:38	@kosst Yes, your solution is much better, because with the one from @edwin1217 the default Enter key action for OK and error messages (input text modals) wouldn't work. Here again what's working for me best:	elasticsteve	edwin1217
391	2017-02-26 02:14:38	@kosst Yes, your solution is much better, because with the one from @edwin1217 the default Enter key action for OK and error messages (input text modals) wouldn't work. Here again what's working for me best:	elasticsteve	kosst
390	2015-10-30 01:49:49	@firsara I agree if we are talking about accepting the confirmation. It should work very much the same as an alert, the focus is on the accepting element, it should do the same in the modal.	jaymiejones86	firsara
368	2016-02-06 06:13:50	@moshfeu how can i use the new ability?	ferchoslim	moshfeu
368	2016-02-07 10:20:26	@moshfeu You just need to run the "gulp" command. For the official repo, I'm a bit reluctant to just adding more and more features as object params, so I'm going to look into using some kind of templating system to let people customise their alerts more.	t4t5	moshfeu
368	2016-09-12 03:27:50	@moshfeu When there is more than one alert in a page,some problem happen. https://plnkr.co/edit/xXefAOo4uPQfX8iGL4w6?p=preview	thyhates	moshfeu
368	2016-10-10 08:01:29	@thyhates What problems? Can you explain?	moshfeu	thyhates
368	2016-10-10 09:04:38	@moshfeu In the Plunker, first click "show 1",then click "show 2", it show the same btns as "show 1". Then refresh page,if you first click "show 2",then click "show 1",it show the same btns as "show 2".	thyhates	moshfeu
359	2015-06-17 05:50:08	@injaon Nope :( i was hopping that the this bug should be fixed when i post this...	usamamashkoor	injaon
352	2015-06-26 09:27:53	@moazam1 For your specific case, you need to do a callback as an additional parameter after the options object: It doesn't need to do anything, but using a function like: Allows you to respond manually and do something else. Makes sense, as if you don't have a handler, how are you going to close the alert otherwise.	twss	moazam1
350	2015-05-25 17:35:16	@t4t5 ?	tushariscoolster	t4t5
339	2015-04-28 11:31:04	As @zauni says, you can use the callback method to control the flow of your app. Event though it might look a little ugly, there's sadly no way around this as far as I know. Closing.	t4t5	zauni
334	2015-06-18 02:42:08	Without @TomTasche pull request. I noticed it'll work if you set on `closeOnConfirm` and `closeOnCancel` to false.	thejae	TomTasche
331	2015-07-28 01:58:07	@PommeVerte , The line of CSS you mention is in there, however, if you wrap your input in form tags, and have styling like `form input {display:block}` that should take precedence. There is another problem putting form fields in using `html: true`, because everything in `text` gets wrapped in `<p>...</p>`, and it is invalid to have form elements inside `p` tags. I fixed this locally by switching …	samhavens	PommeVerte
329	2015-08-26 08:29:56	Thank you @bryce-gibson, it works perfectly! Do you think you can bring your fixed to @t4t5 to merge in its branch 0.5 to have an "official" 0.5.1 available on npm ?	GreatWizard	bryce-gibson
319	2015-04-01 10:59:55	@t4t5 - Can the second swal function confirm have a callback function? doesn't seem to work to me.	mp3il	t4t5
319	2016-06-10 14:04:32	@t4t5 Hey thanks for SweetAlert :) I found the solution for this issue and sharing it below. I know its old but i found the solution so i hope it helps anyone. @mp3il @azlannohara @masteradhoc The problem is the shorthand in the closure. You can do the required(Reload after clicking on "Okay" that appears after successful deletion) by using the below code:	introwit	masteradhoc
319	2016-06-10 14:04:32	@t4t5 Hey thanks for SweetAlert :) I found the solution for this issue and sharing it below. I know its old but i found the solution so i hope it helps anyone. @mp3il @azlannohara @masteradhoc The problem is the shorthand in the closure. You can do the required(Reload after clicking on "Okay" that appears after successful deletion) by using the below code:	introwit	t4t5
319	2016-06-10 14:04:32	@t4t5 Hey thanks for SweetAlert :) I found the solution for this issue and sharing it below. I know its old but i found the solution so i hope it helps anyone. @mp3il @azlannohara @masteradhoc The problem is the shorthand in the closure. You can do the required(Reload after clicking on "Okay" that appears after successful deletion) by using the below code:	introwit	azlannohara
319	2016-06-10 14:04:32	@t4t5 Hey thanks for SweetAlert :) I found the solution for this issue and sharing it below. I know its old but i found the solution so i hope it helps anyone. @mp3il @azlannohara @masteradhoc The problem is the shorthand in the closure. You can do the required(Reload after clicking on "Okay" that appears after successful deletion) by using the below code:	introwit	mp3il
314	2015-03-19 16:09:31	As @parterburn said, just use `inputType` and you should be good to go! Also, feel free to check out the [SweetAlert tutorial](https://www.ludu.co/lesson/how-to-use-sweetalert) if you're unsure how to use the input features.	t4t5	parterburn
312	2015-05-30 01:49:47	@cosio55 I replaced `myFunction()` with console.log('done') and it works correctly. Maybe the problem is with the `myFunction()`. Try to use console.log and see if it works.	xming13	cosio55
312	2015-06-01 18:11:26	I am using it on Meteor using this great package https://github.com/kevohagan/meteor-sweetalert so after further debugging I think the problem is on the version the package is currently using, so I will look for a way to update the version of the package, thanks @xming13 !	cosio55	xming13
302	2015-04-29 10:56:48	I'm agree with @chriscct7, a loading like the android fork will be just awesome!	GeekPress	chriscct7
299	2015-03-19 17:00:56	@mcblum Yeah, clicking "Cancel" and clicking outside now behaves exactly the same (as it should be really). I guess we should add an option to make them separate though since it might be useful as you pointed out!	t4t5	mcblum
299	2015-09-18 16:36:49	This would be a great feature as I am also hoping to be able to click outside the alert and have it dismiss without running the the cancel function. Any updates? @t4t5	Codemax999	t4t5
289	2015-03-19 15:29:39	Fixed in v0.5.0! Hope you replace your ugly prompt modals with SweetAlerts now @bulkan ;)	t4t5	bulkan
285	2015-04-14 19:44:31	@andrey-bahrachev That doesn't answer my problem though since I am not calling swal in in the callback so i would disagree my issue is still open.	DmitrySumaroka	andrey-bahrachev
285	2015-07-08 20:48:22	@includeleec you saved my bacon, thanks	smartsdesign	includeleec
285	2015-09-22 09:06:28	@DmitrySumaroka I use a dirty trick that works: Hope it helps! ;)	thomasphansen	DmitrySumaroka
273	2015-02-26 11:17:03	The solution of @wizou works for me.	sabatesduran	wizou
273	2015-03-23 23:54:21	Had the same issue, only broken in ie8 - ie9 and 10 worked fine. :+1: for the solution of @wizou, worked for me.	mar3les	wizou
254	2015-01-19 09:33:48	@dock21 tested it with firefox 35, seems to work fine. Can you test with the latest release if you still have this issue?	adi-ads	dock21
254	2015-01-21 13:19:33	@dock21 I think you just forgot to put the option `timer`, didn't you? Here's an example:	dhyegofernando	dock21
254	2015-02-05 13:34:06	@dhyegofernando What he is saying is that it is closing by itself after 2 seconds, and he doesn't want it to.	alexbowers-tecmark	dhyegofernando
254	2015-02-05 16:08:58	My bad. I saw a little quickly. --- Just like @adi-ads tested in the Firefox 35 so did I and I haven't found any issue. It works fine. @dock21 could you reproduce it in a JSFiddle project?	dhyegofernando	adi-ads
254	2015-02-05 16:08:58	My bad. I saw a little quickly. --- Just like @adi-ads tested in the Firefox 35 so did I and I haven't found any issue. It works fine. @dock21 could you reproduce it in a JSFiddle project?	dhyegofernando	dock21
254	2015-03-19 17:27:03	This can be closed as a wontfix. This issue was that @dock21 thought swal() was a blocking JS command like alert() is.	parterburn	dock21
253	2015-03-30 01:49:47	@maddy2308 - you have too many clicks going on. It does work. Check out this fiddle: https://jsfiddle.net/g8j1acv4/ Only thing I changed was took out your first document.click and changed it to document.ready.	joenorton	maddy2308
253	2015-04-01 11:23:35	As @joenorton points out, this is what `closeOnConfirm: false` is for. I do agree that it is a little unintuitive though, so if anyone has a solution to the problem, I'd be glad to add it! @maddy2308, the problem with your fiddle is that `$('button')` is too ambiguous, so the swal's buttons are also invoked. If you change it too `$('body > button')` it should work.	t4t5	joenorton
253	2015-04-01 11:23:35	As @joenorton points out, this is what `closeOnConfirm: false` is for. I do agree that it is a little unintuitive though, so if anyone has a solution to the problem, I'd be glad to add it! @maddy2308, the problem with your fiddle is that `$('button')` is too ambiguous, so the swal's buttons are also invoked. If you change it too `$('body > button')` it should work.	t4t5	maddy2308
253	2015-09-22 10:00:26	I also suffered from this issue, and I do believe this needs to be changed. @t4t5 Without looking at the source code, we can assume the following: An easy solution to solve this issue would be as follows: This will allow `C` to invoke any amount of new dialogs, with very little modification needed to the current codebase.	StephanBijzitter	t4t5
253	2016-11-30 17:03:57	@t4t5 Please take a look on my report and solutions, if you approve I can do the fix!	iget-master	t4t5
251	2015-01-12 14:40:53	@adi-ads seems like this repo is inactive now, I fixed this and added some additional features to [sweetalert2](https://github.com/limonte/sweetalert2).	limonte	adi-ads
251	2015-01-12 17:48:27	@limonte both repository have the same code for MouseEvents (pasting the code below) if (MouseEvent) { // Up-to-date approach var mevt = new MouseEvent('click', { view: window, bubbles: false, cancelable: true }); node.dispatchEvent(mevt); } So your code would have the same error for this specific case as well.	adi-ads	limonte
251	2015-01-13 09:47:40	@adi-ads thank you again! Fixed now in [sweetalert2](https://github.com/limonte/sweetalert2), https://github.com/limonte/sweetalert2/commit/d8b619675aed6c258de7b8e651bb2c72f93c5f43	limonte	adi-ads
251	2015-01-14 21:02:28	I agree with @adi-ads ! @limonte	Turqueso	adi-ads
251	2015-01-14 21:02:28	I agree with @adi-ads ! @limonte	Turqueso	limonte
250	2015-01-10 11:54:56	@grimalschi I fixed this and added some other additional options in [sweetalert2](https://github.com/limonte/sweetalert2).	limonte	grimalschi
249	2015-01-09 23:44:53	@danilo-valente seems like this repo is inactive now, I added this option and some additional features to [sweetalert2](https://github.com/limonte/sweetalert2).	limonte	danilo-valente
249	2015-01-10 14:58:09	@limonte Nice! Thanks for the quick reply. I'll check it out.	danilo-valente	limonte
249	2015-03-19 20:49:52	@parterburn @TranquilMarmot Thanks, I'm closing this one then.	danilo-valente	TranquilMarmot
249	2015-03-19 20:49:52	@parterburn @TranquilMarmot Thanks, I'm closing this one then.	danilo-valente	parterburn
247	2015-01-08 19:30:25	@pascalwacker I added this feature and some other additional options in [sweetalert2](https://github.com/limonte/sweetalert2).	limonte	pascalwacker
247	2015-01-08 22:49:54	Hi @limonte nice work (: But how can you trigger a close event in your sweetalert2 plugin? In my case, I'd like to show an overlay with a "well done" or "oops..." message and perform an ajax request in the background. Once the data comes back from the server and is passed to the DOM, the modal should close itself. As I can't predict how long the ajax request will need, I can't use the timer funct…	pascalwacker	limonte
247	2015-01-09 09:30:53	@pascalwacker thank you! I fixed that copy-paste typo and added "execute the done function if the modal is closed by the timer" in v.0.1.0 of [sweetalert2](https://github.com/limonte/sweetalert2). Also I'll publish example of handling axaj request in example page soon. Will notify you here.	limonte	pascalwacker
247	2015-01-09 09:56:58	@limonte cool (: I'm looking forward to then. General question about github: Can I also fork your version of sweetalert and contribute directly to that one?	pascalwacker	limonte
244	2015-01-08 11:34:48	@apzentral I added this feature and some other additional options in [sweetalert2](https://github.com/limonte/sweetalert2).	limonte	apzentral
244	2015-02-12 06:14:50	Thanks @apzentral !	lorensr	apzentral
241	2014-12-30 11:48:38	@sicklyman, sorry about my honest opinion but... why don't you contribute to the project, as it is open and it seems you understand about the topic, as you are going to style your own modals?	taxpayer	sicklyman
240	2015-01-08 11:35:14	@dreadjr I added this feature and some other additional options in [sweetalert2](https://github.com/limonte/sweetalert2).	limonte	dreadjr
240	2015-01-09 17:09:57	nice i'll check it out. On Thu, Jan 8, 2015 at 3:35 AM, limonte notifications@github.com wrote: > @dreadjr https://github.com/dreadjr I added this feature and some other > additional options in sweetalert2 https://github.com/limonte/sweetalert2 > . > > — > Reply to this email directly or view it on GitHub > https://github.com/t4t5/sweetalert/pull/240#issuecomment-69168218.	dreadjr	dreadjr
233	2015-01-10 22:56:22	@omnilight I added this feature and some other additional options in [sweetalert2](https://github.com/limonte/sweetalert2).	limonte	omnilight
226	2015-01-09 09:04:46	@mwakerman I added this feature and some other additional options in [sweetalert2](https://github.com/limonte/sweetalert2).	limonte	mwakerman
224	2015-01-08 11:50:20	@MBing I added this feature and some other additional options in [sweetalert2](https://github.com/limonte/sweetalert2).	limonte	MBing
218	2015-01-10 23:43:15	@assafshp I fixed this and added some other additional options in [sweetalert2](https://github.com/limonte/sweetalert2).	limonte	assafshp
217	2015-01-10 22:54:33	@peterjosling I fixed this and added some other additional options in [sweetalert2](https://github.com/limonte/sweetalert2).	limonte	peterjosling
216	2015-01-18 19:13:01	I've added a Gulp file now for simpler, and more consistent, minification. Thanks for your contributions @peterjosling :)	t4t5	peterjosling
214	2015-01-08 11:50:27	@Willian-Zhang I added this feature and some other additional options in [sweetalert2](https://github.com/limonte/sweetalert2).	limonte	Willian-Zhang
211	2015-01-19 10:55:16	@jwaala you can pass a custom icon as well	adi-ads	jwaala
210	2015-01-19 07:18:42	As @malcolmocean said, the template is the problem, they should be more restrictive with their `important!` values. :) Glad you found a solution though. Closing.	t4t5	malcolmocean
201	2014-12-24 13:34:32	I did the same thing @ethryx, this should be merged asap!	fabiowitt	ethryx
201	2015-02-18 21:36:55	@t4t5 may you please provide a use case for swal.close()? Thanks!	IvoPereira	t4t5
200	2014-11-26 14:47:58	@esecules your solution is a little bit ugly and requires jQuery, but true - should works :-) +1 for @aliemre	artursmolarek	aliemre
200	2014-11-26 14:47:58	@esecules your solution is a little bit ugly and requires jQuery, but true - should works :-) +1 for @aliemre	artursmolarek	esecules
200	2014-12-03 11:54:46	@aliemre I define swal as an object and always use the timer key as a workaround for this. The screens shouldn't be up that long anyway.. In other cases I use [modals](http://getbootstrap.com/javascript/#modals) or the Angular [modals](http://mgcrea.github.io/angular-strap/##modals)	MBing	aliemre
200	2014-12-03 12:04:50	@MBing In a project, I rather not to use more than one modal in perspective of complexity. Also, timer is not a good solution for my goal (Ajax requests). You may not ~~prefer~~ predict the duration of a process. So, an event handler will be inevitable (I think).	aliemre	MBing
200	2014-12-03 12:15:16	@aliemre I am using both in my project. Simple stuff with swal and more complex with modals. Didn't know you had ajax requests. I am using sweetalert with ajax requests when the promise gets returned on a login or logout inside a login service. Works like a charm, the timer only starts when the ajax request is finished and depending on the data I get back it changes the content. Of course I don't…	MBing	aliemre
200	2014-12-13 09:25:26	Indeed @mwakerman . Actually, my purpose was to use sweet alert as a process notifier. In that case, we cannot assume the time that is needed. So, an event handler should be added.	aliemre	mwakerman
200	2014-12-13 09:49:10	I think what @leifcr is saying is that he generates a new very brief "1 millisecond" timer which "cancels" the existing timer. Again, adding the cancel alert functionality in my commit was about 3 lines of trivial code and is blocking and doesn't rely on the event queue.	mwakerman	leifcr
200	2014-12-14 22:56:05	I agree, that a close event would be better, as @mwakerman is right, that it will be on the event queue, since the function does use setTimeout. if its `swal('close')` or swal.cancel is up to @t4t5 to choose.	leifcr	mwakerman
200	2014-12-24 13:27:35	Anyone found a better solution then @leifcr or @esecules ?	fabiowitt	esecules
200	2014-12-24 13:27:35	Anyone found a better solution then @leifcr or @esecules ?	fabiowitt	leifcr
200	2016-11-28 07:47:54	@MacgyverMartins thanks : Try it: swal.close(); works	KalanaPerera	MacgyverMartins
200	2017-02-10 00:14:40	By default, it provides the **closeOnConfirm** and **closeOnCancel** parameters that can be set to true or false. Set to true it will close immediately after the click on button. If you want to close just after processing the callback function you can use **swal.close()**, As @MacgyverMartins quoted above	ggwebdev	MacgyverMartins
199	2014-11-12 08:50:27	As @technofreaky said, you can redirect using JavaScript. Here's a similar example: https://github.com/t4t5/sweetalert/issues/168	t4t5	technofreaky
199	2016-01-28 19:19:56	@fabianchoxD Good Job !	Jpsstack	fabianchoxD
199	2017-03-20 17:53:43	@fabianchoxD thanks, it works.	MAbdulHalim	fabianchoxD
197	2015-01-06 04:25:20	this is what i'm looking for. nice work @kraeki. +1 merge this.	wayou	kraeki
192	2014-12-13 21:08:40	@antoniobrandao thanks!	taromero	antoniobrandao
192	2015-01-05 20:39:17	@antoniobrandao - Great solution!	mdwhatcott	antoniobrandao
192	2015-01-15 18:19:43	@limonte good job mate, will check it out	antoniobrandao	limonte
186	2014-11-11 02:31:03	@michaelbollig, thanks very much. you just save my day	look416	michaelbollig
178	2016-12-16 22:53:25	@camelCaseD, have you updated the repository with that fix?	sergeevabc	camelCaseD
178	2016-12-16 23:17:07	@sergeevabc I cannot confirm based on the project I was using this for, because it is inactive and not maintained.	camelCaseD	sergeevabc
177	2014-12-08 12:11:47	@sylouuu You can just use CSS for now.. The class for the confirm button is 'confirm'. I have a forked repo with this option, I have made a PR of this at #224. My repo is over [here](https://github.com/MBing/sweetalert) The **showConfirmButton** parameter default is **true**.	MBing	sylouuu
177	2015-01-09 23:48:46	@sylouuu seems like this repo is inactive now, I added this option and some additional features to [sweetalert2](https://github.com/limonte/sweetalert2).	limonte	sylouuu
174	2015-02-11 13:32:32	Fixed in v0.4.2. Thanks @sushantdhiman!	t4t5	sushantdhiman
172	2014-10-30 22:19:43	@zuofei Of course, you can add option showCancelButton: true. Example:	mkoczka	zuofei
172	2014-10-30 22:29:19	@mkoczka Got it. Thank you!	zuofei	mkoczka
172	2014-11-05 11:50:56	@parterburn These are not issues related to prompt feature. I created another issue which address this problem here - #190	mkoczka	parterburn
172	2014-11-06 13:57:37	@jobsamuel It's just example. You don't need to use another alert in callback. You can do anything you want after prompt is confirmed.	mkoczka	jobsamuel
172	2014-11-06 23:18:52	Now I see @mkoczka! Thanks for the clarification :+1:	jobsamuel	mkoczka
170	2014-11-03 08:33:41	Really nice job @pedant! I'll definitely link to it in the readme! :)	t4t5	pedant
170	2014-11-04 03:12:31	Thanks a lot @t4t5 ! Is there any plan for sweetalert update recently?	pedant	t4t5
169	2015-01-13 11:58:53	@JesperKrejbergPetersen it seems like this repo is inactive now, I fixed this and added some additional features to [sweetalert2](https://github.com/limonte/sweetalert2), https://github.com/limonte/sweetalert2/commit/d8b619675aed6c258de7b8e651bb2c72f93c5f43	limonte	JesperKrejbergPetersen
161	2015-01-20 11:33:43	Imagesize is now fixed. The animation stuff is cool, but I think I'm going to use another implementation for a future version. Thanks for your contribution @dimd13!	t4t5	dimd13
160	2014-10-27 17:31:47	I am running into the same issue too, and really need this fixed if possible. Not sure if it's happening on IE10 or lower though. Can anyone else confirm? @sumeetkpatel how are you detecting IE11? Or IE [all] if other versions are affected? I will have to run with that workaround for now...	amaisano	sumeetkpatel
160	2014-10-28 14:15:02	Thanks @sumeetkpatel - good old browser sniffing. Really hoping the author is able to patch this soon. I've just made it easier on myself and made all my swal() popups use a 1-hour timer, regardless of browser.	amaisano	sumeetkpatel
160	2014-10-28 17:28:31	@christianrondeau would you mind changing or modifying the title of this issue to include Internet Explorer 9, 11? I suspect that is the core issue here, and not Windows Phone exclusively. Thanks.	amaisano	christianrondeau
160	2014-11-04 15:42:32	@mkoczka patch worked for me as well. Thanks.	doapp-ryanp	mkoczka
160	2015-01-19 07:25:08	This has been implemented. Thanks @mkoczka!	t4t5	mkoczka
158	2014-10-25 17:32:28	@lipis I'm adding more files to ignore and remove the sass folder	camilonova	lipis
157	2015-01-08 11:53:09	@camilonova I removed fonts import in [sweetalert2](https://github.com/limonte/sweetalert2).	limonte	camilonova
153	2014-10-26 20:47:30	Wow. I completely overlooked that example. Thank you very much. @t4t5	prestonbrown	t4t5
151	2015-02-20 18:18:24	@t4t5 I'd like to see this configurable. I use the tool to prompt with "are you sure?" on dangerous actions, so being able to explicitly require a click would be beneficial.	ceejayoz	t4t5
151	2015-03-02 16:19:38	@ceejayoz I just modified it to cancel when you hit the enter button.	design1online	ceejayoz
151	2016-01-14 14:01:02	@design1online how did you change it?	wagneramaral	design1online
151	2016-02-08 22:06:22	@wagneramaral sorry it was a long time ago and I ended up going with [Toastr](https://github.com/CodeSeven/toastr) instead since it had more flexibility and could do multiple messages at the same time. Basically the idea is that you don't fire the cancel handler when the keycode is the enter key. `var onButtonEvent = function onButtonEvent(e) { if (e.keyCode != 13) { return _handleButton$handleCo…	design1online	wagneramaral
147	2014-11-12 00:21:38	@slneufeld +1	aliemre	slneufeld
146	2015-01-08 11:53:42	@lipis I added this feature and some other additional options in [sweetalert2](https://github.com/limonte/sweetalert2).	limonte	lipis
142	2014-10-25 17:14:02	@lipis can you update your PR to remove conflicts. +1 on this merge, less code to maintain is better.	camilonova	lipis
141	2015-03-09 15:58:13	Hey @prateekvarma, I actually have updated to the current masterbranch version (or any version after https://github.com/limonte/sweetalert2/commit/f05f05de7ed5d810c5857e28ff4eea7068a5e634) on master branch and it seems that now you can just use $(document).ready() to initialize a sweetAlert.	jkrup	prateekvarma
140	2014-10-25 17:17:46	@lipis can you close this. #158 should be more complete.	camilonova	lipis
139	2014-10-20 11:46:53	@t4t5 Ups, it's fixed now, there was a problem due using the same instance when creating a new popup. Please check it again, and thanks for the support :)	zzarcon	t4t5
136	2014-10-20 14:54:56	@SiliticX thx for the workaround	rdubigny	SiliticX
133	2017-01-31 09:10:46	@sweco-semmod Sweetalert2 at https://github.com/limonte/sweetalert2 have an option to focus cancel.	emilv	sweco-semmod
132	2015-01-12 16:29:16	@jack126guy It seems like this repo is inactive now, I fixed this and added some additional features to [sweetalert2](https://github.com/limonte/sweetalert2).	limonte	jack126guy
129	2014-10-16 21:08:37	I agree with @samacs that html is not a type of dialog, it is a different feature completely. I could want to make an error dialog with html within. Unfortunately I don't think that the project owner wants to allow HTML in the alerts at all.	pomartel	samacs
129	2014-10-16 21:16:12	Well, if that's the case, @pomartel lets fork it and add the feature -.-	samacs	pomartel
129	2014-10-17 02:34:47	@huytd that should probably apply to the title as well.	pomartel	huytd
129	2014-10-23 17:28:37	@vmitchell85 I think the main use case for html in the alert is to add links in the text or basic styling tags. I don't see what's the added value of stripping html tags. Why not let the developer choose what he wants to put in his alerts?	pomartel	vmitchell85
129	2014-10-24 13:01:56	@pomartel - I wasn't advocating not using HTML, I am 100% for HTML... my concern is that if you put enough items into the alert and the window is small you currently can't scroll (as I've downloaded this code change and tested)	vmitchell85	pomartel
129	2014-12-03 10:45:47	Same error as @Ashwinning : did you managed to fix it ?	kai23	Ashwinning
129	2015-01-08 11:54:17	@huytd I added this feature and some other additional options in [sweetalert2](https://github.com/limonte/sweetalert2).	limonte	huytd
127	2015-08-31 13:50:39	:+1: . This should get some priority. The fix by @jayquest seems to work.	ajanini	jayquest
127	2015-09-02 07:12:37	To implement the fix by @jayquest without changing the library, I used the following code: var previousWindowKeyDown = window.onkeydown; swal({ title: 'Are you sure?', closeOnConfirm: false, closeOnCancel: false }, function (isConfirm) { window.onkeydown = previousWindowKeyDown; if (isConfirm) { swal('Deleted!', 'Your imaginary file has been deleted.', 'success'); } else { swal('Cancelled', 'Your…	amoralidad	jayquest
127	2015-09-09 20:52:52	To expand on @amoralidad 's fix you can use this to include only once after you include the sweet alert library in your project and it will decorate the swal service so your code and the library stays unobstructed (without coding the fix above in every call) until a permanent fix is made.	JustinWinthers	amoralidad
127	2015-10-08 09:22:18	Yup, the workaround of @JustinWinthers works fine!	mattiasnordqvist	JustinWinthers
127	2015-11-04 22:46:50	The workaround of @amoralidad worked for me. Thanks!	dbedoya	amoralidad
127	2015-11-23 18:29:43	thanks @jayquest... @t4t5 please fix this in master branch!	daton89	jayquest
127	2016-08-25 16:48:20	@JustinWinthers , using your code breaks the `type: 'input'`. When trying to click on "Cancel" button to close the dialog, it says `swal.showInputError is not a function`. For an example, go to `http://clubcare.no/dashboard` and tap on `Glemt passord` ( forgot password ) Removing your function makes it work again. Any ideas on how to get rid of this behavior ? Thank you!	EduardJS	JustinWinthers
127	2016-09-16 19:27:44	@jayquest Thank you for fixing this issue.	viralpandya	jayquest
127	2017-01-04 13:25:31	Hi @JustinWinthers I tried your suggestion to fix this tabbing issue after SweetAlert opens. It fixed the issue, however I started getting this error when I try to close the Sweetalert using `swal.close();` when the `cancel` button is clicked: This is similar to what @EduardJS said above. Is there a way to get them working? I feel we got so close but due to this error, I had to remove your sugges…	Mr-Anonymous	JustinWinthers
127	2017-01-04 13:25:31	Hi @JustinWinthers I tried your suggestion to fix this tabbing issue after SweetAlert opens. It fixed the issue, however I started getting this error when I try to close the Sweetalert using `swal.close();` when the `cancel` button is clicked: This is similar to what @EduardJS said above. Is there a way to get them working? I feel we got so close but due to this error, I had to remove your sugges…	Mr-Anonymous	EduardJS
127	2017-01-11 01:41:36	The simplest possible solution based on the workaround of @JustinWinthers that I could found (without modifying the library), is to hook only into the `swal.close` function and set the `window.onkeydown` to the previous `window.onkeydown` event handler: or in my case even simpler: With this workaround it is now also possible to use the Enter and Escape keys in the dialog. The error messages menti…	kosst	Mr-Anonymous
127	2017-01-11 01:41:36	The simplest possible solution based on the workaround of @JustinWinthers that I could found (without modifying the library), is to hook only into the `swal.close` function and set the `window.onkeydown` to the previous `window.onkeydown` event handler: or in my case even simpler: With this workaround it is now also possible to use the Enter and Escape keys in the dialog. The error messages menti…	kosst	JustinWinthers
127	2017-01-11 01:41:36	The simplest possible solution based on the workaround of @JustinWinthers that I could found (without modifying the library), is to hook only into the `swal.close` function and set the `window.onkeydown` to the previous `window.onkeydown` event handler: or in my case even simpler: With this workaround it is now also possible to use the Enter and Escape keys in the dialog. The error messages menti…	kosst	EduardJS
127	2017-01-13 21:09:50	@kosst Perfect. Thank you so much for sharing that. I tried your code and it works perfect. Thank you so much!! Cheers, Neel.	Mr-Anonymous	kosst
124	2014-10-16 22:32:06	@littleneotrix It works for me (Firefox 32) if you embed it in a jQuery .ready() handler:	jack126guy	littleneotrix
124	2014-10-17 11:38:29	Strange @jack126guy , for me it's not working when I put it like that in .ready() handler. That's why I'm doing it (if needed), with setTimeout.	littleneotrix	jack126guy
118	2014-10-16 09:00:31	@kodypeterson nice! Keep us posted :+1:	Martinspire	kodypeterson
118	2015-01-19 07:52:56	I'm closing this for now. If @kodypeterson or someone else releases something, I'll add it to "Related projects", but it's not on the current SweetAlert roadmap.	t4t5	kodypeterson
115	2014-10-16 12:13:13	Hey, @sylouuu , If you want I can send you my own version of this script. I took & developed this 'timer' feature by myself. I don't know why the developer removed this feature, but if you want you can use mine till he'll get it back, and you won't need to do any changes in your code because in his previous version I saw he called the method 'timer', so did I.	littleneotrix	sylouuu
115	2014-10-16 12:15:26	Thank you @littleneotrix, I'd like to get your version, could you upload it on pastebin or something? Bests	sylouuu	littleneotrix
115	2014-10-16 12:19:42	@sylouuu , Here you go :) http://pastebin.com/AUsYfWPJ	littleneotrix	sylouuu
115	2014-10-21 18:02:37	@littleneotrix That feature has never been on the official repo as far as I know. Are you sure you weren't using a fork? However, it will be implemented in the next version (wohoo!)	t4t5	littleneotrix
115	2014-10-21 18:05:22	@t4t5 , well yes, I downloaded it from the main page because I saw it was recently updated (back then), so i downloaded to check what's new and I saw it has the 'timer' attribute. After a day i went back to download it, I saw it updated again in that same day & noticed it was removed.	littleneotrix	t4t5
113	2015-03-19 17:22:42	@t4t5 I disagree, Cancel is not always an "ignore" action, but this can already be accomplished with CSS passing the customClass attribute. This gives you full styling over both buttons depending on the CSS class you pass.	parterburn	t4t5
111	2015-04-03 17:34:39	@babeuloula that's the Android fork. It's not possible on the JS version	chriscct7	babeuloula
105	2015-04-23 22:07:58	Is this still working? When I `require('sweetalert')` I get back an empty object... **EDIT:** It looks like this broke with version `1.0.0-beta` but it works with `0.5.0`. @t4t5 this issue should likely be reopened.	idolizesc	t4t5
104	2014-10-12 09:19:05	Thanks @littleneotrix. Exactly, I was trying to prompt the sweet alert while the bootstrap modal was opened and your solution totally works, but in my app I needed to leave it that way, this is why I had to comment the code.	ramysa	littleneotrix
104	2015-02-26 18:26:36	I ran into the same issue and came up with a decent way of handling it. I basically hide the modal, show swal, and on confirm bring back the modal. If one is using magnific popup for example, the code would look similar to this: This is basically what @littleneotrix was talking about. I just didn't catch his explanation at first and figured I would give a more detailed example. I find it to be an…	jbh	littleneotrix
103	2014-10-14 18:51:32	@oitozero - ngSweetAlert works like a charm! thanks!	SeanPlusPlus	oitozero
103	2014-10-14 21:51:03	@oitozero, ngSweetAlert worked for me too. Thanks! Thank you @blaiprat too for the tip and helping understand the issue.	ruairitobrien	blaiprat
103	2014-10-14 21:51:03	@oitozero, ngSweetAlert worked for me too. Thanks! Thank you @blaiprat too for the tip and helping understand the issue.	ruairitobrien	oitozero
103	2014-10-14 22:02:15	@SeanPlusPlus @ruairitobrien Awesome. :+1: Just released a new version to reflect changes in sweetalert (0.2.0).	oitozero	SeanPlusPlus
103	2014-10-14 22:02:15	@SeanPlusPlus @ruairitobrien Awesome. :+1: Just released a new version to reflect changes in sweetalert (0.2.0).	oitozero	ruairitobrien
99	2014-10-18 19:27:23	@pomartel thanks sir!!!	zzarcon	pomartel
97	2014-10-22 17:45:49	@diegocouto On `page:load` you're calling `window.sweetAlertInitialize`? The example listed in #76 uses a function called `initSweet`, but this PR introduces the `sweetAlertInitialize` function.	caleb	diegocouto
97	2014-10-22 17:57:07	Thanks, @caleb! You're completely right. I was only updating the sweet-alert file. It works like a charm now.	diegocouto	caleb
97	2015-01-14 09:46:59	@pomartel done! https://github.com/limonte/sweetalert2/commit/f05f05de7ed5d810c5857e28ff4eea7068a5e634	limonte	pomartel
93	2014-10-13 11:41:02	This is cool! I've fixed the issue @virgo79 mentioned with a closeOnCancel-parameter and also made sure it's backwards compatible by making the parameter in the callback function optional (if omitted, the function will only be executed for the "Confirm"-button as usual)!	t4t5	virgo79
93	2014-10-16 09:25:36	Nice work @t4t5!	blaiprat	t4t5
92	2015-01-08 11:54:52	@bmcalister I added this feature and some other additional options in [sweetalert2](https://github.com/limonte/sweetalert2).	limonte	bmcalister
90	2015-02-22 18:30:07	@t4t5 is there anything we can do to help with integrating this feature?	Pezmc	t4t5
90	2015-03-01 20:26:26	> I want to make some changes though so you're going to have to wait just a little longer. @t4t5 Which changes were you going to make? [Anxiously awaiting this :)]	jprichardson	t4t5
90	2015-03-15 11:10:42	@t4t5 I added the ability to specify a default value when first opening the prompt in this commit: https://github.com/lvillani/sweetalert/commit/8e62aa724f8a67ff07dca1eb6064c8289d226d43	lvillani	t4t5
85	2015-01-08 11:55:47	@Turqueso I removed `@import` in [sweetalert2](https://github.com/limonte/sweetalert2).	limonte	Turqueso
83	2014-10-20 15:10:23	@mkoczka your PR can't be merged anymore!	rdubigny	mkoczka
83	2014-10-22 08:07:17	@t4t5 I don't mean to hurge you but is there a chance to get this merged anytime soon?	rdubigny	t4t5
78	2015-11-11 11:48:18	I had this same error. version 1.0.1 (or so the package.json says). I was refactoring sweetAlert to an Angular service for reuse. For me the issue was solved by just wrapping the `swal` call in a function: function() { swal(); } Something to do with the scope of `this` I think. I guess this is a similar solution as wrapping it in a `setTimeout()` as @BernhardBezdek did. Except that that also puts…	bartvanderwal	BernhardBezdek
77	2014-10-15 15:54:10	I agree with @pomartel, the ability to set default options outside of the plugin file would be cool. Having to edit the lib file makes updates more tedious, and prevents the ability to use a public CDN. Currently I'm just handling it with a function that has default attributes, merges in the custom attributes from the parameters, and calls `swal`. It works, but would be cool to have it baked in! …	alkrauss48	pomartel
77	2014-10-18 16:13:22	@zzarcon yes, I think your implementation is better than mine. Let's hope it gets merged!	pomartel	zzarcon
77	2014-10-18 16:16:24	@pomartel thanks man! Right now I'm waiting some feedback of @t4t5. I also hope that this will be merged because it's very tedious to pass the defaults parameters for each new alert :)	zzarcon	t4t5
77	2014-10-18 16:16:24	@pomartel thanks man! Right now I'm waiting some feedback of @t4t5. I also hope that this will be merged because it's very tedious to pass the defaults parameters for each new alert :)	zzarcon	pomartel
75	2015-01-08 11:55:57	@markusboehme I added this feature and some other additional options in [sweetalert2](https://github.com/limonte/sweetalert2).	limonte	markusboehme
75	2015-01-08 18:52:18	Thanks for telling as well as for your effort, @limonte!	markusboehme	limonte
67	2015-02-11 15:54:18	Thanks @t4t5 & @danreeves	cailloumajor	t4t5
66	2014-10-08 17:01:12	@jrsteele23 I noticed this as well. I have forked the repo to fix.	Bccorb	jrsteele23
54	2014-10-07 05:52:48	Thank you @daver182 - your temporary solution worked fine! Thank you @t4t5 - I'll check if it works now	omnidan	t4t5
54	2014-10-07 05:52:48	Thank you @daver182 - your temporary solution worked fine! Thank you @t4t5 - I'll check if it works now	omnidan	daver182
53	2014-10-07 09:11:52	@blackfyre Thanks! That worked for me too.	omnidan	blackfyre
53	2015-03-31 21:34:53	I tested with a standalone html page, and it works without setTimeout and without using the jQuery ready function. Maybe it's the way/order of the the js scripts. cc: @cordoval.	leftdevel	cordoval
35	2014-10-12 13:56:46	I'm not going to add this to the project, since I don't like having too many global variables (and especially not if they have generic names). But as @ISNIT0 showed, it's very simple to add your own alias if needed. :)	t4t5	ISNIT0
33	2014-10-07 05:21:21	Agreed with @dblandin, it's best to keep the solution simple. :) Fixed through PR #50. Thanks for the heads up though @ramirovjr!	t4t5	dblandin
33	2014-10-07 05:21:21	Agreed with @dblandin, it's best to keep the solution simple. :) Fixed through PR #50. Thanks for the heads up though @ramirovjr!	t4t5	ramirovjr
32	2014-10-03 19:33:07	@mizterp I don't think this is necessary.	ImBobby	mizterp
32	2014-10-04 08:07:27	Thanks for the explanation @AlexKvazos! I do want the example page to display the font correctly even without setting up a local server, however seeing as the fonts are loaded via http in example.css already, that will work anyway. So yeah, it does indeed make sense to omit the protocol in this file so that it works for sites that are using SSL. Thanks @mizterp!	t4t5	mizterp
32	2014-10-04 08:07:27	Thanks for the explanation @AlexKvazos! I do want the example page to display the font correctly even without setting up a local server, however seeing as the fonts are loaded via http in example.css already, that will work anyway. So yeah, it does indeed make sense to omit the protocol in this file so that it works for sites that are using SSL. Thanks @mizterp!	t4t5	AlexKvazos
25	2014-10-02 23:32:39	@ElliottRoche `border-box` brings in the alert box by about 8 pixels. If you're looking for a quick fix:	lokimeyburg	ElliottRoche
24	2014-10-07 05:31:23	Fixed in version 0.1.1 through \n. Thanks for the suggestion @djm61!	t4t5	djm61
22	2015-05-30 16:04:17	Thanks @djm61! @t4t5 This could be closed now. I added a Pullrequest for this to add the Link into Readme (#369)	masteradhoc	djm61
21	2014-10-02 18:48:14	@FrancisStokes cool ... thanks :smiley:	doggy8088	FrancisStokes
15	2014-10-07 15:26:33	Ok, conflicts should be gone now :) Thanks for the heads up @LasseRafn	green-arrow	LasseRafn
12	2014-10-03 22:07:12	@t4t5 - Directives are used for anything that manipulates the DOM or otherwise displays stuff. @devanp92 Are you thinking something like > button sweetalert="mytext" /> instead of > button onClick="Javascript:swat('mytext');" /> or what is the use case? In most cases I use alerts for notifications from my javascript code, not from my html templates.	pilavdzic	t4t5
12	2014-10-03 22:07:12	@t4t5 - Directives are used for anything that manipulates the DOM or otherwise displays stuff. @devanp92 Are you thinking something like > button sweetalert="mytext" /> instead of > button onClick="Javascript:swat('mytext');" /> or what is the use case? In most cases I use alerts for notifications from my javascript code, not from my html templates.	pilavdzic	devanp92
11	2014-10-03 06:02:14	@t4t5 OK, actually the focus thing makes sense, since the modal elements are being hidden and not removed. Storing the state of document.activeElement and restoring it on close should be sufficient to stop that behaviour. The 2nd pull wasn't a duplicate, it had a 1 line fix for the tab problem (preventing default tab action when the modal is open), but I forgot to close the first PR so I can see …	FrancisStokes	t4t5
11	2014-10-03 06:02:14	@t4t5 OK, actually the focus thing makes sense, since the modal elements are being hidden and not removed. Storing the state of document.activeElement and restoring it on close should be sufficient to stop that behaviour. The 2nd pull wasn't a duplicate, it had a 1 line fix for the tab problem (preventing default tab action when the modal is open), but I forgot to close the first PR so I can see …	FrancisStokes	pomeh
11	2014-10-03 18:24:19	@FrancisStokes Agreed on the blocking, I don't like it either. :) It seems like there was a small querySelector bug which screwed up the tabbing for me when I tested earlier. I pushed a quick fix to the keyboard-shortcuts branch just now. The things that are still weird now based on my tests are: - Pressing enter right after a modal is shown just relaunches the modal (imo, the confirm-button shou…	t4t5	FrancisStokes
11	2014-10-05 09:23:11	The solution provided by @nixta seems to have done the trick, so I went ahead and merged that one. Thanks to everyone who contributed to this feature! :)	t4t5	nixta
9	2015-05-30 15:57:43	Hi there ( and @t4t5 soory for the late test!) Just tested this issue. If im on the sweetalert homepage and open a regular alert, no scrolling able. If i open an sweet alert im able to scroll and even press another button while an alert is open. So the Problem with your code: body { touch-action: none; height: 100%; overflow: hidden; } is, that im now not even able to zoom in the page at all. Tha…	masteradhoc	t4t5
2	2014-10-01 08:30:57	@adamterlson I guess it's best to get rid of the jQuery dependency as soon as possible and then continue from there. Would be awesome to support promises after that!	t4t5	adamterlson
2	2014-10-01 14:51:42	@connyay Yeah - I don't think I would have run jshint or JsFormat on someone else's code (certainly not in the same PR as something else I'm working on). There's nothing wrong with a stylistic PR, but it comes across as petty/presumptive when you do it in the same commit as a material change. Instead of being "hey, I made this pass jshint - what do you think?", it says "clearly a _professional_ w…	appsforartists	connyay
2	2014-10-01 14:53:22	@appsforartists :+1:	connyay	appsforartists
667	2017-02-20 15:13:51	Hello ! @line 66 there are 2 'webkit-transition ' with bad validation **webkit-transition** need to be **-webkit-transition** For people using Visual Studio and Strong typing :) Thanks!	stddd	line
652	2017-01-20 13:07:39	@t4t5 Please accept this PR asap	NeXTs	t4t5
651	2017-01-16 09:38:11	Here's my css config: If I do `@import "sweetalert/dist/sweetalert.css";` in the css file, the style will have prefix and suffix, which will be something like `src-style__sweetalert__lkafr` and all the stylings are broken. Is there any way to correctly import the css file using webpack?	yinanfang	import
625	2016-10-08 09:13:33	Hi @t4t5 I have used Your Library thanks it's Awesome 👍 , it have small HTML issue I have fixed, please check this PR.	baladkb	t4t5
625	2016-10-17 05:47:41	Hi @t4t5 Did you had a chance to check this [PR](https://github.com/t4t5/sweetalert/pull/625/commits/00155069421d4f9abdee515446fcc67052bee6be)?	baladkb	t4t5
625	2016-12-01 07:44:43	@t4t5 thanks :)	baladkb	t4t5
596	2016-07-08 04:45:21	@keyframes showSweetAlert { ... 100% { transform: scale(1); -webkit-transform: scale(1); } } change to: @keyframes showSweetAlert { ... 100% { transform: scale(1) rotate(1deg); -webkit-transform: scale(1) rotate(1deg); } }	angular-moon	keyframes
592	2016-06-27 13:11:02	- There are PR that are ready to merge for over 1 year and also nearly 2 year old open issues. - Also the last code update is nearly 8 months ago. - There is even a fork, that is under active support by @limonte (https://github.com/limonte/sweetalert2) So will this project continue in near future? If not, how about adding a badge that this repository is [INACTIVE]? More about this: https://helloa…	CodeBrauer	limonte
592	2016-09-02 22:18:19	To quote from #571 > ## @t4t5 commented on 26 Apr 2016 > > The project isn't dead. I just haven't had time to go through pull requests and issues lately. > > sweetalert2 was forked before v1.0, so the structure of the project is quite different. This doesn't necessarily mean that it's not a good alternative. If there's a feature in there that you need, you should of course use it. > > It kinda bu…	Potherca	t4t5
582	2016-05-16 13:52:59	Margin missing for @media screen with width less than 500px	mumairofficial	media
570	2016-04-20 14:58:11	@muratbastas The last commit was 6 months ago, there are 177 open issues, and 56 open merge requests. So yes, it does appear to be a neglected project.	eterry1388	muratbastas
542	2016-04-12 14:31:37	@t4t5	StephanBijzitter	t4t5
541	2016-02-23 17:29:40	@t4t5 PR ready	StephanBijzitter	t4t5
541	2016-05-03 07:30:26	@StephanBijizitter Thanks! Will add in v1.1.4!	t4t5	StephanBijizitter
494	2015-12-12 23:14:40	this may not be robust solution but this is how we are implementing now @Charlex	lorvent	Charlex
493	2016-07-18 08:57:03	thanks @Zexorz will have a look	scorpionhiccup	Zexorz
472	2015-11-19 15:57:13	@inctor, @Charlex I wrote up a guide on how to use the code addition I wrote to do this at #457. Because it adds on top of the existing sweetalert library, it doesn't require merging into the project/updating the library code. If you have thoughts to make it better let me know.	kentmw	Charlex
446	2016-01-24 20:06:20	:+1: I also have a need for this. @t4t5, any chance we could get a `showLoaderOnCancel` option? I have a case where I need to make an AJAX call on confirm and a different AJAX call on cancel and it would be great if the behavior of the buttons was consistent.	blazeworx	t4t5
440	2015-09-05 15:20:45	- build js files from `es6` to `es5` into `lib` folder - change `commonjs` entry point to `lib/sweetalert.js` Fix #417 @t4t5 Please checkout this, thx! If everything is ok, please merge and bump the version. Thanks for your great work on this lib.	chentsulin	t4t5
440	2015-09-24 23:02:46	@t4t5 Any chance of getting this reviewed?	idolize	t4t5
440	2015-10-16 22:49:42	:+1: @t4t5	chibicode	t4t5
440	2015-10-18 14:45:58	@t4t5 :+1: +1	neighborhood999	t4t5
440	2015-10-19 07:28:59	@t4t5 Any update on this?	chentsulin	t4t5
434	2015-11-19 02:59:15	@gremz @t4t5 I had the same issue. I looked in the source to see if I customize but couldn't find a non hacky way to custom the plugin itself. So I settled for a hacky way in my own code :-) If you are using jquery something like this works fine.	hraynaud	t4t5
433	2015-09-16 03:17:03	@t4t5 maybe a queue could be added to more closely replicate the native alert?	gremz	t4t5
423	2015-08-24 07:15:59	@rafael-renan-pacheco I think you can use some of the [online css compressors](http://csscompressor.com/) alternatively In your project you can use [Gulp](https://github.com/murphydanger/gulp-minify-css) or [Grunt](https://github.com/gruntjs/grunt-contrib-cssmin)	acedesigns	rafael-renan-pacheco
423	2015-08-24 16:20:41	cc @t4t5	chekovsky	t4t5
421	2015-10-22 17:39:40	:+1: for this, need it in a current project. @t4t5 any chance we could get this merged in?	blazeworx	t4t5
413	2015-12-11 11:46:08	Pleeeeeeasse remove the inline styles!! I think it's a major issue. Everybody needs to restyle sweetalert who is using it seriously. I'm using sass & bootstrap, so I would only need something like this: .sweet-alert button.confirm { @extend .btn-primary; } .sweet-alert button.cancel { @extend .btn-default; } instead of copying pages of css code from bootstrap and setting !important everywhere (wh…	anatolibarski	extend
391	2016-06-22 10:08:03	Is there any fork of this bug I can work with ? I am not sure how to use @xiaouze88's commit. I'm having annoying issues regarding this bug as well.	EduardJS	xiaouze88
391	2017-01-03 20:08:40	That will be really great @EduardJS Thank you for that. For now I am using the solution from @JustinWinthers in another thread: REF: https://github.com/t4t5/sweetalert/issues/127	Mr-Anonymous	JustinWinthers
381	2015-06-18 07:25:52	@thejae @nixta @theodorejb How this plug-in when click delete the parameter setting and background, so as to realize the function of removing？ Trouble to inform, thank you	meisanggou	nixta
381	2015-06-18 07:25:52	@thejae @nixta @theodorejb How this plug-in when click delete the parameter setting and background, so as to realize the function of removing？ Trouble to inform, thank you	meisanggou	theodorejb
381	2015-06-18 07:25:52	@thejae @nixta @theodorejb How this plug-in when click delete the parameter setting and background, so as to realize the function of removing？ Trouble to inform, thank you	meisanggou	thejae
333	2015-08-26 03:33:06	@mateuszjarewaski clearly you had no idea what you are doing because you'd know that rawgit.com is in no way affiliated with GitHub	chriscct7	mateuszjarewaski
329	2015-04-10 16:13:20	Hi @t4t5 , I'm testing your plugin which is quite cool, so far I love it. But I'm facing an issue on IE8 (I know, some of our client still use it...), but anyways the error is Webpage error details User Agent: Mozilla/4.0 (compatible; MSIE 8.0; Windows NT 6.1; WOW64; Trident/4.0; SLCC2; .NET CLR 2.0.50727; .NET CLR 3.5.30729; .NET CLR 3.0.30729; .NET4.0C; .NET4.0E) Timestamp: Fri, 10 Apr 2015 16:…	fedegiust	t4t5
329	2015-08-26 08:29:56	Thank you @bryce-gibson, it works perfectly! Do you think you can bring your fixed to @t4t5 to merge in its branch 0.5 to have an "official" 0.5.1 available on npm ?	GreatWizard	t4t5
277	2015-02-24 12:47:36	Hi @t4t5 , any chance to see it merged ? Thx !	jucrouzet	t4t5
251	2015-01-14 12:07:40	brilliant! It might be worth to have a chat with @t4t5 to get you added as a repository maintainer moving forward and merging the versions together as well.	adi-ads	t4t5
238	2015-02-11 11:15:34	Sweetalert has already been published, here: https://www.npmjs.com/package/sweetalert However, it's not published by @t4t5 and it's outdated.	danreeves	t4t5
237	2014-12-21 10:08:52	When I was reading through the example code, fixed 3 things: - Fixed missing semicolon. - A lowercase doctype is perfectly fine, and is more consistent with the other html code. - A double charset declaration was included (the "old" way, and in https://github.com/t4t5/sweetalert/commit/f5cc61bd0bdf5b84889ae6e880ad1a3c53cfd15f @simonVansuyt included the "new" way).	arthurvr	simonVansuyt
200	2014-12-14 22:56:05	I agree, that a close event would be better, as @mwakerman is right, that it will be on the event queue, since the function does use setTimeout. if its `swal('close')` or swal.cancel is up to @t4t5 to choose.	leifcr	t4t5
200	2015-01-08 20:09:40	@aly006 I added `showConfirmButton` option and some other additional features in [sweetalert2](https://github.com/limonte/sweetalert2).	limonte	aly006
186	2014-11-04 07:13:22	Same issue with me, any progress on this @t4t5	nirajmchauhan	t4t5
178	2016-12-16 23:25:58	By the way, @t4t5, the author of Sweetalert, has been active on Twitter all these years. And neglected us.	sergeevabc	t4t5
160	2014-10-28 05:49:44	@atwixtor	sumeetkpatel	atwixtor
146	2014-10-24 20:54:56	@SiDChik do you want to resolve the merge conflicts?	lipis	SiDChik
141	2015-03-09 15:15:14	Thank you so much @mazlix , the onload popup works perfect when i included your sweet-alert.js file. The only problem is that now, the HTML, the timer and other functions are not working. How can we fix it? Many thanks in advance!	prateekvarma	mazlix
141	2015-03-09 16:56:58	Thank you for the quick reply, @mazlix . I'm afraid something is wrong there - The version of the file "limonte@f05f05d" still does not implement the HTML. And the latest version of it does not work at all. It'll be a great help if you could fix it!	prateekvarma	mazlix
139	2014-10-19 09:24:50	@t4t5 will be great if you can take a look to this PR, thanks in advance :D	zzarcon	t4t5
136	2014-10-28 16:39:35	@t4t5 could this be as part of the project?	camilonova	t4t5
129	2014-10-17 01:18:04	Yeah, you guys are right. It should be another option (`allowHtml`), I'm sooooo lazzzyyyyy :dancer: I see @t4t5 put the `escapeHtml` everywhere, may be he wanted to prevent XSS attack or something. How do I change my submited pull request? Or just make another pull request?	huytd	t4t5
127	2015-11-23 18:29:43	thanks @jayquest... @t4t5 please fix this in master branch!	daton89	t4t5
115	2014-10-21 18:23:21	@t45 and is it possible to hide all buttons (cancel and confirm)? Bests	sylouuu	t45
103	2014-10-13 21:27:14	@schris12 check [ngSweetAlert](https://github.com/oitozero/ngSweetAlert/). maybe it can help	oitozero	schris12
97	2014-10-20 21:56:22	This would be awesome to get merged! Also, amazing job @t4t5! My alerts never looked so good :)	willcosgrove	t4t5
97	2014-10-23 22:30:33	@t4t5 I see you merged the `sweetAlertInitialize()` method which is very nice of you since we can now use the lib with Turbolinks. But I now think this should be done with the same naming convention as for setting the default parameters. So I updated my pull request and the initialize method should now be called `swal.init()`. I think it makes it more consistent with the way it now works.	pomartel	t4t5
97	2015-01-13 19:47:59	@limonte How about this one? :-)	pomartel	limonte
93	2014-10-09 14:03:11	I've seen multiple pull requests adding an extra parameter for the cancel. But like @pomartel suggest on pull #18 , just passing `true` on accept, `false`, on cancel should be enough and cleaner. So it would be like	blaiprat	pomartel
90	2014-11-24 12:13:36	@t4t5 just wondering that do you have any plan to merge this feature? I personally like it very much :)	hszcg	t4t5
85	2014-10-08 15:47:08	Using @import on stylesheets is not recommended for High Performance Web Sites, maybe it is better to use web safe fonts leaving the custom fonts to who ever needs them for their proyects Fix #57	Turqueso	import
85	2015-01-08 11:55:47	@Turqueso I removed `@import` in [sweetalert2](https://github.com/limonte/sweetalert2).	limonte	import
81	2014-10-08 12:22:03	Hi @ViperXd You can configure it by setting allowOutsideClick to true. Check out some of the configuration at the bottom of the [page](http://tristanedwards.me/sweetalert) :)	xming13	ViperXd
67	2015-02-11 15:54:18	Thanks @t4t5 & @danreeves	cailloumajor	danreeves
57	2014-10-06 15:20:24	Using @import on stylesheets is not recommended for High Performance Web Sites, maybe it is better to use web safe fonts leaving the custom fonts to who ever needs them for their proyects	Turqueso	import
53	2015-03-31 21:17:35	I think the problme is a setTimeout because sweetalert does not have it seems an even to listen upon document ready? i am finding out that if i settimeout the call it works. cc @leftdevel	cordoval	leftdevel
24	2014-10-03 17:23:55	@t4t5 I didn't minified the code, because I don't know which minifier you're using. I updated the examples too.	ramirovjr	t4t5
22	2015-05-30 16:04:17	Thanks @djm61! @t4t5 This could be closed now. I added a Pullrequest for this to add the Link into Readme (#369)	masteradhoc	t4t5
7	2014-10-01 12:58:49	@t4t5 You will have to run `bower register sweetalert https://github.com/t4t5/sweetalert` More info [here](http://bower.io/docs/creating-packages/) if you are not familiar.	connyay	t4t5
6	2014-10-01 11:46:09	@t4t5 Not sure what browsers you want to support. With this pull if someone wanted IE8 support they would need something like this in the page	connyay	t4t5
4	2014-10-01 14:49:17	If @t4t5 is interested, I'd be happy to work on this one.	AlexKvazos	t4t5
3	2014-10-02 04:27:51	@t4t5 I closed this pull and I have another staged with a native promise implementation. One question though: how would you like to implement [the polyfill](https://github.com/jakearchibald/es6-promise)? Or perhaps, no polyfill and instead only return a promise if there's native support?	adamterlson	t4t5
