# Supplementary material for: Status, identity, and language: A study of issue discussions in GitHub
Source: PLoS One. 2019 Jun 14;14(6):e0215059. doi: 10.1371/journal.pone.0215059 (PMC6568400; doi:10.1371/journal.pone.0215059)
Supplement: S2 Data — (ZIP) [file pone.0215059.s003.zip › sample_46_projs_issues/sass_sass/issue_comments_REPLACECODE.csv]

issue_num	datetime	body	login	close_date
2264	2017-03-23 21:23:58	**Lets use the below code as reference:** <S_CODE_TOKEN> Lets supposes that the `.Header` could be a `.Header.red` that turns the insider `.text` to red color, respecting the middle selectors (in case, the `> .title > .text`). **Currently, we should do that:** <S_CODE_TOKEN> Then I suggests create a nth-parent selector (based on depth that you have declared). Then I thought about two options: **S…	rentalhost
2263	2017-03-23 01:26:56	# Sass // prefix list $prefix: -webkit- ""; // transition @mixin transition($value) { @each $val in $prefix { #{$val}transition: if($value == transform, $val + $value, $value); } } # Use body { @include transition(transform .4s); } # Result body { -webkit-transition: transform 0.4s; transition: transform 0.4s; } # Want result body { -webkit-transition: **-webkit-transform** 0.4s; transition: tran…	huzedong2015
2262	2017-03-20 11:25:11	When using this placeholder selector (compare with mixin - https://gist.github.com/pepa-linha/43ffbce8e60d96e04c7bbe3d22923169) <S_CODE_TOKEN> I get this output <S_CODE_TOKEN> but I would expect this output <S_CODE_TOKEN>	pepa-linha
2261	2017-03-19 01:11:16	Let the user know where the bad import is for quicker fixing.	shmay
2260	2017-03-15 07:31:23	Struggling to find an answer to this. I am also very new to the whole gulp/sass/node thing. The answers in here for other relatively similar issues are at the edge of my capacity to be honest. Would really like to get off this base though. Any help appreciated very much. First up all my versions; followed by my install sequence and messages; third a test to see if sass is there. Thanks (see below…	JohnSmithers23
2259	2017-03-14 17:12:36		grmartin	2017-03-14 17:12:46
2258	2017-03-14 05:28:22	As other issue closed even before fixing, I reported this issue again! I'm using `Windows 10 x64 latest version`, also just installed `Ruby 22 x64` & `Sass`. After adding Sass to PATH, tired to compile scss file using sass as follow: `sass --watch sass static/css/ --style compressed` also `sass --watch sass:static/css/ --style compressed` (notice that I have sass folder in root of my project, con…	dehghani-mehdi	2017-03-17 15:54:37
2258	2017-03-17 15:54:37	You're missing the colon between the input and output directories.	chriseppstein	2017-03-17 15:54:37
2258	2017-03-17 15:59:57	@chriseppstein Are you kidding me? I already answered this in prev reported issue, I tired that with colon too. also I mentioned here!	dehghani-mehdi	2017-03-17 15:54:37
2257	2017-03-13 19:07:20	Hello, I'm using Windows 10 x64 latest version, also just installed `Ruby 22 x64` & `Sass`. After adding `Sass` to `PATH`, tired to compile `scss` file using `sass` as follow: `sass --watch sass static/css/ --style compressed` (notice that I have sass folder in root of my project, contains main.scss, also have static folder, contains css folder & I want to sass generate .css file inside this fold…	dehghani-mehdi	2017-03-13 21:52:28
2257	2017-03-13 21:52:28	The output directory is specified by separating by a colon when using `--update` or `--watch`. `$sass --watch sass:static/css/ --style compressed`	chriseppstein	2017-03-13 21:52:28
2257	2017-03-14 05:26:35	@chriseppstein I tired that before reporting this issue, do you closing other issues like this?	dehghani-mehdi	2017-03-13 21:52:28
2256	2017-03-12 06:52:44	currently, I'd like to achieve: <S_CODE_TOKEN> Naturally, Sass is spewing `Sass::SyntaxError: Invalid CSS after color: brown expected {, was ;`	khoan	2017-03-13 18:59:32
2256	2017-03-13 18:59:11	The imported file must be valid syntax in stand-alone format. properties are not supported at the top level of a stylesheet. The solution here is two write `bam.scss` so that it starts with a selector: <S_CODE_TOKEN>	chriseppstein	2017-03-13 18:59:32
2255	2017-03-11 22:50:02	Should address #2247 Hi! trying to get myself involved in the Sass community. I saw #2247 and saw the associated dart changes to fix the issue. Thought I could help by following suit and make the same changes in ruby Sass. Should I also create a PR for sass-spec ?	ivantsepp
2254	2017-03-06 23:42:10	I've been playing with the idea of creating custom sass functions in the rails console and ran into this error message when creating a Map object.. `(Object doesn't support #inspect)` Looking at the source code it appears it could _potentially_ have to do with the Base class initializer being overridden by Map's **super()**...?	shroy	2017-03-07 00:12:42
2254	2017-03-07 00:12:42	Realized the data types were not wrapped around sass value objects.. closing.	shroy	2017-03-07 00:12:42
2253	2017-03-03 15:10:29	Hello, When i tried to compile a nested mixin one step too far, i got a segmentation error <S_CODE_TOKEN> and here is the mixin <S_CODE_TOKEN> It is not supposed to work, but maybe catchin the error would be useful	anaelbe	2017-03-13 18:56:19
2253	2017-03-13 18:56:19	Two things: 1. There are undefined variables in this code. please boil this down to a simple 1 file example that fails on ruby sass without any external dependencies. 2. Ruby sass doesn't generally get segmentation faults... that's probably a node-sass or libsass issue. After boiling this issue down, it's probably best to file it against the appropriate repo. I'm closing for now.	chriseppstein	2017-03-13 18:56:19
2252	2017-03-02 15:01:49	I drew some ideas from Clojure and how everything in it reassembled by simple data structures. So I tried to apply those knowledges to Sass, and, if possible, simplify already existing in Sass concept — maps, tighten up already existing Sass syntax closer to its origins, CSS, and by the way make work with CSS fragments not only reality, but intuitive and simple thing. This issue takes a long jump…	ArmorDarks
2252	2017-03-13 18:50:46	So I didn't read all of this because I'm hung up at something pretty fundamental in CSS that seems to be missing at the beginning that I feel much of the design here hangs on: css has multi-valued keys. The classic case for this is progressive enhancement: <S_CODE_TOKEN> As such, access to the value of `color` in this data-structure is inherently more complicated than a map and not just because o…	chriseppstein
2251	2017-02-27 11:06:11	i am new to sass. i want to use sass in my projects. i don't use COMPASS or RAILS. so i would simply do a `sass --watch .:.` no i have the problem: if the generation of css fails i get an error written to my css file. eg. import "NOT_THERE" will rause an error `error ./style.scss (Line 1: File to import not found or unreadable: NOT_THERE.` in my style.css i get <S_CODE_TOKEN> i don't want watch t…	markusweb	2017-03-13 18:39:55
2251	2017-03-13 18:39:55	When using Sass to compile stylesheets in development, we've found that disabling the css output for a compilation error ultimately results in users not realizing things are broken because of a simple compilation error -- this is because the log is left out of sight much of the time. We certainly could add this option if we had a compelling use case. Unfortunately, "doing a quick hack in producti…	chriseppstein	2017-03-13 18:39:55
2250	2017-02-25 02:05:18	Currently, a non-`!optional` `@extend` will produce an error if its target exists but fails to unify with its selector. This doesn't really fit with the original goal of the "missing target" error for `@extend`, which was to help catch typos, and it complicates implementation because it means that unused extends can't be detected by simple set operations on extend targets and simple selectors. We…	nex3
2249	2017-02-24 15:46:53	:root { --color: red; } body { background-color: mix(var(--color), white, 50%) } I feel like the above code snippet should compile, but it doesn't.	pgrantmartello	2017-02-24 16:26:48
2249	2017-02-24 16:17:18	That's because there's no way to statically determine the value of `var(--color)` before runtime. That is, if I do this: <S_CODE_TOKEN> then the body's background-color would be different.	davidkpiano	2017-02-24 16:26:48
2249	2017-02-24 16:26:48	Yeah, that makes sense. It's unfortunate. I still feel like maybe there should be some caveated ways in which this might work (like the above example), but I hear what you're saying. Valid point! thanks.	pgrantmartello	2017-02-24 16:26:48
2248	2017-02-21 16:12:15	Hi, Is there a way to store a math operator in a variable and use this variable for calculation? Thanks!	NicolasGraph	2017-02-22 00:17:55
2248	2017-02-22 00:17:55	It's fairly verbose, but you can do this by defining a custom function: <S_CODE_TOKEN> (Note that `get-function` only works in Sass 3.5, which is currently a release candidate rather than a full release).	nex3	2017-02-22 00:17:55
2248	2017-02-23 14:47:43	Thanks @nex3, I can use something less flexible for now but your tip is good to know!	NicolasGraph	2017-02-22 00:17:55
2247	2017-02-20 09:49:59	Currently the unification of the universal selector, `*`, isn't symmetrical. `selector-unify("*", ".a")` returns `(("*.a"))`, but `selector-unify(".a", "*")` returns `((".a"))`. The latter is correct; a universal selector without a namespace should be eliminated any time there's another selector present.	nex3
2246	2017-02-19 21:50:34	## Problem For whatever reason, Sass con't enable the use of CSS variables within functions as expected; this is particularly problematic with color functions. ## Sass Code (Used Sass 4.0 & LibSass 3.5) <S_CODE_TOKEN> ## Expected Result <S_CODE_TOKEN> ## Actual Result <S_CODE_TOKEN> It seems the parser doesn't resolve CSS variables when they are parameters of Sass functions ## Recommended Reviewe…	lozandier	2017-02-22 00:08:17
2246	2017-02-22 00:08:17	There's no way for Sass functions in general to handle CSS variables. CSS variables are resolved at runtime and are affected by the cascade and potentially by JavaScript, so their values aren't reliably available at compile-time when Sass runs. If you want to pass variables to Sass functions, they have to be Sass variables.	nex3	2017-02-22 00:08:17
2246	2017-02-22 00:14:48	Doh, I had a brain fart; thanks for the succinct answer On Tue, Feb 21, 2017 at 4:08 PM Natalie Weizenbaum <notifications@github.com> wrote: > There's no way for Sass functions in general to handle CSS variables. CSS > variables are resolved at runtime and are affected by the cascade and > potentially by JavaScript, so their values aren't reliably available at > compile-time when Sass runs. If yo…	lozandier	2017-02-22 00:08:17
2245	2017-02-17 02:44:20	The old property syntax looks janky and we don't intend to support it in Dart Sass, so we should deprecate it here.	nex3
2245	2017-02-21 22:45:43	Do you mean [those](http://www.sass-lang.com/documentation/file.SASS_REFERENCE.html#nested_properties)?	ArmorDarks
2245	2017-02-22 00:00:58	No, I mean <S_CODE_TOKEN>	nex3
2245	2017-02-22 00:23:48	/cc @mgreter for sass2scss	xzyfer
2244	2017-02-11 14:37:34	I have code <S_CODE_TOKEN> After compilation i have <S_CODE_TOKEN> This is normal behavior or bug?	evilebottnawi	2017-02-13 10:23:39
2244	2017-02-12 22:18:38	This is normal behaviour; the space before `url` is optional.	clarcharr	2017-02-13 10:23:39
2244	2017-02-13 10:23:38	@clarcharr thanks	evilebottnawi	2017-02-13 10:23:39
2243	2017-02-10 22:18:40	I'm getting this error when trying to pull via npm: <S_CODE_TOKEN> Any reason why installing the submodule should fail?	matthew-dean	2017-02-10 23:24:05
2243	2017-02-10 23:24:05	I'm guessing you're on the `next` or `master` branch, which no longer includes that submodule. You shouldn't need to run `git submodule` anymore, and you can delete `vendor/listen` if you'd like.	nex3	2017-02-10 23:24:05
2242	2017-02-09 22:27:21	here is my error leon$ rails server /Users/leon/.rbenv/versions/2.4.0/lib/ruby/gems/2.4.0/gems/activesupport-5.0.1/lib/active_support/xml_mini.rb:51: warning: constant ::Fixnum is deprecated /Users/leon/.rbenv/versions/2.4.0/lib/ruby/gems/2.4.0/gems/activesupport-5.0.1/lib/active_support/xml_mini.rb:52: warning: constant ::Bignum is deprecated => Booting Puma => Rails 5.0.1 application starting i…	montleon27	2017-02-10 21:23:04
2242	2017-02-09 22:28:39	here is my routes.rb Rails.application.routes.draw do root :to => "demo#index" #get 'demo/index' match ':controller(/:action(/:id(.:format)))' # For details on the DSL available within this file, see http://guides.rubyonrails.org/routing.html end	montleon27	2017-02-10 21:23:04
2242	2017-02-10 21:23:04	This is the repository for the [Sass CSS preprocessor](http://sass-lang.com/). I think you're looking for [rails/rails](https://github.com/rails/rails).	nex3	2017-02-10 21:23:04
2241	2017-02-09 17:53:12	**Repro**: http://www.sassmeister.com/gist/088ea8e72c8ce5cf0d1e737bba98f420 When using the expression: <S_CODE_TOKEN> Ruby-Sass v3.4.21 fails to compile, printing the following error: <S_CODE_TOKEN> The same error occurs in Ruby-Sass v3.3.x - http://www.sassmeister.com/gist/41aa6afa0e1d70187d9630e594028656 --- When the last line of that above statement is removed, e.g. <S_CODE_TOKEN> It compiles …	traviskaufman	2017-02-10 21:19:44
2241	2017-02-10 21:19:44	This is presumably caused by the old and strange interpolation semantics (see [this blog post](http://blog.sass-lang.com/posts/308328-cleaning-up-interpolation) for details). I don't think there's much we can change about it without risking backwards-incompatibility. Fortunately, for your code in particular, the interpolation is totally unnecessary. You can just include function calls directly in…	nex3	2017-02-10 21:19:44
2240	2017-02-08 18:43:47	If I have a file `styles.scss` that looks like this: <S_CODE_TOKEN> and in `Foo.scss`: <S_CODE_TOKEN> it would naturally result in the following error: <pre> Error in plugin 'sass' Message: sass/Foo.scss Error: Undefined variable: "$red". on line 123 of sass/Foo.scss >> color: $red; ---------^ </pre> I understand the reason for the error, but because SASS simply combines all of your imported file…	radiovisual	2017-02-08 19:00:40
2240	2017-02-08 18:58:31	Put constants in a partial and import that. I do it like this: https://github.com/GeoDienstenCentrum/sass-maven-plugin/tree/sass-maven-plugin-2.22/src/test/projects/maven-bourbon-test/src/main/sass	mprins	2017-02-08 19:00:40
2240	2017-02-08 19:00:40	Thanks @mprins. I have solved the problem in the following way: I define a `Constants.scss` file with all of my Constants, and at the top of each module that uses the constants, a simple `@import` does the trick: In `Constants.scss`: <S_CODE_TOKEN> In `Foo.scss`: <S_CODE_TOKEN> I think I was overthinking the problem. So I will close this issue. If someone feels I am really onto something here, th…	radiovisual	2017-02-08 19:00:40
2239	2017-02-07 16:51:17	I found a bug in the `@extend` directive, it occurs when extending a child selector of a selector that has children. Below is a simple code example to illustrate the issue. ### Example <S_CODE_TOKEN> ### Expected result: <S_CODE_TOKEN> ### Actual result: <S_CODE_TOKEN>	CupOfTea696	2017-02-07 23:49:47
2239	2017-02-07 23:49:47	This is intended. `h1:first-child` matches a superset of the elements that `.component h1:first-child` matches and has the same specificity as `.component h1`, so `.component h1:first-child` is optimized away.	nex3	2017-02-07 23:49:47
2239	2017-02-08 12:53:53	@nex3 Well, this results in my `.component h1:first-child` to have a `margin-top` of `8px`, and my `.component h1:last-child` a `margin-bottom` of `8px`. How would I go about coding that whilst also keeping my code DRY?	CupOfTea696	2017-02-07 23:49:47
2239	2017-02-08 20:02:25	A quick and dirty way would be to declare the `%margin-policy` margins as `!important`. You could also make it a mixin rather than a placeholder selector so that the selectors will always be generated.	nex3	2017-02-07 23:49:47
2239	2017-02-09 14:27:16	@nex3 awesome, thanks	CupOfTea696	2017-02-07 23:49:47
2238	2017-02-03 11:27:33	When concatenating two characters together, *some* combinations result in unrecognised characters being output. The following test case is a real-world case where I want to append a non-breaking space (\feff) to another character that is used in an icon font. $char-f: '\66'; $char-g: '\67'; .test-1 { content: '#{$char-f}\feff'; } .test-2 { content: '#{$char-g}\feff'; } // this is broken .test-3 {…	nickdunn	2017-02-03 20:15:52
2238	2017-02-03 20:15:52	This is the repo for the Ruby implementation of Sass. You're using LibSass, the C impementation. Please re-file this issue on [the LibSass issue tracker](https://github.com/sass/libsass/issues/new).	nex3	2017-02-03 20:15:52
2236	2017-02-01 10:01:28	I somehow have the feeling that there is something missing between `@warn` and `@debug`. For example for the case that is used in foundation-sites framework, that developers are notified of bad contrast values. I would like to add this as an information and not as a warning. Warnings often irritate inexperienced developers. Such errors on the one hand lead to confusion and make some developers fe…	DaSchTour	2017-02-08 20:48:53
2236	2017-02-02 22:25:09	How would `@info` behave differently than `@warn`?	nex3	2017-02-08 20:48:53
2236	2017-02-03 12:55:14	It would be displayed at other log levels.	DaSchTour	2017-02-08 20:48:53
2236	2017-02-03 23:56:40	The Sass language has no conception of a "log level".	nex3	2017-02-08 20:48:53
2236	2017-02-07 08:48:55	@nex3 well than it should have. There are a lot of issues caused by missing concept for log levels. Because there is some kind of "log level" with `@error` `@warn` and `@debug` but there is not concept for it.	DaSchTour	2017-02-08 20:48:53
2236	2017-02-08 20:48:53	Adding a concept of log levels would add a large amount of complexity that's only useful for a small number of users. It's also easy to handle yourself with a mixin: <S_CODE_TOKEN>	nex3	2017-02-08 20:48:53
2236	2017-02-09 08:00:55	@nex3 well, looks like a nice idea. How do I manage to control this on a CI level? How can I change the variable depending on if the build is done locally or on CI server?	DaSchTour	2017-02-08 20:48:53
2236	2017-02-10 21:13:26	One way would be to define a custom function in your host language that reports the surrounding environment.	nex3	2017-02-08 20:48:53
2236	2017-02-10 22:44:33	Okay, and than I'll have to add the same function to all framework I use? The point Iwanted to make is, that sass isn't very supportiv for creating liberaries. If I do all my sass on my own, this would perfectly work. But if I want to create css frameworks and libraries and every library implements it's own way of giving users the possibiliy to handle errors and logging or maybe doesn't implement…	DaSchTour	2017-02-08 20:48:53
2235	2017-02-01 07:04:17	Sass is [converting](http://www.sassmeister.com/gist/a25f5615b0201e89a048dd8987262cfe) this [native CSS mixin](https://blog.hospodarets.com/css_apply_rule) (`--view1-card`): // my-view1.scss $color: #f00; my-view1 { --view1-card: { border: solid 1px #{$color}; opacity: 0.5; }; } into: // my-view1.css my-view1 { --view1-card-border: solid 1px #f00; --view1-card-opacity: 0.5; } ...which is incorrec…	tony19	2017-02-02 22:24:25
2235	2017-02-01 07:04:59	**Workaround:** To prevent the unwanted conversion, I'm using Sass string interpolation `#{'...'}`: // my-view1.scss my-view1 { --view1-card: #{'{ border: solid 1px blue; opacity: 0.5; }'}; } But this defeats the IDE's IntelliSense and syntax highlighting. What are my alternatives that wouldn't require stuffing the CSS mixin in a string?	tony19	2017-02-02 22:24:25
2235	2017-02-01 09:34:45	Interestingly, `dart-sass` 1.0.0-alpha.8 works properly.	tony19	2017-02-02 22:24:25
2235	2017-02-02 22:24:25	This is the repository for Ruby Sass. You're using Node Sass, based on LibSass, which lives at https://github.com/sass/libsass.	nex3	2017-02-02 22:24:25
2235	2017-02-02 23:25:26	@tony19 can you confirm the output is broken in the Ruby Sass 3.5. RC and Sass 4.0.0-alpha1?	xzyfer	2017-02-02 22:24:25
2235	2017-02-02 23:47:53	@xzyfer <del>Only</del> Sass 3.5 RC <ins>and 4.0.0-alpha.1.edec1af</ins> (and `dart-sass`) produce the correct output. * `3.4.23` ❌ <S_CODE_TOKEN> * `3.5.0-rc.1.3983be8` ✅ <S_CODE_TOKEN> * `4.0.0.alpha.1.af6c039` ❌ <S_CODE_TOKEN> * <ins>`4.0.0-alpha.1.edec1af` ✅ <S_CODE_TOKEN> </ins>	tony19	2017-02-02 22:24:25
2235	2017-02-02 23:50:19	Thanks @tony19. My guess the 4.0 failure is just because the latest updates haven't been merged into that branch. As for node-sass we have an issue for this in https://github.com/sass/libsass/issues/2076	xzyfer	2017-02-02 22:24:25
2235	2017-02-02 23:50:43	4.0.0.alpha.1 is outdated; you'll need to use the master branch for the latest 4.0 features.	nex3	2017-02-02 22:24:25
2235	2017-02-02 23:57:54	Ok, indeed. The master branch also works properly. Updated comment above.	tony19	2017-02-02 22:24:25
2234	2017-02-01 00:44:41	The code below: <S_CODE_TOKEN> outputs: <S_CODE_TOKEN> I would expect it to output nothing. See http://www.sassmeister.com/gist/f02c5a9403e7348d20da0b52d3b86c81 for live example.	pat270	2017-02-02 22:22:42
2234	2017-02-02 22:22:42	This is intentional. As [the reference](http://www.sass-lang.com/documentation/file.SASS_REFERENCE.html#variable_defaults_) says: > Variables with `null` values are treated as unassigned by !default	nex3	2017-02-02 22:22:42
2234	2017-02-14 01:53:52	@nex3 Thanks for the reference, I didn't realize it was explained there. I was wondering why you decided to treat null variables as unassigned when using the !default flag? Following that definition shouldn't something like: <S_CODE_TOKEN> output: <S_CODE_TOKEN> As of now it doesn't output anything since $color is now null. Is the behavior in the first comment something you would consider adding …	pat270	2017-02-02 22:22:42
2234	2017-02-17 00:47:59	> I was wondering why you decided to treat null variables as unassigned when using the !default flag? It matches the behavior of similar operators in other languages (like `||=` in Ruby), and it gives users an explicit way to say "use the default value". > Following that definition shouldn't something like: > <S_CODE_TOKEN> > output: > <S_CODE_TOKEN> No. `!default` is basically just a shortcut fo…	nex3	2017-02-02 22:22:42
2234	2017-02-17 16:46:40	That's too bad. This would be a very nice feature to have. Thanks for clarifying it.	pat270	2017-02-02 22:22:42
2233	2017-01-27 15:50:56	I'm not sure if this has been fixed – sorry in advance. The CSS Grid `repeat` function breaks when switching from CSS to SCSS <S_CODE_TOKEN>` Errors thrown: **Libsass 3.4.3** Error: Invalid CSS after "... repeat(3, 20px": expected expression (e.g. 1px, bold), was "[col-start]) 5%;" **Ruby 3.4.23** Error: Invalid CSS after "...repeat(3, 20px ": expected ")", was "[col-start]) 5%;" Ref: https://css…	jakob-e	2017-01-28 00:53:57
2233	2017-01-28 00:53:57	This is supported in [Sass 3.5](http://blog.sass-lang.com/posts/809572-sass-35-release-candidate). I believe support just landed in the latest libsass release.	nex3	2017-01-28 00:53:57
2232	2017-01-27 02:38:52	Closes #2229 See sass/sass-spec#1072	nex3	2017-01-27 04:12:22
2231	2017-01-25 08:44:41	[`Sass::Logger::Delayed`](https://github.com/sass/sass/blob/0154f6589cd438c0389963416e25340bc55b4358/lib/sass/logger/delayed.rb) has become dependent on the `logger` implementing the [`LogLevel`](https://github.com/sass/sass/blob/0154f6589cd438c0389963416e25340bc55b4358/lib/sass/logger/log_level.rb) protocol. This dependency was introduced in 3.4.23 by 7866dbcd and doesn't seem avoidable.	gshutler	2017-01-26 23:16:21
2231	2017-01-26 23:16:21	Sass's logger API was never intended to be compatible with other logger APIs.	nex3	2017-01-26 23:16:21
2230	2017-01-24 14:58:06	Hey Sass community! How about implement a feature to delete some class before define in another file? In my case, I use Sass of UIkit(CSS/JS framework)and sometimes I want to implement my own version of some class of uk. So I thought to do sometimes like: ---------------- uikit.scss .uk-hidden{ display:block; } ----------------- myfile.scss @import 'uikit'; @delete .uk-hidden; .uk-hidden{ visibil…	vendramini2017	2017-01-26 23:14:18
2230	2017-01-24 15:03:46	sorry for typos, I was typing in cellphone	vendramini2017	2017-01-26 23:14:18
2230	2017-01-26 23:14:18	This is something I've considered as part of the upcoming module system. I'm closing this issue out since the module system is being tracked in #1094.	nex3	2017-01-26 23:14:18
2229	2017-01-15 16:36:43	I struggle to get some internal libsass compare functions right and stumbled accross the following oddity. To me this looks like a bug, as I expected that only superselectors can be unified. <S_CODE_TOKEN> <S_CODE_TOKEN> Currently libsass uses to_string and a simple string compare at some point. When I change this to use the internal deep compare functions, it breaks either one or another spec te…	mgreter	2017-01-27 04:12:22
2229	2017-01-27 01:14:37	I believe `is-superselector()` is correct here and `selector-unify()` is wrong. We don't have the context to know whether `a` is the same selector as `|a`, so we should be treating them as different everywhere.	nex3	2017-01-27 04:12:22
2228	2017-01-15 05:10:27	Right now, *no* complex selectors containing un-extended placeholders in any context are rendered. This makes sense in most cases, but for selector pseudos it doesn't always. We generally treat placeholder selectors as though they're selectors that match no elements, and our current scheme doesn't always respect those semantics. In general, if a selector pseudo contains a selector list, its compl…	nex3
2228	2017-01-15 05:10:35	cc @xzyfer	nex3
2227	2017-01-14 23:16:44	Hi there! I'm the current maintainer of [Maruku](https://github.com/bhollis/maruku), a Ruby Markdown parser that's being used by Sass though YARD to generate its documentation. A few years ago I declared [Maruku obsolete](https://benhollis.net/blog/2013/10/20/maruku-is-obsolete/) since there are now better options available. Sass is one of the top consumers of Maruku, so I'd like to remove that d…	bhollis	2017-01-26 23:11:12
2227	2017-01-26 23:11:15	Thanks!	nex3	2017-01-26 23:11:12
2226	2017-01-14 20:15:08	See #2179 See sass/sass-spec#1063	nex3	2017-01-14 20:49:53
2225	2017-01-14 16:38:22	**There is a problem in sass compilation. It's the code i wrote:** .error { border: 1px #f00; background: #fdd; } .error.intrusion { background-color: orangered; } .badError { @extend .error; border-width: 3px; } **It should be compiled down to:** .error, .badError { border: 1px #f00; background: #fdd; } .error.intrusion, .badError.intrusion { background-color: orangered; } .badError { border-wid…	shiranabbasi	2017-01-14 19:21:02
2225	2017-01-14 17:26:32	It looks the difference is what you expect is `.badError.intrusion`, but the result is `.intrusion.badError`, right? I think these two mean the same. The former means "elements with `.badError` also have `.intrusion`", the latter is "elements with `.intrusion` also have `.badError`. Both result in the same style. You can refer to [the W3C documentation](https://www.w3.org/TR/css3-selectors/#class…	yoostk	2017-01-14 19:21:02
2225	2017-01-14 19:21:02	@yoostk is right: the actual output and your expected output are semantically identical.	nex3	2017-01-14 19:21:02
2225	2017-01-14 19:23:18	Thanks a lot it really helped me.	shiranabbasi	2017-01-14 19:21:02
2224	2017-01-10 21:34:12	I have a placeholder in a master file and several sub files which include it. Looking at the generated CSS output I see the extended class declaration duplicated multiple times. _vars.scss: <S_CODE_TOKEN> icons.scss: <S_CODE_TOKEN> utils.scss: <S_CODE_TOKEN> main.scss: <S_CODE_TOKEN> Result (main.css): <S_CODE_TOKEN> I like including the dependencies within the files that depend on them. In this …	stephaniehobson	2017-01-10 21:58:56
2224	2017-01-10 21:58:56	Every time Sass processes an `@import` statement, it literally includes the imported file in the resulting CSS—even if it's been imported before. Here you're importing vars.scss twice, so the `%offscreen` rule gets defined twice and extended twice. We're working on a major overhaul of the import system that will address this issue among others.	nex3	2017-01-10 21:58:56
2223	2017-01-08 23:08:39	Closes #2218	richiethomas	2017-01-10 21:40:58
2223	2017-01-10 21:41:01	Thanks!	nex3	2017-01-10 21:40:58
2222	2017-01-06 15:45:19	In responding to [issue # 2218](https://github.com/sass/sass/issues/2218), I discovered that the [Fixnum and Bignum classes are being deprecated](https://www.ruby-lang.org/en/news/2016/12/25/ruby-2-4-0-released/) in this latest release (Dec 25, 2016). Currently, references to Fixnum generate a warning to the console (see issue #2218). After grepping for "Fixnum" and "Bignum", I count 72 reference…	richiethomas	2017-01-07 00:09:32
2222	2017-01-06 23:47:00	Isn't this already being tracked in #2218?	nex3	2017-01-07 00:09:32
2222	2017-01-06 23:50:28	#2218 addresses the warning that's issued when the "json_value_of" method is called. I created a new issue since there are many other references to Fixnum in the codebase, possibly generating warnings elsewhere as well.	richiethomas	2017-01-07 00:09:32
2222	2017-01-06 23:51:32	That said, if the fix for #2218 should also address the other references, then yeah there'd be no need for issue #2222 (this issue).	richiethomas	2017-01-07 00:09:32
2221	2017-01-05 22:12:11	Hi! I was just reading through the source map handling, and noticed [this line](https://github.com/sass/sass/blob/3bde119f7976c64dd93b51feea110f7cacaf2d16/lib/sass/source/map.rb#L59). I'm probably just confused, but shouldn't that be `if m.output.end_pos.line == 1`? Sorry if I just wasted your time. 😅 :heart::heart::heart:	matthewd
2221	2017-01-06 23:41:41	Yeah, you're probably right. Want to submit a PR to fix it?	nex3
2220	2017-01-04 17:36:12	I've encountered a bug it seems where consecutive calls to a mixin using a `@for` loop is outputting the same CSS selector chain when it is expected to output the intended limit for the selectors. Is this a limitation of the language and how it compiles loops? ie async vs sync running of @for loops? Would a Sass function be better suited for this than a mixin? Any insight helps. ### Source <S_COD…	jwandrews	2017-01-06 23:37:28
2220	2017-01-06 23:37:28	The issue is that you're extending the same selector, `%base-heading`, from all of the h# rules you're generating. Your code is equivalent to: <S_CODE_TOKEN> You could use the `unique-id()` function to generate a unique placeholder selector for each mixin invocation, but it would probably be simpler to just create a selector full of h# tags directly: <S_CODE_TOKEN>	nex3	2017-01-06 23:37:28
2220	2017-01-12 02:19:08	@nex3 This makes sense now. I was scratching my head why it wasn't working. Thanks for your help!	jwandrews	2017-01-06 23:37:28
2219	2017-01-04 14:27:51	Whenever you nest an @import and have @if in the root of the file it will lose its nesting. index.scss <S_CODE_TOKEN> _nesting.scss <S_CODE_TOKEN> results into <S_CODE_TOKEN> This works though <S_CODE_TOKEN>	wardpeet
2219	2017-01-06 23:27:28	Ruby Sass is on the path to deprecation, so we aren't working on purely-cosmetic issues. I'm marking this as "on ice" so that if we get a maintainer, they can revive it.	nex3
2219	2017-01-06 23:31:18	@nex3 is this purely-cosmetic? Looks like it changes the semantics of the output CSS <S_CODE_TOKEN> vs <S_CODE_TOKEN>	xzyfer
2219	2017-01-06 23:47:28	Oh, I see... you're right, I misread the output.	nex3
2218	2017-01-02 21:52:00	**I tried to create a flex based css when I encountered this message:** <S_CODE_TOKEN> ## Setup bootstrap-4.0.0-alpha.5 **Sass version:** `Sass 3.4.23 (Selective Steve)` **Ruby version:** `ruby 2.4.0p0 (2016-12-24 revision 57164) [x86_64-darwin16]`	sinkaszab	2017-01-10 21:40:58
2218	2017-01-06 00:01:32	It appears Fixnum and Bignum are being deprecated starting with Ruby 2.4.0: [https://github.com/rails/rails/pull/26732/files/cb0452e9a50e97f8ab2100f6226fbdd47a970a34] I'd like to claim this issue. My first thought is to add a new switch statement referencing the "Integer" class, with the same implementation as the "Fixnum" switch statement, just before said "Fixnum" statement. @chriseppstein @nex…	richiethomas	2017-01-10 21:40:58
2218	2017-01-06 03:55:12	I was going to propose the following for the fix for this issue: <S_CODE_TOKEN> But I just tried this on my local and it doesn't eliminate the warning. I also tried splitting the "Integer" and "Fixnum" references into separate 'when' clauses (with "Integer" first), and that didn't eliminate the warning either. The only thing that worked was to delete the "Fixnum" clause altogether, and replace it…	richiethomas	2017-01-10 21:40:58
2218	2017-01-06 08:33:04	I am just learning Ruby, so this might just be nonsense. Maybe what I would do is eliminate the reference for a deprecated class type. Could it be possible that you converted the class type to string for the type to be checked and validate it as a string? That way there would be no reference to a deprecated class. And would also be backward compatible.	sinkaszab	2017-01-10 21:40:58
2218	2017-01-06 14:21:38	@sinkaszab I'm wondering if removing the reference to the deprecated class would be a breaking change for users of older Ruby versions. I tested Ruby 2.3.1 yesterday (no problems there) and today I'll test 2.0.0 and 1.9.3, provided this project still supports those versions. If those versions behave the same with the Integer class, I can't think of anything else which would stop us from just swit…	richiethomas	2017-01-10 21:40:58
2218	2017-01-06 23:46:16	Sass 3.4 supports all the way back to Ruby 1.8.7, which I'm pretty sure doesn't have an `Integer` type. But soon we'll release Sass 3.5 (tracked on the `next` branch) in earnest, which only supports back to 2.0.0. If that has an `Integer` type, I'm in favor of landing your proposed fix on `next`.	nex3	2017-01-10 21:40:58
2218	2017-01-07 00:01:24	I just tested Ruby 1.8.7 for presence of an Integer type, looks like it exists: <S_CODE_TOKEN> Same with 2.0.0: <S_CODE_TOKEN>	richiethomas	2017-01-10 21:40:58
2218	2017-01-07 00:07:00	If replacing all instances of `Fixnum` with `Integer` works on all supported versions, I'm all for it!	nex3	2017-01-10 21:40:58
2218	2017-01-07 00:08:15	I'll give it a shot on my local, if it checks out and the tests pass I'll submit a PR. :)	richiethomas	2017-01-10 21:40:58
2218	2017-01-07 00:09:29	I'll go ahead and close #2222 as well.	richiethomas	2017-01-10 21:40:58
2218	2017-01-07 06:40:50	@nex3 it looks like all but one of the Fixnum references are in comments which describe the type of data returned from a method. The one reference to Fixnum inside actual executable code, when changed to Integer, does not break any tests, and the binary continues to compile .scss files to .css for all the Ruby versions I tested (1.8.7, 1.9.3, 2.0.0, 2.3.1, and 2.4.0). What do you think of having …	richiethomas	2017-01-10 21:40:58
2218	2017-01-07 07:48:57	// Integer - if I know it well - is the superclass for Fixnum and Bignum all the way back. (But at least dating back to Ruby v2.2.)	sinkaszab	2017-01-10 21:40:58
2218	2017-01-07 18:10:37	@sinkaszab looks like you're right, going all the way back to at least 1.8.7.	richiethomas	2017-01-10 21:40:58
2218	2017-01-07 21:59:21	@richiethomas I think it's fine to just update the comments to be `Integer` instead for all versions.	nex3	2017-01-10 21:40:58
2218	2017-01-07 22:20:59	@nex3 OK will do. When I was familiarizing myself with the comments, I had questions about the following 2 items: 1) In error.rb, there's a "sass_mixin" method which is meant to return an integer. However, when I looked for this method in the MiniTest test suite (specifically, engine_test.rb line 403), I noticed an equality assertion comparing the return value of "sass_mixin" with a String intanc…	richiethomas	2017-01-10 21:40:58
2218	2017-01-07 22:24:58	P.S.- I couldn't find any references to the MiniTest files in the README.md or CONTRIBUTING.md, so I wasn't sure if the MiniTest suite is still used or if it's just the "sass-spec" repo at this point. Clarification would be appreciated, thanks. :)	richiethomas	2017-01-10 21:40:58
2218	2017-01-08 22:20:25	The MiniTests are definitely still being run. Any discrepancies between the actual return values and the comments are probably just outdated comments, though.	nex3	2017-01-10 21:40:58
2218	2017-03-14 17:36:09	We're hoping to release Rails 5.1 RC1 this week. Would be lovely if there was a new gem release with this fix to coincide with that, if possible. Thanks!	dhh	2017-01-10 21:40:58
2218	2017-03-17 16:39:08	@dhh would this thread be updated once fixed? –dh	danielhaim1	2017-01-10 21:40:58
2217	2016-12-26 19:27:32	With just a `.merge`, changes to the hash don't stick.	vrish88	2016-12-28 01:27:45
2217	2016-12-28 01:27:47	Thanks!	nex3	2016-12-28 01:27:45
2216	2016-12-25 18:05:20	I can use `@content` to work with almost anything in a local scope. For example, I can declare a namespace, `$_`, for my classes (and placeholders): <S_CODE_TOKEN> Any variable, mixin, and placeholder put inside `scope` is inaccessible by the global scope: Example: <S_CODE_TOKEN> Another example: <S_CODE_TOKEN> Regarding local variables, as long as `$_` is declared within `scope` include, I can r…	lithiumlron	2016-12-28 01:27:22
2216	2016-12-28 01:27:22	If LibSass is allowing imports in `@include`s, that's a bug. It should match the behavior of Ruby Sass here. /cc @xzyfer @mgreter	nex3	2016-12-28 01:27:22
2215	2016-12-22 11:56:46	I'd prefer to write padding, margin, border like this: <S_CODE_TOKEN> or like this: <S_CODE_TOKEN> so I don’t have to remember what the 1, 2, 3 or 4 numbers mean and also don’t have to enter them twice.	googol7	2016-12-28 01:25:00
2215	2016-12-24 12:30:40	I think you really should be able to remember the order in which you have to provide the values. The only case which may or may not be natural is for 3 values. Even then, you can still use `padding-top/right/bottom/left`. More generally, what you're looking for is a [`mixin`](http://sass-lang.com/guide#topic-6). <S_CODE_TOKEN> Then use it with named parameters (or not). <S_CODE_TOKEN> Keep in min…	angrybacon	2016-12-28 01:25:00
2215	2016-12-28 01:25:00	Duplicate of #109.	nex3	2016-12-28 01:25:00
2214	2016-12-20 17:47:37	After upgrading to from sass 3.4.22 to 3.4.23 today, we saw it breaking on some new code in the gem: <S_CODE_TOKEN> It seems to assume that the logger supports all the methods that a standard ruby logger supports (such as `#log_level`), which may be reasonable, but isn't always the case. In our situation, the sass-rails gem sets `Sass.logger` to be the default rails logger, which ends up being an…	jbotelho2-bb	2016-12-21 00:10:01
2214	2016-12-21 00:10:01	This seems like an issue with sass-rails. The `Sass.logger` attribute only expects an instance of `Sass::Logger::Base`; if sass-rails is passing in something else, it has a responsibility to make sure it's API-compatible.	nex3	2016-12-21 00:10:01
2214	2017-01-31 05:27:03	Note for people still having this issue gem 'sass', '3.4.22' Will fix it until the sass (or sass-rails I suppose?) people fix it. If its sass-rails at fault, the issue is independent of version of sass-rails.	shayneoAtNorwood	2016-12-21 00:10:01
2214	2017-01-31 06:09:44	To clarify, this issue ended up not being caused by sass or sass-rails; we had another library that was monkey-patching the logger method on Object. Sorry for any confusion.	jbotelho2-bb	2016-12-21 00:10:01
2213	2016-12-17 02:07:23	See sass/sass-spec#1010 Closes #2211	nex3	2016-12-19 01:54:35
2212	2016-12-14 12:01:15	media.css.scss file: <S_CODE_TOKEN> Run: sass -t compressed css/media.css.scss css/media.min.css After compresed with sass media.min.css file: `@media (min-width: 100px) and (max-width: 200px){.box{background-color:green}}` But it could be without spaces between media feature's name and value: `@media (min-width:100px) and (max-width:200px){.box{background-color:green}}` Both compressed code also…	dks17	2016-12-14 20:35:25
2212	2016-12-14 20:35:25	Duplicate of #1296.	nex3	2016-12-14 20:35:25
2211	2016-12-13 23:01:19	Looks like https://github.com/sass/sass/pull/2203 introduced a regression into str-slice <S_CODE_TOKEN> <S_CODE_TOKEN> The subsequent PR to sass-spec also broken the str-slice tests in `spec/libsass-closed-issues/issue_2132` - https://github.com/sass/sass-spec/pull/997/files	xzyfer	2016-12-19 01:54:35
2211	2016-12-15 01:30:26	Failing spec disabled in https://github.com/sass/sass-spec/pull/1004	xzyfer	2016-12-19 01:54:35
2210	2016-12-13 20:42:49	I want set my sprite_load_path as relative to my project subdir (without full path). But I don't see any ways to do that I compile compass by command-line `compile --config PATH_TO_CONFIG` If I set folder structure like this, it's works fine -- img --- sprites ---- icon1.png But I want something like this for my sprites -- sprites --- icon1.png I can't use sprite-img("/../sprites/*.png"), b/c "..…	DantaliaN00	2016-12-14 01:23:14
2210	2016-12-14 01:23:14	The repository for Compass is https://github.com/compass/compass. Note however that it's no longer actively maintained, so you may not receive an answer quickly.	nex3	2016-12-14 01:23:14
2209	2016-12-12 20:26:56	Bit by this after upgrading libsass (3.3.7 -> 3.4), though it appears they've simply made the behaviour there the same as sass. Unclear if this is a bug or if it is intended, it certainly seems strange: ## Input scss <S_CODE_TOKEN> ## Output css <S_CODE_TOKEN> ## Expected <S_CODE_TOKEN> ## Workaround obviously this scss is slightly silly, this is a working version: <S_CODE_TOKEN> or the actually …	asottile	2016-12-17 02:45:50
2209	2016-12-12 20:40:46	I imagine what is happening is it is parsing `00ms` as `0ms` which makes sense, the interpolation is probably a red herring. Either way, I'm happy to close this as wontfix, just surprised me :)	asottile	2016-12-17 02:45:50
2209	2016-12-17 02:45:50	This works as expected on master; the old behavior you're seeing is due to our [old weird interpolation semantics](http://blog.sass-lang.com/posts/308328-cleaning-up-interpolation).	nex3	2016-12-17 02:45:50
2209	2016-12-17 03:00:09	for what it's worth, the linked article is interesting but doesn't seem to explain this specific case. That said, I'm fine to accept that this is just a weird case that is probably poorly written code that needs refactoring :) It could also be that it was depending on a bug in libsass and only when libsass was made compliant with ruby sass did it expose this strange situation.	asottile	2016-12-17 02:45:50
2208	2016-12-12 19:09:30	### Problem: Sass attempts to evaluate `repeat()` (CSS Grid notation) as a Sass function & fails. ### Environments: Per Sassmeister test, it fails in Ruby 4.0.0α, 3.4.21, 3.3.14, and Libsass 3.3.6: http://www.sassmeister.com/gist/7618bc7b7feba905f035fd0203bba185 ### Example: <S_CODE_TOKEN> ### Error: <S_CODE_TOKEN> ### Hacky Workaround: You can trick Sass into repeating the string instead trying …	jdsteinbach	2016-12-12 23:38:15
2208	2016-12-12 23:19:55	This is because Sass 3.4 doesn't support `[]` brackets that the new grid syntax requires. This is fixed in the recent Sass 3.5 RC.	xzyfer	2016-12-12 23:38:15
2207	2016-12-12 03:23:52	See sass/sass-spec#1002 Closes #2175	nex3	2016-12-17 02:15:44
2206	2016-12-12 03:15:33		PasDajavu	2016-12-12 23:31:37
2206	2016-12-12 07:37:38	Please provide more detail about what you're trying to do, what you've tried, and why the results you've seen don't match what you expect.	nex3	2016-12-12 23:31:37
2206	2016-12-12 08:45:23	![image](https://cloud.githubusercontent.com/assets/16098072/21092968/3fde9500-c08a-11e6-90cb-8cc73152fdd6.png) Why can't @import "/test/A/A.scss";	PasDajavu	2016-12-12 23:31:37
2206	2016-12-12 09:10:30	Is `test` at the root of your file system?	nex3	2016-12-12 23:31:37
2206	2016-12-12 09:34:27	yes，I want sass @import is absolute path	PasDajavu	2016-12-12 23:31:37
2206	2016-12-12 23:31:34	Absolute imports work for me. I suspect that you don't actually have the `test` directory in your filesystem root.	nex3	2016-12-12 23:31:37
2205	2016-12-12 02:00:16	See sass/sass-spec#1000	nex3	2016-12-12 03:17:14
2204	2016-12-12 01:12:40	See sass/sass-spec#999 Closes sass/sass#2143	nex3	2016-12-17 02:00:14
2203	2016-12-11 06:47:31	See sass/sass-spec#997	nex3	2016-12-12 00:30:11
2202	2016-12-11 05:11:57		nex3	2016-12-11 06:34:25
2201	2016-12-11 04:52:29		nex3	2016-12-11 05:07:40
2200	2016-12-10 23:21:08		nex3	2016-12-10 23:35:50
2199	2016-12-08 05:37:33	Hi, I'm not sure where else to report this but browsers are reporting that http://www.sass-lang.com/ has an expired HTTPS certificate. Chrome is currently persuading visitors not to view the site. ![image](https://cloud.githubusercontent.com/assets/1435638/20998797/5962b966-bd60-11e6-8770-49c0c7c024c0.png) ![image](https://cloud.githubusercontent.com/assets/1435638/20998863/a872ed3c-bd60-11e6-8de…	drawcard	2016-12-12 00:33:22
2199	2016-12-08 06:38:24	I think sass-lang.com has no SSL ![capture](https://cloud.githubusercontent.com/assets/22548931/21000108/d6851ce0-bd10-11e6-98d7-d0d240f16530.JPG)	Laassari	2016-12-12 00:33:22
2199	2016-12-12 00:33:22	The repository for the Sass website is https://github.com/sass/sass-site.	nex3	2016-12-12 00:33:22
2199	2016-12-12 00:44:34	Looks like the issue has gone away now. Thanks :)	drawcard	2016-12-12 00:33:22
2198	2016-12-05 10:11:23	Originally reported in https://github.com/sass/libsass/issues/2231. The following media queries compile with Ruby Sass but I believe they're invalid according to the [grammar][1]. <S_CODE_TOKEN> <S_CODE_TOKEN> [1]: https://www.w3.org/TR/css3-mediaqueries/#syntax	xzyfer	2016-12-12 00:36:53
2198	2016-12-12 00:36:53	This is intended. We try to keep the parsing for at-rules as flexible as possible to allow for future expansions to CSS. In this case, rather than requiring that a qualifier be either "only" or "not", we allow any identifier.	nex3	2016-12-12 00:36:53
2197	2016-12-01 15:52:53	Page: http://sass-lang.com/install Old url: http://compass.handlino.com/ New url: http://compass.kkbox.com/	leotm	2016-12-12 00:33:00
2197	2016-12-12 00:33:00	The repository for the Sass website is https://github.com/sass/sass-site.	nex3	2016-12-12 00:33:00
2197	2016-12-12 08:51:37	Cheers, just spotted the pull request https://github.com/sass/sass-site/pull/180.	leotm	2016-12-12 00:33:00
2196	2016-11-30 14:44:43	Given this SCSS: <S_CODE_TOKEN> The output with `sass -t expanded` is: <S_CODE_TOKEN> The above output is correct. But the output with `sass -t compressed` is corrupted: <S_CODE_TOKEN> This makes no sense at all. The string `black` in the class name is replaced by `#000`, presumably because it is lexically identical to the CSS color name, and this results in sass emitting invalid minified CSS. Th…	bwbuchanan	2016-12-12 00:32:20
2196	2016-12-12 00:32:20	Sass parses all declaration values the same regardless of context, which means the identifier `black` refers to a color regardless of context. In general, you should use quotes around strings you define unless they're going to be used directly in declaration values.	nex3	2016-12-12 00:32:20
2196	2016-12-12 08:46:19	Even if black refers to a color in all contexts, surely it is nonsensical to rewrite it as #000 in a class name, but not in the property value. Is it really intended that Sass will sometimes deliberately write illegal CSS when outputting in compressed mode, without any warnings or errors?	bwbuchanan	2016-12-12 00:32:20
2196	2016-12-12 09:20:55	> Even if black refers to a color in all contexts, surely it is nonsensical to rewrite it as #000 in a class name, but not in the property value. The only reason it's showing up as "black" in the declaration value is performance—in order to save parsing time, Sass treats declaration values that it can easily prove don't include any Sass-specific features as plain strings, which means they're emit…	nex3	2016-12-12 00:32:20
2195	2016-11-24 12:41:04	Hello, [http://sass-lang.com/documentation/Sass/Script/Functions.html#mix-instance_method](http://sass-lang.com/documentation/Sass/Script/Functions.html#mix-instance_method) says: > 25% means that a quarter of the first color and three quarters of the second color should be used. => small value makes the first color **less** important whereas the parameter description says > $weight (Sass::Script…	Snap252	2016-12-12 00:29:17
2195	2016-12-12 00:29:17	I believe this was fixed by #2134.	nex3	2016-12-12 00:29:17
2194	2016-11-22 08:56:33	I am using windows 10. The sass installation has the following response: C:\Dev>npm install sass **npm WARN excluding symbolic link index.js -> lib/sass.js npm WARN excluding symbolic link lib\index.js -> sass.js** sassEssentials@0.0.1 C:\Dev `-- sass@0.5.0 npm WARN sassEssentials@0.0.1 No license field. C:\Dev>npm install -g sass **npm WARN excluding symbolic link index.js -> lib/sass.js npm WAR…	Kyterneser	2016-12-12 00:28:43
2194	2016-11-22 12:43:29	You need to talk to the npm package maintainer and/or follow the install instructions on: http://sass-lang.com/install	mprins	2016-12-12 00:28:43
2194	2016-11-26 12:40:53	Thanks for the comment. After trying to follow the standard manual again. I got the certificate error message: SSL_connect returned=1 errno=0 state=SSLv3 read server certificate B: certificate verify failed There is an up to date fix on the following webpage: http://guides.rubygems.org/ssl-certificate-update/ Now it works fine.	Kyterneser	2016-12-12 00:28:43
2193	2016-11-20 18:13:19	SCSS nesting is great and it gives me an idea about the HTML structure. But for large nestings, it would be a great optimization measure to be able to go backwards. Basically, avoid certain nesting levels(leave them just for better organization purpose). I thought at something like this: <S_CODE_TOKEN> SCSS(with the feature I am trying to find) ^ - back one selector ^(x) - back x selectors (sign:…	sorcamarian	2016-12-12 00:28:21
2193	2016-12-12 00:28:21	This strikes me as very difficult to read and understand what CSS will be produced, and I'm not a fan of having real Sass code that doesn't have any effect on the resulting CSS. I suggest using comments for pure documentation of the HTML structure.	nex3	2016-12-12 00:28:21
2192	2016-11-17 20:01:30	Hello It would be great to have Sass `adjust-color` function support HSV color model. This can be done by providing additional `$hsv: true` option. The reason for this is that Photoshop, one of the most popular softwares among designer those days, still doesn't have option to switch HSV color model to HSL (which Sass uses by default). Because of fundamental [differences](https://en.wikipedia.org/…	ArmorDarks	2016-12-12 00:26:33
2192	2016-12-12 00:26:33	The response is the same as last time.	nex3	2016-12-12 00:26:33
2192	2016-12-12 09:49:25	@nex3 Thanks for reply It's slightly unclear why HSL has been chosen at first place despite wide popularity of HSV? It seems to be quite odd pick, since in most cases with Sass works people which, well, having to deal quite a lot with colors, and in most cases they will stumble exactly upon HSV. So, it's unclear why it has been chosen to enforce less popular those days implementation on them. The…	ArmorDarks	2016-12-12 00:26:33
2192	2016-12-12 23:33:02	> It's slightly unclear why HSL has been chosen at first place despite wide popularity of HSV? HSL wasn't *chosen* so much as *inherited*. CSS supports it, and we want to be compatible with CSS, so we support it as well. > The extension approach in Sass doesn't work quite well those days, because of environmental differences. Some projects running on Ruby, some on node-sass, and this means that e…	nex3	2016-12-12 00:26:33
2192	2016-12-13 10:00:44	@nex3 Thanks for reply once again > HSL wasn't chosen so much as inherited. CSS supports it, and we want to be compatible with CSS, so we support it as well. Ah, I see. Well, then it's quite logical. Too bad that HSL is surprisingly unintuitive and very hard to work with due to lightness shifting other parameters. > An extension that's written in pure Sass should be plenty portable. Extensions of…	ArmorDarks	2016-12-12 00:26:33
2191	2016-11-17 08:54:46	I have searched many articles and asked my friends, may there is no any perfect solution on adding scope and not pollute the ampersand in old scss file. Look at the example below. <S_CODE_TOKEN> A more common situation: <S_CODE_TOKEN>	zheeeng
2191	2016-12-12 00:25:38	I don't think we can change the current behavior without it being a hugely breaking change, but this seems like a very reasonable use-case to me. I'll keep it in mind as we design the new import system.	nex3
2190	2016-11-14 00:00:03	Hello! When I compile the scss files I have got this information: `Info: No mac address - uniqid() falls back to uniqid.process(). no interfaces found` I know that is only an information, but what does it means?	TJProgrammer	2016-12-14 21:37:27
2190	2016-12-12 00:13:34	Can you provide more detail? Are you using Ruby Sass or LibSass? What version? How are you invoking it?	nex3	2016-12-14 21:37:27
2190	2016-12-14 18:24:55	In the past I had this message, but I tested today and I don't get any message... If in future I have got the same message I will say. I am using the last version of gulp-sass (gulp-sass@2.3.2) in a gulp script in fedora 25. This is the piece of code: <S_CODE_TOKEN>	TJProgrammer	2016-12-14 21:37:27
2190	2016-12-14 21:37:27	This is the repository for Ruby Sass. You want libsass, at https://github.com/sass/libsass.	nex3	2016-12-14 21:37:27
2189	2016-11-13 23:57:58	Hello! I have this function: <S_CODE_TOKEN> And when I call it like `color('primary')` or `color('primary', 'light')` I don't got any error. But when I call it like `color('secundary', $opacity: 'light')` I have got this error: ` Error: Function color doesn't support keyword arguments`. What I am doing wrong?	TJProgrammer	2016-11-14 02:19:01
2189	2016-11-14 02:18:58	I found the solution: load the functions file first! Some solutions are so simple....	TJProgrammer	2016-11-14 02:19:01
2188	2016-11-13 01:05:21	I'm trying to use SASS to develop skins for Firefox but the `@namespace` at-rules which are used in the theme stylesheets are causing errors. #### `.sass` files: sass works correctly but sassc fails <S_CODE_TOKEN> <S_CODE_TOKEN> #### `.scss` files: sass and sassc both fail <S_CODE_TOKEN> <S_CODE_TOKEN> <S_CODE_TOKEN>	taye	2016-12-12 03:17:15
2188	2016-12-12 00:12:44	Sassc issues should be filed at http://github.com/sass/libsass. The Ruby Sass issue does seem like a bug, though.	nex3	2016-12-12 03:17:15
2188	2016-12-12 01:34:43	As a workaround for the second issue, you can remove the quotes: <S_CODE_TOKEN>	nex3	2016-12-12 03:17:15
2187	2016-11-12 15:51:25	Returns: `error No such file or directory @ rb_sysopen - pwd` Also: `error pwd (Line 35: Inconsistent indentation: 2 spaces were used for indentation, but the rest of the document was indented using 8 spaces.)` However, it seems to be listening and trying to compile the file, returning the same error. The file compiles if I compile it manually. I'm not very good at this so I'm unable to pinpoint …	aadithpm
2187	2016-12-12 00:10:04	I'm sorry, how exactly are you invoking Sass?	nex3
2186	2016-11-10 15:19:31	Currently this SASS <S_CODE_TOKEN> produces an error. But with `calc` in mind code above actually makes sense. It could produce <S_CODE_TOKEN> Is it possible to implement this feature in SASS? I imagine it as if calc was a literal for first-class value representing linear combination of units. So I would expect it to have properties of linear combinations, e.g.: - you can linearly combine them wi…	mixtur
2186	2016-12-12 00:09:11	This is something I've wanted to do for a while, with one difference: I don't want `10px + 10%` to produce `calc()`. The user should always be explicit when `calc()` is being used—silently falling back to it during plain dimension arithmetic runs the strong risk of causing painful bugs.	nex3
2186	2016-12-16 09:32:46	So, something like this then? <S_CODE_TOKEN>	mixtur
2186	2016-12-17 01:42:10	No, more like: <S_CODE_TOKEN>	nex3
2186	2016-12-19 22:24:35	Tbh, that is not exactly explicit, since `$b: $a + calc(10%)` can be very far from `div {top: $b}`, like in different file. Or even in some library.	mixtur
2186	2016-12-19 22:36:30	That's true, but there's a general principle that if you use a variable you should understand what its type is.	nex3
2186	2016-12-19 22:46:59	If you know types of everything, you probably don't need to be explicit anywhere.	mixtur
2186	2016-12-19 23:09:03	If a user knows that a variable is a number (not a calc), they should be able to be confident that any operations they perform on it will produce the same type regardless of what number it is. Producing a number of a calc depending on the the units would be very confusing, and would likely cause invalid output—`calc()` isn't accepted on all platforms in place of all numbers.	nex3
2186	2016-12-20 09:21:28	> If a user knows that a variable is a number (not a calc), they should be able to be confident that any operations they perform on it will produce the same type regardless of what number it is Well, no. Not always. <S_CODE_TOKEN> So why this can not act in the same way <S_CODE_TOKEN> > Producing a number of a calc depending on the the units would be very confusing, and would likely cause invalid…	mixtur
2185	2016-11-09 08:56:16	It should be good to have possibility to say which data type is required on input and what is returned by sass mixins and functions. @mixin example(color $foo, int $bar, list $baz): list{} //requires color, int and list on input and returns list	mabar	2016-12-12 00:07:07
2185	2016-12-12 00:07:07	Sass is a dynamically-typed language and we have no plans to add static type annotations. However, you can make assertions about types using the `type-of()` function: <S_CODE_TOKEN>	nex3	2016-12-12 00:07:07
2184	2016-11-05 18:14:45	Getting this error all of the sudden in my application no clue where to start or how to fix any help greatly appretiated! running 3.4.22 gem version	ncino-cpezza
2184	2016-11-06 19:28:58	+1... Happens when I `@import 'bootstrap';` I'm guessing it's an alpha bootstrap 4 issue and not just a sass issue.	dovestyle
2184	2016-12-12 00:05:02	Can someone provide a simple standalone reproduction case for this?	nex3
2184	2017-01-22 15:57:46	I have it suddenly appear too. No clue where it comes from.	webzorg
2184	2017-02-05 15:06:54	NOt sure what more information i can provide as there is not much in an error message all i can say is it just happend again when i do a @import in the application.scss file similar to the @import 'bootstrap' command but for materialize and nothing changed in repo to make this happen, it just did...	techgurupezza
2184	2017-03-04 23:56:41	Hey guys, I am also getting a <S_CODE_TOKEN> when doing an `@import "bootstrap";` in my `application.scss` using the new `gem 'bootstrap', '~> 4.0.0.alpha6'`. I was using `pronto-scss` before which threw me a similar error. Something like: <S_CODE_TOKEN> Anyone knows something about that? Any help is greatly appreciated! Thanks!	Smirksta
2184	2017-03-21 11:29:28	I'm also getting this error while importing bootstrap 4 alpha. Are there any updates about htis issue?	stefanverdonschot
2183	2016-11-03 06:50:01	i use command "gem install sass" to install sass.but its version is 3.4.22: <S_CODE_TOKEN> now i want to install sass 3.3.0,what should i do?	luckypoem	2016-12-12 00:04:27
2183	2016-11-18 20:26:17	I'd love to install 4.0 , but `gem install sass -v 4.0` gives > ERROR: Could not find a valid gem 'sass' (= 4.0) in any repository > ERROR: Possible alternatives: sass Do you know who is responsible for managing ruby sass package? Btw, I need 4.0 because it fixes the #193	Koshmaar	2016-12-12 00:04:27
2183	2016-12-12 00:04:27	@luckypoem You can pass `-v 3.3.0` to install version 3.3.0. @Koshmaar 4.0 is not yet released. You can install 4.0.0-alpha.1, but it's very old at this point and releasing new versions is not currently a high priority. Your best bet is probably do install from the Git repository.	nex3	2016-12-12 00:04:27
2182	2016-11-02 23:12:09	Closes #2132 This was eyeballed from the web editor, so I might be wrong here	nschonni	2016-12-14 01:23:31
2182	2016-12-11 23:01:32	Sorry for the long response time! Can you merge in the latest stable so we can get proper Travis results?	nex3	2016-12-14 01:23:31
2182	2016-12-13 21:03:34	Rebased, looks like the build is happy now	nschonni	2016-12-14 01:23:31
2182	2016-12-14 01:23:35	Thanks!	nex3	2016-12-14 01:23:31
2181	2016-11-02 00:51:43	Removes rule that the parent operator (`&`) has to be first symbol in a sequence. Goal behind this change is to enable parent at suffix position, like here: <S_CODE_TOKEN> This version is unsafe as it enables: - double use of parent operator `bar&&` - concatenation of selectors: `foo { bar& { a: b; } }` becomes `barfoo { a: b; }` Closes: https://github.com/sass/sass/issues/1425 Tests: https://git…	lokson	2016-12-11 22:59:22
2181	2016-12-11 22:59:22	Thanks for the patch, and sorry for the long response time! Unless we can find a new maintainer, [Ruby Sass is on track to be deprecated](http://blog.sass-lang.com/posts/1022316-announcing-dart-sass), so we aren't accepting non-critical new features at this time. I'm marking this as "on ice", which means that if/when we find a new maintainer, they can find it and revive it.	nex3	2016-12-11 22:59:22
2180	2016-10-31 15:52:22	Although Sass files appear to process correctly when using `Sprockets 4.0.0.beta4`, they raise an error if I include any comment `/* anything */`. Here's the stacktrace I get: <S_CODE_TOKEN> https://travis-ci.org/marcandre/css_media/jobs/172002132	marcandre	2016-12-12 23:34:56
2180	2016-12-12 00:02:29	Can you reproduce this outside of a Sprockets context?	nex3	2016-12-12 23:34:56
2180	2016-12-12 15:35:00	Didn't try. The fact that it was content dependent made me suspect Sass, but maybe I'm wrong. In any case, I imagine that things are moving forward and you probably have tests in place for future version of sprockets, so feel free to close this if it's not actionable.	marcandre	2016-12-12 23:34:56
2179	2016-10-31 07:43:10	SASS version: 3.4.22 Example: <S_CODE_TOKEN> Error display: > Error: Invalid CSS after "...radient(45deg, ": expected function argument, was "#02010110 5%, #..." > on line 2 of test.scss Same error is shown if 4 digits are used (e.g. `#0008`) or if its used inside radient-gradient().	lepe
2179	2016-12-12 00:01:13	According to Fyrd/caniuse#2249, it looks like this has already landed in some browsers, so we should support it ASAP.	nex3
2179	2016-12-12 04:14:56	Thanks nex3!	lepe
2179	2016-12-12 04:33:17	Hmm, this is technically a breaking change. CSS defines an ID as a valid declaration value in [the basic user interface module](https://www.w3.org/TR/css-ui-3/#nav-dir), so Sass already parses tokens like `#abcd` as strings. To be thorough here, we'd need to do a deprecation cycle. Because this is a CSS compatibility issue we don't need to wait until 4.0 to fix it, but we should at least wait unt…	nex3
2179	2017-01-14 20:02:26	We also *won't* support colors like `#0123` in 3.5, despite the fact that they aren't ambiguous with IDs. I don't want to create confusion where some hex alpha colors are supported and some aren't.	nex3
2178	2016-10-28 11:34:20	Hi. This is a suggestion more than an issue but I am not sure of where to suggest it ... Would it be possible to call mixins using a syntax such as `@mixinName( ... )`rather than `@include mixinName( ... )`? That would be a lof of typing saved ! Thank you for the great work.	bmargogne	2016-12-11 23:55:37
2178	2016-11-07 12:17:32	Just for the sake of argument, lets imagine you have a mixin called `media`. How would the compiler know when you want to use media queries and when to use your mixin? I'd welcome shorter mixins calls, as long as they are still explicit enough, do not interfere with css syntax and are not magical.	joneff	2016-12-11 23:55:37
2178	2016-11-07 12:36:31	Hello, and thank you for your reply. I am not an experienced developper, so I will surely not have an argument with you :) I didn't think this would be a serious issue : I thought such new writing convention would imply a list of forbidden mixin names (extends, include, media...), just like any other language do (I guess names like 'function' or 'class' are forbidden in many languages). I do not …	bmargogne	2016-12-11 23:55:37
2178	2016-11-09 17:55:56	What about `@(mixinName) { ... }` or simply take the Sass syntax `+mixinName { ... }`. But I this has been already discussed... #366	long-lazuli	2016-12-11 23:55:37
2178	2016-11-17 08:29:25	You are right. This thread should be closed. /cc @chriseppstein	joneff	2016-12-11 23:55:37
2177	2016-10-26 10:59:04	We have the next directory structure: <S_CODE_TOKEN> Here's how the "market/_bootstrap.scss" looks like (truncated for simplicity): <S_CODE_TOKEN> So we do require `market/_bootstrap_overrides`, then do require bootstrap itself and then do require our global `/bootstrap_overrides`, which has the following lines: <S_CODE_TOKEN> Previously this code worked fine, but now fails with the following err…	heaven	2016-12-13 08:04:04
2177	2016-12-11 23:55:12	It's difficult to know what the underlying issue here is. If you can come up with a minimal reproduction that's displaying incorrect behavior, I'll be able to help you better. That said, you should probably avoid `@extend`ing a compound selector with multiple components (like `.btn-primary:focus` regardless. That behavior is unintended and is liable to change in the future (see #1599).	nex3	2016-12-13 08:04:04
2177	2016-12-12 15:53:33	I had a similar case where I thought the same was happening. It was seemingly not working in SASS version 3.4.22 but in 3.2.19. What solved it for me was to make sure that any file using `@extend` was a **partial** (i.e. starting with an underscore). (Or, obviously, the file using the `@extend` would need to `@import` as well.) @heaven, in your case I wonder what `./bootstrap_overrides` is. If it…	selfthinker	2016-12-13 08:04:04
2177	2016-12-12 15:58:22	Hi, it seems like it is not about `:focus`, this code also fails: <S_CODE_TOKEN> Working on reproduction now.	heaven	2016-12-13 08:04:04
2177	2016-12-12 18:12:56	Was able to reproduce, please check: https://github.com/heaven/sass_test Edits: * config/initializers/assets.rb * app/assets/stylesheets/ * vendor/assets/stylesheets/ To run: * git clone https://github.com/heaven/sass_test * cd sass_test * bundle install * export RAILS_ENV=production * rake assets:precompile Produces: <S_CODE_TOKEN>	heaven	2016-12-13 08:04:04
2177	2016-12-12 18:23:53	And this does work well with `gem 'sass-rails', '< 5.0.0'`.	heaven	2016-12-13 08:04:04
2177	2016-12-12 23:36:13	Sorry, I should have been more specific. Can you reproduce this using *only SCSS files*, without any surrounding Rails or Bootstrap context?	nex3	2016-12-13 08:04:04
2177	2016-12-13 08:04:04	I am debugging it further and it turns that the bug was actually in the older SASS gem, because if you check `vendor/assets/stylesheets/market/_bootstrap.scss` (the partial where we include bootstrap components), it has `//@import "bootstrap/buttons";` commented out, so it is supposed to fail, but does work with the older version of SASS gem.	heaven	2016-12-13 08:04:04
2176	2016-10-22 04:07:08	The Sass indented syntax is currently very strict about what indentation can be used. Once a single indented line has been parsed, all future lines must use multiples of that number of spaces. We should loosen this up, and only require that indentation be relatively higher or lower. Note that we'll still require that a given document only use tabs or spaces, not both.	nex3
2175	2016-10-19 17:42:56	See this demo & tweet thread from Ana Tudor: https://twitter.com/anatudor/status/788787341854969856 The issue: Sass tries to parse `hsl()` and other color functions, instead of passing them to the browser. A CSS variable call (`var(--value)`) inside that color function therefore causes a parse error in Sass/SCSS, despite being perfectly valid CSS. There are work-arounds, using either string inter…	AmeliaBR	2017-01-14 19:27:41
2175	2016-10-27 17:10:51	Duplicate of #2078	stevenvachon	2017-01-14 19:27:41
2175	2016-12-11 23:49:32	@stevenvachon I don't think this is a duplicate of that. This is specifically about passing `var()` to the existing plain-CSS functions.	nex3	2017-01-14 19:27:41
2175	2016-12-12 18:50:52	Sass doesn't support plain CSS color functions. How can it then be expected to support `var()` in them?	stevenvachon	2017-01-14 19:27:41
2175	2016-12-12 19:52:41	> Sass doesn't support plain CSS color functions. How can it then be expected to support var() in them? How do you support `calc()` inside a color function? The request is to treat `var()` the exact same way you treat `calc()`: by passing the values through to the compiled CSS, un-modified.	AmeliaBR	2017-01-14 19:27:41
2174	2016-10-19 16:04:17	Is there a correlation between them, and if not, are you planning on supporting them? https://drafts.csswg.org/css-color/#modifying-colors http://sass-lang.com/documentation/file.SASS_REFERENCE.html#color_operations	kevinSuttle	2016-10-27 18:01:59
2174	2016-10-27 17:11:07	Duplicate of #2078	stevenvachon	2016-10-27 18:01:59
2173	2016-10-18 17:56:33	Useful for a large project with multiple targets. For example, we have multiple "brands" which all get built from the same codebase. It takes about 5 seconds to build each one. But during development, I typically only care about one of them, so I'd like to ignore the rest. I can do that with --update: `$ sass --update brands/my_brand` My current solution is to prepend `_` to the other brands' mai…	neolefty	2016-12-11 23:45:49
2173	2016-12-11 23:45:49	This isn't a planned feature. You can always specify files individually if you want finer-grained control.	nex3	2016-12-11 23:45:49
2172	2016-10-16 19:06:06	I'm using CodeKit and Sass to compile a .css file. That file I include in between "<style></style>" tags in the header. When I use "Compress" to compile my CSS it breaks my webfont, although the link to the webfont is valid. It breaks because spaces are being removed in the compiling process. When I compile using "Compact" everything is fine. Any suggestions?	eaglejohn	2016-12-11 23:43:04
2172	2016-10-16 21:06:16	My code: **Compact, works:** `@font-face { font-family: 'Schluber'; src: url("www.mywebsite.com/fonts/Schluber.eot"); src: url("www.mywebsite.com/fonts/Schluber.eot") format("embedded-opentype"), url("www.mywebsite.com/fonts/Schluber.woff2") format("woff2"), url("www.mywebsite.com/fonts/Schluber.woff") format("woff"), url("www.mywebsite.com/fonts/Schluber.ttf") format("truetype"), url("www.mywebs…	eaglejohn	2016-12-11 23:43:04
2172	2016-10-18 13:37:57	I had a look at your code. I don’t see anything that could cause an issue on Sass’ side. The compression seems fine.	HugoGiraudel	2016-12-11 23:43:04
2172	2016-10-18 13:50:43	Well apparently it's not fine ;-) Because of the compression spaces are being removed and that breaks the webfonts. I contacted CodeKit and they point at Sass for causing this problem. What to do...?	eaglejohn	2016-12-11 23:43:04
2172	2016-10-18 13:59:17	I don’t see where a space has been removed that should have not. Also, I have been using Sass for compressing CSS for years without never seeing an issue. Could you show us the exact links to your fonts maybe?	HugoGiraudel	2016-12-11 23:43:04
2172	2016-10-18 14:02:42	Spaces are being removed after "@font-face", after "{", etc. If you take a close look at the code you'll see the differences. I copied the links from my website that is not live yet, I only replaced the real domain name with "www.mywebsite.com".	eaglejohn	2016-12-11 23:43:04
2172	2016-10-18 14:07:59	instead compile a css file into a sass file why dont u try just like that? i really sure will works. <S_CODE_TOKEN>	douglasdeodato	2016-12-11 23:43:04
2172	2016-10-18 14:15:15	I guess that's what I'm doing: <S_CODE_TOKEN>	eaglejohn	2016-12-11 23:43:04
2172	2016-10-18 14:21:20	ok @eaglejohn so the problem is when you compile right? are u using command line for compile? have you tried use command line of sass or grunt sass task?	douglasdeodato	2016-12-11 23:43:04
2172	2016-10-18 14:23:48	Yes, only after compiling using "Compression" it's going wrong. Compiling using "Compacted" is working great. I'm using CodeKit (with the Sass compiler build in) to compile, I'm not familiar with the command line or other methods.	eaglejohn	2016-12-11 23:43:04
2172	2016-10-18 14:27:43	I am using command line and never got any problem it is very easy to use. these tools are easy but sometimes do a mess. do you have the project anywhere on github? o can setup to u this task if you want. or just follow this link: http://sass-lang.com/documentation/file.SASS_REFERENCE.html	douglasdeodato	2016-12-11 23:43:04
2172	2016-10-18 14:31:48	> Spaces are being removed after "@font-face", after "{", etc. If you take a close look at the code you'll see the differences. That is the point. Useless spaces are being removed. That’s what compression does.	HugoGiraudel	2016-12-11 23:43:04
2172	2016-10-18 14:38:09	@HugoGiraudel Are the spaces still useless when they break functionality?	eaglejohn	2016-12-11 23:43:04
2172	2016-10-18 14:42:43	@eaglejohn sometimes the spaces make broke the compiling. if you are using sublime text, I suggest u install this: http://blog.revathskumar.com/2012/08/sublimetext-remove-tailing-spaces-on-file-save.html that will remove all your spaces and tailing spaces of your code. I sugest to you install as well: https://packagecontrol.io/packages/CSS%20Format I hope helped you somehow.	douglasdeodato	2016-12-11 23:43:04
2172	2016-10-18 14:52:17	> Are the spaces still useless when they break functionality? The removal of spaces is not what broke your code.	HugoGiraudel	2016-12-11 23:43:04
2172	2016-10-18 16:02:42	@HugoGiraudel What's breaking my code then? Since changing the compiling method fixes the issue. On Google I find more issues with webfonts and missing spaces. @douglasdeodato Thanks, I'll look into it!	eaglejohn	2016-12-11 23:43:04
2172	2016-10-18 16:03:47	> What's breaking my code then? Since changing the compiling method fixes the issue. On Google I find more issues with webfonts and missing spaces. Do you have a link please?	HugoGiraudel	2016-12-11 23:43:04
2172	2016-10-18 18:12:58	@HugoGiraudel http://www.tamarakingtattoos.com/ the font "Schluber" is not loading, although the paths are correct. Path example: http://www.tamarakingtattoos.com/wp/wp-content/themes/tamaraking/fonts/Schluber.eot	eaglejohn	2016-12-11 23:43:04
2172	2016-10-19 17:24:59	@HugoGiraudel Did you find some time to take a look? The website is live and I can't have it live with the font not loading for much longer...	eaglejohn	2016-12-11 23:43:04
2172	2016-10-20 07:30:53	I did have a look and I didn’t see anything wrong. Indeed the font files are not loading. That is super odd.	HugoGiraudel	2016-12-11 23:43:04
2172	2016-10-20 15:52:34	@HugoGiraudel Can we track this down to the way the file is compiled? Or is it something else? I recompiled the file again because it's a live website. So from now on the font is loading again. Still would like to use the compressed method since it's saving a lot of loading time. When I load the css (using the compressed method) with the <link> tag everything is fine. As I said in my first post, …	eaglejohn	2016-12-11 23:43:04
2172	2016-10-20 18:19:11	I "fixed" it by splitting the fonts up from the css file and using this workaround: <S_CODE_TOKEN>	eaglejohn	2016-12-11 23:43:04
2172	2016-10-23 14:33:05	@eaglejohn you have a UTF-8 BOM in your styles. Guess that is causing your problems. Your tools don't seem to handle UTF-8 files correctly (not sure how you concat/embedd them into your html). ![sass-merge-error](https://cloud.githubusercontent.com/assets/282293/19627016/5131c444-993e-11e6-8d7c-a4c2ef88566b.png)	mgreter	2016-12-11 23:43:04
2172	2016-10-27 19:33:41	I couldn't get rid of the UTF-8 BOM so far but I've found something else. When my css starts with something different than the font-face declaration, the issue is gone and all fonts are displaying perfectly... <img width="755" alt="screen shot 2016-10-27 at 15 31 59" src="https://cloud.githubusercontent.com/assets/985981/19782183/bad994de-9c5a-11e6-8ad2-5be2b8f68d85.png">	eaglejohn	2016-12-11 23:43:04
2171	2016-10-16 10:03:08	I have the following SCSS: <S_CODE_TOKEN> When I use `$drawer-profile-height` I get the following error: `Process finished with exit code -1073741571 (0xC00000FD)` If I would remove `#{}` around each variable it does work. I use Gulp with gulp-sass. I hope someone can tell my why I'm getting this error.	SuperDJ	2016-12-11 23:41:56
2171	2016-10-18 13:39:18	> If I would remove #{} around each variable it does work. Why don’t you do that then? The interpolation is not necessary here anyway. Also it’s hard to figure out where the problem is without seeing `rem-calc`.	HugoGiraudel	2016-12-11 23:41:56
2171	2016-10-18 15:48:17	The reason I'm not removeing `#{}` is because it works as in I'm not getting errors but the css it produces isn't valid `height:calc(1.14286rem2.85714rem4rem.57143rem)`. You can take a look at the code: https://github.com/SuperDJ/smaterial/blob/master/stylesheets/scss/components/_navigation-drawer.scss line 17 and 324. I know the `calc()` isn't there in the source but that was from testing. rem-c…	SuperDJ	2016-12-11 23:41:56
2171	2016-10-18 16:04:47	Could you try: <S_CODE_TOKEN>	HugoGiraudel	2016-12-11 23:41:56
2171	2016-10-18 16:07:45	Tried it but still gives me the same error	SuperDJ	2016-12-11 23:41:56
2171	2016-10-19 08:33:20	@HugoGiraudel After some more fiddling with it I found that when I would remove one of the variables from `$drawer-profile-height` that it would work. It looks as if there is a limit of how many variables you can use on one line.	SuperDJ	2016-12-11 23:41:56
2171	2016-10-19 08:49:42	> It looks as if there is a limit of how many variables you can use on one line. This is really unlikely. Can you please reproduce the problem with your code on Sassmeister? I’ll have a look.	HugoGiraudel	2016-12-11 23:41:56
2171	2016-10-19 09:05:04	@HugoGiraudel I'm not exactly sure of how to share but: <p class="sassmeister" data-gist-id="e90a4beee6e957158a05541c066600b8" data-height="480" data-theme="tomorrow"><a href="http://sassmeister.com/gist/e90a4beee6e957158a05541c066600b8">Play with this gist on SassMeister.</a></p><script src="http://cdn.sassmeister.com/js/embed.js" async></script> Don't know if it's important to know which versio…	SuperDJ	2016-12-11 23:41:56
2171	2016-10-19 09:12:50	I cannot reproduce your issue on your gist. But I tried with the code I mentioned above and it seems to work fine: <S_CODE_TOKEN>	HugoGiraudel	2016-12-11 23:41:56
2171	2016-10-19 09:21:45	That works fine. But that leaves me wondering why it didn't work in the first place. And how would I be able to put all the variables in `calc()` so I can remove `$drawer-profile-height` variable?	SuperDJ	2016-12-11 23:41:56
2171	2016-12-11 23:41:56	This is the repository for Ruby Sass; gulp-sass uses LibSass, which is at http://github.com/sass/libsass.	nex3	2016-12-11 23:41:56
2170	2016-10-14 11:58:19	Consider this snippet of scss: <S_CODE_TOKEN> This will output in the compiled css: <S_CODE_TOKEN> The file in question is saved as utf-8 - in fact ALL files in the project are. I tried adding `@charset 'utf-8';` at the top of the file, but this should be unneccesary as well as it just doesn't help. I've also tried putting this directive in my main.scss (the entry point - not an include), but no …	thany	2016-12-11 23:41:02
2170	2016-10-14 12:27:11	Workaround: Since I'm using [gulp-compass](https://www.npmjs.com/package/gulp-compass), I have created a file called `force-utf8.rb` which contains: <S_CODE_TOKEN> And then in my Gulpfile.js, I added: <S_CODE_TOKEN> This is no fix by any stretch of the imagination.	thany	2016-12-11 23:41:02
2170	2016-10-14 13:14:00	@thany what version sass you are using? I don't get this problem using even the 3.4	douglasdeodato	2016-12-11 23:41:02
2170	2016-10-14 15:27:48	I'm on 3.4.22. Can you think of a reason this might be happening, even if it's working fine on your machine?	thany	2016-12-11 23:41:02
2170	2016-12-11 23:41:02	I'm not sure why your system is reading the input as the wrong encoding, but if you add `@charset "UTF-8";` to the top of the file, it will ensure that Sass will *always* read it as UTF-8 regardless of what the system says.	nex3	2016-12-11 23:41:02
2170	2016-12-12 10:48:26	Last time I checked, that didn't help. Do I need to include it in a specific file (like the entry point) or only to the file where non-ASCII is used, or to all files? Is there any documentation that describes Sass' behaviour regarding how to interpret encoding as UTF-8 or otherwise?	thany	2016-12-11 23:41:02
2170	2016-12-12 23:34:33	> Last time I checked, that didn't help. > Do I need to include it in a specific file (like the entry point) or only to the file where non-ASCII is used, or to all files? Only the file where non-ASCII characters are used. > Is there any documentation that describes Sass' behaviour regarding how to interpret encoding as UTF-8 or otherwise? There's [a section in the reference](http://www.sass-lang.…	nex3	2016-12-11 23:41:02
2169	2016-10-13 15:01:27	Hi there, Here's a question that might just end in "nope nope nope", but here goes anyway 😆 I'm looking for a way to turn this: <S_CODE_TOKEN> into this: <S_CODE_TOKEN> I had a working version with the `CssParser` gem, but I couldn't figure out how to use it in a way that didn't throw out media queries. I see that Sass has VERY robust language manipulation tools, so I'm trying to take them for a …	rmosolgo	2016-10-18 13:51:01
2169	2016-10-18 13:41:22	I would probably write a simple PostCSS plugin to do that if I were you. Basically iterate through rules and modify the selector on the fly with a custom function (based on env, and file name and what else). PostCSS is very convenient to post-treat CSS (as the name suggests).	HugoGiraudel	2016-10-18 13:51:01
2169	2016-10-18 13:51:01	Is that a JavaScript project? I'd like to stick to Ruby if possible 😬 Here's what I ended up with, seems to work out ok: https://github.com/rmosolgo/css_modules/blob/master/lib/css_modules/rewrite.rb#L35	rmosolgo	2016-10-18 13:51:01
2168	2016-10-12 13:46:18		Pinnelli	2016-12-11 22:59:02
2167	2016-10-11 19:06:54		h3nd3r	2016-10-28 21:53:01
2166	2016-10-11 12:35:23	I'm surprise that my code don't work in scss : <S_CODE_TOKEN>	madvik	2016-12-11 23:39:11
2166	2016-10-18 13:42:11	You need to interpolate your variables. <S_CODE_TOKEN>	HugoGiraudel	2016-12-11 23:39:11
2165	2016-10-09 21:39:40	Because raster badges make eyes bleed :sunglasses:	rmm5t	2016-12-11 22:57:15
2165	2016-12-11 22:57:26	Thanks for the patch, and sorry it took so long to get reviewed!	nex3	2016-12-11 22:57:15
2164	2016-10-09 16:59:50		sabbirahmedmamun	2016-12-11 22:56:47
2163	2016-10-07 10:31:21	I had a quick chat to @nex3 which pointed me to the lexer/parse as the root cause of the observed inconsistencies. I think the general approach is sound. I'm sure the implementation could be tidied up. Fixes #2160 Spec sass/sass-spec#940	xzyfer
2163	2016-10-08 04:36:03	@nex3 @chriseppstein this is ready for review	xzyfer
2162	2016-10-05 10:18:31	Hello, I have something like this : <S_CODE_TOKEN> and in `_icons.scss` <S_CODE_TOKEN> The generated css then looks like this : <S_CODE_TOKEN> the `:host /deep/` should not be added in the `@font-face {}`	gnujeremie	2016-12-11 23:38:58
2162	2016-10-11 14:38:43	Even simpler example: <S_CODE_TOKEN> produces: <S_CODE_TOKEN> [This is invalid!](https://developer.mozilla.org/de/docs/Web/CSS/@font-face)	marfnk	2016-12-11 23:38:58
2162	2016-10-11 14:51:36	It seams like `@font-face' has to be declared at top level. This can be done with <S_CODE_TOKEN> But still I think Sass should not produce invalid CSS.	marfnk	2016-12-11 23:38:58
2162	2016-10-11 14:51:59	Duplicate of #1251	marfnk	2016-12-11 23:38:58
2161	2016-10-04 15:24:43	**_functions.scss** <S_CODE_TOKEN> <S_CODE_TOKEN> if I try print a not valid palette `body { background: palette(doesnotexist);} ` **I get this in my terminal:** `error _functions.scss (Line 10: doesnotexist is not a valid palette name.) ` fine great, but is not a way to the debug message be showing the file and the line where is defined that palette? instead showing the file and line of the cond…	douglasdeodato	2016-12-11 23:37:26
2161	2016-10-18 13:45:34	> fine great, but is not a way to the debug message be showing the file and the line where is defined that palette? instead showing the file and line of the condition? There is no way to do that. `@error` prints a stack trace, that is a reversed history of what happened before the compiler ended up crashing. You could tweak your error message to give more information about how to fix the error. >…	HugoGiraudel	2016-12-11 23:37:26
2160	2016-10-04 01:51:52	@nex3 confirmed this is a bug. There is currently a sass spec asserting this broken behaviour which is causing LibSass to fail CI. <S_CODE_TOKEN> Sass 3.4.21 <S_CODE_TOKEN> Expected <S_CODE_TOKEN>	xzyfer
2159	2016-10-02 09:43:55	Have you thought about making Sass for CSS like Babel for JS? Example: <S_CODE_TOKEN> would compiled to <S_CODE_TOKEN>	artemgurzhii	2016-10-03 11:00:46
2159	2016-10-03 09:59:45	I think that would rather be the job for a postCSS plugin instead of Sass.	long-lazuli	2016-10-03 11:00:46
2158	2016-10-02 01:30:06	It would be beneficial if the language allowed suffixing & as easily as prefixing it. <S_CODE_TOKEN> Reason this would be useful is because you could easily make "variations" for modules. see http://stackoverflow.com/questions/39812375/bubble-up-rules-in-sass-for-variation-theme-classes	AyubM	2016-12-11 23:35:08
2158	2016-10-18 13:48:24	Duplicate of https://github.com/sass/sass/issues/1856. Duplicate of https://github.com/sass/sass/issues/1760. Duplicate of https://github.com/sass/sass/issues/1695. Duplicate of https://github.com/sass/sass/issues/1826.	HugoGiraudel	2016-12-11 23:35:08
2157	2016-09-29 01:38:27	Fixes newline in parent rules that are muliline. <S_CODE_TOKEN> before <S_CODE_TOKEN> after <S_CODE_TOKEN> Closes: #800 Tests: sass/sass-spec#1020	lokson
2157	2016-12-11 22:54:54	@lokson Same as other PRs: can you rebase onto the latest next (or stable, since this isn't a very big change)?	nex3
2157	2016-12-18 17:51:03	@nex3, Natalie, you closed without merge a multi line operator feature which had a bounty source, was requested for years and was rewritten from initial implementation to a version that suited you (with Chris we opted for more minimal solution). I remember waiting for your responses on issues while you were changing bio note about yourself. As a user you made me move to Stylus, and to other proje…	lokson
2157	2016-12-18 17:51:31	@nex3 rebase to next ready.	lokson
2157	2016-12-19 01:46:07	@lokson I'm really sorry, and I understand why you're unhappy. I'll do my best to explain why this happened how it did. Over the months since you first filed #2094, I was focused almost exclusively on [Dart Sass](http://blog.sass-lang.com/posts/1022316-announcing-dart-sass) while @chriseppstein was extremely busy with his job at LinkedIn. This left no one to work the issue tracker and continue it…	nex3
2157	2016-12-19 01:48:18	I think you'll also need to rebase your pull request branches against sass-spec—Travis is trying to run these pull requests against the old sass-spec branches, and failing because the API has changed.	nex3
2157	2016-12-21 14:59:25	@nex3 I somehow closed sass-spec related MR without a merge. Here is a new one: https://github.com/sass/sass-spec/pull/1020	lokson
2157	2016-12-28 02:19:18	I'm booping Travis for all of these so hopefully we'll get some fresh test results soon.	nex3
2157	2016-12-29 19:51:44	@lokson Looks like the Travis build is still failing. You may need to update some more spec results in your sass-spec branch.	nex3
2156	2016-09-28 23:20:49	Fixes newline placement when the parent selector is used with a multiline rule. <S_CODE_TOKEN> Before <S_CODE_TOKEN> After <S_CODE_TOKEN> Closes: https://github.com/sass/sass/issues/1976 Tests: https://github.com/sass/sass-spec/pull/933	lokson	2016-12-29 20:36:55
2156	2016-12-11 22:54:04	@lokson Same as other PRs: can you rebase onto the latest `next` (or `stable`, since this isn't a very big change)?	nex3	2016-12-29 20:36:55
2156	2016-12-18 17:56:41	@nex3 rebase to next ready	lokson	2016-12-29 20:36:55
2156	2016-12-21 15:02:55	@nex3 https://github.com/sass/sass-spec/pull/933 rebased	lokson	2016-12-29 20:36:55
2156	2016-12-29 20:37:03	Thanks for the fix!	nex3	2016-12-29 20:36:55
2156	2016-12-29 23:58:45	You're welcome	lokson	2016-12-29 20:36:55
2155	2016-09-28 19:51:03	It's be very useful to output the final values of all variables into a JSON file. Currently, it'd be nice to have a CMS be able to get these variables to use in code -- perhaps to get colors or other information. I've seen solutions to read specific variables, but it'd be nice to write some or all variables to JSON-- it would seem that a compiler option could be added and this could be done rathe…	jlove73071	2016-12-11 23:35:00
2155	2016-12-11 23:35:00	This is not planned, sorry.	nex3	2016-12-11 23:35:00
2154	2016-09-28 10:38:22	Take the following Sass example using BEM-style syntax: <S_CODE_TOKEN> My expected output: <S_CODE_TOKEN> Actual output (v3.4.21): <S_CODE_TOKEN> This seems unintended, especially since the only difference is a space. Can someone confirm if this is a known bug so I can track it? Or is there a workaround for my needs?	thejase	2016-12-11 23:34:21
2154	2016-12-11 23:34:21	This is the intended behavior. `@extend` is handled after *all* SassScript has been processed, so it only sees selectors with `&` resolved.	nex3	2016-12-11 23:34:21
2153	2016-09-27 14:36:05	The following code throws the deprecation warning _"interpolation near operators will be simplified"_: <S_CODE_TOKEN> But the following does not: <S_CODE_TOKEN>	supermueller	2016-12-11 23:32:16
2153	2016-12-11 23:32:16	I can't reproduce the warning in either case.	nex3	2016-12-11 23:32:16
2152	2016-09-26 20:17:24	I'm just wondering if there's a good way to import files from an external source. For example: <S_CODE_TOKEN>	MCTaylor17	2016-12-11 23:30:40
2152	2016-09-27 09:06:01	@MCTaylor17 check out: http://sass-lang.com/documentation/file.SASS_REFERENCE.html#import	douglasdeodato	2016-12-11 23:30:40
2152	2016-10-04 00:03:38	@douglasdeodato, I guess I didn't elaborate very well. I'd like Sass to make an HTTP request to retrieve the asset so that I can work with it (eg extending classes, using variables from it, etc).	MCTaylor17	2016-12-11 23:30:40
2152	2016-10-18 13:51:00	As far as I can tell, this is not possible at the moment.	HugoGiraudel	2016-12-11 23:30:40
2152	2016-12-11 23:30:40	You can define [a custom importer](http://sass-lang.com/documentation/Sass/Importers.html) to do this yourself.	nex3	2016-12-11 23:30:40
2151	2016-09-26 15:57:26	Places pseudo class selectors at the end, removes duplicate selectors and removes universal selector if possible during resolution of parent selector (&) ## Pseudo at the end <S_CODE_TOKEN> Before: <S_CODE_TOKEN> After: <S_CODE_TOKEN> ## Remove duplicates <S_CODE_TOKEN> Before: <S_CODE_TOKEN> After: <S_CODE_TOKEN> ## Remove universal <S_CODE_TOKEN> Before: <S_CODE_TOKEN> After: <S_CODE_TOKEN> Rel…	lokson	2016-12-11 22:52:36
2151	2016-09-27 13:55:31	Beware of removing duplicate selector. It should not be done automatically. Sass never controlled what you are trying to achieve with CSS. There is a lot of cases, for specificity purpose, where you exactly expect this : <S_CODE_TOKEN> from this : <S_CODE_TOKEN> It's not a Sass/SCSS problem. People want to do that, they should be able to.	long-lazuli	2016-12-11 22:52:36
2151	2016-09-27 18:15:20	Reason for this implementation was @nex3 suggestion in https://github.com/sass/sass/issues/360. @long-lazuli Could you give any example where `.foo.foo` would be desirable?	lokson	2016-12-11 22:52:36
2151	2016-09-27 20:54:37	Let's say we use a plugin which use the class `.foo` to describe the width property to 10em. We want to surcharge this width, to make this 'plugin/widget/whatever' responsive, to 100%. We can achieve that to make a specificity higher using twice the class. As in the selector chain `.foo.foo`. This is not a good practice, but I deal with that kind of tricks enough. That pull request would make som…	long-lazuli	2016-12-11 22:52:36
2151	2016-09-29 00:01:19	@long-lazuli Right, it is possible to use `.foo.foo` to rise selector specifity. I'm perfectly fine to remove this part of pull request. @nex3, @chriseppstein, what's your opinion on this?	lokson	2016-12-11 22:52:36
2151	2016-12-11 22:52:36	Thanks for the patch, and sorry for the long response time! Unless we can find a new maintainer, [Ruby Sass is on track to be deprecated](http://blog.sass-lang.com/posts/1022316-announcing-dart-sass), so we aren't accepting non-critical new features at this time. I'm marking this as "on ice", which means that if/when we find a new maintainer, they can find it and revive it.	nex3	2016-12-11 22:52:36
2150	2016-09-26 07:33:16	From [the spec](https://docs.google.com/document/d/1U1RGAehQwRypUTovF1KRlpiOFze0b-_2gc6fAH0KY0k/edit?pli=1#) the order should be: * Line 1: The entire file is a single JSON object * Line 2: File version (always the first entry in the object) and must be a positive integer. * Line 3: An optional name of the generated code that this source map is associated with. * Line 4: An optional source root, …	nschonni	2016-12-14 01:22:32
2150	2016-09-26 18:28:28	Cross-linking to fix on the libsass side https://github.com/sass/libsass/pull/2193	nschonni	2016-12-14 01:22:32
2150	2016-11-02 23:13:02	The libsass version of this change has now landed	nschonni	2016-12-14 01:22:32
2150	2016-12-11 22:36:16	I don't think the spec is intending to mandate this specific ordering—after all, JSON is inherently order-independent. I think it's just using those line numbers to point out where the sections it's referring to appear in the example source map. That's the a concrete benefit to having this ordering?	nex3	2016-12-14 01:22:32
2150	2016-12-13 20:27:00	Ensuring each one follows the spec will allow comparing of the sourcemaps at the file level in the spec side (although i don't think that is a goal currently). You're :100: right that a JSON object doesn't really care about the order normally, and can just be parsed and compared by property.	nschonni	2016-12-14 01:22:32
2150	2016-12-14 01:22:32	I'd rather have sass-spec compare the parsed maps than have to worry about textual identity of sourcemaps between implementations.	nex3	2016-12-14 01:22:32
2149	2016-09-24 12:50:38	`Sass::Selector::Sequence` called `private` twice. The second call was removed.	lokson	2016-12-11 22:30:41
2149	2016-12-11 22:30:47	Thanks for the fix!	nex3	2016-12-11 22:30:41
2148	2016-09-23 20:12:30	I noticed that functions can't be called/invoked from anywhere except from the properties. Example: <S_CODE_TOKEN> Why isn't it possible to call methods from the global scope or basically from anywhere? Currently having issues with that since I'm working on a more programmatic approach rather than the usual way.	SiNEXiST	2016-12-11 23:29:25
2148	2016-10-18 13:52:32	Duplicate of https://github.com/sass/sass/issues/1854. Why don’t you use a mixin for that?	HugoGiraudel	2016-12-11 23:29:25
2147	2016-09-22 14:45:25	Hi guys, I am creating some mixins for buttons, for colours and background, but how can I improve this in just 1 mixins, as well right now I am creating to classes for each, kinda bad. <S_CODE_TOKEN> <S_CODE_TOKEN> the only concern is the color and background need to have different color not the same one, as you see bellow. result: <S_CODE_TOKEN>	douglasdeodato	2016-12-11 23:29:09
2147	2016-09-23 21:41:12	Since GitHub Issues are usually for Bugs, Problems or Issues (who'd have guessed) and not for general helping with the language/system. You should take a look at [Stackoverflow](http://stackoverflow.com/) for such problems. Regarding your Problem: <S_CODE_TOKEN> You iterated the wrong way. The $color in your code would be another map which then contains the needed colors. If you need all sub-colo…	SiNEXiST	2016-12-11 23:29:09
2146	2016-09-22 05:56:28	instead of <S_CODE_TOKEN> can i do <S_CODE_TOKEN> I am trying to create mixin lib, so that it can be shared cross different projects without creating any css. The css render parts would be different sass files in different projects	seeliang	2016-10-18 22:04:07
2146	2016-10-18 13:54:45	You can’t create mixins or functions dynamically in Sass at the moment.	HugoGiraudel	2016-10-18 22:04:07
2146	2016-10-18 16:25:18	Thanks Hugo, I am a big fan of your sass articles. Those articles have helped me in multiple projects and have saved hundreds of hours in maintaining and continuous integration. I can't thank you enough. From your experience, do you think this feature is useful for sass in the long run ?	sihuiDomain	2016-10-18 22:04:07
2146	2016-10-18 16:30:55	I like how conservative Sass is in regard to adding features, so I’m going to go with a no. Even in programming language, it would be quite uncommon to dynamically generate functions. A possible way would be lambdas, but again that would likely be overkill for Sass.	HugoGiraudel	2016-10-18 22:04:07
2146	2016-10-18 22:04:07	Thanks @HugoGiraudel	seeliang	2016-10-18 22:04:07
2145	2016-09-22 05:48:25	is there a plan to implement **the way to access the current `root namespace`** ? example: <S_CODE_TOKEN> where, in this case, `#{super}` stands for `.foo`. `.foo .foo-baz-foobaz { color: green }`	hitmands	2016-12-11 23:28:46
2145	2016-09-23 23:34:47	See at the [Official Function Reference](http://sass-lang.com/documentation/Sass/Script/Functions.html#selector_functions) if there's something fitting for your situation	SiNEXiST	2016-12-11 23:28:46
2145	2016-10-18 13:57:55	There is no way to do, especially since `.foo` does not exist in itself. The top level select is `.foo-baz`, not `.foo`. Otherwise, have a look at the selector manipulation functions if you can do something with it, yup.	HugoGiraudel	2016-12-11 23:28:46
2145	2016-11-07 12:24:05	You could, if you want to, always safe a reference to `.foo` and reuse it later on e.g.: <S_CODE_TOKEN> Of course that's like the simplest scenario ever. Making it work for an entire already built in project will require some tweaking	joneff	2016-12-11 23:28:46
2145	2016-12-11 23:28:46	This is not planned.	nex3	2016-12-11 23:28:46
2144	2016-09-19 15:34:48	Sass's support for mathematical operations on RGB colors is misleading and not very useful. Channel-by-channel arithmetic is very difficult to use effectively when trying to produce a given human-comprehensible color transformation, and in all cases the color functions are better suited to the job. We should begin by emitting a deprecation warning whenever a binary operation is performed for the …	nex3
2143	2016-09-19 08:43:39	In CSS [1dppx equals 96dpi](https://www.w3.org/TR/2012/WD-css3-values-20120308/#dppx) why you would expect: <S_CODE_TOKEN> It seems like conversion is somehow flipped <S_CODE_TOKEN> ... or just uses px, in, cm conversion (missing the "per" part) <S_CODE_TOKEN>	jakob-e	2016-12-17 02:00:14
2143	2016-09-19 12:33:54	To fix the conversion problem (does not solve min, max etc.) here is a small set of functions to first flip then switch units: <S_CODE_TOKEN>	jakob-e	2016-12-17 02:00:14
2143	2016-09-19 12:44:39	Odd. The `dppx` unit seems correctly defined with the correct ratio: https://github.com/sass/sass/blob/6e8a053f3f1b3c58d3c7db057d7df80e8fee3752/lib/sass/script/value/number.rb#L514.	HugoGiraudel	2016-12-17 02:00:14
2143	2016-09-19 12:52:51	Considering the "dots-per" part shouldn't it be flipped? <S_CODE_TOKEN>	jakob-e	2016-12-17 02:00:14
2142	2016-09-17 20:39:23	When I compile the following statement ( the ";" is omitted after b:3): <S_CODE_TOKEN> I get the follow strange result <S_CODE_TOKEN> What I expected : Error (Invalid css) Version:Sass 4.0.0.alpha.1.7c08935 (Bleeding Edge)	iddekingej	2016-12-11 23:24:03
2142	2016-12-11 23:24:03	Sorry it took so long to reply! This is expected. Sass allows nested declarations, so you can write something like: <S_CODE_TOKEN> `3 c` is a valid declaration value, so that's how Sass is parsing your CSS.	nex3	2016-12-11 23:24:03
2141	2016-09-16 18:39:02	Hi there, I'm encountering what I suspect is an issue with managing variables across projects. For some background, what I am doing is moving some of our static images to an external service. Our "Base" styling is available as a public repository, so what I'm doing is changing our image paths for `background-image` to be a variable, enabling the base styling to still work with a default setting, …	michaelpelletier	2016-12-11 23:20:59
2141	2016-12-11 23:20:59	Sorry to leave this unanswered for so long! Sass is an *imperative* language, which means that each line of a Sass stylesheet has an effect (in terms of generated CSS) as soon as it's executed. So when you write a style rule that refers to a variable, it uses the variable's value at that point in time. This is part of the language—it allows us to have language features like `@if` and `@each`. My …	nex3	2016-12-11 23:20:59
2140	2016-09-16 17:40:06	**Summary** New Feature: @print function which allows for example a string generated in a function to be print in the output CSS file that SASS will generate. Similar to print in C or PrintStream in Java. **Description** Let's say we have the following: <S_CODE_TOKEN> This function will generate: <S_CODE_TOKEN> However, I can't use this output because there is no keyword or function that allows m…	acarlstein	2016-12-11 23:11:27
2140	2016-09-21 12:31:17	@acarlstein – try using mixins – this works for me <S_CODE_TOKEN> Output: <S_CODE_TOKEN>	jakob-e	2016-12-11 23:11:27
2140	2016-10-18 14:01:30	@acarlstein I believe @jakob-e found a solution to your problem. If it is indeed fixed, feel free to close this issue. :)	HugoGiraudel	2016-12-11 23:11:27
2139	2016-09-13 19:11:34	Pseudo element should always be on the last place in selector, otherwise selector is considered to be invalid. Look at this example: https://gist.github.com/zuzusik/c80e3953ca50e89fb07cd7452db5cd63, it produces the invalid CSS (`.article .header::before .highlighted` is invalid selector and so all the rule is considered to be invalid)	zuzusik	2016-12-11 23:09:20
2139	2016-12-11 23:09:20	I think this has to be something we leave up to the user to sort out. [According to the spec](https://drafts.csswg.org/selectors-4/#pseudo-element-structure), some pseudo-elements do allow combinators and some do not. Sass tries hard to avoid encoding information about the specific semantics of different CSS identifiers, which means we can't distinguish between these two cases and must assume tha…	nex3	2016-12-11 23:09:20
2138	2016-09-09 06:46:44	I may be misunderstanding the logic on this error, but I'm getting the following error on my variable. ''' Error: Invalid CSS after "$biko-regular: ": expected expression (e.g. 1px, bold), was "@include font-f..." on line 7 of abstracts/_variables.scss from line 6 of main.scss ''' This is my variable `$biko-regular: @include font-face(Biko_Regular, ../fonts/Biko_Regular, null, null, otf);` This i…	surayashivji	2016-09-09 20:03:06
2138	2016-09-09 20:03:06	Mixins directly output their code into the CSS file. You can't store the result in a variable. But you can call the mixin more than once.	chriseppstein	2016-09-09 20:03:06
2137	2016-09-08 15:50:33	https://github.com/sass/sass/issues/556 Why is this issue still open? What is the current method to do this without too much hassle?	Cratyz	2016-09-08 17:51:11
2137	2016-09-08 17:51:11	The linked issue has solutions to this, they are still valid.	chriseppstein	2016-09-08 17:51:11
2137	2016-09-11 11:02:19	so it's being stalled right now and people will have to do with a fix?	Cratyz	2016-09-08 17:51:11
2137	2016-09-11 19:59:28	@Cratyz No it's being worked on as a feature in Sass 4.0. As it says in the original issue. There are a number of work-arounds, the simplest being to simply rename the files to have a different extension.	chriseppstein	2016-09-08 17:51:11
2136	2016-09-06 10:21:17	I detected some kind of bug while using /deep/ keyword (used in shadow DOM) : <S_CODE_TOKEN> Will result in : <S_CODE_TOKEN> But should be : <S_CODE_TOKEN> In a general nammer, if we write <S_CODE_TOKEN> /deep/ is not taken in account With angular 2 this bug became a real pain :( Thanx for your help.	lifaon74	2016-09-08 17:56:39
2136	2016-09-07 13:25:41	Hi, I confirm, however the result is an error: <S_CODE_TOKEN> ends with <S_CODE_TOKEN> The error is gone, when /deep/ selector is deleted from scss file.	lokson	2016-09-08 17:56:39
2136	2016-09-08 17:56:39	That selector was replaced by `>>>` but it was then resolved that it would be removed from the pending specification for the shadow DOM. Sass will not be adding support for this experimental selector combinator that was removed.	chriseppstein	2016-09-08 17:56:39
2136	2016-09-08 17:57:14	Relevant links: - https://developer.mozilla.org/en-US/docs/Web/Web_Components/Shadow_DOM - https://bugs.chromium.org/p/chromium/issues/detail?id=489954	chriseppstein	2016-09-08 17:56:39
2136	2016-09-08 19:05:27	Hum, I'm not conviced of this removing : a lot of people still use it (and will probably continue), moreover angular 2 RC6 reintroduce it a few days ago (maybe it will change in near future, but RC6 should be really close to the final version, so I think it will remain). However, in some case this "selector" is really interessant for shadow dom and it would be a shame not supporting it. I patched…	lifaon74	2016-09-08 17:56:39
2136	2016-09-09 00:47:50	> it would be better if it was natively supported by sass. Sass isn't going to support selector combinators that don't exist in browsers. More references: https://drafts.csswg.org/selectors/#profiles https://drafts.csswg.org/css-scoping/#deep-combinator ![css scoping module level 1 2016-09-08 17-45-53](https://cloud.githubusercontent.com/assets/1839/18371827/5841ab84-75ec-11e6-98cc-9e0316173e83.p…	chriseppstein	2016-09-08 17:56:39
2135	2016-09-06 00:57:09	Not sure if this is intended, but would prefer `@at-root` be applied to each parent selector: ### SCSS <S_CODE_TOKEN> ### CSS <S_CODE_TOKEN> http://www.sassmeister.com/gist/f5b5db378086086f047570700621b506	tedw	2016-09-08 18:01:24
2135	2016-09-08 18:01:24	Sass provides functions for working with selectors. Use this instead: <S_CODE_TOKEN>	chriseppstein	2016-09-08 18:01:24
2135	2016-09-08 18:01:51	More selector functions are documented here: http://sass-lang.com/documentation/Sass/Script/Functions.html#selector_functions	chriseppstein	2016-09-08 18:01:24
2135	2016-09-08 18:07:13	@chriseppstein Oh, awesome, thanks!	tedw	2016-09-08 18:01:24
2134	2016-09-03 09:07:17	For better or worse the `$weight` argument is "how much of `$color1` to include in the returned color" and not "how much to transition from `$color1` to `$color2`". The rest of the docs get this right. Here's a simple example that will show you that 100% favors `$color1` and 0% favors `$color2`: <S_CODE_TOKEN> Which outputs: <S_CODE_TOKEN> See it in action here: http://www.sassmeister.com/gist/b8…	bakert	2016-12-11 22:27:43
2134	2016-09-03 09:32:03	This is a comment-only change. The build failures do not relate. ("An error occurred while installing json_pure (2.0.2), and Bundler cannot continue. Make sure that `gem install json_pure -v '2.0.2'` succeeds before bundling.")	bakert	2016-12-11 22:27:43
2134	2016-09-13 13:16:07	Hey, I know this change shows build failures but they are a false positive. This is a comment-only change that corrects an error in the docs. Consider accepting?	bakert	2016-12-11 22:27:43
2134	2016-12-11 22:27:52	Thanks for the fix! Sorry it took so long to land!	nex3	2016-12-11 22:27:43
2133	2016-09-02 13:33:47	Write one line of properties and give them the same value for example: <S_CODE_TOKEN> Making it: <S_CODE_TOKEN> Or <S_CODE_TOKEN> Making it: <S_CODE_TOKEN>	SuperDJ	2016-09-08 18:02:32
2133	2016-09-08 18:02:32	Duplicate of #109	chriseppstein	2016-09-08 18:02:32
2132	2016-09-02 05:32:42	[I raised the issue that libsass doesn't match the Ruby Sass exit code](https://github.com/sass/libsass/issues/2162), which is causing issues when trying to port the sass-spec for node-sass. @mgreter helpfully pointed out that [65 has a different meaning on window](https://github.com/sass/libsass/pull/2163#issuecomment-244283645) Not sure, but it seems like `EINVAL` might work http://blog.honeyba…	nschonni	2016-12-14 01:23:31
2132	2016-09-08 18:09:03	I can't think of any way to deprecate an exit code and we're not going to risk breaking any scripts calling `sass` already and checking the return code. ![sysexits 2016-09-08 11-05-42](https://cloud.githubusercontent.com/assets/1839/18360804/58941cf8-75b4-11e6-9d4d-ad881b7be1f8.png) That said, we might consider changing the exit code to something platform specific on just windows, but, tbh, I'm n…	chriseppstein	2016-12-14 01:23:31
2132	2016-10-22 22:33:08	FWIW: Ruby (test.rb) <S_CODE_TOKEN> Batch (test.cmd): <S_CODE_TOKEN> Results in <S_CODE_TOKEN> Ruby is simply following POSIX conventions, which do not fully apply on windows!	mgreter	2016-12-14 01:23:31
2131	2016-08-31 19:24:45	At present it is impossible to include a hyphen character (`-`) between two interpolated variables inside a class name. **What I'm trying to do:** <S_CODE_TOKEN> **Expected result:** <S_CODE_TOKEN> **Actual result:** <S_CODE_TOKEN> The only way out of this situation is to use `unquote` function and declare a hyphen as a variable: <S_CODE_TOKEN>	matthewmorek	2016-08-31 20:29:17
2131	2016-08-31 20:29:17	I cannot reproduce this with any recent version of ruby sass. Is this a libsass issue? If so, please report it to them at: https://github.com/sass/libsass/issues	chriseppstein	2016-08-31 20:29:17
2130	2016-08-31 02:18:54	You would be cool to be able to do this: `mixins.scss` : ![image](https://cloud.githubusercontent.com/assets/12506535/18113473/8899333e-6f06-11e6-8f23-76b9bc704b63.png) Other file, `@include` group: ![image](https://cloud.githubusercontent.com/assets/12506535/18113569/5b14f258-6f07-11e6-8ed2-a0caa389551d.png) Or ![image](https://cloud.githubusercontent.com/assets/12506535/18113672/01609126-6f08-1…	wideckop	2016-08-31 20:32:05
2130	2016-08-31 20:32:05	I understand that repeatedly typing `@include` is annoying. But to address that I'd rather do #366 than this. Any syntax that we introduced for at-rules I'd want to be generally applicable to all at-rules.	chriseppstein	2016-08-31 20:32:05
2129	2016-08-30 14:35:28	Without using variables that is. I think something like the switch case fall through, could reduce the amount of code written. Here's a couple of syntax options I could see working. <S_CODE_TOKEN> This is the one I would prefer, as it doesn't look like you just forgot to enter a value, and would probably look even neater with a newline after each comma. <S_CODE_TOKEN> I feel like it's a good thin…	GMchris	2016-08-31 20:34:09
2129	2016-08-30 16:00:15	@GMchris, Sounds like a mixin would be a better solution, in my opinion. **Some potential issues** - automatically arranging css properties by alphabetical order	jessepinuelas	2016-08-31 20:34:09
2129	2016-08-31 08:01:27	@jessepinuelas How do you mean? Wouldn't properties be evaluated first, and all assigned 100px (in this case), after which additional manipulations could be applied. And by mixin I assume you mean something like: `@include multiple((max-height, min-height, height), 100px)` But this kind of defeats the purpose of writing less, and on top of that is less readable.	GMchris	2016-08-31 20:34:09
2129	2016-08-31 20:34:09	Duplicate of #109	chriseppstein	2016-08-31 20:34:09
2128	2016-08-29 19:23:40	At the end of a far too long debugging session, I ran into a rather obscure bug that prevents the use of CSS counters in certain situations. The issue bubbles up when you are using a CSS counter with a variable name that just so happens to cross paths with the, imo greedy, color optimizers list of keywords. The extremely fun part is this only manifests in the :compressed production files, making …	shayarnett	2016-08-31 20:52:14
2128	2016-08-31 20:52:14	We've documented this [quirk of unquoted color names](http://sass-lang.com/documentation/file.SASS_REFERENCE.html#colors) when intending to use them as identifiers. In general, Sass expressions (which `counter(fuchsia)` is) are unaware of their specific meaning within CSS -- we don't know when CSS would interpret something as a color or when it would interpret it as an identifier. Furthermore we …	chriseppstein	2016-08-31 20:52:14
2127	2016-08-29 13:03:16	Can I pass some extra variables to `Sass.compile`? ex: <S_CODE_TOKEN> I know I can concat the definition to the SASS manually, but in my case: <S_CODE_TOKEN> Results in wrong line number when syntax invalid because I want the line numbers to match the `user_defined_sass`.	bogdan	2016-08-31 20:54:30
2127	2016-08-31 20:54:30	No. The way to do this would be to expose a sass function that can return a value from your external environment via a function call instead of as a magically globally available variable. http://sass-lang.com/documentation/file.SASS_REFERENCE.html#defining_custom_sass_functions	chriseppstein	2016-08-31 20:54:30
2126	2016-08-27 23:23:58	If you include a non-standard space character such as en space (U+2002) in a line of Sass code, that entire line is parsed as a Sass::Script::Tree::ListLiteral instead of a Sass::Tree::VariableNode. This behavior can cause cascading problems for scss-lint, etc. Original bug report: https://github.com/brigade/scss-lint/issues/775	etjossem	2016-08-31 20:59:26
2126	2016-08-31 20:59:26	We parse according to the CSS grammar which specifically defines what characters are considered whitespace and calls out "space-like" characters as not being considered whitespace. ![css3 module syntax 2016-08-31 13-58-10](https://cloud.githubusercontent.com/assets/1839/18146153/0dea73f0-6f83-11e6-88bb-f63825e105b0.png)	chriseppstein	2016-08-31 20:59:26
2125	2016-08-24 09:16:07	I'm surprised this bug hasn't been reported before but after some search in the issues I couldn't find it. We had the rule : <S_CODE_TOKEN> Which created the appropriate rule inside the CSS, with a selector that would match the elements concerned, but that the browser would simply consider malformed and not apply to said elements. Shouldn't Sass either forbid or replace unbreakable whitespaces at…	Aquaj	2016-08-31 21:17:22
2125	2016-08-31 21:17:22	Sorry, I don't see what the error is. I compiled your code example and get: <S_CODE_TOKEN> Please provide a simple code example that in its entirety reproduces this issue and show us what output/error you're getting and what you expected to get.	chriseppstein	2016-08-31 21:17:22
2124	2016-08-19 23:48:45	This pull request changes value of [1,2,3] == (1,2,3) to false. Bracket lists and parenthesized list with same content will not be equal. Related to #2121 See sass/sass-spec#896	lokson
2124	2016-08-23 20:08:57	Looks good. We'll also want to add corresponding spec to sass-spec.	chriseppstein
2124	2016-08-24 22:49:45	@chriseppstein sure. It will be in `spec/sass_3_5` untill end of this week.	lokson
2124	2016-08-25 22:07:10	@chriseppstein, @xzyfer https://github.com/sass/sass-spec/pull/896	lokson
2124	2016-12-11 22:19:21	@lokson Same request as for #2112: can you rebase onto `next`?	nex3
2124	2016-12-18 17:58:17	@nex3 rebase into next ready	lokson
2124	2016-12-21 15:05:12	@nex3 https://github.com/sass/sass-spec/pull/896 rebased to master	lokson
2123	2016-08-17 14:20:13	I just curious about this, I know grey and gray are the same thing one used in american English and another in British . I just tried create 2 palettes with the names grey and gray and I got this: `Duplicate key #808080 in map (grey: (xx-light: lighten($grey, 43%), x-light: rgba(240, 240, 240, 1), light: rgba(221, 221, 221, 1), base: $grey, dark: rgba(133, 133, 133, 0.24), x-dark: darken($grey, 1…	douglasdeodato	2016-08-23 20:02:22
2123	2016-08-19 00:47:20	This is because colour identifiers are replaced with their hex values. i.e. `color: red` -> `colour: #ff0000`. So in your case but `grey` and `gray` are being turned into `#808080` which is why you're getting a duplicate key error.	xzyfer	2016-08-23 20:02:22
2123	2016-08-19 07:57:25	@xzyfer thanks but I am still not understanding.	douglasdeodato	2016-08-23 20:02:22
2123	2016-08-23 20:02:22	@douglasdeodato You should quote color names if you want them to be identifiers instead of color values.	chriseppstein	2016-08-23 20:02:22
2122	2016-08-17 10:09:56	I don't really use Sass, I'm working on Atom's language support for Sass, trying to understand how comments work in indented syntax, but the [doc of indented syntax](http://sass-lang.com/documentation/file.INDENTED_SYNTAX.html#comments) doesn't say much. To my understanding, (silent or not is not important here) - `// …` - can be used at the end of a non-empty (having other `\S` chars) line - doe…	esdoppio	2016-08-17 22:54:51
2122	2016-08-17 22:54:51	> `//` can be used at the end of a non-empty (having other \S chars) line > `/*` should not be used at the end of a non-empty line This is confusing, but non-whitespace can precede a comment (`//` or `/*`) in an indented syntax in only certain contexts. Specifically a selector cannot end with a comment, directives can't. (properties can, media queries can) See #326 for some discussion on it. It's…	chriseppstein	2016-08-17 22:54:51
2122	2016-08-18 07:59:22	Thanks!	esdoppio	2016-08-17 22:54:51
2121	2016-08-15 05:29:06	Currently bracketed lists in 3.5 are `==`-equivalent to parenthesized lists with the same contents. This doesn't match the behavior of lists with different separators, or the general principle that `==`-equivalence should roughly track CSS equivalence.	nex3
2121	2017-01-02 07:38:58	Does this extend to when lists are keys to map-get also?	xzyfer
2121	2017-01-06 23:15:21	@xzyfer Definitely. `==` and hash equality are always the same.	nex3
2120	2016-08-15 02:14:16	Right now we have a bunch of custom logic to parse pseudo selector arguments. Although I think this covers all the syntaxes those selectors use in practice today, it's not very future-proof; CSS will probably add more different pseudo selector argument syntaxes in the future that may not fall under our current parsing. To be maximally future-proof, we should parse those arguments using the [`<dec…	nex3
2120	2016-08-17 04:48:34	LibSass is also interested in the implementation of this. I've trying to clean up our selector handling. Our pseudo selector handling is need to some love. I'd take this change as an opportunity to bring our implementation closer to Ruby Sass'.	xzyfer
2119	2016-08-14 21:51:10	Hey guys, I couldn't find any issues here on the topic but if it's been discussed already I apologize. Take a look at the following snippet: <S_CODE_TOKEN> As of today that snippet won't work. By the time I override $primary, the $primary-hover variable is already declared and I'll have to duplicate the `$primary-hover: darken($primary, 10%)!default;` expression in my theme to make it work. As th…	stipsan	2016-08-16 17:37:08
2119	2016-08-16 17:37:08	This is not a feature we intend to add. Sass supports CSS variables, which have this behavior and will be ready for prime time once [IE/Edge adds support](http://caniuse.com/#feat=css-variables).	chriseppstein	2016-08-16 17:37:08
2118	2016-08-13 22:20:47	Having this sass code <S_CODE_TOKEN> Getting this error public/css/2-modules/platform/platform-heading.sass Error: -0.09709px/% isn't a valid CSS value. on line 2 of platform-heading.sass > > url('background.png') -10px -10px/110% no-repeat	artemgurzhii	2016-08-16 17:47:31
2118	2016-08-16 17:47:31	This compiles fine in ruby sass. However libSass seems to choke on it. Is that what you're using?	chriseppstein	2016-08-16 17:47:31
2118	2016-08-16 22:17:46	I'm using gulp-sass, but this is not fixing this issue. Is there any way to fix/avoid this?	artemgurzhii	2016-08-16 17:47:31
2117	2016-08-12 08:19:31	Hi, I have problem, I need to include/extend few classes from `Bootstrap Framework` in some of my `.scss` files. The easiest way is to `@import "../external-dependencies/bootstrap/assets/stylesheets/bootstrap";` This works, but the problem that I get all compiled bootstrap classes in my output `CSS` file, that is undesirable behavior, I need only satisfy dependencies like that <S_CODE_TOKEN> And …	CROSP	2016-08-16 17:45:15
2117	2016-08-16 17:45:15	There is. Bootstrap should provide their sass imports in such a way as to allow you to selectively import only the parts you want. In Sass 4.0 we will have a new import system that does allow you more control over whether anything is output. No ETA on that right now.	chriseppstein	2016-08-16 17:45:15
2116	2016-08-09 19:41:11	tested in <S_CODE_TOKEN> <S_CODE_TOKEN> **result:** <S_CODE_TOKEN> should be : /\* result should be: */ <S_CODE_TOKEN> https://gist.github.com/douglasdeodato/f48bd2e9a897c0f86df19280e5074287	douglasdeodato	2016-08-16 17:45:39
2116	2016-08-11 22:17:47	Um. Where is the `palette` function defined? Because this is the exact way Sass behaves for an undefined function.	chriseppstein	2016-08-16 17:45:39
2116	2016-08-16 14:01:48	problem solved, you can close down this issue. thank you.	douglasdeodato	2016-08-16 17:45:39
2115	2016-08-09 10:53:33	tested in <S_CODE_TOKEN> <S_CODE_TOKEN> **result:** <S_CODE_TOKEN> should be : /\* result should be: */ <S_CODE_TOKEN> https://gist.github.com/douglasdeodato/f48bd2e9a897c0f86df19280e5074287	douglasdeodato	2016-08-09 19:13:09
2115	2016-08-09 13:23:20	you probably want to talk to the libsass project: https://github.com/sass/libsass/issues	mprins	2016-08-09 19:13:09
2115	2016-08-09 19:13:08	Yes, please file bugs for libsass against their repo. this one is for language design and ruby implementation bugs.	chriseppstein	2016-08-09 19:13:09
2115	2016-08-09 19:35:42	sorry guys The title was wrong, is related for SASS, [BUG] , can you please reopen this again?	douglasdeodato	2016-08-09 19:13:09
2114	2016-08-08 08:06:15	Code: <S_CODE_TOKEN> Output is: <S_CODE_TOKEN> what I expect: <S_CODE_TOKEN> Version: Sass 3.4.22.7716e67	iddekingej	2016-08-08 20:17:39
2114	2016-08-08 20:17:38	It's working as intended, `d d` is absolutely a result of that extend directive because both `a` and `b` are "replaced" by `d` in the selector `a b`.	chriseppstein	2016-08-08 20:17:39
2113	2016-08-08 07:20:05	Input file: <S_CODE_TOKEN> output: p { b: x; } What expected: Duplicate mixin error Version:Sass 3.4.22.7716e67	iddekingej	2016-08-08 20:06:17
2113	2016-08-08 20:06:17	Due to the fact that Sass imports are basically just an inlining of the sass module at that location, the practice of repeatedly importing the same dependency across multiple files that get imported into the same file would trigger this error in ways that would break the world. In Sass 4.0 when we have our module system and depending on a module is more than just inlining it, we could add such an…	chriseppstein	2016-08-08 20:06:17
2112	2016-08-06 11:29:29	Displays error message 'Mixin "foo" does not accept a content block.' for this example: <S_CODE_TOKEN> Before, example was rendered without error and only failed if block inside `@include` had some statements. This is fix to: https://github.com/sass/sass/issues/2106 Tests: sass/sass-spec#897	lokson
2112	2016-08-23 20:07:43	This looks good. We'll also want to add a corresponding spec to sass-spec.	chriseppstein
2112	2016-08-24 22:49:33	@chriseppstein sure. It will be in `spec/sass_3_5` untill end of this week.	lokson
2112	2016-12-11 22:18:09	@lokson Sorry for the long turnaround time on this! Can you rebase this onto the latest `master`? It has a change that'll make this run specs against your sass-spec pull request.	nex3
2112	2016-12-18 18:00:20	@nex3 rebase onto master done.	lokson
2112	2016-12-21 15:09:38	@nex3 https://github.com/sass/sass-spec/pull/897 rebased onto master	lokson
2111	2016-08-02 14:10:31	Would it be possible to have the following feature : <S_CODE_TOKEN> To create the following selector : `.test1 .test3 .test2`. And, <S_CODE_TOKEN> To create `.test1 .test4 .test2 .test3`. It would be quite useful in various cases where we have to re-write the entire path. Regards, Linvi	linvi	2016-08-02 21:15:25
2111	2016-08-02 21:15:25	Rather than introduce lots of complex syntax for parent selector references, we made selectors accessible to SassScript and added [selector functions](http://sass-lang.com/documentation/Sass/Script/Functions.html#selector_functions) to manipulate them in arbitrary ways. Note that you will probably need to compile this into a mixin that takes a content block and utilizes the `@at-root` directive.	chriseppstein	2016-08-02 21:15:25
2110	2016-07-29 17:30:19	This is a cross-posted issue here: https://github.com/rails/sass-rails/issues/331#issuecomment-236230570. When hitting production for the first time after a deploy, or in development after deleting `tmp/cache` and restarting Apache/Passenger, we see in the log: `Warning. Error encountered while saving cache 7664b4b0d7f5e2ecfb6f548f93c2953c94877abd/typography.sassc: can't dump hash with default pr…	midwire	2016-08-02 21:15:48
2110	2016-07-29 18:27:25	**Update:** <S_CODE_TOKEN> `Sprockets::CachedEnvironment` sets several instance variables as Hashes with `default_proc`s, which fail when trying to call `Marshal.dump` on them. Stepping back a bit, I'm wondering... `CssImportNode` is derived from `DirectiveNode` which says: <S_CODE_TOKEN> So I'm wondering why are we trying to cache an `A static node representing an unprocessed Sass`@`-directive`?…	midwire	2016-08-02 21:15:48
2110	2016-07-29 23:11:23	For performance we cache parsed Sass files as an AST. that way we can re-use the AST without re-parsing the sass file. One of the important aspects of the AST is the class (Importer) that is used to find the file on disk (or elsewhere) so that we can also find files relative to that file. Sass-rails uses such a class and one of the contracts of that class is that it's instances must be serializab…	chriseppstein	2016-08-02 21:15:48
2110	2016-08-01 14:22:40	Thanks @chriseppstein. We've moved the CSS import directive for the google font outside of Sass which works well for us. I don't know if I'll get the OK to fix the underlying issue, but I appreciate the info about AST. Feel free to close. Thanks for the awesome work on Sass!	midwire	2016-08-02 21:15:48
2109	2016-07-28 21:41:15	Hi everybody. This i smy first time here on GH trying to find an answer but I'm at my wit's end with this. I keep getting the above error when trying o compile with Compass. I also tried Sassmeister and get the same problem so there's probably an error in the code but I am not getting it! If someone could help me out I would be very grateful!	nitaki	2016-07-29 23:02:31
2109	2016-07-29 09:19:11	This probably isn't the best place for this sort of question. This is for for reporting bugs with sass it's self. However, you had a couple of missing `}`'s in the `.section` block. See here: http://www.sassmeister.com/gist/a602d747ad063e4cd1d74a8777e33bdb	veganista	2016-07-29 23:02:31
2108	2016-07-28 08:22:36	Trying the following: `@debug #{('a', 'b', 'c')};` I get two different output: - in compressed mode: `DEBUG: a,b,c` - in other modes: `DEBUG: a, b, c` I think that using string interpolation of structured data types must generate the same output always. In my use case I was using interpolation to generate `content` for an `::after` element, and i was not expecting to find two different output. If…	giacomozinetti	2016-07-29 23:01:54
2108	2016-07-29 23:01:54	Interpolation assumes the output is headed to the CSS file so it compresses. You don't need to use string interpolation with `@debug`. The debug function passes it's argument through the `inspect()` function which has the property of producing consistent output that you seek.	chriseppstein	2016-07-29 23:01:54
2107	2016-07-27 08:46:07	It would be nice if one could import specific variables from other files (similar to EcmaScript 6). It could be done like this: `@import $myVariable as $variableAlias from 'some-module'` or like this: `@import {$myVariable as $variableAlias} from 'some-module'`	xprt64	2016-07-27 18:30:34
2107	2016-07-27 18:30:34	Duplicate of #353 ([among others](https://github.com/sass/sass/labels/%40use)). We're addressing this in Sass 4.0.	chriseppstein	2016-07-27 18:30:34
2106	2016-07-26 15:36:19	So I was investigation why using libsassc I was getting: <S_CODE_TOKEN> which is completely valid since `something` doesn't use `@content`. https://github.com/sass/libsass/blob/master/src/expand.cpp#L666 --- Yet on the Ruby side nothing is reported and whilst reading a bit the code: This method should set `has_content` to true: https://github.com/sass/sass/blob/stable/lib/sass/tree/visitors/check…	dakull
2106	2016-07-27 19:02:35	I need to see a Sass source code example for this.	chriseppstein
2106	2016-07-27 19:51:39	Ok the _bug_ is quite an edge case it seems libsassc is much more strict: <S_CODE_TOKEN> ## libsassc <S_CODE_TOKEN> ## Ruby sass it renders without issue In any case this is something minor - I just found it bc. the front-end guy made that small mistake and thus the assets would not compile anymore was curios why that happened.	dakull
2106	2016-07-29 22:28:20	Huh. Yeah, I would consider this a bug in ruby sass. A content block is not allowed to that mixin. @nex3 can you confirm?	chriseppstein
2106	2016-08-04 23:05:42	Yep, looks like a bug to me. Here's a much simpler repro: <S_CODE_TOKEN> It looks like we aren't recognizing the empty content block as something that could trigger the error.	nex3
2106	2016-08-25 22:26:31	@chriseppstein, @xzyfer https://github.com/sass/sass-spec/pull/897	lokson
2105	2016-07-26 06:42:34	in below id of #fake-link color not applied to the id, its taking the a selector properties only link [here](https://jsfiddle.net/srinivashappy/8x3Ln8x5/). <S_CODE_TOKEN> <S_CODE_TOKEN>	srinivashappy	2016-07-27 19:00:15
2105	2016-07-26 10:01:02	Try write a{} before @extend; As a result, it should come out in a{ color: blue ... } #fake-links { @extend a; }	GabeJonson	2016-07-27 19:00:15
2105	2016-07-27 19:00:15	If you look at the generated css you will see why: <S_CODE_TOKEN> Basically you've got <S_CODE_TOKEN> So, of course, because of how the CSS cascade resolution works, the second selector takes precedence. As @GabeJonson noted, if you do your extended selector after the base selector this will work.	chriseppstein	2016-07-27 19:00:15
2104	2016-07-25 14:23:04	I am using sass palettes and I would like know how can I make this function works for more than 1 palettes. right now I can just use 1 palette with this function, how can make this function works for more than 1 palette? the reason I want that is because I have different components in that project and each one should have their own palette. (because will be exported for a library for a easy use i…	douglasdeodato	2016-07-27 18:54:36
2104	2016-07-27 18:54:36	It seems to me that you need to take the palette storage map as an argument. <S_CODE_TOKEN> And then you would use the main palette by default, but you could specify another palette when you invoke it like so: `palette(black, $palette: $component1-palette)`	chriseppstein	2016-07-27 18:54:36
2103	2016-07-25 07:18:49	While I'm currently developing sass with a large scale of algorithm, I found out that my code was pretty messy as a cascading list of `@functions` and `@mixins`. I was looking for a better way to structure my code, I thought objects as it is in javascript or php could be a great feature. When I write "objects" I don't mean JSON like variable, cause obviously `maps` exists, but I mean a class with…	LoicGoyet	2016-07-27 18:41:25
2103	2016-07-25 07:22:36	Sounds like Sass maps. Any reason they don't work for your usecase? On 7/25/16, Loïc Goyet notifications@github.com wrote: > While I'm currently developing sass with a large scale of algorithm, I found > out that my code was pretty messy as a cascading list of `@functions` and > `@mixins`. > > I was looking for a better way to structure my code, I thought objects as it > is in javascript or php c…	xzyfer	2016-07-27 18:41:25
2103	2016-07-25 07:23:47	Sorry I accidentally post the issue while writing ><. I'm currently finishing it, I do not talk of maps :).	LoicGoyet	2016-07-27 18:41:25
2103	2016-07-25 07:26:23	That's it, my full issue is on :)	LoicGoyet	2016-07-27 18:41:25
2103	2016-07-27 18:41:25	This is not on our roadmap at this time. But in Sass 3.5 we've introduced first class functions and in 4.0 there's a module system that provides namespacing and encapsulation, so it's possible for users to create a quasi-object system on top of those primitives. If we see a user-space implementation become more widely adopted we may decide to introduce syntactic sugar for it.	chriseppstein	2016-07-27 18:41:25
2103	2016-07-27 20:03:17	@chriseppstein thanks for the answer ! I expected it is off the roadmap for now, but I just wanted to be sure I am not missing something or working on a object-like system it will be released soon. For know with first class functions and bunch of methodology I was able to make a similar pattern, so no rush 👍	LoicGoyet	2016-07-27 18:41:25
2102	2016-07-21 11:19:25	Hello there! I'm trying to include mixins based on a list of features, to alllow on-demand features. <S_CODE_TOKEN> Any help is very much appreciated. I think include isn't able to work with variables, since it demands a key, not a string. Since I also can't evaluate a string, I'm not sure what I should do anymore. Ideas? <S_CODE_TOKEN>	MartinMuzatko	2016-07-21 18:51:23
2102	2016-07-21 18:51:23	Duplicate of #739	chriseppstein	2016-07-21 18:51:23
2101	2016-07-21 03:20:33	I [posted this to SO](http://stackoverflow.com/questions/38469682/sass-mixin-that-references-parent-styles) and after sharing it with a few people they suggested posting it here for your feedback. We can reference parent selectors using the ampersand `&` but do we have a solution for referencing parent styles? I'd like to be able to do something like this: <S_CODE_TOKEN> and output: <S_CODE_TOKEN…	hatzipanis	2016-07-27 18:44:00
2101	2016-07-21 19:04:15	I don't think extend is the right tool for this job. You are not creating an inheritance relationship between these two selectors, you're trying to duplicate them. That means you should be using mixins. How about this: <S_CODE_TOKEN> produces: <S_CODE_TOKEN> Aaaand I just realized that's the exact solution that you don't think is "quite there" so I guess I don't understand why you think that. Aga…	chriseppstein	2016-07-27 18:44:00
2101	2016-07-27 06:53:00	Thanks for looking at this @chriseppstein and sorry for the delay in getting back to you. I ended up implementing that approach and it's working well. When I said it "wasn't quite there" I was merely referring to how I preferred it to look personally in my stylesheets. It was more a readability thing. Do you think a `@context` directive, or similar, has any value (as in my first example)?	hatzipanis	2016-07-27 18:44:00
2101	2016-07-27 18:43:41	@hatzipanis I think our existing primitives are sufficient for this use case. Mixins and mixin content are the best ways to duplicate blocks of styles.	chriseppstein	2016-07-27 18:44:00
2100	2016-07-17 13:16:34	Hi i write this code : ![1](https://cloud.githubusercontent.com/assets/9475089/16900836/1c8693b8-4c46-11e6-8c0f-9462e73c9be2.PNG) but seprate media queries sass code rendered in seprated media queries css code such this: ![2](https://cloud.githubusercontent.com/assets/9475089/16900849/38163e58-4c46-11e6-9caa-4d6d8092d39b.PNG) is not better organize media queries Css in unit block for prevent repe…	hamedmoody	2016-07-18 19:08:51
2100	2016-07-18 19:08:51	There are other tools that you can add to your pipeline for optimizing your css files. For example: https://github.com/rstacruz/css-condense Compressing CSS especially if you re-order selectors, can change the cascade and result in real styling differences. It's not a feature that we've decided to prioritize so far.	chriseppstein	2016-07-18 19:08:51
2100	2016-07-19 09:05:03	Thanks its work	hamedmoody	2016-07-18 19:08:51
2099	2016-07-15 03:09:45	I have to repeat `map-get($colors, green)` sometime. It would be much more convenient If sass support `$colors.green`, and it would be nice to go further like `$colors.green.light3`	eromoe	2016-07-16 00:12:25
2099	2016-07-15 19:35:11	We considered this when we added maps but ultimately decided against adding new syntax because of the risks it creates if CSS adds conflicting syntax. However, we are using dot notation in Sass 4.0 for <module>.<identifier> resolution. So now that we've decided that, maybe it's worth revisiting this idea. @nex3 thoughts?	chriseppstein	2016-07-16 00:12:25
2099	2016-07-16 00:12:25	I've never liked JS's conflation of dereferencing and map access, and I don't like the idea of further encouraging people to use unquoted named as map keys. In fact, the example above doesn't even work: `map-get($colors, green)` is the same as `map-get($colors, #00f)`, whereas `$colors.green` would be the same as `map-get($colors, "green")`. If the requester can make this mistake, anyone can. As …	nex3	2016-07-16 00:12:25
2099	2016-11-06 20:31:07	@nex3 This author's error is result of opting Sass to not use quotes for string literals. Now because of that we're forced to continue suffer with obscure syntax for accessing object properties? I think it would be better to leave that choice to users — to use more handy syntax, but risk errors, or stay on safe rails. In the end of all, it matters does user understand what he does or no. Besides,…	ArmorDarks	2016-07-16 00:12:25
2098	2016-07-14 09:35:15	Hi, when i use a CSS4 variable inside font-family rule, Sass ignores the rule and doesn't print it in the CSS compiled file. Example: h2 { font-family: var(--variable); }	oscarsolas	2016-07-14 18:33:22
2098	2016-07-14 09:39:04	maybe this can clarify for you? https://codepen.io/jakealbaugh/post/css4-variables-and-sass	douglasdeodato	2016-07-14 18:33:22
2098	2016-07-14 09:44:56	I have tried, but the issue persists. The issue only occurs with the font-family rule, It works well with any other rule.	oscarsolas	2016-07-14 18:33:22
2098	2016-07-14 18:33:21	I can't reproduce this with ruby sass or libsass. Are you sure it's not caused by some other tool in your asset pipeline?	chriseppstein	2016-07-14 18:33:22
2097	2016-07-13 16:04:08	When nesting code it might be nice to optimize out dead code. Example: main.scss <S_CODE_TOKEN> _stuff.scss <S_CODE_TOKEN> output: <S_CODE_TOKEN> Needless to say, the output is dead code and can be omitted entirely	jnvsor	2016-07-14 18:36:43
2097	2016-07-14 18:36:43	This seems like an exceedingly rare situation and not worth the increased complexity to the Sass codebase.	chriseppstein	2016-07-14 18:36:43
2096	2016-07-12 08:38:23	If I try to multiply two value with units I get an unexpected error. <S_CODE_TOKEN> result: `100px*px isn't a valid CSS value.`	DaveKin	2016-07-12 11:49:50
2096	2016-07-12 09:30:29	You cannot use multiplication in SASS best way is doing this: <S_CODE_TOKEN>	douglasdeodato	2016-07-12 11:49:50
2096	2016-07-12 11:03:24	at the moment I can get around the problem using a function to strip the units but the behaviour seems wrong to me as all of the other basic arithmetic functions work as expected. e.g. https://gist.github.com/DaveKin/5c8340ea92b147d66f0cb9f669a4cedc	DaveKin	2016-07-12 11:49:50
2096	2016-07-12 11:34:32	you cannot multiply two px values you cannot multiply units Multiplying two pixel values, will get you px^2. look: https://github.com/sass/sass/issues/83 you can do arithmetic functions with no problem: https://gist.github.com/douglasdeodato/189c0d1ef54bcebd0c9da2204e690466 https://www.sitepoint.com/understanding-sass-units/ https://css-tricks.com/snippets/sass/strip-unit-function/ I am here just…	douglasdeodato	2016-07-12 11:49:50
2096	2016-07-12 11:49:09	I think I get it now - multiplication can only be performed when one of the arguments is a numeric value, not a quantity of units.	DaveKin	2016-07-12 11:49:50
2096	2016-07-12 20:10:17	@DaveKin CSS dimensions are linear, but if you multiply two linear dimensions you get an area, If you multiply again you get a volume. CSS doesn't currently have any properties that are expressed as an area or volume (tho it may someday) and so Sass gives you an error because you've computed an area but you must be meaning to specify a linear dimension. It may be that one of your numbers is actua…	chriseppstein	2016-07-12 11:49:50
2095	2016-07-04 16:59:18	whats about adding libsass python implementation ?	sideffect0	2016-07-07 08:28:14
2095	2016-07-04 22:39:33	That already exists - https://github.com/dahlia/libsass-python On 5 Jul 2016 2:59 AM, "Renjith Thankachan" notifications@github.com wrote: > whats about adding libsass python implementation ? > > — > You are receiving this because you are subscribed to this thread. > Reply to this email directly, view it on GitHub > https://github.com/sass/sass/issues/2095, or mute the thread > https://github.com…	xzyfer	2016-07-07 08:28:14
2095	2016-07-05 06:35:57	@xzyfer why not add these implementation on the official repo then ?	sideffect0	2016-07-07 08:28:14
2095	2016-07-05 11:36:48	No particular reason. I did know about them until I google for `libsass python` in response to this issue, and they've never asked. We try to document LibSass wrapper we're aware of at http://sass-lang.com/libsass but there so many it's hard to keep track.	xzyfer	2016-07-07 08:28:14
2094	2016-07-03 01:19:44	Enables splitting a long definition into several lines: <S_CODE_TOKEN> Symbol `\` is replaced with a concatenation of lines in a nested block. This can be usefull for long css properties, variable maps or variable lists. `\` has to be at the end of a line to work like this. <S_CODE_TOKEN> Transformation is done before running a parser, during building of a lines array. It works in a similar fashi…	lokson	2016-12-12 00:44:27
2094	2016-07-07 15:58:52	Hi, this is interesting. It seems like a good generalized solution. I'd like to see some tests for it to make sure it is working for selectors and directives as well as tests to ensure that the multiline expressions can be nested. E.g. I would expect the following to also work: <S_CODE_TOKEN> <S_CODE_TOKEN> <S_CODE_TOKEN>	chriseppstein	2016-12-12 00:44:27
2094	2016-07-08 12:18:55	@chriseppstein Thanks for a feedback. Update is ready and it covers all of your examples. In a first version, a multiline operator worked on all nested lines no matter how deep they were nested. For example <S_CODE_TOKEN> Was transformed into: <S_CODE_TOKEN> And now it becomes: <S_CODE_TOKEN> After this commit multiline operator is concatenating only directly nested lines, (nested one level deepe…	lokson	2016-12-12 00:44:27
2094	2016-07-08 20:35:14	This isn't quite how `\` works as a multiline operator in other languages (Bash, Python, etc). Typically it's required on the end of every line, with the semantics that `\` followed by a newline is interpreted as non-semantic whitespace. I'd prefer that we follow that behavior rather than leaning on indentation here.	nex3	2016-12-12 00:44:27
2094	2016-07-08 20:38:03	@nex3 Let's talk about this today. I know that's how the other languages work, but I find this approach in keeping with other indented syntax features an also having much less visual clutter.	chriseppstein	2016-12-12 00:44:27
2094	2016-07-08 21:31:31	Chris and I talked this over and decided to go with my proposal. To flesh it out in more detail, if a line ends in `\`, the backslash should be replaced with ` ` and the following line's text appended. The indentation of the following line would be irrelevant. To translate some of the examples above: <S_CODE_TOKEN> Hopefully this should be pretty straightforward to implement, but if you have any …	nex3	2016-12-12 00:44:27
2094	2016-07-09 10:00:55	@nex3 Commit is ready. A traditional syntax is surely easier to implement. This change makes a multiline operator `\` act like in most languages. It is replaced by a space and joined with a next line. Indentation of joined line doesn't matter. Multiline operator can be chained across several lines and it ignores comment lines. For example: <S_CODE_TOKEN> Is changed into: <S_CODE_TOKEN>	lokson	2016-12-12 00:44:27
2094	2016-07-11 00:08:40	Could we also get these specs added to sass-spec. We'll need to update sass2scss for LibSass support /cc @mgreter	xzyfer	2016-12-12 00:44:27
2094	2016-07-11 01:26:24	@xzyfer 1. To which sass-spec folder add the tests? (I got lost there) 2. Should I do it before end of this pull request?	lokson	2016-12-12 00:44:27
2094	2016-07-11 23:12:10	@nex3 do you want this to land on `next` or on `stable`? I was assuming `next` but it's currently a PR against `stable`.	chriseppstein	2016-12-12 00:44:27
2094	2016-07-15 19:13:04	@lokson Specs should go in the [sass-spec repo](https://github.com/sass/sass-spec), under `spec/sass_3_5`, probably in a new `mutliline` directory. Feel free to do that after this lands, though. @chriseppstein This should definitely land on `next`.	nex3	2016-12-12 00:44:27
2094	2016-07-23 13:30:00	@xzyfer https://github.com/sass/sass-spec/pull/895	lokson	2016-12-12 00:44:27
2094	2016-07-25 00:52:41	Thanks @lokson	xzyfer	2016-12-12 00:44:27
2094	2016-10-27 10:11:17	I still miss you, dear short syntax: One idea: lets add second multi line operator '|' that would not need to be repeated <S_CODE_TOKEN> It would mimic similar construct of yaml format. <S_CODE_TOKEN> @chriseppstein @nex3	lokson	2016-12-12 00:44:27
2094	2016-12-12 00:44:27	I hate do to this after so much iteration, but I'm going to put this on ice for now. Unless we can find a new maintainer, [Ruby Sass is on track to be deprecated](http://blog.sass-lang.com/posts/1022316-announcing-dart-sass), so we aren't accepting non-critical new features at this time.	nex3	2016-12-12 00:44:27
2093	2016-07-01 17:58:17	This closes #1843, which would prevent `sass-convert` from adding newlines in between consecutive `@include` statements.	Addisonbean	2016-07-15 19:18:38
2093	2016-07-08 20:29:14	Can you add a test that verifies the fix as well?	nex3	2016-07-15 19:18:38
2093	2016-07-09 14:51:16	Sure, I just added one.	Addisonbean	2016-07-15 19:18:38
2093	2016-07-15 19:18:44	Thanks for the patch!	nex3	2016-07-15 19:18:38
2092	2016-06-29 21:24:31	This was already happening in the case where `options[:type] != :inline`, but would cause an error in the case of :inline I'm not sure exactly under what circumstances this condition was triggered, or if it's a valid state, but it occurred in my production Rails app, and an equivalent monkeypatch got everything working.	djudd	2016-07-08 20:27:20
2092	2016-06-30 17:24:24	It seems to me that the issue is with [this line](https://github.com/sass/sass/pull/2092/files#diff-2f15a542ab2d3add779eeae7eddee77cR142). Skipping when there's no importer shouldn't be necessary in the case of `:inline` as we have the contents of the file (E.g. this may be the case when reading from `stdin`). @nex3 knows this part of the code better than me, so I'll defer to her.	chriseppstein	2016-07-08 20:27:20
2092	2016-07-08 20:27:16	I think this is correct. Even though we should have the source text for the file _somewhere_, we don't have any means of accessing it in this code except through the importer, which may not exist. If we want source maps generated for importer-less templates, it may be necessary to refactor the code such that they always have an importer of some sort.	nex3	2016-07-08 20:27:20
2091	2016-06-29 00:25:35	Are there any resources for Sass syntax reference, and not just SCSS? I was trying to use Sass maps but tutorial that I was looking at was in SCSS. Rewrote it in plain Sass but it wouldn't work. There was an error code but I don't remember it now. I tried contacting creator of a tutorial but he isn't responding. So my two questions are… - Are there any resources for Sass syntax reference, and not…	liamcoded	2016-06-29 19:32:43
2091	2016-06-29 19:32:43	In the indented syntax all expressions must be on a single line. A map's value is an expression. <S_CODE_TOKEN>	chriseppstein	2016-06-29 19:32:43
2090	2016-06-28 20:29:02	I have a few empty selectors in my code, intentionally. When I compile with SASS, I get warnings like this one: `WARNING on line 24:` `This selector doesn't have any properties and will not be rendered.` Is there a way to ignore these warnings? To avoid the output from the SASS compiler from printing to TTY?	jerzygangi	2016-07-07 16:01:45
2090	2016-06-28 20:34:17	The `-q` command line option (or the `:quiet` engine option) will silence all warnings. There's no way to selectively silence warnings in general. You can silence these warnings by adding a CSS comment E.g. `/* This selector intentionally has no properties */` and when compiling in compressed mode the comment and selector will be removed. What is your use case for leaving these in?	chriseppstein	2016-07-07 16:01:45
2090	2016-08-07 04:39:54	@chriseppstein Sorry for the delay in replying to you. I am using SASS via Jekyll, which is why I did not know how to provide the `-q` command line option. (I don't know how to provide any command line options to SASS in the context of Jekyll, since Jekyll kicks of SASS as part of its own build process.) Do you know how to control the SASS output with options like `-q` when Jekyll is running SASS…	jerzygangi	2016-07-07 16:01:45
2090	2016-08-08 20:19:59	@jerzygangi Sounds good. I'm going to leave this closed then. I think our current behavior is sufficient.	chriseppstein	2016-07-07 16:01:45
2089	2016-06-28 12:16:58	Sass currently removes rules that contain no value, or better said, it removes those whose values are `null`. This snippet... <S_CODE_TOKEN> ... correctly outputs nothing. When Sass encounters the delimiter token `!` and the keyword `important` following a `null` value it should remove the rule too. This snippet... <S_CODE_TOKEN> ... should also output nothing too.	danielguillan	2016-06-28 19:40:23
2089	2016-06-28 19:40:23	Duplicate of #1040	chriseppstein	2016-06-28 19:40:23
2088	2016-06-28 07:43:13	As per specs here: http://sass-lang.com/documentation/file.SASS_REFERENCE.html#parent-selector consider this example: ` .btn-default { color: red; } .btn:hover { &.btn-default{ @extend .btn-default; } } ` it is now compile to ` .btn-default, .btn.btn-default:hover { color: red; } ` while it should respect the classes order and should be compiled as follow: ` .btn-default, .btn:hover.btn-default {…	menocomp	2016-06-28 19:38:09
2088	2016-06-28 19:38:09	The order difference here is irrelevant to the meaning of the selector, so I'm not sure where the "should" comes from. Also note: our reference documentation is not a specification. It exists to provide a high level understanding of our features. People coming from less usually expect `@extend` and `&` to act like search and replace features, but our implementations of those features are much mor…	chriseppstein	2016-06-28 19:38:09
2088	2016-06-29 00:05:59	Thanks for pointing that the documentation is not considered as s specification. I did not understand what you mean hear by irrelevant! I tried to add space between & and the other selector as follows: ` .btn:hover { & .btn-default{ //space added in this line just after & @extend .btn-default; } } ` and this time it is compiled correctly to ` .btn-default, .btn:hover .btn-default { // & order her…	menocomp	2016-06-28 19:38:09
2088	2016-06-29 23:23:00	> I still can say that & is not respected when there is no space after it as in my first example. @menocomp The space is semantically important because a space is the difference between an descendant combinator and adding classes (etc) to the parent selector.	chriseppstein	2016-06-28 19:38:09
2087	2016-06-26 20:56:22	I am using Sass with Webpack which allows me to prefix imports with `~` which tells webpack to load the file from node_modules or other directories defined in webpack.config.js. I was wondering if there were any way to tell sass to look up in those directories as well so I can get rid of the "File to import not found or unreadable" errors I am getting in Vim/Syntastic. Example: <S_CODE_TOKEN> Gen…	olalonde	2016-06-29 19:19:45
2087	2016-06-28 19:25:34	are you using ruby sass or node-sass? The answer for how to do this varies by implementation.	chriseppstein	2016-06-29 19:19:45
2087	2016-06-29 07:30:18	ruby sass I believe. <S_CODE_TOKEN> <S_CODE_TOKEN>	olalonde	2016-06-29 19:19:45
2087	2016-06-29 19:19:45	@olalonde is webpack looking for css files or other Sass files? There's this one: https://github.com/jtangelder/sass-loader but it's meant to be used with node-sass. This one claims to work with ruby sass: https://www.npmjs.com/package/ruby-sass-loader, but a quick scan of the implementation tells me it probably doesn't work too well. The right way would use a ruby library to create an [Importer]…	chriseppstein	2016-06-29 19:19:45
2086	2016-06-24 08:40:02	I wanna know if it is possible to me get a message or alert in my terminal saying the font was not loaded, is that possible? right now I can't get any error message. **font variable:** `$font-url: 'http://fonts.googleapis.com/css?family=Open+Sans:100,300,400,700,900'; ` **if conditional** **// Import if Google Fonts URL is defined** <S_CODE_TOKEN> I know It's possible to get the message using Jav…	douglasdeodato	2016-06-28 19:30:24
2086	2016-06-28 19:30:24	This works for me: <S_CODE_TOKEN>	chriseppstein	2016-06-28 19:30:24
2086	2016-07-01 09:23:07	This only checks whether there is a variable with name $font-url. It doesn't check whether the path provided exists or not. In your case, always the if condition will trigger.	douglasdeodato	2016-06-28 19:30:24
2085	2016-06-17 10:07:04	先有这样一个scss .a{ xxxx: xxxx; <S_CODE_TOKEN> } .c{ 这里面我需要.b里面的样式; } 我不希望在.b前面加@at-root 有解决方法嘛？	chinajoy	2016-06-17 19:08:34
2085	2016-06-17 10:15:57	well if you at least translate this to English I will be able to help you.	douglasdeodato	2016-06-17 19:08:34
2085	2016-06-17 10:18:07	First there is such a SCSS .a{ XXXX xxxx; .b{ XXXX xxxx; XXXX xxxx; XXXX xxxx; } } .c{ I need the style inside of.B; } I don't want to add @at-root to the front of the.B. Is there a way to solve it? @douglasdeodato	chinajoy	2016-06-17 19:08:34
2085	2016-06-17 11:57:15	The easiest way is to make the styles inside of B a mixin. Then include that mixin in both B and C. On 17 Jun 2016 8:18 PM, "混在成都" notifications@github.com wrote: > First there is such a SCSS > .a{ > XXXX xxxx; > .b{ > XXXX xxxx; > XXXX xxxx; > XXXX xxxx; > } > } > .c{ > I need the style inside of.B; > } > > I don't want to add @at-root https://github.com/at-root to the front of > the.B. > Is the…	xzyfer	2016-06-17 19:08:34
2084	2016-06-16 23:56:25	Hello, This is an enhancement request, specifically it's an enhancement/feature request for `sass-convert`. Is there any chance we could get an option added to `sass-convert` to allow for the result to not be formatted to contain new lines between statements? For example, currently it formats the code as such: <S_CODE_TOKEN> Note the blank lines between statements. If there were an option to also…	ezrafree	2016-06-22 00:11:52
2084	2016-06-22 00:11:52	The sass-convert tool aims to create a sass output file that is well formatted, but it is not designed to be a generic code formatting tool for Sass. This option is one of a class of potential formatting options that would take sass-convert down a code path of increasing complexity and away from its core purpose (converting one syntax to another). Lots of editors do use sass-convert as a code bea…	chriseppstein	2016-06-22 00:11:52
2083	2016-06-16 06:57:15	Hi, compilation must be fast like visual graphic programs. Yes? Why I use less: <S_CODE_TOKEN> <S_CODE_TOKEN>	aktywnitu	2016-06-16 18:16:45
2083	2016-06-16 18:16:45	We agree. Ruby is slow, that's why we built libsass. <S_CODE_TOKEN> <S_CODE_TOKEN> Which, as you can see here is **14 times** faster than less on equivalent stylesheets. For details on how to install a version of libsass that is best for your particular development environment, please see http://sass-lang.com/libsass.	chriseppstein	2016-06-16 18:16:45
2082	2016-06-15 09:25:57	If a variable is used in an `@if` block its scope behaves differently depending on whether or not the variable already exists in an outer/the global scope. - if it exists in an outer scope then the variable references the one in the outer scope - if it doesn't exist then a new local variable is created http://www.sassmeister.com/gist/dd6ef43ddeefc4fa499b5b43daaca5da Which is confusing, and leads …	wheresrhys
2082	2016-06-15 20:05:39	@wheresrhys that url is a 404 for me. However, the block of an `@if` or `@else` follow the same scoping rules as every other conditional block and loop. These are "semi-global" scopes. The follow slightly different scoping rules when used directly in the global scope (as opposed to when they are used in the local scope of a function, mixin, or selector). This is by design because conditionals and…	chriseppstein
2081	2016-06-14 03:37:55	Apologies if this has been discussed before, I couldn't find it in the issues section. I'm after a feature, which would allow nesting a type selector (plain element) and chain it with a parent using the `&` notation to produce the following output: <S_CODE_TOKEN> Obviously the following example is invalid, but it illustrates the issue: <S_CODE_TOKEN> I have always worked around this by writing ou…	indrekpaas	2016-06-15 00:01:30
2081	2016-06-15 00:01:30	Duplicate of #282. This works right now: <S_CODE_TOKEN> It's not as concise, but it's a decent work around.	chriseppstein	2016-06-15 00:01:30
2080	2016-06-11 22:03:10	**I'm from Brazil** I've never seen a Python code before, but added for me to function calling a variable with the given name. The reason I have done this is to have something like this from Less: `@@var` **Thank You!** --- **Exemplo:** <!-- language: lang-scss --> <S_CODE_TOKEN>	ghost	2016-06-30 17:28:36
2080	2016-06-15 07:50:25	> I've never seen a Python code before That might be because it’s Ruby. I find it super rad that you actually submitted a pull-request to add a feature that you deem useful, unfortunately it cannot be accepted as is. For starters, design decisions are being made by core authors @chriseppstein and @nex3, usually based on long time feedback from the community. Sass has a long history of not blindly…	HugoGiraudel	2016-06-30 17:28:36
2080	2016-06-15 20:17:05	I knew it would not be accepted, my purpose was just to give an idea. He believes that there is a possibility of adding similar functionality? I migrated from LESS to SASS, but call variables through other is something I'm feeling really miss LESS **Google Translate**	ghost	2016-06-30 17:28:36
2080	2016-06-18 11:35:44	Dynamic variables have been solved with maps in Sass. There is no need for such a feature anymore.	HugoGiraudel	2016-06-30 17:28:36
2080	2016-06-30 17:28:36	We suggest that Sass maps be used for this. dynamic variable constructruction as a feature by itself like this, is a less comprehensive feature than maps because with maps you get the ability to iterate over keys and values, inspect the data structure, etc.	chriseppstein	2016-06-30 17:28:36
2079	2016-06-11 21:47:13	I'm from Brazil They could do something like this function? Since I believe that it is not good **Example** `unit_replace(157px, rem)` output: 157rem `unit_replace(157, px)` output: 157px `unit_replace(157em, "")` output: 157	ghost	2016-06-15 00:12:38
2079	2016-06-15 00:12:38	The concept of dimensions makes replacing a unit nonsensical. If there's a value specified in one unit, a conversion ratio can be used. E.g. `$px-per-rem: 16px / 1rem;` And then math expressions will respect and cancel units appropriately. E.g. `10rem * $px-per-rem` would result in `160px`. Similarly, removing the unit of a number is nonsensical unless you know some conversion factor between raw …	chriseppstein	2016-06-15 00:12:38
2079	2016-06-15 16:50:07	@vinivsl Check out https://github.com/justinskolnick/unitize. My approach to SCSS has changed in the years since I published it, so I don't need it anymore. But it looks like you might have a use.	justinskolnick	2016-06-15 00:12:38
2078	2016-06-10 16:32:03	<S_CODE_TOKEN> It currently throws: <S_CODE_TOKEN> Now, I don't expect Sass to do anything with this, as that's the job of a post-processor.. but Sass should at least not throw an error.	stevenvachon
2078	2016-06-12 13:19:51	+1	andypinet
2078	2016-06-13 11:40:56	Have you tried use sass palettes? its a nice feature and I think can help you on that. you can use: saturate, desaturate, lighten, darken to match your colours, as well you can usex rgba,rgb, hex. see that: https://gist.github.com/douglasdeodato/09e64152c8f3a81f0bea794f88e29c39 not sure if that resolve your problem.	douglasdeodato
2078	2016-06-13 13:15:52	Yes, that is what I am transitioning away from. I want to write mostly standard CSS.	stevenvachon
2078	2016-06-13 13:34:39	ok, sorry maybe that should work? - (Sass::Script::Value::Color) rgba($color, $alpha) Sets the opacity of an existing color. Examples: rgba(#102030, 0.5) => rgba(16, 32, 48, 0.5) rgba(blue, 0.2) => rgba(0, 0, 255, 0.2) https://gist.github.com/douglasdeodato/6b7951c2090e673a526324ceaac4c56f	douglasdeodato
2078	2016-06-13 13:43:13	http://cssnext.io	stevenvachon
2078	2016-06-14 00:13:55	If I understand correctly this is referring to the CSS Color Module Level 4 (not 3) [`color` function](https://drafts.csswg.org/css-color-4/#color-function)? This spec appears to still be an editors draft which means it has the potential to change. Sass traditionally does not implement new specifications before they're stable (read: implemented in a browser) because if the spec changes we're stuc…	xzyfer
2078	2016-06-14 00:16:58	And in particular, `color()` did change - what was previously there now lives at `adjust-color()` (and has an issue noting that it needs some serious changes), and the current `color()` is about referring to a color in an arbitrary colorspace defined by a `@color-profile` rule. I highly recommend not trying to copy whatever we're doing in this case until browsers start shipping it. (That's a pret…	tabatkins
2078	2016-06-14 00:39:50	Please re-read my original post: > Now, I don't expect Sass to do anything with this, as that's the job of a post-processor.. but **Sass should at least not throw an error.**	stevenvachon
2078	2016-06-14 00:40:40	A possible solution is providing the option to prefix all Sass functions: <S_CODE_TOKEN>	stevenvachon
2078	2016-06-14 23:37:26	> A possible solution is providing the option to prefix all Sass functions This is a feature of Sass 4.0. In Sass 3.5, there will be a generic work around that could be done in the stylesheet, without needing a patch release. In sass 3.4 (current release), we will need to do a patch release to handle this. @tabatkins There's a ton of functions here that will stomp all over a bunch of Sass functio…	chriseppstein
2078	2016-06-14 23:50:52	@stevenvachon According to @tabatkins this spec is still very much in flux, especially around the `color()` function that you're using here. What is your current use case?	chriseppstein
2078	2016-06-20 16:37:04	@chriseppstein I'm currently using Less followed by [cssnext](https://www.npmjs.com/package/postcss-cssnext). I'd like to swap out Less for Sass/SCSS, but currently cannot because I get errors. **Edit:** Without [less-plugin-future-compat](https://www.npmjs.com/less-plugin-future-compat), Less will error as well. I had tried to do the same for libsass ([libsass#1911](https://github.com/sass/libsa…	stevenvachon
2078	2016-07-13 19:15:24	@chriseppstein ? It would be awesome if 3.4.x could get this feature as an option.	stevenvachon
2078	2016-07-14 18:52:06	@stevenvachon In Sass 3.5 there is a good work-around that is already landed. In Sass 3.4 you can do: <S_CODE_TOKEN> I know it's not ideal. But it does produce the desired output.	chriseppstein
2078	2016-07-14 18:58:36	Since I already have the desired code using Less, I'll stick with that for now. When is 3.5 due out?	stevenvachon
2078	2016-07-14 20:03:25	@stevenvachon we'll announce on twitter when it's released.	chriseppstein
2078	2016-07-14 21:44:04	Any time soon, perhaps? With the above information, should we close this then?	stevenvachon
2078	2016-07-14 22:06:58	@stevenvachon not in the next month. I'd like to leave this open for now.	chriseppstein
2078	2016-10-27 17:12:48	@chriseppstein is there an issue or something for the function prefixing in v4 that we can follow?	stevenvachon
2077	2016-06-10 00:05:12	Currently if you try to divide a map or multiple function references you get an error about the type not being able to be output to css. Instead we should give an error like "cannot divide with a map".	chriseppstein
2076	2016-06-08 11:40:55	It would be very handy to have an alternative to `@extend`, that imports the ruleset from another selector. LESS does this in this way: <S_CODE_TOKEN> Output: <S_CODE_TOKEN> P.S. I hope this is not a duplicate, but I didn't find a name for this functionality, so it was rather hard to search for it.	gligoran	2016-06-08 22:18:11
2076	2016-06-08 22:18:11	We considered this feature and decided against it. The reasoning is that mixins should be used in this case. When you change a mixin, you know you are changing other things that use it. But if we add this feature, you never know if you change some selector whether you're changing other selectors that incorporate it; that creates code paralysis that prevents a stylesheet from evolving.	chriseppstein	2016-06-08 22:18:11
2075	2016-06-08 00:41:14	Is this allowed at all officially? <S_CODE_TOKEN> It compiles without problem and as expected: <S_CODE_TOKEN> However I cannot find any reference. The [SASS Reference for Interpolation](http://sass-lang.com/documentation/file.SASS_REFERENCE.html#interpolation_) only talks about interpolating simple variables and nothing remotely similar to an operation inside the interpolation itself. > Note, thi…	franciscop	2016-06-08 22:15:34
2075	2016-06-08 22:15:34	Interpolation allows any script expression to be inside.	chriseppstein	2016-06-08 22:15:34
2074	2016-06-06 21:57:59	At the moment `@extend`ing a selector that is defined just with empty body <S_CODE_TOKEN> throws the following error <S_CODE_TOKEN> suggesting that the `%pattern` definition, being empty, is discarded right away. The code above should be self-explanatory as to why this might be undesirable. Seeing as making the body not empty, e.g. adding a compiled `/* css comment */` makes it work just fine, wo…	hon2a	2016-06-09 07:51:33
2074	2016-06-07 08:13:47	this can work <S_CODE_TOKEN>	andypinet	2016-06-09 07:51:33
2074	2016-06-07 08:32:50	@andypinet Yeah, I said that near the end of the description. Still, it'd be nicer if it worked without the work-around.	hon2a	2016-06-09 07:51:33
2074	2016-06-08 21:43:44	What is the use case here? Extending a selector that will be pruned from output is just as confusing as extending a selector that didn't exist and silently ignoring. You can add `!optional` to your extend directive to make it succeed if the base selector isn't output.	chriseppstein	2016-06-09 07:51:33
2074	2016-06-09 07:51:33	@chriseppstein Thanks for that, you prompted me to try the full use-case I put in the description on [SassMeister](http://www.sassmeister.com/) and it actually works as long as there is a non-empty use of `%abstract` later in the code. That means your `!optional` suggestion is also applicable to flag `.instance` as `%abstract` without being sure that `%abstract` will be used anywhere. Originally …	hon2a	2016-06-09 07:51:33
2073	2016-06-06 11:26:42	Hello, So as I believe there was some updates recently that I found out only by reinstalling my whole OS. Now with a fresh reinstall of nodejs & gulp - sass won't get me to render extends across files: Here's the file structure ├── styles.scss - imports _style-main ├── _styles-main.scss - imports _extends and _icons ├── _extends.scss ├── _icons.scss in _icons.scss I declare an extend: <S_CODE_TOK…	alexcracea	2016-06-06 17:40:04
2073	2016-06-06 17:40:04	It looks like you're trying to compile a partial by itself.	chriseppstein	2016-06-06 17:40:04
2073	2016-06-07 07:41:42	@chriseppstein not really, I include an extend from _icons.scss inside _extends.scss that are both imported in _styles-main in a correct order, plus, there are more .scss files in the project. There is something wrong with the package version after the sass update on this project. I tried downgrading gulp and npm and it didnt help, couldn't downgrade node-sass though. Curious is that if i make a …	alexcracea	2016-06-06 17:40:04
2073	2016-06-07 12:55:49	Found the issue source, it was all because the import partials was wrong. The only thing mattered was the fact that by the time of developing we used an older version of sass and were getting no errors.	alexcracea	2016-06-06 17:40:04
2072	2016-06-03 13:56:22	Reduced test case: http://www.sassmeister.com/gist/5720b6f7aac53433123f71395a6708f8 Is this intended? I would expect "margin: 0 -15px" as output.	Wolfr	2016-06-06 08:53:24
2072	2016-06-03 14:05:00	try this: .modal-body { .row { margin: 0 -#{$grid-gutter-width/2}; } } http://www.sassmeister.com/gist/4474904b97d170f48a5ffd1d0642282f Check the documentation about: **Interpolation: #{}, Operators and Numbers** . You will understand better :) http://sass-lang.com/documentation/file.SASS_REFERENCE.html I hope it helped you,	douglasdeodato	2016-06-06 08:53:24
2072	2016-06-06 08:53:24	Yes. Thank you!	Wolfr	2016-06-06 08:53:24
2071	2016-06-03 00:00:57	Hello! This is my first attempt of contributing here. I saw the issue in https://github.com/sass/sass/issues/512, and thought it would be a good starting point for me.	thiagorb	2016-12-11 22:58:27
2071	2016-06-29 22:04:59	Hi @thiagorb Thanks for the patch, sorry for the delay in reviewing it. My first and biggest concern is that this implementation of the gray() is going to give different results than [the algorithm that is specified by the gray() function in CSS](https://drafts.csswg.org/css-color/#gray-to-rgb). The color spec level 4 has a bunch of new algorithms for color handling and this is our first foray in…	chriseppstein	2016-12-11 22:58:27
2071	2016-12-11 22:58:27	Thanks for the patch, and sorry for the long response time! Unless we can find a new maintainer, [Ruby Sass is on track to be deprecated](http://blog.sass-lang.com/posts/1022316-announcing-dart-sass), so we aren't accepting non-critical new features at this time. I'm marking this as "on ice", which means that if/when we find a new maintainer, they can find it and revive it.	nex3	2016-12-11 22:58:27
2070	2016-05-31 11:31:27	<S_CODE_TOKEN> <S_CODE_TOKEN> Error: <S_CODE_TOKEN> I am using Gulp.	guoyunhe	2016-06-01 04:27:08
2070	2016-06-01 04:27:08	Found the reason, I import in a wrong way.	guoyunhe	2016-06-01 04:27:08
2069	2016-05-28 03:42:52	Sass will remove empty selectors by default, Is there an options to disable this? Such as <S_CODE_TOKEN> will compile to nothing, but I want it compile to `.empty{}`, otherwise I got error when using css-modules. ref: https://github.com/sass/node-sass/issues/1569 https://github.com/css-modules/css-modules/issues/140	camsong	2016-06-02 21:02:23
2069	2016-06-01 13:39:21	i have a idea like this <S_CODE_TOKEN>	andypinet	2016-06-02 21:02:23
2069	2016-06-02 09:35:04	[Can be done with important comments](http://libsass.ocbnet.ch/srcmap/#LmVtcHR5IHsKICAgIC8qISBrZWVwICovCn0=) <S_CODE_TOKEN>	mgreter	2016-06-02 21:02:23
2069	2016-06-02 21:02:23	What @mgreter said. Although, a random weird comment isn't very self documenting so maybe wrap it up in a mixin: <S_CODE_TOKEN>	chriseppstein	2016-06-02 21:02:23
2069	2016-06-03 00:26:57	It works, thanks @mgreter. Could you tell more about why sass remove empty selectors?	camsong	2016-06-02 21:02:23
2069	2016-06-06 17:45:53	> Could you tell more about why sass remove empty selectors? @camsong 1. A selector with no properties has no meaning to a browser. 2. It is the selector analog of pruning out properties that are set to `null`. 3. It cleans up the use case of including a mixin into a selector that conditionally produces no output based on configuration settings, global state, etc. In those cases, a selector is un…	chriseppstein	2016-06-02 21:02:23
2068	2016-05-26 07:27:05	I was surprised by `--sourcemap=inline`, since it actually includes source into map, but not map into source. What do you think about having option for embedding sourcemap into resulting CSS? My use case is that generally my Apache and Nginx configs only allow css/js/fonts//images files to be accessible from the web, but not scss/ls/map files. So having source map bundled with CSS seems really co…	nazar-pc
2068	2016-06-02 21:05:51	Is there a reason why you can't change your config to make your source map files available?	chriseppstein
2068	2016-06-02 21:57:46	Obviously, it is technically possible, but there are 2 files already: source and compiled, and I'd like to avoid having third one for each source.	nazar-pc
2068	2016-06-02 22:05:36	I'm not opposed to adding another sourcemap output type. But we have much bigger issues on our plate right now so if someone makes a pull request against the `next` branch. we will accept it after code review.	chriseppstein
2067	2016-05-23 23:57:23	There's a case where the interpolation in master doesn't match the stable behavior and where 3.4 doesn't emit a deprecation warning: if interpolation appears before text that could be the middle part of an identifier but not the start, master will treat that as a list rather than a single identifier. That is, `foo#{bar}12` is parsed as ``foo#{bar}` 12`. The 3.4 behavior is correct here. The inter…	nex3	2016-05-27 18:30:15
2066	2016-05-23 18:22:06	To be honest, I'm not sure how exactly that issue should be named, since I can't tell for sure is it more related to referencing itself, or mutability. Instead of long explanations, let's go straight to examples: <S_CODE_TOKEN> This seem fine. Now, imagine that somewhere you need to _write_ to that global map. You could imagine something like this: <S_CODE_TOKEN> But it won't work for obvious rea…	ArmorDarks	2016-05-23 20:38:49
2066	2016-05-23 20:38:49	All Sass values are immutable. Code will need to be structured around return values instead of being based on side-effects. That is, the code that is calling `test-set` should look like `$global-map: test-set($test, $value, $global-map) !global`	chriseppstein	2016-05-23 20:38:49
2066	2016-05-23 20:54:02	Hi @chriseppstein Thanks for your reply! Ah, I see, as I've supposed they're indeed immutable. That's fine, of course. Though, I'm trying really hard to apply you code and understand how does it solve described issue, without any luck. Am I missing something?	ArmorDarks	2016-05-23 20:38:49
2066	2017-03-03 11:27:51	@chriseppstein any chances for this to be reviewed? Judging from your newer issues you're now less opposed to side-effects in functions. Personally, I'm not fan of side effects too, but in some scenarios Sass just forces you to use them, because there are no easy way to pass certain values (for example, between mixins https://github.com/sass/sass/issues/871). I do not think that your solution is …	ArmorDarks	2016-05-23 20:38:49
2066	2017-03-11 21:51:35	@chriseppstein? @nex3? Anyone? If reply on this issue can't be provided right away, please, at least __re-open this issue__. I think it is very impolite to close issue right away without any meaningful solution.	ArmorDarks	2016-05-23 20:38:49
2066	2017-03-13 20:08:11	@ArmorDarks The solution is to write your code differently so that the calling code performs the mutation in place instead of relying on side-effects. <S_CODE_TOKEN> Then use this function mutate an existing map in the scope where it is defined: <S_CODE_TOKEN>	chriseppstein	2016-05-23 20:38:49
2066	2017-03-13 20:11:35	@ArmorDarks FWIW, I never suggested that you create global variables per se. just that if you have a global variable you are mutating in a local scope to make sure to use the `!global` modifier when you update the variable reference. I think a best practice is to avoid globals as much as possible.	chriseppstein	2016-05-23 20:38:49
2065	2016-05-20 19:32:00	Specs are in https://github.com/sass/sass-spec/tree/import-supports/spec/sass_3_4_x/simple_supports_clause_in_import This change fixes #1967.	chriseppstein	2016-05-20 22:15:43
2065	2016-05-20 20:12:37	:+1: as long as Travis succeeds!	nex3	2016-05-20 22:15:43
2064	2016-05-19 20:13:41	Closes #1988 Specs are in https://github.com/sass/sass-spec/tree/content-exists/spec/sass_3_5/functions/content-exists Tasks Remaining: - [x] CHANGELOG - [x] Source documentation - [x] Reference Docs - [ ] Stop using the sass-spec branch once merged.	chriseppstein	2016-05-26 19:30:26
2064	2016-05-19 20:16:57	sass-spec PR: https://github.com/sass/sass-spec/pull/870	chriseppstein	2016-05-26 19:30:26
2064	2016-05-20 19:17:01	Done reviewing!	nex3	2016-05-26 19:30:26
2064	2016-05-25 23:05:04	@nex3 All code review comments have been addressed. 👍 ?	chriseppstein	2016-05-26 19:30:26
2064	2016-05-25 23:09:14	:+1:	nex3	2016-05-26 19:30:26
2063	2016-05-19 19:34:58	As discussed on Slack... **Creating partially applied functions** <S_CODE_TOKEN>	davidkpiano
2063	2016-05-23 17:55:42	Oh my, will we finally receive calls for functions? I hope we'll also get `apply`, which will spread provided list into function parameters? Or spread `...params` operator will do nicely too... Necessity to create references manually with `function-reference()` after JavaScript sounds like a heresy to me, but I understand that with Sass we don't have much other options... Though, I get feeling li…	ArmorDarks
2063	2016-05-23 18:30:49	And one more thing. Wouldn't that work too? <S_CODE_TOKEN> Defining of reference here seems to be not needed unless you want to put function as expression into some variable. First argument of `call` is always a name of a function, so why we should always put there a defined reference? If string provided, why won't it just search for a straight match with a name of one of already defined function…	ArmorDarks
2063	2016-05-23 20:59:12	@ArmorDarks Sass already has the `call` function for invoking functions by value. And we already have variable arguments. See the release notes for Sass 3.3: http://sass-lang.com/documentation/file.SASS_CHANGELOG.html#330_7_march_2014	chriseppstein
2063	2016-05-23 21:04:18	> In other words, `call` could accept string, name of function, or a reference. It does right now. But we are changing this behavior in 4.0 to only accept references because of how name resolution is changing in 4.0. See #2061 for more details.	chriseppstein
2063	2016-05-23 21:11:54	@chriseppstein Thanks for explanation, I didn't see that PR. My bad. That was exactly what I've been asking about. So, no more strings in calls, as I've thought. Sadly enough. Won't it be possible to automatically call `$__tempFuncRef__: function-reference({{ functionName }});` by Sass itself before any `call`, which uphold string as first argument? This will allow to preserve previous behavior a…	ArmorDarks
2063	2016-05-23 21:24:39	@ArmorDarks No. In 4.0, the issue is that in many cases the code performing the call is in a different module than the code specifying the name of the function to invoke. In 4.0 global functions don't exist. Lexical scoping rules mean that it's quite unlikely that the code performing the call would be able to resolve the function name from that scope or worse, it may resolve to a different functi…	chriseppstein
2062	2016-05-19 13:39:12	I have node.js and gulp.js installed, npm install works fine but then when I try to run the gulp local webserver it stops at 'sass' with the error messages below. I have tried uninstalling node.js and gulp.js as well as wiping out the node_modules folder and running npm install again but no luck yet. Any suggestions? `[09:50:25] Starting 'generate-sass-index'... [09:50:26] Finished 'generate-sass…	jalarson1	2016-05-19 17:32:56
2062	2016-05-19 17:32:56	Your sass code has an error in it.	chriseppstein	2016-05-19 17:32:56
2062	2016-05-19 17:37:39	Ok. Clearly this wasn't the place to go to get help with how to fix my problems with sass.	jalarson1	2016-05-19 17:32:56
2061	2016-05-18 01:27:29	In 4.0, the call function taking a string won't work because name resolution has to be done lexically. So in 3.5 we are deprecating the string form of `call` and introducing a new function `function-reference` which returns a value that can preserve the lexical scope (closure) at the time the reference is created. In 4.0, this allows that function to be invoked in other lexical contexts. In 3.5, …	chriseppstein	2016-06-18 00:12:38
2061	2016-05-21 00:49:56	Finished reviewing! The core implementation seems right, but there's a bunch of design stuff we should hash out.	nex3	2016-06-18 00:12:38
2061	2016-06-10 20:54:37	Done reviewing!	nex3	2016-06-18 00:12:38
2060	2016-05-12 22:03:07	Hey, I originally posted this question on StackOverflow, but as got no answer (even after a bounty), I am asking for your help through this channel. http://stackoverflow.com/questions/37128950/sass-mixin-callback-or-replace-content Is there any way to do this? Thank you.	caiotarifa	2016-05-13 17:53:12
2060	2016-05-13 17:53:12	Duplicate of #871	chriseppstein	2016-05-13 17:53:12
2059	2016-05-12 14:01:53	**Tested versions**: v3.3.6 via node-sass (sorry, I can't run/test it against the ruby implementation directly) Given the following input: <S_CODE_TOKEN> You'll get the following output: <S_CODE_TOKEN> The problem here is that `#{&}`, which I used here in this example to prepend some selector (`.something-at-root`) right at the beginning, which causes the compiler to generate wrong output. I'd ex…	cH40z-Lord	2016-05-12 19:36:56
2059	2016-05-12 14:03:12	@cH40z-Lord you can test Ruby Sass output online with http://sassmeister.com/	xzyfer	2016-05-12 19:36:56
2059	2016-05-12 14:21:42	@xzyfer great, though the output is the same no matter what version I test it against: http://www.sassmeister.com/gist/caaadc02bbacce49790781fa2b122fbd	cH40z-Lord	2016-05-12 19:36:56
2059	2016-05-12 14:26:29	See https://github.com/sass/sass/issues/1556	cimmanon	2016-05-12 19:36:56
2059	2016-05-12 19:36:56	> To me it looks like the entire string is just pasted into its destination without honoring the `,`. Yes, that's what `#{}` does. It inserts the SassScript expression as a string at that location. What you wanted was `@at-root #{selector-append(".something-at-root", &)}`	chriseppstein	2016-05-12 19:36:56
2058	2016-05-11 21:20:34	According to the Sass language specification, the use of _&#64;extend_ within _&#64;media_ (or other CSS directives) may only extend selectors that appear within the same directive block. However, if the referenced selector by the &#64;extend is also present in the outer scope, it fails applying the &#64;extend rule and throws an error message. An example SCSS code: <S_CODE_TOKEN> The error messa…	vecerek	2016-05-12 21:09:10
2058	2016-05-12 21:09:10	Duplicate of #1050	chriseppstein	2016-05-12 21:09:10
2057	2016-05-11 20:31:50	Implements the most requested feature: #626. The following tasks remain: - [x] sass-spec tests. - [x] CHANGELOG. - [x] Language Reference docs This feature adds the ability to include a mixin dynamically. It is the mixin equivalent to the `call()` function. A new "magic" mixin named `mixin` is exposed who's behavior is to take in the arguments and call another mixin, taking the first positional a…	chriseppstein
2057	2016-05-13 18:41:52	Done reviewing! Let's talk about the broader strategy here at our meeting this afternoon.	nex3
2057	2016-05-18 01:40:31	This depends on https://github.com/sass/sass/pull/2061 before it can land.	chriseppstein
2057	2016-09-09 12:35:56	@chriseppstein any updates on this getting merged?	lifeiscontent
2057	2016-10-04 20:39:55	@chriseppstein I'm also interested on if there are updates for this pull request. It seems like #2061 was merged in.	internetErik
2057	2016-12-14 10:51:46	+1	dawidk92
2057	2017-01-14 20:17:29	Removing from the 3.5 milestone, since I don't think Chris will have time to iterate on it and we want to move forward with the release.	nex3
2056	2016-05-11 06:51:53	I try to compile input.scss to output.scss (both in scss format, that's preparation for future work that's not under my control). This is input.scss content (there's undefined function in it): <S_CODE_TOKEN> It compiles successfully, the result is: <S_CODE_TOKEN> It means compiler does not know about undefined function and just includes it as is. That's the expected behavior. Next, let's change i…	Kasheftin	2016-05-11 17:37:03
2056	2016-05-11 17:37:03	Your expected result is invalid CSS. We give an error here because keyword arguments tell us this is intended to call a Sass function and since it doesn't exist, this is a coding mistake. If it worked how you suggest developers would spend more time debugging their typos and then would wonder why we didn't give them an error.	chriseppstein	2016-05-11 17:37:03
2056	2016-05-11 17:57:49	Then why don't you give an error in the first case, with `myundefinedfunc(100)`? I expect the same behaviour nevertheless if there's keyword argument or not.	Kasheftin	2016-05-11 17:37:03
2056	2016-05-11 18:03:03	@Kasheftin That syntax is indistinguishable from CSS syntax so for forward-compatibility with future versions of CSS that may occur between Sass releases, we do not have a white-list of legal CSS functions.	chriseppstein	2016-05-11 17:37:03
2055	2016-05-10 19:29:15	I've reported this issue [in this closed issue comment](https://github.com/sass/sass/issues/1646#issuecomment-218261257) but after some digging I found that my problem is something else. Just to explain my issue again: I have in my rails application many vendor assets, `js` and `css`, that are downloaded and compiled on each deploy. After the last deploy some css rules stopped working. After a lo…	NicosKaralis	2016-05-11 17:34:18
2055	2016-05-10 19:47:21	After more digging I found a possible cause for this problem. Inside `@media` declaration each comment, `\* *\` or `\*! *\`, will have a semicolon after it. They shouldn't. This is the only place where I found this happens	NicosKaralis	2016-05-11 17:34:18
2055	2016-05-11 17:34:18	I'm pretty sure this isn't a sass bug. I can't reproduce it using the Sass CLI and it's unlikely that such a bug could go unnoticed in Sass for so long since I can't imagine any recent change to our stable branch that could have affected this. If you can provide a failing test case, outside of your rails asset pipeline, we will be happy to dig into it further.	chriseppstein	2016-05-11 17:34:18
2054	2016-05-08 06:22:44	In JavaScript, I would namespace functions as follows: <S_CODE_TOKEN> I would like to do the same with Sass mixins too, to make sure that the mixins I define won't have any conflict with mixins defined by other third party sass files. I tried searching for the same, but couldn't find a good solution. Is there a way in which I can namespace mixins in Sass? If yes, please help me with a pointer. El…	bvsatyaram	2016-05-09 18:19:20
2054	2016-05-08 06:45:05	Duplicate https://github.com/sass/sass/issues/353	xzyfer	2016-05-09 18:19:20
2054	2016-05-09 18:19:19	This is planned for 4.0	chriseppstein	2016-05-09 18:19:20
2053	2016-05-06 23:47:21	Closes #2050 @chriseppstein This is incompatible with some sass-spec specs; I'm not sure the right way to land it without breaking either our tests or libsass's.	nex3	2016-05-09 22:53:31
2052	2016-05-06 20:29:38	# Input <S_CODE_TOKEN> # Expected output <S_CODE_TOKEN> # Output All of the following produce the same output: - sass-3.4.22 - libsass-3.3.6 (node-sass-3.6.0) - libsass-3.3.6 ([via source map inspector](http://libsass.ocbnet.ch/srcmap/#Zm9vCnsKICAgIEBtZWRpYSBzY3JlZW4KICAgIHsKICAgICAgICBiYXI6IDI7CiAgICB9CiAgICBiYXI6IDE7Cn0K)) <S_CODE_TOKEN> Note that `bar: 1` has been moved before media query. # U…	marek-saji	2016-05-09 18:30:08
2052	2016-05-06 22:19:02	Duplicate of https://github.com/sass/sass/issues/1751	cimmanon	2016-05-09 18:30:08
2052	2016-05-09 18:30:08	Knowing what I know now, I prefer Sass to work how you suggest, but for better or worse, this is how Sass has worked for a very long time and for reasons that seemed good at the time. Changing this would require an onerous deprecation process and the work that people would need to do for that isn't (imo) justified by the net benefit. Note: there is a more trivial work around than you posted. Just…	chriseppstein	2016-05-09 18:30:08
2052	2016-05-11 22:06:40	@chriseppstein I agree that it is not a common enough use case to worry about, if it requires too many changes. I'm using SASS for few years now and bumping into this just now. Also thank you for the work around, it does look better than separate block. {:	marek-saji	2016-05-09 18:30:08
2051	2016-05-05 22:30:13	this new feature needs documentation.	chriseppstein	2016-05-20 21:52:38
2051	2016-05-20 21:52:38	Closed by 7f9c81620764d3d6f0fd57423f46e9050abbc549	nex3	2016-05-20 21:52:38
2050	2016-05-05 20:19:34	These specs issue deprecation warnings about interpolation in 3.4 & 3.5 but the output in 4.0 is unchanged so the warnings seem unnecessary. Unsure how likely actual users are to be tripped up by this but it seems like we should investigate. <S_CODE_TOKEN>	chriseppstein	2016-05-09 22:53:31
2049	2016-05-05 19:20:39	If a identifier ends with parens indicating it is a function call. E.g. `un#{quo}te(asdf)` then in Sass 3.5: we get `unquote(asdf)` as output but in Sass 4.0 we get `unquo te(asdf)` (note: the introduction of a space). According to @nex3 this is an unintended change.	chriseppstein	2016-05-20 21:52:52
2049	2016-05-07 00:07:00	This is more complicated than it looks. In Sass 3.5, `un#{quo}te(asdf)` parses as ``un#{quo}#{te(asdf)}``—meaning that it is actually _calling a function_. In this case, there's no function named `te()` defined, so the function call returns the unquoted string ``te(asdf)``, but that's not necessarily true. For example, if you write `b#{o}red(#abc)` in 3.5, you get ``bo170``, since `red(#abc)` is …	nex3	2016-05-20 21:52:52
2049	2016-05-11 17:26:19	I agree that #1 is best, I think that if this is in use in actual stylesheets, it's probably to avoid functions from being interpreted as sass functions.	chriseppstein	2016-05-20 21:52:52
2049	2016-05-13 23:31:37	Thinking this through further, I think `#{$name}(foo)` should actually be parsed as ``#{$name}(#{foo})``. This follows from [the CSS grammar for a function token](https://drafts.csswg.org/css-syntax-3/#ref-for-typedef-function-token-2) and the fact that in Sass, `#{$name}` is in and of itself a valid identifier.	nex3	2016-05-20 21:52:52
2048	2016-05-05 13:08:42	<S_CODE_TOKEN> Code above compiles to: <S_CODE_TOKEN> While expected result is: <S_CODE_TOKEN> However, workaround like this results in proper compiled CSS: <S_CODE_TOKEN> But it is quite ugly.	nazar-pc	2016-05-05 19:30:14
2048	2016-05-05 19:10:25	Hi, thanks for the report. This is a duplicate of #818.	chriseppstein	2016-05-05 19:30:14
2048	2016-05-05 19:30:14	Thanks, I've subscribed to it	nazar-pc	2016-05-05 19:30:14
2047	2016-05-04 09:14:42	I am having problems putting something like the following repetitive variable declarations inside a loop: <S_CODE_TOKEN> I thought i could just do this: <S_CODE_TOKEN> But SCSS is complaining that it is invalid CSS, but i am not trying to write CSS, i am just trying to set some variables that i can use later on. Is there a way to set variables dynamically like this, without declaring any CSS?	wouter-muller	2016-05-04 18:47:20
2047	2016-05-04 11:54:25	There is no way to interpolate variable name in SCSS, this is the reason why $px#{$i} is now working.	michalweiser	2016-05-04 18:47:20
2047	2016-05-04 11:56:08	Duplicate of https://github.com/sass/sass/issues/132	cimmanon	2016-05-04 18:47:20
2047	2016-05-04 11:59:13	To do this you need a list <S_CODE_TOKEN> Now you can access you px via `nth` <S_CODE_TOKEN>	xzyfer	2016-05-04 18:47:20
2047	2016-05-04 12:02:17	^ Was just about to post what @xzyfer said, haha. Except, you should probably use `$i * 1px` instead of `#{$i}px` so it's an actual length value and not a string.	davidkpiano	2016-05-04 18:47:20
2047	2016-05-04 12:03:35	@davidkpiano makes sense, updated.	xzyfer	2016-05-04 18:47:20
2047	2016-05-04 12:15:26	OK, thanks guys! @xzyfer Interesting example with the list! I will only need a handful of these variables, so i'll just write them out without a loop...	wouter-muller	2016-05-04 18:47:20
2046	2016-05-03 22:30:05	This PR builds upon #1878 but addresses code review comments made in that PR as well as adds more tests and implements the corresponding behavior for definition arglists. Sass spec tests are in https://github.com/sass/sass-spec/pull/860 and will land after this.	chriseppstein	2016-05-05 20:43:58
2046	2016-05-05 20:43:18	@royels FYI this is landing finally.	chriseppstein	2016-05-05 20:43:58
2045	2016-05-03 22:28:21	This PR builds upon #1878 but addresses code review comments made in that PR as well as adds more tests and implements the corresponding behavior for definition arglists. Sass spec tests are in https://github.com/sass/sass-spec/pull/860 and will land after this.	chriseppstein	2016-05-03 22:29:14
2045	2016-05-03 22:29:14	:( closing -- I didn't set the target branch correctly.	chriseppstein	2016-05-03 22:29:14
2044	2016-05-03 09:43:13	Using nested import with parent selector creates incorrect output: <S_CODE_TOKEN> Since this behavior, I expected: <S_CODE_TOKEN> In case this is expected behavior, please close this issue.	michalweiser
2043	2016-04-29 21:27:56	investigate	chriseppstein	2016-05-05 20:39:07
2043	2016-05-03 19:08:14	The following tests give a deprecation warning against `stable`, but no warning on `next`. <S_CODE_TOKEN> The deprecation warnings should be the same on both branches. I did a spot check in `spec/scss/function-names`: The value `un#{quo}te("hello")` used to compile to `unquote("hello")` but in 4.0 it compiles to `unquo te("hello")`, On stable this gives a deprecation warning, but on next it does …	chriseppstein	2016-05-05 20:39:07
2043	2016-05-05 20:39:07	all fixed.	chriseppstein	2016-05-05 20:39:07
2042	2016-04-29 21:11:42	investigate	chriseppstein	2016-05-04 20:44:26
2042	2016-05-04 20:44:26	For now I've locked our dependency to listen 3.0.x	chriseppstein	2016-05-04 20:44:26
2042	2016-05-04 20:44:52	Bug filed against https://github.com/guard/listen/issues/390	chriseppstein	2016-05-04 20:44:26
2041	2016-04-29 12:06:46	Issue description: in a multi-user environment others cannot delete the .sass-cache folder since files are created with umask 0600. Fixes #1623.	ralinc	2016-04-29 18:10:02
2040	2016-04-28 23:42:28	These global settings make sass unreliable in a concurrent environment. Using Thread locals now to maintain the present API while avoiding concurrency issues.	chriseppstein	2016-04-29 18:09:27
2040	2016-04-30 00:18:18	Added a few comments!	nex3	2016-04-29 18:09:27
2040	2016-05-03 21:32:57	@nex3 Thanks for reviewing. Commit 6e8a053f3f1b3c58d3c7db057d7df80e8fee3752 has the changes you suggested.	chriseppstein	2016-04-29 18:09:27
2039	2016-04-27 09:21:17	modified sass/pages/css/global/global.sass [Listen warning]: Change block raise an execption: undefined method `to_tree' for nil:NilClass Backtrace: /Library/Ruby/Gems/2.0.0/gems/sass-3.4.18/lib/sass/plugin/staleness_checker.rb:184:in`tree' /Library/Ruby/Gems/2.0.0/gems/sass-3.4.18/lib/sass/plugin/staleness_checker.rb:174:in `compute_dependencies' /Library/Ruby/Gems/2.0.0/gems/sass-3.4.18/lib/sas…	biblesyme	2016-04-27 19:29:40
2039	2016-04-27 19:29:40	Please upgrade to `3.4.22` and let us know if you're still seeing it.	chriseppstein	2016-04-27 19:29:40
2039	2016-04-27 19:32:17	Also, if you're still seeing it please show us how you're running sass and provide steps to reproduce.	chriseppstein	2016-04-27 19:29:40
2038	2016-04-23 08:17:23	libsass 3.3.5 <S_CODE_TOKEN> output is <S_CODE_TOKEN>	dangreen	2016-04-25 17:46:38
2038	2016-04-23 08:28:05	@dangreen any time LibSass and Sass differ it is a LibSass bug. Please open an issue with LibSass.	xzyfer	2016-04-25 17:46:38
2038	2016-04-25 17:46:38	https://github.com/sass/libsass/issues/2042	chriseppstein	2016-04-25 17:46:38
2037	2016-04-23 06:33:05	prints error: <S_CODE_TOKEN> doesn't print error: <S_CODE_TOKEN>	dangreen	2016-04-25 17:45:35
2037	2016-04-25 17:45:35	This is because `%` is the "modulo" operator. The error you're getting is the same error you would be getting if you had typed `#{"5"}+ #{"5"}+`. Sass is basically saying "this operator is missing an operand". You can fix this by moving the percent sign into your variable or by using string interpolation instead of bare interpolation. Or even better, by using the percent unit properly by attachin…	chriseppstein	2016-04-25 17:45:35
2036	2016-04-23 05:00:07	LibSass will [merge a change](https://github.com/sass/libsass/pull/2032) that fixes the most urgent issues with handling `:not` wrapped selectors. Unfortunately I'm not able to avoid a breaking\* change. For illustration see the following sample: <S_CODE_TOKEN> Compile to (with ruby sass): <S_CODE_TOKEN> With libsass this will yield: <S_CODE_TOKEN> The only difference is that `:not(.asd, .qwe)` i…	mgreter	2016-10-04 18:13:34
2036	2016-04-25 17:37:14	This seems reasonable to me. The syntax we're generating is legal in selectors level 4, but not in level 3 and does not currently work for chrome.	chriseppstein	2016-10-04 18:13:34
2036	2016-04-25 17:37:24	@nex3 thoughts?	chriseppstein	2016-10-04 18:13:34
2036	2016-04-29 18:09:17	This is intended behavior. The `:not(.asd, .qwe)` selector is what the user originally authored; Sass won't create new Selectors 3-incompatible code if it can help it, but we also won't stop the user from doing so. In general, we don't do _any_ modificiation of user-authored selectors beyond what's necessary to resolve `@extend`. Doing it in this particular instance would be a special case that w…	nex3	2016-10-04 18:13:34
2035	2016-04-21 23:31:52	I'm in the process of trying to upgrade Sass from 3.2.19 to 3.4.22 (my main goal is updating sprockets, but since the 3.2.19 version of sass is locking sprockets to an older version, I need to update sass). Basically, I'm getting numerous errors running our test suite like <S_CODE_TOKEN> For many of these, it makes sense, as the selector in question was removed by our front end guy some time ago …	erichummel	2016-04-22 20:26:16
2035	2016-04-21 23:35:23	Sounds like your imports are not partials.	cimmanon	2016-04-22 20:26:16
2035	2016-04-21 23:39:45	@cimmanon the only difference between a partial and a regular css file is the leading underscore, right? `@import "common/icons"` is referring to the file common/_icons.scss, likewise, `@import "desktop/modals"` is referring to desktop/_modals.scss [EDIT] and both of them are imported in a manifest file that `@imports` loads of partials	erichummel	2016-04-22 20:26:16
2035	2016-04-22 19:19:53	@erichummel I cannot reproduce this issue according to your description unless I try to compile `desktop/modals` directly (since you say it doesn't import `common/icons` itself (which I think was what @cimmanon was trying to say. if you run `sass --update` or `sass --watch` and desktop/modals is not a partial then sass will try to compile it.	chriseppstein	2016-04-22 20:26:16
2035	2016-04-22 19:24:33	thanks for looking into it, @chriseppstein - I'm trying to create a super simple test case on a fresh rails app to reproduce the issue. I'll either reproduce it, in which case I'll push the test case to github and share it here, or I won't be able to reproduce it and I'll have to dissect what the difference between my app and the test app is, in which case I will post my findings here and close t…	erichummel	2016-04-22 20:26:16
2035	2016-04-22 20:26:16	welp, try as I might, I couldn't reproduce the issue in a new rails app, and in the process of noting the difference between my app and the test case I tracked down a few more erroneous `@extends` and voila, the problem has disappeared. I guess I must have been so bleary eyed while stuck in the weeds with this yesterday that I misread the error or something. At any rate, if anyone else runs into …	erichummel	2016-04-22 20:26:16
2034	2016-04-20 17:38:40	<S_CODE_TOKEN> outputs <S_CODE_TOKEN> Why isn't `$percent` being replaced with `100%` here?	lambdabaa	2016-04-20 17:58:07
2034	2016-04-20 17:58:07	I can't reproduce this using either node-sass or ruby sass. Please file node-sass bugs at https://github.com/sass/node-sass/issues	chriseppstein	2016-04-20 17:58:07
2033	2016-04-14 19:09:12	Hello, Since 2 days, i'm searching for why my extend doesn't work. I didn't find any reply so i'm opening a new issue. I finally found why but I can't explain it. From my project, I have 2 components, as showed here : https://gist.github.com/Sorendil/a205bffb40addffd5678d40abb376582 But first, some explanations. In cards actions (file card.scss line 7), I want all buttons to have the button style…	Sorendil	2016-04-18 18:16:18
2033	2016-04-14 21:46:21	Hi, I spent 10 minutes trying to understand this issue and failed. So maybe you can simplify your code down to the smallest possible amount of code that represents the issue you are having and not omit any code that you are having in your example (E.g. these are mixins that are never invoked in this code example and there are mixins used in the code example that are not defined.) I need to be abl…	chriseppstein	2016-04-18 18:16:18
2033	2016-04-15 12:29:07	Hi, Thanks for the response ! You're right, my example was not minimal. After some tests, I reproduce the bug with this code : https://gist.github.com/Sorendil/ac0ea8261843a3980ddb3cd4527aa175 Same way that in my first code, you have to comment either the line 36 or 37. In the first test, `.card .card_image .actions .button:hover { color: grey; }` is never generated so my CSS fallback to `.card .…	Sorendil	2016-04-18 18:16:18
2033	2016-04-15 13:19:48	You're probably not getting the expected results because (and correct me if I'm wrong @nex3) `@extend` tries to match the specificity of the extendee. That probably results in the simplification of the output selector.	davidkpiano	2016-04-18 18:16:18
2033	2016-04-15 13:31:17	Probably, I don't know SASS enough to understand why the output in first test is optimized... If you're right, how could I get around the problem ? On my project, I have a mixin for card and a mixin for button. Since the selector is passed as an argument for both mixins, my card mixin doesn't know the button selector. So I wanted to tell that all my buttons in `.card .card_image .actions {@extend…	Sorendil	2016-04-18 18:16:18
2033	2016-04-15 19:34:52	> You're probably not getting the expected results because (and correct me if I'm wrong @nex3) `@extend` tries to match the specificity of the extendee. That probably results in the simplification of the output selector. This isn't quite right. For every extending selector, `@extend` guarantees that the generated selector will contain at least one complex selector with two properties: 1. the comp…	nex3	2016-04-18 18:16:18
2032	2016-04-11 21:09:38	Sass uses a global logger instance which makes parallelizing sass compiler instances with warnings not work reliably. Solution: change `Sass.logger` to create or return a thread local variable. This should be initialized by accepting a `:logger` option as a Sass engine option. See: https://github.com/sass/sass-spec/issues/499	chriseppstein	2016-04-29 18:14:50
2032	2016-04-29 18:14:50	fixed	chriseppstein	2016-04-29 18:14:50
2031	2016-04-11 14:49:42	I have the following warning on my sass file: <S_CODE_TOKEN> My code is the following: <S_CODE_TOKEN> but if I replace with <S_CODE_TOKEN> as suggested by the error message, it does not produce the right output. For example, with `$i: 20` I want: <S_CODE_TOKEN>	kuon	2016-04-15 20:16:26
2031	2016-04-11 18:34:46	I cannot reproduce the deprecation warning locally using your code example. I only get it if I use it in a SassScript expression like so: <S_CODE_TOKEN>	chriseppstein	2016-04-15 20:16:26
2031	2016-04-11 18:51:36	I should have posted the complete code, here it is: <S_CODE_TOKEN>	kuon	2016-04-15 20:16:26
2031	2016-04-11 20:10:52	Ok. so it seems that being inside the `@media` declaration is what causes the deprecation to happen. @nex3 I think this is a bug.	chriseppstein	2016-04-15 20:16:26
2030	2016-04-11 11:20:55	I was writing a mixin that would namespace a selector by prefixing it with a breakpoint name. However, I also want to output a non-prefixed version, that works across all viewports. As I see it, this is a very common RWD situation. Example: <S_CODE_TOKEN> Output: <S_CODE_TOKEN> For this, I tried to write such a mixin: <S_CODE_TOKEN> However, the third line, `#{.} {`, isn’t valid Sass, because it …	paulozoom	2016-04-11 18:26:06
2030	2016-04-11 11:54:29	No, only bad designers write selectors like you're trying to write. What you're trying to do is worse than "pollute[s] the global namespace", you're bloating your markup with unsemantic selectors with an added twist of having to modify your markup when your design changes. You've created an unmaintanable mess in your CSS _and_ the markup. The best case scenario for doing this in Sass is going to …	cimmanon	2016-04-11 18:26:06
2030	2016-04-11 13:15:10	@cimmanon: I’d be happy to debate the pros and cons of developing with immutable utility classes, but that’s not what this request is about. Whether it makes sense for your/one’s projects or not, whether you/one likes it or not, it’s undeniable that **it is** a philosophy for CSS development, one already widely used in many responsive layout frameworks, and one that, I’d argue, is only growing in…	paulozoom	2016-04-11 18:26:06
2030	2016-04-11 18:26:06	> In short, let others do what makes sense for them. We get a lot of requests for `@include my-mixin($args) !important` which would then mark every property declaration in that mixin as important. We have rejected this feature not because it's hard but because it is bad to use `!important` like that. As such, we are frequently in the position of deciding whether language features in Sass encourag…	chriseppstein	2016-04-11 18:26:06
2030	2016-04-11 19:37:09	@chriseppstein: > I'm not saying that this applies specifically here, just that as a general statement, I disagree with it :) You're right, and as a general statement, I don’t agree with it myself 😄 > […] we believe that most users expect there to be a parent selector in scope when they use it and so this error speeds up the debugging process of an authoring mistake Totally understand that positi…	paulozoom	2016-04-11 18:26:06
2029	2016-04-11 02:03:47	Added the option of --sourceroot to resolve #1660 , this is to allow for a source directory that is outside of the generation directory (i.e. seen by developers not users)	dl748	2016-12-11 22:51:14
2029	2016-04-13 17:16:51	This is to have sourcemaps in a different directory than the css files? Can you provide an example of your directory structures and the complete list of options you are passing when running the compiler? Also, what output you were getting without this and what was desired.	chriseppstein	2016-12-11 22:51:14
2029	2016-04-16 00:45:38	/var/www/project/src contains ts and scss files, the source files /var/www/project/www contains the generated files, .js/.js.map/.css/.css.map Its generally a normal process for large scale projects to keep generated files from mixing with actual sources files(files the developer uses) `sass --scss -I "/var/www/project/src" /var/www/project/src/css/main.scss /var/www/project/www/css/main.css` pro…	dl748	2016-12-11 22:51:14
2029	2016-12-11 22:51:14	Thanks for the patch, and sorry for the long response time! Unless we can find a new maintainer, [Ruby Sass is on track to be deprecated](http://blog.sass-lang.com/posts/1022316-announcing-dart-sass), so we aren't accepting non-critical new features at this time. I'm marking this as "on ice", which means that if/when we find a new maintainer, they can find it and revive it.	nex3	2016-12-11 22:51:14
2028	2016-04-09 18:29:51	<S_CODE_TOKEN> expected <S_CODE_TOKEN> not generated.	calidion	2016-04-09 18:33:20
2027	2016-04-08 15:50:40	This is a duplicate of #556, but since that issue is locked I just feel like bringing it up here again. Is there a reason an inline option is still not available? It's ridiculous to have to set up a whole compass toolchain just to be able to import an CSS file inline in a SCSS file	evanhuang8	2016-04-11 18:08:43
2027	2016-04-08 16:32:59	They're revamping the import system entirely. There's a thread about stuff here #1094	whaaaley	2016-04-11 18:08:43
2027	2016-04-11 18:08:43	It's locked because we've heard enough feedback at this point. The feature is being included in Sass 4.0. Despite the name, you don't have to use compass to use compass-import-once. See the readme here: https://github.com/Compass/compass/tree/stable/import-once	chriseppstein	2016-04-11 18:08:43
2026	2016-04-08 08:23:23	Hi, I'm part of a team developing and maintaining websites for several big players in the adult entertainment industry. We would like to adopt SASS into our projects as it looks very promising. However I just wanted to make sure it is fine, license wise, to use SASS in commercial projects. We will NOT be releasing any of our code. We will certainly report issues as we encounter them though. Long …	georgestavos	2016-04-11 18:03:33
2026	2016-04-08 09:31:11	> Is SASS usable in commercial projects without forced source code disclosure? Yes, see: https://github.com/sass/sass/blob/stable/MIT-LICENSE	mprins	2016-04-11 18:03:33
2026	2016-04-11 18:05:33	Sass releases its code under an unmodified MIT license.	chriseppstein	2016-04-11 18:03:33
2025	2016-04-06 14:39:59	I've started looking at implementing a colour map for certain projects, which is a nice way of grouping colours based on a base colour. I was looking at being able to set parameters based on the @content block. For instance: <S_CODE_TOKEN> If I wanted to add these colours as a button block, id have to do something like the following: <S_CODE_TOKEN> This would be nicer, and more reusable if we cou…	amonger	2016-04-06 15:16:37
2025	2016-04-06 15:16:36	Figured it out using maps...	amonger	2016-04-06 15:16:37
2024	2016-04-06 08:31:44	I was thinking about difficulties with implementing third-party extensions in your CSS, mainly due to class name collisions and then I thought it would be nice to have something like `@import as` syntax, similar to [import](https://developer.mozilla.org/en/docs/Web/JavaScript/Reference/Statements/import) and [export](https://developer.mozilla.org/en/docs/Web/JavaScript/Reference/Statements/export…	adampoczatek	2016-04-11 17:54:50
2024	2016-04-11 17:54:50	We are currently re-designing `@import` for Sass 4.0. See #353 and https://github.com/sass/proposal.module-system That said, there is not currently any selector re-writing capability in this new module system. I opened an issue against that spec for discussion.	chriseppstein	2016-04-11 17:54:50
2023	2016-03-30 14:19:00	Take this document `one.sass`: <S_CODE_TOKEN> Then this another `_other.sass`: <S_CODE_TOKEN> Then: <S_CODE_TOKEN> Says: <S_CODE_TOKEN> ... but I need UTF8 for ©! And [docs say that `@charset` only goes into CSS when there's any non-ASCII character](http://sass-lang.com/documentation/file.SASS_REFERENCE.html#encodings), so it should even be automatic.	Yajo
2023	2016-03-30 16:00:32	@nex3 thoughts?	chriseppstein
2023	2016-03-30 21:01:12	There are plenty of non-`@charset` ways to load files as UTF-8. Most OSes these days are configured to use UTF-8 by default, and Sass will pick up on that. You can also pass the `-E` parameter to control the default encoding. If you really need to put something in the file itself, you can use a BOM. But `@charset` is explicitly a CSS directive, and we can't emit it as a CSS directive if it's in t…	nex3
2023	2016-03-31 06:33:33	But docs say it's automatic. Shouldn't it be ignored unless it is at the top?	Yajo
2023	2016-04-04 19:58:39	We do automatically choose to add or remove a `@charset` declaration at the beginning of the output file depending on whether it's necessary to preserve the semantics of that file. But if you're writing a `@charset` in the middle of your stylesheet—which is effectively what it means for it to be in a partial that you import—there's no way we can compile that while preserving the CSS semantics, be…	nex3
2023	2016-04-05 07:14:46	I know, I understand the bug. But it seems it's not a bug in the implementation but in the design. If you really need to declare the partial as UTF8 as is my case, then you cannot compile at all unless removing all `@charset` declarations and passing the `-E` flag. But that's not good. What happens if I want to use 2 libraries and both have the `@charset` at the top? What if both are different? I…	Yajo
2023	2016-04-06 15:22:31	Why can't it just bubble up to the top the same way CSS `@import` statements are handled? There are people that are surprised when the location of the import changes because they don't realize that what they've written is isn't valid. Why can't `@charset` be handled the same way? <S_CODE_TOKEN> Output: <S_CODE_TOKEN>	cimmanon
2023	2016-04-11 17:49:25	@nex3 this seems like a bug to me. The `@charset` is needed in partials to declare the charset but then it cannot be imported except at the top level. This seems like an oversight in the implementation.	chriseppstein
2023	2016-04-18 18:17:21	I discussed this with @nex3 and we decided that it should be considered a bug.	chriseppstein
2022	2016-03-29 15:07:23	The following: <S_CODE_TOKEN> Produces: <S_CODE_TOKEN> Expected result: <S_CODE_TOKEN> <S_CODE_TOKEN> does produce the expected output.	TxHawks	2016-03-29 16:55:14
2022	2016-03-29 15:16:44	It's worth pointing out that `:before` and `*:before` are congruent, in both specificity and selector intent.	davidkpiano	2016-03-29 16:55:14
2022	2016-03-29 16:55:14	As @davidkpiano mentioned, `*:before` and `:before` are semantically identical. There is no bug here.	chriseppstein	2016-03-29 16:55:14
2021	2016-03-28 20:34:41	#1128 added support for CSS variables, but we currently do no processing of their values. This can result in bizarre-looking output for multi-line values, where indentation levels don't look right in the output and the values aren't compressed in compressed mode. There are two (specced) uses of CSS variables: they can be referred to in CSS using `var()`, or they can be loaded from JS using `getPr…	nex3	2016-05-06 20:59:17
2020	2016-03-27 09:16:24	I was wandering how I can find out whether a variable is `null`. I guess the right answer is simply `$var == null`, but coming from JavaScript I am careful about stuff like this (and I guess others are, too). I found that the docs are not very clear about the behavior of `null`, so I added some examples. I did not find a good place for the `$var == null` example though. If you have an idea where …	xi	2016-03-30 16:02:19
2020	2016-03-29 17:01:58	In Sass there are only two "falsy" values: `null` and `false`. All other values are "truthy" including `0` and empty strings, lists, and maps. You can explicitly test for `$var == false` or `$var == null` if you want to distinguish between these. In most cases, the best solution is to just use the value as the condition and let Sass cast it to a boolean for you. E.g. `@if $var { ... }` or `if($va…	chriseppstein	2016-03-30 16:02:19
2020	2016-03-30 08:41:00	The fact that `false` and `null` are the only falsy values is already well documented. I now added a note about distinguishing the two in the `@if` section. I guess it is not important enough to be repeated in the `if()` reference.	xi	2016-03-30 16:02:19
2020	2016-03-30 16:02:40	OK. Thanks!	chriseppstein	2016-03-30 16:02:19
2019	2016-03-19 13:14:08	Hi Guys! I am working on an AST-based Less to Sass converter for my bachelor's thesis. I'm just studying how your code works and I would like to closer examine the Sass AST structure, as well. I managed to get a part of the AST with the following code: <S_CODE_TOKEN> However, if I pass a file containing an import statement, the import node in the AST has no children. **I'd like to ask you 2 quest…	vecerek	2016-03-21 18:15:48
2019	2016-03-21 18:15:47	Import nodes are resolved lazily during the "perform" phase of processing. So you'll need to ask each import node (recursively) for it's engine's tree. You can make a simple Visitor object that does this for you by copying the perform visitor and only keeping the import processing code. after running that visitor over your sass file you'll have a tree that represents the sass file after imports a…	chriseppstein	2016-03-21 18:15:48
2018	2016-03-18 06:32:21	Sorry for my poor sass experience. I mean something like this: <S_CODE_TOKEN> <S_CODE_TOKEN>	fritx	2016-03-18 08:22:59
2018	2016-03-18 07:21:10	I usually use the & symbol. You can do something like this. <S_CODE_TOKEN> and the output will be <S_CODE_TOKEN> You can also check http://thesassway.com/intermediate/referencing-parent-selectors-using-ampersand for more info	MarthSantos	2016-03-18 08:22:59
2018	2016-03-18 08:22:59	Wow, fantastic!	fritx	2016-03-18 08:22:59
2017	2016-03-17 15:03:30	like in less i can use @@var to [get value of a value](http://lesscss.org/features/#variables-feature-variable-names), how may i use this in sass ?	amoebageek	2016-03-17 18:39:51
2017	2016-03-17 15:05:43	Duplicate of https://github.com/sass/sass/issues/132	cimmanon	2016-03-17 18:39:51
2017	2016-03-17 18:39:07	As noted in the issue linked by @cimmanon, the correct solution here is to use Sass maps which we added a couple versions ago to handle this use case.	chriseppstein	2016-03-17 18:39:51
2016	2016-03-12 01:37:20	Rake since v11+ defaults to showing ruby warnings in the test task, generating lots of noise when the tests use the sass gems. This fixes most of the warnings present on the compilation code path in Sass.	glebm	2016-03-22 20:46:46
2016	2016-03-15 00:09:40	@chriseppstein Any blockers to merging this?	glebm	2016-03-22 20:46:46
2016	2016-03-17 22:33:51	@glebm Well, @nex3 has consistently rejected patches that fix this so far, arguing that ruby warnings are not in line with our preferred coding standard for this project. So I will let her weigh in. Personally, I am not opposed to Sass running without warnings when running with `-w` set.	chriseppstein	2016-03-22 20:46:46
2016	2016-03-17 22:36:57	I will note that I've had to limit Sass to running with rake < 10.5 because of this. For some reason I couldn't figure out how to disable the warnings within rake.	chriseppstein	2016-03-22 20:46:46
2016	2016-03-18 01:30:45	@chriseppstein This is undocumented in rake, but to disable warnings, `verbose` also needs to be disabled [like here](https://github.com/twbs/bootstrap-rubygem/blob/23b55fc0e064a9ccc105320ba8f05c99b7fad61a/Rakefile#L8-L9). I don't know how to make it only hide the Sass warnings but not other warnings.	glebm	2016-03-22 20:46:46
2016	2016-03-22 17:29:28	@nex3 @chriseppstein Please consider to merge this for the Community sanity. Sass is a dependency for hundreds of gems and thousands of applications that will see these warnings (and they are a lot). Of course they can decide to opt-out for Ruby warnings, but that prevents OSS maintainers to keep them enabled. :pray: --- **UPDATE:** Here's an example of what I'm saying: a Travis CI build that fai…	jodosha	2016-03-22 20:46:46
2016	2016-03-22 20:46:46	I've landed the other PR to stable and merged to all other branches in active development. No more warnings are emitted.	chriseppstein	2016-03-22 20:46:46
2016	2016-03-22 21:41:13	@chriseppstein Thank you for that merge and for maintaining Sass :green_heart:	jodosha	2016-03-22 20:46:46
2015	2016-03-12 01:23:42	Rake since v11+ defaults to showing ruby warnings in the test task, generating [lots of noise](https://travis-ci.org/twbs/bootstrap-rubygem/jobs/115461393) when the tests use the sass gems. This fixes most of the warnings present on the compilation code path in Sass.	glebm	2016-03-22 20:25:42
2015	2016-03-22 17:21:40	Please consider to merge, Sass warnings are getting more and more annoying :cry:	jodosha	2016-03-22 20:25:42
2015	2016-03-22 20:45:44	@glebm Thanks for the patch!	chriseppstein	2016-03-22 20:25:42
2014	2016-03-10 14:20:14	Example <S_CODE_TOKEN> $skew with throw nothing as map-get is type sensitive ( $number is passed as string) Right now I change all profile to be strings ( $reasonColors: ('1':$beta-color, '2':$gamma-color ... ) ) and it's work. I know that in future somebody somewhere will need here a numbers for calculations. I will be grateful for any help. Did I miss something here ?	kimek	2016-03-11 23:38:00
2014	2016-03-10 14:47:24	The `#{$profile}` interpolation always converts to a string. Try `$number: $profile`	davidkpiano	2016-03-11 23:38:00
2014	2016-03-11 23:38:00	@davidkpiano has got it right. no need for interpolation there.	chriseppstein	2016-03-11 23:38:00
2013	2016-03-09 19:00:41	I have a user who sent me this Sass file, using `*.sass` syntax: <S_CODE_TOKEN> I was very surprised that this file did anything because the multiline comment-start-delimiter `/*` is not paired with a comment-end-delimiter `*/` The example in the Sass docs shows the comment properly closed: http://sass-lang.com/documentation/file.SASS_REFERENCE.html#comments Is it the case that in the indented sy…	bdkjones	2016-03-09 20:54:26
2013	2016-03-09 20:54:26	> Is it the case that in the indented syntax, any line that is indented more than the comment-start-delimiter is considered part of the multiline comment? Yes. > Can I get the exact rules for multiline comments in the *.sass syntax? The indented syntax for comments is documented here: http://sass-lang.com/documentation/file.INDENTED_SYNTAX.html#comments Basically, the outdent terminates all comme…	chriseppstein	2016-03-09 20:54:26
2013	2016-03-09 21:12:23	Thanks; that's exactly what I needed but could not find. Sent from my iPhone > On Mar 9, 2016, at 12:54, Chris Eppstein notifications@github.com wrote: > > Is it the case that in the indented syntax, any line that is indented more than the comment-start-delimiter is considered part of the multiline comment? > > Yes. > > Can I get the exact rules for multiline comments in the *.sass syntax? > > Th…	bdkjones	2016-03-09 20:54:26
2012	2016-03-08 15:27:55	Maybe we wouldn't call them that, but nested functions are kind of ugly, especially when you're dealing with map stuff and parens can get deep. I'm not really a fan of mentally keeping track of how many parens you go by while reading. You could store each "action" in a variable but that can be equally confusing. The pseudo code below is just saying put the first item in the chain into the next it…	whaaaley	2016-03-08 22:31:55
2012	2016-03-08 15:44:29	@dustindowell22 You can use [Sassdash](https://github.com/davidkpiano/sassdash) if you want that functionality right now, using the [`_(...)` function](http://davidkpiano.github.io/sassdash/sassdoc/index.html#function-_). Here's your pseudocode brought to life: <S_CODE_TOKEN> When I talked to @nex3, she told me she envisioned Sass as an imperative language that _creates_ declarative CSS code, ins…	davidkpiano	2016-03-08 22:31:55
2012	2016-03-08 20:31:41	I would personally be behind this. Despite Sass being _envisioned as an imperative language_, I still can't deny that it is greatly functional, and there is nothing wrong with it being functional (that is a good thing in my eyes). With that, I think a pipe operator would make code more clean and concise with the functional aspect of things in Sass: to have functions be "lined up" rather than some…	jamen	2016-03-08 22:31:55
2012	2016-03-08 22:31:54	I understand that many nested infix functions can decrease readability. I highly encourage the use of intermediate variables. Yes, it's more verbose. But it also is a lot more readable than deeply nested function calls and functional chaining with implicit arguments. <S_CODE_TOKEN> Our goal is not to turn SassScript into a highly ergonomic programming language. SassScript is a lightweight scripti…	chriseppstein	2016-03-08 22:31:55
2012	2016-03-12 07:57:36	@chriseppstein: Well, Stylus is good too. :) Thanks for at least considering the idea. I think that viewpoint the Sass maintainers have is good as well, good intentions. It was worth a shot at least. :P	jamen	2016-03-08 22:31:55
2011	2016-03-08 09:21:50	This is occured when gulp-ruby-sass in running <S_CODE_TOKEN> ruby 2.2.4p230 (2015-12-16 revision 53155) [x64-mingw32] gem 2.6.1 Sass 3.4.21 (Selective Steve) Compass 1.0.3 (Polaris) nodejs 4.3.2 LTS gulp 3.9.1 gulp-ruby-sass 2.0.6 PATH `C:\Ruby22-x64\bin;C:\Program Files\MongoDB\Server\3.2\bin;C:\Users\Steeve\AppData\Roaming\npm` Running from `gulp-ruby-sass` When running clean compass or sass f…	sick-sad-world	2016-03-08 22:13:49
2011	2016-03-08 22:13:49	I'd start by letting the `gulp-ruby-sass` folks know about this and if they can narrow this down to a Sass bug, we'll happily address it.	chriseppstein	2016-03-08 22:13:49
2010	2016-03-04 20:32:25	In non-compressed output modes, the indenting seems to get all messed up if you're using nesting in the sass file. You might get something like this in your result: <S_CODE_TOKEN> When it should all be outputted like so: <S_CODE_TOKEN> There's also another indenting/spacing problem with these output modes in which any nested sass returns without a new line between each selector. This is a problem…	Jujucristine	2016-08-31 21:23:23
2010	2016-03-07 18:56:12	The source of the problems seems to be in the following lines on /visitors/to_css.rb: Line 248: <S_CODE_TOKEN> Trailer on line 332 seems to not be getting to line 347: `trailer = "\n" if node.group_end` `output("}" + trailer)`	Jujucristine	2016-08-31 21:23:23
2010	2016-03-11 22:37:48	What is the source sass file that causes this output issue? We'd like to reproduce this first.	chriseppstein	2016-08-31 21:23:23
2010	2016-06-01 01:49:50	I was able to reproduce this issue. Taking a crack at it.	paulmoliva	2016-08-31 21:23:23
2010	2016-06-01 02:15:45	![selection_012](https://cloud.githubusercontent.com/assets/14105031/15696288/8a6fa33e-275b-11e6-882c-56670c3a2ea7.png) ![selection_011](https://cloud.githubusercontent.com/assets/14105031/15696286/8808c756-275b-11e6-95bf-717c6d34ca4f.png) Here are images of the input scss file and its output to css with improper indentation.	paulmoliva	2016-08-31 21:23:23
2010	2016-06-01 21:02:31	@Jujucristine do you remember how you fixed this locally?	paulmoliva	2016-08-31 21:23:23
2010	2016-06-02 21:56:26	I edited the lines I mentioned above. The only problem is that the fix I made makes all indents fixed to one level, so if you nest something like @media queries they will not double indent. Because of this it's more of a palliative, as it works for the majority of the code you'd be writing, but not all. For the indenting I edited the above line as such: to_css line 248: `tab_str = ' ' * (@tabs + …	Jujucristine	2016-08-31 21:23:23
2010	2016-06-02 22:09:09	Ok, so what condition could I test for to see if double indents should be possible? I'm thinking I could set it up like: <S_CODE_TOKEN>	paulmoliva	2016-08-31 21:23:23
2010	2016-08-29 00:38:38	@paulmoliva you may wish to run with "expanded" theme, `sass -t expanded`. Your output looks like correct "nested" output theme which is the default. test.scss <S_CODE_TOKEN> then `./sass -t expanded /tmp/test.scs` and result is <S_CODE_TOKEN> @Jujucristine could you post example with wrong behavior?	lokson	2016-08-31 21:23:23
2010	2016-08-31 21:23:23	I'm not sure why this is being called "improper indentation" `nested` is the default output style and this is working as inteded. You may prefer `expanded` or `compact` instead.	chriseppstein	2016-08-31 21:23:23
2010	2016-08-31 21:40:17	Examples are already above, and no, I'm not looking for expanded nor compact.	Jujucristine	2016-08-31 21:23:23
2010	2016-08-31 21:51:07	@Jujucristine I typed out the screenshot from above: <S_CODE_TOKEN> And it compiles to this: <S_CODE_TOKEN> Which is what is expected and is not what you initially reported. I don't have an actual source file to use to attempt to reproduce this issue, so it's closed. Please provide a reproducible test case.	chriseppstein	2016-08-31 21:23:23
2009	2016-03-04 08:42:20	I am using rails for compile all sass assets file. when I run `RAILS_ENV=production rake assets:precompile` comamnd, it shows following error: ![image](https://cloud.githubusercontent.com/assets/3498786/13522037/ef4418b8-e227-11e5-9beb-60c4770cb831.png) I do not know where is error occurs	TangMonk	2016-03-04 08:42:58
2008	2016-03-03 19:05:52	In iTerm2 (and maybe in other terminals), any pattern like such: <S_CODE_TOKEN> e.g. <S_CODE_TOKEN> …becomes clickable (CMD+click) and links to said file, pointing at said line. Currently, Sass's backtraces look like this: <S_CODE_TOKEN> 1. Is this something that could be modified so that developers can easily navigate to the right line in a file? 2. Would it make sense, or am I the only one to c…	kaelig	2016-03-03 19:08:20
2008	2016-03-03 19:08:20	for historical reasons, Sass matches ruby's stack trace format. I suggest iTerm add support for other kinds of stack trace formats (maybe there's a regex config or something?)	chriseppstein	2016-03-03 19:08:20
2007	2016-03-03 14:43:08	At the moment the following SCSS: <S_CODE_TOKEN> will compile to nothing, in my opinion this is not the expected behaviour, it should get compiled to: <S_CODE_TOKEN> the fact that `%foo` has never been extended, in the case where it's inside a `:not()`, doesn't mean that the selector will never match anything.	fabiospampinato
2007	2016-03-03 15:01:46	This does not seem to be consistent with how placeholder behaves under any other circumstance. I do not see why anyone else would believe that a selector that contains a placeholder selector would exist in the compiled output when it hasn't been extended. <S_CODE_TOKEN>	cimmanon
2007	2016-03-03 18:39:41	I'm only talking about when inside a `:not` pseudo-class, not in general. If fact in the example that you provided nothing should change at all. `.foo%bar` matches an element that has the class `foo` and also extends `%bar`, therefor if `%bar` is not extended then the selector won't match anything and shouldn't compile. But in the example I provided an element matches the selector if has the clas…	fabiospampinato
2007	2016-03-03 19:05:21	Sass is working correctly here. `.bar:not(%foo)` means "All the elements with class `bar` that are not also `%foo`". There is no `%foo`, so there's no need for the `not()` pseudoclass. To verify this logic, consider `.bar:not(span)` in a world where you can verify without a doubt that there is no `span` element with class `.bar`; the `not` is pointless in that situation and can be safely removed.…	chriseppstein
2007	2016-03-03 20:46:55	There are at least 2 fundamental flaws in your reasoning: 1. In the example case I provided we know for sure that the pseudo-class is not needed, but what if we couldn't know? Just to provide a real life scenario that may actually happen: I'm writing a front-end framework and the user can choose to partially build it, basically avoiding the compilation of some files, and it's a possibility that s…	fabiospampinato
2007	2016-03-04 18:30:23	> but what if we couldn't know? We _can know_ because placeholders are a sass stylesheet concept and the compiler has examined the entire stylesheet and all imported stylesheets and knows definitively that there are not elements matching `%bar` because it was not extended by a concrete selector. > The fact that a selector is pointless doesn't mean that it shouldn't work, as long as it's valid. Ag…	chriseppstein
2007	2016-03-04 18:47:32	@fabiospampinato ah I think I see the issue here. we're in violent agreement. I thought you were requesting that we don't output anything instead of just omitting the `:not()`. TL;DR we both fail at reading comprehension.	chriseppstein
2007	2016-03-04 20:45:27	My bad for haven't been clearer. > I thought you were requesting that we don't output anything instead of just omitting the `:not()`. Outputting nothing is exactly what currently happens, as said in my first post. I'm glad the we finally come to a mutual understanding.	fabiospampinato
2006	2016-03-02 08:27:02	Suppose we have a directory structure like the following: sass, css, other files and folders. `sass --watch sass:css` watches not only "sass" directory, as you would expect, but the entire current working directory. Sass doesn't process them though. This causes high CPU usage, especially if you have many files in your active directory. Perusing into other issues I've found out that this behavior …	tigrr	2016-03-02 21:55:19
2006	2016-03-02 21:56:55	This was how it was always supposed to work, but there was a hard-to-find bug that watching the current directory papered over for most users. I found the hard-to-find bug and removed the hack we had added to watch the current working directory.	chriseppstein	2016-03-02 21:55:19
2006	2016-03-04 09:08:25	@chriseppstein , sorry, I am not sure what you're talking about. The reason I complained was very high CPU usage and messages from sass in the terminal about changes made (new files detected) in sass files in other directories. Also, I'm using version 3.4.21	tigrr	2016-03-02 21:55:19
2005	2016-02-28 12:05:28	`section.map, section.results { .fa:not(.fa-inverse) { color: black; } }` results in :not(.fa-inverse, .fa-inverse) `body section.map .fa:not(.fa-inverse, .fa-inverse), body section.results .fa:not(.fa-inverse, .fa-inverse) { color: black; }` sassc: 3.3.0-10-g8d3d-dirty libsass: 3.3.3-13-g5069 sass2scss: 1.0.5	alesak	2016-02-28 22:37:22
2005	2016-02-28 16:32:21	I cannot reproduce this with version 3.4.20. If you are using LibSass, you need to file your bug report with that repo. <S_CODE_TOKEN>	cimmanon	2016-02-28 22:37:22
2005	2016-02-28 22:37:22	sorry, wrong repo	alesak	2016-02-28 22:37:22
2004	2016-02-28 11:12:51	Hello. I'm trying to make source maps working with Google Chrome so instead of compiled style.css it will show me .scss style. I'd tried to add sass folder in dev tools workspaces and than go to sources tab and right click on style.css then map it to style.scss. But after this I still see style.css line in a dev tools. What am I doing wrong? Hope you can help with that. Best Regards.	DeoThemes	2016-03-03 19:09:25
2004	2016-02-29 20:00:51	@DeoThemes See if this will help you out any at all https://robots.thoughtbot.com/sass-source-maps-chrome-magic	ubergeekzone	2016-03-03 19:09:25
2004	2016-02-29 22:14:44	It'd be good to have a HOWTO on our website for this.	chriseppstein	2016-03-03 19:09:25
2004	2016-02-29 22:16:07	@chriseppstein i am working on a HOWTO for this tonight for you guys, found out about this where it asked if someone wanted to do it on twitter.	ubergeekzone	2016-03-03 19:09:25
2004	2016-03-01 01:32:49	@chriseppstein Hi, thanks for advice, but I've already checked this article and tried to follow all steps. But on a step **Map to network resource** when I right click on style.scss there are no options to choose file. Here is screenshot - http://clip2net.com/s/3uZ2fab Maybe the problem can be cuz I'm running file on a local machine and a format is file:/// instead of localhost? It might be very …	DeoThemes	2016-03-03 19:09:25
2004	2016-03-01 04:16:20	What OS are you on? I think the issue is because you are trying to access it via file:// On Monday, February 29, 2016, DeoThemes notifications@github.com wrote: > @bergeekzone Hi, thanks for advice, but I've already checked this article > and tried to follow all steps. But on a step _Map to network resource_ > when I right click on style.scss there are no options to choose file. Here > is screens…	ubergeekzone	2016-03-03 19:09:25
2004	2016-03-01 04:30:05	> What OS are you on? I think the issue is because you are trying to access > it via file:// I'm on Windows 10. If it's important to use local server, what soft would you recommend? Thanks.	DeoThemes	2016-03-03 19:09:25
2004	2016-03-01 04:32:02	Download XAMPP https://www.apachefriends.org/index.html On Monday, February 29, 2016, DeoThemes notifications@github.com wrote: > What OS are you on? I think the issue is because you are trying to access > it via file:// > > I'm on Windows 10. If it's important to use local server, what soft would > you recommend? > > Thanks. > > — > Reply to this email directly or view it on GitHub > https://git…	ubergeekzone	2016-03-03 19:09:25
2004	2016-03-03 04:41:10	Hi. Finally it's working, now I can see sass files in Google Chrome. But now I'm having another problem. If I make some changes to sass file, it doesn't change file in browser. Here is screenshot - http://clip2net.com/s/3v5wvXU Thanks. UPD: found the problem, it's because my compiler still was working with an old files located not on the localhost. Thanks a lot for your help. Someone definitelly …	DeoThemes	2016-03-03 19:09:25
2004	2016-04-06 22:36:52	Hello, My account was hijacked earlier today, if you have something form me about a proposal agreement do not open it. I have took the appropriate measures to ensure this will not happen again. Thanks ## Amy Bridges Owner P: (404) 487-6003 ext 700 E: amy.bridges@invoate.com LinkedIn https://t.yesware.com/tt/24554823f0769e3928dc2ff821448567077d1807/cc7947eb285eaae542a5318d220bf049/afeb9aa266b28974…	ubergeekzone	2016-03-03 19:09:25
2003	2016-02-27 16:26:23		alex-teren	2016-03-07 21:13:40
2002	2016-02-27 14:14:42	My apologies - I didn't know which branch to build the pull request on for this. If I need to change branches please let me know.	lowenthal-jason	2016-03-07 21:11:49
2002	2016-02-27 14:30:37	Also - the fact that this automatically fires off all kinds of CI checks is a really cool thing. Good work, team!	lowenthal-jason	2016-03-07 21:11:49
2002	2016-03-07 21:13:00	@lowenthal-jason Thanks for the patch. It missed some corner cases and lacked a test case, so I fixed it in a different commit. will be in the next stable release.	chriseppstein	2016-03-07 21:11:49
2002	2016-03-10 04:57:46	@chriseppstein Thanks for the opportunity to participate. I'll look for other places to do so, but admittedly I'm a ruby n00b	lowenthal-jason	2016-03-07 21:11:49
2001	2016-02-26 20:49:45	When SCSS generates CSS, there whitespace between selector and him pseudo classes. Example: <pre><code> **SCSS:** a { some css; :hover { morecss; } } </pre></code> It compiles to <pre><code> **CSS:** a { some css; } a :hover { /\* whitespace after 'a' and some browsers can't correct read it */ morecss; } </pre></code>	paravozz	2016-02-26 21:10:33
2001	2016-02-26 21:04:19	Try this: <S_CODE_TOKEN> Add the ampersand: `&` to "attach" the parent selector.	davidkpiano	2016-02-26 21:10:33
2001	2016-02-26 21:10:33	Thank You! Closed.	paravozz	2016-02-26 21:10:33
2000	2016-02-25 20:14:18	Hi :) I didn't find an issue about this, but why can't we do something like this: <S_CODE_TOKEN> Or maybe something like: <S_CODE_TOKEN>	Mr21	2016-02-26 17:57:27
2000	2016-02-25 20:15:38	Duplicate of https://github.com/sass/sass/issues/109	cimmanon	2016-02-26 17:57:27
2000	2016-02-25 20:17:49	Oh my bad, I didn't search enough...	Mr21	2016-02-26 17:57:27
1999	2016-02-25 00:27:40	Basic sass-spec integration when we run our tests in development and on CI. This is a WIP. Using the PR to run CI without checking in right now.	chriseppstein	2016-03-18 20:19:23
1998	2016-02-24 22:33:49	<S_CODE_TOKEN> Used to be: <S_CODE_TOKEN>	chriseppstein	2016-03-21 23:39:37
1998	2016-03-21 23:39:37	Fixed by 2064470288b4d3e6141010f1ac2277a752aafef0	chriseppstein	2016-03-21 23:39:37
1997	2016-02-24 20:31:01	Make listen a proper dependency now that it no longer depends on celluloid. This requires deprecating our support of old versions of ruby (at least < 1.9.3). We might want to do this once #1996 happens if we agree that's the right direction.	chriseppstein	2016-03-04 21:07:17
1997	2016-02-27 01:18:30	Chris and I discussed this and agreed to drop support for Ruby 1.8.7 and 1.9.3 as of Sass 3.5. The details will be in a blog post to be posted Monday.	nex3	2016-03-04 21:07:17
1996	2016-02-24 20:28:12	The code for for the CLI is unnecessary when using just the core engine and this has made installing dependencies etc more complex than needed. I think it's better to extract the sass engine to it's own gem (sass-core) than to move the CLI out (sass-cli). This way `gem install sass` still just works as it always has for people who are following install guides etc.	chriseppstein
1996	2016-02-24 20:28:36	@nex3 :+1: on this idea?	chriseppstein
1996	2016-02-24 22:28:47	## Proposal ### Gems: - sass-core will be the Sass Engine and supporting ruby code. - sass will be cli and depend on sass-core. ### Git: - sass-core will be fork of sass git repo. - sass will have the core code removed and remain the main git repo. ### Existing Issues: - Leave them in sass/sass ### New issues: - either repo is fine. we won't police users about it. ### Versioning: - a release to `…	chriseppstein
1996	2016-02-26 23:21:42	:+1:	nex3
1996	2016-02-29 20:45:02	Another possibility would be to rename this repo to `sass-core`, so that it preserves all its existing issues, then create a new repo called `sass-cli` that's a fork of this one. We'd still release the code in the `sass-cli` repo as a gem named `sass`.	nex3
1996	2016-05-15 11:12:49	> either repo is fine. we won't police users about it. I believe it would be nice to centralise issues so that searching through existing issues returns more relevant results?	HugoGiraudel
1996	2016-05-16 18:15:57	@HugoGiraudel That's a good point. maybe we'll just turn issues off on the new repo.	chriseppstein
1995	2016-02-19 03:21:29	Sorry!!! I have poor English. Look so described the problem under. <S_CODE_TOKEN>	kenyakodaira	2016-02-24 18:26:20
1995	2016-02-19 03:28:14	I cannot reproduce this. If you are using LibSass, you will need to file a bug report with that repo.	cimmanon	2016-02-24 18:26:20
1995	2016-02-19 03:33:19	Thanks. I use LibSass. Write a report from now. https://github.com/sass/libsass/issues/1923	kenyakodaira	2016-02-24 18:26:20
1994	2016-02-18 12:15:59		CheungJ	2016-03-07 18:51:18
1994	2016-03-07 18:51:18	This would make the documentation incorrect: <S_CODE_TOKEN>	chriseppstein	2016-03-07 18:51:18
1992	2016-02-17 10:19:07	I don't know if I am misunderstanding the & operator or this should behave different. I expect this <S_CODE_TOKEN> to become this <S_CODE_TOKEN> but instead it becomes this <S_CODE_TOKEN> ### Possible use case would be something like this <S_CODE_TOKEN> Would be a little bit shorter than <S_CODE_TOKEN>	heikoholland	2016-02-24 18:29:01
1992	2016-02-19 20:30:31	I think you'd have better luck just switching them around instead. It's more straightforward that way. <S_CODE_TOKEN>	whaaaley	2016-02-24 18:29:01
1992	2016-02-24 18:29:01	Sass doesn't know what identifiers are element names and what identifiers are just meant to be tacked onto the existing name. element names are tricky from this perspective where other combinators for compound selectors have specific syntax. We have no plans to address this issue at this time.	chriseppstein	2016-02-24 18:29:01
1991	2016-02-16 09:31:12	I use in my scss: <S_CODE_TOKEN> But if i use `map-get($body, sm)`, i get: ` calc(100% - #{70px / $font_size} ) ` What i do wrong?	dslpp056193	2016-02-24 18:33:03
1991	2016-02-24 18:33:03	I can't reproduce this with either ruby sass or libsass. Probably you just need to upgrade or something.	chriseppstein	2016-02-24 18:33:03
1990	2016-02-13 13:20:12	ruby:2.3.0 sass:3.4.21 <S_CODE_TOKEN>	nooperpudd	2016-02-24 20:20:36
1990	2016-02-24 20:20:36	Thanks for the bug report. I can't reproduce it. using the latest sass and ruby 2.3. Please provide steps to reproduce.	chriseppstein	2016-02-24 20:20:36
1989	2016-02-12 21:31:22	I have set Vim's `equalprg` for scss files to be: <S_CODE_TOKEN> Which works well for things that look like regular CSS. However, when run it on the following code: <S_CODE_TOKEN> it fails with the following trace: <S_CODE_TOKEN> After thinking about this for a bit, I realized that it probably wasn't detecting the filetype properly (I'm guessing that Vim passes content through via stdin) so it wa…	lencioni	2016-02-24 20:22:51
1989	2016-02-24 20:22:51	Auto detection is not very reliable. We use the filename. the `--from` option is necessary when using std input.	chriseppstein	2016-02-24 20:22:51
1988	2016-02-12 10:24:51	Hey guys, is there any way to test @content for any content? like length(@content) ?	smiLLe	2016-08-28 23:47:19
1988	2016-02-12 19:42:00	No, but it would be easy enough to add a function that can check this.	chriseppstein	2016-08-28 23:47:19
1988	2016-02-12 19:43:00	Maybe `content-exists()`. @nex3 thoughts?	chriseppstein	2016-08-28 23:47:19
1988	2016-02-12 20:41:40	Sounds reasonable to me.	nex3	2016-08-28 23:47:19
1988	2016-03-12 12:00:43	How about `content-given()`?	glebm	2016-08-28 23:47:19
1988	2016-05-15 11:14:06	`content-exists(..)` would be better in order to stay consistent with `feature-exists(..)` and the like.	HugoGiraudel	2016-08-28 23:47:19
1988	2016-05-16 18:06:55	I think this function should return the arity of the content block or nil if none given. Right now this would always be zero, but after #871 it could be a positive value. All of which is "truthy" so `@if content-given()` can be used without testing for zero.	chriseppstein	2016-08-28 23:47:19
1988	2016-05-19 19:12:39	@chriseppstein I'm not a fan of overloading functions like that—it makes it difficult for people unfamiliar with the function to read code that uses it. It should do exactly what the name says. I'd prefer to have a separate `content-arity()` function for that.	nex3	2016-08-28 23:47:19
1988	2016-05-19 19:28:41	@nex3 Agreed. I actually had come to the same realization before I read your comment 👍	chriseppstein	2016-08-28 23:47:19
1988	2016-08-28 23:47:19	This has been implemented.	nex3	2016-08-28 23:47:19
1987	2016-02-11 16:15:26	If you use & in a mixin the mixin is limited to being nested in a selector. In older LibSass `&` would be replaced by blank if used globally, which supports some very useful solutions. In the Sass tool I get an error; <S_CODE_TOKEN> Why could this not be a warning rather than an error. Or alternately, how would an if construct be made to test for the mixin being inside/outside a rule. The sort of…	thepian	2016-02-11 18:23:08
1987	2016-02-11 18:23:08	The way to write this mixin to handle root-level inclusion is like this: <S_CODE_TOKEN>	chriseppstein	2016-02-11 18:23:08
1986	2016-02-08 10:08:09	Based on "@mixin does-parent-exist" in sass documentation I created a mixin with this code to generate RTL css: <S_CODE_TOKEN> The scss file looks like this: <S_CODE_TOKEN> and generated this broken RTL output: <S_CODE_TOKEN> but should generate this output: <S_CODE_TOKEN> Is there a way to fix this? e.g. change the mixin code - or is this just a bug? I'm using compass.app that is based on jruby.	yamlfd	2016-02-08 18:25:15
1986	2016-02-08 18:25:15	Duplicate of #1976.	chriseppstein	2016-02-08 18:25:15
1985	2016-02-05 19:09:07	In fixing [a bug related to CRLFs in SCSS-Lint](https://github.com/brigade/scss-lint/pull/701), I found that our test suite fails under JRuby 1.9 with errors like the following: <S_CODE_TOKEN> The input being parsed here is <S_CODE_TOKEN> where the `^M`s are CRLFs typed in Vim by pressing `<Ctrl>+v<Ctrl>+m`.	lencioni	2016-02-08 18:45:09
1985	2016-02-08 18:45:09	I [added a test case to make sure CRLF parses correctly](https://github.com/sass/sass/commit/ffa19a651be1cf9973cd18527744f554621c4dbd). I couldn't reproduce this issue. [Even on JRuby](https://travis-ci.org/sass/sass/jobs/107838138). Maybe there's some very specific set of configuration, platform, and environment. If so, someone needs to break this down into something I reproduce and fix.	chriseppstein	2016-02-08 18:45:09
1985	2016-02-08 20:34:01	@chriseppstein Thanks so much for looking into this! I'll report back here if I am able to find out any more info.	lencioni	2016-02-08 18:45:09
1984	2016-02-04 21:52:09	If a non-standard whitespace character is included in a SASS file, SASS will silently include that whitespace in the emitted file. This can become a debugging nightmare. Example: http://codepen.io/anon/pen/jWvJRe?editors=1100	telekid	2016-02-08 18:47:27
1984	2016-02-08 18:47:26	Duplicate of #1976.	chriseppstein	2016-02-08 18:47:27
1983	2016-02-04 01:41:00	style compressed and his BOM breaks first @font-face rule: https://i.gyazo.com/075571ab196119ff877f24f9d2c63b33.png https://i.gyazo.com/7043c4f2f0053a87a42b725e175e8fb9.png with BOM my first rule with regular font not work	dartess	2016-02-08 18:45:39
1983	2016-02-04 19:16:56	I actually don't know what this bug is about. Please provide a sass file with no dependencies that reproduces this issue and what the expected output should be and how it's different from the actual output.	chriseppstein	2016-02-08 18:45:39
1983	2016-02-08 18:45:39	Closing due to nonresponsiveness.	chriseppstein	2016-02-08 18:45:39
1983	2016-02-17 16:26:45	The problem appears if the original file contains UTF-8 characters <S_CODE_TOKEN> Command `scss file.scss file.css ` Result files is <S_CODE_TOKEN> Command `scss -t compressed file.scss file.css` Result files is <S_CODE_TOKEN>	krom	2016-02-08 18:45:39
1982	2016-02-01 23:01:52	I'm trying to build utility classes for styling tables. My basic classes consist of the following: <S_CODE_TOKEN> This works as expected, however, I want to fill the gaps between height classes with the following: <S_CODE_TOKEN> Practicality aside, why would this be prohibited?	MCTaylor17	2016-02-02 17:59:43
1982	2016-02-01 23:10:00	It's not restricted because you're using a loop or an if statement, it's restricted because you're extending outside of a selector. The purpose of extend is to consolidate selectors and you don't have one here. <S_CODE_TOKEN> Once you put it inside of a selector, you get a different error instead: > Can't extend table .height24: can't extend nested selectors Which, of course, is solved by removin…	cimmanon	2016-02-02 17:59:43
1982	2016-02-02 18:08:20	Thank you @cimmanon. Clearly I locked onto the wrong problem. My final code looked like this: <S_CODE_TOKEN>	MCTaylor17	2016-02-02 17:59:43
1981	2016-01-29 16:12:10	I have a map of colors, if I try to loop through these and output the key for each colour some of them get converted to a HEX value but only when using the 'compressed' output style: <S_CODE_TOKEN> Outputs: **Compressed:** <S_CODE_TOKEN> **Expanded:** <S_CODE_TOKEN>	sdellow	2016-01-29 19:39:43
1981	2016-01-29 17:59:57	Duplicate of https://github.com/sass/sass/issues/1256	cimmanon	2016-01-29 19:39:43
1981	2016-01-29 19:39:43	Use quotes for color names that are actually strings and not references to a css color.	chriseppstein	2016-01-29 19:39:43
1980	2016-01-28 20:40:18	Hi guys, I know this has been already discussed (i.e. #1804, #218). But I think `sass` is still missing some sugar in its syntax :) When we speak about nesting, we inevitably speak about states / modifiers of parents. This is components era! Currently, it is very frustrating to style a child whose parent is mutating and the only choices are: <S_CODE_TOKEN> Either it is unnecessary verbose or we l…	ngryman	2016-01-29 19:38:20
1980	2016-01-28 22:50:47	+1	jeremydelacasa	2016-01-29 19:38:20
1980	2016-01-29 02:27:03	+1	Jean-Xu	2016-01-29 19:38:20
1980	2016-01-29 19:38:20	The ability for `&` to be used in SassScript means that the language doesn't need to define sugar for every possible type of selector manipulation (many such types of manipulation has been suggested over the years). Here's some Sass code you can use _right now_ that does this for you: https://gist.github.com/chriseppstein/476836b0488e293b258e	chriseppstein	2016-01-29 19:38:20
1980	2016-01-29 20:10:11	Thanks for the gist. I expected this, but it's worth trying. Still, I keep thinking that usage/best practices are constantly evolving. `sass` is now old and my use case is the use case of more and more people. `sass`, and other tools should follow usage, not principles. Defining components and styling children is something **very** usual, it's a common pattern. That's why `&` was introduced. It i…	ngryman	2016-01-29 19:38:20
1979	2016-01-28 17:14:38	I'll demonstrate this quickly with an example. This: <S_CODE_TOKEN> Compiles to: <S_CODE_TOKEN> For HTML: <S_CODE_TOKEN> As you can tell, this is a problem because the `background-size` property will be ignored by the browser unless I use `!important`. Shouldn't sass maintain this order?	mmase	2016-01-29 20:22:00
1979	2016-01-29 17:58:20	Pretty sure this is a duplicate but I can't find it. This is how Sass has worked since before I got here. I don't like it, but changing it is a big deprecation -- though maybe worth doing at 4.0. Maybe @nex3 can weigh in. For now, the direct properties of a selector are not split up by child selectors when nesting. If you need to maintain this order, you'll need to repeat the `.photo` selector or…	chriseppstein	2016-01-29 20:22:00
1979	2016-01-29 18:01:28	Awesome, thanks for that tip. I don't mind the `&` as much as I mind `!important`. I suppose it might also get tricky if there is a loop in the middle of properties and not at the top or bottom.	mmase	2016-01-29 20:22:00
1979	2016-01-29 20:22:00	Found it. Duplicate of #1243	chriseppstein	2016-01-29 20:22:00
1978	2016-01-28 15:43:49	ruby 2.0.0p481 (2014-05-08 revision 45883) [universal.x86_64-darwin14] Sass 3.4.21 (Selective Steve) Compass 1.0.3 (Polaris) [Listen warning]: Change block raise an execption: undefined method `to_tree' for nil:NilClass Backtrace: /Library/Ruby/Gems/2.0.0/gems/sass-3.4.21/lib/sass/plugin/staleness_checker.rb:184:in`tree' /Library/Ruby/Gems/2.0.0/gems/sass-3.4.21/lib/sass/plugin/staleness_checker.…	nooperpudd	2016-01-29 20:08:37
1978	2016-01-29 20:08:37	I set up a fresh project using compass 1.0.3 and sass 3.4.21 using ruby 2.0.0p481 and ran the watcher, made several edits and everything worked fine. I will need better steps to reproduce this issue. <S_CODE_TOKEN>	chriseppstein	2016-01-29 20:08:37
1977	2016-01-27 09:17:48		pra85	2016-02-02 18:19:15
1977	2016-02-02 18:19:22	Thanks!	chriseppstein	2016-02-02 18:19:15
1976	2016-01-21 14:53:37	Multi line parent rule set may parsed incorrectly. Next rule start right after the coma char and contains the `\n` char too. In outputStyle nested and expanded the generated css will a bit weird (but valid even so, I hope). Example: <S_CODE_TOKEN> In this case the parent `.b` will be `\n.b`, so the compiled css will be: <S_CODE_TOKEN> Notice the new line after the second `.c`	davidzoli
1976	2016-01-21 19:35:50	I've noticed this too.	chriseppstein
1976	2016-02-19 14:45:10	I've played with this and here's what I noticed: - The currently-generated CSS appears to be valid. I'm not sure where in the CSS specification this is, but browsers seem to render the following HTML properly even despite the newline: <S_CODE_TOKEN> - The code that preserves newlines appears to be in [StaticParser#selector_comma_sequence](https://github.com/sass/sass/blob/stable/lib/sass/scss/sta…	nathell
1975	2016-01-20 12:11:50		jaisonkuriakose	2016-01-21 19:16:35
1975	2016-01-21 19:16:35	issues should have more information like	chriseppstein	2016-01-21 19:16:35
1974	2016-01-20 08:22:26	I'm trying to do a multiple includes on one line and I cant seem to get it to work. My use case right now is <S_CODE_TOKEN> I believe related to #216 ?	lynnco	2016-01-21 19:15:26
1974	2016-01-21 19:15:25	Use `@function` for this. <S_CODE_TOKEN>	chriseppstein	2016-01-21 19:15:26
1973	2016-01-19 19:02:11	The kitty petting thing is creepy. I've removed it and made a more socially responsible recommendation instead (to donate to a non-profit). I also updated my info while I was in there.	chriseppstein	2016-01-19 19:33:33
1973	2016-01-19 19:11:14	all looks good to me!	jina	2016-01-19 19:33:33
1973	2016-01-19 19:12:58	How about make a donation to us. ;)	hcatlin	2016-01-19 19:33:33
1973	2016-01-19 19:14:04	@hcatlin When we can take donations online, let's add that.	chriseppstein	2016-01-19 19:33:33
1973	2016-01-19 19:19:12	I'd make a note that Eyeglass is for Node-Sass. Might cause confusion, as this is the Ruby Sass repo.	davidkpiano	2016-01-19 19:33:33
1973	2016-01-19 19:30:03	:+1:	nex3	2016-01-19 19:33:33
1972	2016-01-19 08:14:42		andyvesel	2016-01-19 18:09:20
1971	2016-01-18 06:31:10	When you comment out an undefined variable using /\* */ in your SCSS file, sass does not compile. <S_CODE_TOKEN> <S_CODE_TOKEN>	CodyCahoon	2016-01-18 17:55:33
1971	2016-01-18 12:16:32	That's because in CSS comments, which are `/* these comments */` and not `// these comments`, variables can be interpolated: <S_CODE_TOKEN> **Output:** <S_CODE_TOKEN>	davidkpiano	2016-01-18 17:55:33
1971	2016-01-18 13:06:43	Duplicate of https://github.com/sass/sass/issues/1123	cimmanon	2016-01-18 17:55:33
1971	2016-01-18 17:55:33	This is not a bug. Interpolation is a feature of CSS comments. Use Sass comments (`//`) to comment out sass code.	chriseppstein	2016-01-18 17:55:33
1970	2016-01-17 03:19:34	Related to https://github.com/sass/libsass/issues/1537 The following sass <S_CODE_TOKEN> Results in <S_CODE_TOKEN> While <S_CODE_TOKEN> Produces: <S_CODE_TOKEN> IMO if lists are allowed keys, the first syntax should also be valid? Currently libsass does happily parse both, so I wanted to clarify!	mgreter	2016-01-25 19:42:17
1970	2016-01-18 17:53:53	@mgreter Looks like our list parsing code raises the error without letting it fall back to the map's parsing. I don't know whether @nex3 considers this a bug or not.	chriseppstein	2016-01-25 19:42:17
1970	2016-01-22 20:56:59	I'm happy with Ruby Sass's current restriction here. It makes it easier to visually identify the difference between an element of a key and an entirely new key-value pair, and it protects against strange behavior if a user accidentally leaves out a `:` in something they were intending to be a map key. It also removes ambiguity in cases like `(foo : bar , baz , bang : qux)`.	nex3	2016-01-25 19:42:17
1970	2016-01-25 21:13:42	Acknowledged	mgreter	2016-01-25 19:42:17
1969	2016-01-15 22:44:46		chriseppstein	2016-04-27 19:33:49
1968	2016-01-15 08:02:14	Really need a function to return if param is a map or others. The `type_of` function return `list` if i pass it a map as param.	Alphmega	2016-01-15 18:02:23
1968	2016-01-15 10:16:25	The `type-of` function returns `map` for maps.	HugoGiraudel	2016-01-15 18:02:23
1968	2016-01-15 18:02:23	@Alphmega What @HugoGiraudel says is true: <S_CODE_TOKEN> If you're getting a different result, I'm very confused as to how. I guess you can tell us what version and implementation you are using -- maybe you just need to upgrade -- I dunno.	chriseppstein	2016-01-15 18:02:23
1968	2016-01-16 04:32:31	@chriseppstein @HugoGiraudel After upgrading sass, it returns correct return. Thanks for answering	Alphmega	2016-01-15 18:02:23
1967	2016-01-14 11:32:00	`supports()` clause support, that was introduced in 3.4.20 is not fully compatible with W3C CSS spec. According to [CSS Cascading and Inheritance Level 4](https://www.w3.org/TR/2015/WD-css-cascade-4-20150908/#typedef-supports-condition) it's allowed to place `supports_conditions` **OR** `declaration` inside `supports()` clause. <S_CODE_TOKEN> So the following imports are both valid and equivalent…	zolotov	2016-05-20 22:15:43
1967	2016-01-14 23:13:58	Thanks, we'll get that fixed in the next patch release.	chriseppstein	2016-05-20 22:15:43
1966	2016-01-13 07:28:24	Hi, I am part of the brackets open source project(brackets.io), and we were experimenting ruby SASS compilation support for brackets. We have a project with 9000+ files being watched and around 20 SASS files in it. However, if we make a change only to one sass file among the 20, sass watcher takes around 20 seconds to detect that the file has changed and then trigger a recompile. However if i nar…	abose	2016-03-02 21:55:19
1966	2016-01-14 23:12:45	Hi Arun, do you have the `wdm` ruby gem installed?	chriseppstein	2016-03-02 21:55:19
1966	2016-01-14 23:40:34	It would be great if you could do some profiling on your project and let us know where you're seeing the bottlenecks.	chriseppstein	2016-03-02 21:55:19
1966	2016-03-02 21:58:45	I found the bug and fixed it.	chriseppstein	2016-03-02 21:55:19
1966	2016-03-03 08:06:37	Thanks!	abose	2016-03-02 21:55:19
1965	2016-01-12 16:37:44	To be clear, I'm talking about input encoding, output is always utf-8. Maybe I'm missing something, but I couldn't figure out how to define a specific encoding for input files if they lack any bom or charset declaration. Therefore ruby sass will probably apply the default encoding, which would be `CP850` in my case. But I know that the file in question is utf-8, so I would expect: <S_CODE_TOKEN> …	mgreter
1965	2016-01-12 16:48:10	OK, found out how to do it, since cli had an option for exactly this: <S_CODE_TOKEN> Not sure if it would be worth adding a `default_encoding` option for the file compiler though.	mgreter
1965	2016-01-12 19:45:20	That's an oversight. The encoding should be specifiable as an option. Ruby's file API allows a per-file-read specification of the encoding. Setting `default_external` globally is a workaround that works ok for things like the Sass executable, but should not be forced onto other processes.	chriseppstein
1965	2016-02-15 00:58:35	How can I find the most easy "Help Wanted" issues? I'm new but would like to contribute.	MareoRaft
1964	2016-01-12 05:17:49	Use case (scss): <S_CODE_TOKEN> This will be compiled in nested mode to: <S_CODE_TOKEN> Same with compressed output: <S_CODE_TOKEN> --- This is instead what I expect, more or less _(nested mode)_: <S_CODE_TOKEN> --- As you can see, as the file will become more complex, as more media queries with same conditions there will be, not good if you want to compress your css a lot, but still using the po…	manuel-di-iorio	2016-01-12 18:12:39
1964	2016-01-12 12:06:21	Duplicate of https://github.com/sass/sass/issues/116	cimmanon	2016-01-12 18:12:39
1963	2016-01-09 17:25:43	With the current versions of Sass/SCSS, users cannot reliably be able to use CSS Grid Layout Module Level 1's named line syntax or its template. It seems a moderate issue since the Grid Layout Module has had the latter a very mature & stable feature with its availability in modern browsers such as Edge (the others are removing Grid Layout module from their flag real soon) for some time (+2 years)…	lozandier	2016-04-30 00:10:59
1963	2016-01-11 19:14:49	For example 2, this is merely formatting, the browser will happily recognize the following: <S_CODE_TOKEN> So this aspect is a duplicate of #216.	chriseppstein	2016-04-30 00:10:59
1963	2016-01-11 19:17:27	@chriseppstein Thanks for the clarification regarding example 2, being aware of #216, didn't think it'll apply to CSS constructs in addition to Sass constructs such as maps… Didn't think to write my intended value for `grid-template-areas` that way before.	lozandier	2016-04-30 00:10:59
1963	2016-01-11 19:55:23	Example 1 will require some non trivial changes to our parser. From the spec, we need to be able to parse `<line-names> = '[' <custom-ident>* ']'`. Our current thinking is that this is a new kind of list syntax. Here's the plan. Our parser will allow any list (both space and comma delimted) to be wrapped in brackets. Those brackets will be printed if the list is output directly to the CSS output.…	chriseppstein	2016-04-30 00:10:59
1963	2016-01-11 20:07:27	I'm mostly on board. Just a couple nits. First, I think `unbracket()` would be nicer than `debracket()`, since it parallels `unquote()` for strings. Second: > Bracketed lists by their nature allow for arbitrary-depth of syntactic nested lists -- this is nonsensical for CSS output, but handy for many scripting tasks. Before bracketed lists, syntactic nesting of lists only allowed for a depth of 2 …	nex3	2016-04-30 00:10:59
1963	2016-01-11 21:56:05	> First, I think `unbracket()` would be nicer than `debracket()`, since it parallels `unquote()` for strings. Agreed. I updated the spec above. > I don't think this is right? You can write `(foo (bar (baz bang)))`, for example. Good point. Removed. Another thing: We need to decide if brackets affect list equality. the separator does, but quotes in strings don't (which I increasingly think was a m…	chriseppstein	2016-04-30 00:10:59
1963	2016-01-11 23:44:22	Can I suggest this feature be accompanied by a feature flag?	xzyfer	2016-04-30 00:10:59
1963	2016-01-12 00:26:24	@xzyfer I'm not opposed, but we create feature flags when the syntax is backwards compatible but the semantics change. What point would a flag serve? It would be a syntax error during compilation if the new syntax is encountered.	chriseppstein	2016-04-30 00:10:59
1963	2016-01-12 00:40:46	I think the feature would be regarding the ability to parse the grid syntax. Library authors could (maybe?) fallback to string concatenation and unquoting. I'm not very familiar with the grid spec but off the top of my head this gets the job done. <S_CODE_TOKEN> Maybe the point is moot without conditional `@import`s.	xzyfer	2016-04-30 00:10:59
1963	2016-01-12 00:47:13	> Maybe the point is moot without conditional `@import`. @xzyfer Exactly. All sass files are parsed and there's no way to avoid the syntax error by scripting.	chriseppstein	2016-04-30 00:10:59
1963	2016-01-13 18:57:58	While the CSSWG reserves the right to use bracketed groups in arbitrary ways, I intend for it to only be used rarely, and to contain lists. I leave open as a reasonable possibility that future lists may be comma-separated.	tabatkins	2016-04-30 00:10:59
1963	2016-01-13 21:51:08	@chriseppstein @nex3 @tabatkins This all makes sense to me. Thanks @xzyfer for reminding me to not forget about the awesomeness of `unquote`.	lozandier	2016-04-30 00:10:59
1963	2016-01-15 22:12:34	> Lists with equal elements will only be considered equal (`==`) if they have the same value returned by `is-bracketed()`. :+1:	nex3	2016-04-30 00:10:59
1963	2016-04-30 00:11:38	This is implemented to spec, with the exception that we decided to use `join()` to control bracketedness rather than `bracket()` and `unbracket()` to match the way list separators are manipulated.	nex3	2016-04-30 00:10:59
1962	2016-01-09 02:43:37	`spec/basic/50_wrapped_pseudo_selectors` (3.4.16) <S_CODE_TOKEN> With ~~2.4.20 and~~ current master: <S_CODE_TOKEN> Before it always produced spaces after `,` in the wrapped selector list. I can update libsass easily to go either way, but having these two different cases is a bit more difficult to support ;)	mgreter	2016-01-11 18:27:27
1962	2016-01-09 03:31:09	I can't reproduce this on Sassmeister (checked with 3.4.20 and 4.0.0.alpha.1)? Expanded: <S_CODE_TOKEN> Nested: <S_CODE_TOKEN> Compact: <S_CODE_TOKEN> Compressed: <S_CODE_TOKEN>	cimmanon	2016-01-11 18:27:27
1962	2016-01-09 03:43:27	Then it might be on current master only or I accidentally changed something. Will re-check later, but from browsing the git log I suspect https://github.com/sass/sass/commit/26e16c06c69fc0eb7c28539445d4d126b0e5cdaa	mgreter	2016-01-11 18:27:27
1962	2016-01-11 18:27:27	it's compressing correctly now. We really need to fix sass spec so you can stop caring about these minor deltas.	chriseppstein	2016-01-11 18:27:27
1961	2016-01-08 22:56:47	These changes are the minimal ones necessary to allow Roda's specs to pass. There may well be other changes that are required.	jeremyevans	2016-12-31 00:58:21
1961	2016-01-15 18:28:26	Our style checker barfs on bare `String.new`. I'm not sure how to configure it correctly, so I filed an issue on rubocop: https://github.com/bbatsov/rubocop/issues/2645	chriseppstein	2016-12-31 00:58:21
1961	2016-02-17 18:15:07	can I suggest <S_CODE_TOKEN> Because `String.new` returns a string with ASCII encoding. While `String.new("")` returns a string with the encoding of your source file. <S_CODE_TOKEN> note: I'm assuming you're already working with frozen literals, if you need to support both, then <S_CODE_TOKEN>	matthewrudy	2016-12-31 00:58:21
1961	2016-02-18 01:54:06	Note that the encoding of the empty string doesn't generally matter, as the string's encoding will change to UTF-8 if you append UTF-8 data to it: <S_CODE_TOKEN> Considering bare `String.new` is simpler and faster, unless there is a real world use case where it causes problems, I would recommend using it.	jeremyevans	2016-12-31 00:58:21
1961	2016-12-11 22:39:29	@jeremyevans I'm happy to merge something like this in, but I'll need you to merge with the latest stable and figure out how to get Rubocop happy if it's still complaining.	nex3	2016-12-31 00:58:21
1961	2016-12-29 22:50:11	I updated the commit to apply to the current stable branch, and switched to `String.new("")` so hopefully rubocop won't complain.	jeremyevans	2016-12-31 00:58:21
1961	2016-12-30 01:30:03	Can you rebase one more time? A dependency issue was breaking Travis, which should be fixed now.	nex3	2016-12-31 00:58:21
1961	2016-12-30 15:47:17	OK, I rebased again.	jeremyevans	2016-12-31 00:58:21
1961	2016-12-31 00:58:18	Rad, thanks!	nex3	2016-12-31 00:58:21
1960	2016-01-08 17:18:58	IMO the following sample should be valid sass: <S_CODE_TOKEN> But I get `Error: 10px*px isn't a valid CSS value.`. Also happens with: `foo { bar: 10 == 5px*2px; }`.	mgreter	2016-01-08 18:59:06
1960	2016-01-08 17:54:05	@mgreter yeah, that shouldn't be an error, but it's also deprecated. I'll fix it anyway :)	chriseppstein	2016-01-08 18:59:06
1960	2016-01-08 18:53:38	Ah, it was the deprecation warning that @nex3 added recently that is the culprit. Fixed!	chriseppstein	2016-01-08 18:59:06
1960	2016-01-08 19:07:27	:+1: thanks	mgreter	2016-01-08 18:59:06
1959	2016-01-07 18:40:29	Using “Sass 3.2.12 (Media Mark)” on Ubuntu 14.04 32 Bits. Given this: <S_CODE_TOKEN> Expected output should be this: <S_CODE_TOKEN> It is this, instead: <S_CODE_TOKEN> May be an Interesting track to note, is that if I comment‑out the `@extend %ph;` in the second statement, I got this: <S_CODE_TOKEN> The second statement seems to prevent the third statement to be handled as expected.	Hibou57	2016-01-08 22:22:01
1959	2016-01-07 18:53:52	`input:hover` matches all the elements that `input[type]:hover` would match, so we don't output it as an optimization.	chriseppstein	2016-01-08 22:22:01
1959	2016-01-07 19:18:31	Do you know both selectors do not weight the same? This is not an optimisation, this is breaking CSS semantic.	Hibou57	2016-01-08 22:22:01
1959	2016-01-07 19:37:48	@Hibou57 That's a fair point. @nex3 did all the extend optimizations so I'll let her respond.	chriseppstein	2016-01-08 22:22:01
1959	2016-01-07 19:40:18	@Hibou57 either way, Sass 3.2.12 is very old and I encourage you to upgrade -- any possible changes would only be made on the latest versions.	chriseppstein	2016-01-08 22:22:01
1959	2016-01-07 19:52:06	I think the issue is that @Hibou57 is treating the placeholder selector as a `@mixin`. Extended selectors should never have a specificity greater than the extending selector, which is why `:hover` is added to `input`, but not `input[type]`, since you can consider `%ph:hover` to have a specificity of `0 2 0`. The automatic insertion of `:hover` is necessary to abide by this rule, and is happenstan…	davidkpiano	2016-01-08 22:22:01
1959	2016-01-08 02:54:19	I will look at `@mixin` later and will just comment on `@extend`. > Extended selectors should never have a specificity greater than the extending selector I solved the issue with a reorganisation based on this (I try to order rules from lower to greater specificity, in CSS, as much as possible). But as you've guessed, I was surprised by `@extend`'s behaviour, as unless I overlooked it, the docume…	Hibou57	2016-01-08 22:22:01
1959	2016-01-08 17:41:08	PROTIP: If you backtick `@extend` it doesn't create a mention.	chriseppstein	2016-01-08 22:22:01
1959	2016-01-08 22:22:01	There are very specific rules for which selectors may and may not be optimized out when resolving `@extend`s, which I [describe in detail here](https://github.com/sass/sass/issues/324#issuecomment-4607184). The second law says that the specificity of the generated selector must be greater than or equal to _the extending selector_ (in this case `input[type]`). This is satisfied by Sass's output: `…	nex3	2016-01-08 22:22:01
1959	2016-01-09 01:19:54	@nex3, if this is per design (although unintuitive to me), these details should be in the documentation. @chriseppstein > Sass 3.2.12 is very old That's what's in the Ubuntu 14.04 official repository, and there is no maintained PPA for Sass (the only one I could find is inactive since 2011).	Hibou57	2016-01-08 22:22:01
1959	2016-01-09 01:27:27	> if this is per design (although unintuitive to me), this details should be in the documentation. Unfortunately, there's not a great place to put in-depth details like this in the current documentation structure. At some point I would like to produce a full specification, which would have room for this level of detail, but that's a very large undertaking.	nex3	2016-01-08 22:22:01
1959	2016-01-09 01:37:43	I hope I don't annoys too much with two comments I would like to add. If this is in‑depth details which hardly get a place in the documentation, these details should be transparent (safely ignored), but they are not. So may be that's just too much for a specification. The other point is that an optimization is supposed to preserve semantic. This one does not, as it actually change the meaning of …	Hibou57	2016-01-08 22:22:01
1959	2016-01-09 02:53:45	> If this is in‑depth details which hardly get a place in the documentation, these details should be transparent (safely ignored), but they are not. So may be that's just too much for a specification. High-level documentation like the reference can't possibly cover all user-visible behavior and still be usable by ordinary people trying to learn about the language. Detailed documentation about exa…	nex3	2016-01-08 22:22:01
1959	2016-01-09 05:07:52	Now I know, so that's not for me I'm adding last words on this (closed for me too after that). As a summary, the documentation says the software do one thing, while the software do another thing. In such cases, either the documentation needs to be fixed or the software needs to be fixed. You decided to do none. You are free to do so as Sass is yours not mine (*), and not solve the issue if you wi…	Hibou57	2016-01-08 22:22:01
1959	2016-01-12 18:29:44	> at least add a “won't” fix tag to this thread to make it clear there is an issue (such a divergence is an issue) which won't be fixed. `WONTFIX`	chriseppstein	2016-01-08 22:22:01
1958	2016-01-06 17:26:06	This works: <S_CODE_TOKEN> Watching does not: <S_CODE_TOKEN> Here is the backtrace: <S_CODE_TOKEN>	tcurdt	2016-01-06 17:57:19
1958	2016-01-06 17:57:19	Please update your `listen` gem. Using version `2.10.1` it works fine.	chriseppstein	2016-01-06 17:57:19
1958	2016-01-06 20:56:33	@chriseppstein not here <S_CODE_TOKEN>	tcurdt	2016-01-06 17:57:19
1958	2016-01-06 20:58:00	Does it require a `listen` 2.x then?	tcurdt	2016-01-06 17:57:19
1958	2016-01-06 21:00:26	Hm. I had a version 2.7.x - that didn't work. 3.x doesn't work either. 2.10.1 is rather old - what am I missing?	tcurdt	2016-01-06 17:57:19
1958	2016-01-06 21:04:21	This is what I was missing https://github.com/sass/sass/tree/stable/vendor Removing the installed (and newer) gem versions let it fall back to the vendored version. Wow - that sucks. But at least it works now.	tcurdt	2016-01-06 17:57:19
1958	2016-01-07 17:55:10	We will happily support as many versions of the listen gem as we can, I was trying to give you a work around in the short term. Please file a new issue with steps to reproduce the issue with a particular version of listen.	chriseppstein	2016-01-06 17:57:19
1958	2016-01-07 18:07:54	@chriseppstein looks like all from `2.7.x` on upwords should be broken Just installing the latest `listen` gem should be enough to reproduce it. Maybe the easier way would be to have `sass` really be a script that calls `bundle exec`? Obviously there are many incompatibilities between the `listen` versions. So supporting all does not really sound like the best path forward.	tcurdt	2016-01-06 17:57:19
1958	2016-01-07 18:19:58	If people are using bundler then _they_ should call `bundle exec sass`. We don't have a hard dependency on listen because there are lots of dependencies in the newer versions and we don't want people to have to install those especially since they are not necessarily using the command line. Ideally, we'd break the CLI into it's own gem with it's own dependencies and keep it separate from the core …	chriseppstein	2016-01-06 17:57:19
1958	2016-01-07 21:30:06	`bundle exec sass` does not really work for CLI commands out of the box. Bundler needs to find the `Gemfile`. You would have to wrap it in shell script to make it convenient. And you also don't want to leave users with dependency hell by not using bundler either. Bundler or not - the CLI gem path certainly is a good idea.	tcurdt	2016-01-06 17:57:19
1957	2016-01-06 15:17:28	Hi, in both cases below, the output will not be valid css but in case of the media query, it completely fails. My Sass version is 3.4.13. <S_CODE_TOKEN> This looks like an inconsistency. Maybe a bug? – If not, is there any way I can get this work, i.e. to get the `<<macro>>` instructions treated as literals that are simply dumped at this place in the output file (they will be evaluated later in a…	felixhayashi	2016-01-06 17:50:47
1957	2016-01-06 17:50:47	Interpolation happens before the media query is parsed. That is not valid syntax for a media query, so you get an error.	chriseppstein	2016-01-06 17:50:47
1957	2016-01-06 18:04:57	Hi @chriseppstein Thanks for your answer > That is not valid syntax for a media query, so you get an error. But `b: $x;` is also interpolated, the result is also not valid css syntax and it still works, i.e. it is substituted and nothing fails. Is this interpolation done at a later stage or why is there not error here? Maybe you could be so kind and give me a hint on how to circumvent the Sass pa…	felixhayashi	2016-01-06 17:50:47
1957	2016-01-06 18:05:51	@felixhayashi If you are able to format the at-rule after it has been parsed and output by the Sass compiler (which, if you're using macros, it seems like this is feasible for your use-case), you can use custom at-rules to get around Sass' proprietary handling of `@media` at-rules: <S_CODE_TOKEN> Successfully compiles (in Ruby Sass) to: <S_CODE_TOKEN> **EDIT:** You just need to remember to change…	davidkpiano	2016-01-06 17:50:47
1957	2016-01-06 18:22:09	> Is this interpolation done at a later stage or why is there not error here? In property values, interpolation is resolved after the value is parsed. I assume you are doing some sort of post processing I suggest that you used valid css syntax for your markers and you won't have this issue. E.g. `-my-macro` works fine.	chriseppstein	2016-01-06 17:50:47
1957	2016-01-06 18:24:23	Hi @davidkpiano thanks for this input, this would be a possible solution, altough still a bit hacky. However what I find truly strange is that `gulp-sass` doesn't throw an error and just does what I expect/want it to do (as stated in the OP). Having a sass file <S_CODE_TOKEN> Interpreted by the following gulp script… <S_CODE_TOKEN> produces… <S_CODE_TOKEN> -Felix	felixhayashi	2016-01-06 17:50:47
1957	2016-01-06 18:31:20	@felixbuenemann I think you have an old version of node-sass installed. the latest version gives an error on this input.	chriseppstein	2016-01-06 17:50:47
1957	2016-01-06 18:53:24	@chriseppstein > I think you have an old version of node-sass installed. the latest version gives an error on this input. Seems you are right. In `node-sass@1.2.3` it worked and now with `node-sass@3.4.2` it doesn't anymore. That's bad news for me :( > I assume you are doing some sort of post processing I suggest that you used valid css syntax for your markers and you won't have this issue. E.g. …	felixhayashi	2016-01-06 17:50:47
1957	2016-01-06 19:11:45	@felixbuenemann `output.gsub(/-my-macro/,"<<macro>>")`	chriseppstein	2016-01-06 17:50:47
1957	2016-01-06 19:48:11	> @felixbuenemann output.gsub(/-my-macro/,"<<macro>>") @chriseppstein Thanks, but there are quite a lot of different macro expressions in my script and even some other directives that have a comlicated syntax so it would require some complicated regexps and not even sure if that will do it here. I tested @davidkpiano's solution with Ruby Sass `sass-3.4.20.gem` and it does compile with custom at-r…	felixhayashi	2016-01-06 17:50:47
1957	2016-01-06 20:33:54	@felixbuenemann you can report bugs for libsass here: https://github.com/sass/libsass/issues	chriseppstein	2016-01-06 17:50:47
1956	2016-01-06 14:19:44	Apologies if this is a duplicate (possibly related to https://github.com/sass/sass/issues/1582 ?), but I'd like to propose a feature to Sass that would make non-nested declaration blocks be treated as a first-class citizen, with the same (or similar) operations as maps. Essentially, declaration blocks could be considered equivalent to flat maps with strings as keys and any valid Sass value type a…	davidkpiano	2016-01-06 17:49:09
1956	2016-01-06 17:49:09	#1582 is the way I want to handle this. Please read that and let me know what you think.	chriseppstein	2016-01-06 17:49:09
1956	2016-01-06 18:04:08	FYI: maps cannot be used to correctly represent a declaration block. the reason is progressive enhancement -- which requires the same property (key) to be repeated.	chriseppstein	2016-01-06 17:49:09
1956	2016-01-06 18:09:39	Ah, good point! Forgot about that.	davidkpiano	2016-01-06 17:49:09
1956	2016-01-06 18:14:30	I think we basically need to expose CSS AST nodes as new kinds of Sass values with special functions to operate on them. It's a huge undertaking and it's basically the Sass-y response to the features that PostCSS provides.	chriseppstein	2016-01-06 17:49:09
1956	2016-01-17 18:49:49	@chriseppstein Do you think that with adding the simple restriction that properties can not be repeated for declaration blocks assigned to variables, my original proposal can be feasible? I think it would be valuable since, even today, maps currently _are_ being used as declaration blocks, and the syntax isn't the best, nor is the need to convert the map to a declaration block. I'm willing to hel…	davidkpiano	2016-01-06 17:49:09
1955	2016-01-06 02:10:42	Saw this while rewriting [custom function `str-replace`](https://github.com/sass/libsass/issues/1823#issuecomment-168464078) with an iterative approach. Unfortunately sass does not offer an offset param for `str-index`, which is IMO very common for this kind of function.	mgreter
1955	2016-01-06 18:07:27	:+1: An oversight on our part.	chriseppstein
1954	2016-01-06 02:05:38	<S_CODE_TOKEN> The differences between `sub-1` and `sub-5` seem wrong. IMO `sub-1` should be evaluated too.	mgreter	2016-01-08 22:15:55
1954	2016-01-06 19:24:53	> IMO `sub-1` should be evaluated too. See #1912. > The differences between sub-1 and sub-5 seem wrong. Agree. I don't know why `sub-5` isn't the same output as `sub-1`. Perhaps @nex3 does.	chriseppstein	2016-01-08 22:15:55
1954	2016-01-08 22:06:23	That's just an oversight. We have a special-case check for the next character being a digit, but we should also have one for a dot followed by a digit.	nex3	2016-01-08 22:15:55
1954	2016-01-09 00:06:19	:+1: thanks	mgreter	2016-01-08 22:15:55
1953	2016-01-05 22:39:25	After landing Pull Request #1805 to stable, there are 32 new rubocop checks remaining that we need to consider either enabling with associated clean up or disabling permanently on the project. This issue is to track that work so we don't forget about it.	chriseppstein	2016-03-22 21:32:24
1953	2016-01-05 22:51:26	The basic strategy here is: 1. move a check in `.rubocop_todo.yml` to `.rubocop.yml` and enable it. 2. run `rake rubocop` 3. If there are warnings or failures that seem reasonable to address, fix them. If there are exceptions use a rubocop comment to disable the new check for that offense. 4. If there are a lot of failures (10+) then maybe we just disagree with that check or need to tune the argu…	chriseppstein	2016-03-22 21:32:24
1953	2016-01-07 20:59:53	10 down, 21 to go. pushed directly to stable and master.	chriseppstein	2016-03-22 21:32:24
1953	2016-01-08 21:59:09	Thanks for doing this, Chris!	nex3	2016-03-22 21:32:24
1952	2016-01-05 13:19:27	I think this is a discussion worth having, given that a major version is the works. Some thoughts: - there are issues with things being unexpectedly compressed - #1946 - there are issues with things being unexpectedly not compressed - #1946 - #1834 - #1296 - #649 - #387 - various improvement have been long planned and not actioned. _(not a criticism)_ - #847 - #687 - #116 - there are better, comm…	xzyfer	2016-01-05 17:37:35
1952	2016-01-05 17:37:35	There are a lot of people who use Sass as their only CSS development tool. Given the huge benefits of compression for production quality development, I don't want to remove a feature that is already built because there are bugs. non-syntactic whitespace differences between libsass and ruby sass seem to be the root cause of your annoyance here. I would like to address this by making sass-spec agno…	chriseppstein	2016-01-05 17:37:35
1952	2016-01-05 17:41:17	I've added the label `Compression` to all those issues so we can find them and fix them.	chriseppstein	2016-01-05 17:37:35
1951	2016-01-05 09:56:35	The following scss won't compile, <S_CODE_TOKEN> <S_CODE_TOKEN> ![image](https://media.giphy.com/media/1M9fmo1WAFVK0/giphy.gif) ## As a DX (developer experience) suggestion please support that	jossef	2016-01-05 17:42:48
1951	2016-01-05 13:09:26	Duplicate of https://github.com/sass/sass/issues/1050	cimmanon	2016-01-05 17:42:48
1950	2016-01-05 03:58:51	It would be really useful to have a `str-split($string, $delimiter:" ")` function akin to [JavaScript](https://developer.mozilla.org/en-US/docs/Web/JavaScript/Reference/Global_Objects/String/split), or [Ruby](http://ruby-doc.org/core-2.2.0/String.html#method-i-split). The primary use case I run into is splitting selector strings i.e. <S_CODE_TOKEN> It's rather difficult to get `.bar` from `&` wit…	xzyfer
1950	2016-01-05 04:15:10	Selectors aren't strings. They're lists of lists. If you want to remove or capture part of a selector, you use a loop. <S_CODE_TOKEN> Output: <S_CODE_TOKEN>	cimmanon
1950	2016-01-05 04:30:54	> Selectors aren't strings. They're lists of lists. Yes I understand. > If you want to remove or capture part of a selector, you use a loop. You're correct. --- As it turns out, in my experimentation, where I was mistaken was that even if there is one selector,`&` is still a nested list. This is where I was getting tripped up. i.e. <S_CODE_TOKEN> I was expecting `a` to be `b`. I understand why it…	xzyfer
1950	2016-01-05 04:37:24	I guess, assuming certain constraints on the input string, and only wanting `" "` as the `$delimiter` you can fake `str-split` with `nth(parse-selector(".foo .bar"), 1)`. Which granted is the usecase is proposed.	xzyfer
1950	2016-01-05 04:44:33	@davidkpiano True. Sorry I wasn't more clear. > As it turns out, in my experimentation, where I was mistaken was that even if there is one selector,& is still a nested list. <S_CODE_TOKEN> _note: selector-parse() isn't required when you're dealing with `&`_	xzyfer
1950	2016-01-05 04:46:48	With regards to comment on `selector-parse` you can split a string on white space. <S_CODE_TOKEN> I suspect there may be limitations on the types of strings this works with i.e. valid selectors (maybe?)	xzyfer
1950	2016-01-05 04:51:10	(Sorry, deleted my comment as it was redundant.) Maybe a `selector-split` function would be more appropriate? Something that splits based on combinators: <S_CODE_TOKEN>	davidkpiano
1950	2016-01-05 17:47:45	> Something that splits based on combinators whitespace is a combinator. it is the "descendant combinator". Anyways, a `str-split` function seems generally useful and is easy enough to add.	chriseppstein
1950	2016-11-14 20:46:44	+1 for a str-split or selector-split function	esr360
1949	2016-01-04 19:57:11	I'm sure I am missing something here. The current situation I am having problems with is a bit more involved than this, but to simplify it here is an example of what's going on... Here is part of my "element" mixin code that is working as it's supposed to <S_CODE_TOKEN> It's working fine. For example, here is a portion of the code in question: <S_CODE_TOKEN> Which is being processed into: <S_CODE…	kmcaloon	2016-01-04 21:03:25
1949	2016-01-04 20:45:05	@kmcaloon what version of Sass are you using? In Sass `3.4.20` I get `.snippet--showdate .snippet__date-flag`.	chriseppstein	2016-01-04 21:03:25
1949	2016-01-04 20:47:46	In node-sass I also get `.snippet--showdate .snippet__date-flag`.	chriseppstein	2016-01-04 21:03:25
1949	2016-01-04 21:03:24	@chriseppstein thanks for the quick response. You were on the right track. Although my sass gem was up to date, the gulp-sass node provided with the sage/roots WP theme I was using needed to be updated. Sorry for the false alarm.	kmcaloon	2016-01-04 21:03:25
1949	2016-01-04 21:06:37	@kmcaloon No worries, glad we got it sorted out.	chriseppstein	2016-01-04 21:03:25
1948	2015-12-29 21:31:37	When I use `sass --watch`, a source map is generated. When I run the same command with `--update` instead of `--watch`, however, no source map is generated. Here's what I'm trying to do: <S_CODE_TOKEN> Am I doing something wrong here, or is sass misbehaving? Thank you in advance for your help!! 😃	rdebeasi	2016-01-05 22:08:31
1948	2016-01-05 17:54:59	When I use `--update` it makes a sourcemap by default. What version of Sass are you using?	chriseppstein	2016-01-05 22:08:31
1948	2016-01-05 22:08:30	I'm on Sass 3.4.20. I'm no longer able to reproduce the issue. I'm not sure what the root cause was, but whatever it was appears to have been on my end. Sorry for the hassle!	rdebeasi	2016-01-05 22:08:31
1947	2015-12-29 21:19:00	Confirmed with sass 3.4.20. This source: <S_CODE_TOKEN> compresses to: <S_CODE_TOKEN> The removed spaces cause the selector to not have the desired matches.	avel	2016-01-04 21:19:51
1946	2015-12-28 06:05:31	<S_CODE_TOKEN> Expected <S_CODE_TOKEN> Result <S_CODE_TOKEN> Removing the `;` fixes the issue. Tested on Sass 3.4.20 and 4.0.0.alpha.1	xzyfer
1946	2016-01-04 21:23:46	Removing the `;` has no effect. But putting the color into a variable first does. I think this is a static parser issue. I think we shouldn't use any static parsing optimizations when outputting in compressed mode.	chriseppstein
1946	2016-01-04 21:24:30	(This isn't the only such issue where static parsing messes up compression.)	chriseppstein
1946	2016-01-05 13:02:07	@chriseppstein when testing on Sass 3.4.20 and 4.0.0.alpha.1 removing the `;` did fix the issue. My guess is that it's because the [STATIC_VALUE](https://github.com/sass/sass/blob/9077d95ffa6ab9388f59074483f1ef508d75d448/lib/sass/scss/rx.rb#L137) only matches if there is a trailing `[;}]`.	xzyfer
1946	2016-01-09 14:52:04	@chriseppstein any updates on the proposed fix presented by xzyfer?	mgreter
1946	2016-04-28 18:35:22	@mgreter No work has been done on this yet, but I think it makes sense to not do any static parsing when in compressed mode so that we can always compress output the best.	chriseppstein
1945	2015-12-21 16:21:57	This is more of a question, than an issue, although I am uncertain. I have made a demo on CodePen to show the behavior I find a little weird: http://codepen.io/pentzzsolt/pen/obLZEz Take a look at the compiled output. I cannot understand, why the selector is structured in such a way. I have a very simple placeholder selector: <S_CODE_TOKEN> After that, I have a nested selector that extends this p…	pentzzsolt	2015-12-22 09:06:07
1945	2015-12-21 16:33:05	Hey @pentzzsolt, let's break this down. You currently have: <S_CODE_TOKEN> And later on, you're extending: <S_CODE_TOKEN> So what this means is that: - `a` is extending `%extend`, which is to say that you are styling `a` as if it matches `%extend` - `a` must be a general descendant of `form` (child, grandchild, etc.) But when you extend `%extend`, you have these additional constraints: - `%extend…	davidkpiano	2015-12-22 09:06:07
1945	2015-12-21 16:41:29	Hey @davidkpiano! Thank you for your quick response, much appreciated! Although I forgot to mention, but I did experiment with the **direct descendant combinator** and realized that using that does not lead to a selector explosion. Unfortunately, in my case, as you said, I have absolutely no idea where my selector is going to end up inside my parent selector's DOM tree. What you wrote and the way…	pentzzsolt	2015-12-22 09:06:07
1945	2015-12-21 16:51:07	Sure: <S_CODE_TOKEN> The above gives you your expected result because you have three constraints: - `a` is a descendant of `form` - `a` is a descendant of `.error` - :new: `form` is a descendant of `.error` And only one possible selector can be formed from those constraints.	davidkpiano	2015-12-22 09:06:07
1945	2015-12-22 09:06:07	Thank you, I understand the flaw in my logic now, makes sense. :+1:	pentzzsolt	2015-12-22 09:06:07
1944	2015-12-21 14:24:06	[Minimal repro](http://www.sassmeister.com/gist/a2865309e9fc4f6ba6b4): <S_CODE_TOKEN> CSS output: <S_CODE_TOKEN> Expected output: <S_CODE_TOKEN> Is that a bug?	andreev-artem	2015-12-21 14:29:57
1944	2015-12-21 14:27:15	You've compiled it using LibSass, you'll need to file a bug report with them. If you switch it to use Ruby Sass (under "control panel"), it compiles as expected.	cimmanon	2015-12-21 14:29:57
1944	2015-12-21 14:29:57	Missed that specific, thanks!	andreev-artem	2015-12-21 14:29:57
1943	2015-12-18 09:54:46	There are lots of situations where people are using mixins to render templated styles out with some configurable parameters, for example I use a [mixin](https://gist.github.com/Undistraction/fc89e19d364fa786d308) to render floated lists which allows me to configure the direction of float, spacing, whether the spacing is added before or after the element, and the element or class to use for list i…	Undistraction	2015-12-18 21:18:33
1943	2015-12-18 16:49:30	Maybe I'm not understanding your issue, but could you not use the parent selector for this? This is valid: <S_CODE_TOKEN> Edit: Wait, I get what you mean now. Something like this? <S_CODE_TOKEN>	whaaaley	2015-12-18 21:18:33
1943	2015-12-18 17:36:04	Yep. Something like that, though I'm not so much thinking about its use in terms of overriding (in your example you would render `background` twice in the `first-child` selector), more in the sense that a focused mixin can generate a series of selectors, not just a single selector. Allowing extra props to be passed into these slots would be really powerful. In my example, the `floated-list` mixin…	Undistraction	2015-12-18 21:18:33
1943	2015-12-18 19:50:21	I updated my previous example to use multiple selectors, like you said. I'm starting to see the benefit. It's a neat idea, but what about using placeholders sort of backwards instead? It's not as pretty, but it's close. <S_CODE_TOKEN> Outputs: <S_CODE_TOKEN>	whaaaley	2015-12-18 21:18:33
1943	2015-12-18 21:18:33	The way I want to handle this is my allowing the content block to be passed arguments from the mixin. In this way, the mixin could pass information about which part it is rendering, and the content block could return different content conditionally based on that parameter. See #871.	chriseppstein	2015-12-18 21:18:33
1943	2015-12-18 21:49:24	@chriseppstein Interesting. Very interesting.	Undistraction	2015-12-18 21:18:33
1943	2015-12-18 22:08:21	Although on second thoughts, I think that solves a different issue. The beauty of passing multiple blocks is exactly that you aren't constricted to a set of predefined arguments. Unless I'm missing a use case? By supporting named blocks, a mixin can both render and allow customisation of selectors. At the moment, if a mixin renders more than one selector, the only way to add additional props to a…	Undistraction	2015-12-18 21:18:33
1943	2015-12-18 22:38:31	@Undistraction I think you're missing something. This exact example would work like so (syntax is all placeholder obviously) <S_CODE_TOKEN> Granted this is a little more verbose, but this is also a lot more powerful than simply allowing names.	chriseppstein	2015-12-18 21:18:33
1943	2015-12-18 23:00:32	Thanks. That’s what I needed. The penny has dropped. On Fri, 18 Dec 2015 at 22:38 Chris Eppstein notifications@github.com wrote: > @Undistraction https://github.com/Undistraction I think you're missing > something. This exact example would work like so (syntax is all placeholder > obviously) > > @mixin example { > .alpha { > @content(alpha); > } > > <S_CODE_TOKEN> > > } > @include example with($s…	Undistraction	2015-12-18 21:18:33
1942	2015-12-15 18:07:25	The `.sass` syntax parser can be replaced by a pre-processing step and then passed to the `.scss` syntax parser. This way, new parsing rules only need to be implemented once. This is not a blocking issue for 4.0.	chriseppstein
1942	2016-01-06 02:49:42	I expect you already know this, but that's how LibSass works.	xzyfer
1941	2015-12-15 16:57:30	Compass is end-of-life'd. Let's stop giving it first class status in the Sass CLI. Let's deprecate this option in 3.4 and remove it in 4.0.	chriseppstein
1940	2015-12-15 16:55:57	Let's deprecate the `--debug-info` command line flag in 3.4 and remove it in 4.0. With sourcemaps, this is no longer a useful feature.	chriseppstein
1939	2015-12-14 23:33:12	Initially filed by @mgreter on issue #1931: From: `libsass-closed-issues/issue_550/operator` <S_CODE_TOKEN> Results in <S_CODE_TOKEN>	chriseppstein
1939	2016-01-09 02:48:29	Checked the ruby sass code and the reason is that the numbers sometimes have `original` set (the two grayscale functions). Oddly that `.03` actually gets printed as `0.03` in that situation. But I was able to have libsass behave pretty much the same way, but there was one other discrepancy that surfaced. For now I will phase out that edge case from the existing spec test and create a new todo tes…	mgreter
1938	2015-12-14 21:47:29	E.g. (`-2.99999999` -> `-2`) This is a recent regression.	chriseppstein	2015-12-14 23:40:19
1938	2015-12-15 00:13:53	This was introduced in cc96f0c85d5ec09324e9158585c23ddbe922b2ab and regression was first released in `3.4.19`.	chriseppstein	2015-12-14 23:40:19
1937	2015-12-14 16:07:54	Such as: <S_CODE_TOKEN> Each returning true or false or have a function similar to `type-of` but specifically for these types. `type-of` seems to be specific to how Sass works, but having functions for types specific to CSS I think would be useful too, even though they may not necessarily be traditional types. - Error checking would be easier, especially for mixin arguments that require these typ…	whaaaley	2015-12-14 17:46:35
1937	2015-12-14 17:46:35	This requires Sass to have intimate knowledge of the current state of all CSS specifications and requires constant updates to Sass in order to maintain correctness. This is contrary to Sass's goal of being as future-proof as possible. This is a great idea for a Sass library which can be updated and released on a much more frequent basis than the language itself.	chriseppstein	2015-12-14 17:46:35
1936	2015-12-14 13:19:43	Sass seems not to like accessing certain keys directly. I have the following map: <S_CODE_TOKEN> Iterating through the values shows everything to be in order: <S_CODE_TOKEN> Similarly, iterating through the keys and interpolating them indicates the same thing: <S_CODE_TOKEN> However, imperative access to the values via arbitrary keys fed to returns null values for the keys 'teal', 'grey', 'red', …	barneycarroll	2015-12-14 13:49:33
1936	2015-12-14 13:23:41	Duplicate of https://github.com/sass/sass/issues/1256	cimmanon	2015-12-14 13:49:33
1936	2015-12-14 13:49:33	Thanks @cimmanon! It was only on reading the post I realised some of those keys were highlighted differently… :0	barneycarroll	2015-12-14 13:49:33
1935	2015-12-14 09:37:50	When you put a single map inside of a list, SASS somehow only grabs the first key/value pair as a list when you try to loop through it? Resulting in an error when you attempt a map-get function. When you put multiple maps inside of a list it works as expected. Example here: http://codepen.io/Sector22/pen/PZPxPp?editors=010	Sector22	2015-12-14 17:56:19
1935	2015-12-14 17:56:19	Parenthesis do not define a list with the exception of `()` defining an empty list. In all other cases, parenthesis are simply grouping of expressions. Lists are defined by their use of separators. <S_CODE_TOKEN> To define a list of a single element, you must have a trailing comma and it is often necessary to use parenthesis around that list to avoid that comma from changing the interpretation of…	chriseppstein	2015-12-14 17:56:19
1935	2015-12-16 10:00:22	Hi @chriseppstein , Thank you so much for clearing this up for me! This makes much more sense. Cheers!	Sector22	2015-12-14 17:56:19
1934	2015-12-14 08:38:36	We'd like to use `@extend` and `%placeholder` mechanics to create semantic stylesheet which will look something like that: <S_CODE_TOKEN> It works well until we start using sibling selectors: <S_CODE_TOKEN> This will produce the following CSS: <S_CODE_TOKEN> Every extended placeholder class bloats into huge number of all possible combinations so that it will generate `button_count ^ 2` total sele…	artch	2015-12-14 17:48:53
1934	2015-12-14 14:19:19	The `@extend` directive is working as expected here. You're basically saying "these three classes should be styled as if they were all `%btn`" and then saying "whenever any of those `%btn` classes are adjacent to another `%btn` class, give them a `margin-left: 10px`". So the problem is that essentially, `.person-edit, .person-create, .person-delete` are all considered the same type of entity, wit…	davidkpiano	2015-12-14 17:48:53
1934	2015-12-14 17:48:53	What @davidkpiano said. FWIW, once the CSS `:matches()` pseudo selector is well supported, Sass will be able to emit a much more elegant output selector here: `:matches(.person-edit, .person-create, .person-delete) + :matches(.person-edit, .person-create, .person-delete)`	chriseppstein	2015-12-14 17:48:53
1934	2015-12-14 22:31:53	I do realize it is the expected behavior. I'm not saying it's a bug which have to be fixed. Instead, I'm asking is there any chance to get this behavior configurable, so that I would be able to create a regression on this mechanic, in case if I wish to take the risk.	artch	2015-12-14 17:48:53
1934	2015-12-14 23:58:17	@artch Extend semantics are very well defined -- there's no reasonable way to configure them without meaningfully changing the definition of extend. The solution here is to not use extend for the places where you don't want this behavior.	chriseppstein	2015-12-14 17:48:53
1934	2015-12-15 06:10:19	@chriseppstein let me describe the possible use case: you have to use some SCSS framework. You almost can't change it. In your project you want to use BEM and you want to build semantic naming scheme. I.e. you want to have: <S_CODE_TOKEN> On other page: <S_CODE_TOKEN> Today `item-control` and `project-control` are buttons, tomorrow some of them may be links, etc. There is no chance that `item-con…	andreev-artem	2015-12-14 17:48:53
1934	2015-12-15 12:16:29	@chriseppstein By the way, `:matches` is now supported in every browser except IE. Any chance to enable it in this case, if IE is not vital for our project?	artch	2015-12-14 17:48:53
1934	2015-12-15 13:36:53	@andreev-artem To do that, remove the rule that gives styling to adjacent buttons. That is a constraint that doesn't match your intended constraint. - `%btn + %btn` says "**Any** button next to **any** button" - `.project-control + .project-control` says "**Only** `.project-control` next to **only** `.project-control` In this case, it's better (IMO) to have a placeholder selector describing the s…	davidkpiano	2015-12-14 17:48:53
1934	2015-12-15 14:30:48	@davidkpiano I can't remove/refactor that - it's contained in external framework. And I think that's quite general situation. Just not all want to fight with that and just use what framework has. And looks like SASS can't help here.	andreev-artem	2015-12-14 17:48:53
1934	2015-12-15 14:37:30	@davidkpiano chriseppstein wrote this few comments above: > FWIW, once the CSS :matches() pseudo selector is well supported, Sass will be able to emit a much more elegant output selector here: :matches(.person-edit, .person-create, .person-delete) + :matches(.person-edit, .person-create, .person-delete) My question was about when is this expected.	artch	2015-12-14 17:48:53
1934	2015-12-15 15:10:48	@artch You still have to be explicit about it. <S_CODE_TOKEN>	davidkpiano	2015-12-14 17:48:53
1934	2015-12-15 15:18:45	@davidkpiano Yes, but is not supported by SASS yet. This SCSS: <S_CODE_TOKEN> Generates this CSS: <S_CODE_TOKEN> Which is just an overkill, since it is identical to: <S_CODE_TOKEN> It would be great if SASS can handle `@extend` this way.	artch	2015-12-14 17:48:53
1934	2015-12-15 16:47:56	> It would be great if SASS can handle @extend this way. Agree. When `:matches` is well supported, it will.	chriseppstein	2015-12-14 17:48:53
1934	2015-12-16 07:02:59	@chriseppstein > Agree. When :matches is well supported, it will. Good. And let me ask it again: `:matches` is already supported in all major browsers except IE. When it is considered to be supported enough? What if our project disregards IE totally and we are already ready to make use of it? Probably some explicit opt-in configuration?	artch	2015-12-14 17:48:53
1934	2016-01-20 09:34:06	@chriseppstein I'd like to bump this as I didn't receive an answer here.	artch	2015-12-14 17:48:53
1933	2015-12-13 11:00:48	Not sure if this is to be considered a bug, since I don't see a use case for such selectors. Nonetheless the compressed behavior has changed in a recent sass version: This is against latest ruby sass 3.4.20 `extended-tests/069_test_attribute_unification` I simplified the spec here for easier testability <S_CODE_TOKEN> Results in <S_CODE_TOKEN> All other modes result in <S_CODE_TOKEN> Not sure why…	mgreter	2015-12-14 18:56:23
1933	2015-12-14 18:08:21	This appears to be a regression in 3.4.20. This worked fine in 3.4.19. The regression was due to commit 6e351f0c44f50ed98e79ca68ddac9af80e65bcca.	chriseppstein	2015-12-14 18:56:23
1932	2015-12-13 09:51:03	This is against latest ruby sass 3.4.20 Some regression in existing spec test `libsass-closed-issues/issue_1098` <S_CODE_TOKEN> Results in <S_CODE_TOKEN> It should not omit the escaped semicolon here, since output in other modes is <S_CODE_TOKEN> I guess the compression is not smart enough to see the escape sequence ...	mgreter	2015-12-14 19:30:47
1932	2015-12-14 19:06:31	This worked in 3.4.17, broke in 3.4.18. Regression was introduced by 0a8000947e1ac6540b285652d7a6963bc91aba76.	chriseppstein	2015-12-14 19:30:47
1932	2015-12-14 19:35:14	Good catch, @mgreter.	chriseppstein	2015-12-14 19:30:47
1931	2015-12-12 17:16:01	This is against latest ruby sass 3.4.20 `sass-spec/misc/negative_numbers` <S_CODE_TOKEN> Results in <S_CODE_TOKEN> It should output `.0` instead of `0.0` also for the unary negation operation in compressed mode.	mgreter	2015-12-14 23:40:19
1931	2015-12-13 01:37:25	Another related issue: `libsass-closed-issues/issue_550/operator` <S_CODE_TOKEN> Results in <S_CODE_TOKEN>	mgreter	2015-12-14 23:40:19
1931	2015-12-14 23:30:28	The output should be: <S_CODE_TOKEN> While testing this, I discovered issue #1938. I'm going to file a separate issue to track the numeric output differences of the filter functions -- it's not the same root cause.	chriseppstein	2015-12-14 23:40:19
1930	2015-12-12 06:00:47	Hello, @mixin test($map: $_map_test) { // content } Did `$_map_test` is same as `$-map-test`? If yes, i should not use underline? Thank you so much.	aboutjquery	2015-12-14 23:43:09
1930	2015-12-14 23:43:09	Yes, in variables, mixins and function names, underscores and dashes are semantically equivalent. This allows projects that have a dash convention to consume libraries that have an underscore convention (and vice-versa)	chriseppstein	2015-12-14 23:43:09
1930	2015-12-14 23:44:17	This is mentioned at the end of the "variables" section in the Sass reference: http://sass-lang.com/documentation/file.SASS_REFERENCE.html#variables_	chriseppstein	2015-12-14 23:43:09
1929	2015-12-11 10:17:58	Say you have something like: <S_CODE_TOKEN> Commented out as such, it breaks with Error: Undefined variable: "$key". Which is presumably because it tries to echo a $key variable into the comment itself, which is mad.	entozoon	2015-12-11 16:57:44
1929	2015-12-11 10:20:00	Using a // style comment on each line works fine however. But that's not ideal	entozoon	2015-12-11 16:57:44
1929	2015-12-11 16:57:44	Sass allows interpolation in css comments. It's not "mad", it's a useful feature for generating comments into the css output. E.g. debugging output, copyright notices, inline documentation that includes user settings. If you want to comment out Sass code from actually being part of the output, only the `//` style comment will do that.	chriseppstein	2015-12-11 16:57:44
1928	2015-12-10 04:06:40	**problem** I have been recently working on a grid system that uses a significant amount of `calc()` operations. While developing this framework, I've noticed that it is very difficult to force sass to not do calculations when it thinks that it can. **example** As an example, I would like to be able to assign a variable like `$foo: string(1px + 1em);`. currently, if I wanted to declare such a var…	whmii
1928	2015-12-10 23:55:14	Note that if you set `$foo: calc(1px + 1em)` this would work fine. `calc(...)` is a kind of quotation for Sass. I assume that you're not setting it this way for some reason? But that's not really clear in this description, I'd like to understand your use case better. We have a plan to make variables work better with calc in #818. With that you'd simply set your variable to values involving the ca…	chriseppstein
1928	2015-12-18 16:57:23	The project I am working on uses some relatively complex calc's that have some consistent parts. Because of this it is useful to have 'standard segments' of the calc operation defined ahead of time and wait to add the `calc()` wrapper until the last possible second so that the internal values are easier to add to / manipulate. In my example I am trying to define a consistent value that is the wid…	whmii
1927	2015-12-08 09:33:23	Running sass 3.4.19 on openBSD with the --watch flag result in the following message from the listen gem: > Please add the following to your Gemfile to avoid polling for changes: > > <S_CODE_TOKEN> The same message is available at [the listen repo](https://github.com/guard/listen#on-bsd).	gkrnours	2015-12-11 00:18:57
1927	2015-12-11 00:18:57	We use the listen gem, so yeah, if they print out a warning, you'll see it. I think if you pass `--poll` with with the `--watch` option it should avoid printing the warning message.	chriseppstein	2015-12-11 00:18:57
1927	2015-12-11 06:51:46	Oh. I was hoping someone more familiar than I am with sass and Gemfile would be able to write a patch. Thanks for pointing to `--poll` :)	gkrnours	2015-12-11 00:18:57
1926	2015-12-07 13:51:08		mprins	2015-12-11 23:27:57
1926	2015-12-11 23:28:00	Thanks for the patch!	nex3	2015-12-11 23:27:57
1925	2015-12-06 07:29:41	I don't understand about SASS. What is the benefit of using SASS to in order to improve a website's front-end code? Thank you!	jt4000	2015-12-11 00:23:54
1925	2015-12-06 13:40:13	**(Edit: I just learned that it's spelled Sass, not SASS).** @jt4000 Sass and SCSS help you writing less code that you can then reuse. The idea behind it is that you don't "specify" a stylesheet but "program" it, using concepts like variables, mixins (similar to user-defined functions) and proper functions. Let's say you designed a site. It's good, right? The stylesheet however is up to 17324 lin…	ghost	2015-12-11 00:23:54
1925	2015-12-06 13:43:47	Hi JT, Sass has plenty of great features like variables, mixins, and built-in functions that css simply does not have. There are also plenty of popular libraries built on top of Sass, including Compass http://compass-style.org/, Suzy http://susy.oddbird.net/, and Bourbon, https://github.com/thoughtbot/bourbon. A great starting point would be the official sass guides at http://sass-lang.com/guide.…	KurtRMueller	2015-12-11 00:23:54
1925	2015-12-06 15:48:25	Please, this is an issue tracker, not a discussion group.	cimmanon	2015-12-11 00:23:54
1925	2015-12-06 22:37:00	@cimmanon It's both. Github is part social network. When I was starting out, I had no idea who to turn to for help. I love that there's a place where newbies get to talk to professional developers about code -- even if they're technically misusing an issue tracker to do it. I'd have done the same.	justinskolnick	2015-12-11 00:23:54
1925	2015-12-06 23:51:27	I agree with Justin. Let's remain friendly, inviting, and forgiving to new users. We all came from somewhere. Also, if you ping Chris Eppstein on twitter, he's okay with using github issues as support for the sass repo.	KurtRMueller	2015-12-11 00:23:54
1925	2015-12-07 11:30:14	I agree with @justinskolnick idea of having a place for new people like me to talk with professional developers; I just think that the issue tracker shouldn't be the place. Some people make extensive use of issue trackers by integrating with Trello, Slack, Calendars and a number of other possible integrations to manage projects in an easier way. If @chriseppstein and the contributors for this par…	ghost	2015-12-11 00:23:54
1925	2015-12-11 00:23:54	@cimmanon I put out a call on twitter for someone to reply to this. It's not user friendly to tell potential new users that they can't ask questions here unless you point them to the right place to do such a thing. And, I can't really think of one. We have a long history of trying to help all users who ask for help on our issue tracker -- even if the core issue is not really about a bug or featur…	chriseppstein	2015-12-11 00:23:54
1924	2015-12-04 07:49:50		biumin	2015-12-05 00:28:57
1923	2015-12-03 22:15:05	Came across this code yesterday and Sass will never finish compiling it (the user who had the problem claims that it sometimes made Sass crash): <S_CODE_TOKEN> On the surface, it doesn't look like an infinite loop, but it certainly behaves like one. If you turn the inner loop down to 2, it compiles but it's not clear to users why there's an issue. Here's the output: <S_CODE_TOKEN>	cimmanon	2015-12-11 23:07:00
1923	2015-12-11 00:42:02	This takes 6s to compile on my machine. I honestly have no idea why a user would reasonably want to produce that output instead of `h1, .h1-style, h2, .h2-style, h3, .h3-style, h4, .h4-style, h5, .h5-style, h6, .h6-style`. I mean, I understand that they are trying to force this class to only be used on headers, but this seems like a technical solution to a human problem.	chriseppstein	2015-12-11 23:07:00
1923	2015-12-11 23:06:59	I also get about 6s. I agree with Chris. If you're generating 6² selectors and 6² extensions, it shouldn't be that surprising when it takes about 6⁴ time to compile. There are _a lot_ of redundant selectors being generated and discarded there. That process isn't very fast, but I don't think it's worth doing optimizations that target this case in particular, because it's specifically doing a bunch…	nex3	2015-12-11 23:07:00
1922	2015-12-03 19:56:43	<S_CODE_TOKEN> expanded <S_CODE_TOKEN> compact <S_CODE_TOKEN> compressed <S_CODE_TOKEN>	chris-lock	2015-12-11 00:43:19
1922	2015-12-03 21:35:48	Duplicate of https://github.com/sass/sass/issues/1256	cimmanon	2015-12-11 00:43:19
1922	2015-12-03 21:47:55	@chris-lock To fix, use `@include test('black')`, where `'black'` is a quoted string instead of a color value.	davidkpiano	2015-12-11 00:43:19
1921	2015-12-03 12:19:45	Hi, We were creating an SCSS extension for https://github.com/adobe/brackets . The main aim is that we would be able to display `all` scss errors in the page in the lint panel. However, when i compile a file with many SCSS errors using `SASS test.sass -c` ; the check stops as soon as the first error is seen. Is it by design or is there a way to list all the errors in the sass file?	abose	2015-12-14 23:47:11
1921	2015-12-11 17:49:17	Maybe this will help you http://webdesign.tutsplus.com/tutorials/an-introduction-to-error-handling-in-sass--cms-19996 Or you may use compass compiler. It is great, but you'll need ruby environment.	daniilmatafonov	2015-12-14 23:47:11
1921	2015-12-14 23:47:09	Our parser stops at the first error -- it has no error recovery built in order to continue giving further errors.	chriseppstein	2015-12-14 23:47:11
1921	2015-12-15 08:34:44	Thanks all for the answer .	abose	2015-12-14 23:47:11
1920	2015-12-03 07:39:00	Source maps become (almost) useless when used alongside mixins that dynamically generate or modify selecctors ([modernizr-mixin](https://www.github.com/danielguillan/modernizr-mixin), [bem-constructor](https://github.com/danielguillan/bem-constructor)) because they point to the mixin definition instead of where it's called. Is there any way to map to the call instead of the definition? <S_CODE_TO…	danielguillan	2015-12-14 23:47:52
1920	2015-12-03 10:59:03	I don't know how we would do this. What if the mixin defines two or more selectors? Why should the first one be different than the subsequent ones? What if the mixin defines just properties? The concept of the mixin is removed from the css file, so there's not an artifact left to attach the sourcemap information about the call site to. In theory, we could have an option to leave a comment in the …	chriseppstein	2015-12-14 23:47:52
1920	2015-12-14 23:47:52	Closing due to lack of response.	chriseppstein	2015-12-14 23:47:52
1919	2015-12-02 17:13:44	This aims to improve the error message when a file to be imported is not found. In a project using sass via jekyll we ran into confusion when the sass -> css conversion did not work. After some debugging it was found that the origin was simply a hidden @import (in a file that was itself imported, so not initially visible) so of a file that did not exist, or rather did exist only locally on the de…	onli	2015-12-19 00:22:14
1919	2015-12-02 17:59:13	Looks like you need to update these tests: - https://github.com/sass/sass/blob/stable/test/sass/engine_test.rb#L681 - https://github.com/sass/sass/blob/stable/test/sass/engine_test.rb#L689 - https://github.com/sass/sass/blob/stable/test/sass/plugin_test.rb#L167	davidkpiano	2015-12-19 00:22:14
1919	2015-12-06 18:27:57	Thanks, and sorry for not doing that initially. I tried to change the tests accordingly. That it still fails I can't really explain – the line too long error in https://travis-ci.org/sass/sass/jobs/95212050 is a style check, and I should just break the line? But why would this then only happen in specific ruby versions?	onli	2015-12-19 00:22:14
1919	2015-12-11 23:27:06	This exception should already include a stack trace that has the file context—that's what [this line](https://github.com/onli/sass/blob/667f7f1cbfe27805a79d7dd3a4f3155ac1a9ae78/lib/sass/tree/import_node.rb#L67) is doing. Have you run into a situation where that stack trace is incorrect or omitted?	nex3	2015-12-19 00:22:14
1919	2015-12-12 12:34:17	> Have you run into a situation where that stack trace is incorrect or omitted? Yes. When building a site using sass via jekyll, that stack trace was invisible to us.	onli	2015-12-19 00:22:14
1919	2015-12-19 00:22:14	> Yes. When building a site using sass via jekyll, that stack trace was invisible to us. This sounds like a bug in Jekyll's Sass integration. Sass provides this information, but it's up to the code that uses it to expose it.	nex3	2015-12-19 00:22:14
1918	2015-12-02 10:58:25	I have following code: <S_CODE_TOKEN> see full example on http://sassmeister.com/gist/3e9f961fd8eb4b3cc074 after compiling the SCSS I get <S_CODE_TOKEN> so after the first variable `#{$gray}` the quotation mark isn't `\"` but `'` and before the second variable `#{$gray-light}` it's the same. The generated CSS is not valid because of this. Is this a SASS compilation-error?	sergej2705	2015-12-02 12:34:39
1918	2015-12-02 12:09:06	That looks like an issue with LibSass, you should file a bug report with that repo. Output with the Ruby Sass compiler: <S_CODE_TOKEN> Also relevant: https://github.com/sass/sass/issues/1642	cimmanon	2015-12-02 12:34:39
1918	2015-12-02 12:34:39	I opened an issue in LibSass, thank you for your help.	sergej2705	2015-12-02 12:34:39
1917	2015-12-02 09:58:03		hvintik	2015-12-02 09:58:13
1916	2015-11-28 04:09:44	Related to https://github.com/sass/sass-spec/issues/627 I would like to requested that Sass values in error messages to always be output in the expanded style, or alternatively as authored. This is not the case currently. <S_CODE_TOKEN> <S_CODE_TOKEN>	xzyfer
1916	2015-12-03 11:00:27	Why are we testing error messages in compressed mode?	chriseppstein
1916	2015-12-03 12:10:57	Valid question. /cc @mgreter @saper. Also seems strange to me. IIRC it's something @mgeter stumbled across in testing with perl-libsass. I'm not convinced there's a valid usecase for this in sass-spec.	xzyfer
1916	2015-12-03 12:42:27	Well, it simply isn't consistent between ruby sass and libsass in compressed mode now. Not sure what else to say about, but it doesn't seem to be consistent (IMO ruby sass also ignores users settings like precision in errors and also with inspect results). BTW. perl-libsass catched that error while regenerating the error specs, since it is not defined which mode should be master if we only want t…	mgreter
1916	2015-12-03 12:44:53	@chriseppstein can you make a statement whether errors, warnings and/or inspect should ignore user settings or not? Would be helpful to know that, since I'm currently relying on trial and error here and always unsure if something like this is a ruby sass bug or a libsass issue!?	mgreter
1916	2015-12-11 00:47:02	@mgreter I won't say "ignore user settings" as that seems overly broad and I'm not sure what all the implications would be, but I can't think of a use case where outputting a value compressed into a warning or error message is desired or helpful for a user who will need to debug their code.	chriseppstein
1916	2015-12-14 23:50:45	@xzyfer @mgreter @saper I'd like to close this or get to some sort of actionable resolution.	chriseppstein
1916	2015-12-15 00:01:48	> I can't think of a use case where outputting a value compressed into a warning or error message is desired or helpful for a user who will need to debug their code. Is is reasonable then for `.inspect` to ignore compressed mode flag? Otherwise I don't see a resolution.	xzyfer
1916	2015-12-15 16:46:26	@xzyfer Yes, that's reasonable, imo. The annoying thing is that for some types, inspect is used to construct the css representation.	chriseppstein
1916	2015-12-22 16:27:38	@saper has chosen to ![ignore this issue](https://github.com/sass/sass-spec/issues/627#issuecomment-166024933) for now. Should this issue be closed?	gytdau
1916	2015-12-26 15:13:44	I'd prefer to say I just side-stepped it to allow our tests to work.	saper
1915	2015-11-26 11:20:31	sass background: url(../img/xxx.png) no-repeat -(50px/2) 0; to css background: url(../img/xxx.png) no-repeat-25px 0; error, loss of space. The following is correct: background: url(../img/xxx.png) no-repeat -25px 0;	perfey	2015-12-01 21:32:44
1915	2015-11-26 15:55:04	Duplicate of https://github.com/sass/sass/issues/1912	cimmanon	2015-12-01 21:32:44
1915	2015-12-01 21:32:44	Please see my comment on #1912	chriseppstein	2015-12-01 21:32:44
1914	2015-11-25 20:15:01	The following sample: <S_CODE_TOKEN> Produces this error message: <S_CODE_TOKEN> Which is not very helpfull. IMO it should produce the same as `1 % 0`: <S_CODE_TOKEN> Although the message is kind of redundant ;) Might be related to http://pjkh.com/articles/ruby-argumenterror-comparision-of-fixnum-with-float-failed/ Since it seems to be a native ruby error, there is no position indication, which w…	mgreter	2015-11-27 21:06:53
1914	2015-11-27 21:06:53	I intend to deprecate math operations with colors, so polishing the error messages isn't really worth the effort.	chriseppstein	2015-11-27 21:06:53
1913	2015-11-25 15:11:37	Currently `min()` and `max()` only accept arguments. However this can be confusing as arguments are formatted the same way as a list. As a result I expected `min()` and `max()` to take lists in variable form like `min($list)` but this throws an error. While `min($list...)` works in Ruby Sass (LibSass has a bug with passing arguments in as `...`) it would be more clear to have these functions pars…	scottkellum
1913	2015-11-27 21:08:46	@scottkellum what behavior would you expect if two lists of numbers were passed? Max over all of them? Error? A list of maximums?	chriseppstein
1913	2015-11-28 01:20:18	@chriseppstein I expect this: <S_CODE_TOKEN> To return `6`.	scottkellum
1913	2015-11-28 03:02:41	This probably doesn't help, but you can do this [in Sassdash](http://davidkpiano.github.io/sassdash/sassdoc/index.html#function-_min): `_min($list);` (returns 6) Just for comparison: - JS: `Math.min(1, 2, 3)` accepts multiple arguments, not an array/list - Ruby: `[1,2,3].min` not a function but accepts a list - Python: `min(1, 2, 3)` also accepts multiple args but not an array/list I think it's p…	davidkpiano
1913	2015-11-30 17:57:20	@scottkellum Chris is asking about this case: <S_CODE_TOKEN> For what it's worth, Haskell only allows 2 arguments to be passed to the `min` function (eg. `min 1 2`). Lists must be passed through the `minimum` function (eg. `minimum [1, 2, 3, 4 ,5]`), and lists of lists are allowed: <S_CODE_TOKEN> I don't see the benefit to expanding min/max to accept lists when Sass already offers a construct to …	cimmanon
1913	2015-11-30 18:04:46	@cimmanon I agree that a documentation change is a minimally sufficient response to this issue for the current release. But I also want Sass to be intuitive -- having to read docs for **common operations** means that we have failed to "Just Work" and the principle of least surprise is what we endeavor to adhere to for all our APIs.	chriseppstein
1913	2015-11-30 18:07:58	@cimmanon Oh, that can throw an error for sure. Multi dimensional lists certainly seem like invalid inputs for this, as do strings and other things that aren’t comparable values. I created this issue because I assumed lists of numbers would work. Apparently it is currently implemented the way many other languages are implemented and because I don’t have much of a programming background I was not …	scottkellum
1913	2015-12-06 22:12:43	> Multi dimensional lists certainly seem like invalid inputs for this, as do strings and other things that aren’t comparable values. The problem is that a multi-dimensional list is still a list, and that would make the function fail on some lists, but not all of them. I find it even more confusing.	HugoGiraudel
1913	2015-12-11 00:32:29	@HugoGiraudel I think `min($list...)` and `min($list)` are the same amount of confusing if the list is not comprised solely of numbers.	chriseppstein
1912	2015-11-24 16:46:04	The following code: <S_CODE_TOKEN> results in the following CSS output: <S_CODE_TOKEN> with no space between the `auto` and the `-12px` values. My browser (Firefox v42.0) doesn't recognize `auto-12px` as a valid value and ignores the rule. Is this an issue where Sass's rules for compressing the output aren't taking the combination of `auto` (or any keyword string value) with a numeric value into …	akaScooter
1912	2015-11-24 18:07:25	ooof! That's pretty not-fun to have to track down in production code. Does that happen in compressed mode, or just standard, like you show in your example?	hcatlin
1912	2015-11-24 18:13:02	If you add parentheses, it doesn't do that: <S_CODE_TOKEN> Note that you should be doing this to prevent the expression from being evaluated as subtraction rather than negation. # Without parentheses <S_CODE_TOKEN> Output: <S_CODE_TOKEN> # With parentheses <S_CODE_TOKEN> Output: <S_CODE_TOKEN>	cimmanon
1912	2015-11-24 18:23:33	@cimmanon Yes, but that's counter-intuitive - you shouldn't need to add parentheses. These should all produce the same result: <S_CODE_TOKEN>	davidkpiano
1912	2015-11-24 18:24:16	@hcatlin : it happens in standard, just like I showed. :( @cimmanon : thx! that does work as well. However, I still consider it a bug because Sass is not treating `auto` as either a value or a variable — the problem may not come from Sass trying to perform an evaluation (as in your example), because no subtraction was performed.	akaScooter
1912	2015-11-24 18:25:50	@cimmanon and I was just about to point out what @darvishzadeh just wrote about the counter-intuitive-ness of it. Syntactically, I don't think you should need the parenthesis.	akaScooter
1912	2015-11-25 03:01:04	@akaScooter, I think you meant @davidkpiano	darvishzadeh
1912	2015-12-01 21:32:10	The fact that there is no space between the minus operator and the variable is irrelevant to the Sass parser. whitespace is optional except where the dash would be interpreted as part of the identifier. So Sass sees `0 auto - $value`. Very early in Sass's development we went out of our way to define all binary operators for all types of operands even where the implementation is a bit of a stretch…	chriseppstein
1912	2015-12-01 21:38:47	@nex3 Thoughts on changing the parsing of binary operators to require a surrounding space and forcing unary operands to never allow a space at 4.0? We can have sass-convert take care of the expressions and re-parenthesize them during the upgrade process.	chriseppstein
1912	2015-12-04 20:29:15	@chriseppstein That sounds good if we can come up with a close-to-bulletproof strategy for deprecation warnings. Can you work on that?	nex3
1912	2015-12-11 00:35:15	@nex3 I can take a swing at it, I'm still learning my way around the nitty gritty aspects of the script parser code.	chriseppstein
1912	2015-12-11 22:58:49	If you work on a prose description of the deprecation first, that shouldn't require too much parser delving (although probably non-zero). That may also make it easier to code later on, too.	nex3
1911	2015-11-23 19:51:28	Fixes #1910 Now these test failures look like: <S_CODE_TOKEN> The alternate route would be a sophisticated failure message like in `assert_positions_equal`, but IMHO, this messaging is perfectly readable and actionable. Let me know if you'd prefer that route.	srawlins	2015-12-11 23:23:45
1911	2015-11-24 22:16:39	This looks like a substantial downgrade in readability when the ranges are misaligned. Compare: <S_CODE_TOKEN> to <S_CODE_TOKEN> It's much easier to visually understand the failure in the previous example. I don't think error for a missing filename is that confusing—like most assertion failures, you just have to look at the listed line to see what's going on—but if you want to make it clearer, I …	nex3	2015-12-11 23:23:45
1911	2015-11-24 22:18:55	OK, I can do that change instead. The original message reported in #1910 gives no indication as to what node is missing a file. There is no way to solve it without writing new debug messaging in `#assert_ranges_equal` or similar.	srawlins	2015-12-11 23:23:45
1911	2015-11-24 22:20:01	In that case I'd include the messaging in the failure message.	nex3	2015-12-11 23:23:45
1911	2015-12-05 00:30:15	Are you planning on modifying this to clarify the failure message, or should I close it out?	nex3	2015-12-11 23:23:45
1910	2015-11-23 19:19:47	While working on @nex3's comments on #1875, switching to `assert_parses_with_mapping`, it was super hard to diagnose the following error: <S_CODE_TOKEN> This comes from [`assert_ranges_equal`](https://github.com/sass/sass/blob/stable/test/sass/source_map_test.rb#L922..L926).	srawlins	2015-12-05 00:29:53
1910	2015-12-05 00:29:51	Closing this out after talking it over on the pull request.	nex3	2015-12-05 00:29:53
1909	2015-11-23 17:58:08	Sass automaticaly converted hsl to #hex colors. Some times this process has small bug. // styles.scss $pink_5l: hsl(340, 80%, 95%); body { background-color: $pink_5l; } // styles.css body { background-color: #fce8ef; } All good, but hsl(340, 80%, 95%) ≠ #fce8ef, because #fce8ef = hsl(339, 77%, 95%) I testing this, my result hsl(340, 80%, 95%) — bad converting hsl(340, 80%, 90%) — good converting …	matovas
1909	2016-03-17 16:39:14	If you write in `hsl(340, 80%, 95%)` using Chrome's inspector, you can see how it is interpreted in other formats. It thinks that color is equal to `#fce8ef`. But if you fill out the hex value instead, you get `hsl(339, 77%, 95%)`. Sass is not wrong here. Two different sets of HSL values can be equal to the same RGB value. What values are you expecting for those other colors?	cimmanon
1909	2016-03-17 19:01:53	It's true that both of these colors map to the same value in RGB, but if you look here at this example, you will see that there is a visual distinction (albeit very minor) between the two when specified in hsl. As such, I think we need to consider this a bug. http://codepen.io/chriseppstein/full/PNWQRg/ It's not a simple fix. There are browser support concerns. We may need to add a work around vi…	chriseppstein
1909	2016-03-17 19:59:39	I don't know if this is worth mentioning or not, but Chrome's inspector says that hsl(30, 100%, 50%) is equivalent to rgb(255, 127, 0). Meanwhile writing in rgb(255, 128, 0) results in hsl(30, 100%, 50%). I've been over the formula provided by the W3C hundreds of times and the G channel in this case comes back as 127.5. I don't know how this value is rounding down to 127 unless it is supposed to …	cimmanon
1909	2016-03-17 20:28:02	@tabatkins are there colors expressible in hsl() that the browser will display that cannot be expressed in rgb? Trying to decide if this is a fundamental flaw in Sass's treatment of hsl or just a small bug in our hsl -> rgb algorithm.	chriseppstein
1909	2016-03-17 20:31:17	No, HSL and RGB are equivalent color-spaces. This is just a matter of different rounding/floating-point error accumulation between implementations. (And at extreme light/dark values, the color-space is very small - those are the corners of the RGB cube, so not much left to discriminate. There's a lot of quantization going on there, so _in general_ values won't round-trip exactly. A _good_ impleme…	tabatkins
1909	2016-03-17 21:14:32	Hmmm. I wonder if this rounding is the culprit: https://github.com/sass/sass/blob/stable/lib/sass/script/value/color.rb#L651	chriseppstein
1908	2015-11-23 14:41:36	my code: <S_CODE_TOKEN> When i set output_style = :compressed in config.rb output is without yellow color the other colors are transferred. When i set output_style = :expanded yellow color is presented. Its a bug or what im doing wrong? Sass version is **Sass 3.4.18 (Selective Steve)**	Kcko	2016-04-11 20:53:23
1908	2015-11-23 14:58:24	Duplicate of https://github.com/sass/sass/issues/1256	cimmanon	2016-04-11 20:53:23
1908	2016-04-11 20:53:23	color names are color values and will be compressed when being output. Use quotes to avoid this.	chriseppstein	2016-04-11 20:53:23
1907	2015-11-20 14:38:46	With SASS parser, a variable inside the parentheses of a media query `@media( * )` remains textual instead of being substituted with its value. When there is a space between `@media` and `(` this does not happen. Minimal steps to reproduce: <S_CODE_TOKEN> Strangely, with **scss** syntax this does not happen. I'm using `Sass::VERSION == "3.4.19 (Selective Steve)"`. As a workaround, I'm now using *…	caesarsol
1906	2015-11-20 00:16:59	When compiling it appears as though the CSS is missing the ; off each line of the css. I think this is causing issues with loading the site (www.danielcanetti.com) in safari. I recently had issues using scss in compass so swtiched to sass syntax and this is when I started noticing the issues.	CanniDanny	2015-11-23 16:58:58
1906	2015-11-23 16:58:58	It is legal to omit the semi-colon on the last property declaration in a ruleset. I don't think that is what is causing your problem. If it is, please submit a very small reproducible test case (ideally on a site like codepen) instead of just linking to your website.	chriseppstein	2015-11-23 16:58:58
1906	2015-11-23 17:00:51	Hi Chris, Thanks for getting back to me. I have fixed this by using the SCSS syntax instead.	CanniDanny	2015-11-23 16:58:58
1905	2015-11-18 18:20:06	Hi, is it possible to use @import with a path like this `@import modules/*/*`? The file/directory structure would be <S_CODE_TOKEN> I tried it and the result is: `error ./main.sass (Line 1): File to import not found or unreadable: modules/*/*.` Is there a way to accomplish this? I can not find it documented and need a hint. My goal is to have a folder (modules) and to put reusable sass snippets (…	sthag	2015-11-18 19:39:06
1905	2015-11-18 19:35:45	You're looking for [Sass globbing](https://github.com/chriseppstein/sass-globbing).	cimmanon	2015-11-18 19:39:06
1905	2015-11-18 19:39:06	Thanks. That's it.	sthag	2015-11-18 19:39:06
1904	2015-11-15 22:44:17	Now, map-merge, map-get, and map-has-key all accept various forms of nested Map logic as per @nex3's specifications in #1739, with the addition of a nested compatible map-has-key. Removed the weird commit that snuck in to the previous request and hopefully bought us Ruby 1.8.7 compatibility again.	hcatlin	2016-12-11 22:40:19
1904	2015-11-15 23:56:25	Please also get the tests passing!	nex3	2016-12-11 22:40:19
1904	2015-12-11 22:53:02	Done reviewing!	nex3	2016-12-11 22:40:19
1904	2016-04-22 23:37:23	@nex3 Can we land this in `next`?	chriseppstein	2016-12-11 22:40:19
1904	2016-04-29 18:03:59	This is currently assigned to @hcatlin and marked as a work in progress—I wasn't aware it was ready for another round of review, let alone a candidate for landing.	nex3	2016-12-11 22:40:19
1904	2016-04-29 18:17:35	@nex3 I'm willing to help wrangle it. My question was whether this feature set could go out in the 3.5 release.	chriseppstein	2016-12-11 22:40:19
1904	2016-04-30 00:19:50	Oh, yes, it could. If you want to take charge of merging it in, feel free to add it to the 3.5 milestone and assign yourself.	nex3	2016-12-11 22:40:19
1904	2016-04-30 00:23:54	Yeah, I took another couple swings at doing a non-recursive version and failed twice... So this fell from my radar.	hcatlin	2016-12-11 22:40:19
1904	2016-12-11 22:40:19	I don't think @chriseppstein ended up having the cycles to work on this, so I'm going to close it out. If someone else wants to adopt in in the future, I'll re-open.	nex3	2016-12-11 22:40:19
1903	2015-11-15 22:15:13	My thoughts are that we should take the functions as they are, especially the prefixed ones, and in prep for `4.0`, we can reorganize stuff so that it makes more sense and will make it so that @nex3 can focus on the important parts of the module system. My proposal is as follows: - Break up the functions into the groups that will (eventually) become modules (str-, map-) - Create prefixed versions…	hcatlin	2015-11-15 22:39:57
1903	2015-11-15 22:15:45	End the tyranny of a 2,500+ line file! ;)	hcatlin	2015-11-15 22:39:57
1903	2015-11-15 22:39:55	We're still a ways out from even having a clear idea of what the module system will look like. It seems premature to start modifying infrastructure and recommended usage around a system we haven't begun to nail down. Even once we do have it, I don't think the infrastructure of moving functions into modules will be particularly difficult. There's not a whole lot of benefit to be had from moving ea…	nex3	2015-11-15 22:39:57
1903	2015-11-15 22:46:26	Just trying to find a way to pitch in since you were asking for help with the Ruby implementation, and a 2,000+ line file is something that kind of sticks out as needing a refactor. One day a week isn't a ton to get all this done, so was trying to pitch in. Sounds like only after 4.0 are people able to pitch in on this stuff.	hcatlin	2015-11-15 22:39:57
1903	2015-11-15 23:06:08	> Sounds like only after 4.0 are people able to pitch in on this stuff. I guess that depends what you mean by "this stuff"? There are [plenty of issues](https://github.com/sass/sass/labels/Help%20Wanted) that are explicitly marked as good for contributions.	nex3	2015-11-15 22:39:57
1902	2015-11-14 12:34:51	Consider the following map variable: <S_CODE_TOKEN> Normally map-get() would still be able to retrieve the key **"blackish"** with or without the quotes. Oddly, this is not the same case for **"black"** as it happens to be a named color, and map-get() suddenly becomes quote sensitive and treats **black** and **"black"** as 2 different keys. <S_CODE_TOKEN> I'm finding this inconsistency quite anno…	Arnique	2015-11-14 13:48:40
1902	2015-11-14 12:51:31	There's nothing inconsistent here. Duplicate of https://github.com/sass/sass/issues/1256	cimmanon	2015-11-14 13:48:40
1902	2015-11-14 13:03:24	Pretty long thread. Let me go through it first.	Arnique	2015-11-14 13:48:40
1902	2015-11-14 13:16:16	Okay, so basically <S_CODE_TOKEN> Is interpreted internally as <S_CODE_TOKEN> and this is why it returns a null value?	Arnique	2015-11-14 13:48:40
1902	2015-11-14 13:48:40	I guess I can live with the whole "named colors are objects" setup in Sass.	Arnique	2015-11-14 13:48:40
1901	2015-11-14 02:53:41	From https://github.com/sass/libsass/issues/1583: <S_CODE_TOKEN> Results in: <S_CODE_TOKEN> Is this intentional?	mgreter	2015-11-17 20:56:41
1901	2015-11-14 13:38:40	If I am reading the description of the inspect function correctly, it is supposed to return a string containing the exact thing you have to write in order to create that variable/value, similar to the `show` function in Haskell. Using a trailing comma is how you would do that. <S_CODE_TOKEN> Output: <S_CODE_TOKEN> If we remove the trailing comma, we don't get the same results: <S_CODE_TOKEN> Outp…	cimmanon	2015-11-17 20:56:41
1901	2015-11-17 20:56:41	`&` is always a comma delimited list of space delimited strings. This looks right to me. Inspect returns a serialization of the Sass value (the parsed selector in this case), not "what the user typed".	chriseppstein	2015-11-17 20:56:41
1900	2015-11-14 01:07:31	For your coding pleasure. As specified in sass/sass#1291	hcatlin	2015-12-11 23:51:50
1900	2015-11-15 21:47:49	I'm going to put this on ice for now until we have support for modules. New functions in 4.0 will probably only be available via modules, and I don't want to set anyone up for breakage by adding a function that we're planning on relocating before release.	nex3	2015-12-11 23:51:50
1900	2015-11-15 22:09:16	I thought that the plan was to implement "planned" features for a maybe 3.5 release. Since all that code needs refactoring for 4.0 into modules, seems like no patches for "planned" things can happen until after 4.0 is done blocking then?	hcatlin	2015-12-11 23:51:50
1900	2015-11-15 22:28:53	Even if we do a 3.5 release—which is possible but unlikely—I'd like to avoid adding new functions there for the same reason I want to avoid adding them to 4.0 prereleases: I don't want to release a feature with the full knowledge that we intend to make a breaking change to it in the future. I probably won't land patches for planned functions until we have a module system. That doesn't mean the pa…	nex3	2015-12-11 23:51:50
1900	2015-12-11 23:51:49	I've merged this into the [`feature.new-functions`](https://github.com/sass/sass/tree/feature.new-functions) branch.	nex3	2015-12-11 23:51:50
1899	2015-11-14 01:05:18	As discussed in issue #1291.	hcatlin	2015-11-14 01:05:42
1899	2015-11-14 01:05:42	Ugh again... this stable/master issue.	hcatlin	2015-11-14 01:05:42
1898	2015-11-13 23:20:38	This saves a few bytes now and then. Addresses part of issue #847.	chriseppstein	2015-11-23 16:51:12
1898	2015-11-13 23:24:44	Don't forget a changelog entry! Otherwise, :+1:.	nex3	2015-11-23 16:51:12
1898	2015-11-23 16:54:59	merged as c29da636a00c063ef0af466ec2841dd3d6c0ca30	chriseppstein	2015-11-23 16:51:12
1897	2015-11-13 20:47:13	Guard is a simple Ruby library that can run tests when the test is saved. Would this be something that you'd be open for having in the development configuration? (not required!)	hcatlin
1897	2015-11-17 20:50:02	I have a Guardfile that I haven't checked in. <S_CODE_TOKEN>	chriseppstein
1896	2015-11-13 17:39:33	Now, map-merge, map-get, and map-has-key all accept various forms of nested Map logic as per @nex3's specifications in #1739, with the addition of a nested compatible map-has-key.	hcatlin	2015-11-15 22:43:07
1896	2015-11-13 22:22:10	Don't forget to make the tests pass!	nex3	2015-11-15 22:43:07
1896	2015-11-13 22:26:27	Thaaaaat's embarrassing. :/ — Sent from Mailbox On Fri, Nov 13, 2015 at 4:22 PM, Natalie Weizenbaum notifications@github.com wrote: > ## Don't forget to make the tests pass! > > Reply to this email directly or view it on GitHub: > https://github.com/sass/sass/pull/1896#issuecomment-156575333	hcatlin	2015-11-15 22:43:07
1896	2015-11-14 00:38:25	I've updated based on feedback, but seems like rebasing on master caused this request to somehow calculate in more changes?	hcatlin	2015-11-15 22:43:07
1896	2015-11-15 21:30:40	It looks like you didn't change some of the tests. Also Travis is still failing. Also, where did that documentation change come from?	nex3	2015-11-15 22:43:07
1896	2015-11-15 22:27:57	That documentation change came off master.	hcatlin	2015-11-15 22:43:07
1896	2015-11-15 22:29:58	If it were the same commit as the one on master, it wouldn't be showing up in the PR.	nex3	2015-11-15 22:43:07
1896	2015-11-15 22:43:07	Opening a new PR.	hcatlin	2015-11-15 22:43:07
1895	2015-11-13 00:57:07	I've implemented the suggested map-get() and map-merge() functions in #1739, and also additionally included a nestable version of map-has-key() following a similar style to map-merge().	hcatlin	2015-11-13 00:57:45
1895	2015-11-13 00:58:07	Sorry, I figured this should be merged into master, not stable. Will re-open.	hcatlin	2015-11-13 00:57:45
1894	2015-11-13 00:43:30	Not sure if this is defined behavior or not but it struck me as odd—especially since comments _are_ recognized when preceded by a space (apparently Github's SCSS syntax highlighter doesn't recognize them either). Test 1: <S_CODE_TOKEN> Output (v3.4.19): <S_CODE_TOKEN> Test 2: <S_CODE_TOKEN> Output (v3.4.19): <S_CODE_TOKEN>	andrew-skybound
1894	2015-11-17 20:52:39	Pretty sure this will be fixed by #1778. Easy enough to work around tho, right?	chriseppstein
1894	2015-11-18 18:06:21	Of course.	andrew-skybound
1893	2015-11-12 20:01:37	# Application Scenario External Vendor css files that are loaded using ``@import` is too slow compared to embedding (copy/paste). I realise it is a planned feature. # Application Solution Embed those specific notorious css files in the master.sass file # Noted concerns and alternates - Admins didn't want to use `!force` in the past - Admins wanted to use @use syntax, which I am not sure what it i…	abibell	2015-11-12 22:59:41
1893	2015-11-12 22:59:41	Duplicate of #556	chriseppstein	2015-11-12 22:59:41
1893	2015-11-13 08:18:13	It is. Conversation is locked. There is no way to ask a question on that. What is the solution approach for that? I am just after solution blessings, so I can implement it on the weekend. If someone is already on it, what is the rough ETA?	abibell	2015-11-12 22:59:41
1892	2015-11-11 22:41:07	Recalling nested properties, I had a thought regarding the use of maps in CSS. Currently, according to the docs: > They have no direct parallel in CSS... Maps cannot be converted to plain CSS. That's fine, and expected. We know that maps can be used in Sass variables and functions, but not directly output to CSS as a usable value, unlike lists. But given we can do this: <S_CODE_TOKEN> Consider th…	davidkpiano	2015-11-12 22:57:39
1892	2015-11-12 22:57:35	Mixins can be included inside a property expansion block. This use case is not common enough to warrant dedicated syntax for what amounts to the `map-to-rules` mixin below. <S_CODE_TOKEN> And yes, I get that I glossed over the merging of several maps into a single property value. I leave writing a function that merges maps into a new map of that form to the reader.	chriseppstein	2015-11-12 22:57:39
1891	2015-11-11 20:11:03	I'm starting a new thread for this request, because while it's a solution to #1122, it's not the same as the title of that issue. I propose that we treat precision like we do units. Set Sass::Script::Value to have precision not just defined as a class variable, but instead an instance variable. By default, we set it to whatever the default is. If you want to use a higher precision (or control it …	hcatlin	2015-11-13 20:58:07
1891	2015-11-12 22:34:12	I don't understand why we are revisiting this without any new ideas being proposed except a different name for a function that @nex3 rejected for grounds that would still apply here as well.	chriseppstein	2015-11-13 20:58:07
1891	2015-11-12 22:50:11	The original proposal I saw only had a "setter" function and was rejected because the information would then be totally hidden. I'm proposing a set of value modifiers for both set and get that matches the style (at least, an attempt to match) of string functions that we've introduced. And, I don't think that just because an issue from March 2014 was a no, means that no reconsideration can ever be…	hcatlin	2015-11-13 20:58:07
1891	2015-11-13 20:58:07	I still don't like this idea. We should just straight-up increase the precision. Adding a new function for this doesn't provide nearly enough value.	nex3	2015-11-13 20:58:07
1890	2015-11-10 16:45:01	The unit passed with the limit should be the unit on the returned value. Instead the unit is dropped and never considered nor is an error raised. Step 1: Deprecate passing units to `random()` as the `$limit`. Step 2: Make passing a unit to `random()` as the `$limit` an error. Step 3: Allow units to be passed in, returning them with the random result.	chriseppstein
1890	2015-11-11 18:04:56	Is the desire to have `random()` be redefined to use `random($limit, $unit)`, where `$unit` is optional?	jcutrell
1889	2015-11-10 06:30:23	I thought this was a Compass error. It turns out I'm getting it with Sass too. Basically, it looks like Sass writes new changes, but never updates the browser, even after a refresh. After stopping watch, I get this error after several seconds: `E, [2015-11-10T01:26:10.752155 #47763] ERROR -- : Couldn't cleanly terminate all actors in 10 seconds!` I've already run `gem update --system`, tried unin…	djmtype	2015-11-10 11:49:09
1889	2015-11-10 11:49:09	It looks like the error was caused by celluloid. I updated it, and Sass compiles.	djmtype	2015-11-10 11:49:09
1888	2015-11-09 20:27:36	I know this issue has been discussed before, wrt to dynamically being able to `@import` with globs, but I feel like it's time to revisit with Sass 4.0, and Sass now being a much more integral part of a lot of major, complex web build systems. I propose that we allow for a standard library `fs-ls($dir)` `file-ls($dir)` or `$fs.ls($dir)` (modules!) function, that lists out the contents of the direc…	hcatlin	2015-11-13 21:36:52
1888	2015-11-10 16:30:36	I've just built a filesystem API for eyeglass. There's a few things I don't like about it due to libsass limitations that should be fixed in the coming months (native functions don't know what file they are in... only importers can know their file context), but the functions provided there and the security system in place are worth considering for Sass core, IMO. https://github.com/sass-eyeglass/…	chriseppstein	2015-11-13 21:36:52
1888	2015-11-12 22:57:16	The function names and stubs look good, and seem to be pretty similar. Obviously, you are using the `@import "fs(dir)";` because that's the only real hook you have in the current Sass syntax, but I think we can agree that wouldn't be the form we'd want this to take. Also, I really, really want to start thinking about how to form these utilities into standard-library modules that can be optionally…	hcatlin	2015-11-13 21:36:52
1888	2015-11-13 21:36:52	I really don't like the idea of adding any filesystem stuff to Sass core. Once the core language refers to the OS in any way, it brings in a huge amount of complexity—path manipulation, error handling, and security all start being things we need to think seriously about. It also creates a tension where some core functions are incompatible with some contexts, like SassMeister. This is still someth…	nex3	2015-11-13 21:36:52
1887	2015-11-09 13:45:55	I have a piece of scss with pseudo class extending, that worked in v3.4.18, but after update to v3.4.19 it doesn't work anymore: <S_CODE_TOKEN> Message from compiler: <S_CODE_TOKEN>	malcheg	2015-11-09 14:37:45
1887	2015-11-09 13:59:10	Sassmeister reports as running 3.4.14 and it gives the same error. I have a hard time believing the error message would be removed for a specific version between 3.4.14 and 3.4.19. Are you sure this worked in 3.4.18? Even if this didn't throw the above error, I don't see how this could possibly have compiled without error. The selector you would be extending if this did work would be `.site-nav_l…	cimmanon	2015-11-09 14:37:45
1887	2015-11-09 14:19:30	You would want to `@extend .site-nav_link:hover` here.	davidkpiano	2015-11-09 14:37:45
1887	2015-11-09 14:37:45	Thx for fast response, i'm sure it was v3.4.18, but you're right my solution isn't logical.	malcheg	2015-11-09 14:37:45
1886	2015-11-06 21:36:50	Getting different output between sass and libsass. Wondering which behaviour is correct given this input? <S_CODE_TOKEN>	robocoder	2015-11-10 16:22:58
1886	2015-11-06 21:39:48	So, Ruby Sass 3.4.14 <S_CODE_TOKEN> Libsass gives me: <S_CODE_TOKEN> I'm not 100% sure which is more correct, but libsass is closer to what I'd expect... but seems like Ruby sass is being a lot more clever with it's attempts to make it logical.	hcatlin	2015-11-10 16:22:58
1886	2015-11-10 16:22:58	`&` represents the entire parent selector. So `& &` in SassScript would be written as `selector-nest('ul, ol', 'ul, ol')` which returns `ul ul, ol ul, ul ol, ol ol`. It sounds like libSass is just iterating over each comma-delimited portion of the parent selector and evaluating the child selector in that context which works for many cases, but definitely not this one.	chriseppstein	2015-11-10 16:22:58
1886	2015-11-13 15:29:48	This works now properly as of libsass 3.3.2.	saper	2015-11-10 16:22:58
1885	2015-11-05 19:01:54	Hi there, I found out a bug that when you put your `%placeholder` inside a css selector, parent selector `&` duplicates the parent selector. I feel is a bug for both compiling wrongly because of a non-rendering class and because there's no restriction stated @ [sass](http://sass-lang.com/documentation/file.SASS_REFERENCE.html#placeholder_selectors_) [docs](http://sass-lang.com/documentation/file.…	RaphaelDDL	2015-11-05 19:17:09
1885	2015-11-05 19:17:09	This is not a bug. It is working as intended. > I wanted to put inside of parent selector as the placeholder would be @extended exclusively by classes inside that parent Keeping the base selector outside of the scoped selector is the right thing. You accomplish your goal by only extending the base selector in your scoped context.	chriseppstein	2015-11-05 19:17:09
1885	2015-11-05 19:24:21	Oh, My bad @chriseppstein :'( Seems there was one issue for that already (#1172). Guess I missed it because I just searched for 'placeholder', not 'placeholder parent' to filter out better. May I suggest improving the doc to mention that `%placeholder` has scope if used inside a selector? Thank you.	RaphaelDDL	2015-11-05 19:17:09
1885	2015-11-05 21:03:42	@RaphaelDDL You read this documentation? http://sass-lang.com/documentation/file.SASS_REFERENCE.html#placeholders It seems to cover it from my understanding of it, but maybe I'm too close to the problem.	chriseppstein	2015-11-05 19:17:09
1885	2015-11-10 20:35:39	@chriseppstein Yup, I did (I even linked it on first post). I've re-read it over and over but I couldn't make the link that `#id { %placeholder {} }` would be the same as `#id %placeholder {}`. For me, they are two different scenarios from what I would've call a 'placeholder for replace' and a 'truly placeholder' (I'll explain below). Looking at [the example](http://sass-lang.com/documentation/fi…	RaphaelDDL	2015-11-05 19:17:09
1884	2015-11-04 17:44:41	<S_CODE_TOKEN> This is mixin buried within a framework. While I can try to hunt down the source, I also think this _should_ work, shouldn't it?	rosskevin	2015-11-04 17:56:09
1884	2015-11-04 17:48:28	All of the color manipulation functions, like [darken](http://sass-lang.com/documentation/Sass/Script/Functions.html#darken-instance_method), require a Color. The [unquote](http://sass-lang.com/documentation/Sass/Script/Functions.html#unquote-instance_method) function returns a string with the quotes removed. There is no reason to expect this code to compile at all. Removing quotes around a strin…	cimmanon	2015-11-04 17:56:09
1884	2015-11-04 17:49:19	can this string be converted to a color?	rosskevin	2015-11-04 17:56:09
1884	2015-11-04 17:54:28	No, it has to be a Color from the start. That means don't quote it, and don't try to use the unquote function on it.	cimmanon	2015-11-04 17:56:09
1883	2015-11-04 00:47:09	This catched my eye when I tried to re-implement the epsilon rounding by ruby sass. I hope I can illustrate what I mean by showing an example: `# cat test.scss` <S_CODE_TOKEN> `# sass test.scss --precision=5` <S_CODE_TOKEN> `# sass test.scss --precision=6` <S_CODE_TOKEN> IMO it should not round up in the second case for `b`, since I explicitly requested a precision of 6 digits. Given the final ou…	mgreter	2015-11-04 23:04:11
1883	2015-11-04 23:06:57	@mgreter good catch. we had the precision hard coded in our round function.	chriseppstein	2015-11-04 23:04:11
1882	2015-11-03 01:23:36	Hi there, I believe I have discovered an anomaly with the :not selector. I am using Sass 3.4.19. I have something like this: <S_CODE_TOKEN> and further down this: <S_CODE_TOKEN> The resulting css is muddled. Where it should produce: # cNav li.levelOne a [class*="icon"]:not(.icon-down-arrow) its producing: # cNav li.levelOne a [class*="icon"]:not(.icon-down-arrow):not(.ui-icon-triangle-2-n-s):not(…	lisatassone	2015-11-03 19:10:04
1882	2015-11-03 19:10:04	This is working as expected. You extended the `.icon-down-arrow` class. That means you've created an equivalence between that class and the extending classes (E.g. `a.mceOpen` is an `.icon-down-arrow`), so if you exclude the base class in a `::not()` pseudoselector, the relationship you've defined with extend means that sass also has to exclude the classes that inherit from it.	chriseppstein	2015-11-03 19:10:04
1882	2015-11-04 02:12:57	Thanks for the explanation @chriseppstein. My understanding was that just the properties of the class were inherited (or copied) not that they would be tied together in other declarations using the base class. Would placeholders behave the same way here?	lisatassone	2015-11-03 19:10:04
1881	2015-11-02 21:00:31	Following http://sass-lang.com/documentation/file.SASS_REFERENCE.html#division-and-slash: I assume this is working as intended, but it would be helpful if the issues that occur from utilizing a percentile based operand, mixin, or variable when using a division operator where a little more fleshed out. Currently there is only this mention --- If you want to use variables along with a plain CSS /, …	josephmcasey	2015-11-03 19:11:44
1881	2015-11-02 21:34:20	It seems like the problem you're having is due to adding the percentage unit (%) to your integer. The correct way to add a unit is via arithmetic (using the plus operator with a string is always concatenation, not addition, and always results a string). Alternately, there is the `percentage()` function. <S_CODE_TOKEN>	cimmanon	2015-11-03 19:11:44
1880	2015-11-02 12:56:41	These were discovered by LibSass and Sass Spec. As the LibSass team closes in on parity Sass' small inconsistencies make Sass Spec angry at us. Below are some of the one currently hurting us. I'd PR a fix myself but there it's not clear which is right way to go. --- ~~Too many arguments.~~ This was mistake on my behalf. --- Deprecations warnings <S_CODE_TOKEN> <S_CODE_TOKEN> <S_CODE_TOKEN> --- In…	xzyfer
1880	2015-11-02 14:21:06	**update** I've patch sass-spec to be more forgiving about file paths. This issue is merely food for thought now.	xzyfer
1880	2015-11-02 17:14:46	Our deprecation warnings are ad hoc, it would be good if they were handled more consistently.	chriseppstein
1879	2015-11-01 11:17:16	I saw this when viewing issue #1872.	karloxyz	2015-11-13 23:20:44
1879	2015-11-13 23:20:47	Thanks!	nex3	2015-11-13 23:20:44
1878	2015-11-01 02:42:05	Addresses issue #1707	royels	2016-05-05 20:51:09
1878	2015-11-20 20:51:22	Done reviewing. Thanks for the PR, by the way!	nex3	2016-05-05 20:51:09
1878	2016-02-04 19:38:54	@royels Do you plan to address the code review comments?	chriseppstein	2016-05-05 20:51:09
1878	2016-02-04 20:35:30	Whoops, I'm super sorry for falling off the face of the planet. At any rate, yep, I addressed the code review comments (except for the first, I don't think I hit the spirit of "clean" refactor in my last commit. So still trying to figure that out.) EDIT: I've removed the method, but more or less re-implemented its idea into the arglist handler. I'm genuinely unclear on what @nex3 meant by not mod…	royels	2016-05-05 20:51:09
1878	2016-02-13 01:11:10	Did another review iteration. I tried to be more clear about what I meant by refactoring the loop, but if it's still confusing let me know and I'll just make the change locally.	nex3	2016-05-05 20:51:09
1878	2016-03-07 21:17:54	@nex3 I think we should just clean this up and land it do to the latency of updates.	chriseppstein	2016-05-05 20:51:09
1878	2016-03-07 21:33:57	I agree, after hammering at it for a while, I was still puzzled on how to address the issue by incorporating @nex3 's suggestions. Quite interested to see what it was supposed to look like.	royels	2016-05-05 20:51:09
1878	2016-03-11 20:15:07	@chriseppstein Can you take charge of that?	nex3	2016-05-05 20:51:09
1878	2016-05-05 20:51:09	Closing. This landed via https://github.com/sass/sass/pull/2046	chriseppstein	2016-05-05 20:51:09
1877	2015-10-30 15:36:29	Hello ! I encounter a problem: why is this <S_CODE_TOKEN> Transpiled into this: <S_CODE_TOKEN> I mean, why does Sass add the #myApp selector when extending ? Or rather, is there any way I can get this result: <S_CODE_TOKEN> Thanks alot!	bpaugam	2015-10-30 17:16:32
1877	2015-10-30 15:38:50	The selector you're extending is actually `#myApp %raised`, which is to say, it has the constraint "These raised styles apply when I have an ancestor `#myApp`. The selector `#myApp .button` fulfills that constraint, because it has the `#myApp` ancestor. Move `%raised` outside of the `#myApp` body to get your expected result. =)	davidkpiano	2015-10-30 17:16:32
1877	2015-10-30 15:49:27	Thanks for the reply David, But the eventual goal is to do something like this: <S_CODE_TOKEN> In order to get this result (namespacing of two projects: the first one should not bleed on the second one): <S_CODE_TOKEN> Instead, I get this: <S_CODE_TOKEN> I don't think your solution can be applied here ? But I might be mistaken ? Or maybe I am biased (coming from .less where this approach works) a…	bpaugam	2015-10-30 17:16:32
1877	2015-10-30 17:00:39	You're still extending both "namespaced" versions of `.raised`, which is why you're getting the selector explosion. If you want a specific `.raised`, try this approach: <S_CODE_TOKEN> Works in Ruby Sass.	davidkpiano	2015-10-30 17:16:32
1877	2015-10-30 20:57:59	Brilliant ! Based on your input, I came up with something like this (for the record): https://gist.github.com/bpaugam/4b24535c9ae7375cce3e Thanks, mate, this has been bothering me for a while now!	bpaugam	2015-10-30 17:16:32
1876	2015-10-30 12:26:23	I want to import SVG from a file (to hard-code it in the CSS), e.g. <S_CODE_TOKEN> Is this possible at all using SASS?	gajus	2015-10-30 17:22:41
1876	2015-10-30 17:22:41	Sass, the language, does not provide any such facility. But Sass lets extensions do things like this. For instance, the eyeglass framework for node-sass has the ability to [read arbitrary files about to land](https://github.com/sass-eyeglass/eyeglass/pull/67). In ruby land, the compass framework has the ability to inline SVG files. I'm sure there are other solutions out there.	chriseppstein	2015-10-30 17:22:41
1876	2015-11-24 04:01:18	[eyeglass-file-text](https://github.com/strarsis/eyeglass-file-text) for plain text + binary files (as base64 string) [eyeglass-inline-svg](https://github.com/strarsis/eyeglass-inline-svg) (uses eyeglass-file-text above + [eyeglass-inline-urlescape](https://github.com/strarsis/eyeglass-inline-urlescape)) for plain text in data uris, notably SVG files. With best regards	strarsis	2015-10-30 17:22:41
1876	2015-11-24 12:12:32	@strarsis Thank you for sharing this.	gajus	2015-10-30 17:22:41
1875	2015-10-29 04:35:40	Fixes #1868 Travis should show exactly 5 failures, all in `test/sass/source_map_test.rb`. To me, these failures look like just the result of comment nodes now being included in source maps. Can I just update the test expected outputs with the new actual outputs? Otherwise these test cases are a... mystery to me.	srawlins	2015-12-04 20:47:24
1875	2015-11-15 22:20:56	You're right that the existing tests just need to be updated.	nex3	2015-12-04 20:47:24
1875	2015-11-23 20:22:35	Thanks @nex3 for the review. All comments addressed, and I've squashed into one commit.	srawlins	2015-12-04 20:47:24
1875	2015-11-24 21:30:22	Oops, my bad @nex3. Addressed and squashed.	srawlins	2015-12-04 20:47:24
1875	2015-11-25 00:24:30	Thanks @nex3 , good catch. Addressed and squashed. Brought in a change to to_css.rb.	srawlins	2015-12-04 20:47:24
1875	2015-12-04 20:41:49	Beautiful! Thanks so much for the patch!	nex3	2015-12-04 20:47:24
1874	2015-10-28 18:38:45	see: https://github.com/sass/libsass/issues/1650	chriseppstein	2015-10-30 19:51:37
1874	2015-10-28 18:49:39	Probably here: https://github.com/sass/sass/blob/stable/lib/sass/tree/visitors/to_css.rb#L300	mgreter	2015-10-30 19:51:37
1873	2015-10-28 13:21:56	Hey guys, after updating sass i got this error `Error: Base-level rules cannot contain the parent-selector-referencing character '&'.` The line it tells me is for this code <S_CODE_TOKEN> What can it be? it worked before i updated sass	FWSimon	2015-10-29 19:24:29
1873	2015-10-29 19:24:29	This error has existed since 3.0 which was released in May 2010. It's nonsensical to refer to a parent selector at the base-level of a stylesheet. Inferring that `&` should be the universal selector at the root level is not at all a safe assumption. Additionally, this is often indicative of a coding mistake. So we consider it an error. If this was part of a mixin that is sometimes included at the…	chriseppstein	2015-10-29 19:24:29
1873	2015-10-30 07:44:02	Ah thanks, just funny it first error out after i updated :)	FWSimon	2015-10-29 19:24:29
1872	2015-10-28 02:03:09	I'm getting incompletely generated documentation. I did the usual: <S_CODE_TOKEN> And I see a lot of errors, and the documentation seems in complete (e.g. the sidebar TOC on the main page only has about 3 top level items in it). I've attached all the errors. Beyond my skills or time to fix them, but _hope someone has a workaround or a simple fix._ Hmmm. Don't have permission to attach, so I guess…	JeNeSuisPasDave
1872	2015-10-28 02:09:14	Also the markdown files in the `doc-src` folder do not seem to be included in the generated documentation.	JeNeSuisPasDave
1872	2015-10-29 19:30:09	Use `rake doc` or `rake yard` to generate documentation. This will ensure things are properly configured. And yes, there is a lot of warnings. Would love a pull request that cleans that up!	chriseppstein
1871	2015-10-27 19:53:22	http://www.w3.org/TR/css-cascade-4/#at-import	chriseppstein	2015-10-30 23:43:27
1871	2015-10-27 19:54:23	This addresses issue #1754.	chriseppstein	2015-10-30 23:43:27
1871	2015-10-27 21:52:33	This needs SCSS and `sass-convert` tests. After that, it looks good.	nex3	2015-10-30 23:43:27
1870	2015-10-27 17:46:56	https://tabatkins.github.io/specs/css-nesting/#at-nest We should parse `@nest` directives as nested selectors and just drop the `@nest` directive in our output. Later if `@nest` becomes well supported we can output all nested selectors as `@nest` directives instead of permuting/expanding them. @tabatkins @nex3 thoughts?	chriseppstein
1870	2015-10-28 04:07:55	Sounds fine to me, but note that Nesting hasn't been accepted by the CSSWG yet.	tabatkins
1870	2015-10-29 00:53:40	Usually we wait until there's at least one browser that supports a new CSS feature before we add explicit support for it.	nex3
1869	2015-10-27 17:24:33	When I try to install sass, I get this error -> ERROR: Error installing sass: invalid gem: package is corrupt, exception while verifying: undefined method 'size' for nil:NilClass (NoMethodError) in C:/Ruby22-x64/lib/ruby/gems/2.2.0/cache/sass-3.4.19.gem I'm trying to install sass with the ruby command prompt in windows	EddAvila
1869	2015-10-27 17:51:42	Hi, I think you're downloaded gem file is corrupted somehow. Please remove that file and try again.	chriseppstein
1869	2015-10-27 18:07:37	Yes, I try that, for now I have an earlier version installed	EddAvila
1869	2015-10-27 18:25:56	@EddAvila I'm glad you have a work around. Unfortunately, none of the Sass developers have a Windows machine so we can't reproduce this. <S_CODE_TOKEN> All the similar issues I see on google indicate that this is due to a corrupted ruby install or gem.	chriseppstein
1868	2015-10-26 22:42:27	When visiting a Sass tree with a visitor (and expanding to visit things like comments, script interpolations and script funcalls), Sass::Script::Tree::Interpolation nodes (and nodes within) have wrong `#source_range`. It appears to not understand when comments are on their own lines, maybe? Here's a recreate script: <S_CODE_TOKEN> This produces: <S_CODE_TOKEN> which is definitely way wrong.	srawlins	2015-12-04 20:47:24
1868	2015-10-26 22:43:40	It's probably not high priority to fix internal, undocumented API bugs (this is for brigade/scss-lint#568), so I'd be happy to contribute a fix. I'll probably need a hint though.	srawlins	2015-12-04 20:47:24
1868	2015-10-27 17:59:56	@srawlins This appears to be an oversight. We just didn't think that comment nodes were important from a source-mapping perspective or we missed it. We just don't pass a source range when we make a `Sass::Tree::CommentNode`: - .scss syntax: https://github.com/sass/sass/blob/stable/lib/sass/scss/parser.rb#L176 - .sass syntax: https://github.com/sass/sass/blob/stable/lib/sass/engine.rb#L779 Hopeful…	chriseppstein	2015-12-04 20:47:24
1867	2015-10-23 16:43:44	Issue #1865 demonstrated that it would help developers of new importers if there was a test harness that they could easily use to ensure that their importer is correctly implementing the importer contract. Probably the same goes for Cache Stores though that interface is less tricky.	chriseppstein
1866	2015-10-22 22:09:29	This just makes the Rack description consistent with all of the other descriptions.	scottgonzalez	2015-10-22 22:17:21
1865	2015-10-20 17:23:23	If you have a custom importer that doesn't specify a filename parameter in the returned `Sass::Engine` object, and that importer shows up twice in the import stack (or another, similarly-behaving importer), you'll erroneously get an `An @import loop has been found` error. This is because the `visit_import` method [checks](https://github.com/sass/sass/blob/b409aad5fb34f363cec426f2102dd7005e1a45a6/…	nanodeath	2015-10-20 19:56:58
1865	2015-10-20 19:56:58	> In Sass::Engine's normalize_options method, it's even recognized that :filename might not be passed, but is not considered an error condition. The `:filename` option is `nil` when working with standard input. Your custom importer is non-conforming per [the documentation](http://sass-lang.com/documentation/Sass/Importers/Base.html#find-instance_method) which states that the `:filename` option fo…	chriseppstein	2015-10-20 19:56:58
1865	2015-10-20 20:13:16	Even though this is technically user error, it would be nice if Sass did anything to validate that the custom importer is actually conformant. It sounds like the STDIN case is the only case in which `:filename` isn't required.	nanodeath	2015-10-20 19:56:58
1865	2015-10-20 22:06:56	Agree that would be better for developers of new importers. This is a relatively rare thing though. Not a big fan of adding code that slows down every user's imports even if by a few clock cycles to detect a problem that an add-on developer can easily detect and fix in development. we documented the behavior and I don't think it's too much to ask developers to read the base class contract when im…	chriseppstein	2015-10-20 19:56:58
1865	2015-10-20 22:09:22	Though, one possibility is to have a TestUnit test case that lints an implementation of Importer::Base to ensure conformity. This wouldn't require us to do anything at runtime. Not super high on my todo list but would be a thing we'd accept as a patch.	chriseppstein	2015-10-20 19:56:58
1864	2015-10-18 09:16:43	is there a possibility to allow new syntax in CSS see this issue https://github.com/postcss/postcss-loader/issues/30	duivvv
1864	2015-10-18 12:16:07	The new syntax proposed [in that draft](https://drafts.csswg.org/mediaqueries/) is a working draft. According to the draft itself: > This is a public copy of the editors’ draft. It is provided for discussion only and may change at any moment. Its publication here does not imply endorsement of its contents by W3C. **Don’t cite this document other than as work in progress.** I believe Sass is conse…	davidkpiano
1864	2015-10-18 12:25:05	I think using things like Media Queries Level 4 in a transpiled environment is the only way to test if this works or not. But hey.. Sass decides. ¯_(ツ)_/¯	duivvv
1864	2015-10-18 12:27:35	and I know how the current syntax works :)	duivvv
1864	2015-10-27 17:42:23	We sometimes add support for drafts when they are likely to land or when the syntax can be transpiled to a supported syntax. Both of which are true for this feature. We'll add support for the syntax because it's very dev friendly and we can convert it to supported syntax during compilation. That is: `(width < 200px)` will compile to (max-width: 199.99999px) and `(20em < device-width <= 50em)` wil…	chriseppstein
1864	2015-10-27 17:56:58	Sounds great :) thanks @chriseppstein	duivvv
1864	2015-10-30 21:44:33	I'm skeptical of adding support for a syntax that's not locked in. If the spec changes or is rejected, we may find ourselves in the position of supporting idiosyncratic syntax that looks like CSS but in fact is Sass-specific, or worse _not_ supporting the CSS syntax because it's ambiguous with the draft but has slightly different semantics. It's happened before, and I want to avoid it happening a…	nex3
1864	2015-10-30 21:53:17	Paging @tabatkins. What's the status of this spec?	chriseppstein
1864	2015-11-03 21:20:21	While I agree with @nex3 in general, this syntax is stable and locked in. It met with great enthusiasm in the group, and is what MQs were originally supposed to look like (but way back in the day you had to actually worry about putting a `<` in a `<style>`. If y'all feel like supporting it, I'm confident that it's safe to do so.	tabatkins
1864	2015-11-04 22:13:01	Yeah, this is something I'd looooove to have. Very pretty, very logical. I'm going to +1 this all over the place.	hcatlin
1864	2015-11-05 18:58:45	Ok, there was a chat about this outside of github and the outcome of which is the following: 1. It's our policy to wait until specs are approved and having at least one browser implementation before we implement them, however, we do see this spec change as low risk and shim-able so we are open to implementing it before formal approval. 2. Until the spec is approved, this is considered a feature. …	chriseppstein
1864	2015-11-05 19:17:28	Sounds fair, thanks :)	duivvv
1864	2017-02-10 21:39:41	@nex3 I think we should bump the priority of this compat issue now.	chriseppstein
1864	2017-02-10 23:21:18	Agreed.	nex3
1863	2015-10-16 16:28:48	There appears to be an inconsistency regarding what scope a `@for` loop operates under. It's all explained with an example here: http://stackoverflow.com/questions/33157052/variable-scope-in-sass-for-loops Baslically, the body of the loop operates in the parent scope (which one would expect), but the loop counter variable is in some other private scope. Is this expected behavior? I can't find any…	Sphinxxxx	2015-10-20 21:04:38
1863	2015-10-20 21:04:38	Control structures in Sass use a semi-global scope. Semi-global scoping, when the parent is the global scope, allows you to set existing globals without using `!global` but any new variables created inside the control structure are created as locals. The counter is reset in the local scope because each iteration sets the local var to the next value but the other local vars are preserved across it…	chriseppstein	2015-10-20 21:04:38
1863	2015-10-20 23:17:08	Thanks for the explanation! My example was slightly different, but the takeaway is that the counter is local to the `@for` loop, and thus won't interfere with a variable that was _accidentally_ called the same in the parent scope (in your example: if the loop counter was called `$g` instead of `$i`).	Sphinxxxx	2015-10-20 21:04:38
1862	2015-10-15 02:43:15	Take the following code for example. <S_CODE_TOKEN> When I compile this code .blockElement2 extends the width declaration in %placeHolder, but without inheriting the subsequent declaration in .blockElement1 without throwing an error. However if I modify the code as such: <S_CODE_TOKEN> In this case .blockElement2 inherits styles from .blockElement1 as expected.	anEffingChamp	2015-10-20 21:15:14
1862	2015-10-15 02:49:49	Do you have an example of code that reproduces the problem? Both blocks of code produce identical results for me on [Sassmeister](http://sassmeister.com/) using 3.4.14.	cimmanon	2015-10-20 21:15:14
1862	2015-10-20 21:15:14	I get identical output from both ruby sass and libsass.	chriseppstein	2015-10-20 21:15:14
1861	2015-10-14 19:23:15	On a search through the docs I made the mistake of thinking the type_of() example was exhaustive of the types it detected. I worked out after that it does detect map and list. Looking round the net I think other people have made that mistake too. Current example makes the function seem less capable than it is. Below: <S_CODE_TOKEN> This is something that will affect only a few people but I think …	mkstix6
1861	2015-10-20 21:16:49	It also detects `null` and returns `"null"`	chriseppstein
1860	2015-10-14 12:40:19	It's possible i just have a lack of syntax knowledge here, apologies if so. I have a function that calls a function. Both functions accept arglists. When passing the first argilst into the second function as an argument the process breaks. Through testing it's as if the second function is sent a string with quotes and commas in. I'm not sure if there's: 1) just a work around for this 2) whether t…	mkstix6	2015-10-14 13:02:30
1860	2015-10-14 12:49:12	Your example is pretty convoluted, but I'm pretty sure this is a duplicate of https://github.com/sass/sass/issues/1849	cimmanon	2015-10-14 13:02:30
1860	2015-10-14 13:02:25	Yes, looking at #1849 i can see that my problem (aside from the convolution) is from trying to pass: 2 variables and an arglist into map-deep-get that's expecting a variable and an argilst arglists are just a little less flexible than i assumed. Thank you @cimmanon	mkstix6	2015-10-14 13:02:30
1860	2015-10-14 13:07:34	@cimmanon If you had time could you expand a little on the convolution you're seeing. It might help me in the long run.	mkstix6	2015-10-14 13:02:30
1860	2015-10-14 13:27:48	I changed the col() function, this works better: <S_CODE_TOKEN>	mkstix6	2015-10-14 13:02:30
1859	2015-10-13 19:04:27	Like we can do for selectors in CSS : <S_CODE_TOKEN> It would be excellent to be able to select many properties : <S_CODE_TOKEN>	long-lazuli	2015-10-13 19:06:17
1859	2015-10-13 19:05:35	Duplicate of https://github.com/sass/sass/issues/109	cimmanon	2015-10-13 19:06:17
1859	2015-10-13 19:08:15	thx, I close this one.	long-lazuli	2015-10-13 19:06:17
1858	2015-10-13 03:47:32	I'm wondering if there is a way to avoid the filtering out of the empty selectors on compilation? Didn't find anything about this in the docs, or anywhere really. I have the use case of having to generate CSS stylesheets intended to be edited later and maintaing all the original selectors in them. I'd like to use Sass as a preprocessor since it fits perfectly for the rest of the needs. thank you	joseluis	2015-10-13 19:45:45
1858	2015-10-13 12:16:18	As far as I can tell, there is no such option.	HugoGiraudel	2015-10-13 19:45:45
1858	2015-10-13 19:45:45	> I have the use case of having to generate CSS stylesheets intended to be edited later and maintaing all the original selectors in them. I'd like to use Sass as a preprocessor since it fits perfectly for the rest of the needs. Put a `/* ... */` comment in them.	chriseppstein	2015-10-13 19:45:45
1858	2015-10-13 19:50:41	> Put a /\* ... */ comment in them. I agree that would be the most sensible option given the circumstances. Thanks!	joseluis	2015-10-13 19:45:45
1857	2015-10-12 16:02:10	Not sure if this is a bug or working as intended. <S_CODE_TOKEN> Throws `Invalid parent selector for "&.ruby": ".code.ruby >"` in Ruby 3.4.14. I expect it to output: <S_CODE_TOKEN> Strangely, some invalid css passes: <S_CODE_TOKEN> Outputs: <S_CODE_TOKEN>	pat270	2015-10-13 21:37:18
1857	2015-10-13 21:37:17	Your parent selector ends in a combinator instead of a simple selector. I don't know why you would expect that output from that input. To get the output you want you need to add a space between `&` and `.ruby`. Or you can simply remove the `&` as `&` is implicit in the start of every selector that does not contain it.	chriseppstein	2015-10-13 21:37:18
1857	2015-10-13 21:39:24	See #1836 for a discussion on illegal selectors.	chriseppstein	2015-10-13 21:37:18
1857	2015-10-15 23:24:35	Hey @chriseppstein, thanks for responding so quickly and for the discussion above. I only filed this as an issue because there was a discrepancy between LibSass 3.2.5 and Ruby 3.4.14 parsers. The code above compiles with LibSass but errors in Ruby. See http://sassmeister.com/gist/36486158ba84062cd13f. I admit I don't know anything about the sass engine, all I have to go on is http://sass-lang.com…	pat270	2015-10-13 21:37:18
1857	2015-10-16 12:11:42	@pat270 When there is a discrepancy between LibSass and the official Ruby Sass, the bug report should be filed against LibSass.	cimmanon	2015-10-13 21:37:18
1857	2015-10-16 15:01:41	Thanks @cimmanon, I filed an issue at https://github.com/sass/libsass/issues/1601.	pat270	2015-10-13 21:37:18
1856	2015-10-11 14:03:34	In LESS, it is possible to write: <S_CODE_TOKEN> To do the same in SASS, we need: <S_CODE_TOKEN> This strikes me as overly complicated and ugly. Could support for trailing ampersand parent selectors be added so that we don't have to resort to using @at-root and interpolation? E.g. just as `&.foo` or `&__bar` are valid, why can't `a&` work?	adamreisnz	2015-10-11 15:08:16
1856	2015-10-11 14:31:47	Duplicate of https://github.com/sass/sass/issues/1425	cimmanon	2015-10-11 15:08:16
1856	2015-10-11 15:08:16	Funny, I commented on that issue myself a couple of months ago. I seem to be banging my head against this quite often ;)	adamreisnz	2015-10-11 15:08:16
1855	2015-10-09 21:13:04	it would be awesome if we can generate variables with interpolation for ex @for $i from 6 through 1 { $h#{$i}-font-size : $i; $h#{$i}-font-size-reduction: $i \* 0.5; } @for $i from 1 through 6 { h#{$i}{ font-size: $h#{$i}-font-size - $h#{$i}-font-size-reduction; } }	KISdesigners	2015-10-13 19:49:23
1855	2015-10-09 21:18:42	Try using a list or map instead; that's what they're for. <S_CODE_TOKEN>	davidkpiano	2015-10-13 19:49:23
1855	2015-10-09 21:21:21	but still need to generate a variable , i need it as a setting it is just so limiting	KISdesigners	2015-10-13 19:49:23
1855	2015-10-09 21:25:59	it would be so cool to make it at least this way @for $i from 6 through 1 { var-delegate($h#{$i}-font-size : $i ) ; or var-make($h#{$i}-font-size : $i); or why not a function such : @param name : the name of the variable you want to register @param value : the value of the variable var-register( $h#{$i}-font-size , $i); } and now you have 6 variables as fallow :+1: $h1-font-size, $h2-font-size, h…	KISdesigners	2015-10-13 19:49:23
1855	2015-10-09 22:31:57	Duplicate of https://github.com/sass/sass/issues/132	cimmanon	2015-10-13 19:49:23
1855	2015-10-13 12:17:20	The ability to have variable variables is a rabbit hole. I’m glad Sass does not have it. Maps are more than enough.	HugoGiraudel	2015-10-13 19:49:23
1855	2015-10-13 19:49:23	> it is just so limiting It is limiting on purpose. See the issue thread #132 that @cimmanon noted for a full explanation.	chriseppstein	2015-10-13 19:49:23
1854	2015-10-07 20:51:16	It is fairly common to have functions that register information at the global level. Doing this involves some syntax that usually quite ugly. The two ways of doing this are to set a variable that is then disregarded or to assign a property to the output of the function which returns null thus causing the property to not be output. Calling functions strictly for their side-effects is not something…	chriseppstein
1854	2015-10-07 20:59:17	On a global scope, I agree with you -- it doesn't offer much over `@include`-ing a mixin. However, what about calling impure (side-effect-y) functions within functions? Using the `@include` directive is not allowed within functions, so having a new directive that allows this behavior _might_ be somewhat useful. <S_CODE_TOKEN>	davidkpiano
1854	2015-10-08 00:03:20	@davidkpiano That's another good use case.	chriseppstein
1854	2015-10-08 00:55:55	We use side-effect functions for things like updating config settings and do just about exactly what @davidkpiano describes. We then expose a mixin that does... <S_CODE_TOKEN> So now we have a side-effect mixin for invoking a side-effect function :) I'd much rather just `set-config(...)` and not have to worry about the result. It could be used in a function or a mixin and doesn't feel weird.	eoneill
1854	2015-10-08 01:02:38	How about something like... <S_CODE_TOKEN> I know it's good to avoid impure functions, but there are many use-cases where they are useful (or even necessary). Memoization comes to mind, as well as maintaining an external stack/queue or setting flags for seen values.	davidkpiano
1854	2015-10-09 22:14:12	I'm not a fan. I don't like the idea of adding a new construct for something that isn't encouraged anyway, and given that Sass already has a distinction between functions and mixins anyway, I'm happy to say that side-effect-only reusable chunks of code should always be mixins. @davidkpiano's use-case is compelling, though. @chriseppstein, what do you think about allowing `@include` in functions a…	nex3
1854	2015-10-13 12:20:29	> @chriseppstein, what do you think about allowing @include in functions as long as the mixin doesn't emit any actual CSS? My thought, exactly. Although that might be greedy to determine? Also, I'm worried about the complexity overhead of allowing mixins includes in functions some times, but not always. But I don't see a better option.	HugoGiraudel
1854	2015-10-13 19:37:22	Maybe we should have 2 words for this, a `@mixin` which doesn't allow actual CSS could be call something else, and those would be allowed inside functions ?	long-lazuli
1854	2015-10-13 19:41:23	> @include in functions as long as the mixin doesn't emit any actual CSS? Not a fan of this idea at all. It's too fragile, IMO, and out of place in that context. I'd much rather just change the grammar to allow bare function calls or introduce a new directive like `@call`.	chriseppstein
1854	2015-10-16 20:55:20	> Not a fan of this idea at all. It's too fragile, IMO, and out of place in that context. What do you mean by "fragile"? I'd rather use an existing construct that looks out-of-place when you're doing something sketchy than add an entirely new construct _only_ for doing sketchy stuff. Side-effect-only invocations should be few and far between, and I'm very okay with them not feeling pleasant.	nex3
1854	2015-10-20 22:02:42	Process note: please assign bugs to back me when it's my turn to reply :) > What do you mean by "fragile"? It's easy for there to be a mixin that has a conditional where it sometimes outputs styles and sometimes doesn't. By changing an argument to the mixin it can become invalid in a function context. This is unexpected. > I'd rather use an existing construct that looks out-of-place when you're d…	chriseppstein
1854	2015-10-24 00:17:15	> It's easy for there to be a mixin that has a conditional where it sometimes outputs styles and sometimes doesn't. By changing an argument to the mixin it can become invalid in a function context. This is unexpected. A well-designed mixin should be clear about whether and when it will emit styles. That's not to say there's no fragility here, but I expect the fragility to be more theoretical than…	nex3
1854	2015-10-26 17:12:44	> If later they want to use it from within a function, they're in a bad situation Not all that bad, it's a simple refactoring from mixin to function and the creation of a new mixin of the same name that invokes the function. It let's people use `@include` where that makes sense, but also to invoke it from a function if that's their context. This is a totally workable solution, though the boilerpl…	chriseppstein
1854	2015-10-30 21:37:35	> Not all that bad, it's a simple refactoring from mixin to function and the creation of a new mixin of the same name that invokes the function. It let's people use `@include` where that makes sense, but also to invoke it from a function if that's their context. This is a totally workable solution, though the boilerplate is annoying. Why would we force people to call the same chunk of code with t…	nex3
1854	2015-10-30 21:59:40	> I'd like to settle on a solution. I'm ok with calling functions without a left-hand side.	chriseppstein
1854	2015-10-30 22:02:08	I'm still strongly opposed to having functions that don't return values.	nex3
1854	2015-10-30 22:04:36	> I'm still strongly opposed to having functions that don't return values. They would return a value but it would be discarded without a left-hand side. This is just a canonicalization of `$_: foo();` as `foo();`.	chriseppstein
1854	2015-10-30 22:05:18	I am strongly opposed to using mixins in a value context.	chriseppstein
1854	2015-10-30 22:14:51	> They would return a value but it would be discarded without a left-hand side. This is just an canonicalization of `$_: foo();` as `foo();`. If anything, that's worse. The developer doesn't _want_ to return a value, the language is just forcing them to do so. To elaborate on my position, I want a clear, strong distinction between functions and mixins. I want it to be easy for users to know which…	nex3
1854	2015-10-30 22:28:08	> Functions always return (meaningful) values, mixins always produce side-effects. Except in your proposal, sometimes mixins produce illegal side-effects resulting in an error because they are invoked in a value context. > Why? As I've stated, I don't like that refactoring a mixin can cause an error elsewhere in the code because it suddenly starts producing styles when it didn't use to.	chriseppstein
1854	2015-10-30 22:49:21	> Except in your proposal, sometimes mixins produce illegal side-effects resulting in an error because they are invoked in a value context. That's true, but it's orthogonal. What I'm most concerned about is how easy it is for users to figure out which construct to use in the first place. Changing a mixin that didn't produce styles—especially one that's likely to be used in functions—to start prod…	nex3
1854	2015-10-30 22:52:09	Stability across refactoring is a language trust issue. I'm trying to remember who taught me that. oh it was you! :)	chriseppstein
1854	2015-10-30 23:05:03	The question is whether we're breaking a user expectation by making this refactor count as a breaking API change for a mixin. I don't think we are—there's already a very clear distinction between mixins that might produce styles and those that can't, users can be reliably expected to know the one from the other, and making a mixin that didn't produce styles start to do so already runs a substanti…	nex3
1854	2015-10-30 23:16:25	For the life of me, I don't see how calling a function without storing its return value is worse. I have read your arguments for why and I don't agree. I don't see the point in going around in circles anymore. Functions that do side effects are safe to call from any context. This is why I prefer functions for managing global data structures. I do not like mixins that sometimes produce errors; it'…	chriseppstein
[truncated: 11,055 more rows]
