# Supplementary material for: Status, identity, and language: A study of issue discussions in GitHub
Source: PLoS One. 2019 Jun 14;14(6):e0215059. doi: 10.1371/journal.pone.0215059 (PMC6568400; doi:10.1371/journal.pone.0215059)
Supplement: S2 Data — (ZIP) [file pone.0215059.s003.zip › sample_46_projs_issues/sass_sass/issue_comments_mentioned_committer_NOCODE_FULLBODY.csv]

issue_num	datetime	body	login	mention_login
2258	2017-03-17 15:59:57	@chriseppstein Are you kidding me? I already answered this in prev reported issue, I tired that with colon too. also I mentioned here!	dehghani-mehdi	chriseppstein
2257	2017-03-14 05:26:35	@chriseppstein I tired that before reporting this issue, do you closing other issues like this?	dehghani-mehdi	chriseppstein
2248	2017-02-23 14:47:43	Thanks @nex3, I can use something less flexible for now but your tip is good to know!	NicolasGraph	nex3
2240	2017-02-08 19:00:40	Thanks @mprins. I have solved the problem in the following way: I define a `Constants.scss` file with all of my Constants, and at the top of each module that uses the constants, a simple `@import` does the trick: In `Constants.scss`: In `Foo.scss`: I think I was overthinking the problem. So I will close this issue. If someone feels I am really onto something here, then feel free to reopen. 😄	radiovisual	mprins
2239	2017-02-08 12:53:53	@nex3 Well, this results in my `.component h1:first-child` to have a `margin-top` of `8px`, and my `.component h1:last-child` a `margin-bottom` of `8px`. How would I go about coding that whilst also keeping my code DRY?	CupOfTea696	nex3
2239	2017-02-09 14:27:16	@nex3 awesome, thanks	CupOfTea696	nex3
2236	2017-02-07 08:48:55	@nex3 well than it should have. There are a lot of issues caused by missing concept for log levels. Because there is some kind of "log level" with `@error` `@warn` and `@debug` but there is not concept for it.	DaSchTour	nex3
2236	2017-02-09 08:00:55	@nex3 well, looks like a nice idea. How do I manage to control this on a CI level? How can I change the variable depending on if the build is done locally or on CI server?	DaSchTour	nex3
2235	2017-02-02 23:47:53	@xzyfer <del>Only</del> Sass 3.5 RC <ins>and 4.0.0-alpha.1.edec1af</ins> (and `dart-sass`) produce the correct output. * `3.4.23` ❌ * `3.5.0-rc.1.3983be8` ✅ * `4.0.0.alpha.1.af6c039` ❌ * <ins>`4.0.0-alpha.1.edec1af` ✅ </ins>	tony19	xzyfer
2234	2017-02-14 01:53:52	@nex3 Thanks for the reference, I didn't realize it was explained there. I was wondering why you decided to treat null variables as unassigned when using the !default flag? Following that definition shouldn't something like: output: As of now it doesn't output anything since $color is now null. Is the behavior in the first comment something you would consider adding as a feature? I think it fits …	pat270	nex3
2220	2017-01-12 02:19:08	@nex3 This makes sense now. I was scratching my head why it wasn't working. Thanks for your help!	jwandrews	nex3
2219	2017-01-06 23:31:18	@nex3 is this purely-cosmetic? Looks like it changes the semantics of the output CSS vs	xzyfer	nex3
2218	2017-01-07 06:40:50	@nex3 it looks like all but one of the Fixnum references are in comments which describe the type of data returned from a method. The one reference to Fixnum inside actual executable code, when changed to Integer, does not break any tests, and the binary continues to compile .scss files to .css for all the Ruby versions I tested (1.8.7, 1.9.3, 2.0.0, 2.3.1, and 2.4.0). What do you think of having …	richiethomas	nex3
2218	2017-01-07 21:59:21	@richiethomas I think it's fine to just update the comments to be `Integer` instead for all versions.	nex3	richiethomas
2218	2017-01-07 22:20:59	@nex3 OK will do. When I was familiarizing myself with the comments, I had questions about the following 2 items: 1) In error.rb, there's a "sass_mixin" method which is meant to return an integer. However, when I looked for this method in the MiniTest test suite (specifically, engine_test.rb line 403), I noticed an equality assertion comparing the return value of "sass_mixin" with a String intanc…	richiethomas	nex3
2192	2016-12-12 09:49:25	@nex3 Thanks for reply It's slightly unclear why HSL has been chosen at first place despite wide popularity of HSV? It seems to be quite odd pick, since in most cases with Sass works people which, well, having to deal quite a lot with colors, and in most cases they will stumble exactly upon HSV. So, it's unclear why it has been chosen to enforce less popular those days implementation on them. The…	ArmorDarks	nex3
2192	2016-12-13 10:00:44	@nex3 Thanks for reply once again > HSL wasn't chosen so much as inherited. CSS supports it, and we want to be compatible with CSS, so we support it as well. Ah, I see. Well, then it's quite logical. Too bad that HSL is surprisingly unintuitive and very hard to work with due to lightness shifting other parameters. > An extension that's written in pure Sass should be plenty portable. Extensions of…	ArmorDarks	nex3
2172	2016-10-18 14:38:09	@HugoGiraudel Are the spaces still useless when they break functionality?	eaglejohn	HugoGiraudel
2172	2016-10-18 16:02:42	@HugoGiraudel What's breaking my code then? Since changing the compiling method fixes the issue. On Google I find more issues with webfonts and missing spaces. @douglasdeodato Thanks, I'll look into it!	eaglejohn	HugoGiraudel
2172	2016-10-18 18:12:58	@HugoGiraudel http://www.tamarakingtattoos.com/ the font "Schluber" is not loading, although the paths are correct. Path example: http://www.tamarakingtattoos.com/wp/wp-content/themes/tamaraking/fonts/Schluber.eot	eaglejohn	HugoGiraudel
2172	2016-10-19 17:24:59	@HugoGiraudel Did you find some time to take a look? The website is live and I can't have it live with the font not loading for much longer...	eaglejohn	HugoGiraudel
2172	2016-10-20 15:52:34	@HugoGiraudel Can we track this down to the way the file is compiled? Or is it something else? I recompiled the file again because it's a live website. So from now on the font is loading again. Still would like to use the compressed method since it's saving a lot of loading time. When I load the css (using the compressed method) with the <link> tag everything is fine. As I said in my first post, …	eaglejohn	HugoGiraudel
2171	2016-10-19 08:33:20	@HugoGiraudel After some more fiddling with it I found that when I would remove one of the variables from `$drawer-profile-height` that it would work. It looks as if there is a limit of how many variables you can use on one line.	SuperDJ	HugoGiraudel
2171	2016-10-19 09:05:04	@HugoGiraudel I'm not exactly sure of how to share but: <p class="sassmeister" data-gist-id="e90a4beee6e957158a05541c066600b8" data-height="480" data-theme="tomorrow"><a href="http://sassmeister.com/gist/e90a4beee6e957158a05541c066600b8">Play with this gist on SassMeister.</a></p><script src="http://cdn.sassmeister.com/js/embed.js" async></script> Don't know if it's important to know which versio…	SuperDJ	HugoGiraudel
2157	2016-12-18 17:51:03	@nex3, Natalie, you closed without merge a multi line operator feature which had a bounty source, was requested for years and was rewritten from initial implementation to a version that suited you (with Chris we opted for more minimal solution). I remember waiting for your responses on issues while you were changing bio note about yourself. As a user you made me move to Stylus, and to other proje…	lokson	nex3
2157	2016-12-18 17:51:31	@nex3 rebase to next ready.	lokson	nex3
2157	2016-12-21 14:59:25	@nex3 I somehow closed sass-spec related MR without a merge. Here is a new one: https://github.com/sass/sass-spec/pull/1020	lokson	nex3
2156	2016-12-18 17:56:41	@nex3 rebase to next ready	lokson	nex3
2156	2016-12-21 15:02:55	@nex3 https://github.com/sass/sass-spec/pull/933 rebased	lokson	nex3
2146	2016-10-18 22:04:07	Thanks @HugoGiraudel	seeliang	HugoGiraudel
2135	2016-09-08 18:07:13	@chriseppstein Oh, awesome, thanks!	tedw	chriseppstein
2124	2016-08-24 22:49:45	@chriseppstein sure. It will be in `spec/sass_3_5` untill end of this week.	lokson	chriseppstein
2124	2016-08-25 22:07:10	@chriseppstein, @xzyfer https://github.com/sass/sass-spec/pull/896	lokson	chriseppstein
2124	2016-12-18 17:58:17	@nex3 rebase into next ready	lokson	nex3
2124	2016-12-21 15:05:12	@nex3 https://github.com/sass/sass-spec/pull/896 rebased to master	lokson	nex3
2123	2016-08-19 07:57:25	@xzyfer thanks but I am still not understanding.	douglasdeodato	xzyfer
2121	2017-01-06 23:15:21	@xzyfer Definitely. `==` and hash equality are always the same.	nex3	xzyfer
2112	2016-08-24 22:49:33	@chriseppstein sure. It will be in `spec/sass_3_5` untill end of this week.	lokson	chriseppstein
2112	2016-12-18 18:00:20	@nex3 rebase onto master done.	lokson	nex3
2112	2016-12-21 15:09:38	@nex3 https://github.com/sass/sass-spec/pull/897 rebased onto master	lokson	nex3
2110	2016-08-01 14:22:40	Thanks @chriseppstein. We've moved the CSS import directive for the google font outside of Sass which works well for us. I don't know if I'll get the OK to fix the underlying issue, but I appreciate the info about AST. Feel free to close. Thanks for the awesome work on Sass!	midwire	chriseppstein
2106	2016-08-25 22:26:31	@chriseppstein, @xzyfer https://github.com/sass/sass-spec/pull/897	lokson	chriseppstein
2103	2016-07-27 20:03:17	@chriseppstein thanks for the answer ! I expected it is off the roadmap for now, but I just wanted to be sure I am not missing something or working on a object-like system it will be released soon. For know with first class functions and bunch of methodology I was able to make a similar pattern, so no rush 👍	LoicGoyet	chriseppstein
2101	2016-07-27 06:53:00	Thanks for looking at this @chriseppstein and sorry for the delay in getting back to you. I ended up implementing that approach and it's working well. When I said it "wasn't quite there" I was merely referring to how I preferred it to look personally in my stylesheets. It was more a readability thing. Do you think a `@context` directive, or similar, has any value (as in my first example)?	hatzipanis	chriseppstein
2099	2016-11-06 20:31:07	@nex3 This author's error is result of opting Sass to not use quotes for string literals. Now because of that we're forced to continue suffer with obscure syntax for accessing object properties? I think it would be better to leave that choice to users — to use more handy syntax, but risk errors, or stay on safe rails. In the end of all, it matters does user understand what he does or no. Besides,…	ArmorDarks	nex3
2095	2016-07-05 06:35:57	@xzyfer why not add these implementation on the official repo then ?	sideffect0	xzyfer
2094	2016-07-08 12:18:55	@chriseppstein Thanks for a feedback. Update is ready and it covers all of your examples. In a first version, a multiline operator worked on all nested lines no matter how deep they were nested. For example Was transformed into: And now it becomes: After this commit multiline operator is concatenating only directly nested lines, (nested one level deeper than a line with operator). And to have a m…	lokson	chriseppstein
2094	2016-07-08 20:38:03	@nex3 Let's talk about this today. I know that's how the other languages work, but I find this approach in keeping with other indented syntax features an also having much less visual clutter.	chriseppstein	nex3
2094	2016-07-09 10:00:55	@nex3 Commit is ready. A traditional syntax is surely easier to implement. This change makes a multiline operator `\` act like in most languages. It is replaced by a space and joined with a next line. Indentation of joined line doesn't matter. Multiline operator can be chained across several lines and it ignores comment lines. For example: Is changed into:	lokson	nex3
2094	2016-07-11 01:26:24	@xzyfer 1. To which sass-spec folder add the tests? (I got lost there) 2. Should I do it before end of this pull request?	lokson	xzyfer
2094	2016-07-11 23:12:10	@nex3 do you want this to land on `next` or on `stable`? I was assuming `next` but it's currently a PR against `stable`.	chriseppstein	nex3
2094	2016-07-15 19:13:04	@lokson Specs should go in the [sass-spec repo](https://github.com/sass/sass-spec), under `spec/sass_3_5`, probably in a new `mutliline` directory. Feel free to do that after this lands, though. @chriseppstein This should definitely land on `next`.	nex3	chriseppstein
2094	2016-07-23 13:30:00	@xzyfer https://github.com/sass/sass-spec/pull/895	lokson	xzyfer
2094	2016-10-27 10:11:17	I still miss you, dear short syntax: One idea: lets add second multi line operator '|' that would not need to be repeated It would mimic similar construct of yaml format. @chriseppstein @nex3	lokson	nex3
2094	2016-10-27 10:11:17	I still miss you, dear short syntax: One idea: lets add second multi line operator '|' that would not need to be repeated It would mimic similar construct of yaml format. @chriseppstein @nex3	lokson	chriseppstein
2090	2016-08-07 04:39:54	@chriseppstein Sorry for the delay in replying to you. I am using SASS via Jekyll, which is why I did not know how to provide the `-q` command line option. (I don't know how to provide any command line options to SASS in the context of Jekyll, since Jekyll kicks of SASS as part of its own build process.) Do you know how to control the SASS output with options like `-q` when Jekyll is running SASS…	jerzygangi	chriseppstein
2078	2016-06-20 16:37:04	@chriseppstein I'm currently using Less followed by [cssnext](https://www.npmjs.com/package/postcss-cssnext). I'd like to swap out Less for Sass/SCSS, but currently cannot because I get errors. **Edit:** Without [less-plugin-future-compat](https://www.npmjs.com/less-plugin-future-compat), Less will error as well. I had tried to do the same for libsass ([libsass#1911](https://github.com/sass/libsa…	stevenvachon	chriseppstein
2078	2016-07-13 19:15:24	@chriseppstein ? It would be awesome if 3.4.x could get this feature as an option.	stevenvachon	chriseppstein
2078	2016-10-27 17:12:48	@chriseppstein is there an issue or something for the function prefixing in v4 that we can follow?	stevenvachon	chriseppstein
2074	2016-06-09 07:51:33	@chriseppstein Thanks for that, you prompted me to try the full use-case I put in the description on [SassMeister](http://www.sassmeister.com/) and it actually works as long as there is a non-empty use of `%abstract` later in the code. That means your `!optional` suggestion is also applicable to flag `.instance` as `%abstract` without being sure that `%abstract` will be used anywhere. Originally …	hon2a	chriseppstein
2073	2016-06-07 07:41:42	@chriseppstein not really, I include an extend from _icons.scss inside _extends.scss that are both imported in _styles-main in a correct order, plus, there are more .scss files in the project. There is something wrong with the package version after the sass update on this project. I tried downgrading gulp and npm and it didnt help, couldn't downgrade node-sass though. Curious is that if i make a …	alexcracea	chriseppstein
2066	2016-05-23 20:54:02	Hi @chriseppstein Thanks for your reply! Ah, I see, as I've supposed they're indeed immutable. That's fine, of course. Though, I'm trying really hard to apply you code and understand how does it solve described issue, without any luck. Am I missing something?	ArmorDarks	chriseppstein
2066	2017-03-03 11:27:51	@chriseppstein any chances for this to be reviewed? Judging from your newer issues you're now less opposed to side-effects in functions. Personally, I'm not fan of side effects too, but in some scenarios Sass just forces you to use them, because there are no easy way to pass certain values (for example, between mixins https://github.com/sass/sass/issues/871). I do not think that your solution is …	ArmorDarks	chriseppstein
2066	2017-03-11 21:51:35	@chriseppstein? @nex3? Anyone? If reply on this issue can't be provided right away, please, at least __re-open this issue__. I think it is very impolite to close issue right away without any meaningful solution.	ArmorDarks	chriseppstein
2064	2016-05-25 23:05:04	@nex3 All code review comments have been addressed. 👍 ?	chriseppstein	nex3
2063	2016-05-23 21:11:54	@chriseppstein Thanks for explanation, I didn't see that PR. My bad. That was exactly what I've been asking about. So, no more strings in calls, as I've thought. Sadly enough. Won't it be possible to automatically call `$__tempFuncRef__: function-reference({{ functionName }});` by Sass itself before any `call`, which uphold string as first argument? This will allow to preserve previous behavior a…	ArmorDarks	chriseppstein
2059	2016-05-12 14:21:42	@xzyfer great, though the output is the same no matter what version I test it against: http://www.sassmeister.com/gist/caaadc02bbacce49790781fa2b122fbd	cH40z-Lord	xzyfer
2057	2016-09-09 12:35:56	@chriseppstein any updates on this getting merged?	lifeiscontent	chriseppstein
2057	2016-10-04 20:39:55	@chriseppstein I'm also interested on if there are updates for this pull request. It seems like #2061 was merged in.	internetErik	chriseppstein
2052	2016-05-11 22:06:40	@chriseppstein I agree that it is not a common enough use case to worry about, if it requires too many changes. I'm using SASS for few years now and bumping into this just now. Also thank you for the work around, it does look better than separate block. {:	marek-saji	chriseppstein
2047	2016-05-04 12:02:17	^ Was just about to post what @xzyfer said, haha. Except, you should probably use `$i * 1px` instead of `#{$i}px` so it's an actual length value and not a string.	davidkpiano	xzyfer
2047	2016-05-04 12:15:26	OK, thanks guys! @xzyfer Interesting example with the list! I will only need a handful of these variables, so i'll just write them out without a loop...	wouter-muller	xzyfer
2040	2016-05-03 21:32:57	@nex3 Thanks for reviewing. Commit 6e8a053f3f1b3c58d3c7db057d7df80e8fee3752 has the changes you suggested.	chriseppstein	nex3
2035	2016-04-22 19:24:33	thanks for looking into it, @chriseppstein - I'm trying to create a super simple test case on a fresh rails app to reproduce the issue. I'll either reproduce it, in which case I'll push the test case to github and share it here, or I won't be able to reproduce it and I'll have to dissect what the difference between my app and the test app is, in which case I will post my findings here and close t…	erichummel	chriseppstein
2035	2016-04-22 20:26:16	welp, try as I might, I couldn't reproduce the issue in a new rails app, and in the process of noting the difference between my app and the test case I tracked down a few more erroneous `@extends` and voila, the problem has disappeared. I guess I must have been so bleary eyed while stuck in the weeds with this yesterday that I misread the error or something. At any rate, if anyone else runs into …	erichummel	chriseppstein
2030	2016-04-11 19:37:09	@chriseppstein: > I'm not saying that this applies specifically here, just that as a general statement, I disagree with it :) You're right, and as a general statement, I don’t agree with it myself 😄 > […] we believe that most users expect there to be a parent selector in scope when they use it and so this error speeds up the debugging process of an authoring mistake Totally understand that positi…	paulozoom	chriseppstein
2023	2016-04-11 17:49:25	@nex3 this seems like a bug to me. The `@charset` is needed in partials to declare the charset but then it cannot be imported except at the top level. This seems like an oversight in the implementation.	chriseppstein	nex3
2023	2016-04-18 18:17:21	I discussed this with @nex3 and we decided that it should be considered a bug.	chriseppstein	nex3
2016	2016-03-17 22:33:51	@glebm Well, @nex3 has consistently rejected patches that fix this so far, arguing that ruby warnings are not in line with our preferred coding standard for this project. So I will let her weigh in. Personally, I am not opposed to Sass running without warnings when running with `-w` set.	chriseppstein	glebm
2016	2016-03-18 01:30:45	@chriseppstein This is undocumented in rake, but to disable warnings, `verbose` also needs to be disabled [like here](https://github.com/twbs/bootstrap-rubygem/blob/23b55fc0e064a9ccc105320ba8f05c99b7fad61a/Rakefile#L8-L9). I don't know how to make it only hide the Sass warnings but not other warnings.	glebm	chriseppstein
2016	2016-03-22 17:29:28	@nex3 @chriseppstein Please consider to merge this for the Community sanity. Sass is a dependency for hundreds of gems and thousands of applications that will see these warnings (and they are a lot). Of course they can decide to opt-out for Ruby warnings, but that prevents OSS maintainers to keep them enabled. :pray: --- **UPDATE:** Here's an example of what I'm saying: a Travis CI build that fai…	jodosha	chriseppstein
2016	2016-03-22 21:41:13	@chriseppstein Thank you for that merge and for maintaining Sass :green_heart:	jodosha	chriseppstein
2015	2016-03-22 20:45:44	@glebm Thanks for the patch!	chriseppstein	glebm
2012	2016-03-12 07:57:36	@chriseppstein: Well, Stylus is good too. :) Thanks for at least considering the idea. I think that viewpoint the Sass maintainers have is good as well, good intentions. It was worth a shot at least. :P	jamen	chriseppstein
2006	2016-03-04 09:08:25	@chriseppstein , sorry, I am not sure what you're talking about. The reason I complained was very high CPU usage and messages from sass in the terminal about changes made (new files detected) in sass files in other directories. Also, I'm using version 3.4.21	tigrr	chriseppstein
2004	2016-02-29 22:16:07	@chriseppstein i am working on a HOWTO for this tonight for you guys, found out about this where it asked if someone wanted to do it on twitter.	ubergeekzone	chriseppstein
2004	2016-03-01 01:32:49	@chriseppstein Hi, thanks for advice, but I've already checked this article and tried to follow all steps. But on a step **Map to network resource** when I right click on style.scss there are no options to choose file. Here is screenshot - http://clip2net.com/s/3uZ2fab Maybe the problem can be cuz I'm running file on a local machine and a format is file:/// instead of localhost? It might be very …	DeoThemes	chriseppstein
2002	2016-03-10 04:57:46	@chriseppstein Thanks for the opportunity to participate. I'll look for other places to do so, but admittedly I'm a ruby n00b	lowenthal-jason	chriseppstein
1996	2016-05-16 18:15:57	@HugoGiraudel That's a good point. maybe we'll just turn issues off on the new repo.	chriseppstein	HugoGiraudel
1988	2016-05-19 19:12:39	@chriseppstein I'm not a fan of overloading functions like that—it makes it difficult for people unfamiliar with the function to read code that uses it. It should do exactly what the name says. I'd prefer to have a separate `content-arity()` function for that.	nex3	chriseppstein
1988	2016-05-19 19:28:41	@nex3 Agreed. I actually had come to the same realization before I read your comment 👍	chriseppstein	nex3
1985	2016-02-08 20:34:01	@chriseppstein Thanks so much for looking into this! I'll report back here if I am able to find out any more info.	lencioni	chriseppstein
1968	2016-01-15 18:02:23	@Alphmega What @HugoGiraudel says is true: If you're getting a different result, I'm very confused as to how. I guess you can tell us what version and implementation you are using -- maybe you just need to upgrade -- I dunno.	chriseppstein	HugoGiraudel
1968	2016-01-16 04:32:31	@chriseppstein @HugoGiraudel After upgrading sass, it returns correct return. Thanks for answering	Alphmega	HugoGiraudel
1968	2016-01-16 04:32:31	@chriseppstein @HugoGiraudel After upgrading sass, it returns correct return. Thanks for answering	Alphmega	chriseppstein
1963	2016-01-11 19:17:27	@chriseppstein Thanks for the clarification regarding example 2, being aware of #216, didn't think it'll apply to CSS constructs in addition to Sass constructs such as maps… Didn't think to write my intended value for `grid-template-areas` that way before.	lozandier	chriseppstein
1963	2016-01-12 00:26:24	@xzyfer I'm not opposed, but we create feature flags when the syntax is backwards compatible but the semantics change. What point would a flag serve? It would be a syntax error during compilation if the new syntax is encountered.	chriseppstein	xzyfer
1963	2016-01-12 00:47:13	> Maybe the point is moot without conditional `@import`. @xzyfer Exactly. All sass files are parsed and there's no way to avoid the syntax error by scripting.	chriseppstein	xzyfer
1963	2016-01-13 21:51:08	@chriseppstein @nex3 @tabatkins This all makes sense to me. Thanks @xzyfer for reminding me to not forget about the awesomeness of `unquote`.	lozandier	nex3
1963	2016-01-13 21:51:08	@chriseppstein @nex3 @tabatkins This all makes sense to me. Thanks @xzyfer for reminding me to not forget about the awesomeness of `unquote`.	lozandier	chriseppstein
1963	2016-01-13 21:51:08	@chriseppstein @nex3 @tabatkins This all makes sense to me. Thanks @xzyfer for reminding me to not forget about the awesomeness of `unquote`.	lozandier	xzyfer
1961	2016-12-11 22:39:29	@jeremyevans I'm happy to merge something like this in, but I'll need you to merge with the latest stable and figure out how to get Rubocop happy if it's still complaining.	nex3	jeremyevans
1959	2016-01-09 01:19:54	@nex3, if this is per design (although unintuitive to me), these details should be in the documentation. @chriseppstein > Sass 3.2.12 is very old That's what's in the Ubuntu 14.04 official repository, and there is no maintained PPA for Sass (the only one I could find is inactive since 2011).	Hibou57	nex3
1959	2016-01-09 01:19:54	@nex3, if this is per design (although unintuitive to me), these details should be in the documentation. @chriseppstein > Sass 3.2.12 is very old That's what's in the Ubuntu 14.04 official repository, and there is no maintained PPA for Sass (the only one I could find is inactive since 2011).	Hibou57	chriseppstein
1958	2016-01-06 20:56:33	@chriseppstein not here	tcurdt	chriseppstein
1958	2016-01-07 18:07:54	@chriseppstein looks like all from `2.7.x` on upwords should be broken Just installing the latest `listen` gem should be enough to reproduce it. Maybe the easier way would be to have `sass` really be a script that calls `bundle exec`? Obviously there are many incompatibilities between the `listen` versions. So supporting all does not really sound like the best path forward.	tcurdt	chriseppstein
1957	2016-01-06 18:04:57	Hi @chriseppstein Thanks for your answer > That is not valid syntax for a media query, so you get an error. But `b: $x;` is also interpolated, the result is also not valid css syntax and it still works, i.e. it is substituted and nothing fails. Is this interpolation done at a later stage or why is there not error here? Maybe you could be so kind and give me a hint on how to circumvent the Sass pa…	felixhayashi	chriseppstein
1957	2016-01-06 18:53:24	@chriseppstein > I think you have an old version of node-sass installed. the latest version gives an error on this input. Seems you are right. In `node-sass@1.2.3` it worked and now with `node-sass@3.4.2` it doesn't anymore. That's bad news for me :( > I assume you are doing some sort of post processing I suggest that you used valid css syntax for your markers and you won't have this issue. E.g. …	felixhayashi	chriseppstein
1957	2016-01-06 19:48:11	> @felixbuenemann output.gsub(/-my-macro/,"<<macro>>") @chriseppstein Thanks, but there are quite a lot of different macro expressions in my script and even some other directives that have a comlicated syntax so it would require some complicated regexps and not even sure if that will do it here. I tested @davidkpiano's solution with Ruby Sass `sass-3.4.20.gem` and it does compile with custom at-r…	felixhayashi	chriseppstein
1956	2016-01-17 18:49:49	@chriseppstein Do you think that with adding the simple restriction that properties can not be repeated for declaration blocks assigned to variables, my original proposal can be feasible? I think it would be valuable since, even today, maps currently _are_ being used as declaration blocks, and the syntax isn't the best, nor is the need to convert the map to a declaration block. I'm willing to hel…	davidkpiano	chriseppstein
1949	2016-01-04 21:03:24	@chriseppstein thanks for the quick response. You were on the right track. Although my sass gem was up to date, the gulp-sass node provided with the sage/roots WP theme I was using needed to be updated. Sorry for the false alarm.	kmcaloon	chriseppstein
1946	2016-01-05 13:02:07	@chriseppstein when testing on Sass 3.4.20 and 4.0.0.alpha.1 removing the `;` did fix the issue. My guess is that it's because the [STATIC_VALUE](https://github.com/sass/sass/blob/9077d95ffa6ab9388f59074483f1ef508d75d448/lib/sass/scss/rx.rb#L137) only matches if there is a trailing `[;}]`.	xzyfer	chriseppstein
1946	2016-01-09 14:52:04	@chriseppstein any updates on the proposed fix presented by xzyfer?	mgreter	chriseppstein
1943	2015-12-18 21:49:24	@chriseppstein Interesting. Very interesting.	Undistraction	chriseppstein
1935	2015-12-16 10:00:22	Hi @chriseppstein , Thank you so much for clearing this up for me! This makes much more sense. Cheers!	Sector22	chriseppstein
1934	2015-12-15 06:10:19	@chriseppstein let me describe the possible use case: you have to use some SCSS framework. You almost can't change it. In your project you want to use BEM and you want to build semantic naming scheme. I.e. you want to have: On other page: Today `item-control` and `project-control` are buttons, tomorrow some of them may be links, etc. There is no chance that `item-control` and `project-control` wi…	andreev-artem	chriseppstein
1934	2015-12-15 12:16:29	@chriseppstein By the way, `:matches` is now supported in every browser except IE. Any chance to enable it in this case, if IE is not vital for our project?	artch	chriseppstein
1934	2015-12-16 07:02:59	@chriseppstein > Agree. When :matches is well supported, it will. Good. And let me ask it again: `:matches` is already supported in all major browsers except IE. When it is considered to be supported enough? What if our project disregards IE totally and we are already ready to make use of it? Probably some explicit opt-in configuration?	artch	chriseppstein
1934	2016-01-20 09:34:06	@chriseppstein I'd like to bump this as I didn't receive an answer here.	artch	chriseppstein
1916	2015-12-03 12:44:53	@chriseppstein can you make a statement whether errors, warnings and/or inspect should ignore user settings or not? Would be helpful to know that, since I'm currently relying on trial and error here and always unsure if something like this is a ruby sass bug or a libsass issue!?	mgreter	chriseppstein
1916	2015-12-14 23:50:45	@xzyfer @mgreter @saper I'd like to close this or get to some sort of actionable resolution.	chriseppstein	xzyfer
1916	2015-12-15 16:46:26	@xzyfer Yes, that's reasonable, imo. The annoying thing is that for some types, inspect is used to construct the css representation.	chriseppstein	xzyfer
1913	2015-11-28 01:20:18	@chriseppstein I expect this: To return `6`.	scottkellum	chriseppstein
1913	2015-12-11 00:32:29	@HugoGiraudel I think `min($list...)` and `min($list)` are the same amount of confusing if the list is not comprised solely of numbers.	chriseppstein	HugoGiraudel
1912	2015-12-04 20:29:15	@chriseppstein That sounds good if we can come up with a close-to-bulletproof strategy for deprecation warnings. Can you work on that?	nex3	chriseppstein
1912	2015-12-11 00:35:15	@nex3 I can take a swing at it, I'm still learning my way around the nitty gritty aspects of the script parser code.	chriseppstein	nex3
1904	2016-04-22 23:37:23	@nex3 Can we land this in `next`?	chriseppstein	nex3
1904	2016-04-29 18:17:35	@nex3 I'm willing to help wrangle it. My question was whether this feature set could go out in the 3.5 release.	chriseppstein	nex3
1904	2016-12-11 22:40:19	I don't think @chriseppstein ended up having the cycles to work on this, so I'm going to close it out. If someone else wants to adopt in in the future, I'll re-open.	nex3	chriseppstein
1885	2015-11-05 19:24:21	Oh, My bad @chriseppstein :'( Seems there was one issue for that already (#1172). Guess I missed it because I just searched for 'placeholder', not 'placeholder parent' to filter out better. May I suggest improving the doc to mention that `%placeholder` has scope if used inside a selector? Thank you.	RaphaelDDL	chriseppstein
1885	2015-11-10 20:35:39	@chriseppstein Yup, I did (I even linked it on first post). I've re-read it over and over but I couldn't make the link that `#id { %placeholder {} }` would be the same as `#id %placeholder {}`. For me, they are two different scenarios from what I would've call a 'placeholder for replace' and a 'truly placeholder' (I'll explain below). Looking at [the example](http://sass-lang.com/documentation/fi…	RaphaelDDL	chriseppstein
1882	2015-11-04 02:12:57	Thanks for the explanation @chriseppstein. My understanding was that just the properties of the class were inherited (or copied) not that they would be tied together in other declarations using the base class. Would placeholders behave the same way here?	lisatassone	chriseppstein
1878	2016-02-04 19:38:54	@royels Do you plan to address the code review comments?	chriseppstein	royels
1878	2016-02-04 20:35:30	Whoops, I'm super sorry for falling off the face of the planet. At any rate, yep, I addressed the code review comments (except for the first, I don't think I hit the spirit of "clean" refactor in my last commit. So still trying to figure that out.) EDIT: I've removed the method, but more or less re-implemented its idea into the arglist handler. I'm genuinely unclear on what @nex3 meant by not mod…	royels	nex3
1878	2016-03-07 21:17:54	@nex3 I think we should just clean this up and land it do to the latency of updates.	chriseppstein	nex3
1878	2016-03-07 21:33:57	I agree, after hammering at it for a while, I was still puzzled on how to address the issue by incorporating @nex3 's suggestions. Quite interested to see what it was supposed to look like.	royels	nex3
1878	2016-03-11 20:15:07	@chriseppstein Can you take charge of that?	nex3	chriseppstein
1875	2015-11-23 20:22:35	Thanks @nex3 for the review. All comments addressed, and I've squashed into one commit.	srawlins	nex3
1875	2015-11-24 21:30:22	Oops, my bad @nex3. Addressed and squashed.	srawlins	nex3
1875	2015-11-25 00:24:30	Thanks @nex3 , good catch. Addressed and squashed. Brought in a change to to_css.rb.	srawlins	nex3
1868	2015-10-27 17:59:56	@srawlins This appears to be an oversight. We just didn't think that comment nodes were important from a source-mapping perspective or we missed it. We just don't pass a source range when we make a `Sass::Tree::CommentNode`: - .scss syntax: https://github.com/sass/sass/blob/stable/lib/sass/scss/parser.rb#L176 - .sass syntax: https://github.com/sass/sass/blob/stable/lib/sass/engine.rb#L779 Hopeful…	chriseppstein	srawlins
1864	2015-10-27 17:56:58	Sounds great :) thanks @chriseppstein	duivvv	chriseppstein
1864	2015-11-03 21:20:21	While I agree with @nex3 in general, this syntax is stable and locked in. It met with great enthusiasm in the group, and is what MQs were originally supposed to look like (but way back in the day you had to actually worry about putting a `<` in a `<style>`. If y'all feel like supporting it, I'm confident that it's safe to do so.	tabatkins	nex3
1864	2017-02-10 21:39:41	@nex3 I think we should bump the priority of this compat issue now.	chriseppstein	nex3
1857	2015-10-15 23:24:35	Hey @chriseppstein, thanks for responding so quickly and for the discussion above. I only filed this as an issue because there was a discrepancy between LibSass 3.2.5 and Ruby 3.4.14 parsers. The code above compiles with LibSass but errors in Ruby. See http://sassmeister.com/gist/36486158ba84062cd13f. I admit I don't know anything about the sass engine, all I have to go on is http://sass-lang.com…	pat270	chriseppstein
1854	2015-10-09 22:14:12	I'm not a fan. I don't like the idea of adding a new construct for something that isn't encouraged anyway, and given that Sass already has a distinction between functions and mixins anyway, I'm happy to say that side-effect-only reusable chunks of code should always be mixins. @davidkpiano's use-case is compelling, though. @chriseppstein, what do you think about allowing `@include` in functions a…	nex3	chriseppstein
1854	2015-10-13 12:20:29	> @chriseppstein, what do you think about allowing @include in functions as long as the mixin doesn't emit any actual CSS? My thought, exactly. Although that might be greedy to determine? Also, I'm worried about the complexity overhead of allowing mixins includes in functions some times, but not always. But I don't see a better option.	HugoGiraudel	chriseppstein
1854	2016-11-23 20:02:31	@nex3 I just came across this issue while looking into a feature of SASS that doesn't exist: calling functions without a left-hand side. Before I begin, I would first like to say thank you for putting the work you (and others) put into this tool, as it is mighty helpful, and I wish the W3C would take a page from SASS's book. Keep up the good work, and hopefully my 2cents can be of some use to hel…	jordanbrauer	nex3
1854	2017-03-01 09:03:03	I tend to agree with @chriseppstein Currently we already have very blurred mixins and functions, and out-of-place usage of mixins to make side effects. Mixins originally had to produce styles, not any side-effects, so it always felt to me rather like a hack. Thus I'm voting for a clear way to use functions for same purpose. I wonder why @nex3 leaved this discussion? Is this like an act of protest…	ArmorDarks	nex3
1854	2017-03-01 09:03:03	I tend to agree with @chriseppstein Currently we already have very blurred mixins and functions, and out-of-place usage of mixins to make side effects. Mixins originally had to produce styles, not any side-effects, so it always felt to me rather like a hack. Thus I'm voting for a clear way to use functions for same purpose. I wonder why @nex3 leaved this discussion? Is this like an act of protest…	ArmorDarks	chriseppstein
1851	2015-10-07 08:39:27	@chriseppstein Where did you get that selector-nest()? I can't find it in the sass documentation.	basvandenheuvel	chriseppstein
1847	2015-09-29 00:13:52	@chriseppstein Interesting, I just tried `--precision` and that has the semantics I was looking for. However, is it possible to limit the setting within a block or some such? My use case (which admittedly isn't critical to get the job done) is that I would like to do `precision(random() * $something, 1)` instead of `round(random() * $something * 10) / 10` because it's more readable and it's also …	blixt	chriseppstein
1847	2016-03-07 21:25:36	@nex3 The semantics of inspect is that it is for debugging. I don't want to confuse that by telling people inspect is sometimes how you put a css value into css output. I'd rather just make an entirely new function for this. But tbh, my pref is still to just set an instance level precision for the numbers where it matters and let the sass numeric output code do it's thing.	chriseppstein	nex3
1832	2015-10-05 12:09:50	@voondo Hi, it's grossly inaccurate Polymer is going in the wrong direction with this. This capability of Polymer was supervised by an established CSS spec writer that was already planning to have this functionality be standardized which it has since its widespread use in the Polymer project: http://tabatkins.github.io/specs/css-apply-rule/ This functionality are _custom property sets & css prope…	lozandier	mprins
1827	2016-02-27 13:50:20	@chriseppstein There's really not many steps to reproduce this. My environment is Mac OSX. Once SASS is installed: ![image](https://cloud.githubusercontent.com/assets/7915144/13373213/b4317e42-dd26-11e5-8c4b-fccd5f69140b.png) If I include the backtrace, it looks just like what @wildpine posted	lowenthal-jason	chriseppstein
1817	2017-02-20 02:01:29	As of 2017, what is the correct way to namespace imports? @nex3 @chriseppstein Sorry for tagging you but I can't find any other info on this.	GusRuss89	nex3
1817	2017-02-20 02:01:29	As of 2017, what is the correct way to namespace imports? @nex3 @chriseppstein Sorry for tagging you but I can't find any other info on this.	GusRuss89	chriseppstein
1811	2015-08-26 14:21:41	@chriseppstein Thanks for your time and consideration of this issue, makes sense to be consistent. For anyone else wondering this behavior is also consistent with media queries. http://sassmeister.com/gist/09545a51a563e77a1a35	FranDias	chriseppstein
1797	2015-08-21 20:14:07	@nex3 you're right. I'm feeling it too. I do think this will increase the performance of Sass, but it wouldn't be ideal for readability. I think we could close this PR TBH since ruby 3.0 will make strings immutable by default. Partly due to devs like me are submitting PRs for the usage of `String#freeze`.	BenMorganIO	nex3
1795	2015-08-16 18:10:40	"It's not something worth supporting in the core language" -> Issue closed. Seriously? Well, thanks a ton, @nex3 ... O_o	b44rd	nex3
1791	2015-08-06 14:09:05	@HugoGiraudel Great thanks!	KupuJIJI	HugoGiraudel
1782	2016-12-17 15:56:44	@nex3, yes, of course I can provide a demonstration. But I tried opening the CodePen I created in IE10, to no avail. The page was unresponsive. I've created a [GitHub Gist](https://gist.github.com/CaelanStewart/027f522f17fd3fd05ecf8c5fe001f724#file-test-case-html). On the image on the left, there is an 'A' tag overlaid, which initially has its background-color set to transparent. Upon hover, the …	CaelanStewart	nex3
1781	2015-07-23 19:59:06	@cimmanon Thanks for that! That works great and it won't be too hard to add into my current stuff. @chriseppstein I'm not experienced with using lazy evaluation, but while researching about it, it looked like the answer I needed and only seemed to solve problems. I was thinking this would be a new behavior that would extend the current behavior for all arguments without requiring new syntax, sinc…	whaaaley	chriseppstein
1780	2015-08-07 00:34:36	@joseorihuela @apfelbox This is essentially the same thing as `@extend`ing a `%placeholder` selector. :)	davidkpiano	apfelbox
1780	2015-08-07 06:47:32	@davidkpiano what @apfelbox said. I was thinking more along the lines of being able to utilize vendor frameworks in a more semantic way without all of the extending selectors muddying things up.	joseorihuela	apfelbox
1778	2015-09-07 23:52:51	Thanks for the write up @nex3. Apologies for the delayed response, I initially responded via chat. We're :+1: to having clear semantics and expectations around how interpolants should interact with strings. A decent amount of technical complexity has been introduced into LibSass recently in order to best emulate how Ruby Sass renders strings with interpolants on a case by case basis. Anything tha…	xzyfer	nex3
1778	2015-09-12 01:08:56	In service of determining how to go about deprecating the current semantics of SassScript interpolation, I want to precisely define them. @xzyfer, this may help with libsass compatibility as well. For our purposes, we only care about _free interpolation_—that is, interpolation outside the context of a string or a special function (e.g. `calc()`) that's parsed like a string. The grammar for interp…	nex3	xzyfer
1778	2015-09-21 13:19:51	Thanks a lot for the really clear write up @nex3. These changes are looking great.	xzyfer	nex3
1778	2015-09-23 19:28:45	> the implementation should emit a deprecation warning. @nex3 Sorry, I don't see how this deprecated behavior would work. How does the user silence the deprecation warning? By changing to a string with interpolation? How does the code interoperate between both values? It seems like there's information loss.	chriseppstein	nex3
1778	2015-10-10 00:51:58	I just found one additional case where the new behavior differs from the old, and it's a doozy. It comes up when a dynamic value is included in an interpolated string without an explicit `#{}`—that is, for every location that doesn't have a `#{}` in the SassScript but does in the ESI. _If that value is a quoted string_, it will retain its quotes, where if it were explicitly interpolated it would …	nex3	chriseppstein
1778	2015-10-10 00:51:58	I just found one additional case where the new behavior differs from the old, and it's a doozy. It comes up when a dynamic value is included in an interpolated string without an explicit `#{}`—that is, for every location that doesn't have a `#{}` in the SassScript but does in the ESI. _If that value is a quoted string_, it will retain its quotes, where if it were explicitly interpolated it would …	nex3	xzyfer
1761	2015-07-10 23:20:20	Thanks for the fix, @nex3 !	srawlins	nex3
1745	2015-08-21 21:55:49	@nex3 Ah ha! I added the loadPath to my grunt-contrib-sass task of '.' and that fixes that problem for me. Thank you.	mscarchilli	nex3
1739	2015-06-05 21:41:25	@nex3 yes @blackfalcon is referring to my non-native library which used lists of pairs; I have a newer version which implements the same argument patterns for `map-get-z()` and `map-merge-z()` with native maps—https://github.com/lunelson/sass-maps-plus —and so what do you think of comma-separated keys syntax for `map-merge`? Notably, in my implementation, providing a non-map as the final argument…	lunelson	nex3
1739	2015-06-11 08:59:26	@chriseppstein what's your opinion on my comment above?	lunelson	chriseppstein
1739	2015-06-11 11:30:13	@HugoGiraudel Can you share with us your opinion why is it so, in mentioned issue above? Thanks in advance	ArmorDarks	HugoGiraudel
1739	2015-06-11 11:49:43	@ArmorDarks contrived example: (cc @HugoGiraudel) This is legal: However, `map-get($map, foo.bar)` is (currently) not legal syntax. If it were, which value should it refer to? `'baz'` or `'qux'`? There is ambiguity, so dot notation would be a bad idea because of the nature of CSS selectors and the necessity for Sass to play nicely with them.	davidkpiano	HugoGiraudel
1739	2015-06-11 15:52:44	@HugoGiraudel hm, can't agree with it. JavaScript is object-based, with hard rely on functions too. So, it shouldn't use dot notation too, since two ways to do same thing would make things disharmoned? Same for Python, etc. Not to mention, that JS has dot notation, brackets notation and special functions for getting values from ES6 maps (not objects). And you can write your own function to get va…	ArmorDarks	HugoGiraudel
1739	2015-07-16 01:11:42	@chriseppstein Reply to [(comment)](https://github.com/sass/sass/issues/1739#issuecomment-110457642) about map merge. I can see this working in a couple of different ways. Going under the assumption `map-get` is implemented like `map-get($map, foo, bar, baz)`. 1. a. Update `map-merge` to work like this awesome [extend](https://gist.github.com/HugoGiraudel/7525f0546479acd1d6e1) function written by…	tjbenton	HugoGiraudel
1739	2015-07-16 01:11:42	@chriseppstein Reply to [(comment)](https://github.com/sass/sass/issues/1739#issuecomment-110457642) about map merge. I can see this working in a couple of different ways. Going under the assumption `map-get` is implemented like `map-get($map, foo, bar, baz)`. 1. a. Update `map-merge` to work like this awesome [extend](https://gist.github.com/HugoGiraudel/7525f0546479acd1d6e1) function written by…	tjbenton	chriseppstein
1739	2015-11-13 22:43:00	@nex3 I'm not entirely sure what you are proposing. You want `map-merge($map1, $keys, $map2)`? Or, just leave `map-merge` as it is with two maps? Would `$map2` support being a nested map? Can you provide some examples of what you are proposing?	hcatlin	nex3
1726	2015-05-23 02:08:27	@nex3 Doesn't your example use a `.scss` file, whereas mine uses a `.css` file?	cvrebert	nex3
1721	2015-05-11 15:39:40	@nex3 > by contrast, a missing key in a map is much more likely to be purposeful. Isn't that more in the category of opinion than a rule – null or error in all cases would be a more consistent choice.	jakob-e	nex3
1715	2015-05-09 00:51:51	Thanks for the reply, I appreciate the detail. Where would I find the docs for the Ruby API? On Friday, May 8, 2015, Natalie Weizenbaum notifications@github.com wrote: > Closed #1715 https://github.com/sass/sass/issues/1715. > > — > Reply to this email directly or view it on GitHub > https://github.com/sass/sass/issues/1715#event-300728212. ## Rob Wierzbowski @robwierzbowski http://twitter.com/#!…	robwierzbowski	robwierzbowski
1710	2016-02-09 06:06:15	@chriseppstein lighter dependencies is great, but not if it makes my i7 spin half of it's power to the ruby process :) I'd gladly trade a sucky dependency structure for battery life and a silent computer. I literally only noticed something was up because it was blowing like an airplane while just working in sublime.	actuallymentor	chriseppstein
1707	2015-04-21 21:10:55	@nex3 Excellent, thank you! Might look into contributing this on the next hack night if no one beats me to it (please do).	henrik	nex3
1697	2015-06-23 00:28:46	Hi @nex3, I've redone the implementation to match the behavior of top-level double-spacing. Looks better.	srawlins	nex3
1689	2015-04-02 13:49:16	@Snugug Ah, ok. Missed that one, probably because it's closed.	hon2a	Snugug
1684	2015-04-22 09:06:36	@nex3 `.wont-extend-hover a:hover` has specificity 21, not 11. So, `.will-extend-hover a:hover` should be generated.	piouPiouM	nex3
1684	2015-04-23 00:01:39	The specificity of `.wont-extend-hover a:hover` doesn't matter. The only specificity guarantee that Sass provides is that the generated selector will have specificity greater than or equal to **the extender**, which is `.wont-extend-hover a`. @HugoGiraudel You're misreading that sentence; the `it` there refers to `a:hover`.	nex3	HugoGiraudel
1684	2015-04-23 07:49:38	> @HugoGiraudel You're misreading that sentence; the it there refers to a:hover. My bad. I had a quick read. :)	HugoGiraudel	HugoGiraudel
1663	2015-07-10 08:24:26	@nex3 that doesn't help. Output for that one character is still `content: ' ÔÇ║';` instead of `content: ' ›';`. I've put `@charset 'utf-8';` in the file where the character is, made 5000% sure it's actually saved as utf-8, and I've even put the `@charset` declaration in _every_ scss file. No juice.	thany	nex3
1642	2015-02-22 12:19:26	No, `rgb()` and `rgba()` are handled the same way, but please see http://jsfiddle.net/2qsfh8ka/3/ `.icon.home` isn't shown with Firefox as it uses a hex value as the path fill color. `.icon.user` and `.icon.search` are working correctly. The problem with `rgba()` is purely that I don't expect a hex value to be rendered. Imagine a highly variable driven setup, where multiple pages are supported an…	tatze	nex3
1631	2015-02-14 16:02:47	@nex3, apologies i should have updated this. It is entirely driven by an underlying issue with the RB-FSevent gem. I don't have enough knowledge to provide anything definitive on this, but it seems that RB-FSevent sometimes cannot handle camelCasedDirNames. Once I moved the contents to another directory, without caps in the name, I had no issues.	crispen-smith	nex3
1627	2015-02-06 15:52:24	@HugoGiraudel is right. The `&` character in Sass (at least in the latest versions), in your usage, is treated as a variable. To fix your code, you can just concatenate: `div#{&+__child}`	davidkpiano	HugoGiraudel
1620	2015-11-11 19:47:40	@chriseppstein want to give an example of how this might look in Ruby Sass, so that people can maybe try and do it?	hcatlin	chriseppstein
1619	2016-09-29 10:29:45	@nex3 I am just curious if you could provide a link/reference that `>>>` will be pulled from the spec. All the material I can find states that `/deep/` will be replaced by `>>>` https://drafts.csswg.org/css-scoping/	aronallen	nex3
1608	2015-01-20 18:43:04	@Snugug It is similar in that we need to standardize the configuration format. But it's orthogonal to this issue.	chriseppstein	Snugug
1608	2015-01-30 23:31:01	@nex3 Sass extensions are currently a major impediment to making Sass projects portable across implementations. We _need_ to provide a way for people to have a sass file that can run reliably across several implementations even if that sass file using host-language extensions. Without mitigation, we still have the schism we're trying to avoid in the community. You only addressed option #2 here an…	chriseppstein	nex3
1608	2015-02-09 23:28:16	@nex3 I suppose it would just be a ruby file that defines functions. those would be class_eval'd into a module and that would get included into the evaluation context based on finding it with `@use`. in terms of lookup, I guess we'd need an extension load path or to just piggy back the sass load path for this.	chriseppstein	nex3
1602	2015-01-29 04:30:47	@nex3 Sorry for the slow reply. I agree that I would prefer consistent behavior with 1 or multiple files, but I did not mean to suggest that this behavior should be changed. I merely wanted to document this behavior. If you'd rather update the behavior, that's of course fine by me (not that it's my call). Is there anything I can do to help push thing along? I could submit a PR for the actual code…	danfinnie	nex3
1602	2015-02-04 01:10:41	@nex3 I took a stab at this today. I noticed that your deprecation noticed mentioned directories. My interpretation of this was anytime you passed multiple files on the command line, whether because you specified a directory or because you listed 2 files explicitly. Is this how you're seeing it?	danfinnie	nex3
1599	2015-03-27 22:28:31	@nex3 any ideas when this might be fixed?	lifeiscontent	nex3
1598	2015-01-28 15:59:27	:-1: @nex3 Not saying not true – but in the case of url the following does work and is a major FTW when it comes to deployment on shifting path structures.	jakob-e	nex3
1598	2015-11-07 00:34:33	@nex3, This is so annoying. If we allow importing of CSS files in #556 (and already with @chriseppstein's https://github.com/chriseppstein/sass-css-importer I don't see why you wouldn't be able to override `url()`. I'm importing a 3rd-party CSS file (that I don't want to modify), but it has relative urls to the assets. Without being able to override the `url()` function (and reset it after import…	davidbarratt	nex3
1597	2015-01-17 14:22:13	@Stephn-R Here's the Gruntfile https://gist.github.com/jawittdesigns/da37c9335808234a3291 @nex3 How do you get a stack trace	jawittdesigns	nex3
1596	2015-01-17 02:49:05	@justinryder is right that this violate's Sass's specificity guarantees, as strange as the input seems. @chriseppstein that would be next to impossible to dedup without completely tearing out every optimization Sass does here.	nex3	chriseppstein
1596	2015-01-17 05:51:35	Thank you @lolmaus for the clarification and @chriseppstein for the example. Those are completely valid reasons for having a repeated selector like that.	Stephn-R	chriseppstein
1591	2015-01-16 22:54:41	I believe I fixed this issue @chriseppstein by changing the variable name in the keyframes to use interpolation. Terribly sorry if this wasted your time. This requirement must have changed since the latest version of Sass.	NomNomCameron	chriseppstein
1590	2015-01-13 23:03:48	Makes sense. Thanks for the explanations @chriseppstein & @HugoGiraudel	una	HugoGiraudel
1590	2015-01-13 23:03:48	Makes sense. Thanks for the explanations @chriseppstein & @HugoGiraudel	una	chriseppstein
1583	2015-05-11 18:34:20	@HugoGiraudel there isn't a plan to change that behavior. `hello world` is a list, not a string, so it's not a valid value for `quote()`.	nex3	HugoGiraudel
1582	2015-01-08 18:47:36	@chriseppstein I know – it was just a bit of crazy thinking :)	jakob-e	chriseppstein
1582	2015-01-09 17:00:19	@nex3 I agree with your comments about the data format and look forward to discussing what we think that should look like. I have a few ideas that I can propose as a starting point for discussion but nothing I am wedded to. Regarding the state of the captured data, the only thing that makes sense to me is that it is fully resolved CSS from the lexical scope of the include. At the point that this …	chriseppstein	nex3
1582	2015-02-17 18:18:36	@nex3 Obviously, in this simplified example there's no need for the component indirection, but you can imagine that the component system allows precision tweaks to registered components in different contexts or themes that makes it necessary to manipulate the evaluation time result of the mixin as data before outputting it.	chriseppstein	nex3
1582	2015-03-03 22:22:57	@nex3, yes, but we need to intercept the results of running that mixin to merge it with other information in our theming/component system. We need the results of the mixin _as data_.	chriseppstein	nex3
1582	2015-03-04 09:12:55	Here's a slightly more complex example that might demonstrate the idea @chriseppstein and I have tossed around... To be fair, the above example can be achieved purely using the `capture-mixin-output` mixin mentioned above, but it means we're now limited to only using the result within a mixin context. That is, we couldn't use `get-component-styles` as a function to do other data manipulation in a…	eoneill	chriseppstein
1574	2015-01-05 23:58:05	@Snugug We do support bare words, but bare words that are colors are colors.	chriseppstein	Snugug
1574	2015-01-06 01:46:21	@chriseppstein Yup, I think that's what I meant to say in some way.	Snugug	chriseppstein
1573	2014-12-26 14:28:42	@Snugug, you are right. Mixins can do this right now. But what is wrong with the following CSS: If we have to support old browsers (e.g. IE8), we have to include a fallback to px or other unit. We could add a mixin, for example, to add that support. That is going change all the selectors that use rem units. When the support for old browsers drops you end up with a mixin that do nothing but write …	victorherraiz	Snugug
1573	2014-12-26 15:32:08	@Snugug, will your suggestion fall back to rendering `.example { display: flex };` if the `flex` mixin was not defined?	lolmaus	Snugug
1573	2014-12-26 15:41:31	@Snugug, both examples share the same problem: a property with a value that is not fully supported. Stylus, for example, does not have the "!property" flag, every property inside a transparent mixin is a real one. My flex box example is really out of date, I've been working for projects that has to support a "stupid" amount of browsers. I am getting a little rusty lately :smile:	victorherraiz	Snugug
1573	2014-12-26 15:59:29	My point here is that ultimately what's being discussed is a transparent syntax for mixins, something specifically discussed in #366, making this a duplicate of that and not warranting an entirely new directive and flag. @lolmaus that syntax would not, but if you read #366 there's discussion on it and that's a place to have that discussion. I personally dislike the Hell out of the transparent syn…	Snugug	Snugug
1573	2014-12-26 16:19:17	@Snugug, I do not like the idea of every single mixin could be use as a transparent one (e.i. Stylus). That is why the new syntax/feature request and also a new thread to discuss it. In my opinion, we are having the same debug problems with autoprefixer and the best solution I could imagine at the moment to fully control the CSS output and debug info for fallbacks is a mixin.	victorherraiz	Snugug
1573	2014-12-28 11:55:47	@HugoGiraudel, SASS already has functions. Not long ago, I remember a developer wondering: Where do we have the "calc" function?. I agree that transparent mixins could be use for 'evil' but, in my humble opinion, SASS should not protect developers from their own mistakes.	victorherraiz	HugoGiraudel
1573	2015-02-06 13:10:40	@chriseppstein and @Snugug, many thanks for your replies :+1:	victorherraiz	Snugug
1573	2015-02-06 13:10:40	@chriseppstein and @Snugug, many thanks for your replies :+1:	victorherraiz	chriseppstein
1572	2015-01-10 22:10:14	@chriseppstein This seems to go against the [W3C spec for distance units](http://www.w3.org/TR/css3-values/#lengths) which states: > ...for zero lengths the unit identifier is optional (i.e. can be syntactically represented as the <number> ‘0’). It seems unnatural to put a unit for a zero value, and I feel that expressions should allow zero values to have optional unit identifiers, at least for d…	davidkpiano	chriseppstein
1572	2015-02-07 15:51:53	@chriseppstein Is there anything you would like to add regarding @davidkpiano's comment? I am asking because I have [a pending issue about this on Sass Guidelines](https://github.com/HugoGiraudel/sass-guidelines/issues/74).	HugoGiraudel	chriseppstein
1570	2014-12-22 18:00:20	@lolmaus @Snugug I didn't notice that, now i see what sass is doing. The behaviour was not straightforward for me so I didn't check the invalid css. Thanks!	maxgalbu	Snugug
1564	2015-01-05 23:44:13	@nex3, you understand it wrong. I do already have a lot of existing css code, and I want to wrap it around, namely put that code somewhere, not wrap inner of every selector.	nazar-pc	nex3
1563	2015-01-09 17:29:14	There are problems with the Sass cache file naming on windows. As seen here: https://github.com/Compass/compass/issues/1791. @nex3 I consider this a Sass bug even though it's mostly been compass users bumping into it. Though, I'm not sure what the fix should be. Maybe on windows we should mangle the cache file names more?	chriseppstein	nex3
1563	2015-02-11 13:17:55	Thanks for the info @chriseppstein The _removed_ is David so the paths is C:/Users/David/AppData/Local/Temp...	davidtme	chriseppstein
1563	2015-03-06 00:19:50	@chriseppstein This limitation has actually been removed some 15 years ago in Windows 2000. Paths can be 65535 characters long (or bytes, not sure), when using the "new" APIs.	thany	chriseppstein
1562	2015-01-17 03:31:19	I suspect @chriseppstein is correct. I don't think this is making Sass unusable for all Windows developers—we would have heard much more about it if so—which suggests that it's specific to your configuration, and likely the size of your working directory. In that case there's not much we can do.	nex3	chriseppstein
1561	2014-12-18 16:31:07	@HugoGiraudel, yea that is what comments are for. I guess I was asking a mix of semantic naming conventions and if there would be room or a need for something like JavaDoc but for Sass.	allejo	HugoGiraudel
1561	2014-12-18 16:37:16	@allejo, i asked @HugoGiraudel to comment on this because Hugo is building JavaDoc for Sass: https://github.com/SassDoc/sassdoc Currently SassDoc aims at documenting functions API. I hoped Hugo would come up with a suggestion for documenting variables.	lolmaus	HugoGiraudel
1561	2014-12-18 16:40:40	Actually SassDoc is perfectly able to document variables, and for a while now. Functions, mixins and placeholders as well. And version 2 is coming in early January for much more coolness. Le Jeu 18 Déc 2014 17:37, Andrey Mikhaylov (lolmaus) < notifications@github.com> a écrit : > @allejo https://github.com/allejo, i asked @HugoGiraudel > https://github.com/HugoGiraudel to comment on this because …	HugoGiraudel	HugoGiraudel
1560	2014-12-17 10:56:36	@HugoGiraudel, here's a counter-argument: Sass aims not to derive from CSS standard, and CSS does use `/` as part of a property.	lolmaus	HugoGiraudel
1560	2015-01-12 10:37:56	What do you consider to be "semantically valid Sass"? Is it what you expect it to be? From my point of view, "syntactically valid Sass" is what @nex3 and @chriseppstein determine to be.	lolmaus	chriseppstein
1551	2017-01-11 08:36:40	@nex3 Just to chime in (since im am also experiencing the same problem): The problem still persists even if using the current version of jruby (9.1.6.0). Our plugin definition in maven looks like this: I agree that this is a jruby bug - buuut: Some digging around showed that (at least with the current version) it might be related to the fact that the output path is not existing. The error reads a…	sebcramer	nex3
1548	2014-12-06 01:12:18	@nex3: just checked the C, Perl and PHP implementation and they include the upper bound for `rand`: http://www.w3schools.com/php/func_math_rand.asp `If you want a random integer between 10 and 100 (inclusive), use rand (10,100).` http://man7.org/linux/man-pages/man3/rand.3.html `returns a pseudo-random integer in the range 0 to RAND_MAX inclusive` But I also checked c++ `uniform_real_distribution…	mgreter	nex3
1547	2014-12-02 15:12:02	Correct me if I am wrong @HugoGiraudel but I believe that this is not an issue about whether an "applicator" is needed or not, the issue is with how the `@include` directive was designed. It was not originally designed for those types of operations. Plus, there would be a serious concern with scope. For example, if you did the following: These variables would exist outside the scope of the initia…	Stephn-R	HugoGiraudel
1539	2014-11-28 12:32:30	@nex3 i just wanted to encapsulate all styles for h1 inside it without duplicating - it was just PoC. I was wondering if there is a possibility of writing SCSS without duplicates.	kl3ryk	nex3
1535	2014-11-25 10:04:40	Thanks @nex3, this is my first sass project, so useful to see what you can do with it. Will keep your example as a reference.	SWGFL	nex3
1530	2014-11-19 21:07:28	@nex3 I feel like using index as a solution to this is unclear and relies on too specific a behavior of another function. As a writer/reader of sass, it makes the code less accessible and readable. Also this behavior is not very documented and likely leads to authors reinventing the wheel when faced with this issue.	whmii	nex3
1529	2014-11-19 13:20:20	Hi, @nex3: Thanks for the quick reply! However, I don't see anything in #1527 that addresses the error I'm seeing or offers me a solution. I'm trying to restore my Sass workflow to working order. Please reopen this issue or direct me to a solution I can implement? Thanks!	circa1977	nex3
1528	2014-11-18 21:08:39	Ok, thanks! Just wanted to make sure I wasn't doing something wrong. On Tuesday, November 18, 2014, Natalie Weizenbaum notifications@github.com wrote: > Yes, this is expected. Sass follows other UNIX commands in this regard; > you'll see the same behavior with cp, for example. > > --update works differently because it's often responsible for recreating > an entire directory tree. > > — > Reply to…	robwierzbowski	robwierzbowski
1528	2014-11-22 02:49:09	@robwierzbowski I think you posted that in the wrong thread	nex3	robwierzbowski
1527	2014-11-25 02:04:05	@nex3 - yes I considered that too, I'm just overloaded with bugfixes right now - so the overhead of a new gem will be greater (considering I need to rethink some points), while I'm sure a lot of people would be happy to get this fixed right now. I'll get the review points addressed soon, so that's no problem on my side - no matter how happy I'd be to skip merging this and have a new `listen-compa…	e2	nex3
1521	2014-11-13 12:52:40	@Snugug I totally undestand the repercussions of this. That's why I assumed the idea might get rejected at first. But bear with me for sec. Let's consider the part of your answer about permutations. Cannot implementation be chosen to be conservative in this regard and thoughful of a way to minimize the amount of generated media queries? I mean, look, the `@extend` directive. It may also at first …	AndrewRevinsky	Snugug
1521	2014-11-13 23:55:34	@Snugug Thanks for the suggestions, the links, and the code snippet. (A link was a waste of your energy, though. 'Cos "I've been there, done that" before writing here. Let's hope it'll help educate others.) So.. Regarding your concern that since a variable is used in many places it may break something. But this is exactly what I am after. See, there's so many places a variable might be used in (e…	AndrewRevinsky	Snugug
1521	2014-11-14 00:01:06	@cimmanon Thanks. Isn't it about time to start thinking there may be something in it, if _"the question pops up on SO often enough"_? Adding extra styling sometimes isn't an easy option. I believe SASS/SCSS was created to save people from complexity giving them means to style with less effort. No? (Please also read my reply to @Snugug.)	AndrewRevinsky	Snugug
1512	2015-03-07 17:53:53	I just had a look at this and I actually agree with @xzyfer. Take this example: Ruby Sass (3.4.12): Libsass: IMO the output of Ruby Sass changes the semantics. The original expression would only evaluate true if `baz: baz` is true. In the Ruby Sass output, the whole expression is also true if only `foo: foo` is true. Either the semantics of css for `and`/`or` is strange or am I missing something …	mgreter	xzyfer
1512	2015-03-11 00:31:32	Actually I'm not sure with whom you agree (you didn't clearly state that). But let me explain it a little more. The example given by @xzyfer is unfortunately not optimal, since the `and` comes before the `or`, and in this situation the parentheses don't make a difference, since the `and` will be evaluated first (as it should to its precedence). But this changes if you have the `or` first. The key…	mgreter	nex3
1512	2015-03-11 00:31:32	Actually I'm not sure with whom you agree (you didn't clearly state that). But let me explain it a little more. The example given by @xzyfer is unfortunately not optimal, since the `and` comes before the `or`, and in this situation the parentheses don't make a difference, since the `and` will be evaluated first (as it should to its precedence). But this changes if you have the `or` first. The key…	mgreter	xzyfer
1509	2014-11-07 18:57:07	I didn't think my post was vague I just didn't want to propose a solution because I wanted to see what people thought before I put forward my own theories. @nex3 While the example you've provided does do the job of solving the problem in my example, it still quite messy and with more complicated scenarios it doesn't replicate very well. For example if you want to write lots of variants of the fol…	sevenupcan	nex3
1509	2014-11-07 20:17:45	@cimmanon awesome, I wasn't aware you could do this! Looks like this would come in really handy. Thanks. I guess the only problem here there is I would still have to create a function for each alias. Unless I create a generic function which I pass other functions in like @nex3 suggestion (still not ideal but better than nothing).	sevenupcan	nex3
1496	2015-11-13 20:30:51	What are the thoughts here on the `===` unitless comparison? Seems like it might make the deprecation warning have a more useful suggestion. @nex3?	hcatlin	nex3
1484	2014-10-31 20:53:50	@robwierzbowski That presents size issues for the resulting CSS document. I don't think most users would want a gigantic base64 comments in the stylesheet that everyone downloads.	nex3	robwierzbowski
1484	2014-10-31 21:12:54	Well you wouldn't want to create sourcemaps for production assets. I think that's a case of knowing how to use your tools. On Friday, October 31, 2014, Natalie Weizenbaum notifications@github.com wrote: > @robwierzbowski https://github.com/robwierzbowski That presents size > issues for the resulting CSS document. I don't think most users would want > a gigantic base64 comments in the stylesheet t…	robwierzbowski	robwierzbowski
1477	2014-10-23 17:44:28	@dustindowell22 Quite clever :+1: @HugoGiraudel My thought too	jakob-e	HugoGiraudel
1477	2014-12-22 16:59:33	@dustindowell22 @HugoGiraudel @jakob-e I've implemented the optional percentage in the above pull request, but am noticing only slightly different values from @dustindowell22's implementation. https://github.com/jshawl/sass-invert-tests	jshawl	HugoGiraudel
1472	2014-10-16 12:29:24	@Snugug Could you explain as why this is a duplicate? As I see it #1094 is a compilation of `@import` related issues but it doesn't contain any ideas as explained above.	fnky	Snugug
1466	2015-01-09 17:46:18	@nex3 Once libsass is at feature parity I think we need a few things to keep things that way: 1. A clear explanation of every language change in english (not just a code delta). 2. Every language change needs to be named so that we can report compatibility on it. 3. A way for libsass to weigh in on whether a language change should be made. If a feature is onerous for them to implement or would ha…	chriseppstein	nex3
1466	2015-01-20 17:56:42	@nex3 So, basically, this nullifies what we said we would do at SassConf. You're saying you're not going to go out of your way to define the language outside of helping write some tests and now you're saying you're not going to wait for them to release. What exactly are we going to do to keep these communities from significantly diverging?	chriseppstein	nex3
1466	2015-01-20 18:42:13	@nex3 Another thing to note is that speed is not the only driver of libsass adoption. libsass makes it trivial to use sass in a variety of host languages where exec'ing out to a ruby environment is complex and slow. libsass is the preferred implementation for php, node, java, and perl environments because it's less hassle to install.	chriseppstein	nex3
1466	2015-01-20 20:54:40	I have to agree with @chriseppstein here. Performance is a reason to use Libsass, but it's far from the only one. For instance Libsass - is a better fit for the current generation of node based frontend tooling. - allows companies who for whatever reason cannot use Ruby in their operating environments. - can free developers of what is potentially their only Ruby dependency (and the costs and risk…	xzyfer	chriseppstein
1464	2015-01-17 15:14:08	@nex3 You're right that on sass-meister that error is not thrown but on my computer it is. Anyway even if on sass-meister there is no error compilation, final compiled CSS is still not as expected Compiled Expected This is how it looks on my computer ![error](https://cloud.githubusercontent.com/assets/1313605/5789263/b8455592-9e63-11e4-8154-4bf7faf2a5e2.gif)	hinok	nex3
1464	2015-01-23 22:20:17	@nex3 Compiled and Expected results are from sass-meister.com ![zrzut ekranu 2015-01-23 o 23 17 31](https://cloud.githubusercontent.com/assets/1313605/5883831/4c84ddd0-a356-11e4-93cb-b64ab3ce4268.png) I cannot reproduce only that strange error while compiling my project (look gif).	hinok	nex3
1458	2014-10-02 06:15:24	@nex3, `@warn` only outputs a result of an evaluation. To use it, you have to know in advance where this evaluation is done in the code. What we're asking for is the opposite: we see a line of resulting CSS and want to determine from what line of Sass source it originates from. I had a situation where i needed that badly last week, with my own code. :sweat: I had overcomplicated things and had ha…	lolmaus	nex3
1453	2014-10-01 19:56:39	@pdaoust Yes, I've found far too often the need to do `$_my-private-foo` which... feels unclean. I think it goes without saying too, that this behavior should be extended to functions if it is accepted/implemented.	northborndesign	pdaoust
1453	2014-10-03 15:33:01	@nex3 Any particular thread in which these plans are being discussed?	northborndesign	nex3
1452	2014-09-29 16:49:06	@pdaoust, Sass has no reasoning behind this behavior. It simply mechanically executes arithmetic operations in the specified order.	lolmaus	pdaoust
1452	2014-09-29 18:16:40	@pdaoust how would you convert degrees multiplied by radians?	lolmaus	pdaoust
1451	2014-09-26 20:14:42	@nex3, the problem happens with line comments as well.	lolmaus	nex3
1451	2014-09-26 20:21:59	> @nex3, the problem happens with line comments as well. Hmm, that's probably undesirable behavior. Unfortunately, it's also the sort of thing that can only really be fixed with a complete overhaul of the indented syntax parser, which is unlikely to happen any time soon.	nex3	nex3
1449	2014-09-26 21:40:05	Thanks for clearing this up, @nex3! :+1:	mikefowler	nex3
1430	2014-09-12 11:14:58	@Snugug yes, I know. But why?	extempl	Snugug
1425	2014-09-12 21:22:41	@nex3, thank you for clarifications. But don't you agree that Is way too much typing, compared to LESS' There _should_ be a simple way to write that. In projects using this convention, people type it like 100 times every day.	lolmaus	nex3
1425	2014-09-13 20:27:02	Thank you for changing your mind, @nex3. People keep stumbling upon this: https://github.com/sass/sass/issues/1436	lolmaus	nex3
1424	2014-09-09 18:20:58	I wish `@extend` behaved like a pattern to be applied to extending selector, like described in the top post. Can this be considered a feature request? PS @chriseppstein, can you please explain the [inconsistency](http://sassmeister.com/gist/a9a9a2edf2b43623a72d) between the plain and interpolated parent selector and between normal and at-root?	lolmaus	chriseppstein
1424	2014-09-11 14:47:33	@chriseppstein thanks for your answer. > > optionally work across all @media when an !allmedia flag is present. > > See #1050. I was actually dreaming of something like this: rendering this: ...basically `!allmedia` ignoring the @media context where the `@extend` is used - hunting down the %subject-selector where ever it's found across all @media. This would allow for very powerful, and easy to u…	maranomynet	chriseppstein
1424	2014-09-11 14:54:07	@Snugug That's very nice! Thanks :-)	maranomynet	Snugug
1416	2014-09-05 16:36:16	@nex3 I think we should put a statement to this effect in our API documentation. Do you concur?	chriseppstein	nex3
1411	2014-09-08 03:54:30	@nex3 unfortunately I can't let you SSH into my machine where I can replicate the issue, but I can do a screen share with you sometime this week to try and help find a diagnosis.	tbremer	nex3
1411	2014-09-13 02:05:34	@nex3 I'll send you an email on Monday when I know my meeting schedule a little better and we'll set a time up!	tbremer	nex3
1411	2014-09-13 05:33:25	I am digging through the source code a bit, @nex3 are you purposefully using a hash from April 11 as the vendor/listen version??	tbremer	nex3
1411	2014-09-15 23:00:11	> I am digging through the source code a bit, @nex3 are you purposefully using a hash from April 11 as the vendor/listen version?? Yes. More recent versions of listen don't support Ruby 1.8.7, but Sass does, so we vendor in an old version to maintain compatibility.	nex3	nex3
1411	2014-09-20 02:35:21	@nex3 your fix works great! thank you for addressing this issue. I'm sorry I got caught up in a big project at work work and wasn't able to help / do the screen share. :relieved: :beers:	tbremer	nex3
1409	2014-09-03 07:31:59	@nex3 My watched folder is on a network drive, not local.	cyril-lamotte	nex3
1402	2014-08-28 14:18:02	Thank you for your research, @Snugug. O_O	lolmaus	Snugug
1402	2014-08-28 14:23:23	@Snugug thanks for the info. I do have a lot of nested maps, so I frequently use `map-fetch`. I did see a notable performance gain from caching, enough to implement it. I think I created around 3-4 different caching maps for specific repeated tasks, such as fetching the same value 4 times for each breakpoint. Went from compile times of around ~300s to ~200s. But, this might also be because I move…	ezekg	Snugug
1402	2014-08-28 18:32:01	@ezekg Can you come up with an example where you're seeing exponential behavior that doesn't involve pulling in all of flint? @Snugug I have a hard time believing that `call` is actually faster than a literal function call, since all it does is construct a function call node and run it.	nex3	Snugug
1402	2014-08-28 19:04:57	@nex3 I can't tell you why or how. I can tell you that [at this place in Singularity](https://github.com/Team-Sass/Singularity/blob/1.x.x/stylesheets/singularitygs/_api.scss#L58), having run tests with a direct function call vs `call`, `call` was faster.	Snugug	nex3
1402	2014-08-29 08:35:26	@nex3 for what it's worth, I just revisited `call` vs direct function call and it being faster only appears to still hold true for Sass 3.3. In Sass 3.4 the two methods appear to be identically fast.	Snugug	nex3
1402	2014-10-01 23:37:06	@nex3 @Snugug just an update on this, I reversed the order that I am merging maps with `map-merge`; I'm now placing the newest item at the beginning as opposed to the end. My performance benchmarks (from Flint's test suite) show an increase of 23%. Gained another 15% by writing a `map-fetch` function in Ruby to use, when available, in place of the one written in pure Sass. Still haven't had time …	ezekg	Snugug
1402	2014-10-01 23:37:06	@nex3 @Snugug just an update on this, I reversed the order that I am merging maps with `map-merge`; I'm now placing the newest item at the beginning as opposed to the end. My performance benchmarks (from Flint's test suite) show an increase of 23%. Gained another 15% by writing a `map-fetch` function in Ruby to use, when available, in place of the one written in pure Sass. Still haven't had time …	ezekg	nex3
1398	2014-08-28 20:39:09	We used this syntax to convert &mdash;as mentioned in [Sass official' docs](http://sass-lang.com/documentation/file.SASS_REFERENCE.html#syntax): So maybe we need to try with what you suggest. Is there a specific documentation for this somewhere? Ping @pascalduez.	HugoGiraudel	pascalduez
1398	2014-09-12 21:43:24	@HugoGiraudel All those comments look fine to me (modulo #1432). What's wrong with them?	nex3	HugoGiraudel
1396	2014-08-25 18:42:42	@Snugug, it's not a font issue: the old CSS output should've produced the same characters as the new one. And the guy is only unhappy with the new output. @slawaEremin, that's intended and valid CSS. Extract from Sass 3.4.0 [changelog](http://sass-lang.com/documentation/file.SASS_CHANGELOG.html): > Sass now follows the CSS Syntax Level 3 specification for determining a stylesheet’s encoding. In a…	lolmaus	Snugug
1395	2014-09-03 18:37:32	@nex3 It seems like there's no good way to construct an escape sequence now. I think we need a fn to construct a character from an escape value. E.g. `char("f205")` would return the equivalent of `"\f205"`.	chriseppstein	nex3
1395	2014-09-04 18:22:43	@chriseppstein I agree we should have a function that does that, although that's more the purview of #659.	nex3	chriseppstein
1395	2014-09-19 01:28:32	@nex3 Any ETA on when we might see this? Thanks!	probablyup	nex3
1395	2014-09-24 20:28:24	@nex3 <code>$fatag: \f02b;</code> does not work in 3.4.x. it outputs <code>\f02b</code> which throws off any icon webfonts being used. Has anyone found a workaround for this? looks like going back to 3.3.x is the only solution that I can find	jonofthedead	nex3
1395	2014-10-25 12:22:15	@nex3 This happens to me in Firefox on OS X. It did some research and the last I checked they knew about the bug, but I don't think anyone was working on fixing it.	whaaaley	nex3
1395	2014-11-02 20:49:52	@nex3 In Firefox 33 and 33.0.2 (latest) on OS X 10.9.5 and then after I upgraded to 10.10, I'm getting square ligatures. I tried with and without `@charset: "UTF-8";`. No BOM. I'm compiling the latest Font-Awesome. It doesn't matter which output style is selected. Works everywhere else though. Chrome, Safari, Opera on desktop and Chrome, Opera, Firefox on Android. It's just desktop Firefox for me.	whaaaley	nex3
1395	2014-11-10 19:27:08	@nex3 Finally sat down and found my problem. Total fail on my part. I had an old Font-Awesome font installed locally from a looong time ago. Firefox wasn't pulling them in and my font paths were wrong. I completely forgot I did that. My bad. Everything is good and working. Sorry about that.	whaaaley	nex3
1395	2014-12-01 16:36:30	Your welcome @larsbo! As for a more permanent fix, @nex3, is it possible to include a new function that kinda does the following: Is this realistic or should we stick with rough fixes like these?	Stephn-R	nex3
1395	2015-01-17 16:46:19	@nex3, Sorry I am not trying to argue or anything here. Our perspectives might be just a little different is all. I updated the codepen to show the js. http://codepen.io/coltpini/pen/gbmNrx and maybe where I am wrong is this assumption. JS "renders" to DOM and Sass renders to CSS. With that mentality. JS: "\e9" + "00" => e900 JS: "\\e9" + "00" => \e900 JS: "\"\\e9" + "00\"" => "\e900" Sass: "\e9"…	coltpini	nex3
1395	2015-01-23 23:47:09	Yes. The problem I am running into is that in my css I need `"\e900"` so that the browser can take that and put it into the unicode char. The only thing I can get, with out the workaround, is `"é00"` or `"\\e900"` both of which won't give me the char in the PUA. Your post gave me another thought so I updated http://codepen.io/coltpini/pen/gbmNrx with an icon5 span that tries to break everything o…	coltpini	nex3
1393	2014-08-28 23:46:30	Okay @nex3 - think I'm onto something, --watch is now (I swear it was failing _all the time_ when I raised this!) only when I give an _absolute_ directory watch path. I run sass via this script to keep the `.sass-cache` directory out of my project(s). https://gist.github.com/magnetikonline/5735040 So from that - this works: this does not:	magnetikonline	nex3
1393	2014-08-28 23:51:27	@nex3 yeah tested that... I have symlinks to project paths and have even tried with/without the symlinks to the project roots. In every case if I give a relative path it's now working fine - absolutes (which my script does via `pwd`) fails to watch. **EDIT:** actually, now I'm getting confused :smile: it's the symlinks that are doing it.	magnetikonline	nex3
1393	2014-08-28 23:57:33	@nex3 yeah I get an initial build, afterwards `touch` to a file does nothing/no recompile. Just to confirm I have isolated it to giving a watch path that is part of symlink (soft, not hard symlink). Even with the sass-globbing library enabled/disabled it's consistent behaviour. This used to be okay with pre 3.4 releases.	magnetikonline	nex3
1393	2014-08-29 00:04:24	@nex3 yep - at least for me :) Revised my sass watch script - now getting the resolved path using `pwd -P`, does the trick for me. :smile: . https://gist.github.com/magnetikonline/5735040/revisions **EDIT:** thanks heaps Natalie, appreciate your time on this. For me at least, I'm a happy camper now :)	magnetikonline	nex3
1393	2014-09-06 22:12:23	@imohkay Might be worthwhile for @nex3 to provide the output for the following. Pete	magnetikonline	nex3
1393	2014-09-13 18:05:26	@nex3 my directory structure is a main.scss inside /assets/sass and I have a folder at /assets/css where the sass files are to be compiled to css. Inside assets/sass is a partials folder: i.e. /assets/sass/partials. The main.scss contains the import directives, so basically the only compiled file is main.css inside /assets/css. Again, to clarify, no libraries like compass/bourbon and just a stati…	imohkay	nex3
1390	2016-05-20 21:59:36	@chriseppstein Can this be closed out, or is there more you want to do?	nex3	chriseppstein
1382	2014-10-24 20:37:33	@nex3 Thanks for responding, it turns out it was a problem on my end. I had 2 directories with same structure and was running the command from the wrong directory. Thanks again, and sorry about that.	zquintana	nex3
1378	2014-08-19 17:52:56	@nex3 According to @patw0929 the sass version was 3.3	chriseppstein	nex3
1373	2014-08-23 04:09:30	@nex3 the SASS documentation doesn't seem to be clear on this but I personally I would have thought that for the ":expanded" style, it's more consistent to have each selector on it's own line (i.e. line break after comma), rather than grouping pseudo selectors.	brian-hay	nex3
1373	2014-08-23 04:14:24	@nex3 Disclosure: I work a lot with Drupal and its code style guidelines (and automated code review tools) demand one selector per line. So, I'm happy to acknowledge my bias / self-interest :-) Regardless I think one selector per line (always breaking at comma) is more consistent and easier to code because there are no special cases.	brian-hay	nex3
1366	2014-08-07 20:28:47	Just following up as a maintainer of the `sass-json-vars` repo. @chriseppstein -- is the recommended route to implement an `mtime` method as you have done in `sass-globbing`? If not, is there a reference you could point me to for the best practice for implementing an `Importer` plugin? Here is what I am referencing: https://github.com/chriseppstein/sass-globbing/blob/master/lib/sass/globbing/impo…	nhunzaker	chriseppstein
1357	2015-10-29 03:51:14	@nex3 That is not true. The inline option say, include the source text in the sourcemap. Not how .map file link to the source file. As @donotknow say, setting the sourcemap option to inline or file produce the same result. Obviously this is incorrect and broken in sass compiler. I have tested it on version 3.4.6. The result is the same as @donotknow finding. Please reopen this ticket. This is a v…	jamesmoey	nex3
1349	2015-06-10 12:52:26	Though, very little chances, :+1: for reconsideration. @chriseppstein > But we are reticent to introduce new syntax and break future compatibility for this case. May we ask, what exactly potentially it may break in future? Brackets and dot notations are so common in popular programming languages those days that I really hardly imagine what else for they can be used in future.	ArmorDarks	chriseppstein
1349	2015-07-13 19:40:32	@ArmorDarks He did say > "Maybe it's something we can include in a future release if people find it useful." > @chriseppstein If we can get the word out, and let people know about this issue then maybe it will gain some traction and it might get reopened for consideration.	tjbenton	chriseppstein
1349	2016-05-03 14:05:25	@davidkpiano This doesn't solve situations, when you have nested lists (arrays) inside maps (objects). You will get same mess of nested functions. Sassdash makes it better, that true. But making things better not always means solving them. Particularly, Sassdash's `_get` due to slicing and substitutions will have larger impact on performance on large projects (my assumption) than native implement…	ArmorDarks	HugoGiraudel
1349	2016-05-04 00:26:06	I finally gave up and switched to stylus, dot notation problem: solved! On Tuesday, May 3, 2016, Serj Lavrin notifications@github.com wrote: > @davidkpiano https://github.com/davidkpiano This doesn't solve > situations, when you have nested lists (arrays) inside maps (objects). You > will get same mess of nested functions. > > Sassdash makes it better, that true. But making things better not alwa…	mistersender	HugoGiraudel
1348	2014-07-31 20:28:39	@chriseppstein I guess my problem with using a mixin is that the name `mixin` makes sense when you are mixing function into a selector, but here it feels like it is being misused, and the necessity of the unused `$temp` variable only makes it feel more so. It feels kind of hacky. This feels like a perfectly reasonable (and helpful) use-case to me that can only be achieved in a convoluted way. Wou…	Undistraction	chriseppstein
1348	2014-08-01 20:50:16	@chriseppstein Concur. I don't want to encourage functions with side effects.	nex3	chriseppstein
1348	2014-08-01 21:12:53	@chriseppstein Thanks for taking the time to respond. I appreciate it.	Undistraction	chriseppstein
1348	2014-08-15 12:07:39	In most modern programming languages, especially the scripted ones, there is no distinction between _functions_ (return a value without side effects) and _procedures_ (cause side effects without returning a value). Instead, there are _methods_ that do both things. I see no reason why Sass should uphold the distinction. In fact, Sass functions _are_ side effects-capable already, so the distinction…	lolmaus	Snugug
1348	2014-08-15 12:17:34	@Snugug, you rock.	lolmaus	Snugug
1348	2014-08-15 20:30:38	> I've spent the last 3 years in Haskell land and I haven't missed side-effects one bit. I haven't really missed variables, either. > ... > It just sounds like you're clinging to inferior programming patterns because you haven't learned that there are better, safer ways of achieving the same result. Those are just different paradigms. Functional programming is not by default better than non-funct…	lolmaus	Snugug
1341	2014-07-29 20:46:54	@nex3 :+1: ?	chriseppstein	nex3
1328	2014-07-20 21:25:45	@robwierzbowski :exclamation: I just noticed that if we replace all backslashes with forward slashes, it works! I've tried that after reading your linked Jekyll thread which mentions [Ruby normalizing the path separators to forward slashes](https://github.com/jekyll/jekyll/issues/1948#issuecomment-32447533). I'm not sure but, IIRC, Sass recommends always using forward slashes.	UltCombo	robwierzbowski
1328	2014-07-25 23:25:56	@nex3 This seems to be a rather localized issue. I've only managed to reproduce it using the `--update` option and with a path containing an upper case letter. In this case, the drive letter is being appended at the end of the path. Test cases: It emits a different error with `--force`, but due to the same reason I believe. Weirdly enough, the error does not happen when using a relative path from…	UltCombo	nex3
1328	2014-07-26 03:25:19	@nex3 here it is:	UltCombo	nex3
1328	2014-08-01 18:32:34	@nex3 Thanks for the effort, but same error still. I should have some free time later today, I could try to trace this issue but I'm not really a Ruby guy. I'll be up for a remote debugging with TeamViewer or similar if you'd like.	UltCombo	nex3
1328	2014-08-01 20:35:40	@nex3 I'm still using Sass 3.3.10, I can upgrade to 3.3.12 or bleeding edge if you'd like.	UltCombo	nex3
1328	2014-08-02 01:10:26	@nex3 yay, you got it! It works now, good job.	UltCombo	nex3
1305	2014-07-06 23:58:11	@chriseppstein what would be the specific rules to throw an error? - When a selector contains more than one vendor-prefixed selector? - When a vendor-prefixed selector is combined (`,`) with another selector? In this case, both selectors will work in one browser and both will fail in another browser. This is probably unintended, but might be intended by the author as well. Ultimately, trying to s…	UltCombo	chriseppstein
1304	2014-07-04 20:52:59	@HugoGiraudel, `join` produces a flattened result of certain list type.	lolmaus	HugoGiraudel
1304	2014-07-31 09:15:51	@lolmaus @HugoGiraudel I've finished the first version of my grid system. please have a look :) https://github.com/P233/Rebar-Grid As you can see in https://github.com/P233/Rebar-Grid/blob/master/rebar-grid/data/_container-list.scss#L37 , I need to combine multiple lists inside a `@for` loop. That why I am looking for a way to combine list. @nex3 Thank you for your reply, the `append()` only acce…	P233	nex3
1304	2014-07-31 09:15:51	@lolmaus @HugoGiraudel I've finished the first version of my grid system. please have a look :) https://github.com/P233/Rebar-Grid As you can see in https://github.com/P233/Rebar-Grid/blob/master/rebar-grid/data/_container-list.scss#L37 , I need to combine multiple lists inside a `@for` loop. That why I am looking for a way to combine list. @nex3 Thank you for your reply, the `append()` only acce…	P233	HugoGiraudel
1304	2014-07-31 21:00:38	Hi @chriseppstein I have a few space separated lists and I'd like to combine them into one big comma separated list, like this `one two, three four, five six`, this list has three values and each value is a space separated sub list. But if I use `join()` and set comma as separator, I will get a single list with 6 values: `one, two, three, four, five, six`.	P233	chriseppstein
1304	2014-07-31 21:39:44	Thanks @chriseppstein, I am currently using this way in my project. In http://sass-lang.com/documentation/Sass/Script/Functions.html#append-instance_method, `appen()` only accept single value, and we cann't directly combine two list with `append()` But if we `append()` a list to `()` first and keep appending other lists, it works as expected. My question is why we have to append list to `()` firs…	P233	chriseppstein
1304	2014-07-31 21:58:57	@chriseppstein Thank you so much, I understand now.	P233	chriseppstein
1303	2014-07-04 05:31:16	Thanks @jina for the effort	paazmaya	jina
1300	2014-06-27 13:34:41	Actually it work.... :/ you have to excuse me @chriseppstein for not believe you at the beginning but I can't understand why now it work... I already tried to update compass gem and it didn't work. Also I still don't get why one computer works without the need of this gem compass specification and the other don't. In addiction I can't understand why it complains just about middleman and never tal…	gsambrotta	chriseppstein
1298	2014-06-25 03:37:04	@Snugug duh, of course -- totally forgot that Opera had dropped their own engine. Thanks for the reminder :)	pdaoust	Snugug
1291	2015-11-13 20:33:23	@nex3 is this "planned" to do `str-is-quoted($str)`?	hcatlin	nex3
1291	2015-11-14 00:39:34	@nex3 Just clarifying... so in this case, we would name it `str-is-quoted()` until post-4.0 when it will convert to `is-quoted()` with in the `str` package. So this should be implemented as I specified?	hcatlin	nex3
1289	2014-06-17 20:33:28	@lolmaus I'll use the example of a grid system. Assuming the grid system has a global config file, which lets you define a float direction. Let's say we chose a float direction of left, but for a few areas on our project, we need the float direction to be right. It's not logical to have a `$float` argument for the mixin if it would only be used in edge cases, so we can define an exception using t…	ezekg	chriseppstein
1289	2014-06-17 20:36:14	This is a feature we decided long ago not to support, and our reasoning then still holds true now. At a high level, features like this treat the document structurally rather than semantically. What I mean by that is that they ignore how the styles will apply to HTML (the semantics), and instead focus just on how they exist in the document: what properties are contained within each rule block, wha…	nex3	chriseppstein
1289	2014-06-17 20:48:41	@ezekg, Sass has both named arguments and argument defaults. Your example is _perfectly_ solved with that: Not only this is already possible with Sass, but this syntax is shorter than what you suggest and allows customization (e. g. automatically apply margins on the given direction of floating). And if your case is VERY rare, you can just override defaults below the mixin call, producing slight …	lolmaus	chriseppstein
1289	2014-06-17 20:58:08	@lolmaus I know about named arguments and argument defaults. I updated my post above with another example, as well as the full use-case for a feature like this. https://gist.github.com/ezekg/ccf842e5ee74287f1868 Using maps seems very hacky and like @chriseppstein said, not like CSS.	ezekg	chriseppstein
1289	2014-06-17 21:03:14	@nex3 I agree. That gist is something we can throw darts at if you're intested in pursuing this. @lolmaus I don't want people to put styles into maps. That's _exactly_ what I'm trying to avoid. We can say "don't do that" but if people want to write powerful pure-sass implementations of non-trivial things, they end up _having_ to do that. Consider a RTL flipping feature. Sure you can make `$right`…	chriseppstein	nex3
1289	2014-06-17 21:11:15	@chriseppstein, thank you for a convincing example. It's hard to disagree. But when i was reading your example, i thought that dynamic RTL/LTR support is a very advanced and very rare feature. That a person doing it is ready to withstand extra difficulty and complexity. Are there more common use cases for that? The second thing that i thought about is that your examples are an ideal case for a CS…	lolmaus	chriseppstein
1289	2014-06-18 13:35:07	@lolmaus so, we should resort to a post-processor to clean up messy code instead of preventing it in the first place? Isn't that in opposition to the point you just made earlier about messy code? Just because the person is more advanced in the language **does not** mean that they should have to deal with extra complexity and hacky workarounds. @chriseppstein I just looked over your gist and I rea…	ezekg	chriseppstein
1289	2014-06-18 13:41:49	@ezekg, i didn't say that you should. I only meant that if you're already in a desperate need for clean-up routines, there are tools you can start using right away. I like @chriseppstein's approach as much as you do, though it still seems to be very hard to deal with all edge cases when parsing JSONified (mapified) styles.	lolmaus	chriseppstein
1289	2014-06-18 13:51:54	@Anahkiasen, that's because @nex3 closes most feature requests right away, but this time he made an exception. :)	lolmaus	nex3
1289	2014-06-27 03:31:48	@nex3 @chriseppstein I think we should continue to discuss a feature like this.	ezekg	nex3
1289	2014-06-27 03:31:48	@nex3 @chriseppstein I think we should continue to discuss a feature like this.	ezekg	chriseppstein
1287	2014-06-17 09:49:24	@nex3 Sass wouldn't decide the order of the source, it would replicate the current order. All it would do is merge duplicate branches, keeping duplicate style attributes in previously declared order. Unless there is something I'm missing?	savingschampion	nex3
1282	2014-06-14 09:54:20	@lolmaus +1 @nex3 In recent releases of Ruby Test::Unit has been deprecated in favour of minitest	movitto	nex3
1282	2014-06-28 00:11:16	@nex3, hey srry for belated response. Had missed a few instances where the old API was used. Travis is now green.	movitto	nex3
1277	2014-06-10 15:31:03	@Snugug Thanks for fast response. I read these posts earlier. I'm aware of these changes. What doesn't change the fact that I can't use multiple selectors now... In my current project I used a lot of multiple classes selectors like the example above. It would be great if I could get the string in some way from ampersand (&) and use interpolation like this Any ideas to solve this problem?	hinok	Snugug
1275	2014-06-14 10:26:05	@nex3 done. I hope I've handled it correctly. I'm presuming we don't need to handle `$keys` as a keyword argument.	myabc	nex3
1269	2014-06-06 21:02:48	@nex3 you'll need to be the one who does this. I don't have admin access to the sass repo. Let me know what you need.	chriseppstein	nex3
1266	2014-06-04 09:35:57	@apfelbox, thx.	lolmaus	apfelbox
1266	2014-06-04 10:47:04	@apfelbox, thank you for support. I'm from Russia and my language knowledge is limited :) @lolmaus thank you for examples, but you the last offered solution is identically to mine (and I have long used it as well as I hadn't asked you how to solve it, so it is not XY problem, but still thx). From my point of view it will be useful store "@media" rule in the string and then escape it. Thats all!)	timfayz	apfelbox
1266	2014-06-07 08:44:40	@nex3 , thank you for explanation.	timfayz	nex3
1256	2014-06-05 00:55:20	@nex3, you had comments here (https://github.com/nex3/sass/issues/1122#issuecomment-37700189) that succinctly describe why changing how key lookup works might be a good idea. Particularly: "If [value] doesn't mean the exact same thing in all contexts, even if the differences seem benign, it encourages users to believe that other values may mean different things in other contexts." and "...they ma…	honzie	nex3
1256	2014-06-06 18:26:48	@nex3 I'm having a hard time justifying saying no here given that we automatically unquote strings when being interpolated in a selector. An error in all cases would be a better experience, IMO.	chriseppstein	nex3
1256	2014-06-06 20:55:53	First of all, it's clear that supporting unquoted map keys causes a substantial amount of confusion with colors. I'm very tempted to just make Sass emit a warning whenever _either_ an unquoted string or a color is used as a map key in a map literal. This does violate the invariant that any Sass value can be used as a key, but I think (given that these keys may be added programmatically) the benef…	nex3	chriseppstein
1256	2014-06-06 21:01:32	> Sass emit a warning whenever either an unquoted string or a color is used as a map key in a map literal. :-1: That is going to cause a lot of heartache and ugly code. @nex3 this isn't a map problem. it's a color output problem. that has been the source confusion for quite some time even before maps. The issue only matters when the keys are placed into selectors.	chriseppstein	nex3
1256	2014-06-06 21:48:26	@nex3 We currently automatically unquote any quoted string that is interpolated into a selector because we know that quotes are not legal in that context. So my point is that we already are special-casing output of interpolation in a selector. I see two possible approaches. We make it so that in a selector context named colors always output as a string instead of as a color irrespective of the ou…	chriseppstein	nex3
1256	2015-12-19 10:21:18	@nex3 good point! > Sass interprets property values in the same way CSS does This is a crucial insight. The problem case is when Sass interprets things which aren't property values (they're keys in a map, which is a data structure with no CSS equivalent) as if they were. > why color functions don't work with named colors This is perhaps they key to fixing this. The only time Sass functionality de…	barneycarroll	nex3
1256	2015-12-19 10:25:59	@nex3 sorry, just reading back through the thread again - is this suggestion what the v4 alpha commit [here](https://github.com/sass/sass/commit/5bba828be89461043564911a7cdf08eec35dc359) is about?	barneycarroll	nex3
1253	2014-05-19 10:10:23	Thank you for correcting me, @mprins. I've looked into a more recent spec: - http://www.w3.org/TR/css3-syntax/#determine-the-fallback-encoding - http://www.w3.org/TR/css3-syntax/#charset-rule and found that the `@charset` rule was regulated by the CSS2 spec to be parsed in binary form. O_o Thus, case sensitivity.	lolmaus	mprins
1253	2014-05-20 07:35:56	@nex3 are you sure about that? The first link from @lolmaus mentions > 4) Otherwise, use utf-8 as the fallback encoding.	apfelbox	nex3
1251	2014-05-19 21:38:02	Why are you nesting this? Edit: I see your explanation now. @apfelbox is right, you need to use @root with this. @nex3 I think it's a bug that @font-face bubbles.	chriseppstein	apfelbox
1251	2014-05-30 18:34:06	@chriseppstein Handling this is an interesting question. It's an intentional feature that unknown directives are bubbled (b8f4bab008b196b2ed8028635beb932533caa72c), and currently we have no special logic for `@font-face` so it falls into this category. I'm a little leery of adding this sort of special logic; it violates our general policy of encoding the semantics of specific CSS identifiers as l…	nex3	chriseppstein
1250	2014-05-15 11:06:43	my god... I'm a dumbass... Thanks @Snugug	larrybotha	Snugug
1247	2014-05-28 19:23:37	Having a map like @chriseppstein described would be cool, but I think I'm kind of nerdy about this. A string is probably well enough for most cases.	HugoGiraudel	chriseppstein
1247	2015-06-12 11:35:07	@chriseppstein What is the status on this? :)	HugoGiraudel	chriseppstein
1243	2014-05-09 20:40:20	@nex3 I think the proposed behavior is more in line with the way we handle directive bubbling and would make sass more consistent. There are some theoretical changes to cascade resolution if we made this change. We can detect this (same property used by a selector with the same specificity) and deprecate it. Honestly, I don't think it will affect that many users. They can either move the property…	chriseppstein	nex3
1243	2014-05-09 20:46:29	@nex3 and @chriseppstein Thanks for the consideration -- I can imagine that it's a difficult issue now that this is out in the wild. I figured that a number of people would be relying on the current behaviour (either intentionally or unintentionally). I thought of suggesting a compiler option, but that doesn't feel right because a Sass file should always compile down to the same CSS file (compres…	pdaoust	nex3
1243	2014-05-09 20:46:29	@nex3 and @chriseppstein Thanks for the consideration -- I can imagine that it's a difficult issue now that this is out in the wild. I figured that a number of people would be relying on the current behaviour (either intentionally or unintentionally). I thought of suggesting a compiler option, but that doesn't feel right because a Sass file should always compile down to the same CSS file (compres…	pdaoust	chriseppstein
1227	2014-07-30 06:41:40	@nex3 What if sass would detect automatically, where the variable is used and writes the new calculated properties into that media query? For example: At compiling sass detects where the variable $container-width is used and compiles to:	bahuma20	nex3
1224	2014-04-22 14:43:29	And then you'll can't differentiate 0.12 from 0.11999999999999… and that's another issue. Like @HugoGiraudel said, Javascript has the same problem and @nex3 seems to say that the issue is related to float number and not just sass. In fact I'm pretty sure I saw a floating number issue with PHP too but can't remember it. I'm not saying there is no solution but that it seems to be a language agnosti…	cahnory	HugoGiraudel
1224	2014-04-22 14:43:29	And then you'll can't differentiate 0.12 from 0.11999999999999… and that's another issue. Like @HugoGiraudel said, Javascript has the same problem and @nex3 seems to say that the issue is related to float number and not just sass. In fact I'm pretty sure I saw a floating number issue with PHP too but can't remember it. I'm not saying there is no solution but that it seems to be a language agnosti…	cahnory	nex3
1224	2014-04-24 19:00:33	@chriseppstein, thank you for supporting the discussion. Creating such a function is trivial. The problem here is that it's very bulky to use. What about creating a group of approximate comparison operators, with tolerance controlled by a configuration variable? I'd suggest putting the variable onto the upcoming `sass.json`, but i've got a feeling that @nex3 will be against exposing a variable, c…	lolmaus	nex3
1224	2014-04-24 19:00:33	@chriseppstein, thank you for supporting the discussion. Creating such a function is trivial. The problem here is that it's very bulky to use. What about creating a group of approximate comparison operators, with tolerance controlled by a configuration variable? I'd suggest putting the variable onto the upcoming `sass.json`, but i've got a feeling that @nex3 will be against exposing a variable, c…	lolmaus	chriseppstein
1223	2014-04-21 19:44:38	@Snugug Oh ok, well that makes sense now. I was using the article below as a reference, but I can see that `tint()` and `shade()` are part of [Bourbon](http://bourbon.io/), and I was mistaken to think that they were Sass color functions. http://robots.thoughtbot.com/controlling-color-with-sass-color-functions Looking forward to Sass supporting `tint()` and `shade()` some time soon. Thanks!	ricardozea	Snugug
1220	2014-04-18 20:44:35	@nex3 rather than abruptly closing this PR, please describe "weird global effects" and other concerns you have. The paths feature is explicitly requested in import_v2 wishlist and something that the community finds value in, but you seem to disagree here. Paths is a basic feature and critical to how other static file tools use ie. RequireJS. If you can describe your thoughts on this matter, we ca…	drewwells	nex3
1220	2014-04-18 22:55:14	@nex3 My comment was directed to @drewwells and @emphaticsunshine. I don't understand why the features in Sass 3.3 are not sufficient for them.	chriseppstein	nex3
1220	2014-04-18 23:02:12	@chriseppstein, what feature? > Imports may contain #{} interpolation, but only with certain restrictions. It’s not possible to dynamically import a Sass file based on a variable; interpolation is only for CSS imports. As such, it only works with url() imports. For example: Issues have been filed #1218 , but marked as duplicate #739, a ticket with no obvious objective.	drewwells	chriseppstein
1220	2014-04-18 23:09:16	@drewwells In that ticket, @nex3 explained that you can define a mixin that implements the branching logic that you need. #739 is a generic proposal to allow interpolation within and conditionals around @import statements.	chriseppstein	nex3
1213	2014-04-12 01:00:11	@nex3 - You already do this for variables (making $foo-bar and $foo_bar equivalent). I think this is simply an extension of the policy to be code aesthetic neutral. It would make it possible to actually choose best in class components rather than being stuck choosing monolithic libraries. IMO, that makes it worthy of Sass-core. @cimmanon - You already have to be careful about name collisions & sc…	stubbornella	nex3
1213	2014-04-12 01:29:27	@nex3 Enabling mix-and-match frameworks is a core use case for sass. Every framework that generates selectors could build selector style generation into their capabilities but that's a lot of work and it's unlikely that any framework would do this given the readability impact to their code. @snugug That would be fine if the framework exposes a placeholder API, but this use case is to support fram…	chriseppstein	nex3
1213	2014-04-12 02:05:26	Yeah, these libs aren't built with placeholder selectors. You could argue that they should be, but I'm not so sure since you do end up wanting to use most of their classes and it would make interacting with the libraries much more complex. On Sat, Apr 12, 2014 at 11:29 AM, Chris Eppstein notifications@github.com wrote: > @nex3 Enabling mix-and-match frameworks is a core use case for sass. Every f…	stubbornella	nex3
1213	2014-04-12 02:23:13	@chriseppstein I'd argue that the core ask is to be able to normalize class names across multiple frameworks in a controlled way. Assuming an individual framework doesn't share the exact same class name (and said class name doesn't do something different across multiple frameworks) that `@extend` would work for that. If it doesn't fit that case, you'll have a problem regardless of if Sass did it …	Snugug	chriseppstein
1213	2014-04-12 10:44:58	@chriseppstein I happen to know that the frameworks she's talking about so not use compound class selectors so while you are absolutely correct, that is not the use case here.	Snugug	chriseppstein
1213	2014-04-14 23:07:03	@stubbornella Hyphen-neutrality in variables and mixins is less about a policy of being aesthetically neutral and more about historical backwards-compatibility with stylesheets that were written before we allowed hyphens in Sass identifiers. @chriseppstein We can support this explicitly by supporting the ability to `@use` a stylesheet in a way that makes its selectors visible for extension but no…	nex3	chriseppstein
1212	2014-04-12 15:54:07	@nex3, thanks for the response.... Here is the file structure we are currently using with a little bit of explanation on whats happening: Here is a screen shot, if that helps visualize anything for you: ![screen shot 2014-04-12 at 10 35 05 am](https://cloud.githubusercontent.com/assets/2998575/2687511/4819b974-c25a-11e3-8c75-53f656f0c87e.png) Next: if i run `gem list listen` the output it: If I r…	tbremer	nex3
1212	2014-04-15 16:13:00	@nex3 gladly -- whats the best way to get this to you? Also, in preparing to send you the directories I wanted to test everything again. Uninstalled and reinstalled SASS (it updated to version 3.3.5). I put the directories on my Desktop (~/Desktop) and was able to compile the css as would be expect. Though I did get the "Listen will fall back to polling" error. Are there any known issues of runni…	tbremer	nex3
1212	2014-04-15 19:19:32	> @nex3 gladly -- whats the best way to get this to you? Email it to nex342@gmail.com. > Uninstalled and reinstalled SASS (it updated to version 3.3.5). I put the directories on my Desktop (~/Desktop) and was able to compile the css as would be expect. Though I did get the "Listen will fall back to polling" error. It's strange that it would fall back to polling. Do you still have `rb-fsevent` ins…	nex3	nex3
1212	2014-04-15 22:01:17	@nex3 Emailed! > It's strange that it would fall back to polling. Do you still have rb-fsevent installed? You were right about rb-fsevent, I forgot to reinstall after installing SASS again, does not fall back to polling now. > Does this mean you can no longer reproduce the issue you were seeing earlier? > This shouldn't matter, but it's not impossible that it does. If you can still reproduce the …	tbremer	nex3
1212	2014-05-07 18:33:45	I am convinced this is a lone issue that has to do something with our larger file structure. I have tried testing this in many different scenarios and the one thing I keep coming back to is our actual codebase. So, it's something to do with the way that we architected our directory structure. I have found a suitable work around using FSWatch (from Homebrew) and running a `sass --update $scss:$css…	tbremer	nex3
1206	2014-04-11 19:45:02	@pdaoust is right, this is already supported on master.	nex3	pdaoust
1203	2016-04-11 02:32:03	@nex3 Sorry, I was wrong. Sass can support all CSS Selectors 4 Syntax in advance.	yisibl	nex3
1200	2014-04-04 00:10:51	@HugoGiraudel thanks for the tip, wonder if its been fixed. @lolmaus I am using the latest version of Sass but I'll verify my Grunt set-up isn't doing something funny.	ptlu	HugoGiraudel
1196	2014-04-11 01:57:28	@nex3 I'm working on a fix for [sprockets-sass](https://github.com/petebrowne/sprockets-sass/issues/26), but I could use some input from you. I could [remove the custom Importer](https://github.com/petebrowne/sprockets-sass/tree/sass-3.3) and follow Sprockets' lead, but I lose some important functionality as a result. Can you think of any other options? Is the requirement for Importers to be mars…	petebrowne	nex3
1194	2015-10-09 12:51:55	@nex3 What was the solution for @import directives are not allowed inside mixins and functions?	jgacuca567	nex3
1194	2015-10-10 04:32:14	@nex3 How did you solve the problem?	jgacuca567	nex3
1193	2014-04-04 22:45:09	@nex3 : How would a module-based import model allow for polyfilling?	jslegers	nex3
1193	2014-04-05 08:53:44	@nex3 : So modules are somewhat like namespaces? I can't really say I favor that... Also, my use case requires the exact opposite behavior. Suppose that I'm using Sass in combination with Compass and Cascade Framework : - If Cascade Framework defines `str-replace`, my custom project will use that definition. If not, it will use its own definition. - If Compass defines `str-replace`, Cascade Frame…	jslegers	nex3
1193	2014-04-12 13:55:48	@nex3 : **Both techniques increases the portability** of any code between different platforms. They just have different use cases : - **Namespaces** (which you seem to refer to as modules) are used to define logic specific to a particular library, framework or application. They isolate classes and methods to provide freedom with regards to naming conventions without any risk for conflict with oth…	jslegers	nex3
1191	2014-03-27 08:28:12	`sass --trace --watch css/` is not going to resolve your issue. This command will produce a meaningful stacktrace which might help @nex3 to understand the reason behind your issue.	lolmaus	nex3
1189	2014-04-04 21:07:48	@nex3 selector comments are on by default in compass. I've fielded countless "I hate the comments that compass litters my css output with" Many times they don't even realize that feature can be turned off. even though there's a comment that explains how to do in by default in the configuration file. I think it's useful, but it's also going to be a support issue. A sass config will significantly i…	chriseppstein	nex3
1184	2014-04-04 01:57:58	@chriseppstein Thanks, I'll try your official patch now.	phasebash	chriseppstein
1175	2014-03-17 17:59:42	Thank you for keeping the 3.2 branch healthy, @chriseppstein.	lolmaus	chriseppstein
1175	2014-03-17 22:40:26	@nex3 Yes, I will own the 3.2 stable releases.	chriseppstein	nex3
1171	2014-03-19 19:56:26	@nex3 Cool, and thanks. (I assume you refer to sstephenson/sprockets#541? Any other changes I should expect to wait for?)	smudge	nex3
1167	2014-08-22 14:25:10	@nex3 It's been five months and my little project ([Inch](http://trivelop.de/inch)) and its badge web service (Inch Pages) have made lots of progress. Actually, Inch Pages, the GitHub Pages powered static jekyll site, is being retired -- it is replaced by [Inch CI](http://inch-ci.org), an actual web service. Over 200 projects are currently showing these badges in their README and over 100 maintai…	rrrene	nex3
1156	2014-03-10 18:42:38	@nex3 listen 2.4.1 I have manually downgraded 'listen' because 2.7 version broke sass starting (as describe in #1151). But now it don't want to exit properly.	SamyCookie	nex3
1155	2014-03-10 20:20:54	@chriseppstein We should use YAML, not JSON. JSON isn't exactly human readable/writable, whereas YAML is, and you can have in-line comments in YAML which makes it much easier to work with in practice. @lolmaus you are not the community. If we are to have a config file for Sass, it should absolutely, no questions asked, be interoperable between different implementations of Sass. The three formats …	Snugug	chriseppstein
1155	2014-03-10 20:23:10	@chriseppstein This [Stack Overflow answer](http://stackoverflow.com/questions/1726802/what-is-the-difference-between-yaml-and-json-when-to-prefer-one-over-the-other#answers-header) sums up fairly well why I like YAML for configuration over JSON. Long story sort, YAML is JSON for humans (heck, it's a superset of JSON and can be turned into valid JSON for machine-readable config)	Snugug	chriseppstein
1155	2014-03-10 20:25:45	@Snugug That didn't convince me. Most of the pluses mentioned there make yaml a superior data serialization format (which it is) but not more end-user accessible. Blueprint used to use yaml for configuration and web devs were _very_ confused by it.	chriseppstein	Snugug
1155	2014-03-10 20:27:46	@chriseppstein Interesting. In my experience dealing with end-users (especially JR web developers) and those coming to configuration for the first time, YAML has been far easier for them to grasp than JSON. Would love to dive into that a bit. The two things I like most about YAML for configuration is you're less likely to get syntax errors as there's hardly a syntax to speak of and you can have c…	Snugug	chriseppstein
1155	2014-03-10 21:01:13	I think both YAML and JSON are good options. I agree with @Snugug that YAML is simpler/easier to read and quite common, but I have no problem with JSON. YAML feels like markdown, like it was written for humans. JSON feels like it was written for computers.	mirisuzanne	Snugug
1155	2014-03-10 21:02:10	@lolmaus I'm not particularly interested in the configuration being powerful. If you value power over simplicity, you can easily write a script that spins up `sass --watch`. I am interested in it being safe, compatible, and easy to use. @chriseppstein We've been using YAML as the configuration syntax for [Pub](http://pub.dartlang.org/) with good results. JSON is not well-suited for human modifica…	nex3	chriseppstein
1155	2015-11-09 20:32:47	I think that this made sense in a previous world, it's less useful today as a language-wide feature. Each adapter / system should have it's own, natural way to configure such options. @chriseppstein you still wanting this? Or can we close it?	hcatlin	chriseppstein
1143	2014-02-28 19:18:52	@nex3 @chriseppstein I can tell you that we've needed to [create our own](https://github.com/Team-Sass/Singularity/blob/1.x.x/stylesheets/singularitygs/helpers/_directions.scss) in Singularity for the same reason. I'd love to see this in Core, especially if it includes `ltr`/`rtl`	Snugug	nex3
1143	2014-02-28 19:24:02	@Snugug Yeah, exactly. ltr/rtl support would be amazing. :)	corysimmons	Snugug
1143	2014-02-28 19:53:49	@chriseppstein Thanks Chris	corysimmons	chriseppstein
1137	2014-02-27 20:32:54	@piouPiouM I don't advocate that for the particular use case because the cost of starting sass/ruby/etc is so much greater than the cost of the code. You will need many runs to bring the error bars of the code you're actually measuring down to significance.	chriseppstein	piouPiouM
1137	2014-02-27 21:50:46	@chriseppstein I totally agree with you and I thank you for your code that will help me too in the future! I took advantage of the issue to remind the existence of a shell command often forgotten. Sorry for the off-topic.	piouPiouM	chriseppstein
1137	2014-02-27 22:22:16	@piouPiouM at first I was going to suggest the `time` utility too ;)	chriseppstein	piouPiouM
1136	2014-02-27 01:02:22	@nex3 There's a few such things we can optimize for if we know we can rely on modern browser support. I wonder if we should take a generic approach to it or just have a flag for each feature.	chriseppstein	nex3
1128	2014-02-24 21:10:49	@nex3 We can't just say "use a string if you go outside [some restrictive subset of all values]" because (a) it's author-hostile, because the boundary between valid and invalid will be pretty non-obvious, and (b) it's future-hostile, because we can add more stuff to CSS in the future that'll violate that subset. There is probably _some_ subset that would work half-reasonably, but it would be wide…	tabatkins	nex3
1128	2015-10-07 22:04:19	@nex3 I don't like any of our options here but let's figure out a game plan for how we're going to support this. Failure to address this in the next few months will start to cause users to abandon Sass for alternatives that work. Here's some options that I see: 1. Don't allow interpolation or SassScript in a --var property. Thus ensuring maximal compatibility with CSS. If we do this, I think we s…	chriseppstein	nex3
1128	2015-10-07 23:18:58	@chriseppstein To have a more explicit validation, All this will enable a state where Sass can accept the following to work correctly, right?	lozandier	chriseppstein
1128	2015-10-16 20:57:16	I agree with everything @chriseppstein said.	nex3	chriseppstein
1122	2014-02-28 19:20:21	I don't like attaching hidden information to SassScript values. I'd feel better if the `precision` function just converted a number to a string, but I think increasing the precision wholesale may be a better option. I'd like users not to have to think about it, and I'd rather err on the side of correctness than terseness. @glebm, what is the smallest precision that would make your use-cases work?	nex3	glebm
1122	2014-02-28 23:41:08	@nex3 it's hard to say because the error only happens on some browsers / versions. Perhaps rounding errors compound with IEEE 754 (?) errors, and then get multiplied by the viewport raster size, which depends on pixel density, screen size, whether subpixel rendering is present, etc... `10` has been consistently reported to work in Foundation and Bootstrap, but this value is not necessarily the mi…	glebm	nex3
1122	2014-03-03 12:18:58	Thanks @glebm for escalating this issue.	Ne-Ne	glebm
1122	2014-03-13 22:02:21	@chriseppstein Higher precision causes less bloat than it may seem since common fractions are gzipped efficiently.	glebm	chriseppstein
1122	2014-03-14 21:48:06	@chriseppstein It erodes user faith that they know what values their variables contain. If `1` doesn't mean the exact same thing in all contexts, even if the differences seem benign, it encourages users to believe that other values may mean different things in other contexts. If their stylesheet isn't working how they expect, even in ways that have nothing to do with numeric precision or `!import…	nex3	glebm
1122	2014-03-14 21:48:06	@chriseppstein It erodes user faith that they know what values their variables contain. If `1` doesn't mean the exact same thing in all contexts, even if the differences seem benign, it encourages users to believe that other values may mean different things in other contexts. If their stylesheet isn't working how they expect, even in ways that have nothing to do with numeric precision or `!import…	nex3	chriseppstein
1122	2014-03-14 22:06:23	@nex3 I think you're very mistaken on this. The extra precision is useful in only very specific situations. Mostly when assigning column widths for float-based layouts. It's a lot of extra bloat for this use case. We don't need a sledgehammer to fix this, we need a scalpel. Furthermore, I don't accept your argument for this erosion of confidence in this case (I do in general, btw, which is why I …	chriseppstein	nex3
1122	2014-03-22 00:37:47	@chriseppstein Making the function documentation clear doesn't reassure me at all. My point is that this will affect users who aren't familiar with all the Sass documentation. It doesn't matter that the hidden information that actually exists can be inspected using functions--what I'm worried about is the hidden information that users think might exist. I'm also worried about it becoming a de fac…	nex3	glebm
1122	2014-03-22 00:37:47	@chriseppstein Making the function documentation clear doesn't reassure me at all. My point is that this will affect users who aren't familiar with all the Sass documentation. It doesn't matter that the hidden information that actually exists can be inspected using functions--what I'm worried about is the hidden information that users think might exist. I'm also worried about it becoming a de fac…	nex3	chriseppstein
1122	2014-03-23 14:16:45	@nex3 If I understand this right, when we get 10,000px displays, this number may go up to 8.	glebm	nex3
1122	2014-03-23 14:38:13	Precision refers to number of decimal places and only will increase the number of digits after a decimal in a floating point number (and only when needed) and will have no effect on integers. > On Mar 23, 2014, at 10:16 AM, Gleb Mazovetskiy notifications@github.com wrote: > > @nex3 If I understand this right, when we get 10000px displays, this number will go up to 8 > > — > Reply to this email di…	Snugug	nex3
1122	2014-03-23 14:52:32	@Snugug, did you have a look at @glebm's test case?	lolmaus	Snugug
1122	2014-03-23 14:52:32	@Snugug, did you have a look at @glebm's test case?	lolmaus	glebm
1122	2014-03-28 17:56:02	I doubt my opinion matters, but i'm totally on @chriseppstein's side here. First of all, i fail to understand why one would want to make precision lower than maximum possible. Second, i would expect any calculations to be precise and would search for a bug in my calculations before i realize that it's low precision that causes inconsistencies. Third, i believe that low precision is able to cause …	lolmaus	glebm
1122	2014-03-28 17:56:02	I doubt my opinion matters, but i'm totally on @chriseppstein's side here. First of all, i fail to understand why one would want to make precision lower than maximum possible. Second, i would expect any calculations to be precise and would search for a bug in my calculations before i realize that it's low precision that causes inconsistencies. Third, i believe that low precision is able to cause …	lolmaus	chriseppstein
1122	2014-03-31 17:05:03	@lolmaus it seems like you're more in agreement with @nex3 on this issue. @nex3 My intuition is based on the numerous times where people cared about the output format that we felt they shouldn't. E.g. Selector formatting, comment formatting, color formatting. People care about the way their output looks. I don't think I'm being unreasonable by saying that users who care -- those users I most want…	chriseppstein	nex3
1122	2014-04-04 20:39:31	@chriseppstein I don't think we have evidence that people will care about the numeric precision in particular, and I don't think it makes sense to pre-emptively make every aspect of the output format configurable. In fact, I think there are aspects—possibly including precision—that it doesn't make sense to make configurable at all.	nex3	chriseppstein
1122	2014-04-05 01:07:18	I can see a divided opinion above, but after finding the grid bug with foundation @glebm has done many examples to show the importance of getting the precision working. I can see that the foundation grid breaks (or a big bug at least). I would agree that clean output is important but this is now a month old.. I feel that the precision should be minimum to what is needed, but it goes hand in hand …	Ne-Ne	glebm
1117	2014-02-15 05:25:35	@nex3 Maybe ".foo, .baz" ?	jlong	nex3
1106	2014-02-08 00:01:52	Thanks for all the bug reports, @xzyfer.	nex3	xzyfer
1096	2014-01-31 10:26:53	Thanks for the reply @HugoGiraudel TIL! Ok I think I understand that response. So hyphens and underscores are treated the same, and it's a matter of aesthetics and conventions. With that understanding, sass-convert should not enforce conventions onto the user, the hyphen should not be converted to an underscore. I've struggled to find any official documentation about this in the sass documentatio…	badsyntax	HugoGiraudel
1094	2014-02-04 19:12:19	@HugoGiraudel this came from #690 The problem with `folder/*` is you can't control the import order, you would expect an alphabetical one but it's too implicit. Having a standard `_module.scss` responsible for importing in the correct order would be better.	JulienCabanes	HugoGiraudel
1094	2014-03-30 12:47:14	@JulienCabanes & @HugoGiraudel & @Anahkiasen : I love the suggestion made by @Anahkiasen. An alternate solution would be to have a different syntax depending on what you're loading: - If the path ends with a letter of number, it's considered a file - If the path ends with `/`, it's considered a folder and an index file will be loaded... which could be named `_module.scss`, `_index.scss`, `_compon…	jslegers	HugoGiraudel
1094	2014-03-30 18:39:08	@HugoGiraudel : I'm not familiar with that convention, but it's but a minor difference...	jslegers	HugoGiraudel
1094	2014-12-04 13:21:37	@robwierzbowski a css placeholder can be defined with `%`	koenpunt	robwierzbowski
1094	2015-05-09 03:52:44	@nex3 are you asking why someone would want variables in @import strings? Simple: Lets say you have a file that imports a couple dozen other files: Then lets say you have to change `my/path/` to something else. You now how to change it for all the import strings. If you could use variables though you could have something like this: It makes changing tons of import strings a piece of cake and open…	Jakobud	nex3
1094	2015-09-11 21:39:40	@chriseppstein That's going in a cool direction, but the README is super vague.	nex3	chriseppstein
1094	2015-09-28 21:29:11	As suggested by @chriseppstein, cssmodules has cool stuffs like [composition and dependencies](https://github.com/css-modules/css-modules#dependencies) which looks like LESS's `@import (reference)`	JulienCabanes	chriseppstein
1094	2015-09-29 00:52:45	@xzyfer Here's some of my initial thoughts on how ICSS imports, aliasing, and other constructs can look like in SCSS and using W3 grammar on [media features](http://www.w3.org/TR/mediaqueries-4/#mq-features), as well as using `@import` as an [at-rule that accepts a block](http://www.w3.org/TR/css-syntax-3/#at-rule): **Using @import with (reference) media feature** **Using `@import` as an at-rule …	davidkpiano	xzyfer
1094	2015-10-13 20:55:38	@chriseppstein Whoops, not aware of that; could you point me over this new directive's discussion ? By the way; you have my syntax proposal. the way we `@extend` doesn't really matter for me, but it would be usefull to name the import locally, as it would be a bit painful to write :	long-lazuli	chriseppstein
1088	2014-10-30 22:46:29	@nex3 how much refactoring are we talking about here? Would you mind pointing me to the relevant files so that I could take a look? I was going to make the switch to the indented syntax, but this was kind of a deal breaker since we use maps a lot. We're using Coffee and MtHaml, so wanted to keep the indented syntax consistent throughout our development stack.	ezekg	nex3
1087	2014-01-21 16:53:38	> When you swap line 1 and line 2 without also swapping line 3 and line 4 Hey @Snugug, the order of `@extend` statements does not matter here. Swapping lines 3 and 4 does not influence anything. Only the order of lines 1 and 2 influences the order of resulting CSS. @TopView, Sass does not have telepathic powers. `A { @extend B; }` basically means "find B above and add A next to it". The position …	lolmaus	Snugug
1087	2014-01-21 16:57:00	@lolmaus is right about 3/4. Typing faster than thinking > On Jan 21, 2014, at 11:53 AM, lolmaus notifications@github.com wrote: > > When you swap line 1 and line 2 without also swapping line 3 and line 4 > > Hey @Snugug, the order of @extend statements does not matter here. Swapping lines 3 and 4 does not influence anything. Only the order of lines 1 and 2 influences the order of resulting CSS. …	Snugug	Snugug
1082	2014-01-13 22:31:30	I reproduced it. @nex3, the problem is that we need to add a `:tabs` accessor to the comment node.	chriseppstein	nex3
1075	2014-01-10 00:35:18	@nex3 Why did you close this? The fix had to be adapted to master, because the underlying code had changed significantly compared to stable.	felixbuenemann	nex3
1071	2015-01-30 21:24:23	@HugoGiraudel can you open a new issue for that?	nex3	HugoGiraudel
1064	2014-01-06 21:56:43	@felixbuenemann Thanks!	chriseppstein	felixbuenemann
1063	2014-01-07 17:01:00	@felixbuenemann yes please. Master is a god place for it.	chriseppstein	felixbuenemann
1057	2014-01-25 00:12:18	@cheald yeah I went ahead and just did that :+1: the fix is to add `gem 'sass', git: 'https://github.com/nex3/sass.git'` to your gemfile	morenoh149	cheald
1051	2017-01-04 20:44:34	@HugoGiraudel: The link http://sassylists.com doesn't work anymore (domain seems deleted).	strarsis	HugoGiraudel
1050	2013-12-30 07:24:25	@robwierzbowski If we add this flag, it will likely have the behavior you suggest. Changing the source order is something we're very keen to avoid.	nex3	robwierzbowski
1050	2014-01-06 19:18:15	@chriseppstein The issue with what you've written is it actually goes against the best practices of responsive web design. When working with media queries, the best practice is to make changes as needed and not necessarily group them all together, especially true when it comes to grids as different layouts tend to ebb and flow much more than `full-to-half`. With the way you've described, every si…	Snugug	chriseppstein
1050	2014-01-06 19:51:25	+1, I'm completely agree with the latest comment of @Snugug. I already had this need, and had to do some code gymnastics to get round this limitation. This gave things ​​less flexible, and more difficult to read and maintain.	emagnier	Snugug
1050	2014-01-06 22:44:24	My example was based off @Snugug's (which I think is valid). But disagreeing with the example is not a disagreement with the issue. @chriseppstein Do you think we shouldn't be able to extend a(ny) value from within a media query? By which I mean apply `<rules>` to `<selector>`, where `<selector>` is `.class` or `@media (foo) { .class }`. In my experience this is one of the most often requested fe…	robwierzbowski	Snugug
1050	2014-01-06 22:44:24	My example was based off @Snugug's (which I think is valid). But disagreeing with the example is not a disagreement with the issue. @chriseppstein Do you think we shouldn't be able to extend a(ny) value from within a media query? By which I mean apply `<rules>` to `<selector>`, where `<selector>` is `.class` or `@media (foo) { .class }`. In my experience this is one of the most often requested fe…	robwierzbowski	chriseppstein
1050	2014-01-07 23:21:28	I want to continue considering this. Even if it's the case that there's a better factoring available for every stylesheet that wants to extend out of a media query, it's clear that users aren't able to see that refactoring easily. @robwierzbowski is right that this is highly-requested functionality. People run into the issue of extending out of media queries frequently, and I'd like a solution th…	nex3	robwierzbowski
1050	2014-02-24 22:45:05	@nex3 I'm not convinced. We've only just introduced `@at-root` and there is a learning/education period that is required to decide that. Furthermore, we have a way to produce bloat: mixins. I am against making @extend sometimes a selector operation and sometimes a rule copy operation. I'd rather see users write mixins that conditionally extend or include. This is not a feature Sass needs to add. …	chriseppstein	nex3
1050	2014-02-25 01:09:57	I really appreciate the points on both sides here, and I think they're making the argument for extend with a flag very strong. It's a syntax that users expect, and the code result proposed is no larger than any equivalent code produced by at-root. I agree with Nathan that users (like myself) specifically want to extend the styles but scope them to the query. I can imagine a couple ways of creatin…	robwierzbowski	robwierzbowski
1050	2014-02-25 19:31:31	@robwierzbowski Yes. As long as you can name each break point. Mixins, at-root, and extend are powerful enough to express the exact behavior that is desired. I guess I need to write a Sass library that demonstrates how.	chriseppstein	robwierzbowski
1050	2014-02-26 15:03:59	Sass isn't only for newcomers. Preserving source order at the expense of a little more markup is a positive trade IMO. Rob Wierzbowski @robwierzbowski http://twitter.com/#!/robwierzbowski http://github.com/robwierzbowski http://robwierzbowski.com On Wed, Feb 26, 2014 at 9:57 AM, cimmanon notifications@github.com wrote: > Sometimes it acts like extend and sometimes it acts like include. > > Newcom…	robwierzbowski	robwierzbowski
1050	2014-02-26 17:07:35	If I understand it correctly, I'm all for Chris's last suggested implementation. Sounds like exactly what I'd expect, and would be crazy useful. Rob Wierzbowski @robwierzbowski http://twitter.com/#!/robwierzbowski http://github.com/robwierzbowski http://robwierzbowski.com On Wed, Feb 26, 2014 at 11:45 AM, Chris Eppstein notifications@github.comwrote: > Newcomers to Sass don't understand the diffe…	robwierzbowski	robwierzbowski
1050	2014-02-27 02:57:19	> Well, the semantics I'm seeing asked for don't make sense to me. Sometimes it acts like extend and sometimes it acts like include. I very much dislike this. By "semantics", I was referring to the styling semantics: the relationship between the Sass stylesheet and how the page is styled, not the relationship between the Sass stylesheet and the generated CSS. In terms of styling semantics, the pr…	nex3	Snugug
1050	2014-02-27 18:53:58	> Sorry, I should have been clearer: this is what I'm arguing for. I didn't read @Snugug's example closely enough to figure out that it wasn't identical to this. :facepunch: > I think a flag is important to avoid users having massive unexpected bloat This is Sass's curse for many of it's features. I support flags that change behavior or imply making something succeed that would fail/warn otherwis…	chriseppstein	Snugug
1050	2014-03-19 21:06:58	@chriseppstein My impression was that you and @nex3 decided that the feature is necessary but neither agreed on resulting behavior nor confirmed that it's technically feasible.	lolmaus	nex3
1050	2014-03-19 21:06:58	@chriseppstein My impression was that you and @nex3 decided that the feature is necessary but neither agreed on resulting behavior nor confirmed that it's technically feasible.	lolmaus	chriseppstein
1050	2014-09-12 21:48:28	@nex3 The issue with mixins is the bloated output. people want to condence the output using comma selectors. I've been thinking that maybe we can simply add support to @extend to extend mixins.	chriseppstein	nex3
1050	2014-09-18 17:53:51	@nex3 a few points: 1. only 58% of web traffic is gzip compressed. better output for the other 42% seems prudent. 2. Output that approximates hand-optimized CSS is a part of the craftsmanship that I want to support for our authors. 3. I don't think there's a safe optimization that will do a good job here. But if there is, that is clearly and interesting direction and I'd be interested in knowing …	chriseppstein	nex3
1050	2014-12-09 22:24:04	I just read this discussion in its entirety to reach a conclusion on the status. I gather the consensus is to go with the solution described by @chriseppstein in https://github.com/sass/sass/issues/1050#issuecomment-36097901. If that's the case, could we create a new issue describing the issue, so folk such as me can track the progress? The title of this issue is now irrelevant and thus misleadin…	OliverJAsh	chriseppstein
1050	2015-08-18 10:16:21	I totally agree with @nex3. Having this feature is much more important than caring about bloat that only affects non-gzipped CSS. I also think that hand-optimized CSS is important, but in that case you might not use this feature, right? Post-optimization is definitely possible. The question is how good it will be while staying safe.	luksak	nex3
1050	2016-07-27 17:44:45	@chriseppstein Please, keep us updated on the progress, as there are a lot of us waiting for this feature to be added to Sass as soon as this is possible.	matthewmorek	chriseppstein
1048	2014-01-08 13:48:50	@chriseppstein there's been no problem with single quotes :)	costa	chriseppstein
1047	2014-01-07 23:09:15	I think the diagnosis is correct; although the working directory was always in the load path, for some reason it wasn't being watched for changes in 3.2. Something about the listen changes in 3.3 made it start to be watched instead. The 3.3 behavior is arguably correct, but since it's new behavior and we're deprecating the working directory load path anyway, we could just rip it out to do away wi…	nex3	chriseppstein
1041	2013-12-12 04:45:55	@Snugug thanks for blasting the dust I had stuck in my eyes for all these years :+1:	jcayzac	Snugug
1040	2014-08-07 17:00:02	@nex3 I know you're against this feature, but I still believe strongly that we should make importance an aspect of a value expression. I think it is very consistent. I cannot rewrite every compass mixin to have support for important being attached to any possible value that can be passed in to a mixin or function, it's a support nightmare.	chriseppstein	nex3
1037	2014-08-19 03:28:21	Hi @nex3, i have tried both 3.3 and 3.4 Sass 3.3.14 is still giving me `Encoding::UndefinedConversionError on line ["833"] of /Users/user/.rvm/gems/ruby-1.9.3-p547/gems/sass-3.3.14/lib/sass/util.rb: "\xE2" from ASCII-8BIT to UTF-8` but with Sass 3.4.0.rc.1, Everything works just fine. Thanks you	munwr	nex3
1036	2013-12-07 06:25:25	@chriseppstein, the complexity of using the parent selector is getting ridiculous. In another thread @nex3 [says](https://github.com/nex3/sass/issues/996#issuecomment-30038445): _The syntax needs to be easy to understand when reading the code for someone with only passing familiarity with Sass, and easy to remember when writing Sass._ The burden of using the parent selector contradicts that state…	lolmaus	nex3
1036	2013-12-07 06:25:25	@chriseppstein, the complexity of using the parent selector is getting ridiculous. In another thread @nex3 [says](https://github.com/nex3/sass/issues/996#issuecomment-30038445): _The syntax needs to be easy to understand when reading the code for someone with only passing familiarity with Sass, and easy to remember when writing Sass._ The burden of using the parent selector contradicts that state…	lolmaus	chriseppstein
1036	2013-12-08 01:33:28	I agree with @nex3 on this one; the expected result is closer to the the non-@at-root output and should reflect that. While I agree that magical manipulations should be done with explicit calls, I don’t feel this is one of those instance and the current behavior is both generally useless and breaks an at-a-glance understanding of how it should work. On Saturday, December 7, 2013 at 8:26 PM, Chris…	Snugug	nex3
1036	2013-12-08 21:03:10	@nex3 I've been thinking about your proposal and it is growing on me. Having `&` always represent a single selector and letting sass evaluate the selector expression once for each comma delimited selector does have a certain appeal. The only use case it precludes is letting the user have a more global view on several comma-delimited selectors and how they should be combined at the script level. H…	chriseppstein	nex3
1033	2013-12-10 19:17:29	Nice, it looks like #1039 fixes the problem indeed, thanks @glebm !	ahmeij	glebm
1033	2013-12-13 13:59:43	it works! please do the pull request @nex3 thanks @glebm	ServusJon	glebm
1032	2013-12-16 21:48:28	@HugoGiraudel file a separate issue and we'll discuss it there.	nex3	HugoGiraudel
1028	2013-12-07 00:58:59	@nex3 Do you have any thoughts or recommendations to add to sstephenson/sprockets#507?	spohlenz	nex3
1027	2015-12-23 12:48:49	@chriseppstein Suppose I am importing something from JSON to a map in sass. JSON doesn't support number keys but I know my keys are numbers and the numbers are important. SASS isn't always the primary consumer of data, and I shouldn't have to make all my data work around SASS. SASS really lacks the ability to parse data or makes it incredibly difficult and it really hurts its interoperability wit…	georeith	chriseppstein
1025	2013-12-11 22:54:23	As @robwierzbowski noted. There are good uses for overriding a spec function.	chriseppstein	robwierzbowski
1023	2013-12-07 01:19:39	This is expected. Sass doesn't use whitespace to determine whether to consider an operation unary or not, and `-` has higher precedence than ` `, so your property value is actually parsed like`0 (auto - ($footer-height + 1)) 0`. You can use @HugoGiraudel's workaround or write `0 auto (-($footer-height + 1)) 0`.	nex3	HugoGiraudel
1019	2013-11-25 17:53:46	@xzyfer You can email the test code: chris@eppsteins.net	chriseppstein	xzyfer
1019	2013-12-20 03:59:03	@chriseppstein did you end up looking into that project? Otherwise I'll commit some time to this over the week holiday break.	xzyfer	chriseppstein
1019	2013-12-23 20:54:30	@Snugug Those slow downs could very easily be a compass issue and not a sass issue, the compass css3 mixins are significantly slower than they were before (Because they do so much more than they used to).	chriseppstein	Snugug
1019	2013-12-23 21:27:17	@chriseppstein I removed all Compass CSS3 mixins UPDATE: In what I was running I noticed that there was still use of CSS3 Background Gradients. Having removed the calls to that and the Compass imports for Background Gradients, and the compile time hasn't improved by any substantial amount (reduces average compile time by ~2s). As a for instance, one stylesheet that absolutely does not touch Compa…	Snugug	chriseppstein
1019	2014-06-02 20:37:36	@nex3 code example of iterative tree traversal: https://gist.github.com/chriseppstein/27c45a9bf87d56152033	chriseppstein	nex3
1019	2014-06-04 17:53:11	@thedarkone I think you've got an old version of susy. Using susy (2.1.2), sass 3.3.8 $ sass -r susy slowfile.sass slowfile.css	chriseppstein	thedarkone
1019	2014-07-04 05:45:45	@chriseppstein thank you for trying. I also quickly tested your branch with the test defined here and have the same result as you (~2.5% slower). That would have been too easy.	idflood	chriseppstein
1019	2014-07-04 09:10:05	@idflood @chriseppstein that @tenderlove's article is easy to misunderstand. On MRI defining a method via `define_method` (instead of `class_eval`) uses 2x less memory **per method** definition, but as you've found out is slower **per method call** (about 30% slower on MRI, your diff of only about 2% is because overall not that much time is spent in invoking those methods). I don't think there is…	thedarkone	chriseppstein
1015	2013-11-26 06:34:02	I am trying to understand the opposition to this. `@import` was around before sass. Sass appropriated it so that the import is performed at compile time rather than request time. But then scss proceeds to break relative urls in it's implementation... I don't understand the viewpoint that urls would be "mangled" by fixing this. They'd be fixed, not mangled. Nor do I understand @chriseppstein's poi…	CrescentFresh	chriseppstein
1014	2013-11-14 14:49:57	@Snugug Why not? Maybe new features _should_ be an extension first. Then, if the feature is popular enough, it can become a core feature of Compass, then a core feature of Sass. I'm not saying no, but I don't see how HSB is any better than any other format provided by Adobe products. The last several versions have a single field containing the hex value, which seams more convenient to me than try…	cimmanon	Snugug
1013	2013-11-13 15:52:28	@Snugug The linked `sass-import-once` seems to be the de facto solution, copied, pasted, and reinvented regularly, however the drawback is: I'm very much looking forward to native `@import once`, don't get me wrong. As far as it's measure of improvement; it is "nice to have", perhaps "very nice to have" ( _though I'll concede, not's not "required"_ ). Code clarity is improved because the mental o…	northborndesign	Snugug
1013	2013-11-13 16:23:32	We've digressed a bit. The reason behind my suggestion was that `@end` allows one to escape from a file primarily for the `@import once` use case. Since we cannot conditionally `@import` files, we can achieve the desired behavior by conditionally _leaving_ the file preemptively. I haven't followed the discussion on `@import once` as intently as others have, however the longevity of the discussion…	northborndesign	Snugug
1013	2013-11-13 16:49:24	@chriseppstein Fair enough. Looking forward to conditional imports then.	northborndesign	chriseppstein
1013	2013-11-13 17:56:55	> @Snugug > As for the suggestion that it's in PHP and therefore it's okay, to quote @chriseppstein: > > > [W]e do not take any inspiration from the language design of PHP and most programmers view PHP as the quintessential example of bad language design How about `require_once`? It appears to me as a feature that Sass would benefit from. Consider the situation: two separate modules both depend o…	lolmaus	Snugug
1013	2013-11-13 17:56:55	> @Snugug > As for the suggestion that it's in PHP and therefore it's okay, to quote @chriseppstein: > > > [W]e do not take any inspiration from the language design of PHP and most programmers view PHP as the quintessential example of bad language design How about `require_once`? It appears to me as a feature that Sass would benefit from. Consider the situation: two separate modules both depend o…	lolmaus	chriseppstein
1010	2013-11-11 16:54:41	@chriseppstein In Singularity we use Breakpoint to query media context. If my media query matches my medium breakpoint then use the grid associated with it. I use media a lot more for context querying than selectors. Auto generating a fallback for things like rgba is a good one for property querying. If something has rgba I can query the selector and write a hex value fallback, then duplicate the…	scottkellum	chriseppstein
1010	2014-10-19 12:09:01	@Snugug I'm not here to pick a fight – just to understand and provide what little I have. IMO what you are asking for seems too complex and does not help to automate things. I could be wrong – but I'm failing to see how you would use such a feature generically while keeping it simple and understandable. Best to you and the guys – roger out :-)	jakob-e	Snugug
1010	2014-10-20 13:59:52	For me, the mental model of using `&` still works because MQs are combined like selectors and Sass allows nesting them like selectors. I’m sure @nex3 great insight into the language details and complications of this. I’m not sure we need a whole new model for context as the `&` model works well. I would be open to new models but as a language feature it should be simple, not too clever, and match…	scottkellum	nex3
1004	2013-11-16 00:49:08	@Snugug, thank you. You're right, i haven't read documentation for Sass 3.3 features yet (does it exist already?). I'm sorry for bothering you and others.	lolmaus	Snugug
1001	2013-12-13 18:05:30	@nex3 The nav-\* properties have accepted an ID since at least 2004, per spec: http://www.w3.org/TR/2004/CR-css3-ui-20040511/#nav-dir. I think this change predates SASS by at least a little bit. ^_^	tabatkins	nex3
999	2016-11-01 12:21:38	@nex3 Closed and old issue I know, but I can't find an open and relevant issue for this. Here's an example of where Stylus bests Sass because of property lookup: Sass: Stylus: It's not a big deal but I think it helps a lot with readability. Whereas with a var you can't immediately visually grep how often a var is used (and what the consequences are of changing it), you can immediately tell with a…	SamHH	nex3
998	2013-12-06 22:27:58	I agree with @chriseppstein. This isn't something that's widely useful enough to warrant inclusion. Sass also exposes a pretty reasonable Ruby API for watching files, so it's easy to make something like this for yourself without needing it to be in the Sass core.	nex3	chriseppstein
997	2013-11-04 19:49:59	@chriseppstein different calculations can create very large numbers before reducing them to the answer, for example using wilson's theorem to calculate prime numbers uses a factorial of `n` to determine if it's prime. Which in this case would make 24 the highest number you could use. The maclaurin series does the same thing, which is used to calculate many trigonometric functions (`cos`, `sin`, `…	thejameskyle	chriseppstein
996	2013-12-06 23:41:16	@nex3 what about something like the following:	Snugug	nex3
996	2014-01-10 03:46:20	I got curious how Python folk resolve this issue, as Python doesn't boast to be syntactically sweet as well as Sass. It turned out, they [use an `enumerate` helper function](http://stackoverflow.com/questions/522563/accessing-the-index-in-python-for-loops) for this which does a simple job: turns an array into a dictionary. So i made a similar function for Sass. Usage: Source: Seems to be working …	lolmaus	Snugug
993	2013-11-02 21:38:13	Your problem is not related to extending. You just forgot the ampersands, while you didn't forget them in the workaround. Here you go: Result: Demo: http://sassmeister.com/gist/7283712 @Snugug's first example won't work either due to missing ampersands. I think this approach violates the [KISS principle](https://en.wikipedia.org/wiki/KISS_principle) a lot. I find your workaround to be way more re…	lolmaus	Snugug
993	2013-11-02 22:52:55	@lolmaus I actually had hoped I wasn't forgetting them! I was riding on the idea that placeholders would "cut and paste" my `:hover`, etc. "selectors" onto the ampersand and behave like decorators to the parent selectors. Your solution and @Snugug's both work nicely. and answer the original question, so thanks! FWIW, I prefer @Snugug's namespacing, but @lolmaus raises an interesting point that pe…	tylrtrmbl	Snugug
991	2013-12-13 00:28:21	@nex3 Nope, that is it. If you have specifics you'd like to see cleared up or have questions, this is the place: https://lists.mozilla.org/listinfo/dev-js-sourcemap	fitzgen	nex3
990	2014-06-10 14:03:07	@nex3 Your example doesn't work anymore in Sass 3.3.8. Is there a way to solve this in another way?	hinok	nex3
984	2013-10-23 21:40:37	Thank you @chriseppstein, you're awesome!	lolmaus	chriseppstein
982	2013-12-06 22:26:44	@nex3 Comments taken and code updated	twalpole	nex3
982	2013-12-08 07:25:10	@nex3 ok - changes made and support extended to the current released version of Listen - From my tests a note will need to go with the 3.3 release that if users are on ruby < 1.9.3 they will need to also specify listen < 2.0 in their gemfile for gem to be able to work out the correct versions	twalpole	nex3
982	2013-12-14 06:16:23	@nex3 What about removing the listen dependency from the Gem, and only enabling the --watch functionality if listen is separately included into the users project? That way there could be a message explaining the issue if the user tries to use watch without having listen available, but wouldn't limit 1.9.3+ users to an old listen	twalpole	nex3
982	2013-12-14 07:40:26	@nex3 or I could implement the method from http://en.wikibooks.org/wiki/Ruby_Programming/RubyGems#How_to_install_different_versions_of_gems_depending_on_which_version_of_ruby_the_installee_is_using. To possibly solve the issue?	twalpole	nex3
982	2013-12-14 20:10:11	@chriseppstein Ok -- what about the option of removing the dependency and having a message if someone tries to use the watch functionality telling them they need to also include listen?	twalpole	chriseppstein
982	2014-01-13 20:17:59	@nex3 I've used 3.2 with multiple projects using Guard and haven't encountered any issues, primarily since I explicitly avoid any SASS-related watches. I just run my stuff through the compiler. Obviously what @chriseppstein is proposing is the sane alternative, but how long would that take? I would not mind to just get an error message if the version of 'listen' I depend on cannot be used for one…	julik	nex3
982	2014-01-13 20:17:59	@nex3 I've used 3.2 with multiple projects using Guard and haven't encountered any issues, primarily since I explicitly avoid any SASS-related watches. I just run my stuff through the compiler. Obviously what @chriseppstein is proposing is the sane alternative, but how long would that take? I would not mind to just get an error message if the version of 'listen' I depend on cannot be used for one…	julik	chriseppstein
971	2014-01-15 02:34:20	This patch is against stable. I've been trying to get it working on master. I've also implemented @nex3's suggestion to memoize all the offsets and it also tracks line numbers now too. I should be able to get a bow on this tomorrow then we should benchmark it again. @shepmaster do you have the files you were using for benchmarking your changes anywhere?	chriseppstein	nex3
971	2014-01-15 02:37:48	@nex3 A general problem I've noticed with stringscanner is that scanner.pos tracks the byte offset and not the character offset. I'm pretty sure we're misreporting column numbers when multibyte characters are involved. I'm not going to touch that aspect here and it's not clear whether sourcemaps are character based or byte-based. If they are byte-based, we need to track bytes for sourcemaps and c…	chriseppstein	nex3
971	2014-01-15 19:21:12	@chriseppstein `Sass::Util::MultibyteStringScanner` should handle multibyte characters correctly. Until we hear otherwise, I think it's safe to assume that source maps use characters rather than bytes.	nex3	chriseppstein
966	2015-02-27 00:04:09	@nex3 Do note that it's not a new feature; it's a regression. Used to work. If I do ever find some spare time, I'll pick it up where I left off!	pcantrell	nex3
955	2013-11-25 16:10:29	@nex3 Given mavericks shipped with Ruby 2.0, is there any movement on supporting newer versions? We're evaluating whether we want to maintain a fork in the interim vs waiting for a fix in master.	spicycode	nex3
955	2014-01-28 02:21:12	Thanks @nex3 awesome work!	metaskills	nex3
949	2013-10-15 20:03:22	This would be a very useful addition that prevents repetition without making the developer worry about it. I can repeat the same style any number of times but my code won't be bloated. Its not too transparent, but this is pretty much how your CSS is going to work and with source maps, it should be easy to detect, where this particular **final** style is being computed from. I know there are many …	rvinay88	pdaoust
949	2013-10-15 23:33:10	@pdaoust, I suggested it as a generic improvement. I trying implement OOCSS on a project. In which, I use jade for _templating out_ UI controls. I'm worried that the **weight** of the CSS would increase, as the project gets more complex. So, I suggest that, _two **exactly identical** rules within the same scope_ could be removed from the **resulting CSS**. And, Is there a way to label this as a "…	viswanathct	pdaoust
944	2013-09-30 20:36:44	@pdaoust Than you for your feedback. After a lot of refactoring this is how I'm trying to solve this: But generated CSS is like this:	mohsen1	pdaoust
944	2013-10-03 17:43:59	Thank you @pdaoust! That answers my question! I like the idea of hashmaps. When I started using Sass I thought even `if` and `for` statements are too much for CSS but now that I am demanding even more complex language features!	mohsen1	pdaoust
931	2013-10-04 00:24:06	@nex3 by the same argument you should remove numbers between 0 and 1 for lighten ?	AlexRiedler	nex3
909	2013-09-06 23:49:33	@nex3 the source of `colorOpacity` looks like this I'm expecting output:	lifeiscontent	nex3
905	2013-09-09 18:04:02	@jakob-e I appreciate your work on this. I've had to do some similarly gnarly work arounds myself. Have you ever tried to explain this to new team members? The main point of this thread is that the simple (native) solution to this problem exists and is about to be removed. @MrOrz I like your general concept. What I think could work: - create some documentation educating developers on some common …	xzyfer	nex3
905	2013-10-21 06:22:35	@chriseppstein do have an initial draft on this, or could you point me in the direction to investigate myself? I could be mistaken but I've yet to see this addressed either in the spec outlined in #774 or the test cases added for the resulting `@at-root` pull requests. > Specifically, this allows you to extend a selector via a mixin for all media contexts instead of just within the current media …	xzyfer	chriseppstein
901	2013-08-29 20:36:13	I share @nex3's perspective here. Scripting happens before all the selectors exist and so a script check for this seems like an inversion of control. We will have other ways of managing the ability to use `@extend` in `@media` in 3.3.	chriseppstein	nex3
901	2013-09-05 18:23:22	That's reasonable, no worries. My use was centered around `@media`, building a mixin wrapping mixin that says "placeholder exists? extend placeholder. !placeholder exists? create new placeholder with mixin content". @chriseppstein, can you point me to the 3.3 issue on extend/mqs?	robwierzbowski	chriseppstein
901	2016-02-08 18:52:03	Not all Sass concepts are created equally. Placeholders are a kind of selector -- they are not part of SassScript. If we add this, we would also be able to add `classname-exists()`, `id-exists()`, etc. @robwierzbowski @lukewatts The right way to do this is to track whether you have created the placeholder in question by storing that state a global variable.	chriseppstein	robwierzbowski
901	2016-02-08 20:38:59	@chriseppstein Hmmm. Not ideal but I do understand that placeholders are a different construct than functions and mixins, and it's probably not a priority. I often use mixins with extends and it just bugs me I can't existence check for them and offer a graceful alternative if they're not there. Thanks for clarifying though.	lukewatts	chriseppstein
892	2013-08-23 23:47:16	Yes, this is expected. See Chris's explanation in the issue @Snugug linked.	nex3	Snugug
887	2013-08-15 23:34:31	@chriseppstein So `$foo: some-new-default !default;` would need to be replaced by `$foo: if(variable-exists(foo),$foo,some-new-default);` for users to be able to override the value with `null`? I'm wondering, why doesn't `!default` already have that behavior? Currently, `$foo: null;` is equivalent to not declaring it at all, which renders it useless, but it seems a legitimate use case to me to wa…	alicexyl	chriseppstein
887	2013-11-19 00:17:07	@chriseppstein the solution provided is really going to help, happy to have it. :) But any chance we could have a similar but different keyword? like !defaulted or !existing or something? It's not a huge deal, but my users are mostly not sass people, so something like "$foo: some-new-default !existing;" would probably confuse them less....	gabriellecrawford	chriseppstein
884	2013-08-08 13:44:27	Thanks for the swift response, @chriseppstein. After further research it appears to be an [issue with the YUI compressor](https://github.com/yui/yuicompressor/issues/59). Sorry for posting a non-existent bug with Sass.	dcalhoun	chriseppstein
877	2013-08-02 13:30:15	@chriseppstein why doesn't the following generate all the possible selectors? Generated: Irony would have it in practice I actually would have liked `.T .T1 .a` in such a context. :) The use case for the example is when specifying style modifiers/context; 99% of the time I would like it to just use the immediate selector and then place the result in the context of the other selectors.	srcspider	chriseppstein
871	2013-09-17 05:58:41	@chriseppstein passing arguments to `@content` would be incredibly useful. Can we prioritize this issue?	elisechant	chriseppstein
871	2013-09-17 06:01:00	Yes please! I came across this issue recently and would love this to help tidy up some loops I've had to duplicate. On Tuesday, September 17, 2013, Elise Chant wrote: > @chriseppstein https://github.com/chriseppstein passing arguments to > @content would be incredibly useful. Can we prioritize this issue? > > — > Reply to this email directly or view it on GitHubhttps://github.com/nex3/sass/issues…	cjcheshire	chriseppstein
871	2014-03-21 14:14:29	@apfelbox No! Don't say it's like PHP, it'll never get implemented! ;-) Kidding, of course; kinda. I like the `using` syntax too. It's trivial, but I favor it as part of the "call" than of the content body: Instead of:	northborndesign	apfelbox
871	2014-11-28 10:29:57	Hi @chriseppstein and co. Has this (or similar) recently been implemented? I have a mixin and include which previously worked using the old method of declaring an empty global variable, changing it with a mixin, then it being available in the include statement via @content But now (in 3.4.9, ruby, windows command line, also latest version of prepros) the include statement is receiving an empty in…	davebeesley	chriseppstein
871	2015-08-02 15:25:58	@nex3 Where can I see libsass status?	stereokai	nex3
871	2015-11-20 14:31:05	@xzyfer a 2-months late thank you. Missed your comment. Looks like you guys definitely have a lot on your hands, but I'm glad it's finally officially acknowledged and part of milestone 4.	stereokai	xzyfer
871	2016-02-26 11:54:22	Just for the information, Jinja has quite similar solution with macros: http://jinja.pocoo.org/docs/dev/templates/#call Transfering it into Sass would look like this: Or for mentioned by @chriseppstein example at the beginning: Very simple and clean. And fully backward compatible.	ArmorDarks	chriseppstein
870	2014-01-22 10:14:02	Hey, @robwierzbowski, @nex3, We're hitting this same issue where we're **wrapping some third party libraries** inside a class. This is producing some invalid CSS for us. Bubbling the @-rules would prevent generating invalid CSS in such a case. What do you think? Thanks!	jbalsas	robwierzbowski
870	2014-01-22 10:14:02	Hey, @robwierzbowski, @nex3, We're hitting this same issue where we're **wrapping some third party libraries** inside a class. This is producing some invalid CSS for us. Bubbling the @-rules would prevent generating invalid CSS in such a case. What do you think? Thanks!	jbalsas	nex3
870	2014-01-22 18:31:46	@nex3 That would solve our (@jbalsas and I) use case, since I agree, there's no valid way to namespace `@keyframes` (but there's no valid way to namespace any at-rule, just any selectors inside of them). IMHO, bubbling them out makes the most sense for no other reason than preserving the validity (and preventing a case where, while vendors are working with them being nested now, it possibly break…	natecavanaugh	nex3
870	2014-01-24 09:47:34	@nex3 Thanks a lot for considering this! I'd like to add, that making sure we generate valid CSS will also improve interoperability between other tools. For instance, right now, we're having issues with a library that uses `css-parse` to go through our generated styles and fails because it can't parse them properly.	jbalsas	nex3
869	2013-07-30 12:13:28	@Snugug I can see how #139 _might_ fix it, but I don't see how the semantics of %selector in the context of an import are completely equivalent to an @import that doesn't run twice in all contexts, so I think this should stay open until #139 is comes to a conclusion/implementation. For what it's worth even a `@depends` directive is implemented, why should the behavior I describe not work in the c…	srcspider	Snugug
869	2013-08-02 22:54:36	As @Snugug has mentioned, this is the expected behavior. If you import the file that defines `%placeholder` twice, then it will be defined twice and extended twice. In the future we'll move to an import system that will import a file only once by default.	nex3	Snugug
865	2013-07-28 19:46:41	@Snugug - that is a larger conversation to have. At the moment, Sass-meister is a completely independent project from Sass, and its long term management, direction, and financial management of its donation system haven't been discussed directly. As it stands today, officially pointing to Sassmeister is a bit like http://git-scm.com/ pointing to github.com. It's not impossible, but the official gi…	hcatlin	Snugug
857	2013-07-22 17:09:34	@Snugug Ya, I feel like I'm talking to a wall too, so I'm going to stop for now. I have more productive things to do.	chriseppstein	Snugug
857	2013-07-22 19:23:13	@Snugug @chriseppstein Nevermind. I must have made a mistake experimenting with it the first time and wrongly interpreted issue https://github.com/nex3/sass/issues/336. I apologise for wasting your time with that. I guess I don't see any blocking issues with Sass at the moment, although issue https://github.com/nex3/sass/issues/324 still makes me cringe...	jslegers	Snugug
857	2013-07-22 19:23:13	@Snugug @chriseppstein Nevermind. I must have made a mistake experimenting with it the first time and wrongly interpreted issue https://github.com/nex3/sass/issues/336. I apologise for wasting your time with that. I guess I don't see any blocking issues with Sass at the moment, although issue https://github.com/nex3/sass/issues/324 still makes me cringe...	jslegers	chriseppstein
857	2014-03-30 00:17:01	@Snugug & @chriseppstein : Even though I've been able to improve my syntax significantly due to various improvements in Sass 3.3, the lack of dynamic mixins remains a problem for my implementations. No matter how much I improve the architecture of the meta-framework I'm building, I keep stumbling on the lack of dynamic mixins as a blocking issue. Just today, I found two use cases for interpolated…	jslegers	Snugug
857	2014-03-30 00:17:01	@Snugug & @chriseppstein : Even though I've been able to improve my syntax significantly due to various improvements in Sass 3.3, the lack of dynamic mixins remains a problem for my implementations. No matter how much I improve the architecture of the meta-framework I'm building, I keep stumbling on the lack of dynamic mixins as a blocking issue. Just today, I found two use cases for interpolated…	jslegers	chriseppstein
855	2013-07-19 21:45:51	@nex3 I've seen cases where the charset was stripped if the file had no non-ascii characters, even if it was specified explicitly. I think may be ruby version dependent.	chriseppstein	nex3
855	2013-07-19 22:17:12	@nex3 That might be tough to provide, as the issue is most apparent in our main.scss file with over 30 imports. I'll take some time this weekend and try to localize the issue to a certain file, or a certain combination of files.	danapplegate	nex3
855	2013-08-06 00:32:11	@chriseppstein I definitely have a reproducible case of this. Sass seems to remove an explicitly specified `@charset` if it doesn't think it's required, which I don't think is intended. (It's certainly annoying.) Happy to provide environment details. Ruby is 'ruby 1.9.3p429 (2013-05-15) [x86_64-linux] Brightbox' from the Brightbox PPA on Ubuntu 12.04. On this machine: Noticed this when our asset …	dominics	chriseppstein
855	2013-08-06 02:33:26	@nex3 See reproduction case above?	dominics	nex3
854	2014-02-18 00:15:11	@nex3 I hope I've addressed all of your feedback with these recent commits. Please let me know if there are any other improvements to be made.	eriwen	nex3
852	2014-10-08 06:48:46	@HugoGiraudel, @jakob-e: This is awesome! I'm trying to write my own `map-merge-recursive`, any idea how to achieve that? If I will succeed, I will post my solution here.	cibulka	HugoGiraudel
851	2015-04-21 13:14:21	@HugoGiraudel :+1: We really need the compass functionality built in at the sass level. LibSass won't add this functionality until its standard in sass. We need better consistency across the projects in that respect. @nex3 what are the updates on the module system?	Nevraeka	HugoGiraudel
851	2015-04-21 13:14:21	@HugoGiraudel :+1: We really need the compass functionality built in at the sass level. LibSass won't add this functionality until its standard in sass. We need better consistency across the projects in that respect. @nex3 what are the updates on the module system?	Nevraeka	nex3
851	2016-02-08 15:36:03	@nex3 According to http://sass-compatibility.github.io/ libsass 3.3 has reached full feature parity. What compatibility issues that block this issue are still left?	mootari	nex3
840	2013-07-08 19:41:38	@robwierzbowski, no serious problems, but let's assume we have tags with ids `item-blue`, `item-aqua` and `item-green` that we want to style by the `@each` depending on their names: There will be backgrounds for `#item-blue`, `#item-cyan` and `#item-green`, but not for the `#item-aqua`. These color name replacement exceptions must be remembered and styled separately.	lukaszgrolik	robwierzbowski
838	2014-02-05 20:11:45	@nex3 confused where I should put the ruby code example to make sourcemap URLs absolute. Is there some in config.ru where I should put it?	chanpory	nex3
837	2013-07-15 16:14:49	@HugoGiraudel To expand on @chriseppstein's explanation, the parenthesis don't actually make the list, but like in math they give grouping or precedence. So in `a b, c (1 2) d, e f` Sass says "`1 2` is a group, do that first. What do I do with it? The space makes it a list".	robwierzbowski	HugoGiraudel
837	2013-07-15 16:14:49	@HugoGiraudel To expand on @chriseppstein's explanation, the parenthesis don't actually make the list, but like in math they give grouping or precedence. So in `a b, c (1 2) d, e f` Sass says "`1 2` is a group, do that first. What do I do with it? The space makes it a list".	robwierzbowski	chriseppstein
837	2013-08-15 07:24:41	@HugoGiraudel 's recently blogged `slice()` function can also be used, to create a function that can define a single-item list containing an arbitrary list of items (variable checks removed) [EDIT: this is essentially the same approach as @jakob-e proposed in the 3rd comment; to wrap up a list of items as a single-item list you have to do it with a function]:	lunelson	HugoGiraudel
834	2013-09-30 23:04:25	@nex3 do you :+1: now?	chriseppstein	nex3
832	2013-07-19 20:49:24	> @chriseppstein wrote: > So we'd need to make a DeprecatedFalse class or something to that effect? If we wanted to do the deprecation thing, yes. > I think we should also return `null` instead of `0` for `str-index()`. Agreed. > @HugoGiraudel wrote: > Why not returning `false`? It makes sense. Because `null` is the standard value for indicating a lack of a result.	nex3	HugoGiraudel
832	2013-07-19 20:49:24	> @chriseppstein wrote: > So we'd need to make a DeprecatedFalse class or something to that effect? If we wanted to do the deprecation thing, yes. > I think we should also return `null` instead of `0` for `str-index()`. Agreed. > @HugoGiraudel wrote: > Why not returning `false`? It makes sense. Because `null` is the standard value for indicating a lack of a result.	nex3	chriseppstein
832	2013-12-04 22:50:22	@chriseppstein I agree with returning `null` too -- I was just toying around with `str-index()` for the first time today, expecting it to work like `index()`, and discovered this myself. (By the way, thank you for having made `index()` return a falsy value rather than `-1` like JavaScript does.)	pdaoust	chriseppstein
832	2013-12-09 23:57:45	@nex3 I was referring to the return value of `index()` rather than `str-index()`.	pdaoust	nex3
821	2013-09-27 23:16:25	There's one test failing. Landing #934 will allow me to fix. @nex3 if you have alternate suggestions for how to fix that test, please suggest.	chriseppstein	nex3
821	2013-10-02 22:58:44	@nex3 moar review please.	chriseppstein	nex3
818	2013-11-07 22:11:56	@chriseppstein what kind of indication would be good for you to enable it, i would find this an immensely useful feature seeing the impending death of ie8.	mcgoooo	chriseppstein
818	2013-11-07 22:50:34	@cimmanon is absolutely right that `calc()` can't be used in projects that require maximum browser coverage. I'm not using it for this reason in any of my projects. But this is not the case for everybody. I'm digging into Derby.js, a modern full stack framework based on Node. It doesn't support IE8 at all and is perfect for building rich internet applications that aren't supposed to be used on mo…	lolmaus	chriseppstein
818	2014-03-25 15:19:15	Super glad I found this issue! The [interpolate tip](https://github.com/nex3/sass/issues/818#issuecomment-19935841) @Snugug pointed out works like a champ, but I would love to see this handled automatically at some point. For now, the work around will suffice.	manovotny	Snugug
818	2015-09-09 21:50:00	Ok, here's my proposal for calc integration. calc() expressions should be parsed into SassScript AST expressions. The parsing should use the calc grammar with the exception that it will allow Sass variable references in place of a value. I think this is the most natural expectation from the author's perspective. Any SassScript expression that cannot be computed because the units are incompatible …	chriseppstein	nex3
818	2015-09-09 22:02:27	@chriseppstein would this proposal also support similar operations on calc expressions themselves? E.g. `calc(3px + 4rem) + 1rem - calc(2px + 5%) == calc(1px + 5rem - 5%)`, treating `calc()` as if they were parentheses.	davidkpiano	chriseppstein
818	2015-09-09 22:16:45	@chriseppstein :+1: thanks, even a simple version of this would save me so many headaches.	mcgoooo	chriseppstein
818	2015-09-11 21:06:35	@chriseppstein > Any SassScript expression that cannot be computed because the units are incompatible will no longer result in an error, instead that expression will output as a `calc()` expression. This has potentially serious browser support implications. Based on [caniuse](http://caniuse.com/#search=calc), there are about 10% of browsers in use today that don't fully support `calc()`, and for …	nex3	chriseppstein
818	2015-09-13 12:31:22	@nex3 i fully disagree with this, for websites such as the one i run (https://boomf.com) the support on desktop browsers is at 99%ish of our desktop browsers, and there is different concerns on mobile. to put it in context, we have made a business choice to not support below ie9, which supports calc with one minor bug (doesn't work in background position values) We have been using this on product…	mcgoooo	nex3
818	2015-09-14 04:00:21	@nex3 10% is low enough for some users. I'd like to build this and keep it behind a feature flag that can be enabled at compile time. When the percentage is low enough we can change the default. > On Sep 11, 2015, at 2:06 PM, Natalie Weizenbaum wrote: > > @chriseppstein > Any SassScript expression that cannot be computed because the units are incompatible will no longer result in an error, instea…	chriseppstein	nex3
818	2015-09-14 04:00:21	@nex3 10% is low enough for some users. I'd like to build this and keep it behind a feature flag that can be enabled at compile time. When the percentage is low enough we can change the default. > On Sep 11, 2015, at 2:06 PM, Natalie Weizenbaum wrote: > > @chriseppstein > Any SassScript expression that cannot be computed because the units are incompatible will no longer result in an error, instea…	chriseppstein	chriseppstein
818	2015-09-14 08:20:36	Apologies for my naivety. Is the issue with calc() purely that it allows arithmetic on units that Sass considers erroneous, or is there more to it? On 14 Sep 2015 14:00, "Chris Eppstein" notifications@github.com wrote: > @nex3 10% is low enough for some users. I'd like to build this and keep it > behind a feature flag that can be enabled at compile time. When the > percentage is low enough we can…	xzyfer	nex3
818	2015-09-14 08:20:36	Apologies for my naivety. Is the issue with calc() purely that it allows arithmetic on units that Sass considers erroneous, or is there more to it? On 14 Sep 2015 14:00, "Chris Eppstein" notifications@github.com wrote: > @nex3 10% is low enough for some users. I'd like to build this and keep it > behind a feature flag that can be enabled at compile time. When the > percentage is low enough we can…	xzyfer	chriseppstein
818	2015-09-14 22:30:44	> Is the issue with calc() purely that it allows arithmetic on units that Sass considers erroneous, or is there more to it? @xzyfer There's lots of issues with calc. - Presently we treat calc values as essentially strings right now, so when you change a variable from `2em` to `calc(2em - 2px)` which is still conceptually a numeric value but it can't be used in any further mathematical calculation…	chriseppstein	xzyfer
818	2015-10-02 22:31:59	@chriseppstein Exactly :smiley:.	nex3	chriseppstein
818	2015-10-05 08:46:27	I like how this has ended up. I think @nex3 and @cimmanon are on to something good here.	xzyfer	nex3
818	2015-10-05 09:26:15	Me too +1 On Monday, October 5, 2015, Michael Mifsud notifications@github.com wrote: > I like how this has ended up. I think @nex3 https://github.com/nex3 and > @cimmanon https://github.com/cimmanon are on to something good here. > > — > Reply to this email directly or view it on GitHub > https://github.com/sass/sass/issues/818#issuecomment-145465393.	mcgoooo	nex3
818	2016-04-19 17:29:55	@chriseppstein Yepp I just figured it out. I'm using `grunt` and I needed to updated a version number. That was a big headache for such a small fix... 😐 Thanks for your help, all.	jrauh	chriseppstein
818	2017-01-14 00:08:50	@nex3 I think it's 1.0.1. Maybe that's why. x]	trusktr	nex3
809	2013-06-21 06:44:29	As a matter of fact, I know and use `--check` (in several of my Makefiles). :smile: Unfortunately I don't know Ruby to do this myself, otherwise I would've given it a shot in creating a script. However, I figured that this makes sense as part of the Sass tool. To paraphrase @chriseppstein from above, the cli command is an interface from the Sass world to other Unix tools in the user's shell. As s…	Boldewyn	chriseppstein
807	2013-06-18 03:24:59	@nex3 Thank you for the tip about scss.	deemytch	nex3
806	2013-06-18 10:50:17	@nex3 I've updated to 3.2.9 but I get the same issue... ...that's the compiled output?	Integralist	nex3
806	2013-06-18 11:07:48	Yes, that's the expected output. It's not human readable, it's machine readable for tools like FireSass or Chrome's built in Sass support. On Jun 18, 2013, at 6:50 AM, Mark McDonnell notifications@github.com wrote: > @nex3 I've updated to 3.2.9 but I get the same issue... > > @media -sass-debug-info{filename{font-family:file:\/\/\/Users\/markmcdonnell\/Code\/vosbox\/workspace\/tabloid\/webapp\/st…	Snugug	nex3
805	2013-06-18 18:13:37	@nex3 Files are saved as UTF8, all files have @charset "utf8" declaration and the config sets encoding to utf8 too. It still happens when compileing Sass via Compass (I don't use Sass alone) on Windows, that these chars get destroyed.	djesse	nex3
803	2013-06-17 20:25:23	@nex3 We tried to standardize on Compass, but what we've run in to is lots of people just don't use Compass, or are moving to Ruby-less Sass compiling systems like Grunt through libsass/sassc. Having a language level way of including 3rd party code would provide a standard language level way of providing advanced functionality. As for the concern between a Ruby based config file and a Sass file, …	Snugug	nex3
803	2013-06-17 22:23:12	> @Snugug wrote: > We tried to standardize on Compass, but what we've run in to is lots of people just don't use Compass, or are moving to Ruby-less Sass compiling systems like Grunt through libsass/sassc. My understanding is that most people don't use Compass because they perceive it as "heavyweight" (as Rob mentioned). Having a package manager whose sole purpose is managing packages is a differ…	nex3	Snugug
803	2013-06-17 22:23:12	> @Snugug wrote: > We tried to standardize on Compass, but what we've run in to is lots of people just don't use Compass, or are moving to Ruby-less Sass compiling systems like Grunt through libsass/sassc. My understanding is that most people don't use Compass because they perceive it as "heavyweight" (as Rob mentioned). Having a package manager whose sole purpose is managing packages is a differ…	nex3	robwierzbowski
803	2013-06-17 22:23:12	> @Snugug wrote: > We tried to standardize on Compass, but what we've run in to is lots of people just don't use Compass, or are moving to Ruby-less Sass compiling systems like Grunt through libsass/sassc. My understanding is that most people don't use Compass because they perceive it as "heavyweight" (as Rob mentioned). Having a package manager whose sole purpose is managing packages is a differ…	nex3	chriseppstein
803	2013-06-18 01:24:36	Thanks for giving point by point input on this, Nathan. I appreciate the thoroughness. I'm personally unconcerned about package management — Bower handles everything I need for Sass/Compass extensions. I wasn't aware of `require`; I'll have to play around with it. If it works the way I'm guessing I think adding a Sass extension directory structure with a default require directory (like Compass' `…	robwierzbowski	Snugug
803	2013-06-18 19:14:31	@chriseppstein I agree on rallying around Compass and @robwierzbowski’s work has provided a means to use Compass in tandem with Bower. I was a hold out for a while on Compass and I think Compass needs to be branded better as a meta framework instead of a collection of CSS3 mixins. @nex3, maybe the Sass site can push harder for Compass as it is not mentioned anywhere ont he Sass home page? A lot o…	scottkellum	nex3
803	2013-06-18 19:14:31	@chriseppstein I agree on rallying around Compass and @robwierzbowski’s work has provided a means to use Compass in tandem with Bower. I was a hold out for a while on Compass and I think Compass needs to be branded better as a meta framework instead of a collection of CSS3 mixins. @nex3, maybe the Sass site can push harder for Compass as it is not mentioned anywhere ont he Sass home page? A lot o…	scottkellum	robwierzbowski
803	2013-06-18 19:14:31	@chriseppstein I agree on rallying around Compass and @robwierzbowski’s work has provided a means to use Compass in tandem with Bower. I was a hold out for a while on Compass and I think Compass needs to be branded better as a meta framework instead of a collection of CSS3 mixins. @nex3, maybe the Sass site can push harder for Compass as it is not mentioned anywhere ont he Sass home page? A lot o…	scottkellum	chriseppstein
803	2013-06-19 18:29:10	@chriseppstein What's the value in keeping them together? Just the work involved? Portions of Compass have become standard features of Sass in the past, haven't they? Extensions just seem like they should be a natural feature of Sass.	cimmanon	chriseppstein
799	2013-06-07 22:01:37	@thedarkone I was just looking at that gem. What is the benefit of using `ThreadSafe::Cache` instead of `ThreadSafe::Hash`?	chriseppstein	thedarkone
799	2013-06-08 00:15:24	@chriseppstein basically both `TS::Array` and `TS::Hash` have a really naive ["toy" implementations](https://github.com/headius/thread_safe/blob/master/lib/thread_safe.rb). Whereas `TS::Cache` (a Hash like cache) is a "serious business (tm)" thing :) (truly concurrent, mostly lock-free, with custom Ruby VM dependent backends: native JRuby ext, Rubinius, MRI etc), it also has useful "cache" method…	thedarkone	chriseppstein
798	2013-06-07 16:36:37	Thanks @chriseppstein, I figured it was something like that; it's a bummer because it does make things more compact, especially for conditionally assigning a variable. In my recent use cases, the drawback of the `@if` directive is that it has a different scope, so a variable has to first exist outside the directive in order for the directive to be able to conditionally assign it. It would be nice…	lunelson	chriseppstein
796	2013-06-11 15:55:40	@nex3 One reason why we might want to return true for features that we implement in 3.3 even though `sass-supports` is a new feature is that it would give other Sass implementations the ability to ship syntactic compatibility with 3.3 without needing to delay the release while they implement the other features. E.g. libsass or sassc might return false for `sourcemaps` while we return true. /cc @a…	chriseppstein	nex3
796	2013-06-11 22:23:22	@nex3 I'm done addressing your comments to-date on this PR.	chriseppstein	nex3
796	2013-06-19 21:11:17	@nex3 I've addressed all remaining comments. Good to merge?	chriseppstein	nex3
790	2013-12-14 07:19:04	@nex3 Thank you! <3	pwnall	nex3
788	2013-06-04 19:32:16	Hey @chriseppstein, Here is a better example of our issue. We have this Sass: We expect that should return: But instead, its returning this, which is inconsistent with Sass versions prior to v3.2.8: Thoughts?	craigkeller	chriseppstein
788	2013-06-04 21:17:21	thanks, @chriseppstein	craigkeller	chriseppstein
788	2013-06-07 20:04:42	@chriseppstein I think only the `c: d` selector in your example is incorrect. For `e: f`, putting `.parent1` before `.context` fulfills `.parent1 .child1 { @extend %bar }` and `.parent2 { @extend %foo }`. Similarly for `g: h`. I'm working on fixing the incorrect compilation here, though.	nex3	chriseppstein
788	2013-06-07 20:24:20	Just reverting 3700884c8c150e61da8d24168d25db34fccbd19b didn't fix the issue; it looks like 5bc676942daa24e81f4a473894652a18b8b85a41 is also contributing somehow. Reverting both commits simultaneously does fix @craigkeller's issue. Even going back before 3700884c8c150e61da8d24168d25db34fccbd19b doesn't fix @chriseppstein's `c: d` issue, which suggests that it may have a different root cause.	nex3	chriseppstein
784	2013-05-31 20:36:32	@chriseppstein Just to be clear: I don't care much about my own copyright either, but I believe the library authors deserve some credit and I'm legally required to leave their copyright in there anyway.	superlukas	chriseppstein
784	2013-05-31 21:15:07	@chriseppstein The use-case you're describing is relevant for all output styles but compressed, right? Maybe changing the behaviour based on the output style is the simplest solution. [Most](https://github.com/GoalSmashers/clean-css#how-to-use-clean-css-programmatically) [other](https://github.com/gruntjs/grunt-contrib-uglify#preservecomments) minifiers take some kind of options hash, but I'm not…	superlukas	chriseppstein
784	2013-05-31 21:16:41	@superlukas it applies specifically to compressed mode. That is the point of loud comments.	chriseppstein	superlukas
784	2013-05-31 21:46:52	@nex3 has a point. I just did some testing though and @chriseppstein is right too, Sass doesn't remove the comments. It seems to be a problem with Sprockets and/or Sprockets-Sass. I guess the content is piped through Sass more than just once and the comments are lost somewhere on the way.	superlukas	nex3
784	2013-05-31 21:46:52	@nex3 has a point. I just did some testing though and @chriseppstein is right too, Sass doesn't remove the comments. It seems to be a problem with Sprockets and/or Sprockets-Sass. I guess the content is piped through Sass more than just once and the comments are lost somewhere on the way.	superlukas	chriseppstein
784	2013-05-31 22:15:41	@nex3 Sass cares about the output. We want it to be beautiful. To look like hand-written code. I want to enable that, but no one has specifically asked for this so I'm not going to go to the mat for it. Feel free to take out the stripping logic, the multi-processor use case is a compelling one.	chriseppstein	nex3
783	2013-05-31 17:20:50	Yep, the `@for` directive is more efficient at this because index lookup is slower then index access. Though I grant you that both of these examples are less perfect than the one @Snugug provided in #570. Note that I think the need for index is actually going to diminish when we introduce maps. People don't want selectors named `.selector_N`. Colors like this have meaning. So expect this code wil…	chriseppstein	Snugug
780	2013-05-31 03:15:08	Hey @chriseppstein Thanks for the prompt reply. Let me see if I can make this clearer I want to know if it is possible to use my **Sass variable names** as **CSS selectors** using mixins So I have the following variables declared So in the #{$i} at the end, I want it to be replaced with the actual variable value (#xxx) from above But in the .blk-***, I want to print the name of the variable held …	rvinay88	chriseppstein
780	2013-06-01 05:06:26	Thanks @chriseppstein...Yeah I get the idea...very excited about the maps feature!!	rvinay88	chriseppstein
779	2013-05-30 20:27:28	I emailed a reply but I don't see it here: @nex3 I'd like to discuss this with you. I don't see how optional imports are wasted effort with future development plans -- would like to understand why you think this is true. This use case is an interesting one and I'd like to think about it more before discarding it out of hand.	chriseppstein	nex3
779	2016-05-26 19:09:48	@tam5 I don't think that @nex3 will change her opinion. She closed it!	yordis	nex3
777	2013-06-21 17:49:47	@nex3 I've addressed your code review comments. I've also refactored the watching code further to delegate watched directories and files to the importer objects and I've added tests for the watcher.	chriseppstein	nex3
774	2013-05-28 20:44:57	@nex3 it is semantically ambiguous, but not syntactically.	chriseppstein	nex3
774	2013-05-29 17:40:58	> @nex3 it is semantically ambiguous, but not syntactically. > > That is, it would be a semantic conflict if there was ever a html element added named without-xxx. But this is just a selector sequence at parse time. Whatever you want to call it, I don't want to hijack some specific valid selector syntax to have a special meaning in this context.	nex3	nex3
774	2013-05-31 23:38:27	I like the consistent syntax of @robwierzbowski's suggestion, but I don't like how verbose it makes the simple cases. What used to be `@at-root #{&}-foo { ... }` becomes `@selector (without: parent) { #{&}-foo { ... } }`, which is a lot more burdensome to read and write.	nex3	robwierzbowski
773	2013-05-28 21:04:43	I've filed the issue. Thank you for your kind help, @chriseppstein.	lolmaus	chriseppstein
765	2013-05-23 21:29:32	I'm skeptical that this will happen at all. Writing a formal specification is a colossal amount of work. That work has to be done by someone -- presumably @chriseppstein or myself -- and it would come straight out of time that could otherwise be spent improving the language. The value provided by a specification is just not large enough to warrant the effort. It's also worth noting that a specifi…	nex3	chriseppstein
764	2013-09-13 08:48:53	You're right @nex3, misread some comments, sorry about that. Keep up the good work! :+1:	stephanvane	nex3
756	2013-05-21 00:06:39	What @chriseppstein said. Also worth noting that we couldn't just do this universally because it could unpredictably re-order the source code. #116 is broadly tracking our optimization efforts.	nex3	chriseppstein
754	2013-05-30 15:27:50	@chriseppstein I don't think, that replaceing `transparent` with `rgba(0,0,0,0)` is the way to go: IE8- will not understand it and ignore the rule... and since the market share for IE8 is still a factor, it might cause some issues...	stryju	chriseppstein
754	2013-05-30 16:50:19	@chriseppstein great :)	stryju	chriseppstein
754	2013-05-30 18:39:35	@nex3 I'm somewhat torn on #363 when it comes to emitting values that have a more browser compatible representation. First off, it could cause regressions for existing users, and second off, I think we should always favor end-user experience over an aesthetic feature like #363. So I think we'll end up with a happy medium when that issue is addressed and I think `rgb(0,0,0,0)` should still output …	chriseppstein	nex3
747	2014-06-17 13:10:04	This also would be great to avoid doing this over and over: @chriseppstein: how do you plan `@error` to work?	battaglr	chriseppstein
740	2013-05-21 00:19:26	@chriseppstein I'm certainly sympathetic to those concerns. At the same time, we've been moving in the direction of adding more introspective functions, and right now there really isn't a way to do what these functions are doing. But maybe you're right and there isn't a reason to do what these functions are doing in the first place. I agree that we should see some use cases before we put these in.	nex3	chriseppstein
740	2013-05-22 17:58:38	Actually `strip-unit()` is what I call it in my own code too. I agreed with @nex3's point that `one-unit()` wasn't necessary and I'm amenable to calling the other two `with-unit()` and `without-unit()` but infact I call them `strip-unit()` and `assert-unit()`. As for the return statements you wrote above, it's precisely because of buggy results in using `$number / ($number * 0 + 1)` as a means to…	lunelson	nex3
740	2013-05-25 01:02:09	@cimmanon the `strip-unit` calls in that code are superfluous. `$font-size` and `$desired-size` both have `em` as their unit, so `$font-size / $desired-size` has no unit anyway. @lunelson writing functions that don't think about units sounds like an anti-pattern. > The input value might be in the range 0-100, with or without a percentage unit, or it might be in the range 0-1. This sounds very con…	nex3	chriseppstein
740	2013-05-25 01:21:36	@nex3, Sorry, you're right. Should be something like `$number * 0 + 1`, but the point is moot.	robwierzbowski	nex3
740	2015-04-21 22:40:29	@chriseppstein a valid use case for stripping units is in doing math to convert to or from vw/vh units (for example calculating suitable px or em values for fallback in browsers that lack vw/vh support). Since there is no uniform way of handling this conversion it must be done on a case-by-case basis, and requires stripping units.	amclin	chriseppstein
739	2013-05-31 22:04:45	@nex3 Mixins are good for small blocks of code meant to be re-used. A theme is a large block of code potentially spanning several files. Dynamic imports are an ideal way of handling this. Especially if you want to provide a code separation between the authoring of the core design and the theme.	chriseppstein	nex3
739	2014-02-12 23:51:29	@chriseppstein @nex3 any updates here?	lifeiscontent	nex3
739	2014-02-12 23:51:29	@chriseppstein @nex3 any updates here?	lifeiscontent	chriseppstein
739	2014-03-28 17:15:33	@nex3 : In https://github.com/nex3/sass/issues/779 you mentioned that you were planning on deprecating the `@import` feature, which is used in pretty much every Sass implementation of moderate to high complexity. Why not just extend the possibilities of the `@import` feature by allowing it to be used within control directives and/or mixins? This is how PHP's `include` ( http://www.php.net/manual/…	jslegers	nex3
739	2014-04-04 22:42:37	@nex3 : There's always a reason to maintain compatibility : stopping old code from breaking when you upgrade to a new version of Sass. This kind of crazy decisions makes me want to reconsider adopting Sass and just stick with plain CSS... or write my own Sass equivalent.	jslegers	nex3
739	2014-04-05 08:56:15	@nex3 : Another great use for polyfilling : if I could polyfill either the `@import` syntax or the new syntax in some way, I would not have to worry about deprecation. And then, of course, there's theming (https://github.com/sass/sass/issues/279).	jslegers	nex3
739	2015-07-11 09:50:57	@nex3 thanks for your reply! While I can agree that theming somehow can be solved with maps/mixins and so on, can you comment on about raised question in my reply https://github.com/sass/sass/issues/739#issuecomment-72394908, please? It something that can't be solved with mixins. Thanks in advance	ArmorDarks	nex3
739	2015-07-18 00:10:56	@nex3 can you elaborate on that?	Jakobud	nex3
739	2016-05-17 21:44:26	Can someone implement @nex3 s last suggestion on Semantic UI? I can't get it to work..	ShaggyDude	nex3
739	2017-01-12 20:46:45	@iErik @jslegers @alvinsight I don't see this happening anytime soon. Reading through the whole thread it seems that @nex3 (the primary contributor to this repo) is opposed to the idea and hasn't been sold on it by the further commentary.	natecox	nex3
739	2017-02-08 20:32:43	@nex3 because there is not a predetermined number of files. I'm not sure how your mixin suggestion solves that, because you still have to dynamically include them, and you don't know what the files are/will be. Lets look at it from a really simple standpoint: 1) A project has a 'generated' directory. This directory may or may not contain files. Could be one, could be ten billion. Doesn't matter. …	layton-glympse	nex3
739	2017-02-08 21:15:11	@layton-glympse When I read you description, different images flashes in my mind, but I can't clearly understand what exactly you're trying to do, thus can't provide best solution for it. Maybe it would be better if you'll demonstrate mock of a project, in which you're facing described issue? If @nex3 described your issue properly, I'm agreeing with her solution. That's how it should be done in s…	ArmorDarks	nex3
739	2017-02-09 09:36:32	@nex3 @ArmorDarks > Why not emit mixins rather than emitting files that directly include styles? Then you can choose whether and how to include each mixin. Because that's not how things work in a well-designed theming / skinning architecture. It simply doesn't work, for reasons I'll try to explain below. > I can't clearly understand what exactly you're trying to do, thus can't provide best soluti…	jslegers	nex3
739	2017-02-09 11:08:11	@nex3 I don't think you understood what @layton-glympse is trying to say, but as far as I understand he needs a mechanism to include a file or set of files that are not pre-determined, that is, he doesn't know what files are these in advance, it could be thousands of files, since they are dynamically generated, so he'd like to dynamically import them. He doesn't want SASS to be aware of all these…	iErik	nex3
739	2017-02-09 11:24:27	> @nex3 I don't think you understood what @layton-glympse is trying to say, but as far as I understand he needs a mechanism to include a file or set of files that are not pre-determined, that is, he doesn't know what files are these in advance, it could be thousands of files, since they are dynamically generated, so he'd like to dynamically import them. He doesn't want SASS to be aware of all the…	jslegers	nex3
739	2017-02-09 18:43:27	Guys, calm down. Devs are listening. @nex3 replied above, because she follows this issues. There won't be any major features till Sass will be completely moved to Dart, that it. It takes time, That's not their main job, you know.	ArmorDarks	nex3
739	2017-02-10 10:27:16	> Sorry I didn't care to read the rest of the discussion but my conclusion is that SASS simply might not be the best choice for projects of that nature, even thought I'd very much prefer to use SASS it seems that when dealing with scenarios like this, LESS might be a better option. And I say that not because I'm trying to undermine the SASS language or the Dev Team, but simply because I think SAS…	jslegers	nex3
739	2017-02-10 23:19:18	I've talked this over once again with @chriseppstein, and I think we've found a compromise that will largely address the patterns people want here while mitigating my concerns about comprehensibility and static analysis. We won't allow `@import` (or its forthcoming replacement, `@use`) to be used dynamically. Instead, we'll provide a function (I'll call it `load()` for now, but don't take that as…	nex3	chriseppstein
739	2017-02-10 23:31:38	@nex3 Much appreciated that you guys gave this some thought/discussion. Very exciting to get an actionable response on this. Let me see if I understand it straight (I understand that this is a conceptual discussion and subject to huge modification): This (potentially) new `load()` function will be something we can pass a filepath to, which then returns a map containing functions, mixins, and CSS …	layton-glympse	nex3
728	2013-05-10 16:10:57	Thanks @chriseppstein for taking it here.	Subash	chriseppstein
727	2013-04-30 06:39:00	@robwierzbowski it's explained on this page, near the bottom: http://learnboost.github.io/stylus/docs/bifs.html. The basic idea is that add-property() is a function which takes two arguments, one for a property name, one for the value(s), and the value argument can also contain functions. It might get hairy if you try to pass a function which also wants to add a property but in theory that could …	lunelson	robwierzbowski
727	2013-04-30 14:23:31	A `current-property()` function seems fine to me. We're adding `&` to SassScript and that is basically `current-selector()`. I agree with @Snugug here. A mixins job is to emit multiple properties. But I think the point here is that a value can be represented differently when it comes to different properties or even for the same property as fallback values. In ruby extensions I accomplished this f…	chriseppstein	Snugug
727	2013-04-30 14:56:19	After reading up on Stylus, it's much closer to programatic language and is comfortable adding a lot of magic (invisible mixins, language defined variables, etc.). Since that's not the philosophy of Sass, and since without them I can't see `add-prop()` being simple or predictable (especially when a function is a single value in a value list), I don't think it's a good fit. @chriseppstein, `curren…	robwierzbowski	chriseppstein
727	2013-04-30 15:14:42	I updated my code example, please re-read it if you read it already. @robwierzbowski re: maps. I had the thought of whether maps make this need go away but decided they didn't. Here's how they're different: Aspects have a default value. This allows them to work with code that doesn't expect aspect values. Additionally, an aspect exists on a complex value (a list or a map) if that complex value ha…	chriseppstein	robwierzbowski
727	2013-04-30 16:56:22	@chriseppstein I'm not sure I understand aspects: is it adding another value to a variable? How is the example above more efficient than a typical rem mixin? @cimmanon's example looks equivalent to me, at least in terms of verbosity. However I agree that `current-property()` would be nice, and have uses beyond the use-case of adding properties from `@functions`, such as referring to map-names by …	lunelson	chriseppstein
727	2013-05-10 02:48:37	@nex3 I understand your initial reaction to this. Happy to brainstorm to see if we can come up with something better.	chriseppstein	nex3
727	2013-06-07 09:45:25	@chriseppstein re: your comment above, that `&` == `current-selector()`, are you suggesting that `current-property()` might already be possible in ruby? Would you be willing to shed some light on how it would work? If the SassScript methods for it already exist I'd _really_ like to implement it in my own code. As for core Sass, I understand all the objections above but personally regard functions…	lunelson	chriseppstein
727	2013-07-07 21:58:22	@chriseppstein Re: your suggestion for aspects, I added a function to Team Sass's [Jacket](https://github.com/Team-Sass/jacket) that does something similar. Could be useful if people want to build things with aspect-like functionality until something is worked out on the Sass level.	robwierzbowski	chriseppstein
719	2013-05-23 14:30:11	Our listen dependency should be declared in our gemspec so that the version can be resolved correctly by tools like bundler. Also, @nex3, what is needed to support the more recent API? Is there an issue tracking that?	chriseppstein	nex3
719	2013-05-23 21:13:17	bea480bd6b70ffd8f41ec75dfecb3e922d2ebe85, which closed the issue, makes sure Sass stable won't load listen >= 1.0. 47381156165c00870099b227d675b6b4f64dd7dc stops bundling it on master, and declares a version constraint that excludes listen >= 1.0. There should be no way to use the wrong listen version now. @chriseppstein guard/listen#112 has been fixed, but guard/listen#111 is still blocking our …	nex3	chriseppstein
713	2013-05-31 20:54:34	@nex3 Sure I'd be happy to. I'll ping you in the initial comment.	ryanburnette	nex3
713	2013-06-12 04:47:18	@nex3 As requested, I've updated the commit to retain the comments when converting from sass to scss, rather than throwing them away. I've set the type on the (previously discarded) comments to `:quiet`. I'm not sure if that's correct or a mistake: let me know if it's important to support the `/*! loud comment */` type for this use case.	fblee	nex3
706	2013-04-18 20:59:15	@lolmaus as @robwierzbowski pointed out, adding an extra set of parentheses doesn't create an extra level of list nesting. Parentheses aren't list delimiters; they just group order of operations. `($a)` is always the same as `$a`. > This definitely seems like a bug though — no matter what you do with a single dimensional list, even if it's explicitly space separated, `append()` with a comma separ…	nex3	robwierzbowski
706	2013-04-18 21:13:55	@nex3 You're right, this is the documented behavior. I don't mind the way things work, but in general I think people are surprised when append transforms existing list separators. Correct me if I'm wrong, but I believe parenthesis can be list delimiters.	robwierzbowski	nex3
706	2013-04-18 21:27:17	> @nex3 You're right, this is the documented behavior. I don't mind the way things work, but in general I think people are surprised when append transforms existing list separators. The returned list has to have a separator. If you want it to keep the old separator, don't pass an argument to `$separator`. If you're passing `$separator`, I don't understand how it's unexpected for the returned list…	nex3	nex3
701	2013-04-17 23:04:29	Thanks, @nex3. Ruby beginner.	robwierzbowski	nex3
695	2013-03-22 20:08:47	You make a pretty compelling case for the utility of some of these warnings. That said, I still don't like the idea of warnings that make the code less readable, like the warnings for `!:foo` and to some degree uninitialized instance variables (although the `@throw_err` issue is worrisome). I'll go through the individual commits and leave review comments. Once those are addressed, I'll merge in e…	nex3	tenderlove
695	2013-03-22 21:28:19	> You make a pretty compelling case for the utility of some of these warnings. That said, I still don't like the idea of > warnings that make the code less readable, like the warnings for !:foo and to some degree uninitialized instance variables (although the @throw_err issue is worrisome). I prefer my libraries to run warning free so that app developers are free to make the choice to use `-w` or…	tenderlove	tenderlove
691	2013-03-27 17:27:53	Thanks @robwierzbowski: Yea, there are various workarounds, they're just less intuitive. I don't know how high of a priority a native implementation would be, but it'd still be nice to see.	northborndesign	robwierzbowski
691	2013-07-17 16:03:49	The flexibility in the version @chriseppstein posted would be great. As noted; sure, it's easy enough to do _most_ things by hand, but the brevity afforded by some native support ( _not to mention the flexibility of something like `by` in this case_ ) would be more than welcomed ( _and leveraged_ ) I'm sure.	northborndesign	chriseppstein
691	2013-07-19 14:33:31	@nex3: If you're going to use the logic that going by 2 is easy to do by hand, going by -1 should be easy enough... I think that adding some sort of extension to change the step would be a good thing.	Undeterminant	nex3
691	2013-09-17 06:58:12	I added a PR for implementing a decrementing loop (`@for $i from 10 to 1` as @nex3 suggested). Sorry I couldn't get hub to add the PR to the issue directly, had a lot of trouble with it - seems there are some problems with Github's new 2FA.	robinroestenburg	nex3
690	2013-03-23 00:20:42	@robwierzbowski Globbing won't really work with a module system though. Modules should have a single entry point where they 'export' what consumers need.	anthonyshort	robwierzbowski
690	2014-11-24 03:35:54	+1 in general. Coming to Sass I kinda expected this feature to already be implemented and thought I had discovered a bug. @jslegers -1 If you allow customizing the name of the index file, you'll end up with incompatible vendor packages. If vendor A settles for `_module.s[ac]ss`, but vendor B goes with `_entry-point.s[ac]ss` and the user (you) decides to use `_index.s[ac]ss`, they won't be able to…	buschtoens	chriseppstein
684	2013-03-22 22:08:44	@nex3 I want to remove the need for Ruby in the modular scale extension. While CodeKit, Mixture, and other tools do support extensions, the process is far too complex for a significant portion of that audience. Distributing Ruby extensions via Bower is also problematic. to be clear, `pow(5px, 2) = 25px` and `pow(5px, 2.5) = 55.901699437px`. Your example would result in square pixels. I have found…	scottkellum	nex3
684	2013-03-22 22:32:00	> @nex3 I want to remove the need for Ruby in the modular scale extension. While CodeKit, Mixture, and other tools do support extensions, the process is far too complex for a significant portion of that audience. Distributing Ruby extensions via Bower is also problematic. What makes this so difficult? Ruby-based extensions are never going to be completely avoidable for complex operations. I'd lik…	nex3	nex3
684	2013-03-22 23:35:43	@robwierzbowski Kinda like https://github.com/scottkellum/sassy-math :tongue: If we're missing something, happy to add more.	Snugug	robwierzbowski
684	2014-12-01 15:55:07	I was just working on the exact same thing @Snugug. At some point an x^2.4 was needed for almost all colors in that calculation. Using the Sass-native `pow()` function from https://github.com/terkel/mathsass 10 times resulted in a serious slowdown in compile speed. This was the only Sass-implementation I was able to find for decimal exponents. My purpose with this was automatic color adjustment t…	torkiljohnsen	Snugug
684	2015-03-25 11:00:33	I realize a conversation I had with @nex3 at SassConf about this somehow didn't make it in to this thread. She said that she would be much more likely to be OK with more Sass-land functions (including a full math package) once #1094 landed and they could be bundled as optional libraries someone could pull in. Actually, on second read, she seems to mention it [in this commend above](https://github…	Snugug	nex3
684	2015-03-25 12:19:04	@Snugug @nex3 I understand that Sass can easily be extended with Ruby, as a [lib extension](https://github.com/sass/libsass/pull/919), or through [Eyeglass](https://github.com/sass-eyeglass/eyeglass). However I think the argument this thread is trying to make is that this is important as a core feature of the Sass spec. There are environments where deep level Sass extensions are difficult and the…	scottkellum	Snugug
684	2015-03-25 12:19:04	@Snugug @nex3 I understand that Sass can easily be extended with Ruby, as a [lib extension](https://github.com/sass/libsass/pull/919), or through [Eyeglass](https://github.com/sass-eyeglass/eyeglass). However I think the argument this thread is trying to make is that this is important as a core feature of the Sass spec. There are environments where deep level Sass extensions are difficult and the…	scottkellum	nex3
684	2015-03-25 14:10:08	The idea is, once namespacing is available, if I understood @nex3 correctly, is that more core functions could be shipped as optional imports so as to not pollute the namespace.	Snugug	nex3
679	2013-03-09 01:44:46	@nex3, that's the case I was missing. I got around that exact situation by using and testing for comma separated lists at points in my code, but it was a bit hackey.	robwierzbowski	nex3
677	2013-03-08 09:26:17	Thank you for fixing this @nex3	lukearmstrong	nex3
665	2014-03-13 13:37:15	@borodean, well, it's technically allowed to shoot yourself in the foot. :) Seriously though (pun not intended), it's a matter of understanding how the Sass parser interprets code. It tries to treat an item as a color before trying to treat it as a string. It's just an unfortunate thing that every Sass newbie stumbles upon. But changing the way it works will break most existing code, so @nex3 wil…	lolmaus	nex3
659	2015-06-19 10:02:15	We are facing this issue in Font Awesome I just noticed that suggested solution does not work for all sass implementations E.g, with @andrewgrewell 's approach: Input: Output: http://sassmeister.com/gist/d484e00fe9243d4ba0c8 ## http://jsfiddle.net/tagliala/s4xh54k3/ @kaelig 's approach doesn't work at all on jsfiddle Refers to https://github.com/FortAwesome/Font-Awesome/pull/6728	tagliala	kaelig
652	2013-02-25 19:13:54	@mxcl That's not fair. @nex3 explained the behavior and believing it to be not a problem, he closed the issue. He didn't misunderstand it. The working directory is a good default for most users -- especially for local development, but as a production concern it could be important to invoke sass compilation with the `-I` option to specify the root of your project's sass directory so that files wil…	chriseppstein	nex3
646	2013-02-22 22:07:05	Is it not stated in the SASS Reference File that the compiler does delete / omit null values and empty list in the CSS output? Hence I am with @robwierzbowski here. I just had a small encounter of the same type, which does confirm.	StefanoRausch	robwierzbowski
642	2013-05-31 21:40:18	@nex3 It's a good point that you make about clarity there. I like how python distinguishes keywords from positional arguments. Anyways, this is an orthogonal issue I'll think about it more and create a separate issue down the road after actually having used the current plan in practice. The pain of deprecation is already incurred, so delaying doesn't really add much cost.	chriseppstein	nex3
640	2013-02-02 02:14:37	As @robwierzbowski explains, `@extend` is all about moving selectors around -- **not** CSS rules. In order to support cross-`@media` extend, actual CSS rules would have to be copied and moved, which is unexpected and contrary to the way `@extend` behaves in every other circumstances. In addition, it can cause unexpected changes in specificity to the CSS output. If copying the CSS is the behavior …	nex3	robwierzbowski
626	2013-02-23 00:29:59	I'll take a swing at it. @nex3 do you prefer `call` or `invoke` (or something else) for a generic function calling function?	chriseppstein	nex3
626	2013-03-11 12:15:31	@lunelson Interpolating a @media string (which gets printed straight out to CSS) and interpolating a mixin call (which then needs to dynamically call another piece of code) are very different processes, so it shouldn't be too surprising that it didn't work (especially considering you can't interpolate variables or functions either). As stated above by @chriseppstein, he thinks that they'll be abl…	Snugug	nex3
626	2013-03-11 12:15:31	@lunelson Interpolating a @media string (which gets printed straight out to CSS) and interpolating a mixin call (which then needs to dynamically call another piece of code) are very different processes, so it shouldn't be too surprising that it didn't work (especially considering you can't interpolate variables or functions either). As stated above by @chriseppstein, he thinks that they'll be abl…	Snugug	chriseppstein
626	2013-03-11 13:14:57	Thanks @Snugug, I see your point and I missed @chriseppstein's mention concerning `@include` above. All good then, glad to hear it.	lunelson	Snugug
626	2013-03-11 13:14:57	Thanks @Snugug, I see your point and I missed @chriseppstein's mention concerning `@include` above. All good then, glad to hear it.	lunelson	chriseppstein
626	2013-03-23 07:40:38	@chriseppstein how goes the work on the call/invoke methods? I ran into the need today and spent an hour trying to homebrew a solution in pure SASS before I realized it was impossible. I'd love to help, but unfortunately I have no ruby experience, and glancing over the apparently relevant files (interpolation.rb and functions.rb?), I realized this might not be the best project to jump in on headf…	joshuafcole	chriseppstein
626	2013-06-24 17:27:32	@Snugug @cimmanon The issue here is that using a variable is not forced. Any valid SassScript expression would be allowed, including no indirection at all. So any syntax we choose must allow for a bare identifier to be unambiguous. This is the case for `@include $my-mixin`, but this implies that `@include $my-mixin($a, $b)` or `@include some-fn-that-returns-a-mixin-name($asdf)($a, $b)` would be v…	chriseppstein	Snugug
626	2013-06-24 17:31:52	@chriseppstein That's exactly what I'm implying. I would assume the same would be true for either of your proposed syntaxes, and that's how it would work with interpolation. For me, the most common use for this feature would be something like the following (and why I like interpolation): Or, with interpolation, would look something like the following:	Snugug	chriseppstein
626	2013-06-24 17:39:55	@Snugug the problem is that we need to know what parts of that expression are the SassScript that means the mixin name and what parts are the argument list so that we can parse them appropriately. It's very hard to suss out the last parenthesis group using either a regexp or recursive descent parsing. As such, I'm pretty sure we need to have a way to demarcate the argument list expressions from t…	chriseppstein	Snugug
626	2013-06-24 17:39:55	@Snugug the problem is that we need to know what parts of that expression are the SassScript that means the mixin name and what parts are the argument list so that we can parse them appropriately. It's very hard to suss out the last parenthesis group using either a regexp or recursive descent parsing. As such, I'm pretty sure we need to have a way to demarcate the argument list expressions from t…	chriseppstein	nex3
626	2013-06-24 19:47:09	@Snugug right. As I stated originally "What i don't like about this is that it makes include seem like it could include things that aren't mixins". But I don't want to solve this with interpolation, nor a new directive. Some other keywords are fine though.	chriseppstein	Snugug
626	2013-06-24 20:14:17	@chriseppstein Unless the user is _really_ confused, I highly doubt anyone is going to believe that `@include` can be used on anything other than a mixin. Other languages seem to do just fine without adding new language constructs for functions vs variables containing functions. It's been quite a while since I've used PHP, but this _should_ work (also note that passing functions around as argumen…	cimmanon	chriseppstein
626	2013-06-24 20:24:02	@chriseppstein: Is your argument against interpolation solely readability? Each of the alternate suggestions puts a higher mental burden on me than reading an interpolated string. If interpolation isn't going away for variables, i.e. `#{$foo}-something`, I would much rather see an existing language construct reused for an expected result than a new new directive added. For me, `#{$foo}(args)` is …	robwierzbowski	chriseppstein
626	2013-06-24 20:32:20	@cimmanon I don't let PHP inspire any of my language design :) In the javascript case, the variable foo is bound to a function reference. SassScript does not have first class references for mixins and functions. Are you proposing that we create such a construct? To this point, it hasn't seemed necessary and I still don't see a strong argument for it. It implies we have to introduce new definition…	chriseppstein	robwierzbowski
626	2013-06-24 20:41:25	@chriseppstein Thanks. If the common interpolation use case is being replaced with maps I rescind my argument.	robwierzbowski	chriseppstein
626	2013-06-25 00:28:35	@chriseppstein Until I started using languages that offered first-class functions and currying, I didn't think I needed them either. Of course I'm not suggesting that you take inspiration from PHP, but for better or worse it _is_ a language most web programmers are familiar with. As for the JavaScript example, I could have just as easily written `var foo = parseInt` or any other previously define…	cimmanon	chriseppstein
626	2013-06-26 00:03:39	@robwierzbowski I had two concerns with that: 1. it obviously precludes defining a mixin named `mixin`. I'm not super worried about this one. as the same issue exists for the `call` function. However, there's an interesting side note: you _can_ use `call` to call a `call` you've defined yourself. 2. Maybe it's mental baggage, but imagining a function that calls my function and returns the value i…	chriseppstein	robwierzbowski
626	2013-06-26 00:03:39	@robwierzbowski I had two concerns with that: 1. it obviously precludes defining a mixin named `mixin`. I'm not super worried about this one. as the same issue exists for the `call` function. However, there's an interesting side note: you _can_ use `call` to call a `call` you've defined yourself. 2. Maybe it's mental baggage, but imagining a function that calls my function and returns the value i…	chriseppstein	nex3
626	2013-06-26 16:33:56	The more I see `@include mixin $foo [with (arglist)]`, I'm generally OK with it, but I'd have to agree with @lunelson that, while I'm OK with it, it doesn't seem as elegant a solution as interpolation (which I know you dislike). All of the suggestions presented, including the functions presented by @robwierzbowski and the flag syntax I proposed, while are good alternative syntaxes, do not provide…	Snugug	robwierzbowski
626	2013-06-26 16:33:56	The more I see `@include mixin $foo [with (arglist)]`, I'm generally OK with it, but I'd have to agree with @lunelson that, while I'm OK with it, it doesn't seem as elegant a solution as interpolation (which I know you dislike). All of the suggestions presented, including the functions presented by @robwierzbowski and the flag syntax I proposed, while are good alternative syntaxes, do not provide…	Snugug	nex3
626	2013-06-26 21:02:20	We need a :+1: from @nex3. :pray:	chriseppstein	nex3
626	2013-06-28 20:48:39	@chriseppstein I didn't mean to provoke, I was simply acknowledging that one might validly object to how it looks. However I dont' think it's jibberish either. I think devs who need this feature will find it readable. That being said I see your point re: interpolating of CSS declarations vs interpolating of Sass directives in terms of logical consistency; but if one decides that this is not a pla…	lunelson	chriseppstein
626	2013-06-28 21:03:37	> I didn't mean to provoke I didn't mean to sound so harsh. > I think devs who need this feature will find it readable. Perhaps. But I think the devs who don't need this feature but are trying to understand the code built by the people who did, will be very confused. This is a very important use case to me. > if that doesn't seem right to you It doesn't seem right to me. It makes it look like the…	chriseppstein	nex3
626	2013-07-07 21:35:56	I've been thinking about it, while a bit clunky, I'm OK with it. @nex3, thoughts? This functionality is really needed for advanced Sass work.	Snugug	nex3
626	2013-07-19 23:51:23	@ chriseppstein I had started issue https://github.com/nex3/sass/issues/857 a day ago. It was user @Snugug who said it was a duplicate of this issue, refered me to here and closed my issue. Should I reopen it?	jslegers	Snugug
626	2013-10-30 10:55:15	So this thread has been inactive for a while. Those who were most interested are probably working with 3.3.0rc1 now to see what can be done; but as far as I can tell the original concerns haven't been completely addressed and I'm wondering where it all stands. As @chriseppstein said: > it's incongruous from a user's perspective why they can interpolate a placeholder selector for extend but not fo…	lunelson	chriseppstein
626	2013-10-31 16:43:37	@chriseppstein : If people prefer interpolation to maps for a specific implementation, shouldn't they be able to so choose that syntax instead of having the language creators decide it for them? And while I get your point about variable interpolation, i don't see why you don't just allow any part of your SCSS to be interpolated with the `#{$var}` syntax? Not only would you have consistent interpo…	jslegers	chriseppstein
626	2013-12-26 14:11:19	Having recently written my first code using the new `call()` functionality of 3.3, I'd like to revisit this as I truly love how dynamic it makes my libraries. I firmly believe that mixin interpolation is a must-have feature for Sass, so we should work out defining a syntax we're al happy with. So far, the two front runners seem to be interpolation and `@include mixin()`. Having worked with `call(…	Snugug	nex3
626	2013-12-26 14:11:19	Having recently written my first code using the new `call()` functionality of 3.3, I'd like to revisit this as I truly love how dynamic it makes my libraries. I firmly believe that mixin interpolation is a must-have feature for Sass, so we should work out defining a syntax we're al happy with. So far, the two front runners seem to be interpolation and `@include mixin()`. Having worked with `call(…	Snugug	robwierzbowski
626	2013-12-26 14:11:19	Having recently written my first code using the new `call()` functionality of 3.3, I'd like to revisit this as I truly love how dynamic it makes my libraries. I firmly believe that mixin interpolation is a must-have feature for Sass, so we should work out defining a syntax we're al happy with. So far, the two front runners seem to be interpolation and `@include mixin()`. Having worked with `call(…	Snugug	chriseppstein
626	2014-03-29 23:20:26	@chriseppstein : Due to various improvements in Sass 3.3 (muchos kudos for that!), I've found a far more elegant syntax for my implementation, although I still need interpolation of mixins to get where I want. This is basically the sort of thing I'd like to achieve... ## Input: --- ## Output:	jslegers	chriseppstein
626	2014-03-29 23:47:09	@chriseppstein : Additional to easy polyfilling, another use case would be custom CSS properties. See this example : ## Input: --- ## Output:	jslegers	chriseppstein
626	2014-10-02 16:35:40	@lunelson Ok. I retract "I don't like that this directive now looks like a function call, where all the others look like statements." This is the best option we have. I support adding `@include ($mixin-name, $arg-list...)` and a corresponding syntax for defining mixins: `@mixin ($mixin-name, <arglist definition>)` @nex3 what say you?	chriseppstein	nex3
626	2014-10-02 16:40:22	Would arglist allow for named arguments? I think, especially for mixins, that they'd important > On Oct 2, 2014, at 12:35 PM, Chris Eppstein notifications@github.com wrote: > > @lunelson Ok. I retract "I don't like that this directive now looks like a function call, where all the others look like statements." This is the best option we have. > > I support adding > > @include ($mixin-name, $arg-li…	Snugug	nex3
626	2014-10-02 16:43:50	@Snugug yes, we support this now if you pass arglist as a map. You can pass positional and keyword args as `@include foo($args..., $kw-arg-map...)` since 3.3.	chriseppstein	Snugug
626	2014-10-11 14:50:36	@chriseppstein it seems to me a use-case for dynamically creating mixins would be passing a `@content` block from the running mixin to the one that's being created—sort of a 'factory' mixin if you will. However, this would require that the `@content` be passed on as SassScript and not be evaluated... only evaluated later, at the runtime of the new `@mixin`. Thoughts?	lunelson	chriseppstein
626	2014-12-15 15:05:03	@Undistraction you can currently do [`call($name, $args...)`](http://sass-lang.com/documentation/Sass/Script/Functions.html#call-instance_method), so dynamic function calls are possible. @nex3 I like `@include call($name, $args...)` and agree that mirroring the function syntax would be good.	Snugug	nex3
626	2014-12-15 15:07:43	@Snugug Calls yes, but not declarations.	Undistraction	Snugug
626	2015-01-30 21:30:03	@chriseppstein If you strongly prefer that to `@include include()` or `@include call()` I could be persuaded.	nex3	chriseppstein
626	2015-01-30 23:06:33	@nex3 Well my preference was for `@include ($mixin-name, $arglist...)` but if we have to have a special mixin name then of those three, I feel `mixin` is by far the most readable.	chriseppstein	nex3
626	2015-02-12 10:36:12	Wow, great thread. I've stumbled upon this due to wanting to dynamically call a mixin within a loop and I hit the problem you've all faced. @chriseppstein - :+1: for being so awesome...(schmoozing over)...how close are you guys to getting something like this in? It'd be a life saver right about now :)	danielpeplow	chriseppstein
626	2015-03-29 18:51:19	+1 @chriseppstein suggestion `@include ($mixin-name, $arglist...)` reads better.	mtpultz	chriseppstein
626	2015-09-01 08:48:37	I would agree with @chriseppstein: including mixins dynamic doesn't need to be similar to invoking functions dynamically. Indeed, the `@include` part is already very explicit about what you are doing and what is going on – when invoking functions doesn't involve such a keyword. I do think it is more intuitive if the syntax looks similar to including mixins regularly, by passing arguments inside o…	yoannisj	chriseppstein
626	2015-09-07 00:32:08	I would love to see this in sass, @chriseppstein @nex3 When there's an agreement on syntax I'll gladly kick off a modest bounty to help this along.	gkiely	nex3
626	2015-09-07 00:32:08	I would love to see this in sass, @chriseppstein @nex3 When there's an agreement on syntax I'll gladly kick off a modest bounty to help this along.	gkiely	chriseppstein
626	2015-10-20 06:15:20	No worries @nex3 I appreciate yours and others work on this, and hopefully it's something that makes it into sass eventually.	gkiely	nex3
626	2015-12-11 22:57:47	@chriseppstein If we have good namespacing in Sass 4 (which I hope to), we can define this mixin in some sort of `meta` namespace and avoid collisions. I'd really like to support that sort of namespacing—it's a big reason I'm okay with adding a bunch of new functions—so I think we should hold off on deprecating existing mixins.	nex3	chriseppstein
626	2015-12-15 16:43:26	@nex3 This isn't a mixin, it's syntax that is ambiguous with the name of a mixin. If Sass was actually exposing mixins, then I would agree that is a proper solution for this case. But this is special syntax for invoking a mixin and that syntax should be global, just like the `call` method for invoking functions dynamically. Worse, is that we currently allow users to define a function named `call`…	chriseppstein	nex3
626	2016-01-08 22:31:44	@nex3 it's not an actual mixin that is special, it's a name that is special cased to behave differently. If it were the former, I would agree with you, but it's not.	chriseppstein	nex3
626	2016-01-08 23:15:40	@nex3 @chriseppstein > But we could get that benefit without adding a special case. We could define a built-in mixin in the meta namespace that does exactly that, and then we'd get to avoid the pain of deprecation and special casing. Whenever possible, it's always better to add new features in a way that doesn't break backward compatibility.	jslegers	nex3
626	2016-01-08 23:15:40	@nex3 @chriseppstein > But we could get that benefit without adding a special case. We could define a built-in mixin in the meta namespace that does exactly that, and then we'd get to avoid the pain of deprecation and special casing. Whenever possible, it's always better to add new features in a way that doesn't break backward compatibility.	jslegers	chriseppstein
626	2016-02-11 23:23:20	Hi @nex3 @chriseppstein has there been any update on this feature?	gkiely	nex3
626	2016-02-11 23:23:20	Hi @nex3 @chriseppstein has there been any update on this feature?	gkiely	chriseppstein
577	2012-12-11 20:04:13	@Snugug oks thanks, you have more details about this? is only for a course that I am giving.	Writkas	Snugug
577	2012-12-11 20:10:32	We had this discussion in the Breakpoint issue queue (http://github.com/Canarymason/breakpoint). Check out the closed issues On Dec 11, 2012, at 3:04 PM, Matías Muñoz Espinoza notifications@github.com wrote: > @Snugug oks thanks, you have more details about this? is only for a course that I am giving. > > — > Reply to this email directly or view it on GitHub.	Snugug	Snugug
577	2012-12-11 20:13:47	@Snugug oks, thanks for the help :+1:	Writkas	Snugug
577	2012-12-12 04:01:13	@chriseppstein thanks :+1:	Writkas	chriseppstein
576	2012-11-27 08:51:20	Thank you @nex3 ;)	kud	nex3
561	2013-05-24 23:46:03	@nex3 the $global flag, when set to true would ask whether the global variable exists (ignores local scopes).	chriseppstein	nex3
556	2013-07-01 18:50:52	@chriseppstein great, thanks! I'll replace my custom importer with that. One less thing I have to maintain :+1:	joefiorini	chriseppstein
556	2013-08-08 14:59:44	@chriseppstein You Sir are Great, Thanks!	monsdroid	chriseppstein
556	2013-11-04 13:21:13	@Snugug absolutely correct! Thanks.	spieglio	Snugug
556	2013-11-04 14:50:10	@Snugug Thank you for your detailed comment and once again, sorry for flaming. My point is that the abstracted language Sass is very limited. It's extending with a general-purpose programming language that makes Sass shine. It lets you: - manipulate colors: [Compass](https://github.com/chriseppstein/compass/blob/stable/lib/compass/sass_extensions/functions/colors.rb); - analyze values: [Compass](…	lolmaus	Snugug
556	2014-03-03 06:28:58	+1 this need Thanks for the heads up @Snugug :) Seems like the solution could be to import as usual and if a file isn't found with .sass or .scss, a file with .css is located and imported as if it were a .scss file without any Sassyness in it. Using Sass with Bower components just got harder. Anyone got any work arounds to this? I haven't read this whole thread yet.	adamstac	Snugug
556	2014-04-16 22:45:54	When @chriseppstein released the initial dev version of this tool (sass-css-importer) I have written a blog about how to use it. I hope it still applies (will update the blog if functions in this have changed recently). Link: http://www.rajibpaudyal.com/blog/import-css-sass	rajibmp	chriseppstein
556	2014-07-31 02:55:57	@chriseppstein did not mean to imply that, you guys do amazing work. I'm not totally sure it should be necessary to use the same syntax (`@inline url('path/to/file.css'`) perhaps? inlining is a slightly different intention to `@import` anyway) or perhaps could leave off the extension (is it really that 'strange', as you initially suggested? - throw an error if there's more than one file with that…	tbredin	chriseppstein
556	2014-08-01 00:21:00	@chriseppstein thanks, that sounds pretty good! I appreciate the effort these things take. Would be interested to hear more about the intention for `@use` as well. Renaming css files wasn't super simple simple if using something like bower, but I'm going to just pipe my vendor css through gulp. I did try your inliner as well but haven't had much success (probably my bad, I haven't had time to exp…	tbredin	chriseppstein
556	2014-08-26 15:16:36	@ckihneman I tried @chriseppstein 's tool https://github.com/chriseppstein/sass-css-importer but have 2 problems with it 1) It just import .css into .scss as a normal CSS import. There will be still an extra http reuest. 2) It @import the file at the top in Global.css while I want to load it after ABC.scss	jitendravyas	chriseppstein
556	2014-11-07 23:16:30	Okay, so I'm going to throw in my two cents, because... fuck it. I'm pretty certain I've never seen a piece of production Sass code that used `@import "file.css";` as a traditional CSS import. Afaik, browser CSS imports are notoriously bad for performance and are now basically an unused feature. (http://www.stevesouders.com/blog/2009/04/09/dont-use-import/) I know that the `@use` syntax in 4.0 is…	hcatlin	nex3
556	2014-12-04 16:13:15	:+1: @bradleyflood I have exactly the same use case, and I really hope to either see 4.0 out soon (with its new `@use` directive) or some kind of reasonable stopgap like @hcatlin [described.](https://github.com/sass/sass/issues/556#issuecomment-62229812) In the meantime, @chriseppstein's [hack](https://github.com/sass/sass/issues/556#issuecomment-64730080) looks like what I'll be doing for now.	mnquintana	chriseppstein
556	2014-12-15 23:54:23	Am I just doing something completely wrong? In my codepen I'm able to load a .css file into a SCSS file but in my application it doesn't work. I think the fact that SCSS/SASS couldn't import regular .css files from the very beginning is silly. If what we're doing is extending how the @import works then why not keep how it already worked and add on top of it? http://codepen.io/CWSites/pen/ByKeNO A…	CWSites	nex3
556	2014-12-15 23:54:23	Am I just doing something completely wrong? In my codepen I'm able to load a .css file into a SCSS file but in my application it doesn't work. I think the fact that SCSS/SASS couldn't import regular .css files from the very beginning is silly. If what we're doing is extending how the @import works then why not keep how it already worked and add on top of it? http://codepen.io/CWSites/pen/ByKeNO A…	CWSites	chriseppstein
543	2014-10-10 02:40:50	@nex3 that is a good point -- confirmed (not that I doubted you) http://codepen.io/zaus/pen/Cukty which you basically point out in the deprecation ticket. Since I can't remember that far back, I'm going to assume there was a reason _then_ to compare explicitly, which was also deprecated when the function changed.	zaus	nex3
538	2012-10-16 05:38:49	@nex3 Thanks for replying. I haven't been able to ascertain the root cause on the MacRuby side. I'm looking at using hcatlin/libsass now instead (which I have compiled into a bundle that's working in MacRuby). However, it's important that I have access to Compass, which obviously will not work with libsass. The thought crossed my mind to monkeypatch Sass's rendering and replace it with calls into…	joefiorini	nex3
533	2013-01-08 00:34:10	@robwierzbowski Thanks for the tip; I'll incorporate it into my own stuff and see if it works!	pdaoust	robwierzbowski
533	2013-07-17 11:49:04	Function from @robwierzbowski works great. I'd love to see this native. It occurred to me it comes in handy sometimes.	HugoGiraudel	robwierzbowski
533	2013-07-22 17:15:19	@HugoGiraudel I gave my concerns and I asked for use cases. Your most recent comment is unproductive and unpersuasive.	chriseppstein	HugoGiraudel
533	2013-07-22 17:47:03	@robwierzbowski This actually makes my point. It's nonsense mathematically to perform and exponential operation with a dimensional value. Taking the unit off, makes the operation succeed, but it doesn't make sense. What does `2px ^ 5em` mean? By doing this, you're making something succeed that should be an error to the caller. @HugoGiraudel That article is just another case of people who do not u…	chriseppstein	HugoGiraudel
533	2013-07-22 17:47:03	@robwierzbowski This actually makes my point. It's nonsense mathematically to perform and exponential operation with a dimensional value. Taking the unit off, makes the operation succeed, but it doesn't make sense. What does `2px ^ 5em` mean? By doing this, you're making something succeed that should be an error to the caller. @HugoGiraudel That article is just another case of people who do not u…	chriseppstein	robwierzbowski
533	2013-07-22 17:55:01	@chriseppstein: Note with the example function there's no way to do `2px ^ 5em`. The exponent can only be a unitless number, and the without-unit is only applied when multiplying the measurement to itself. It is correct math. But, I would like to see some real world, in-use examples. Like I said, at one point I wanted this but haven't needed it for quite a while, and have no opinion on whether it…	robwierzbowski	chriseppstein
533	2013-07-22 18:01:54	@robwierzbowski Oh, sorry I misread that. Again, this is a misunderstanding of how dimensional values work. 2ft ^ 2 is 4 square feet (an area), not 4 ft (which would be a length). The correct thing to do in this calculation is let the units multiply along with the number. the easiest way to think how to properly do math with units is to think of a unit like it is an unknown quantity in algebra. `…	chriseppstein	robwierzbowski
533	2013-07-22 18:09:03	I don't have any use cases for stripping units. I just enjoy solving the puzzle. I have 3-4 more useless Sass functions if anyone wants them. I think we did try to manipulate units early on with Susy, and quickly realized - after a scolding from Chris :) - that it was much simpler and more reliable to keep the units in place. I agree with @chriseppstein that there is really no good reason for thi…	mirisuzanne	chriseppstein
533	2013-07-22 18:11:27	@chriseppstein Thanks, that makes a lot of sense.	robwierzbowski	chriseppstein
533	2013-07-22 18:20:27	I think @chriseppstein's point is that you/we should be using Sass math to convert between units because it is idiomatic and less prone to accidental failure. I'm sure you can convert rem to em in your mixin without stripping the unit.	robwierzbowski	chriseppstein
533	2013-07-23 20:51:48	@pdaoust I'd do it like this:	chriseppstein	pdaoust
533	2013-07-23 20:59:52	@HugoGiraudel ya. that works too. This was easier to write on the fly :)	chriseppstein	HugoGiraudel
533	2013-07-26 18:53:50	you know, actually, I was in the process of reimplementing my conversion functions as two-dimensional lists :) Thanks, @chriseppstein, for the example converter -- once I parsed it, I understood the math that was going on.	pdaoust	chriseppstein
533	2014-02-28 05:57:23	@montmanu That's a very unusual, but very interesting and valid, use case. I can understand the core team's reluctance to make this a built-in function, but @robwierzbowski 's snippet is perfectly adequate. You could just call it `parse-int()` or whatever you like:	pdaoust	robwierzbowski
533	2014-02-28 16:12:14	@pdaoust So do I.. I was reluctant to even share that example knowing that this issue has generated a bit of disagreement and is now closed, so I wasn't sure what value it would add to the discussion. @robwierzbowski's solution is what I ended up using and it has met my needs. Maybe worth mentioning that when naming the function `parse-int()` the grunt-contrib-compass task I was using had problem…	montmanu	pdaoust
533	2014-02-28 16:12:14	@pdaoust So do I.. I was reluctant to even share that example knowing that this issue has generated a bit of disagreement and is now closed, so I wasn't sure what value it would add to the discussion. @robwierzbowski's solution is what I ended up using and it has met my needs. Maybe worth mentioning that when naming the function `parse-int()` the grunt-contrib-compass task I was using had problem…	montmanu	robwierzbowski
533	2014-02-28 17:30:36	@chriseppstein Yes, it is shorter, but to someone who isn't familiar with what's going on here, 1px looks like some sort of magic number. Using a clearly-named function removes this ambiguity.	cimmanon	chriseppstein
533	2014-05-06 19:39:49	Sick `strip-units()` function @robwierzbowski :+1:	drewlustro	robwierzbowski
533	2014-05-06 20:01:33	Thanks, not my own! Copied/adapted from another source far in the past. Honestly I haven't had to strip units since this issue was posted. @chriseppstien ++ On Tuesday, May 6, 2014, Drew Lustro notifications@github.com wrote: > Sick strip-units() function @robwierzbowskihttps://github.com/robwierzbowski > > [image: :+1:] > > — > Reply to this email directly or view it on GitHubhttps://github.com/…	robwierzbowski	robwierzbowski
482	2012-08-15 22:48:48	@nex3 How about include this on a `3.2.1` release?	linjunpop	nex3
476	2012-08-10 12:04:44	@chriseppstein I added a [pull request](https://github.com/nex3/sass/pull/479) for a possible solution. I'm not sure if this covers all the bases, but it seems to be doing what it's supposed to do. My commit seems to involve a lot of unintended whitespace changes. Could this be related to the fact that I'm developing on a windows machine?	HeadOnAPlate	chriseppstein
475	2012-08-15 07:25:36	@chriseppstein thx, good to know that trick. also got answer from stackoverflow. just need to add /**/, so it's not empty.	dbashyal	chriseppstein
473	2012-10-10 19:37:03	@nex3 agreed re: mixins adding variables; that could get confusing. However, I do agree with previous commenters; a !local keyword would be awesome; it would be more in line with the way a lot of languages work -- JavaScript, for instance (which a lot of front-end developers would be familiar with already) allows you to shadow variables at your discretion. This slipped me up already...	pdaoust	nex3
473	2013-09-06 20:47:08	@nex3 Whoa. I was using version 0.0.5 of `scssphp` when I got this result. I just tested it with `sass` 3.2.7 and you are right. I need to upgrade the `scssphp` or just use `sass`. Thanks for alerting me to this.	drgrib	nex3
473	2013-09-26 12:21:35	@nex3 @chriseppstein as I understand, it's more or less implemented in 3.3? source: [[CSSconf.eu 2013] Chris Eppstein - The Mind-blowing Power of Sass 3.3](http://www.youtube.com/watch?v=-ZJeOJGazgE&feature=youtu.be&t=36m50s)	stryju	nex3
473	2013-09-26 12:21:35	@nex3 @chriseppstein as I understand, it's more or less implemented in 3.3? source: [[CSSconf.eu 2013] Chris Eppstein - The Mind-blowing Power of Sass 3.3](http://www.youtube.com/watch?v=-ZJeOJGazgE&feature=youtu.be&t=36m50s)	stryju	chriseppstein
469	2017-02-08 22:56:06	@chriseppstein: In terms of percentage browser support for CSS3 colours and/or IE8 percentage market share, when would you be happy with this behaviour becoming the default, if at all? I ask because [97.8% of user-agents now support CSS3 colours](http://caniuse.com/#search=hsl), and IE8 now has only [3.2% market share](https://www.netmarketshare.com/browser-market-share.aspx?qprid=2&qpcustomd=0)\…	anowlcalledjosh	chriseppstein
469	2017-02-08 23:25:15	Please keep in mind this issue was from 2012, a lot has changed. @nex3 this might be worth another look given 3.5 is aimed at IE9+	xzyfer	nex3
468	2014-02-27 21:15:36	@nex3 Hey there. I'm on sass 3.1.20 and I've got this problem on my mac too. I tried to set `@charset "UTF-8";` at the top of my Sass files, as my editor saves all files in UTF-8, but it didn't make any difference. By the way: collimarco said this already 2 years ago (by editing his issues). As far as I can tell we are not able to reopen the issue as you suggested.	tobiasmuecksch	nex3
468	2014-02-27 21:33:46	@nex3 Thanks for your advice. I'm sorry i caused you to reopen this issue. It wasn't an encoding problem in my case. I've opened another issue #1141 describing my problem. Thanks anyway. Feel free to delete my obsolete comments in this issue.	tobiasmuecksch	nex3
466	2012-08-08 17:54:52	@nex3 it's possible to disable the asset pipeline and use the `Sass::Plugin` instead. `Sass::Plugin` can check whether the asset pipeline is enabled. In `compass-rails` we use this to check:	chriseppstein	nex3
466	2012-08-11 01:37:24	@nex3 Isn't it the default behavior?	chriseppstein	nex3
456	2013-12-03 06:55:48	@scottkellum, @WillsB3, it seems that Sass maintainers just don't want us to be able to do that. :( I also [tried](https://github.com/nex3/sass/issues/984) to bring this problem up (i'm sorry for creating a duplicate issue). I suggested that Sass should maintain a separate extendable list of selectors for each unique media query. But @chriseppstein considers this to be counter-intuitive for many …	lolmaus	chriseppstein
456	2013-12-07 06:24:52	@nex3 Say, a user wants to extend from a media query. Consider @WillsB3's [use case](#issuecomment-29621364) as an example. As extending from media queries is impossible, what workaround will he use? What does everybody use in this situation? Mixins. It's the only thing that works. I find these in all my projects: This looks redundant and it is. But i'm forced into having both mixins and extends …	lolmaus	nex3
456	2013-12-14 14:32:42	@lolmaus There is a Latin phrase that I think sums up the counter-point to your argument: _Ignorantia juris non excusat_ or "Ignorance of the law does not excuse". Suggesting that it's OK to codify bad behavior because people don't know any better is a terrible suggestion made worse by the rude delivery. I, and many fellow framework developers, know exactly how `@extend` works and work hard to op…	Snugug	nex3
456	2013-12-14 14:46:40	Speaking of Free Shipping, @nex3 @chriseppstein thoughts on providing a way for users to explicitly state that they wish a new extension context be created (i.e. duplicate the thing being extended and use that where appropriate)? Something like the following: _would compile to_ Of course the optimization around this would be difficult, needing to ensure that the matching only happens for identica…	Snugug	nex3
456	2013-12-14 14:46:40	Speaking of Free Shipping, @nex3 @chriseppstein thoughts on providing a way for users to explicitly state that they wish a new extension context be created (i.e. duplicate the thing being extended and use that where appropriate)? Something like the following: _would compile to_ Of course the optimization around this would be difficult, needing to ensure that the matching only happens for identica…	Snugug	chriseppstein
456	2013-12-14 21:54:15	@Snugug > Of course the optimization around this would be difficult, needing to ensure that the matching only happens for identical @media contexts (but include ones in or chains) and a decision would need to be made as to if the selectors should be moved to the first or last item as the normal @extend pattern of "all" doesn't quite make sense here Maybe you didn't undersand what i'm suggesting a…	lolmaus	nex3
456	2013-12-14 21:54:15	@Snugug > Of course the optimization around this would be difficult, needing to ensure that the matching only happens for identical @media contexts (but include ones in or chains) and a decision would need to be made as to if the selectors should be moved to the first or last item as the normal @extend pattern of "all" doesn't quite make sense here Maybe you didn't undersand what i'm suggesting a…	lolmaus	chriseppstein
456	2013-12-14 21:54:15	@Snugug > Of course the optimization around this would be difficult, needing to ensure that the matching only happens for identical @media contexts (but include ones in or chains) and a decision would need to be made as to if the selectors should be moved to the first or last item as the normal @extend pattern of "all" doesn't quite make sense here Maybe you didn't undersand what i'm suggesting a…	lolmaus	Snugug
456	2013-12-16 22:12:39	@lolmaus Please keep your language civil. I've edited out your profanity, and further cursing will result in me deleting your comments entirely. These discussions are public and I won't have them taking a tone that makes the community looks like a bunch of squabbling adolescents. Having `@extend` silently ignore all selectors outside of the current directive context is a bad idea. Not only does i…	nex3	Snugug
456	2013-12-17 09:08:24	@nex3 I fully agree to what you said, there is nothing worse than a machine that does something because a User made a mistake. It should never ignore errors and keep the user thinking he did everything right. Meanwhile the Machine would have to do something that it thought that the user wanted to have. But How should the machine know? I fully believe in the future of SASS, because the maintainers…	Hannes-III	nex3
447	2012-08-27 17:38:47	@nex3 thoughts -- the parsing issues might not be a big deal, but the user issues might be.	chriseppstein	nex3
442	2013-06-11 02:33:54	@nex3, @chriseppstein Please let me know if I can help, once you've figured out the syntax and how this would fit in the codebase!	pwnall	nex3
442	2013-06-11 02:33:54	@nex3, @chriseppstein Please let me know if I can help, once you've figured out the syntax and how this would fit in the codebase!	pwnall	chriseppstein
442	2013-12-05 21:41:59	@nex3 Could you please explain why this is something your not interested in supporting given the context of needing vendor CSS files? Perhaps a reasonable explanation would help those of us who :+1: this PR.	jpdesigndev	nex3
442	2013-12-09 21:33:27	@nex3 Your right, you did mention this previously. Certainly, this seems reasonable enough for me to drop it :) Thanks for the explanation.	jpdesigndev	nex3
442	2013-12-09 21:35:19	@nex3 My offer (to help out with the grunt work once you have the design figured out) still stands :heart:	pwnall	nex3
442	2014-12-15 19:42:46	@nex3 Is there any timeline for the import revamp? This is a feature I need now, and I see this is an old issue. Any updates? I'm also more than happy to provide help where needed as I'm using sass professionally.	pthrasher	nex3
441	2012-12-05 10:17:46	@pwnall but i find this syntax not support relative path: will be error ~	windyGex	pwnall
441	2012-12-05 12:50:30	@windyGex Sorry, but @nex3 has already rejected this proposal in #442	pwnall	nex3
430	2012-06-24 18:21:24	@chriseppstein Thanks for the response but the variables.scss and borders.scss already have underscores in their file name. Sass allows you to not have to specify the underscore when importing. But be assured that the only file that is generated is the top level file (eg the file that has the above content) all other files have underscores in their file name	Integralist	chriseppstein
430	2012-07-01 12:17:22	@nex3 thank you! that appears to have been the problem :-)	Integralist	nex3
429	2012-08-24 17:26:06	Yes, but stays which is the problem @dustinwilson reported and @Snugug confirmed.	samuelvogel	Snugug
429	2014-08-01 21:23:05	As @nex3 noted, this issue is still open.	chriseppstein	nex3
429	2014-08-06 11:36:32	@chriseppstein Are you planning a solution for this? If so, when can we expect that update?	Gespinha	chriseppstein
429	2014-08-07 08:46:18	@chriseppstein The code doesn't work. generates this: So the problem is still there. SASS should be able to interpolate @ directives. This would simplify interpolation and dynamic directives generation over a whole project, thus making development much easier and intuitive.	Gespinha	chriseppstein
429	2014-08-07 16:25:35	@chriseppstein Is this something complicated (long development) to resolve? Because it is a really annoying obstacle ;)	Gespinha	chriseppstein
429	2014-08-07 16:38:03	@chriseppstein Can we expect a solution to this before 3.4? That would be just great! (thanks by the compass snippet btw)	Gespinha	chriseppstein
425	2013-12-20 03:09:51	@nex3 May I ask where you want to modify it specifically? I hope as soon as possible to have a clear argument to specify the output indentation size.	yisibl	nex3
412	2012-10-30 16:35:32	@nex3 Forgive my amateur questions, but I appear to be the only one plugging away at this at the moment. Does :filename need special handling now? The only way I could patch Compass to work was by using the gsub in your test/sass/plugin_test.rb on sass_filename before it was passed to the options hash see here: https://github.com/krisbulman/compass/commit/3de54c895a9f7244332e60ed7a39bc9fc33b55ea …	krisbulman	nex3
407	2012-07-02 12:44:25	+1to @alanhogan's suggestion I have `@include` in a partial that's used by two different stylesheets. I would like to make the mixin noop in one stylesheet, and to generate the appropriate code in the other one. Right now I'm getting this error `Mixin "foo-bar" does not accept a content block.` My current workaround is to define `foo-bar` mixin with a never-executing conditional:	sidonath	alanhogan
407	2016-05-09 17:06:43	@alanhogan want to check if `@content` is passed. How are using this? Would love to see a sample of your code.	ogbaoghene	alanhogan
401	2012-05-31 17:56:41	Oh hey...those are links. Guess I should fully explore the page before asking questions. Those should work just fine. Thanks @chriseppstein	micahgodbolt	chriseppstein
401	2012-05-31 18:00:30	@chriseppstein: Sounds very promising. RE `join`: joins two lists together, I should probably have used `implode` as in join a list and return a string, e.g. `implode('.', join((hello), (world), space)) -> 'hello.world'`. I keep a handy `_functions.scss` around, hopefully lists (and other string extras) can be implemented as pure Sass `@-function`s. Is that the preferred approach when logic allow…	StanAngeloff	chriseppstein
401	2012-10-04 14:37:29	could you plz merge it, I need that functionality :) @chriseppstein thanks for good work!	industral	chriseppstein
401	2012-12-13 23:53:55	@chriseppstein any chance to address the comments (especially the deletion of what looks like some critical code in the case switching) so this can get merged? (also thanks, this is great!)	jkmaxwell	chriseppstein
401	2013-01-17 16:19:19	@chriseppstein please address comments	jkmaxwell	chriseppstein
401	2013-02-09 19:41:09	@chriseppstein Would be great to see this merged. How can I help? Happy to take on the needed code changes.	brentd	chriseppstein
394	2012-06-03 19:50:31	@shaldipur Do you have the `rb-fsevent` gem installed? sass uses pooling by default when there is no adapter installed on the system. @nex3 Maybe you could add an info message telling people that sass doesn't come with Listen adapters and that they need to install it separately? Otherwise, people could be confused that something went wrong.	Maher4Ever	nex3
394	2012-06-03 21:14:49	@Maher4Ever I don't have this one installed, but I recall having installed it when I installed the Listen gem separately. I still got the same error.	shaldipur	Maher4Ever
392	2012-05-17 23:39:06	thx @chriseppstein. its not different than `:not()` ... except that `:except()` implemented in sass could be backward-compatible with CSS2 browsers. ;)	mikesmullin	chriseppstein
391	2012-05-15 14:51:09	As per @chriseppstein's Twitter request, I made a gist showing how I'm using extend (very simplified): https://gist.github.com/2702326 All extendable classes are scoped inside the media directives in which they are used.	rachelnabors	chriseppstein
380	2012-05-12 09:18:08	@nex3 I'd say that list manipulation may not be very important to every day Sass users, but for those of us building frameworks in Sass, lists are very important and using and manipulating them winds up being a fairly hacky process. More robust list, and for that matter string, functions in Sass would be a great boon to the language.	Snugug	nex3
380	2012-05-12 10:08:10	I agree with this sentiment. But I think @nex3's point was simply that the behavior needn't be core to the language. A list function may suffice. Hunt & pecked on my iPhone... Sorry if it's brief! On May 12, 2012, at 10:18 AM, Snugugreply@reply.github.com wrote: > @nex3 I'd say that list manipulation may not be very important to every day Sass users, but for those of us building frameworks in Sas…	chriseppstein	nex3
378	2013-01-27 03:22:46	@nex3 While it is understood Sass isn't a "full-fledged programming language", and that it is targeted at both developers and designers alike, control structures/directives such as `@break` and `@continue` would alleviate the need for deeply nested `@if` blocks. Furthermore, it is understood that this adds complexity, for both the developers (you folks) and consumers (me folks) of the language, b…	northborndesign	nex3
378	2015-01-07 07:08:33	@function getAnimationTime($arrayTime, $index){ $this_duration:(); $this_delay:(); $index: if(($index <= 0), 1, $index); @each $elAniTime in $arrayTime { //no break, continue or index of loop is supported, bad luck } $animationTime: $this_duration $this_delay; @return $animationTime; } @nex3 break, continue, even index of loop is great.	IEfucker	nex3
377	2012-05-03 18:24:25	@nex3 I reinstalled the whole thing and the error disappeared, so it might have had something to do with a crippled Ruby install on my end. Let's forget it for now (as I can't reproduce it anymore). Also, I don't get the fallback message anymore (so it "pretends" it's actually listening the file, but "listen" is not installed (as it doesn't get installed with sass, using RubyInstaller on Windows)…	TheDutchCoder	nex3
377	2012-05-04 14:38:23	@ReinierK Your first problem where Listen crashes is caused because for some reason `ntuser.dat.LOG1` was checked for content modifications, although it's a protected Windows file. I'll see what we can do in Listen to avoid these issues in the future. I couldn't reproduce your second issue in which sass stops working after the first time. I tried it with ruby 1.9.3-p125 on WIndows 7 SP-1 (64-bit)…	Maher4Ever	nex3
377	2012-05-04 14:56:10	@Maher4Ever Are you completely sure Listen is included in sass? Because in every clean install I do, after installing sass, there's no listen gem to be found. I first need to install the dev kit and then manually install listen for it to show up (not that it works after that, but still). I'm a complete Ruby newbee (and honestly enough I don't want to invest a lot of time learning it), so that mig…	TheDutchCoder	Maher4Ever
377	2012-05-04 17:31:08	@Maher4Ever Okay thanks for clearing that up for me. I located the listener now, so it should be fine indeed. There are no ruby processes running after I abort the current --watch, but it could very well be inside a svchost if it's something that's run from a dll, so there's no real way of checking that for me. I will do a complete re-install today, double check if listen is in the folders (and i…	TheDutchCoder	Maher4Ever
377	2012-05-04 22:28:18	@ReinierK I can't reproduce this on Windows either. I've tried all the scenarios you've mentioned and they all work fine for me. What version of Windows are you running? It's also worth noting that apparently Windows paths using backslashes were being handled incorrectly. This should be fixed by 3ee3411077b1df9d6747d71ab8bf4ab4506917aa. I don't think this is the source of most of your errors, tho…	nex3	Maher4Ever
377	2012-05-04 23:03:05	@nex3 I'm having this issue on Windows 7 (64-bit). On Vista (64-bit) sometimes it works, sometimes it doesn't. If it works (polling is used), polling takes anywhere between 10 and 30 seconds, which (for me) is not good enough to work with.	TheDutchCoder	nex3
377	2012-05-04 23:10:37	@nex3 Ok, I understand what you are saying. After all, the `force_polling` option was added for these usecases :) I've spent quite some time today looking at how sass works and I almost [rewrote](https://github.com/Maher4Ever/sass/commit/03a68aad6b758960adece5fbc8aaf5782e40ba18) how the listener is created in sass. It's simpler now, but also works. The plugin didn't account for new files being ad…	Maher4Ever	nex3
377	2012-05-05 00:05:34	@Maher4Ever Thanks for the change; I've made a few edits and merged it in. @ReinierK I'll be releasing this as 3.1.17 shortly.	nex3	Maher4Ever
377	2012-05-05 01:50:19	@nex3 Thanks so much, after a quick test I found it's been working (with listen, no polling), although the actual updating is still a little slow (between 5 to 10 secs for me)	TheDutchCoder	nex3
377	2012-05-05 12:00:11	@nex3 Don't worry about it, I'd like to see this work well for everyone as I love sass! ;-) It takes long to both update the command line and the file. In fact, as soon as the command line updates, the file itself updates immediately as well, so it's not a visual lag on the prompt, but "real" lag with updating. I know the default latency is 0.5 seconds, but the update now takes about 3 seconds (g…	TheDutchCoder	nex3
377	2012-05-06 13:49:27	@nex3 @Maher4Ever Okay thanks guys, then the first step has been taken successfully (getting sass to work again) and I'll try to help out Listen as much as I can!	TheDutchCoder	nex3
377	2012-05-06 13:49:27	@nex3 @Maher4Ever Okay thanks guys, then the first step has been taken successfully (getting sass to work again) and I'll try to help out Listen as much as I can!	TheDutchCoder	Maher4Ever
374	2012-05-06 20:38:45	@petebrowne The reason to omit properties that are set to null, an empty string, or an empty list is that it optimizes a very common case of omitting a property that not explicitly passed without a bunch of `@if` boilerplate. It's also not obviously a conceptual error because if you set a property to nothing has a very similar feeling to not setting it.	chriseppstein	petebrowne
374	2012-05-11 22:25:42	Awesome! @chriseppstein, @nex3 Thanks for the help & suggestions	petebrowne	nex3
374	2012-05-11 22:25:42	Awesome! @chriseppstein, @nex3 Thanks for the help & suggestions	petebrowne	chriseppstein
366	2012-08-27 21:42:05	@Snugug Note the arguments are more like CSS making it much more awesome when doing things like vendor prefixing.	scottkellum	Snugug
366	2012-08-27 22:09:23	@chriseppstein Because I'm not setting a property and the semicolon is the property syntax. That syntax, at a glance, would look to me like a property and therefore sets up my mental model to expect a a single output that will look similar to the input. CSS3 prefixing mixins and Compass background mixins make sense this way, but to me, thinking about the projects I'm a part of, grid and media que…	Snugug	chriseppstein
366	2012-08-27 23:26:20	@Snugug in the output you're not setting a property, but conceptually, you are in a way. In some sense, this code example is saying `.foo` has a property of `grid-span` with a value of `1, 2`. Where the property is implemented by you (or a library) by re-writing into other properties and potentially sub-selectors.	chriseppstein	Snugug
366	2012-08-27 23:48:46	Right, I don't like that mental model and I think that's potentially confusing for new users. It's actually something I specifically dislike about Stylus On Monday, August 27, 2012 at 7:26 PM, Chris Eppstein wrote: > @Snugug (https://github.com/Snugug) in the output you're not setting a property, but conceptually, you are in a way. In some sense, this code example is saying .foo has a property of…	Snugug	Snugug
366	2012-09-28 20:49:04	After having this sit in my head for a few weeks, I like the `++mixin: argument` syntax more than I dislike it. I'd love to see this moved on and implemented as soon as there's some dev time to do so and assuming @nex3 and @chriseppstein are still on board.	Snugug	chriseppstein
366	2013-07-29 19:02:48	@Snugug Nothing happened to it. It's still on the table. @hcatlin > What does it look like if there are no args? I consider this a sugar for a subset of the `@include` syntax. I don't think it should support content blocks, for example. As such, I'm not particularly worried about the no argument version. I think, in most cases, placeholders should be used when no arguments are desired. I'm ok wit…	chriseppstein	Snugug
366	2013-08-01 23:39:42	After waiting a couple days and sleeping on it... I'm growing fond of +: On Mon, Jul 29, 2013 at 12:02 PM, Chris Eppstein notifications@github.comwrote: > @Snugug https://github.com/Snugug Nothing happened to it. It's still on > the table. > > @hcatlin https://github.com/hcatlin > > What does it look like if there are no args? > > I consider this a sugar for a subset of the @include syntax. I don…	hcatlin	Snugug
366	2015-01-03 17:18:22	I think +myMixin() syntax is the clearest. With parens so as to disambiguate between a mixin invocation and the sibling selector. @chriseppstein could you make the call on this so it can move forward?	geddski	chriseppstein
366	2015-01-03 18:46:01	The problem, as stated by @chriseppstein [earlier in](https://github.com/sass/sass/issues/366#issuecomment-7559687) [this thread](https://github.com/sass/sass/issues/366#issuecomment-7560114) with `+my-mixin` (or `+ my-mixin`) is that it's ambiguous with the adjacent sibling selector. The two proposed syntaxes that have been discussed (besides transparent mixins like Stylus, which @nex3 believes …	Snugug	chriseppstein
363	2012-05-09 14:47:25	@chriseppstein To reference your comment in the previous issue (#343), you state that the keywords are used to reduce space. If SASS were really trying to conserve the number of bytes it outputs, shouldn't it actually convert #ffffff and #000000 to #fff and #000 since those are each 2 bytes less rather than their keywords? In any event, this is still something that needs to be a configuration opt…	shaneriley	chriseppstein
363	2012-05-09 20:47:49	@shaneriley I agree with Chris, configuration is not the correct solution for IE filters. It would put you into a situation where your stylesheets would only work correctly with a certain configuration, which is not something we want. `ie-hex-str` is a pretty good solution, given the awfulness that is IE. @chriseppstein We don't fully parse simple static properties for performance reasons. If we …	nex3	chriseppstein
363	2012-05-09 20:50:07	@nex3 I'll do a perf test to see how much cost comes from that change to compressed mode for our app. If it's small enough (~1-2%) I think it's worth it.	chriseppstein	nex3
363	2013-07-01 21:18:09	@chriseppstein The problem is that changing the color names breaks things in some cases. I have to maintain a fork of sass (https://github.com/joevandyk/sass/commit/e48a18e247819b70f4524a56629c3ca5397b0733) just for this reason (as I want compressed output, but with the colors as I enter them).	joevandyk	chriseppstein
363	2014-02-15 01:50:07	@nex3 there an eta of when this will get released?	joevandyk	nex3
363	2014-12-02 17:46:16	@nex3 any chance that there is a similar force function for rgb? can't seem to find it in the docs.	adamward84	nex3
363	2014-12-03 04:50:17	You know the code is broken whenever developers ( users ) are looking for workarounds to your "feature". This makes no sense to me at all. On Tuesday, December 2, 2014, adamward84 notifications@github.com wrote: > @nex3 https://github.com/nex3 any chance that there is a similar force > function for rgb? can't seem to find it in the docs. > > — > Reply to this email directly or view it on GitHub >…	justnorris	nex3
363	2014-12-04 17:36:44	Aaaaaaand, I'm a lazy idiot. I just wrote my own force-rbga based on the force-hsl method above from @nex3. Here it is for anyone else who wants to be lazy like I did:	adamward84	nex3
362	2012-04-27 06:48:48	@farneman what is your system setup? @nex3 Listen isn't a dependency of sass?	thibaudgg	nex3
362	2012-04-27 18:37:34	@nex3 So would the difference in which Listen is used be why the `WARNING: Listen has fallen back to polling, learn more at https://github.com/guard/listen#fallback.` message is not showing for me after I installed the Listen gem separately?	farneman	nex3
362	2012-04-27 20:11:32	@Maher4Ever Thanks for looking into this.	nex3	Maher4Ever
361	2012-04-29 19:07:56	What do you think @nex3 @chriseppstein? Should `1 + null` return `1` or raise a SyntaxError?	petebrowne	nex3
360	2012-08-08 18:25:23	@nex3 it seems like the work done for #286 would probably enable this. I give it a +1.	chriseppstein	nex3
353	2012-04-16 03:37:00	@nex3 Do you have a list of what needs to be supported? I'll be glad to draw up a proposal.	jleclanche	nex3
353	2012-04-25 02:15:28	@nex3 Any comments on the proposal?	jleclanche	nex3
353	2013-05-29 16:16:54	@chriseppstein Understood. Should new proposals be appended here or filed as a new issue? Did you know that each time you use `@import` in an `.scss` file, Sass actually copies the contents of the linked stylesheet to the file after compilation? This means that if you use that same import statement more than once, even in different sass files, you get duplicate CSS? This creates a TON of duplicat…	zakdances	chriseppstein
353	2013-05-29 16:33:56	Thank you @chriseppstein for that article link. I've been really struggling with CSS organization in larger projects lately so this is honestly helps a great deal. For anyone else reading this, there's also a `node.js` library called [clean-css](https://github.com/GoalSmashers/clean-css) which [added a feature](https://github.com/GoalSmashers/clean-css/issues/29) a few months ago to remove duplic…	zakdances	chriseppstein
349	2013-08-02 18:17:41	The site is maintaining its unique and feminine branding, while removing the possible-to-see-as-ditzy character from the logo. This issue wasn't the primary reason for redesigning the logo, but redesigning the logo gave the Sass design team opportunity to address these concerns while they were at it. @nex3, @hcatlin, @jina, and the Sass design team have already taken care of this. It's a win-win …	robwierzbowski	nex3
349	2013-08-02 18:17:41	The site is maintaining its unique and feminine branding, while removing the possible-to-see-as-ditzy character from the logo. This issue wasn't the primary reason for redesigning the logo, but redesigning the logo gave the Sass design team opportunity to address these concerns while they were at it. @nex3, @hcatlin, @jina, and the Sass design team have already taken care of this. It's a win-win …	robwierzbowski	chriseppstein
349	2013-08-02 19:46:04	I think everything that needs to be said about this has already been said. I encourage anyone who's legitimately interested in understanding more about sexism in tech to go read any of the many excellent blog posts and articles written by women in the industry on the subject. This issue, however, is not the place to discuss it. Lacking the ability to close comments on this issue, I'll just delete…	nex3	chriseppstein
349	2013-08-02 20:32:31	Love the new logo, and i want to say thank you very much to @chriseppstein, @hcatlin, and @nex3 for listening. (And @hcatlin, thanks even more for the story about why you were going for a "feminine" vibe in the first place! As a woman in tech i really do appreciate the intent; the execution was just frustrating. "Woman on telephone in '50s/'60s clip art style" totally reads as "secretary" to me. …	adrienne	nex3
349	2013-08-02 20:32:31	Love the new logo, and i want to say thank you very much to @chriseppstein, @hcatlin, and @nex3 for listening. (And @hcatlin, thanks even more for the story about why you were going for a "feminine" vibe in the first place! As a woman in tech i really do appreciate the intent; the execution was just frustrating. "Woman on telephone in '50s/'60s clip art style" totally reads as "secretary" to me. …	adrienne	chriseppstein
349	2013-10-15 01:49:55	@nex3 I love it! Thanks for letting me know! :) And thanks again for listening.	adrienne	nex3
338	2014-07-04 05:10:06	No I would NOT support deprecating and removing nested, expanded and compact output styles then. Those are features which are already in the library, and the sight of seeing them sacrificed on the altar of our prized _multiline silent comments_ will be a sad sight indeed. Anyways, for me, (any many many more devs) this issue of commenting-out a block of scss with each line having a `//` is taken …	kumarharsh	nex3
337	2012-04-06 20:42:09	@nex3 Do you still need the sample app?	yfeldblum	nex3
337	2012-06-04 13:12:08	@nex3, I have an app up at https://github.com/lgebhardt/simple_bs_app_demo. Sorry it took so long.	lgebhardt	nex3
337	2012-06-20 17:06:07	@nex3, what platform did you test this on? I was running it on a Windows box. I'll test the same code on mac or linux soon.	lgebhardt	nex3
337	2012-06-22 20:30:20	I tested on Linux. I don't have a Windows box easily available to test on, but I don't think the OS would affect this. On Jun 20, 2012 10:06 AM, "Larry Gebhardt" < reply@reply.github.com> wrote: > @nex3, what platform did you test this on? I was running it on a Windows > box. I'll test the same code on mac or linux soon. > > --- > > Reply to this email directly or view it on GitHub: > https://git…	nex3	nex3
336	2016-02-10 21:16:52	Is the [example](https://github.com/sass/sass/issues/336#issuecomment-21310219) posted by @Snugug no longer valid? When I run it under `node-sass`, the `$foo: $foo + 1` assignment has no effect. Pasting it into [sass-meister](http://www.sassmeister.com/), I get the same result - assignment doesn't work. However, paste it into [jsbin](https://jsbin.com) and it works without problems. What gives? I…	mindplay-dk	Snugug
334	2012-03-26 03:03:43	@chriseppstein thanks for the quick reply. I understand your rationale, and I can't say I disagree with you. Having `$font-size` and `$font_size` in the same file isn't exactly a best practice. However, in my case, I was converting someone else's code and using the hyphens as a way to separate my variables from his, and since I wasn't expecting them to cause naming collisions, it took me forever …	philipwalton	chriseppstein
328	2012-03-21 22:20:54	@nex3 Are you a Python guy? ;) Just kidding. Anyway, what you describe is pretty much what Python has implemented. But at least, they have it codified. If you like that behavior we shell go with that but still, we have to raise a few more exceptions and be more explicit about how arguments can be passed in. I'm raising this issue now because I'm about to work on #138 and it involves changes to ar…	pointlessone	nex3
327	2012-03-21 13:33:37	@chriseppstein Not that much, just under 100ms on my Compass-based stylesheets. That's very small portion of the overal time and can be dismissed as a measurement error. I assume, that's because most funcalls don't use named arguments.	pointlessone	chriseppstein
326	2013-08-24 06:40:25	I found this a big surprise, too! I've been using the indented syntax every day for at least a year--I'm not an expert on the edge cases of the language, but a competent user I'd say I must be. Apparently inline comments are not supported, or intended to be supported. I've been using them all along and had no idea. The new -pre version of sass that supports source maps causes some failures on inl…	SimplGy	nex3
326	2013-08-26 16:44:39	@nex3 I think this is a bug.	chriseppstein	nex3
324	2013-07-22 15:18:08	@cimmanon What version of Sass are you using? I've tried two different online compilers ( http://sass-lang.com/try.html and http://sassmeister.com/gist/5260832 ) and they both give the same incorrect result. Also, @nex3 didn't just confirm this behavior but also stated that it was intentional. See https://github.com/nex3/sass/issues/856 .	jslegers	nex3
310	2012-03-21 13:12:32	@nex3 In the past you have rejected this functionality claiming that it makes optimization harder. Do you still feel this way? This functionality would enable the dynamic construction of variable names -- not a feature that exists in sass functions.	chriseppstein	nex3
310	2012-08-08 18:36:31	@nex3 can we get this in 3.2?	chriseppstein	nex3
310	2012-08-11 01:36:24	talked to @nex3 about this, and I agree that ruby functions shouldn't be able to do things that sass functions can't. This would allow access to local variables in the calling context and also setting variables in the local scope.	chriseppstein	nex3
310	2012-08-13 19:47:42	@Snugug this use case is covered by #286.	chriseppstein	Snugug
310	2012-08-13 22:15:41	@jede any interest in taking another whack at this?	chriseppstein	jede
310	2012-08-14 12:18:32	@chriseppstein sure! So the problem is, if I understand @nex3 correctly, that ruby methods should not be able to access everything? It would be really good with an example of this (i.e. something this would allow that you cannot do with sass).	jede	nex3
310	2012-08-14 12:18:32	@chriseppstein sure! So the problem is, if I understand @nex3 correctly, that ruby methods should not be able to access everything? It would be really good with an example of this (i.e. something this would allow that you cannot do with sass).	jede	chriseppstein
310	2012-09-09 17:32:11	This should work now. I added tests to cover the case @nex3 provided, please have a look and see what you think! Don't know why @travisbot hasn't commented, but the tests pass: http://travis-ci.org/#!/nex3/sass/builds/2377423	jede	nex3
309	2012-03-05 22:10:02	One must be very careful, duplicated properties are basically the only approach to x-browser support. How can we know this isn't because `blue` isn't supported and `red` is the fallback value? I think @nex3's idea is to use mixin boundaries to decide whether to keep or not, but this would break if the "duplication" was actually building on the concept of the previous mixin call, not overwriting i…	chriseppstein	nex3
309	2012-03-05 22:19:06	@necolas Your mixin example is very close to the "ignore overridden declarations" example in #116. @chriseppstein I think using `!replace` removes some substantial benefits of this approach. Part of the goal is that it can work together with other optimizations to remove unnecessary properties that the user may not realize are redundant. `!replace` relies on the user to effectively do that work t…	nex3	chriseppstein
292	2012-02-27 21:03:35	I dislike the idea of a `@var` keyword. The distinction between when to use `var` and when not to is unclear to many Javascript programmers, even those who have experience with scoping issues in other programming languages. Adding it to Sass seems unlikely to promote comprehension. I'm closing this issue since the specific proposal is rejected. @chriseppstein, feel free to open a new issue to dis…	nex3	chriseppstein
290	2012-02-26 07:48:07	@chriseppstein We aren't currently parsing `@-moz-document`; this is hitting the directive fallback code. I think we should actually support the `@-moz-document` syntax, as we do for `::-moz-any` and other vendor-specific syntaxes.	nex3	chriseppstein
290	2012-02-26 19:04:53	@nex3 I thought we didn't parse unknown directives and just consumed everything to the first `;` or `{` as a string.	chriseppstein	nex3
290	2012-02-27 20:48:31	@chriseppstein That heuristic would fail when encountering quoted strings or other grammar edge cases. The fallback behavior for an unknown directive is to try to parse the tokens after it as a selector or, failing that, as an expression.	nex3	chriseppstein
289	2012-02-22 21:32:53	@nex3 ok, I've understood the arguments against `prefix&` case, but don't the `&postfix` is different? There are a lot of techs that are heavy class-based due to rendering speed optimizations, so having such feature would be great. Also, why other preprocessors do this and you can't :)	kizu	nex3
286	2012-04-13 23:38:36	@chriseppstein @nex3 - any thoughts on that? It's a blocker for the next Susy update, so it would be good to know if and when it might land. Thanks!	mirisuzanne	nex3
286	2012-04-13 23:38:36	@chriseppstein @nex3 - any thoughts on that? It's a blocker for the next Susy update, so it would be good to know if and when it might land. Thanks!	mirisuzanne	chriseppstein
286	2012-09-12 16:08:00	@nex3 this seems really fiddly. Given: I would expect the output However I end up with: Seems broken or at-least doesn't do what I want it to do :(	phillip-haydon	nex3
285	2012-02-22 00:45:54	@chriseppstein Yes I know the normal way and in most cases you will also become a target. But I think the idea makes the mixin maybe a little more flexible - than they are now :) You write both of which can be in the mixin itself Ampersand depend on the class, the problem now is that my mixin it always presupposes a selector. <pre><code> //SASS Stylesheet @mixin myMix($height:20px, $width:30px) &…	gisu	chriseppstein
282	2012-02-20 20:06:03	@nex3 I think there are some compelling use cases for refining a class definition by element type. And while I understand the syntactic advantages of treating `&` like an element, I'm left wondering if we can do better. This is just one of a number of compelling use cases that can't currently be supported by the `&` selector. For instance, Inserting a selector sequence just before the selector's …	chriseppstein	nex3
279	2014-10-31 15:07:28	I agree with @Snugug. IMO, dynamic imports are essential for flexible theming. I'm thinking especially of the following feature : ![File structure](http://i59.tinypic.com/5nodph.png) Another obvious use case would be polyfilling (https://github.com/sass/sass/issues/739).	jslegers	Snugug
277	2012-02-14 20:02:29	@SimpleAsCouldBe It doesn't actually produce invalid CSS, as far as the grammar is concerned; `linear-gradient top, rgb(255,190,75) 0%, ...` is a valid property value. @chriseppstein There are some difficulties in making this an error. We can't just say "no putting comma lists in space lists" since we don't want `@each (foo, bar) (bip, bop) (whiz, bang)` to randomly fail. We could make the error …	nex3	chriseppstein
277	2012-02-14 20:42:12	@SimpleAsCouldBe To elaborate on Chris's reply, Sass tries hard to avoid having specific knowledge of which properties and values exist in CSS and how they're used. It doesn't know that `-webkit-linear-gradient` is a function as opposed to, say, a border type like `solid`. This allows it to be very flexible when adapting to changing CSS standards, but it does mean we can't detect cases like this …	nex3	chriseppstein
260	2012-02-01 10:32:15	Sorry @nex3 my bad, I did the example by hand, just for the sake of proving what I meant. But your example has the same issue for me. Because the rule I extended was only the <code>p</code> rule and not <code>.my-other-rule-context p</code>. I didn't do <code>@extend p .my-other-rule-context</code> (although I know this currently isn't possible).	hefler	nex3
258	2012-01-30 01:54:08	@chriseppstein Could you please explain why this is part of the design?	twoolie	chriseppstein
258	2012-02-01 04:44:37	> I'm going to close this issue because it certainly won't change on its own. @nex3 does this mean it won't change without someone pushing the change, or it won't change until the language changes as well? - If you need someone to make the changes and give you a pull request, I volunteer. - If no change is to be made, can someone please add this to the documentation on variable scoping?	twoolie	nex3
255	2013-11-25 14:02:02	@Snugug just to be sure we aren't talking at cross purposes. Is this what you mean: http://codepen.io/benfrain/pen/djEhf ? I don't _seem_ to have any issue in Chrome/Safari/Firefox	benfrain	Snugug
249	2012-03-17 12:59:57	@nex3 I don't really know what makes most sense. Semantically, you could argue that & means "this element", and &width means "this element's width", especially since you would never have (afaik) a case where, currently, you would write &foo or &-prefix-foo. However, and this is just a random thought because I don't know if it's already possible in sass, we could expand this to include more proper…	jleclanche	nex3
241	2012-01-27 08:12:26	@nex3 I see your point about some kind of intelligent re-ordering being a problem. But would there be any way of allowing this so the developer has control over where the rules are placed? So throughout the file you would be able to say something like `@target handheld {display: inline}` and then at the end of the file you would be able to then call all the rules in a way like this: Obviously you…	MattyBalaam	nex3
241	2012-08-13 22:34:39	I really don't understand what objections to `@target` that @nex3 has other than it's possible to do this in other ways -- seeing as how all of Sass can be done in other ways.	chriseppstein	nex3
241	2012-08-16 00:57:02	@nex3 it's not the same. The differences: 1. additional s[ac]ss files must be created and configured 2. The behavior of `@target` is to hide all the things not in the target. So the code would actually have to be: 1. It seems likely that `@target` would be have better performance.	chriseppstein	nex3
241	2012-08-16 11:55:16	Thanks for chiming in Rich, but I think that actually is the opposite of what we're looking to do. This is a language level change, so an end user shouldn't need to write an @each statement anywhere; the idea is to just wrap a piece of code and, at a language level, have it generate a separate stylesheet with just that wrapped code, so no need for the @each, and more importantly, we don't want to…	Snugug	nex3
241	2012-08-20 17:42:50	@Snugug I'm not particularly swayed by the idea that `@if` statements are harder to write or less semantic. You could always just write a mixin to make it more clear: There's also no reserved variable names or other magic going on. There would just be a command-line argument to Sass that allowed you to set a global variable (`$target`) externally. It would function in every way like a global vari…	nex3	Snugug
241	2012-08-20 17:42:50	@Snugug I'm not particularly swayed by the idea that `@if` statements are harder to write or less semantic. You could always just write a mixin to make it more clear: There's also no reserved variable names or other magic going on. There would just be a command-line argument to Sass that allowed you to set a global variable (`$target`) externally. It would function in every way like a global vari…	nex3	chriseppstein
241	2012-08-20 17:47:42	@nex3 because, in this case, you serve both stylesheets to the browser.	chriseppstein	nex3
241	2012-08-20 18:20:26	@nex3 See yepnope.js, it's a very common strategy.	chriseppstein	nex3
241	2012-08-20 20:21:54	@nex3 if there is only one dimension then the approach you've identified makes sense and is most optimal. But if there are two or more dimensions the approach falls apart as you have to permute all the dimensions in order to have a stylesheet to load that matches the exact client needs.	chriseppstein	nex3
241	2012-08-20 20:28:36	@Snugug My suggestion wasn't to load two stylesheets, one basic and another basic + IE8; rather, it was to only load the basic + IE8 stylesheet on IE8. @chriseppstein I take your point. That would indeed be difficult to deal with in my suggested approach. All right, I'm sufficiently convinced that `@target` is the best way to handle this use case.	nex3	Snugug
241	2012-08-20 20:28:36	@Snugug My suggestion wasn't to load two stylesheets, one basic and another basic + IE8; rather, it was to only load the basic + IE8 stylesheet on IE8. @chriseppstein I take your point. That would indeed be difficult to deal with in my suggested approach. All right, I'm sufficiently convinced that `@target` is the best way to handle this use case.	nex3	chriseppstein
241	2012-11-27 10:34:31	I agree with @nex3's comments on #577, `@buffer` is useful in a single case, but `@target` as discussed is much more powerful. Look forward to seeing progress on this.	replete	nex3
241	2014-02-13 03:34:22	Hey everybody, Adding a bump in here. Is there any movement on this? I think that this functionality is terribly needed. @Snugug, thanks for all the use cases; they're all things that I'm running into and have a real need to solve.	bradfrost	Snugug
241	2016-01-21 03:06:10	Actually I was looking for exactly this! My use case: I have a Drupal project with multiple projects separated through domains. Every domain has a generally the same theme, but domain specific adjustments. So on one side the headlines are bold, or the background colors are different etc. I would really love something like To split all domain specific styles to domain specific files. That way I wo…	webcultist	Snugug
233	2012-01-22 15:43:47	Hi everyone! As suggested by @paulirish, I tried to improve the typography a bit. I also made some tweaks to the design so it matches better with the Sass website. As promised, I published it on GitHub: https://github.com/Kaelig/Sass-reference @chriseppstein and @nex3, I added as contributors on the project, since you are the authors of the reference. What's our next move? Do you want to publish …	kaelig	nex3
233	2012-01-22 17:31:24	I _think_ the site is available over here: https://github.com/nex3/sass/tree/sass-pages might to see how to integrate the two On Sun, Jan 22, 2012 at 7:43 AM, Kaelig < reply@reply.github.com > wrote: > > Hi everyone! > > As suggested by @paulirish, I tried to improve the typography a bit. I > also made some tweaks to the design so it matches better with the Sass > website. > > As promised, I publ…	paulirish	nex3
228	2015-02-19 22:36:37	There's a very solid workaround to the "very hard to read" argument. Can it be an _optional_ thing? The nice (truly, truly wonderful) thing about Stylus is that it doesn't enforce either. You can be as slim or as verbose as you want. It doesn't have an opinion. You can use colons if you want or not; entirely up to taste/need. That is a happy medium. If you work in an editor that hates syntax high…	arxpoetica	nex3
220	2011-12-07 05:54:59	@chriseppstein, I do not understand what "reformat the properties to be on a single line" is. Do you mean that we should adding `--oneline` to make close parentheses behave like the old way?	hlb	chriseppstein
220	2011-12-19 15:16:03	@nex3 Thank you for the feedback. I have split them into two commits.	hlb	nex3
216	2014-11-04 22:38:03	@myabc I'm really glad to see someone looking into this, but I'm not a fan of the way this parsing works. Allowing completely arbitrary expressions but requiring them to be indented beneath variable declarations seems likely to paint us into a corner with respect to backwards compatibility once we do rewrite the indented syntax parser. > How Sass-like should the syntax be? My vision for the rewri…	nex3	myabc
216	2014-11-11 14:09:21	@myabc Great news! This is is a huge step	baires	myabc
216	2015-04-18 13:05:17	@chriseppstein I did submit a patch (see #1504), but I'll admit that it wasn't a particularly elegant solution. It seems that doing this right hinges on doing a rewrite of the parser for Sass syntax. I would certainly be up for helping out with this, but it wouldn't be something I'd want to embark on without some guidance from the core team. Embarking on a a rewrite also begs the question, given …	myabc	chriseppstein
216	2015-12-03 16:52:15	> Kind of like how libsass does it? @hcatlin I've not read the details of that implementation yet, so I can't say for sure. But, at a high level, yes. This was the idea I floated for supporting the indented syntax during when we created SCSS, but @nex3 had some reservations about the implementation I suggested. I have since had some ideas that would not have the downsides that my original impleme…	chriseppstein	nex3
193	2012-02-20 19:37:57	@chriseppstein There's a number of cases, but the primary one for me is including third party modules and libraries which have their own css. I would like to use sass to process my own scss files and then compile _all_ css into a single download to the browser.	sean-lynch	chriseppstein
193	2012-02-20 20:06:35	@chriseppstein Requiring me to rename files in separate modules breaks the benefits modularity. I know it seems minor, but it's one of those code smells I actively try to avoid if at all possible. For example, when ever we need to update a third-party package, I'd have to make sure to rename the css files it provides to .scss. It's a small step, but just another thing that can be forgotten when d…	sean-lynch	chriseppstein
193	2012-07-05 22:56:06	@chriseppstein, how about the following? `@import "file.css";` embeds the input. Given the current behavior with SCSS files, I think that's what everyone expects. `@import url(file.css);` does not embed the input. I think the syntax makes it obvious that no embedding will happen here.	pwnall	chriseppstein
193	2012-07-05 23:58:44	@chriseppstein Then how about this `@import "file.css";` implements the current behavior, and issues a warning recommending one of the two forms below: `@import url(file.css);` CSS @import directive `@import file(file.css);` embed the file; I'm not too attached to the `file` keyword, `inline` sounds just as fine to me.	pwnall	chriseppstein
193	2012-07-06 06:45:45	@chriseppstein Sorry for being brief earlier, I was putting out the fire that issue caused. Here is the rationale behind my request for warnings: generating `@import url` directives with relative paths is dangerous, because Chrome and Firefox resolve the URLs relative to the CSS file that contains them, whereas Internet Explorer <= 9 resolves the URLs relative to the site root. (no clue what IE 1…	pwnall	chriseppstein
193	2012-07-13 21:55:00	@nex3 thank you for thinking of a solution for this problem. I think the @import treatment of .css files made sense when sass could only parse the indented syntax (.sass files), but is currently a nasty surprise. Sass is a really well thought-out and refined language, so I believe most folks were / will be rather surprised by @import's special casing of files that end in ".css". I felt backstabbe…	pwnall	nex3
193	2014-02-18 11:13:41	@pwnall still have no method to fix this solution?	singleseeker	pwnall
193	2014-02-25 23:23:38	@chriseppstein does it work with compass watch? there are some open issues which suggest it does not...	loostro	chriseppstein
193	2014-02-26 09:38:55	@chriseppstein great! i'll be testing it soon then :)	loostro	chriseppstein
193	2014-03-01 15:49:11	@chriseppstein Where can we see those changes, and what the syntax is? It's of interest since 3.3 is in RC now :)	rawtaz	chriseppstein
183	2015-01-05 21:54:51	@nex3 Thanks for the helpful function!	davevasquez	nex3
168	2011-09-12 09:24:34	About it being slow: @nex3 I am currently working on a new project, so style wise its very small, but even so. Currently the project have about 30 sass files which together are about 2000 rows of very simple sass. For every file it takes about 100-200 ms to compile, 3-4 seconds for all of them. If I concatenate them together before I do the sass compilation it takes 1 second which is more ok. The…	Zakay	nex3
168	2011-09-12 09:24:34	About it being slow: @nex3 I am currently working on a new project, so style wise its very small, but even so. Currently the project have about 30 sass files which together are about 2000 rows of very simple sass. For every file it takes about 100-200 ms to compile, 3-4 seconds for all of them. If I concatenate them together before I do the sass compilation it takes 1 second which is more ok. The…	Zakay	chriseppstein
168	2011-09-12 11:01:32	@chriseppstein Yes, I am running it once per file, but I just found out that is running using stdin, so the reason why there is no cached file is because the compiler doesn't know the filename. This is because the sass files goes through another filter before passing sass compiler. And of course coming from stdin the compiler doesn't know if the file has any changes. So I am in the process to re-…	Zakay	chriseppstein
168	2011-09-12 11:29:02	@chriseppstein I now changed our environment to use the filename instead, so the compile cache files now exist, BUT next time i execute the compilation I get the same results, no speed improvments at all, which is very weird.	Zakay	chriseppstein
168	2011-09-13 09:27:54	@chriseppstein the problem is that if you have a project that combines other style sheets that SASS, then you really can't use the update nor the watch command. So, even if you have the compiled cache files it still takes the same amount of time compiling each file, which tells me that the compilation itself isn't slow but the tear-up or tear-down, but I'am guessing it the first setting up proces…	Zakay	chriseppstein
168	2011-09-13 15:27:17	133-249ms for one file is perfectly reasonable if you're calling sass on each file individually. most of that time has nothing to do with compiling the sass file, but with loading ruby itself, parsing the ruby code, interpreting or running on the VM, and so forth. Using your file as an example, named test.sass by itself with no cache: Using just that number, one would assume that compiling 200 ve…	ttilley	nex3
168	2011-09-13 15:27:17	133-249ms for one file is perfectly reasonable if you're calling sass on each file individually. most of that time has nothing to do with compiling the sass file, but with loading ruby itself, parsing the ruby code, interpreting or running on the VM, and so forth. Using your file as an example, named test.sass by itself with no cache: Using just that number, one would assume that compiling 200 ve…	ttilley	chriseppstein
168	2011-09-13 16:48:05	in that scenario you have a few options. you can go the hacky route and make _three.scss a symlink to three.css if you absolutely cannot convert it to sass. then in all.sass you would have: that should just work, but it's hacky and ugly. also, your css file needs to be correct and parsable css. there are css hacks for targeting specific browsers that might parse, but not to what you had intended …	ttilley	nex3
168	2011-09-13 16:48:05	in that scenario you have a few options. you can go the hacky route and make _three.scss a symlink to three.css if you absolutely cannot convert it to sass. then in all.sass you would have: that should just work, but it's hacky and ugly. also, your css file needs to be correct and parsable css. there are css hacks for targeting specific browsers that might parse, but not to what you had intended …	ttilley	chriseppstein
157	2011-08-22 15:12:15	@moeffju thanks for tracking this down!	chriseppstein	moeffju
156	2014-02-01 20:28:11	@chriseppstein Did this get merged into 3.3 or is it still just a plugin?	jlong	chriseppstein
154	2012-04-19 21:40:09	@chriseppstein This stuff seriously changed the way I write code (wrote an unpublished article and framework about this). File size seems better when preprocessing @extend although native mixins would do wonders for CSS size.	scottkellum	chriseppstein
154	2012-04-21 01:26:28	@nex3 yes it is just for code size. I guess gzip would solve that issue but I would love to handle it on the CSS level.	scottkellum	nex3
140	2011-07-22 19:06:28	@nex3 I think a lot of our users are not used to the UNIX convention of success being indicated by no output.	chriseppstein	nex3
140	2011-07-22 19:10:29	@chriseppstein Be sure I know that, I'm just on Windows temporarily ;)	OyoKooN	chriseppstein
140	2011-07-22 19:13:14	@nex3 I had forgotten this case, what a shame... So consider that I've never opened this issue and that everything is working on Windows 7 ;)	OyoKooN	nex3
139	2011-09-30 14:48:48	@chriseppstein: The best example I can give is a diamond-style dependency pattern, which occurs in larger software. So let's say you have these four files in a big system that's been well-factored into small units: - _DropDownMenu.scss - _CarModelPicker.scss: @import "DropDownMenu"; - _ColorPicker.scss: @import "DropDownMenu"; - FindACarPage.scss: @import "CarModelPicker"; @import "ColorPicker"; …	seanofw	chriseppstein
139	2011-10-05 13:49:54	@chriseppstein: The answer is because of the potential for misuse. I work in a large software shop, and believe me, even among really smart, capable coders, if somebody _can_ do it wrong, they _will_ do it wrong. By making _DropDownMenu.scss the one to declare "You can only import me once," you don't give anybody the option of screwing it up and importing it six times; you can't do it wrong even …	seanofw	chriseppstein
139	2012-04-03 22:21:26	This feature seems fundamental for having clean re-usable code in an architecture with inheritance. I wish I had it even for <a href="http://pastebin.com/ggCMtuH2">this very simple use case</a>. Plus, I agree with @jacobrask, and think <code>require</code> and <coe>import-once</code> are particularly clear and intuitive.	verekia	jacobrask
139	2013-01-31 15:04:04	@Snugug That's kinda the motive behind my suggestion. You see, mixins can be included multiple times. It's already known how `@include 'mixing'` works. So, by analogy, `@include 'file'` would work the same way. You may think conflicting files and mixin names would be a problem, but since the context is mutually exclusive, i.e. you always use a `@include mixin` inside a rule and `@include file` ou…	svallory	Snugug
139	2013-01-31 15:51:52	@Snugug thank you for your comment. I missed that point. I have nothing more to say than I totally agree with you.	svallory	Snugug
139	2013-06-18 18:27:02	@kaelig it's something we intend to handle in Sass 4.0 when we create a proper concept of sass modules and namespacing and revamp how `@import` works.	chriseppstein	kaelig
139	2013-08-29 08:34:31	Aiming at being objective here: - Changing @import is a seriously _breaking_ change, it will not happen. - +1ing doesn't add anything to the conversation. --- Do we have a clear proposal / suggestion that @chriseppstein or @nex3 have agreed with? Is there an actionable development path? If you've got an opinion, I suggest that you submit a proposal… if its solid, and simple, it'll get agreed upon…	benschwarz	chriseppstein
139	2013-09-06 05:57:27	@xzyfer That is an _incredible find_! I would say the first solution is better (except the lack of a !default suffix), because you can use %placeholders inside it. They aren't allowed inside mixins. That was my main argument for "import-once." Wooooohoooooo! Totally now using this on [JSMACSS](https://github.com/thejase/jsmacss)!!!!	thejase	xzyfer
138	2011-07-15 17:04:31	@chriseppstein This is more a proof of concept. There's a room for cleanup and probably a bit of optimization for speed.	pointlessone	chriseppstein
138	2012-01-02 01:30:55	@nex3 Do any of my proposed syntaxes feel right to you? I'd really like to see this in 3.2. Another option: @cheba are you still interested in working on this?	chriseppstein	nex3
138	2012-01-02 12:38:03	@chriseppstein I'd like to. But I have no time to at least 6th of January. If you guys are short on time for 3.2 you can take it. Of all the proposed variants I'm for the ellipsis: The last one is even better if the comma is mistakenly missed. Otherwise it's just inconsistent. Also there are a few questions I have in my head. Here are a few of them. 1. Can glob be only the last in signature? 2. W…	pointlessone	chriseppstein
138	2012-01-10 16:58:38	@nex3 I'd really like to get this feature into 3.2 Can you weigh in on syntax please.	chriseppstein	nex3
138	2012-07-08 21:42:52	I'm once again working on this. I've faced a problem with order of parameters. Currently error is raised if positional (unnamed) parameter passed after named one. This will raise "Syntax error: Function a was passed argument $b both by position and by name" On the other hand, mixins report missing parameter $c. The code above will raise "Syntax error: Mixin a is missing argument $c". I think, thi…	pointlessone	nex3
138	2012-07-13 19:40:33	@chriseppstein and I were brainstorming syntaxes for this and ways to integrate var args with keyword arguments... Chris, do you have a link to the gist handy? I believe the syntax we settled on was `$argname...` for both defining and calling the mixin. Also, we specified how that would interact with variable keyword arguments, both in the short and long term. I'm not a fan of allowing the re-ord…	nex3	chriseppstein
138	2012-07-14 19:26:10	@nex3 I'd like to take a look at the gist. Any pointer to where I can find it? Would definitely work. I didn't say that it will break existing code. I said that it will feel awkward for new code. For example: This will not work as positional argument can not be after named one. That's how it's currently implemented. This again will not work (in current argument handling implementation) as `$b` ge…	pointlessone	nex3
138	2012-07-16 18:31:42	@chriseppstein @nex3 Well, that's a great doc. It looks like arglist doesn't map to any basic data type (like list of hash). I see it acting like a list but this way you can only get positioned arguments out of it. For named arguments you need to extract those out of arglist. I'm not sure that such kind of object orientation is a good idea for stylesheet declaration language such as CSS or SASS. …	pointlessone	nex3
138	2012-07-16 18:31:42	@chriseppstein @nex3 Well, that's a great doc. It looks like arglist doesn't map to any basic data type (like list of hash). I see it acting like a list but this way you can only get positioned arguments out of it. For named arguments you need to extract those out of arglist. I'm not sure that such kind of object orientation is a good idea for stylesheet declaration language such as CSS or SASS. …	pointlessone	chriseppstein
138	2012-07-16 18:37:59	Commented too soon... But I think it should stay unedited as the comment only on the document itself. Now I see some of my concerns have been addressed in comments. On the other hand, @nex3 basically says that [Fixing the semantics of calling with mixed positional and keyword arguments](https://gist.github.com/ce0af5c1886f952978c6#fixing-the-semantics-of-calling-with-mixed-positional-and-keyword-…	pointlessone	nex3
138	2012-07-20 20:43:10	> It looks like arglist doesn't map to any basic data type (like list of hash). I see it acting like a list but this way you can only get positioned arguments out of it. For named arguments you need to extract those out of arglist. I'm not sure that such kind of object orientation is a good idea for stylesheet declaration language such as CSS or SASS. In any case I can't find any other example of…	nex3	nex3
136	2013-01-27 21:33:30	Matching the CSS variable semantics presents a number of complications that I do not know how to solve in a preprocessor because variable resolution depends on the document structure (a better name for css variables would be 'custom css properties' in terms of how they work). I agree that our variable semantics need work. But if `!local` is off the table (for the very good reasons that @nex3 has …	chriseppstein	nex3
131	2011-12-16 22:46:53	@nex3 I'm not convinced. We should chat.	chriseppstein	nex3
131	2011-12-16 23:13:41	@chriseppstein Sure; ping me.	nex3	chriseppstein
122	2012-01-10 19:37:17	@chriseppstein No objections here. Probably want to have "--from less" etc print an error through 3.2, though. Maybe the best way to have "--from less" working in future is to use less.js to parse the file, then dump it to JSON and load it into Sass? It seems easier than rewriting sass/tree in Javascript.	nex3	chriseppstein
122	2012-07-20 20:14:48	@chriseppstein You mean having "--from less" print an error?	nex3	chriseppstein
115	2011-11-15 23:02:45	@chriseppstein Who or what are you addressing? I think I'm missing your point.	timmolendijk	chriseppstein
109	2011-07-15 20:59:27	@chriseppstein Ah, didn't see your response before I posted. I didn't know this was already discussed somewhere else. If you have already come to some decision not to do this, then you could go ahead and close this.	deleteme	chriseppstein
109	2015-10-13 22:03:03	@nex3 Sorry I should have mentioned you in the previous comment	chriseppstein	nex3
96	2011-08-10 21:37:29	This is a tricky one. @imathis, in your example, the line you say works fine doesn't actually do what it seems like it should. For example: compiles to with no `@media` in sight. When it comes down to it, this is probably correct. The alternative is the following: which doesn't uphold `@extend`'s guarantee of not duplicating classes. Since any use of `@extend` within `@media` or other directives …	nex3	chriseppstein
96	2011-08-10 21:49:32	@nex3, It's very natural to want to use `@extend` within an `@media` block. But since `@extend` is a compile time directive and `@media` is a runtime directive, having it allowed only causes confusion. I'm +1 on disallowing it.	chriseppstein	nex3
92	2012-05-03 11:49:39	@nex3 Yep I can confirm that 3.2.0.alpha.104 works fine so something somewhere is breaking it in version 3.1.6. :o)	norfali	nex3
83	2012-09-10 02:47:16	@chriseppstein How about the case of percentages? 90% of 100% is still 90%, as far as I can tell.	bwilkins	chriseppstein
77	2011-05-09 20:19:16	@nex3, yup and thus why I also submitted this feature request: https://github.com/nex3/sass/issues/78 If plugins could register custom visitors during the compilation phases, then that would be great.	tav	nex3
66	2011-08-11 05:55:36	@nex3, well, `@import "icon/*.png";` is for sure Compass thing https://github.com/chriseppstein/compass/blob/stable/lib/compass/sprite_importer.rb According to you, automatic imports feature as dangerous as globbing (BTW, nobody should rely on the order of the CSS rules, it's a bad habit)	nashbridges	nex3
66	2011-08-11 06:26:49	@nashbridges: I don't know where you heard that that "nobody should rely on the order of the CSS rules" but that's just nonsense. If you want a globbing feature it's available as a plugin: https://github.com/chriseppstein/sass-globbing I used it on a project recently and it cost me an hour to debug an issue related to import order -- hopefully you'll have more luck since you never rely on the ord…	chriseppstein	nex3
66	2011-08-11 07:01:28	@chriseppstein: Done.	nex3	chriseppstein
65	2011-05-18 03:41:48	@chriseppstein helped me work around this issue by converting the absolute paths to relative paths. Still not sure why the absolute paths wouldn't work.	ravinggenius	chriseppstein
53	2012-05-25 11:56:32	@chriseppstein This is true. However, most CSS editors do not highlight the code properly in this case. Would it be possible to to close the comment as SeanTAllen suggested?	damjankuznar	chriseppstein
48	2012-08-16 00:11:34	@chriseppstein Do you know what's causing this error? Is it a Compass issue?	nex3	chriseppstein
48	2012-08-16 03:51:24	@nex3 it's just a ridiculously long argument list and the parser runs out of memory. I think the fix would be for Sass to have a parser that isn't stack based -- obviously this not likely to happen unless Sass starts using a parser generator.	chriseppstein	nex3
25	2015-09-24 18:38:46	@nex3 I'd Iike to introduce `is` and `is not` as the new equality operators in our next release. I'd like to deprecate `==` and `!=` at that time. Objections?	chriseppstein	nex3
4	2011-11-30 07:04:39	@nex3, please backport [ie_hex_str](https://github.com/chriseppstein/compass/blob/stable/lib/compass/sass_extensions/functions/colors.rb#L37) function. We need that function in pure SCSS (without Compass)	yury	nex3
2263	2017-03-23 01:26:56	# Sass // prefix list $prefix: -webkit- ""; // transition @mixin transition($value) { @each $val in $prefix { #{$val}transition: if($value == transform, $val + $value, $value); } } # Use body { @include transition(transform .4s); } # Result body { -webkit-transition: transform 0.4s; transition: transform 0.4s; } # Want result body { -webkit-transition: **-webkit-transform** 0.4s; transition: tran…	huzedong2015	nex3
2252	2017-03-02 15:01:49	I drew some ideas from Clojure and how everything in it reassembled by simple data structures. So I tried to apply those knowledges to Sass, and, if possible, simplify already existing in Sass concept — maps, tighten up already existing Sass syntax closer to its origins, CSS, and by the way make work with CSS fragments not only reality, but intuitive and simple thing. This issue takes a long jump…	ArmorDarks	chriseppstein
2246	2017-02-19 21:50:34	## Problem For whatever reason, Sass con't enable the use of CSS variables within functions as expected; this is particularly problematic with color functions. ## Sass Code (Used Sass 4.0 & LibSass 3.5) ## Expected Result ## Actual Result It seems the parser doesn't resolve CSS variables when they are parameters of Sass functions ## Recommended Reviewers - @nex3 & @chriseppstein being very famili…	lozandier	nex3
2246	2017-02-19 21:50:34	## Problem For whatever reason, Sass con't enable the use of CSS variables within functions as expected; this is particularly problematic with color functions. ## Sass Code (Used Sass 4.0 & LibSass 3.5) ## Expected Result ## Actual Result It seems the parser doesn't resolve CSS variables when they are parameters of Sass functions ## Recommended Reviewers - @nex3 & @chriseppstein being very famili…	lozandier	chriseppstein
2228	2017-01-15 05:10:35	cc @xzyfer	nex3	xzyfer
2218	2017-01-06 00:01:32	It appears Fixnum and Bignum are being deprecated starting with Ruby 2.4.0: [https://github.com/rails/rails/pull/26732/files/cb0452e9a50e97f8ab2100f6226fbdd47a970a34] I'd like to claim this issue. My first thought is to add a new switch statement referencing the "Integer" class, with the same implementation as the "Fixnum" switch statement, just before said "Fixnum" statement. @chriseppstein @nex…	richiethomas	nex3
2218	2017-01-06 00:01:32	It appears Fixnum and Bignum are being deprecated starting with Ruby 2.4.0: [https://github.com/rails/rails/pull/26732/files/cb0452e9a50e97f8ab2100f6226fbdd47a970a34] I'd like to claim this issue. My first thought is to add a new switch statement referencing the "Integer" class, with the same implementation as the "Fixnum" switch statement, just before said "Fixnum" statement. @chriseppstein @nex…	richiethomas	chriseppstein
2218	2017-01-06 03:55:12	I was going to propose the following for the fix for this issue: But I just tried this on my local and it doesn't eliminate the warning. I also tried splitting the "Integer" and "Fixnum" references into separate 'when' clauses (with "Integer" first), and that didn't eliminate the warning either. The only thing that worked was to delete the "Fixnum" clause altogether, and replace it with an "Integ…	richiethomas	nex3
2218	2017-01-06 03:55:12	I was going to propose the following for the fix for this issue: But I just tried this on my local and it doesn't eliminate the warning. I also tried splitting the "Integer" and "Fixnum" references into separate 'when' clauses (with "Integer" first), and that didn't eliminate the warning either. The only thing that worked was to delete the "Fixnum" clause altogether, and replace it with an "Integ…	richiethomas	chriseppstein
2216	2016-12-28 01:27:22	If LibSass is allowing imports in `@include`s, that's a bug. It should match the behavior of Ruby Sass here. /cc @xzyfer @mgreter	nex3	xzyfer
2178	2016-11-17 08:29:25	You are right. This thread should be closed. /cc @chriseppstein	joneff	chriseppstein
2163	2016-10-07 10:31:21	I had a quick chat to @nex3 which pointed me to the lexer/parse as the root cause of the observed inconsistencies. I think the general approach is sound. I'm sure the implementation could be tidied up. Fixes #2160 Spec sass/sass-spec#940	xzyfer	nex3
2163	2016-10-08 04:36:03	@nex3 @chriseppstein this is ready for review	xzyfer	nex3
2163	2016-10-08 04:36:03	@nex3 @chriseppstein this is ready for review	xzyfer	chriseppstein
2160	2016-10-04 01:51:52	@nex3 confirmed this is a bug. There is currently a sass spec asserting this broken behaviour which is causing LibSass to fail CI. Sass 3.4.21 Expected	xzyfer	nex3
2157	2016-12-19 01:46:07	@lokson I'm really sorry, and I understand why you're unhappy. I'll do my best to explain why this happened how it did. Over the months since you first filed #2094, I was focused almost exclusively on [Dart Sass](http://blog.sass-lang.com/posts/1022316-announcing-dart-sass) while @chriseppstein was extremely busy with his job at LinkedIn. This left no one to work the issue tracker and continue it…	nex3	chriseppstein
2151	2016-09-27 18:15:20	Reason for this implementation was @nex3 suggestion in https://github.com/sass/sass/issues/360. @long-lazuli Could you give any example where `.foo.foo` would be desirable?	lokson	nex3
2151	2016-09-29 00:01:19	@long-lazuli Right, it is possible to use `.foo.foo` to rise selector specifity. I'm perfectly fine to remove this part of pull request. @nex3, @chriseppstein, what's your opinion on this?	lokson	nex3
2151	2016-09-29 00:01:19	@long-lazuli Right, it is possible to use `.foo.foo` to rise selector specifity. I'm perfectly fine to remove this part of pull request. @nex3, @chriseppstein, what's your opinion on this?	lokson	chriseppstein
2132	2016-09-02 05:32:42	[I raised the issue that libsass doesn't match the Ruby Sass exit code](https://github.com/sass/libsass/issues/2162), which is causing issues when trying to port the sass-spec for node-sass. @mgreter helpfully pointed out that [65 has a different meaning on window](https://github.com/sass/libsass/pull/2163#issuecomment-244283645) Not sure, but it seems like `EINVAL` might work http://blog.honeyba…	nschonni	xzyfer
2124	2016-08-25 22:07:10	@chriseppstein, @xzyfer https://github.com/sass/sass-spec/pull/896	lokson	xzyfer
2106	2016-07-29 22:28:20	Huh. Yeah, I would consider this a bug in ruby sass. A content block is not allowed to that mixin. @nex3 can you confirm?	chriseppstein	nex3
2106	2016-08-25 22:26:31	@chriseppstein, @xzyfer https://github.com/sass/sass-spec/pull/897	lokson	xzyfer
2099	2016-07-15 19:35:11	We considered this when we added maps but ultimately decided against adding new syntax because of the risks it creates if CSS adds conflicting syntax. However, we are using dot notation in Sass 4.0 for <module>.<identifier> resolution. So now that we've decided that, maybe it's worth revisiting this idea. @nex3 thoughts?	chriseppstein	nex3
2092	2016-06-30 17:24:24	It seems to me that the issue is with [this line](https://github.com/sass/sass/pull/2092/files#diff-2f15a542ab2d3add779eeae7eddee77cR142). Skipping when there's no importer shouldn't be necessary in the case of `:inline` as we have the contents of the file (E.g. this may be the case when reading from `stdin`). @nex3 knows this part of the code better than me, so I'll defer to her.	chriseppstein	nex3
2066	2017-03-11 21:51:35	@chriseppstein? @nex3? Anyone? If reply on this issue can't be provided right away, please, at least __re-open this issue__. I think it is very impolite to close issue right away without any meaningful solution.	ArmorDarks	nex3
2053	2016-05-06 23:47:21	Closes #2050 @chriseppstein This is incompatible with some sass-spec specs; I'm not sure the right way to land it without breaking either our tests or libsass's.	nex3	chriseppstein
2049	2016-05-05 19:20:39	If a identifier ends with parens indicating it is a function call. E.g. `un#{quo}te(asdf)` then in Sass 3.5: we get `unquote(asdf)` as output but in Sass 4.0 we get `unquo te(asdf)` (note: the introduction of a space). According to @nex3 this is an unintended change.	chriseppstein	nex3
2046	2016-05-05 20:43:18	@royels FYI this is landing finally.	chriseppstein	royels
2036	2016-04-25 17:37:24	@nex3 thoughts?	chriseppstein	nex3
2033	2016-04-15 13:19:48	You're probably not getting the expected results because (and correct me if I'm wrong @nex3) `@extend` tries to match the specificity of the extendee. That probably results in the simplification of the output selector.	davidkpiano	nex3
2033	2016-04-15 19:34:52	> You're probably not getting the expected results because (and correct me if I'm wrong @nex3) `@extend` tries to match the specificity of the extendee. That probably results in the simplification of the output selector. This isn't quite right. For every extending selector, `@extend` guarantees that the generated selector will contain at least one complex selector with two properties: 1. the comp…	nex3	nex3
2031	2016-04-11 20:10:52	Ok. so it seems that being inside the `@media` declaration is what causes the deprecation to happen. @nex3 I think this is a bug.	chriseppstein	nex3
2023	2016-03-30 16:00:32	@nex3 thoughts?	chriseppstein	nex3
2016	2016-03-15 00:09:40	@chriseppstein Any blockers to merging this?	glebm	chriseppstein
2016	2016-03-17 22:33:51	@glebm Well, @nex3 has consistently rejected patches that fix this so far, arguing that ruby warnings are not in line with our preferred coding standard for this project. So I will let her weigh in. Personally, I am not opposed to Sass running without warnings when running with `-w` set.	chriseppstein	nex3
2016	2016-03-22 17:29:28	@nex3 @chriseppstein Please consider to merge this for the Community sanity. Sass is a dependency for hundreds of gems and thousands of applications that will see these warnings (and they are a lot). Of course they can decide to opt-out for Ruby warnings, but that prevents OSS maintainers to keep them enabled. :pray: --- **UPDATE:** Here's an example of what I'm saying: a Travis CI build that fai…	jodosha	nex3
2012	2016-03-08 15:44:29	@dustindowell22 You can use [Sassdash](https://github.com/davidkpiano/sassdash) if you want that functionality right now, using the [`_(...)` function](http://davidkpiano.github.io/sassdash/sassdoc/index.html#function-_). Here's your pseudocode brought to life: When I talked to @nex3, she told me she envisioned Sass as an imperative language that _creates_ declarative CSS code, instead of a decla…	davidkpiano	nex3
1996	2016-02-24 20:28:36	@nex3 :+1: on this idea?	chriseppstein	nex3
1988	2016-02-12 19:43:00	Maybe `content-exists()`. @nex3 thoughts?	chriseppstein	nex3
1979	2016-01-29 17:58:20	Pretty sure this is a duplicate but I can't find it. This is how Sass has worked since before I got here. I don't like it, but changing it is a big deprecation -- though maybe worth doing at 4.0. Maybe @nex3 can weigh in. For now, the direct properties of a selector are not split up by child selectors when nesting. If you need to maintain this order, you'll need to repeat the `.photo` selector or…	chriseppstein	nex3
1970	2016-01-18 17:53:53	@mgreter Looks like our list parsing code raises the error without letting it fall back to the map's parsing. I don't know whether @nex3 considers this a bug or not.	chriseppstein	nex3
1960	2016-01-08 18:53:38	Ah, it was the deprecation warning that @nex3 added recently that is the culprit. Fixed!	chriseppstein	nex3
1959	2016-01-07 19:37:48	@Hibou57 That's a fair point. @nex3 did all the extend optimizations so I'll let her respond.	chriseppstein	nex3
1957	2016-01-06 18:31:20	@felixbuenemann I think you have an old version of node-sass installed. the latest version gives an error on this input.	chriseppstein	felixbuenemann
1957	2016-01-06 19:11:45	@felixbuenemann `output.gsub(/-my-macro/,"<<macro>>")`	chriseppstein	felixbuenemann
1957	2016-01-06 19:48:11	> @felixbuenemann output.gsub(/-my-macro/,"<<macro>>") @chriseppstein Thanks, but there are quite a lot of different macro expressions in my script and even some other directives that have a comlicated syntax so it would require some complicated regexps and not even sure if that will do it here. I tested @davidkpiano's solution with Ruby Sass `sass-3.4.20.gem` and it does compile with custom at-r…	felixhayashi	felixbuenemann
1957	2016-01-06 20:33:54	@felixbuenemann you can report bugs for libsass here: https://github.com/sass/libsass/issues	chriseppstein	felixbuenemann
1954	2016-01-06 19:24:53	> IMO `sub-1` should be evaluated too. See #1912. > The differences between sub-1 and sub-5 seem wrong. Agree. I don't know why `sub-5` isn't the same output as `sub-1`. Perhaps @nex3 does.	chriseppstein	nex3
1912	2015-11-24 18:25:50	@cimmanon and I was just about to point out what @darvishzadeh just wrote about the counter-intuitive-ness of it. Syntactically, I don't think you should need the parenthesis.	akaScooter	darvishzadeh
1912	2015-12-01 21:38:47	@nex3 Thoughts on changing the parsing of binary operators to require a surrounding space and forcing unary operands to never allow a space at 4.0? We can have sass-convert take care of the expressions and re-parenthesize them during the upgrade process.	chriseppstein	nex3
1910	2015-11-23 19:19:47	While working on @nex3's comments on #1875, switching to `assert_parses_with_mapping`, it was super hard to diagnose the following error: This comes from [`assert_ranges_equal`](https://github.com/sass/sass/blob/stable/test/sass/source_map_test.rb#L922..L926).	srawlins	nex3
1904	2015-11-15 22:44:17	Now, map-merge, map-get, and map-has-key all accept various forms of nested Map logic as per @nex3's specifications in #1739, with the addition of a nested compatible map-has-key. Removed the weird commit that snuck in to the previous request and hopefully bought us Ruby 1.8.7 compatibility again.	hcatlin	nex3
1903	2015-11-15 22:15:13	My thoughts are that we should take the functions as they are, especially the prefixed ones, and in prep for `4.0`, we can reorganize stuff so that it makes more sense and will make it so that @nex3 can focus on the important parts of the module system. My proposal is as follows: - Break up the functions into the groups that will (eventually) become modules (str-, map-) - Create prefixed versions…	hcatlin	nex3
1896	2015-11-13 17:39:33	Now, map-merge, map-get, and map-has-key all accept various forms of nested Map logic as per @nex3's specifications in #1739, with the addition of a nested compatible map-has-key.	hcatlin	nex3
1893	2015-11-12 20:01:37	# Application Scenario External Vendor css files that are loaded using ``@import` is too slow compared to embedding (copy/paste). I realise it is a planned feature. # Application Solution Embed those specific notorious css files in the master.sass file # Noted concerns and alternates - Admins didn't want to use `!force` in the past - Admins wanted to use @use syntax, which I am not sure what it i…	abibell	chriseppstein
1891	2015-11-11 20:11:03	I'm starting a new thread for this request, because while it's a solution to #1122, it's not the same as the title of that issue. I propose that we treat precision like we do units. Set Sass::Script::Value to have precision not just defined as a class variable, but instead an instance variable. By default, we set it to whatever the default is. If you want to use a higher precision (or control it …	hcatlin	nex3
1891	2015-11-12 22:34:12	I don't understand why we are revisiting this without any new ideas being proposed except a different name for a function that @nex3 rejected for grounds that would still apply here as well.	chriseppstein	nex3
1888	2015-11-12 22:57:16	The function names and stubs look good, and seem to be pretty similar. Obviously, you are using the `@import "fs(dir)";` because that's the only real hook you have in the current Sass syntax, but I think we can agree that wouldn't be the form we'd want this to take. Also, I really, really want to start thinking about how to form these utilities into standard-library modules that can be optionally…	hcatlin	nex3
1870	2015-10-27 17:46:56	https://tabatkins.github.io/specs/css-nesting/#at-nest We should parse `@nest` directives as nested selectors and just drop the `@nest` directive in our output. Later if `@nest` becomes well supported we can output all nested selectors as `@nest` directives instead of permuting/expanding them. @tabatkins @nex3 thoughts?	chriseppstein	nex3
1864	2015-10-27 17:42:23	We sometimes add support for drafts when they are likely to land or when the syntax can be transpiled to a supported syntax. Both of which are true for this feature. We'll add support for the syntax because it's very dev friendly and we can convert it to supported syntax during compilation. That is: `(width < 200px)` will compile to (max-width: 199.99999px) and `(20em < device-width <= 50em)` wil…	chriseppstein	nex3
1854	2015-10-07 20:51:16	It is fairly common to have functions that register information at the global level. Doing this involves some syntax that usually quite ugly. The two ways of doing this are to set a variable that is then disregarded or to assign a property to the output of the function which returns null thus causing the property to not be output. Calling functions strictly for their side-effects is not something…	chriseppstein	nex3
1847	2016-03-03 19:26:21	This is complicated because `round()` returns a number and Sass will still round that number to the global precision setting unless we somehow set that number with a flag that says "this instance of this number has this particular precision." Alternatively it can return a string but that number could no longer be used for further math calculations. @nex3 is against the idea of flagging a number t…	chriseppstein	nex3
1836	2015-10-07 08:40:05	> just in case selectors with a leading tilde actually becomes valid in the future. In the beginning Sass didn't even parse selectors, we just grabbed a string of stuff until the curly brace and said "this is a selector". As sass matured, our parsing of selectors has grown to support the features we've added (E.g. `@extend`) but our errors tend to be very simple like "you can't have a . without a…	chriseppstein	nex3
1836	2015-10-07 16:11:59	That's really well said, Chris. It's funny now that most of the newer CSS programs start as CSS parsers as their first step, where we initially avoided tackling that. Like, the selectors are between you and your browser. Definitely something to reconsider these days, but I'll also say @nex3 is the one I want to hear from.	hcatlin	nex3
1819	2015-08-28 22:07:30	Pending review from @nex3	chriseppstein	nex3
1817	2015-08-31 19:39:04	re-opening for consideration of import v2. I actually think there's an expectation that import context does not work the same as selector nesting and I'd like to think about changing this. @nex3 what do you think about making the selector context outside the import not be a standard nesting for imported selectors. This would also allow those imported selectors to still define top-level constructs…	chriseppstein	nex3
1807	2015-08-25 22:41:12	@nex3 can you weigh in here? This is a superselector according to sass. I thought we basically choose the longest superselector in the extended selector to be shared with the extending selector, so I suspect this is a bug.	chriseppstein	nex3
1805	2015-11-15 21:55:57	@chriseppstein Can you take a look at this? I'd like to get all the TODOs fixed or intentionally disabled before we merge.	nex3	chriseppstein
1792	2015-08-14 20:47:36	(a) Yes. (b) Somewhat. @chriseppstein would be able to continue the language design, and [LibSass](https://github.com/sass/libsass) is in a good position to carry forward development efforts. (c) There is quite a lot of API documentation, although in practice it doesn't seem to contribute to a lot of external contributions.	nex3	chriseppstein
1782	2016-12-18 23:55:36	I'm re-opening for now, but I need to talk to @chriseppstein about how we want to handle this. Due to the holidays, that may take a few weeks.	nex3	chriseppstein
1778	2015-07-18 01:02:05	Spurred by #1774, I started thinking about how messy interpolation is in SassScript at the moment and how to clean it up. This issue is the result of that thought process. I'm especially interested in hearing what other implementors have to say, but community members are welcome to chime in as always. ### History Long ago, when only the indented syntax existed, SassScript couldn't be used directl…	nex3	chriseppstein
1778	2015-08-25 01:29:27	@mgreter @xzyfer thoughts?	chriseppstein	xzyfer
1761	2015-06-30 23:29:11	Subtraction and hyphens tripped me up for a while today before I realized that `margin: 2em-1em` will not perform subtraction. I thought that since [Division and /](http://sass-lang.com/documentation/file.SASS_REFERENCE.html#division-and-slash) was so well documented, then it was the only exception to the operators. :stuck_out_tongue: not so! I'm not an authority on the statements I made in this …	srawlins	nex3
1716	2015-05-03 02:16:51	cc-ing @chriseppstein, just in case the use of Compass has something to do with this. The stylesheet in question is from one of my users, so I can't disclose it without his permission. It's far too complex for me to remove the Compass dependency and test compiling with just Sass.	bdkjones	chriseppstein
1642	2015-02-17 15:47:35	Yes this is the expected behavior. Refer to @chriseppstein or @nex3 for doc changes.	Stephn-R	nex3
1642	2015-02-17 15:47:35	Yes this is the expected behavior. Refer to @chriseppstein or @nex3 for doc changes.	Stephn-R	chriseppstein
1625	2015-02-04 18:12:53	Hmmm. I specifically wrote code to [deduplicate watched paths](https://github.com/sass/sass/blob/stable/lib/sass/plugin/compiler.rb#L411-L425). I wonder if it's not working correctly or if @nex3 changed something that causes this to be bypassed now.	chriseppstein	nex3
1608	2015-01-20 17:49:37	Sass extensions are currently ruby based. This was all well and good while we only had one implementation but with libsass in the mix, there is no way to introduce sass extensions that can work everywhere. The ruby extensions syntax is highly dependent on the specifics of the ruby implementation. I see a couple options: 1. Define a way to create extensions that support implementation specific cod…	chriseppstein	xzyfer
1602	2015-01-17 15:25:55	Currently, the `sass` and `scss` executables silently switch to `--update` mode if multiple colon-separated paths are passed on the command line. This leads to confusing differences between `sass foo:bar` and `sass foo:bar baz:bang`, especially if `foo` and `bar` are directories. We should change the behavior to never enable `--update` mode without the flag itself being explicitly passed. This me…	danfinnie	nex3
1598	2015-11-07 00:34:33	@nex3, This is so annoying. If we allow importing of CSS files in #556 (and already with @chriseppstein's https://github.com/chriseppstein/sass-css-importer I don't see why you wouldn't be able to override `url()`. I'm importing a 3rd-party CSS file (that I don't want to modify), but it has relative urls to the assets. Without being able to override the `url()` function (and reset it after import…	davidbarratt	chriseppstein
1596	2015-01-16 10:47:24	Hey @Stephn-R, you're missing the point here. You're right that @nex3 added removal of duplicate classnames as an optimization. The `.foo.foo` selector indeed targets the same elements as `.foo`. But @justinryder has pointed out that a `.foo.foo` CSS selector has specificity different from `.foo`, and reducing `.foo.foo` to `.foo` may actually change the looks and/or layout of the page. Consider …	lolmaus	nex3
1590	2015-01-12 01:11:41	Because the final computed color can change at run-time based on a large number of things, from nesting to multiple classes to inline styles and can change on a per-page basis based on all of those things. In #1582 @chriseppstein is proposing a way to get a data structure of the current CSS that would be placed using `@content` that may work with some custom helpers around it.	Snugug	chriseppstein
1573	2014-12-27 23:25:56	I recall reading a comment from @nex3 where she explained she does not want to include transparent mixins in Sass. Sass code should be obvious. You should not have some logic hidden behind what looks like a regular CSS declaration.	HugoGiraudel	nex3
1573	2015-01-06 01:48:47	The exact issue and comment is [#525/8995033](https://github.com/sass/sass/issues/525#issuecomment-8995033). Quoting @nex3 from that issue: > I don't like this sort of thing at all. I consider it a pretty grievous misfeature in Stylus. It's very important that someone reading a Sass file be able to consistently determine what's going to be directly compiled to CSS and what's going to have additio…	Snugug	nex3
1562	2015-01-09 17:24:28	In 3.4.5 @nex3 changed the watcher to observe the current working directory (Commit e68d72b8). My guess is that your current working directory has a lot of files or maybe it includes network shares as mentioned by @Stephn-R. That change addressed issues #1393 and #1411 so if we were to revert this, we'd need to find other ways to fix those.	chriseppstein	nex3
1560	2015-01-12 10:37:56	What do you consider to be "semantically valid Sass"? Is it what you expect it to be? From my point of view, "syntactically valid Sass" is what @nex3 and @chriseppstein determine to be.	lolmaus	nex3
1555	2014-12-09 22:24:51	The solution described by @chriseppstein in https://github.com/sass/sass/issues/1050#issuecomment-36097901 solves my problem.	OliverJAsh	chriseppstein
1534	2014-11-20 21:11:31	@nex3 What is the reason for not having a support chatroom?	ankurp	nex3
1531	2014-11-18 22:04:26	I am not quite sure why Sass does not provide a built-in way to compare (therefore allow operations on) angles from different units (`deg`, `grad`, `rad`, `turn`). @chriseppstein wrote this function a while back to do it, but I can't see any reason for Sass not to be able to perform such operations given that there is no context involved whatsoever. Do you think like this could be added so we don…	HugoGiraudel	chriseppstein
1521	2014-11-13 12:58:25	@nex3, @chriseppstein, @thedarkone SASS people, may I draw your attention as well to this?	AndrewRevinsky	nex3
1521	2014-11-13 12:58:25	@nex3, @chriseppstein, @thedarkone SASS people, may I draw your attention as well to this?	AndrewRevinsky	chriseppstein
1521	2014-11-13 12:58:25	@nex3, @chriseppstein, @thedarkone SASS people, may I draw your attention as well to this?	AndrewRevinsky	thedarkone
1512	2015-03-11 00:31:32	Actually I'm not sure with whom you agree (you didn't clearly state that). But let me explain it a little more. The example given by @xzyfer is unfortunately not optimal, since the `and` comes before the `or`, and in this situation the parentheses don't make a difference, since the `and` will be evaluated first (as it should to its precedence). But this changes if you have the `or` first. The key…	mgreter	chriseppstein
1484	2014-10-23 14:15:49	Some users want to use sourcemaps in development without creating any additional files, or even entirely over stdin/stdout. We should add an additional sourcemap type (`in-css`? `base64`? `super-inline`?) that does this. **Edited by @nex3 to retarget the issue. Previous report below:** I can't find any possibility to get the sourcemap without having to write both, the compiled `.css` and the sour…	enyo	nex3
1466	2014-10-07 22:53:47	As a followup to our announcement that Ruby Sass and libsass would have tighter collaboration, I'd like to create a separate repo in the sass organization where we will centralize all new features and changes to Sass: The Language™. Features there will be closed when the change has been approved and implemented in sass-spec, sass, and libsass. I'd like to keep the RFC process very informal. Anyon…	chriseppstein	nex3
1465	2014-10-07 18:55:24	Sass might be resolving interpolation before it knows whether it's a block comment. We should wait for @nex3 to comment on this.	lolmaus	nex3
1464	2014-10-21 01:37:14	@nex3 Can we please re-open this issue?	thejase	nex3
1454	2014-09-29 17:06:39	@pavellishin, yes, as you noticed, this behavior was introduced in the recent version. Let's wait for @nex3 to tell whether it is a feature or a regression. I consider this a regression because it breaks existing code and i can't think of any reasoning behind it.	lolmaus	nex3
1444	2014-09-19 22:14:22	Currently Sass supports Ruby versions back through 1.8.7, despite the fact that it's reached its official end of life. This is largely because Mac OS X through version 10.8 bundled Ruby 1.8, and Mac users make up a substantial portion of our user base. Most users are using Mac OS 10.9+ these days, though. Not enough to safely remove 1.8.7 support, but enough to figure out a plan for how we want t…	nex3	chriseppstein
1440	2014-09-18 13:45:05	@dustindowell22, i doubt that it has anything to do with CodeKit. For the availability of the warning, let's wait for @nex3's comment.	lolmaus	nex3
1426	2014-09-11 16:11:19	What exactly do you consider to be a bug? If this: > It seems to me that %foo within print `@media` should just be silently ignored. then you're seeing the intended behavior and @nex3 and @chriseppstein are perfectly aware of it. I had been asking them to make `@extend` produce separate sets of extended classes for each media query. This would make using extends in media queries much simpler and …	lolmaus	chriseppstein
1426	2014-09-11 16:11:19	What exactly do you consider to be a bug? If this: > It seems to me that %foo within print `@media` should just be silently ignored. then you're seeing the intended behavior and @nex3 and @chriseppstein are perfectly aware of it. I had been asking them to make `@extend` produce separate sets of extended classes for each media query. This would make using extends in media queries much simpler and …	lolmaus	nex3
1425	2014-09-10 14:07:36	I might be wrong about the deprecation status. Unfortunately, @chriseppstein [did not](https://github.com/sass/sass/issues/1424#issuecomment-55002054) explain the [differences](http://sassmeister.com/gist/a9a9a2edf2b43623a72d) in behavior between the normal and interpolated parent selector. I believe it might be as follows: 1. If `&` appears in the selector, the previous selector in hierarchy is …	lolmaus	chriseppstein
1406	2014-08-29 18:02:57	I saw this today too. bootstrap-sass 2.3.2.2 is returning a bad path [here](https://github.com/twbs/bootstrap-sass/blob/v2.3.2.2/lib/bootstrap-sass.rb#L22) for my app. Looks like sass ~~master~~ stable is OK, this [new commit](https://github.com/sass/sass/commit/46bb5d4aeae0c121413a295f7840ec50f21fc951) seems to solve it. @nex3 can that be released?	boone	nex3
1402	2014-08-28 13:43:21	I briefly talked to @chriseppstein on Twitter and was pointed here. I'm trying to pinpoint why [Flint's](https://github.com/ezekg/flint) compile time seems to exponentially grow as the cache/instance maps get larger. Are you aware of any performance issues for maps within SassScript? My project compile times are averaging ~200s. I've already implemented a pretty robust caching system for Flint, b…	ezekg	chriseppstein
1396	2014-08-25 18:42:42	@Snugug, it's not a font issue: the old CSS output should've produced the same characters as the new one. And the guy is only unhappy with the new output. @slawaEremin, that's intended and valid CSS. Extract from Sass 3.4.0 [changelog](http://sass-lang.com/documentation/file.SASS_CHANGELOG.html): > Sass now follows the CSS Syntax Level 3 specification for determining a stylesheet’s encoding. In a…	lolmaus	nex3
1376	2014-08-18 23:59:57	@nex3 Says this is fixed.	chriseppstein	nex3
1368	2014-08-09 05:37:58	That throws an error in sass 3.3.14: @chriseppstein could we reopen this?	geddski	chriseppstein
1361	2014-08-07 01:09:59	the url function in CSS has special parsing rules to allow it to treat the argument as a string. Sass has special handling for this, but when it's triggered it's a special string instead of a function call. @nex3 perhaps we should parse the url as a function call with an unquoted string as the argument instead of as a special string?	chriseppstein	nex3
1349	2015-07-13 15:27:41	Sorry in advance for the lengthy post, but someone need to do it. This is a reply to [#1739 (comment)](https://github.com/sass/sass/issues/1739#issuecomment-111102236). @HugoGiraudel, @davidkpiano, @ArmorDarks I understand that sass is a function based language and that's part of the reason I love using it because it makes doing difficult tasks easy; however using functions **alone** to handle ma…	tjbenton	pascalduez
1349	2015-07-13 15:27:41	Sorry in advance for the lengthy post, but someone need to do it. This is a reply to [#1739 (comment)](https://github.com/sass/sass/issues/1739#issuecomment-111102236). @HugoGiraudel, @davidkpiano, @ArmorDarks I understand that sass is a function based language and that's part of the reason I love using it because it makes doing difficult tasks easy; however using functions **alone** to handle ma…	tjbenton	Snugug
1349	2015-07-13 15:27:41	Sorry in advance for the lengthy post, but someone need to do it. This is a reply to [#1739 (comment)](https://github.com/sass/sass/issues/1739#issuecomment-111102236). @HugoGiraudel, @davidkpiano, @ArmorDarks I understand that sass is a function based language and that's part of the reason I love using it because it makes doing difficult tasks easy; however using functions **alone** to handle ma…	tjbenton	HugoGiraudel
1349	2015-07-13 19:54:14	@tjbenton Sure @HugoGiraudel I know you had different position regarding dot notation in past. Can you make any comments based on https://github.com/sass/sass/issues/1349#issuecomment-120967912 and https://github.com/sass/sass/issues/1739#issuecomment-111181142? Thanks in advance	ArmorDarks	HugoGiraudel
1349	2016-08-19 12:53:06	@michaelklishin THX ! Stylus is really a better choice for node developer !	linkdesu	michaelklishin
1348	2014-07-31 20:17:54	Sass has a `null` value. So you can `@return null` instead of `none` which is a string. Also, side-effects are intentionally discouraged so if pure side-effect functions are awkward to use, this doesn't bother me, I actually like the mixin here, because mixins exist purely to perform side-effects. @nex3 concur?	chriseppstein	nex3
1342	2014-08-01 20:30:07	I think this is caused by @chriseppstein's site deployment setup. It doesn't seem to be a problem for me, so it'll be fixed when I re-deploy later tonight.	nex3	chriseppstein
1332	2014-07-23 15:44:24	My bet is that @nex3 will turn this down because it will make Sass more different from CSS. Meanwhile, you can use a custom function to do that. `c(13)` isn't much longer to write than `#13`.	lolmaus	nex3
1327	2014-07-22 18:09:48	@nex3 Thoughts?	chriseppstein	nex3
1306	2014-08-29 23:46:43	Oh I missed the notification, thanks for the quick fix @nex3! `:D`	UltCombo	nex3
1304	2014-07-04 18:34:26	Thank @lolmaus . I am creating a new Gird System and doing some test. A function will grab data from Sass map and create a comma separated list of multiple space separated lists, and then pass the list to Sass 3.3 `@each` directive to generate grids. That's why I was focusing on creating list. I just did some test that I might use a `@for` loop and the `nth()` function instead of `@each`. I'll ke…	P233	nex3
1304	2014-07-04 18:34:26	Thank @lolmaus . I am creating a new Gird System and doing some test. A function will grab data from Sass map and create a comma separated list of multiple space separated lists, and then pass the list to Sass 3.3 `@each` directive to generate grids. That's why I was focusing on creating list. I just did some test that I might use a `@for` loop and the `nth()` function instead of `@each`. I'll ke…	P233	chriseppstein
1304	2014-07-04 20:46:38	@P233, have a look at this example: http://sassmeister.com/gist/74c2bba1ac3744a236d2 For grids, you should check out [Singularity](https://github.com/Team-Sass/Singularity). It has this all figured out. For advanced list manipulations, have a look at [SassyLists](https://github.com/Team-Sass/SassyLists/) from @HugoGiraudel.	lolmaus	HugoGiraudel
1278	2014-06-10 16:05:08	@jina I just noticed that the sass logo is slightly cropped at the right and at the bottom on the GitHub avatar	LaurentGoderre	jina
1269	2014-06-05 22:26:53	@nex3, I'd like to move the Sass repo to the Sass organization. https://github.com/sass Any objections? https://help.github.com/articles/how-to-transfer-a-repository	chriseppstein	nex3
1263	2014-06-01 06:14:34	Hello, This comes from a short discussion I had with @chriseppstein on Twitter. I'd like to be able to use the compact output style without including comments. uncompiled code: compiled code: At the time, there was a mentioned of more nuanced output options rather than a set of styles. https://twitter.com/chriseppstein/status/468819519440297984 Cheers, Pete	peterwilsoncc	chriseppstein
1251	2014-05-19 21:38:02	Why are you nesting this? Edit: I see your explanation now. @apfelbox is right, you need to use @root with this. @nex3 I think it's a bug that @font-face bubbles.	chriseppstein	nex3
1247	2014-05-14 21:00:37	I could see exposing this as a global `$-sass-version` variable. @chriseppstein?	nex3	chriseppstein
1243	2014-05-09 19:49:53	If I had the decision to make over again from the beginning, I'd probably have it follow your expected semantics. At this point, though, there's a lot of Sass out there whose behavior this could potentially change in subtle and difficult-to-track-down ways. I don't know that the benefit is worth that level of backwards incompatibility. That said, if we did decide this was important, we do have ro…	nex3	chriseppstein
1220	2014-04-18 15:24:06	@nex3 or @chriseppstein can you please give it a look? This is very important feature for the company I work for. This feature enables us to do some A/B testing in sensible manner.	emphaticsunshine	nex3
1220	2014-04-18 15:24:06	@nex3 or @chriseppstein can you please give it a look? This is very important feature for the company I work for. This feature enables us to do some A/B testing in sensible manner.	emphaticsunshine	chriseppstein
1178	2014-03-18 18:58:27	Currently, the suggested and only api to extend Sass script functions are to monkey patch the `Sass::Script::Functions` module. This can often lead to some plugin functions conflicting with others. Multiple `Sass::Engine`s maybe running in the same Ruby environments with different purposes. Its common to use Sass just as a css minifer since it does a good job. In this use case, you might not want…	josh	nex3
1175	2014-03-17 17:32:37	Fixed by d4c5fff0160a78b66d78f10d7e60a92fc6a16d49. I need to release a new 3.2 stable with this fix. @nex3 Please advise on how we can release new stable releases based on the 3.2 codebase. I have branched off of the 3.2.15 tag: https://github.com/nex3/sass/compare/sass_3_2 We also need to roll this fix into the stable and master branches.	chriseppstein	nex3
1143	2014-02-28 19:13:23	@chriseppstein, do you think this is general-purpose enough to warrant inclusion in the core?	nex3	chriseppstein
1143	2014-02-28 19:18:52	@nex3 @chriseppstein I can tell you that we've needed to [create our own](https://github.com/Team-Sass/Singularity/blob/1.x.x/stylesheets/singularitygs/helpers/_directions.scss) in Singularity for the same reason. I'd love to see this in Core, especially if it includes `ltr`/`rtl`	Snugug	chriseppstein
1138	2014-02-27 14:38:40	The indented `.sass` syntax already has `=` for `@mixin` and `+` for `@include`. I believe that other shorthand directives should follow the same pattern. We need: - `@function`; - `@extend`; - `@import`. I don't think that @nex3 and @chriseppstein will accept this because it would make indented Sass kinda cryptic. On the other hand, i use `=` and `+` all the time and it's helping a lot, so...	lolmaus	nex3
1138	2014-02-27 14:38:40	The indented `.sass` syntax already has `=` for `@mixin` and `+` for `@include`. I believe that other shorthand directives should follow the same pattern. We need: - `@function`; - `@extend`; - `@import`. I don't think that @nex3 and @chriseppstein will accept this because it would make indented Sass kinda cryptic. On the other hand, i use `=` and `+` all the time and it's helping a lot, so...	lolmaus	chriseppstein
1133	2014-02-25 20:39:02	You need to use a more recent version of Compass. @chriseppstein can provide more details about which versions are compatible.	nex3	chriseppstein
1110	2014-02-11 04:59:24	Hey @chriseppstein: 3.3.2-RC3 Majestic Maple I believe. I uninstalled and worked fine with the stable gem.	kevinSuttle	chriseppstein
1096	2014-02-01 10:02:17	Thanks @nex3!	badsyntax	nex3
1080	2014-01-10 11:52:11	Great suggestion, i second that. But i bet @nex3 will say as usual that it's counter-intuitive, will confuse users and thus shall not be implemented.	lolmaus	nex3
1072	2014-01-07 01:23:28	@chriseppstein Choose whichever solution you prefer and I'll squash. The `assert_permutation` method should be generic enough to use it in other tests as well. However it is complex enough to warrant its own unit test.	felixbuenemann	chriseppstein
1072	2014-01-15 00:44:01	I toyed around with what it would take to make the Sass AST have a semantic equality check and it got hairy pretty fast. None of these options make me particularly happy. Ultimately, I think we will find that and AST-based comparison is the most robust way of testing CSS equality -- especially as a way to test the output from other Sass implementations where minor output differences are irrelevan…	chriseppstein	nex3
1072	2014-01-15 00:52:25	I've been playing around with this with sass-spec branches. Hard. Hard. Hard. On Tue, Jan 14, 2014 at 4:44 PM, Chris Eppstein notifications@github.comwrote: > I toyed around with what it would take to make the Sass AST have a > semantic equality check and it got hairy pretty fast. > > None of these options make me particularly happy. Ultimately, I think we > will find that and AST-based compariso…	hcatlin	nex3
1072	2014-01-15 13:00:27	I believe @nex3 already commented, that he would prefer to wait on the fix to ruby 2.1.0, which should land in the next minor release. I believe in that case ruby 2.1.0 should be marked as "Allowed Failures" on Travis CI for the time being.	felixbuenemann	nex3
1062	2014-01-04 23:16:36	I read through @nex3's code comments on the random function pull request and implemented the requested changes. I also added some extra tests that weren't requested. See original pull request here: https://github.com/nex3/sass/pull/968	hcatlin	nex3
1056	2013-12-22 11:42:32	I'm sorry, what is the question here? I assume it is that you need a fraction and that it's printing out the division? If that's the case, unfortunately it's a case of pre-Blink Opera deciding to go against the trend of all other implementors and the W3C itself and requiring `o-dpr` to be a string as opposed to a number, not an issue with Sass. When you write `1.3 / 1`, as pointed out by @nex3 in…	Snugug	nex3
1055	2013-12-20 03:48:22	@chriseppstein and I have decided that, given that `@at-root #{&}-suffix` doesn't work as well as we'd hoped, it's worth the downsides to support `&-suffix` on its own. This should throw an error if it generates an invalid selector. This error should be clear about how that selector was constructed from the source code.	nex3	chriseppstein
1052	2013-12-18 04:48:27	## Intro I declare some simple `@extend`-only selectors: Then I `@extend` them accordingly: Now, I noticed that when you nest a previously declared `@extend`-only selector, it compiles nicely: Will compile to: Which is great! Rather than rely on the implementations, I can rely on the abstractions, and the compiled CSS respects this containing all declared concretions as descendants of the contain…	northborndesign	chriseppstein
1036	2013-12-06 22:58:17	The following SCSS behaves in a reasonable way: It produces: However, when we use `@at-root` and script `&` to do the same thing, it behaves very poorly: It produces: This is partly a consequence of the fact that `&` contains the full selector list; for example, in this context it's `((".foo"), (".bar"))` rather than just `(".foo")` or `(".bar")`. However, to fix this we'd need to make `&` "fork"…	nex3	chriseppstein
1034	2013-12-06 05:52:50	Sass 3.3 introduces the `!global` flag for modifying globals. Leaving this flag out emits a deprecation warning like below > Assigning to global variable "$modules" by default is deprecated. > In future versions of Sass, this will create a new local variable. > If you want to assign to the global variable, use "$modules: append($modules, $name) !global" instead. However adding the `!global` emits…	xzyfer	chriseppstein
1034	2013-12-10 00:24:30	I'd like to clarify. The BC break will be from Sass 3.2 and Sass.next (3.4 or 4.0..). My rationale is that there is a lot of Sass code currently in the wild that relies on globals. All of that code will deprecation warnings in Sass 3.3 which I agree is the price of moving forward. However all that code will fail to compile (I presume) in Sass.next. Since Sass 3.2 doesn't have the variable scoping…	xzyfer	chriseppstein
1033	2013-12-13 13:59:43	it works! please do the pull request @nex3 thanks @glebm	ServusJon	nex3
1030	2013-12-14 01:13:06	This isn't actually caused by the hyphen being consumed as part of an identifier, nor does it have anything to do with nested parentheses. It's caused by the space operator plus the unary `-` operator having higher precedence than the binary minus. I think this is misleading enough that it's worth fixing. My instinct is that it's unlikely that anyone is relying on this behavior; browsers don't se…	nex3	chriseppstein
1026	2013-12-07 00:50:10	Usually we try to do this, but sometimes things get messy. Since @chriseppstein and I have a limited amount of time to devote to Sass in the first place, it's difficult to justify spending a lot of it tending the issue tracker to make sure all our duplicates point to the oldest possible thread, rather than working on actual code.	nex3	chriseppstein
1025	2013-12-07 00:47:08	I really don't like the idea of Sass having a list of known CSS functions. That list will inevitably get out-of-sync with the real world, eroding user confidence in its correctness and by extension Sass's correctness as a whole. That said, in this specific instance, I could potentially see it working, since the list would only be used for emitting warnings and there will only be false negatives, …	nex3	chriseppstein
1019	2013-11-22 18:43:57	Reported by @xzyfer even after my recent performance fixes (#1006) landed. https://docs.google.com/a/eppsteins.net/spreadsheet/ccc?key=0AtCLoNy3e0WXdEZERnZkc3pIUmVtSS1wdm5XQUZ4YlE&usp=sharing#gid=0 @xzyfer, can you please provide the source files used for that testing as a folder that we can run profiling against?	chriseppstein	xzyfer
1019	2014-07-04 09:10:05	@idflood @chriseppstein that @tenderlove's article is easy to misunderstand. On MRI defining a method via `define_method` (instead of `class_eval`) uses 2x less memory **per method** definition, but as you've found out is slower **per method call** (about 30% slower on MRI, your diff of only about 2% is because overall not that much time is spent in invoking those methods). I don't think there is…	thedarkone	tenderlove
1013	2013-11-13 15:42:50	If we look at the [@import once](https://github.com/nex3/sass/issues/156) feature request, we can see that the maintainers are interested in offering this functionality in an upcoming release, and as they stated at SassConf, they are looking to move to a more rapid release cycle, pushing out features when they're ready instead of holding a bunch of features back for a huge release. This sounds li…	Snugug	chriseppstein
1013	2013-11-13 16:05:31	We already have a `@return` method, it's for functions. I still don't see how: Is inherently more clear and has less of a mental overhead than The former requires more code and breaks out of our file before the second `@if` is called from inside the first `@if`, which is a huge break in the current mental model for sequential `@if` statements, which in every other language (and in Sass as it exis…	Snugug	chriseppstein
1004	2013-11-15 23:36:02	This also fails miserably: Produces: Should produce: In Less and Stylus this works fine since forever. @kizu, could you please mention "parent selector" and "&" in this thread's title? UPD: works as a charm like this (kudos to @Snugug):	lolmaus	Snugug
1000	2013-11-05 07:56:06	**EDIT** Looking again, I see that `create-map()` was just an example to demonstrate the `keywords()` function; but my question below still applies. This function doesn't seem to offer anything new (in any case it doesn't do what I was hoping it would do). In the given example, the `create-map()` function is non-dynamic and actually more verbose than simply writing out the map in the regular synt…	lunelson	chriseppstein
998	2013-11-04 18:58:34	:-1: I dislike that this bells after each file is compiled. Most files take a very short time, this would be quite annoying. I also dislike the extra option for watching. As specified in http://sass-lang.com/community#Contribute it's a good idea to propose ideas to the issue tracker and get feedback on them before coding them up. if we were to accept this, it would need docs, tests, etc as specif…	chriseppstein	nex3
991	2013-11-04 20:55:03	@nex3 let's get this in 3.3?	chriseppstein	nex3
988	2013-12-06 21:48:36	This is likely related to @chriseppstein's changes to make writing to the Sass cache atomic. I don't have the means to test solutions to this problem, but if anyone else can come up with one that preserves the atomicity of cache writes, pull requests are welcome.	nex3	chriseppstein
971	2013-12-01 02:59:44	@nex3 Doing my monthly check-in to see if there is anything more I can do to help push this along. Thanks! :v: :deciduous_tree: :bear:	shepmaster	nex3
968	2013-12-12 01:04:06	@nex3 Please review. You promised this would get into 3.3. Though you may have been too drunk to remember. But I have a witness: @snugug ;)	chriseppstein	nex3
968	2013-12-12 03:27:07	I am a witness! > On Dec 11, 2013, at 8:04 PM, Chris Eppstein notifications@github.com wrote: > > @nex3 Please review. You promised this would get into 3.3. Though you may have been too drunk to remember. But I have a witness: @snugug ;) > > — > Reply to this email directly or view it on GitHub.	Snugug	nex3
925	2013-12-14 00:56:47	@chriseppstein has done a substantial amount of work recently to make Sass more threadsafe and to make the cache accesses atomic. This should fix this issue. Feel free to re-open if it doesn't.	nex3	chriseppstein
923	2013-09-17 06:55:10	PR to implement decrementing for-loops as discussed in issue #691 (sorry, couldn't get Hub to attach the pull-request to the issue directly). From the CHANGELOG: I did not add the `by` part to the `@for` loop as suggested by @chriseppstein in issue #691. I'd be happy to implement this in another PR. I am a bit unsure about adding the constants to the `ForNode`, they seem a bit out of place there.…	robinroestenburg	chriseppstein
917	2013-09-10 15:35:47	> CSS doesn't have maps, the property: value syntax is more like an imperative style collection of commands (apply this style, then apply the next style, etc.). Just because it looks like a duck from another language doesn't mean that it is a duck in this language. That is your personal interpretation of the surface syntax. I think they look like maps. For whatever it is worth, @chriseppstein mad…	monsanto	chriseppstein
905	2013-08-29 18:50:56	This is a tricky situation. In general, if a selector is defined both inside and outside of a `@media` query and it's `@extend`ed from inside, the user is likely to expect that that `@extend` will work on all instances of the selector. That means it's correct to throw an error in that situation. However, that also means that this workaround that explicitly indicates that the selectors should be d…	nex3	chriseppstein
894	2013-08-23 16:11:54	Nevermind, just found a near identical proposal from @chriseppstein from 3 weeks ago https://github.com/nex3/sass/issues/871	northborndesign	chriseppstein
892	2013-08-18 19:07:27	This appears to be the exact same behavior described in #877 in which @chriseppstein gave a [detailed explanation](https://gist.github.com/chriseppstein/6114279) as to why this happens. Long story short, this is not a bug and behaves as expected.	Snugug	chriseppstein
871	2015-08-14 20:49:38	@stereokai ask @xzyfer.	nex3	xzyfer
870	2013-07-30 14:31:49	_Title edited by @nex3._ **Bug Report Version** (potentially simple fix) @-webkit-keyframes needs to pop out of selectors. Currently it's treated as any other rule. **Feature Version** The following may be very desirable for short one-time uses of this particular case. **example.scss** **example.css**	srcspider	nex3
865	2013-07-28 18:45:16	Oh, and make sure to ping @chriseppstein	hcatlin	chriseppstein
863	2013-09-26 15:33:09	@nex3 Ping.	chriseppstein	nex3
854	2013-07-17 01:21:41	This PR addresses a couple of @nex3's [requests](https://github.com/nex3/sass/issues/593#issuecomment-11631340) on nex3/sass#593. I will submit a different pull request to add metadata to SyntaxErrors, but I'm less sure of how that work will end up. I'm just adding tests and docs here. There is a persistent test failure `test_extend_sourcemap_scss` unrelated to this change. Hope you approve :)	eriwen	nex3
852	2014-08-25 16:04:25	This was closed by @nex3 but I don't see a reason. Recently ran into the want of `slice`. Any chance of getting this re-opened and implemented?	Snugug	nex3
851	2013-09-19 14:49:27	@nex3 do you object?	chriseppstein	nex3
847	2013-08-21 14:32:54	Don't get me wrong, I still _very_ much want that kind of compression and minification, along with linting. In fact, I have been trying to handle this with Grunt or Rake tasks lately, so I'm glad this discussion is happening now (yes, I use and am aware of the compressed style of output). What we're talking about is pushing Sass beyond compression into linting. Maybe it could fit into the goals o…	kevinSuttle	chriseppstein
842	2013-07-09 17:50:03	@nex3 here's a very valid use case for alloying dynamic imports. This should be implementable in "user space" based on a conditional, but it's not. See #739.	chriseppstein	nex3
836	2013-07-03 23:41:35	addressed my own code comments. ready for your review @nex3.	chriseppstein	nex3
819	2013-06-24 22:01:05	It's been more than a month since @chriseppstein is working at Linkedin (congrats, man). Also, his blog has moved since 2009 I believe. Updating the link to it could be done at the same time his bio is updated.	kaelig	chriseppstein
818	2013-06-24 21:07:57	@nex3 is this intentional?	chriseppstein	nex3
818	2013-06-28 01:36:12	> @nex3 is this intentional? More or less. `calc` is considered to be a type of string literal, similarly to how `url` is treated. We could theoretically include a parser for the `calc` mini-grammar that would have explicit rules about how variables work, but then variables would work differently in that context than any other context, which may be unexpected. I'm going to mark this as a feature …	nex3	nex3
818	2015-09-09 21:50:00	Ok, here's my proposal for calc integration. calc() expressions should be parsed into SassScript AST expressions. The parsing should use the calc grammar with the exception that it will allow Sass variable references in place of a value. I think this is the most natural expectation from the author's perspective. Any SassScript expression that cannot be computed because the units are incompatible …	chriseppstein	xzyfer
808	2013-06-17 20:24:25	@nex3 Just added some explanation. Let me know if you think it's clear enough...	ggilder	nex3
799	2013-06-08 22:32:25	@nex3 do you object to adding this gem as a dependency?	chriseppstein	nex3
788	2013-06-04 21:31:58	I think I follow what @nex3 was trying to do in that commit but I don't think it quite accomplishes it. I found some other disconcerting issues when I started poking around. Which I expected to generate: But instead I get: So we're completely missing the case where the children could be the same element and we've got some extraneous parent selectors getting mixed into the selectors which should b…	chriseppstein	nex3
785	2013-05-31 21:05:45	@nex3 Here's the issue you asked me to open based on my comment on https://github.com/nex3/sass/pull/713. I wanted to convert some Scss files from a project I use frequently into Sass just because that's my preferred syntax. I found that some comment structures seem to render invalid output from sass-convert. Many files in this project error out when converted. I had a brief discussion with the o…	ryanburnette	nex3
765	2013-05-23 15:55:23	_Edited by @nex3 to change the title._ Hi, I think SASS should be a specification that developers are free to implement in any programming language. Ruby SASS compiler should be one of his implementation. This may help others implementation (PHPSass, sass.js, pyScss, ...) to stay up to date. some web designer are interested by SASS but can't use it because they don't work with Ruby... Current oth…	yukulele	nex3
757	2013-06-07 18:34:21	I spent a couple weekends working on content for the new site. It's currently being reviewed by @jina. My goal was to get it launch able, not perfect. But, I believe it's better than the current site even in the state it's in. I do like the superpower line. I've used it a couple places. But, Chris, I agree. Some community feedback would be great! And, @blackfalcon, a lot of the Sass design team i…	hcatlin	jina
757	2013-06-07 23:44:41	Hi guys. It's off topic from what this PR is about but since I was mentioned re: the Sass site, I figured I would chime in. I pulled things into my local branch and was fixing up some of the CSS I was working on locally to work for the new content but didn't finish before heading off to Europe for some conferences. I realize I should be communicating these things better and I will from now on. "N…	jina	jina
754	2013-05-30 16:20:45	@stryju The commit that @nex3 made causes all colors that end up equivalent to `rgba(0,0,0,0)` regardless of their authored format to be output as `transparent`. So this actually increases IE8 support.	chriseppstein	nex3
740	2013-05-25 01:02:09	@cimmanon the `strip-unit` calls in that code are superfluous. `$font-size` and `$desired-size` both have `em` as their unit, so `$font-size / $desired-size` has no unit anyway. @lunelson writing functions that don't think about units sounds like an anti-pattern. > The input value might be in the range 0-100, with or without a percentage unit, or it might be in the range 0-1. This sounds very con…	nex3	robwierzbowski
739	2016-05-02 15:27:32	@etnbrd it's very likely related to this: https://medium.com/@xzyfer/why-node-sass-broke-your-code-and-semver-1b3e409c57b9#.mj58qxo8c	stipsan	xzyfer
704	2013-04-18 04:56:42	AWESOME. Thanks a lot @nex3	MoOx	nex3
681	2013-03-12 18:47:15	@chriseppstein this is more your purview than mine.	nex3	chriseppstein
667	2013-02-25 23:20:07	@nex3 I don't know that there's much that can be done here. Do you agree?	chriseppstein	nex3
659	2013-02-13 23:41:21	_Edited by @nex3 to change the title._ From the [documentation](http://sass-lang.com/docs/yardoc/file.SASS_REFERENCE.html#import): > Imports may contain #{} interpolation, but only with certain restrictions. It’s not possible to dynamically import a Sass file based on a variable; interpolation is only for CSS imports. As such, it only works with url() imports. For example: > > > > would compile t…	Ry7n	nex3
659	2013-02-26 03:15:27	@chriseppstein does `unescape-string` sound reasonable to you?	nex3	chriseppstein
649	2013-02-04 17:35:17	This was incorrectly posted in the Compass queue, re-posting here on behalf of @nschonni as I see value in unit omission for zero values. https://github.com/stubbornella/csslint/wiki/Disallow-units-for-zero-values	krisbulman	nschonni
648	2013-02-22 23:36:21	This is a reasonable request, but before we do it we need to figure out what the following should compile to: Unfortunately, `foo:not(.baz .qux)` is invalid. This is pretty important, since nested extenders are quite common. @chriseppstein, what do you think?	nex3	chriseppstein
642	2013-01-25 22:54:13	_Edited by @nex3 to change the title._ I don't find tickets about collections. I read some closed tickets abouts namespaces and scopes, but they don't seems to describe what I'm thinking about. So, instead of a description, here is an example : This would output : More than collections, for this to work, we should be able to pass more arguments than mixins wants, as long as they are named. In sho…	ByScripts	nex3
642	2013-03-05 04:02:05	I want to start working on this in earnest soon, so I'm going to start brainstorming syntax and function names. I think the two biggest things we need to nail down is the map-creation syntax and the element access syntax. There are some other ancillary things, but creating and accessing maps are by far the most common use cases. @chriseppstein, I'm looking for your input on all this in particular…	nex3	chriseppstein
631	2013-02-02 01:37:12	It's also possible that we should treat `custom()` as a faux-string-boundary, like we do `calc()` and other functions with unusual syntaxes. That has the downside of being unable to include variables and other script literally within `custom()`, though. @chriseppstein, what do you think?	nex3	chriseppstein
630	2013-01-17 00:02:02	Twitter Bootstrap has (of course) grid related classes, .span1, .span2, etc... It also has selector statements such as `[class*="span"]`. When I have a ID-based selector and include `@extend .span<a number>;` as a rule, the resulting CSS doesn't include the latter. Per @nex3 this is currently not possible but if it doesn't require ridiculous parser gymnastics would be awesome because it would mak…	billsaysthis	nex3
608	2012-12-29 19:32:35	Can you try to increase `listen` latency? (I don't know if `sass` let you set that). @Maher4Ever have you another idea?	thibaudgg	Maher4Ever
608	2015-06-19 23:45:34	According to @Maher4Ever on a3031856b22bc834a5417dedecb038b7be9b9e3e, the native Windows watcher is much slower than polling, so Sass [currently has it disabled](https://github.com/sass/sass/blob/stable/lib/sass/plugin/compiler.rb#L318-L320). You can try removing the `|| Sass::Util.windows?` there and seeing what that does to the latency and CPU usage.	nex3	Maher4Ever
593	2012-12-11 19:38:58	I would like Sass's command line utility to optionally return errors in a JSON format. I envision something like this: The reason I ask is that having the output in a parseable format allows _infinitely_ better integration of Sass in third-party applications that want to do custom formatting of the Sass compiler's return messages. I strongly recommend that you adopt JSON over alternatives such as…	bdkjones	nex3
593	2012-12-11 19:38:58	I would like Sass's command line utility to optionally return errors in a JSON format. I envision something like this: The reason I ask is that having the output in a parseable format allows _infinitely_ better integration of Sass in third-party applications that want to do custom formatting of the Sass compiler's return messages. I strongly recommend that you adopt JSON over alternatives such as…	bdkjones	chriseppstein
592	2012-12-11 06:42:06	The W3C specification for CSS 3 states that these two lines are exactly equivalent. See here: http://www.w3.org/TR/CSS21/cascade.html#at-import Currently, Sass will not attempt to compile any imported file that is brought in using the url() syntax. I propose that this be changed so that: causes Sass to process this imported file. Sass should look for the presence of "://" and ".css" within the st…	bdkjones	chriseppstein
592	2012-12-11 06:52:33	I would also add that Less _does_ process Less files brought in with the url() syntax. (Although Less's @import statement support is much more rudimentary. It does not allow comma-separated multi imports and so forth.) Folks switching to Sass from Less stand a good chance of being caught unawares by Sass's non-standard treatment of url() imports. Unless there is an overwhelming reason for the cur…	bdkjones	chriseppstein
561	2013-05-24 17:12:31	:thumbsup: also `variable-exists($varname, $global)`. I think I prefer a function per-type instead of a generic exists function. Thoughts, @nex3?	chriseppstein	nex3
556	2012-10-28 21:12:13	I've recently wanted to start including .css files and have them parsed as Sass. The idea behind this is that a component might be added to the project as a third-party component and I'll want to import their CSS for use in Sass. This would allow us to have project in Bower (and other package managers) for reusable CSS components that would work with or without Sass. Take the Normalize.css file f…	anthonyshort	chriseppstein
550	2012-11-02 23:50:55	First of all, I'm not a big fan of changing the semantics of a stylesheet by external means like Ruby customizations. As much as possible, Sass stylesheets should have the same meaning regardless of external factors. As for the `@unit` proposal, I'm generally wary of extensions that look too much like plain CSS. This runs a real risk of allowing users to define units that are later added to the s…	nex3	chriseppstein
543	2014-09-30 10:57:25	Check out the [SassyLists](http://sassylists.com/) library by @HugoGiraudel. Demo: http://sassmeister.com/gist/17c6c7759b889374a341	lolmaus	HugoGiraudel
487	2012-08-16 00:16:41	I'd say the best guide is just "do what Compass does". To my knowledge, no one's written any sort of formal document, although @chriseppstein may know of one. To address your questions in particular: > I like to write mixins, variables and functions in lowerCamelCase to get a better differentiation between the native CSS & SASS functions, and the custom elements writed in Scss. The style for iden…	nex3	chriseppstein
476	2012-08-08 17:44:28	@nex3, I can reproduce this. Seems like a real bug.	chriseppstein	nex3
468	2012-08-02 16:35:11	I am working with Sass 3.1.20 (Brainy Betty) and Rails 3.2.6. I have a mixin with an em dash: I use it as follows in _another file_: I got something like `â€"`, while everything works when I use: UPDATE: @nex3 Those solutions doesn't work. (but I cannot reopen because I don't have permission...)	collimarco	nex3
440	2012-07-11 00:59:35	@chriscoyier That's a good question, I'm really not sure how @extend works on a low level... I wish I had enough foo to contribute to this though! :/ @thierryk A lot of SASS's extra features are used with the @ sign... such as @extend, @include. @verekia , I do like the @namespace mynamespace {...} you proposed better, less is more! @ReinierK I think my JavaScript mindset was triggering that thin…	AdamBrodzinski	chriseppstein
440	2012-07-13 20:05:21	I'm not sure this is the right axis along which to work towards modularity. The reason you want to namespace classes is presumably because you're writing a style module that will be used in multiple places alongside many other style modules. You don't want the classes defined by your module to conflict with other modules' classes, or with unrelated classes that ultimately end up on the HTML page.…	nex3	chriseppstein
434	2012-06-29 22:23:26	This is the expected behavior; from the second example in the documentation: That said, this does seem like something that should be possible. @chriseppstein, thoughts?	nex3	chriseppstein
420	2012-08-08 18:07:04	Something like this is needed. perhaps this might tie into a module system, @nex3?	chriseppstein	nex3
412	2012-09-28 20:58:37	@krisbulman Is there a bug in this commit that's causing errors in compass, or is it just a matter of updating Compass to use the new semantics? /cc @chriseppstein	nex3	chriseppstein
412	2012-09-28 21:43:31	Unfortunately I was only able to track down the source of the problem, but not determine which it is. I am assuming the latter, perhaps @chriseppstein can provide some insight?	krisbulman	chriseppstein
407	2012-06-03 17:49:53	I had intended that `@content` would be a no-op if it was not passed. @nex3, you and I should sort this out.	chriseppstein	nex3
407	2012-06-03 19:06:17	My current work-around is this (where my-mixin expects content but I don’t want to pass any, and in fact is perhaps not even defined by myself): That way when this is resolved I can just remove those -no-op: 1 lines. IMO, @content as a no-op when not passed would be better than a test for seeing if it would be passed, since it would mean less code (no pointless conditionals). But better than that…	alanhogan	nex3
407	2012-06-17 23:42:19	I think this is simply a bug/oversight. @nex3 this needs to be in 3.2. Hunt & pecked on my iPhone... Sorry if it's brief! On Jun 16, 2012, at 12:52 AM, Alan Hoganreply@reply.github.com wrote: > Would love to see sass 3.2 with a no-op-if-none-passed @content. > > --- > > Reply to this email directly or view it on GitHub: > https://github.com/nex3/sass/issues/407#issuecomment-6371496	chriseppstein	nex3
407	2012-08-08 18:07:59	@nex3 can we please address this before 3.2 ships?	chriseppstein	nex3
401	2012-08-08 18:10:22	We put this off because 3.2 was going to ship soon. @nex3, let's ship or merge this.	chriseppstein	nex3
401	2012-08-13 22:20:17	@nex3 I will add a CHANGELOG entry for 3.3 for this. Any further comment before it lands on master?	chriseppstein	nex3
394	2012-05-19 00:36:27	@Maher4Ever and @thibaudgg, do you have any insight? It looks like this may be a Listen issue.	nex3	Maher4Ever
394	2012-05-19 19:51:21	Mmm I think @Maher4Ever will be more in position to find this issue.	thibaudgg	Maher4Ever
384	2012-05-07 18:46:54	Ok, So I'm building my awesome reusable pattern library. And I have about 20 files and growing. So I organize them in folders. (hey even @chriseppstein does it http://d.pr/i/SfqX) So the idea here is to be able to name a folder with a underscore, instead of naming each and every file in that folder with an underscore. Because let's face it. We all want to compile only one (or maybe for some crazy…	justnorris	chriseppstein
384	2012-08-08 18:22:01	@nex3 thoughts?	chriseppstein	nex3
378	2013-02-02 02:01:55	I'm still pretty skeptical of this. The issue is that the more seldom-used control structures exist in Sass, the harder it is for something with only passing familiarity with the language to read stylesheets that use those control structures. That's why it started out with the bare minimum set of structures needed to do anything: because in many cases it makes sense to skew towards a smaller surf…	nex3	chriseppstein
377	2012-05-03 18:16:15	@ReinierK Can you provide the non-confidential portion of the segfault stack trace? @Maher4Ever If this is happening with 3.2.0.alpha.104, that means that it includes your patch. Any insight as to why `--watch` might still not be working?	nex3	Maher4Ever
377	2012-05-03 19:37:32	@Maher4Ever probably has more insight about this than I do... I'm not familiar with the inner workings of Listen.	nex3	Maher4Ever
366	2012-08-07 13:32:16	+1 for the + as `@include`. It'll be so awesome. I think @chriseppstein want it too. Sass syntax is nice, but I don't like to be dependent of the indentation.	MoOx	chriseppstein
366	2012-08-07 15:02:05	I'm not sure I get the issue with indentation. I indent my CSS now anyway. I also use classes, not id's, specifically so blocks of style code are re-usable. It's part of establishing an overall design unity. What's interesting to me is nesting, and variables. The @include is also a big one. The indentation seems like it is key when using nesting declarations. And should help visually identify mix…	maxw3st	chriseppstein
366	2012-09-28 20:49:04	After having this sit in my head for a few weeks, I like the `++mixin: argument` syntax more than I dislike it. I'd love to see this moved on and implemented as soon as there's some dev time to do so and assuming @nex3 and @chriseppstein are still on board.	Snugug	nex3
366	2015-01-03 18:46:01	The problem, as stated by @chriseppstein [earlier in](https://github.com/sass/sass/issues/366#issuecomment-7559687) [this thread](https://github.com/sass/sass/issues/366#issuecomment-7560114) with `+my-mixin` (or `+ my-mixin`) is that it's ambiguous with the adjacent sibling selector. The two proposed syntaxes that have been discussed (besides transparent mixins like Stylus, which @nex3 believes …	Snugug	nex3
366	2015-01-05 19:00:22	@nex3 Please comment.	chriseppstein	nex3
363	2012-05-09 19:53:36	@shaneriley sass does do that. Except it seems that it doesn't do it when it doesn't have to fully parse the property value. This is a bug IMO. @nex3 should weigh in. Try running: thru: `scss -t compressed` and you'll get: The compass function exists and is now in Sass itself. It exists because IE has a non-standard treatment of alpha channels where hex takes the form of `#AARRGGBB` and also beca…	chriseppstein	nex3
362	2012-04-23 23:35:07	@Maher4Ever @thibaudgg Do you two have any insight about this? Is it a known issue?	nex3	Maher4Ever
361	2012-04-29 19:07:56	What do you think @nex3 @chriseppstein? Should `1 + null` return `1` or raise a SyntaxError?	petebrowne	chriseppstein
353	2012-04-16 06:35:35	Nothing really written down. There are a number of issues in the tracker that are related. Off the top of my head: - Non-transitive imports (if A imports B and B imports C, A shouldn't necessarily see everything from C). - A way of getting around non-transitive imports. - Namespacing, as in this proposal. Not just for mixins but also variables and probably placeholder selectors as well. - Disabli…	nex3	chriseppstein
349	2012-04-10 19:42:34	I'm glad you spoke up about this. I've seen this sort of discussion go sour way more times than I'd like, so I appreciate the risk you took in posting the issue. It looks like @jina, the designer in charge of the redesign, is on board with re-doing the logo, so I'm going to close this issue.	nex3	jina
349	2013-08-01 20:49:28	The site redesign is still ongoing. The work has been speareheaded by the awesome @jina and can be seen at https://github.com/sass/sass.github.com --- any help on that effort is very much appreciated! And, as the selector of the original branding package, I always find this line of commentary surprising. I'll start with the statement though that intention is NOT the most important thing, but impr…	hcatlin	jina
[truncated: 42 more rows]
