# Supplementary material for: Status, identity, and language: A study of issue discussions in GitHub
Source: PLoS One. 2019 Jun 14;14(6):e0215059. doi: 10.1371/journal.pone.0215059 (PMC6568400; doi:10.1371/journal.pone.0215059)
Supplement: S2 Data — (ZIP) [file pone.0215059.s003.zip › sample_46_projs_issues/sass_sass/issue_first_in.csv]

1156	SamyCookie	2014-03-10 18:42:38
163	nex3	2011-09-09 00:15:15
241	replete	2012-11-27 10:34:31
241	chriseppstein	2012-08-13 22:34:39
241	bradfrost	2014-02-13 03:34:22
241	Snugug	2012-08-16 11:55:16
241	nex3	2012-08-20 17:42:50
241	MattyBalaam	2012-01-27 08:12:26
241	webcultist	2016-01-21 03:06:10
887	gabriellecrawford	2013-11-19 00:17:07
887	alicexyl	2013-08-15 23:34:31
1040	chriseppstein	2014-08-07 17:00:02
1684	nex3	2015-04-23 00:01:39
1684	piouPiouM	2015-04-22 09:06:36
1684	HugoGiraudel	2015-04-23 07:49:38
154	scottkellum	2012-04-19 21:40:09
1857	pat270	2015-10-15 23:24:35
2066	ArmorDarks	2016-05-23 20:54:02
1891	chriseppstein	2015-11-12 22:34:12
1891	hcatlin	2015-11-11 20:11:03
780	rvinay88	2013-05-31 03:15:08
1266	lolmaus	2014-06-04 09:35:57
1266	timfayz	2014-06-04 10:47:04
456	nex3	2013-12-16 22:12:39
456	lolmaus	2013-12-03 06:55:48
456	Hannes-III	2013-12-17 09:08:24
456	Snugug	2013-12-14 14:32:42
83	bwilkins	2012-09-10 02:47:16
1055	nex3	2013-12-20 03:48:22
1001	tabatkins	2013-12-13 18:05:30
1625	chriseppstein	2015-02-04 18:12:53
1827	lowenthal-jason	2016-02-27 13:50:20
640	nex3	2013-02-02 02:14:37
2258	dehghani-mehdi	2017-03-17 15:59:57
757	jina	2013-06-07 23:44:41
757	hcatlin	2013-06-07 18:34:21
193	sean-lynch	2012-02-20 19:37:57
193	pwnall	2012-07-05 22:56:06
193	chriseppstein	2012-07-05 23:41:51
193	singleseeker	2014-02-18 11:13:41
193	loostro	2014-02-25 23:23:38
193	rawtaz	2014-03-01 15:49:11
1426	lolmaus	2014-09-11 16:11:19
1956	davidkpiano	2016-01-17 18:49:49
971	chriseppstein	2014-01-15 02:34:20
971	shepmaster	2013-12-01 02:59:44
971	nex3	2014-01-15 19:21:12
1598	davidbarratt	2015-11-07 00:34:33
1598	jakob-e	2015-01-28 15:59:27
984	lolmaus	2013-10-23 21:40:37
1349	tjbenton	2015-07-13 15:27:41
1349	linkdesu	2016-08-19 12:53:06
1349	mistersender	2016-05-04 00:26:06
1349	ArmorDarks	2015-06-10 12:52:26
394	thibaudgg	2012-05-19 19:51:21
394	Maher4Ever	2012-06-03 19:50:31
394	shaldipur	2012-06-03 21:14:49
394	nex3	2012-05-19 00:36:27
1023	nex3	2013-12-07 01:19:39
1484	nex3	2014-10-31 20:53:50
1484	robwierzbowski	2014-10-31 21:12:54
1484	enyo	2014-10-23 14:15:49
1390	nex3	2016-05-20 21:59:36
855	dominics	2013-08-06 00:32:11
855	chriseppstein	2013-07-19 21:45:51
855	danapplegate	2013-07-19 22:17:12
1454	lolmaus	2014-09-29 17:06:39
1642	Stephn-R	2015-02-17 15:47:35
1642	tatze	2015-02-22 12:19:26
258	chriseppstein	2012-01-30 02:11:23
258	twoolie	2012-01-30 01:54:08
286	phillip-haydon	2012-09-12 16:08:00
286	mirisuzanne	2012-04-13 23:38:36
1048	costa	2014-01-08 13:48:50
2239	CupOfTea696	2017-02-08 12:53:53
2171	SuperDJ	2016-10-19 08:33:20
309	chriseppstein	2012-03-05 22:10:02
309	nex3	2012-03-05 22:19:06
1707	henrik	2015-04-21 21:10:55
665	lolmaus	2014-03-13 13:37:15
2095	sideffect0	2016-07-05 06:35:57
1792	nex3	2015-08-14 20:47:36
851	chriseppstein	2013-09-19 14:49:27
851	Nevraeka	2015-04-21 13:14:21
851	mootari	2016-02-08 15:36:03
1037	munwr	2014-08-19 03:28:21
2006	tigrr	2016-03-04 09:08:25
1376	chriseppstein	2014-08-18 23:59:57
923	robinroestenburg	2013-09-17 06:55:10
728	Subash	2013-05-10 16:10:57
2135	tedw	2016-09-08 18:07:13
1527	e2	2014-11-25 02:04:05
561	chriseppstein	2013-05-24 17:12:31
1227	bahuma20	2014-07-30 06:41:40
476	HeadOnAPlate	2012-08-10 12:04:44
476	chriseppstein	2012-08-08 17:44:28
1133	nex3	2014-02-25 20:39:02
1289	ezekg	2014-06-17 20:33:28
1289	nex3	2014-06-17 20:36:14
1289	lolmaus	2014-06-17 20:48:41
1289	chriseppstein	2014-06-17 21:03:14
1212	tbremer	2014-04-12 15:54:07
1212	nex3	2014-04-15 19:19:32
2151	lokson	2016-09-27 18:15:20
96	nex3	2011-08-10 21:37:29
96	chriseppstein	2011-06-07 20:07:39
1560	lolmaus	2014-12-17 10:56:36
1878	chriseppstein	2016-02-04 19:38:54
1878	nex3	2016-03-11 20:15:07
1878	royels	2016-02-04 20:35:30
1572	davidkpiano	2015-01-10 22:10:14
1572	HugoGiraudel	2015-02-07 15:51:53
293	mikefowler	2012-02-29 12:38:53
2057	lifeiscontent	2016-09-09 12:35:56
2057	internetErik	2016-10-04 20:39:55
681	nex3	2013-03-12 18:47:15
1464	thejase	2014-10-21 01:37:14
1464	hinok	2015-01-17 15:14:08
646	StefanoRausch	2013-02-22 22:07:05
122	nex3	2012-01-10 19:37:17
122	chriseppstein	2012-01-10 15:39:16
2163	xzyfer	2016-10-07 10:31:21
239	chriseppstein	2012-01-08 18:20:40
704	MoOx	2013-04-18 04:56:42
892	nex3	2013-08-23 23:47:16
892	Snugug	2013-08-18 19:07:27
901	chriseppstein	2013-08-29 20:36:13
901	robwierzbowski	2013-09-05 18:23:22
901	lukewatts	2016-02-08 20:38:59
869	nex3	2013-08-02 22:54:36
869	srcspider	2013-07-30 12:13:28
1934	andreev-artem	2015-12-15 06:10:19
1934	artch	2015-12-15 12:16:29
1958	tcurdt	2016-01-06 20:56:33
1064	chriseppstein	2014-01-06 21:56:43
1904	chriseppstein	2016-04-22 23:37:23
1904	hcatlin	2015-11-15 22:44:17
1904	nex3	2016-12-11 22:40:19
2035	erichummel	2016-04-22 19:24:33
1943	Undistraction	2015-12-18 21:49:24
966	pcantrell	2015-02-27 00:04:09
1949	kmcaloon	2016-01-04 21:03:24
166	nex3	2011-09-09 00:11:59
166	chriseppstein	2011-09-09 00:54:01
220	hlb	2011-12-07 05:54:59
806	Integralist	2013-06-18 10:50:17
806	Snugug	2013-06-18 11:07:48
838	chanpory	2014-02-05 20:11:45
754	chriseppstein	2013-05-30 16:20:45
754	stryju	2013-05-30 15:27:50
931	AlexRiedler	2013-10-04 00:24:06
113	chriseppstein	2011-06-09 05:58:02
550	nex3	2012-11-02 23:50:55
1287	savingschampion	2014-06-17 09:49:24
2090	jerzygangi	2016-08-07 04:39:54
1716	bdkjones	2015-05-03 02:16:51
1430	extempl	2014-09-12 11:14:58
328	pointlessone	2012-03-21 22:20:54
441	windyGex	2012-12-05 10:17:46
441	pwnall	2012-12-05 12:50:30
2030	paulozoom	2016-04-11 19:37:09
1178	josh	2014-03-18 18:58:27
310	chriseppstein	2012-03-21 13:12:32
310	jede	2012-08-14 12:18:32
2132	nschonni	2016-09-02 05:32:42
181	ChristianPeters	2011-09-30 12:23:28
1306	UltCombo	2014-08-29 23:46:43
289	kizu	2012-02-22 21:32:53
1032	nex3	2013-12-16 21:48:28
1203	yisibl	2016-04-11 02:32:03
420	chriseppstein	2012-08-08 18:07:04
434	nex3	2012-06-29 22:23:26
798	lunelson	2013-06-07 16:36:37
2112	lokson	2016-08-24 22:49:33
2047	davidkpiano	2016-05-04 12:02:17
2047	wouter-muller	2016-05-04 12:15:26
1619	aronallen	2016-09-29 10:29:45
968	chriseppstein	2013-12-12 01:04:06
968	Snugug	2013-12-12 03:27:07
756	nex3	2013-05-21 00:06:39
894	northborndesign	2013-08-23 16:11:54
1970	chriseppstein	2016-01-18 17:53:53
168	Zakay	2011-09-12 09:24:34
168	ttilley	2011-09-13 15:27:17
440	nex3	2012-07-13 20:05:21
440	AdamBrodzinski	2012-07-11 00:59:35
2240	radiovisual	2017-02-08 19:00:40
105	chriseppstein	2011-06-09 05:21:19
993	lolmaus	2013-11-02 21:38:13
993	tylrtrmbl	2013-11-02 22:52:55
1562	nex3	2015-01-17 03:31:19
1562	chriseppstein	2015-01-09 17:24:28
1570	maxgalbu	2014-12-22 18:00:20
2053	nex3	2016-05-06 23:47:21
2046	chriseppstein	2016-05-05 20:43:18
1357	jamesmoey	2015-10-29 03:51:14
1106	nex3	2014-02-08 00:01:52
1452	lolmaus	2014-09-29 16:49:06
2094	chriseppstein	2016-07-08 20:38:03
2094	lokson	2016-07-08 12:18:55
2094	nex3	2016-07-15 19:13:04
1220	chriseppstein	2014-04-18 22:55:14
1220	emphaticsunshine	2014-04-18 15:24:06
1220	drewwells	2014-04-18 20:44:35
216	chriseppstein	2015-12-03 16:52:15
216	baires	2014-11-11 14:09:21
216	talsafran	2011-11-23 21:07:48
216	nex3	2014-11-04 22:38:03
216	lozandier	2014-08-29 06:41:51
216	myabc	2015-04-18 13:05:17
233	nex3	2012-03-13 00:09:35
233	kaelig	2012-01-22 15:43:47
233	paulirish	2012-01-22 17:31:24
1529	circa1977	2014-11-19 13:20:20
2015	chriseppstein	2016-03-22 20:45:44
106	chriseppstein	2011-06-09 05:24:28
991	chriseppstein	2013-11-04 20:55:03
991	fitzgen	2013-12-13 00:28:21
1854	jordanbrauer	2016-11-23 20:02:31
1854	nex3	2015-10-09 22:14:12
1854	HugoGiraudel	2015-10-13 12:20:29
1854	ArmorDarks	2017-03-01 09:03:03
1854	chriseppstein	2015-10-07 20:51:16
1935	Sector22	2015-12-16 10:00:22
333	chriseppstein	2012-08-08 18:33:06
1036	nex3	2013-12-06 22:58:17
1036	chriseppstein	2013-12-08 21:03:10
1036	lolmaus	2013-12-07 06:25:25
1036	Snugug	2013-12-08 01:33:28
796	chriseppstein	2013-06-11 15:55:40
1539	kl3ryk	2014-11-28 12:32:30
1063	chriseppstein	2014-01-07 17:01:00
131	chriseppstein	2011-12-16 22:46:53
131	nex3	2011-12-16 23:13:41
649	krisbulman	2013-02-04 17:35:17
319	lexstefan	2016-01-20 12:41:33
1250	larrybotha	2014-05-15 11:06:43
840	lukaszgrolik	2013-07-08 19:41:38
2059	cH40z-Lord	2016-05-12 14:21:42
429	chriseppstein	2014-08-01 21:23:05
429	Gespinha	2014-08-06 11:36:32
429	samuelvogel	2012-08-24 17:26:06
1000	lunelson	2013-11-05 07:56:06
944	mohsen1	2013-09-30 20:36:44
1075	felixbuenemann	2014-01-10 00:35:18
391	rachelnabors	2012-05-15 14:51:09
997	thejameskyle	2013-11-04 19:49:59
1963	chriseppstein	2016-01-12 00:26:24
1963	lozandier	2016-01-11 19:17:27
1138	lolmaus	2014-02-27 14:38:40
349	nex3	2012-04-10 19:42:34
349	robwierzbowski	2013-08-02 18:17:41
349	adrienne	2013-08-02 20:32:31
349	hcatlin	2013-08-01 20:49:28
1795	b44rd	2015-08-16 18:10:40
819	kaelig	2013-06-24 22:01:05
2157	nex3	2016-12-19 01:46:07
2157	lokson	2016-12-18 17:51:03
1583	nex3	2015-05-11 18:34:20
442	jpdesigndev	2013-12-05 21:41:59
442	pwnall	2013-06-11 02:33:54
442	pthrasher	2014-12-15 19:42:46
2236	DaSchTour	2017-02-07 08:48:55
2099	chriseppstein	2016-07-15 19:35:11
2099	ArmorDarks	2016-11-06 20:31:07
1071	nex3	2015-01-30 21:24:23
1409	cyril-lamotte	2014-09-03 07:31:59
211	barraponto	2011-11-10 22:40:52
659	Ry7n	2013-02-13 23:41:21
659	nex3	2013-02-26 03:15:27
659	tagliala	2015-06-19 10:02:15
1534	ankurp	2014-11-20 21:11:31
1028	spohlenz	2013-12-07 00:58:59
2106	chriseppstein	2016-07-29 22:28:20
2106	lokson	2016-08-25 22:26:31
156	jlong	2014-02-01 20:28:11
25	chriseppstein	2015-09-24 18:38:46
1019	idflood	2014-07-04 05:45:45
1019	chriseppstein	2013-11-22 18:43:57
1019	thedarkone	2014-07-04 09:10:05
1019	xzyfer	2013-12-20 03:59:03
1019	Snugug	2013-12-23 21:27:17
805	djesse	2013-06-18 18:13:37
380	chriseppstein	2012-05-12 10:08:10
380	Snugug	2012-05-12 09:18:08
677	lukearmstrong	2013-03-08 09:26:17
1472	fnky	2014-10-16 12:29:24
1458	lolmaus	2014-10-02 06:15:24
327	pointlessone	2012-03-21 13:33:37
1128	nex3	2015-10-16 20:57:16
1128	tabatkins	2014-02-24 21:10:49
1128	lozandier	2015-10-07 23:18:58
1128	chriseppstein	2015-10-07 22:04:19
2252	ArmorDarks	2017-03-02 15:01:49
1509	sevenupcan	2014-11-07 18:57:07
1791	KupuJIJI	2015-08-06 14:09:05
2040	chriseppstein	2016-05-03 21:32:57
1013	northborndesign	2013-11-13 15:52:28
1013	lolmaus	2013-11-13 17:56:55
1013	Snugug	2013-11-13 15:42:50
1342	nex3	2014-08-01 20:30:07
740	nex3	2013-05-21 00:19:26
740	robwierzbowski	2013-05-25 01:21:36
740	amclin	2015-04-21 22:40:29
740	lunelson	2013-05-22 17:58:38
1440	lolmaus	2014-09-18 13:45:05
1739	davidkpiano	2015-06-11 11:49:43
1739	tjbenton	2015-07-16 01:11:42
1739	ArmorDarks	2015-06-11 11:30:13
1739	lunelson	2015-06-05 21:41:25
1739	hcatlin	2015-11-13 22:43:00
1171	smudge	2014-03-19 19:56:26
360	chriseppstein	2012-08-08 18:25:23
183	davevasquez	2015-01-05 21:54:51
1988	nex3	2016-05-19 19:12:39
1988	chriseppstein	2016-02-12 19:43:00
1896	hcatlin	2015-11-13 17:39:33
384	chriseppstein	2012-08-08 18:22:01
384	justnorris	2012-05-07 18:46:54
92	norfali	2012-05-03 11:49:39
1411	tbremer	2014-09-08 03:54:30
1411	nex3	2014-09-15 23:00:11
1574	chriseppstein	2015-01-05 23:58:05
1574	Snugug	2015-01-06 01:46:21
217	nevir	2011-11-26 06:07:58
854	eriwen	2013-07-17 01:21:41
1253	apfelbox	2014-05-20 07:35:56
1253	lolmaus	2014-05-19 10:10:23
834	chriseppstein	2013-09-30 23:04:25
2121	nex3	2017-01-06 23:15:21
1027	georeith	2015-12-23 12:48:49
1721	jakob-e	2015-05-11 15:39:40
1451	nex3	2014-09-26 20:21:59
1451	lolmaus	2014-09-26 20:14:42
1817	GusRuss89	2017-02-20 02:01:29
1817	chriseppstein	2015-08-31 19:39:04
1870	chriseppstein	2015-10-27 17:46:56
652	chriseppstein	2013-02-25 19:13:54
790	pwnall	2013-12-14 07:19:04
1033	ServusJon	2013-12-13 13:59:43
1033	ahmeij	2013-12-10 19:17:29
1627	davidkpiano	2015-02-06 15:52:24
955	metaskills	2014-01-28 02:21:12
955	spicycode	2013-11-25 16:10:29
691	northborndesign	2013-03-27 17:27:53
691	robinroestenburg	2013-09-17 06:58:12
691	Undeterminant	2013-07-19 14:33:31
482	linjunpop	2012-08-15 22:48:48
1885	RaphaelDDL	2015-11-05 19:24:21
1213	stubbornella	2014-04-12 01:00:11
1213	nex3	2014-04-14 23:07:03
1213	Snugug	2014-04-12 02:23:13
1213	chriseppstein	2014-04-12 01:29:27
1341	chriseppstein	2014-07-29 20:46:54
1531	HugoGiraudel	2014-11-18 22:04:26
1444	nex3	2014-09-19 22:14:22
1047	nex3	2014-01-07 23:09:15
115	timmolendijk	2011-11-15 23:02:45
1122	chriseppstein	2014-03-14 22:06:23
1122	Ne-Ne	2014-03-03 12:18:58
1122	Snugug	2014-03-23 14:38:13
1122	nex3	2014-02-28 19:20:21
1122	lolmaus	2014-03-23 14:52:32
1122	glebm	2014-02-28 23:41:08
630	billsaysthis	2013-01-17 00:02:02
949	rvinay88	2013-10-15 20:03:22
949	viswanathct	2013-10-15 23:33:10
345	chriseppstein	2012-04-03 17:56:43
1960	chriseppstein	2016-01-08 18:53:38
290	nex3	2012-02-26 07:48:07
290	chriseppstein	2012-02-25 18:27:06
1797	BenMorganIO	2015-08-21 20:14:07
1425	lolmaus	2014-09-10 14:07:36
1689	hon2a	2015-04-02 13:49:16
2124	lokson	2016-08-24 22:49:45
2036	chriseppstein	2016-04-25 17:37:24
719	chriseppstein	2013-05-23 14:30:11
719	nex3	2013-05-23 21:13:17
747	battaglr	2014-06-17 13:10:04
2012	davidkpiano	2016-03-08 15:44:29
2012	jamen	2016-03-12 07:57:36
136	chriseppstein	2012-05-07 00:32:30
2078	stevenvachon	2016-06-20 16:37:04
1582	chriseppstein	2015-01-09 17:00:19
1582	jakob-e	2015-01-08 18:47:36
1582	eoneill	2015-03-04 09:12:55
1175	chriseppstein	2014-03-17 17:32:37
1175	lolmaus	2014-03-17 17:59:42
1136	chriseppstein	2014-02-27 01:02:22
679	robwierzbowski	2013-03-09 01:44:46
870	natecavanaugh	2014-01-22 18:31:46
870	srcspider	2013-07-30 14:31:49
870	jbalsas	2014-01-22 10:14:02
808	ggilder	2013-06-17 20:24:25
1851	basvandenheuvel	2015-10-07 08:39:27
374	chriseppstein	2012-05-06 20:38:45
374	petebrowne	2012-05-11 22:25:42
1057	morenoh149	2014-01-25 00:12:18
1555	OliverJAsh	2014-12-09 22:24:51
2031	chriseppstein	2016-04-11 20:10:52
1985	lencioni	2016-02-08 20:34:01
353	nex3	2012-04-16 06:35:35
353	jleclanche	2012-04-16 03:37:00
353	zakdances	2013-05-29 16:16:54
857	chriseppstein	2013-07-22 17:09:34
857	jslegers	2013-07-22 19:23:13
1521	AndrewRevinsky	2014-11-13 12:52:40
2033	davidkpiano	2016-04-15 13:19:48
2033	nex3	2016-04-15 19:34:52
362	thibaudgg	2012-04-27 06:48:48
362	farneman	2012-04-27 18:37:34
362	nex3	2012-04-23 23:35:07
538	joefiorini	2012-10-16 05:38:49
151	chriseppstein	2011-09-12 07:09:35
1243	chriseppstein	2014-05-09 20:40:20
1243	pdaoust	2014-05-09 20:46:29
1243	nex3	2014-05-09 19:49:53
1332	lolmaus	2014-07-23 15:44:24
1223	ricardozea	2014-04-21 19:44:38
1961	nex3	2016-12-11 22:39:29
1465	lolmaus	2014-10-07 18:55:24
818	manovotny	2014-03-25 15:19:15
818	xzyfer	2015-09-14 08:20:36
818	chriseppstein	2013-06-24 21:07:57
818	davidkpiano	2015-09-09 22:02:27
818	nex3	2013-06-28 01:36:12
818	lolmaus	2013-11-07 22:50:34
818	jrauh	2016-04-19 17:29:55
818	trusktr	2017-01-14 00:08:50
818	mcgoooo	2013-11-07 22:11:56
312	nex3	2012-03-09 19:30:21
1143	nex3	2014-02-28 19:13:23
1143	corysimmons	2014-02-28 19:24:02
1143	Snugug	2014-02-28 19:18:52
1189	chriseppstein	2014-04-04 21:07:48
324	jslegers	2013-07-22 15:18:08
2257	dehghani-mehdi	2017-03-14 05:26:35
809	Boldewyn	2013-06-21 06:44:29
2063	ArmorDarks	2016-05-23 21:11:54
1996	chriseppstein	2016-02-24 20:28:36
773	lolmaus	2013-05-28 21:04:43
1206	nex3	2014-04-11 19:45:02
1466	chriseppstein	2014-10-07 22:53:47
1466	xzyfer	2015-01-20 20:54:40
1034	xzyfer	2013-12-06 05:52:50
1094	davidkpiano	2015-09-29 00:52:45
1094	nex3	2015-09-11 21:39:40
1094	JulienCabanes	2014-02-04 19:12:19
1094	koenpunt	2014-12-04 13:21:37
1094	long-lazuli	2015-10-13 20:55:38
1094	jslegers	2014-03-30 12:47:14
1094	Jakobud	2015-05-09 03:52:44
447	chriseppstein	2012-08-27 17:38:47
2172	eaglejohn	2016-10-18 14:38:09
727	chriseppstein	2013-04-30 14:23:31
727	robwierzbowski	2013-04-30 14:56:19
727	lunelson	2013-04-30 06:39:00
642	chriseppstein	2013-05-31 21:40:18
642	ByScripts	2013-01-25 22:54:13
642	nex3	2013-03-05 04:02:05
1807	chriseppstein	2015-08-25 22:41:12
111	chriseppstein	2011-06-09 05:51:12
1398	nex3	2014-09-12 21:43:24
1398	HugoGiraudel	2014-08-28 20:39:09
157	chriseppstein	2011-08-22 15:12:15
701	robwierzbowski	2013-04-17 23:04:29
764	stephanvane	2013-09-13 08:48:53
1110	kevinSuttle	2014-02-11 04:59:24
2235	tony19	2017-02-02 23:47:53
1263	peterwilsoncc	2014-06-01 06:14:34
1402	ezekg	2014-08-28 13:43:21
1402	nex3	2014-08-28 18:32:01
1402	lolmaus	2014-08-28 14:18:02
1402	Snugug	2014-08-28 19:04:57
803	nex3	2013-06-17 22:23:12
803	robwierzbowski	2013-06-18 01:24:36
803	cimmanon	2013-06-19 18:29:10
803	scottkellum	2013-06-18 19:14:31
803	Snugug	2013-06-17 20:25:23
249	jleclanche	2012-03-17 12:59:57
337	lgebhardt	2012-06-04 13:12:08
337	nex3	2012-06-22 20:30:20
337	yfeldblum	2012-04-06 20:42:09
1551	sebcramer	2017-01-11 08:36:40
334	philipwalton	2012-03-26 03:03:43
1847	chriseppstein	2016-03-03 19:26:21
1847	blixt	2015-09-29 00:13:52
407	sidonath	2012-07-02 12:44:25
407	chriseppstein	2012-06-03 17:49:53
407	alanhogan	2012-06-03 19:06:17
407	ogbaoghene	2016-05-09 17:06:43
468	collimarco	2012-08-02 16:35:11
468	tobiasmuecksch	2014-02-27 21:15:36
1200	ptlu	2014-04-04 00:10:51
377	Maher4Ever	2012-05-04 14:38:23
377	TheDutchCoder	2012-05-03 18:24:25
377	nex3	2012-05-03 18:16:15
1096	badsyntax	2014-01-31 10:26:53
1406	boone	2014-08-29 18:02:57
2146	seeliang	2016-10-18 22:04:07
1348	nex3	2014-08-01 20:50:16
1348	lolmaus	2014-08-15 12:07:39
1348	Undistraction	2014-07-31 20:28:39
1348	chriseppstein	2014-07-31 20:17:54
1373	brian-hay	2014-08-23 04:09:30
2216	nex3	2016-12-28 01:27:22
1590	una	2015-01-13 23:03:48
1590	Snugug	2015-01-12 01:11:41
917	monsanto	2013-09-10 15:35:47
1477	jshawl	2014-12-22 16:59:33
1477	jakob-e	2014-10-23 17:44:28
401	chriseppstein	2012-08-08 18:10:22
401	brentd	2013-02-09 19:41:09
401	jkmaxwell	2012-12-13 23:53:55
401	micahgodbolt	2012-05-31 17:56:41
401	StanAngeloff	2012-05-31 18:00:30
401	industral	2012-10-04 14:37:29
282	chriseppstein	2012-02-20 20:06:03
2101	hatzipanis	2016-07-27 06:53:00
626	cimmanon	2013-06-24 20:14:17
626	gkiely	2015-09-07 00:32:08
626	lunelson	2013-03-11 13:14:57
626	Snugug	2013-03-11 12:15:31
626	nex3	2015-01-30 21:30:03
626	mtpultz	2015-03-29 18:51:19
626	jslegers	2013-07-19 23:51:23
626	chriseppstein	2013-02-23 00:29:59
626	joshuafcole	2013-03-23 07:40:38
626	robwierzbowski	2013-06-24 20:24:02
626	Undistraction	2014-12-15 15:07:43
626	danielpeplow	2015-02-12 10:36:12
626	yoannisj	2015-09-01 08:48:37
739	lifeiscontent	2014-02-12 23:51:29
739	chriseppstein	2013-05-31 22:04:45
739	ArmorDarks	2015-07-11 09:50:57
739	natecox	2017-01-12 20:46:45
739	iErik	2017-02-09 11:08:11
739	nex3	2017-02-10 23:19:18
739	layton-glympse	2017-02-08 20:32:43
739	ShaggyDude	2016-05-17 21:44:26
739	jslegers	2014-03-28 17:15:33
739	stipsan	2016-05-02 15:27:32
739	Jakobud	2015-07-18 00:10:56
1269	chriseppstein	2014-06-05 22:26:53
2234	pat270	2017-02-14 01:53:52
1193	jslegers	2014-04-04 22:45:09
1050	luksak	2015-08-18 10:16:21
1050	chriseppstein	2014-02-24 22:45:05
1050	OliverJAsh	2014-12-09 22:24:04
1050	emagnier	2014-01-06 19:51:25
1050	Snugug	2014-01-06 19:18:15
1050	nex3	2013-12-30 07:24:25
1050	robwierzbowski	2014-01-06 22:44:24
1050	lolmaus	2014-03-19 21:06:58
1050	matthewmorek	2016-07-27 17:44:45
832	nex3	2013-07-19 20:49:24
832	pdaoust	2013-12-04 22:50:22
1778	nex3	2015-07-18 01:02:05
1778	xzyfer	2015-09-07 23:52:51
1778	chriseppstein	2015-08-25 01:29:27
592	bdkjones	2012-12-11 06:42:06
1910	srawlins	2015-11-23 19:19:47
1082	chriseppstein	2014-01-13 22:31:30
2220	jwandrews	2017-01-12 02:19:08
140	chriseppstein	2011-07-22 19:06:28
140	OyoKooN	2011-07-22 19:10:29
1382	zquintana	2014-10-24 20:37:33
909	lifeiscontent	2013-09-06 23:49:33
77	tav	2011-05-09 20:19:16
2218	richiethomas	2017-01-06 00:01:32
2218	nex3	2017-01-07 21:59:21
577	Writkas	2012-12-11 20:04:13
577	Snugug	2012-12-11 20:10:32
1224	lolmaus	2014-04-24 19:00:33
1224	cahnory	2014-04-22 14:43:29
378	northborndesign	2013-01-27 03:22:46
378	IEfucker	2015-01-07 07:08:33
378	nex3	2013-02-02 02:01:55
1196	petebrowne	2014-04-11 01:57:28
608	thibaudgg	2012-12-29 19:32:35
608	nex3	2015-06-19 23:45:34
865	hcatlin	2013-07-28 18:45:16
279	jslegers	2014-10-31 15:07:28
1602	danfinnie	2015-01-17 15:25:55
2246	lozandier	2017-02-19 21:50:34
1573	lolmaus	2014-12-26 15:32:08
1573	HugoGiraudel	2014-12-27 23:25:56
1573	victorherraiz	2014-12-26 14:28:42
1573	Snugug	2014-12-26 15:59:29
338	kumarharsh	2014-07-04 05:10:06
1548	mgreter	2014-12-06 01:12:18
1893	abibell	2015-11-12 20:01:37
1247	nex3	2014-05-14 21:00:37
1247	HugoGiraudel	2014-05-28 19:23:37
905	nex3	2013-08-29 18:50:56
905	xzyfer	2013-09-09 18:04:02
228	arxpoetica	2015-02-19 22:36:37
202	chriseppstein	2012-01-10 16:29:04
1563	chriseppstein	2015-01-09 17:29:14
1563	thany	2015-03-06 00:19:50
1563	davidtme	2015-02-11 13:17:55
1875	srawlins	2015-11-23 20:22:35
138	chriseppstein	2012-01-02 01:30:55
138	pointlessone	2011-07-15 17:04:31
138	nex3	2012-07-13 19:40:33
788	craigkeller	2013-06-04 19:32:16
788	nex3	2013-06-07 20:04:42
788	chriseppstein	2013-06-04 21:31:58
1052	northborndesign	2013-12-18 04:48:27
361	petebrowne	2012-04-29 19:07:56
2103	LoicGoyet	2016-07-27 20:03:17
1968	chriseppstein	2016-01-15 18:02:23
1968	Alphmega	2016-01-16 04:32:31
1512	mgreter	2015-03-07 17:53:53
1137	chriseppstein	2014-02-27 20:32:54
1137	piouPiouM	2014-02-27 21:50:46
1303	paazmaya	2014-07-04 05:31:16
1366	nhunzaker	2014-08-07 20:28:47
2074	hon2a	2016-06-09 07:51:33
1916	chriseppstein	2015-12-14 23:50:45
1916	mgreter	2015-12-03 12:44:53
821	chriseppstein	2013-09-27 23:16:25
2178	joneff	2016-11-17 08:29:25
1591	NomNomCameron	2015-01-16 22:54:41
785	ryanburnette	2013-05-31 21:05:45
1080	lolmaus	2014-01-10 11:52:11
1277	hinok	2014-06-10 15:31:03
1697	srawlins	2015-06-23 00:28:46
2263	huzedong2015	2017-03-23 01:26:56
108	chriseppstein	2011-06-09 05:45:25
167	chriseppstein	2011-09-11 21:13:56
277	nex3	2012-02-14 20:02:29
277	chriseppstein	2012-02-14 16:43:15
1304	lolmaus	2014-07-04 20:46:38
1304	P233	2014-07-04 18:34:26
1194	jgacuca567	2015-10-09 12:51:55
593	bdkjones	2012-12-11 19:38:58
871	northborndesign	2014-03-21 14:14:29
871	davebeesley	2014-11-28 10:29:57
871	ArmorDarks	2016-02-26 11:54:22
871	nex3	2015-08-14 20:49:38
871	stereokai	2015-08-02 15:25:58
871	elisechant	2013-09-17 05:58:41
871	cjcheshire	2013-09-17 06:01:00
363	adamward84	2014-12-02 17:46:16
363	justnorris	2014-12-03 04:50:17
363	joevandyk	2013-07-01 21:18:09
363	nex3	2012-05-09 20:47:49
363	shaneriley	2012-05-09 14:47:25
363	chriseppstein	2012-05-09 19:53:36
1062	hcatlin	2014-01-04 23:16:36
1530	whmii	2014-11-19 21:07:28
1088	ezekg	2014-10-30 22:46:29
1368	geddski	2014-08-09 05:37:58
1117	jlong	2014-02-15 05:25:35
1782	nex3	2016-12-18 23:55:36
1782	CaelanStewart	2016-12-17 15:56:44
690	anthonyshort	2013-03-23 00:20:42
690	buschtoens	2014-11-24 03:35:54
1378	chriseppstein	2014-08-19 17:52:56
684	nex3	2013-03-22 22:32:00
684	torkiljohnsen	2014-12-01 15:55:07
684	scottkellum	2013-03-22 22:08:44
684	Snugug	2013-03-22 23:35:43
137	chriseppstein	2012-01-02 01:35:33
1167	rrrene	2014-08-22 14:25:10
925	nex3	2013-12-14 00:56:47
807	deemytch	2013-06-18 03:24:59
1424	lolmaus	2014-09-09 18:20:58
1424	maranomynet	2014-09-11 14:47:33
139	verekia	2012-04-03 22:21:26
139	chriseppstein	2013-06-18 18:27:02
139	seanofw	2011-09-30 14:48:48
139	thejase	2013-09-06 05:57:27
139	svallory	2013-01-31 15:04:04
139	benschwarz	2013-08-29 08:34:31
1903	hcatlin	2015-11-15 22:15:13
1395	probablyup	2014-09-19 01:28:32
1395	chriseppstein	2014-09-03 18:37:32
1395	jonofthedead	2014-09-24 20:28:24
1395	Stephn-R	2014-12-01 16:36:30
1395	nex3	2014-09-04 18:22:43
1395	coltpini	2015-01-17 16:46:19
1395	whaaaley	2014-10-25 12:22:15
799	chriseppstein	2013-06-07 22:01:37
799	thedarkone	2013-06-08 00:15:24
982	twalpole	2013-12-06 22:26:44
982	julik	2014-01-13 20:17:59
1251	chriseppstein	2014-05-19 21:38:02
1251	nex3	2014-05-30 18:34:06
2248	NicolasGraph	2017-02-23 14:47:43
430	Integralist	2012-06-24 18:21:24
1496	hcatlin	2015-11-13 20:30:51
1597	jawittdesigns	2015-01-17 14:22:13
1004	lolmaus	2013-11-15 23:36:02
2228	nex3	2017-01-15 05:10:35
1030	nex3	2013-12-14 01:13:06
2156	lokson	2016-12-18 17:56:41
863	chriseppstein	2013-09-26 15:33:09
783	chriseppstein	2013-05-31 17:20:50
4	yury	2011-11-30 07:04:39
2004	DeoThemes	2016-03-01 01:32:49
2004	ubergeekzone	2016-02-29 22:16:07
2052	marek-saji	2016-05-11 22:06:40
774	chriseppstein	2013-05-28 20:44:57
774	nex3	2013-05-29 17:40:58
466	chriseppstein	2012-08-08 17:54:52
1327	chriseppstein	2014-07-22 18:09:48
2219	xzyfer	2017-01-06 23:31:18
1051	strarsis	2017-01-04 20:44:34
877	srcspider	2013-08-02 13:30:15
1710	actuallymentor	2016-02-09 06:06:15
1946	mgreter	2016-01-09 14:52:04
1946	xzyfer	2016-01-05 13:02:07
1275	myabc	2014-06-14 10:26:05
1608	chriseppstein	2015-01-20 17:49:37
1010	jakob-e	2014-10-19 12:09:01
1010	scottkellum	2013-11-11 16:54:41
1979	chriseppstein	2016-01-29 17:58:20
1954	chriseppstein	2016-01-06 19:24:53
392	mikesmullin	2012-05-17 23:39:06
779	yordis	2016-05-26 19:09:48
779	chriseppstein	2013-05-30 20:27:28
1780	davidkpiano	2015-08-07 00:34:36
1780	joseorihuela	2015-08-07 06:47:32
336	mindplay-dk	2016-02-10 21:16:52
706	nex3	2013-04-18 20:59:15
706	robwierzbowski	2013-04-18 21:13:55
475	dbashyal	2012-08-15 07:25:36
1393	imohkay	2014-09-13 18:05:26
1393	magnetikonline	2014-08-28 23:46:30
2002	lowenthal-jason	2016-03-10 04:57:46
1781	whaaaley	2015-07-23 19:59:06
53	damjankuznar	2012-05-25 11:56:32
836	chriseppstein	2013-07-03 23:41:35
1882	lisatassone	2015-11-04 02:12:57
533	chriseppstein	2013-07-22 17:15:19
533	HugoGiraudel	2013-07-17 11:49:04
533	cimmanon	2014-02-28 17:30:36
533	pdaoust	2013-01-08 00:34:10
533	drewlustro	2014-05-06 19:39:49
533	robwierzbowski	2013-07-22 17:55:01
533	montmanu	2014-02-28 16:12:14
533	mirisuzanne	2013-07-22 18:09:03
1832	lozandier	2015-10-05 12:09:50
1805	nex3	2015-11-15 21:55:57
1564	nazar-pc	2015-01-05 23:44:13
1663	thany	2015-07-10 08:24:26
2110	midwire	2016-08-01 14:22:40
1819	chriseppstein	2015-08-28 22:07:30
648	nex3	2013-02-22 23:36:21
109	deleteme	2011-07-15 20:59:27
109	chriseppstein	2015-09-24 18:47:24
1041	jcayzac	2013-12-12 04:45:55
784	chriseppstein	2013-05-31 21:16:41
784	superlukas	2013-05-31 20:36:32
66	chriseppstein	2011-08-11 06:26:49
66	nashbridges	2011-08-11 05:55:36
66	nex3	2011-08-11 07:01:28
487	nex3	2012-08-16 00:16:41
1528	nex3	2014-11-22 02:49:09
1528	robwierzbowski	2014-11-18 21:08:39
556	mnquintana	2014-12-04 16:13:15
556	anthonyshort	2012-10-28 21:12:13
556	monsdroid	2013-08-08 14:59:44
556	CWSites	2014-12-15 23:54:23
556	hcatlin	2014-11-07 23:16:30
556	spieglio	2013-11-04 13:21:13
556	rajibmp	2014-04-16 22:45:54
556	jitendravyas	2014-08-26 15:16:36
556	tbredin	2014-07-31 02:55:57
556	lolmaus	2013-11-04 14:50:10
556	adamstac	2014-03-03 06:28:58
556	joefiorini	2013-07-01 18:50:52
48	nex3	2012-08-16 00:11:34
48	chriseppstein	2012-08-16 03:51:24
543	zaus	2014-10-10 02:40:50
543	lolmaus	2014-09-30 10:57:25
988	nex3	2013-12-06 21:48:36
1282	movitto	2014-06-14 09:54:20
1453	northborndesign	2014-10-01 19:56:39
1361	chriseppstein	2014-08-07 01:09:59
1868	chriseppstein	2015-10-27 17:59:56
2123	douglasdeodato	2016-08-19 07:57:25
285	gisu	2012-02-22 00:45:54
1913	chriseppstein	2015-12-11 00:32:29
1913	scottkellum	2015-11-28 01:20:18
1026	nex3	2013-12-07 00:50:10
1025	chriseppstein	2013-12-11 22:54:23
1025	nex3	2013-12-07 00:47:08
1957	chriseppstein	2016-01-06 18:31:20
1957	felixhayashi	2016-01-06 18:04:57
1620	hcatlin	2015-11-11 19:47:40
1300	gsambrotta	2014-06-27 13:34:41
255	benfrain	2013-11-25 14:02:02
1155	chriseppstein	2014-03-10 20:25:45
1155	nex3	2014-03-10 21:02:10
1155	hcatlin	2015-11-09 20:32:47
1155	mirisuzanne	2014-03-10 21:01:13
1155	Snugug	2014-03-10 20:20:54
1328	UltCombo	2014-07-20 21:25:45
1291	hcatlin	2015-11-13 20:33:23
147	chriseppstein	2012-08-08 18:51:30
1745	mscarchilli	2015-08-21 21:55:49
1298	pdaoust	2014-06-25 03:37:04
1416	chriseppstein	2014-09-05 16:36:16
996	lolmaus	2014-01-10 03:46:20
996	Snugug	2013-12-06 23:41:16
998	nex3	2013-12-06 22:27:58
998	chriseppstein	2013-11-04 18:58:34
999	SamHH	2016-11-01 12:21:38
1547	Stephn-R	2014-12-02 15:12:02
777	chriseppstein	2013-06-21 17:49:47
1535	SWGFL	2014-11-25 10:04:40
1836	chriseppstein	2015-10-07 08:40:05
1836	hcatlin	2015-10-07 16:11:59
1761	srawlins	2015-06-30 23:29:11
1561	allejo	2014-12-18 16:31:07
1561	lolmaus	2014-12-18 16:37:16
1561	HugoGiraudel	2014-12-18 16:40:40
1715	robwierzbowski	2015-05-09 00:51:51
1014	cimmanon	2013-11-14 14:49:57
366	chriseppstein	2012-08-27 23:26:20
366	Snugug	2012-08-27 22:09:23
366	hcatlin	2013-08-01 23:39:42
366	geddski	2015-01-03 17:18:22
366	maxw3st	2012-08-07 15:02:05
366	MoOx	2012-08-07 13:32:16
366	scottkellum	2012-08-27 21:42:05
1596	nex3	2015-01-17 02:49:05
1596	lolmaus	2015-01-16 10:47:24
1596	Stephn-R	2015-01-17 05:51:35
65	chriseppstein	2011-04-24 20:30:13
65	ravinggenius	2011-05-18 03:41:48
425	yisibl	2013-12-20 03:09:51
1087	lolmaus	2014-01-21 16:53:38
1087	Snugug	2014-01-21 16:57:00
1056	Snugug	2013-12-22 11:42:32
469	anowlcalledjosh	2017-02-08 22:56:06
469	xzyfer	2017-02-08 23:25:15
847	kevinSuttle	2013-08-21 14:32:54
1864	tabatkins	2015-11-03 21:20:21
1864	duivvv	2015-10-27 17:56:58
1864	chriseppstein	2015-10-27 17:42:23
1396	lolmaus	2014-08-25 18:42:42
837	robwierzbowski	2013-07-15 16:14:49
837	lunelson	2013-08-15 07:24:41
2092	chriseppstein	2016-06-30 17:24:24
1305	UltCombo	2014-07-06 23:58:11
1191	lolmaus	2014-03-27 08:28:12
1959	Hibou57	2016-01-09 01:19:54
1959	chriseppstein	2016-01-07 19:37:48
2064	chriseppstein	2016-05-25 23:05:04
1449	mikefowler	2014-09-26 21:40:05
2160	xzyfer	2016-10-04 01:51:52
667	chriseppstein	2013-02-25 23:20:07
1631	crispen-smith	2015-02-14 16:02:47
412	krisbulman	2012-09-28 21:43:31
412	nex3	2012-09-28 20:58:37
473	stryju	2013-09-26 12:21:35
473	drgrib	2013-09-06 20:47:08
473	pdaoust	2012-10-10 19:37:03
842	chriseppstein	2013-07-09 17:50:03
292	nex3	2012-02-27 21:03:35
326	chriseppstein	2013-08-26 16:44:39
326	SimplGy	2013-08-24 06:40:25
2073	alexcracea	2016-06-07 07:41:42
1811	FranDias	2015-08-26 14:21:41
2023	chriseppstein	2016-03-30 16:00:32
631	nex3	2013-02-02 01:37:12
1888	hcatlin	2015-11-12 22:57:16
765	yukulele	2013-05-23 15:55:23
765	nex3	2013-05-23 21:29:32
1256	chriseppstein	2014-06-06 18:26:48
1256	barneycarroll	2015-12-19 10:21:18
1256	honzie	2014-06-05 00:55:20
1256	nex3	2014-06-06 20:55:53
713	fblee	2013-06-12 04:47:18
713	ryanburnette	2013-05-31 20:54:34
2049	chriseppstein	2016-05-05 19:20:39
107	chriseppstein	2011-06-09 05:43:33
1726	cvrebert	2015-05-23 02:08:27
1015	CrescentFresh	2013-11-26 06:34:02
990	hinok	2014-06-10 14:03:07
235	chriseppstein	2011-12-30 01:04:18
1599	lifeiscontent	2015-03-27 22:28:31
2192	ArmorDarks	2016-12-12 09:49:25
1184	phasebash	2014-04-04 01:57:58
260	hefler	2012-02-01 10:32:15
884	dcalhoun	2013-08-08 13:44:27
2016	chriseppstein	2016-03-17 22:33:51
2016	jodosha	2016-03-22 17:29:28
2016	glebm	2016-03-15 00:09:40
1278	LaurentGoderre	2014-06-10 16:05:08
1072	chriseppstein	2014-01-15 00:44:01
1072	felixbuenemann	2014-01-07 01:23:28
1072	hcatlin	2014-01-15 00:52:25
576	kud	2012-11-27 08:51:20
852	cibulka	2014-10-08 06:48:46
852	Snugug	2014-08-25 16:04:25
695	tenderlove	2013-03-22 21:28:19
695	nex3	2013-03-22 20:08:47
1912	nex3	2015-12-04 20:29:15
1912	akaScooter	2015-11-24 18:25:50
1912	chriseppstein	2015-12-01 21:38:47
