# Supplementary material for: Status, identity, and language: A study of issue discussions in GitHub
Source: PLoS One. 2019 Jun 14;14(6):e0215059. doi: 10.1371/journal.pone.0215059 (PMC6568400; doi:10.1371/journal.pone.0215059)
Supplement: S2 Data — (ZIP) [file pone.0215059.s003.zip › sample_46_projs_issues/sass_sass/issue_comments_mentioned_NOCODE_FULLBODY.csv]

issue_num	datetime	body	login	mention_login
2258	2017-03-17 15:59:57	@chriseppstein Are you kidding me? I already answered this in prev reported issue, I tired that with colon too. also I mentioned here!	dehghani-mehdi	chriseppstein
2257	2017-03-14 05:26:35	@chriseppstein I tired that before reporting this issue, do you closing other issues like this?	dehghani-mehdi	chriseppstein
2248	2017-02-23 14:47:43	Thanks @nex3, I can use something less flexible for now but your tip is good to know!	NicolasGraph	nex3
2244	2017-02-13 10:23:38	@clarcharr thanks	evilebottnawi	clarcharr
2240	2017-02-08 19:00:40	Thanks @mprins. I have solved the problem in the following way: I define a `Constants.scss` file with all of my Constants, and at the top of each module that uses the constants, a simple `@import` does the trick: In `Constants.scss`: In `Foo.scss`: I think I was overthinking the problem. So I will close this issue. If someone feels I am really onto something here, then feel free to reopen. 😄	radiovisual	mprins
2239	2017-02-08 12:53:53	@nex3 Well, this results in my `.component h1:first-child` to have a `margin-top` of `8px`, and my `.component h1:last-child` a `margin-bottom` of `8px`. How would I go about coding that whilst also keeping my code DRY?	CupOfTea696	nex3
2239	2017-02-09 14:27:16	@nex3 awesome, thanks	CupOfTea696	nex3
2236	2017-02-07 08:48:55	@nex3 well than it should have. There are a lot of issues caused by missing concept for log levels. Because there is some kind of "log level" with `@error` `@warn` and `@debug` but there is not concept for it.	DaSchTour	nex3
2236	2017-02-09 08:00:55	@nex3 well, looks like a nice idea. How do I manage to control this on a CI level? How can I change the variable depending on if the build is done locally or on CI server?	DaSchTour	nex3
2235	2017-02-02 23:25:26	@tony19 can you confirm the output is broken in the Ruby Sass 3.5. RC and Sass 4.0.0-alpha1?	xzyfer	tony19
2235	2017-02-02 23:47:53	@xzyfer <del>Only</del> Sass 3.5 RC <ins>and 4.0.0-alpha.1.edec1af</ins> (and `dart-sass`) produce the correct output. * `3.4.23` ❌ * `3.5.0-rc.1.3983be8` ✅ * `4.0.0.alpha.1.af6c039` ❌ * <ins>`4.0.0-alpha.1.edec1af` ✅ </ins>	tony19	xzyfer
2235	2017-02-02 23:50:19	Thanks @tony19. My guess the 4.0 failure is just because the latest updates haven't been merged into that branch. As for node-sass we have an issue for this in https://github.com/sass/libsass/issues/2076	xzyfer	tony19
2234	2017-02-14 01:53:52	@nex3 Thanks for the reference, I didn't realize it was explained there. I was wondering why you decided to treat null variables as unassigned when using the !default flag? Following that definition shouldn't something like: output: As of now it doesn't output anything since $color is now null. Is the behavior in the first comment something you would consider adding as a feature? I think it fits …	pat270	nex3
2225	2017-01-14 19:21:02	@yoostk is right: the actual output and your expected output are semantically identical.	nex3	yoostk
2220	2017-01-12 02:19:08	@nex3 This makes sense now. I was scratching my head why it wasn't working. Thanks for your help!	jwandrews	nex3
2219	2017-01-06 23:31:18	@nex3 is this purely-cosmetic? Looks like it changes the semantics of the output CSS vs	xzyfer	nex3
2218	2017-01-06 03:55:12	I was going to propose the following for the fix for this issue: But I just tried this on my local and it doesn't eliminate the warning. I also tried splitting the "Integer" and "Fixnum" references into separate 'when' clauses (with "Integer" first), and that didn't eliminate the warning either. The only thing that worked was to delete the "Fixnum" clause altogether, and replace it with an "Integ…	richiethomas	sinkaszab
2218	2017-01-06 14:21:38	@sinkaszab I'm wondering if removing the reference to the deprecated class would be a breaking change for users of older Ruby versions. I tested Ruby 2.3.1 yesterday (no problems there) and today I'll test 2.0.0 and 1.9.3, provided this project still supports those versions. If those versions behave the same with the Integer class, I can't think of anything else which would stop us from just swit…	richiethomas	sinkaszab
2218	2017-01-07 06:40:50	@nex3 it looks like all but one of the Fixnum references are in comments which describe the type of data returned from a method. The one reference to Fixnum inside actual executable code, when changed to Integer, does not break any tests, and the binary continues to compile .scss files to .css for all the Ruby versions I tested (1.8.7, 1.9.3, 2.0.0, 2.3.1, and 2.4.0). What do you think of having …	richiethomas	nex3
2218	2017-01-07 18:10:37	@sinkaszab looks like you're right, going all the way back to at least 1.8.7.	richiethomas	sinkaszab
2218	2017-01-07 21:59:21	@richiethomas I think it's fine to just update the comments to be `Integer` instead for all versions.	nex3	richiethomas
2218	2017-01-07 22:20:59	@nex3 OK will do. When I was familiarizing myself with the comments, I had questions about the following 2 items: 1) In error.rb, there's a "sass_mixin" method which is meant to return an integer. However, when I looked for this method in the MiniTest test suite (specifically, engine_test.rb line 403), I noticed an equality assertion comparing the return value of "sass_mixin" with a String intanc…	richiethomas	nex3
2218	2017-03-17 16:39:08	@dhh would this thread be updated once fixed? –dh	danielhaim1	dhh
2192	2016-12-12 09:49:25	@nex3 Thanks for reply It's slightly unclear why HSL has been chosen at first place despite wide popularity of HSV? It seems to be quite odd pick, since in most cases with Sass works people which, well, having to deal quite a lot with colors, and in most cases they will stumble exactly upon HSV. So, it's unclear why it has been chosen to enforce less popular those days implementation on them. The…	ArmorDarks	nex3
2192	2016-12-13 10:00:44	@nex3 Thanks for reply once again > HSL wasn't chosen so much as inherited. CSS supports it, and we want to be compatible with CSS, so we support it as well. Ah, I see. Well, then it's quite logical. Too bad that HSL is surprisingly unintuitive and very hard to work with due to lightness shifting other parameters. > An extension that's written in pure Sass should be plenty portable. Extensions of…	ArmorDarks	nex3
2183	2016-12-12 00:04:27	@luckypoem You can pass `-v 3.3.0` to install version 3.3.0. @Koshmaar 4.0 is not yet released. You can install 4.0.0-alpha.1, but it's very old at this point and releasing new versions is not currently a high priority. Your best bet is probably do install from the Git repository.	nex3	luckypoem
2183	2016-12-12 00:04:27	@luckypoem You can pass `-v 3.3.0` to install version 3.3.0. @Koshmaar 4.0 is not yet released. You can install 4.0.0-alpha.1, but it's very old at this point and releasing new versions is not currently a high priority. Your best bet is probably do install from the Git repository.	nex3	Koshmaar
2177	2016-12-12 15:53:33	I had a similar case where I thought the same was happening. It was seemingly not working in SASS version 3.4.22 but in 3.2.19. What solved it for me was to make sure that any file using `@extend` was a **partial** (i.e. starting with an underscore). (Or, obviously, the file using the `@extend` would need to `@import` as well.) @heaven, in your case I wonder what `./bootstrap_overrides` is. If it…	selfthinker	heaven
2175	2016-12-11 23:49:32	@stevenvachon I don't think this is a duplicate of that. This is specifically about passing `var()` to the existing plain-CSS functions.	nex3	stevenvachon
2172	2016-10-18 14:21:20	ok @eaglejohn so the problem is when you compile right? are u using command line for compile? have you tried use command line of sass or grunt sass task?	douglasdeodato	eaglejohn
2172	2016-10-18 14:38:09	@HugoGiraudel Are the spaces still useless when they break functionality?	eaglejohn	HugoGiraudel
2172	2016-10-18 14:42:43	@eaglejohn sometimes the spaces make broke the compiling. if you are using sublime text, I suggest u install this: http://blog.revathskumar.com/2012/08/sublimetext-remove-tailing-spaces-on-file-save.html that will remove all your spaces and tailing spaces of your code. I sugest to you install as well: https://packagecontrol.io/packages/CSS%20Format I hope helped you somehow.	douglasdeodato	eaglejohn
2172	2016-10-18 16:02:42	@HugoGiraudel What's breaking my code then? Since changing the compiling method fixes the issue. On Google I find more issues with webfonts and missing spaces. @douglasdeodato Thanks, I'll look into it!	eaglejohn	douglasdeodato
2172	2016-10-18 16:02:42	@HugoGiraudel What's breaking my code then? Since changing the compiling method fixes the issue. On Google I find more issues with webfonts and missing spaces. @douglasdeodato Thanks, I'll look into it!	eaglejohn	HugoGiraudel
2172	2016-10-18 18:12:58	@HugoGiraudel http://www.tamarakingtattoos.com/ the font "Schluber" is not loading, although the paths are correct. Path example: http://www.tamarakingtattoos.com/wp/wp-content/themes/tamaraking/fonts/Schluber.eot	eaglejohn	HugoGiraudel
2172	2016-10-19 17:24:59	@HugoGiraudel Did you find some time to take a look? The website is live and I can't have it live with the font not loading for much longer...	eaglejohn	HugoGiraudel
2172	2016-10-20 15:52:34	@HugoGiraudel Can we track this down to the way the file is compiled? Or is it something else? I recompiled the file again because it's a live website. So from now on the font is loading again. Still would like to use the compressed method since it's saving a lot of loading time. When I load the css (using the compressed method) with the <link> tag everything is fine. As I said in my first post, …	eaglejohn	HugoGiraudel
2172	2016-10-23 14:33:05	@eaglejohn you have a UTF-8 BOM in your styles. Guess that is causing your problems. Your tools don't seem to handle UTF-8 files correctly (not sure how you concat/embedd them into your html). ![sass-merge-error](https://cloud.githubusercontent.com/assets/282293/19627016/5131c444-993e-11e6-8d7c-a4c2ef88566b.png)	mgreter	eaglejohn
2171	2016-10-19 08:33:20	@HugoGiraudel After some more fiddling with it I found that when I would remove one of the variables from `$drawer-profile-height` that it would work. It looks as if there is a limit of how many variables you can use on one line.	SuperDJ	HugoGiraudel
2171	2016-10-19 09:05:04	@HugoGiraudel I'm not exactly sure of how to share but: <p class="sassmeister" data-gist-id="e90a4beee6e957158a05541c066600b8" data-height="480" data-theme="tomorrow"><a href="http://sassmeister.com/gist/e90a4beee6e957158a05541c066600b8">Play with this gist on SassMeister.</a></p><script src="http://cdn.sassmeister.com/js/embed.js" async></script> Don't know if it's important to know which versio…	SuperDJ	HugoGiraudel
2170	2016-10-14 13:14:00	@thany what version sass you are using? I don't get this problem using even the 3.4	douglasdeodato	thany
2157	2016-12-11 22:54:54	@lokson Same as other PRs: can you rebase onto the latest next (or stable, since this isn't a very big change)?	nex3	lokson
2157	2016-12-18 17:51:03	@nex3, Natalie, you closed without merge a multi line operator feature which had a bounty source, was requested for years and was rewritten from initial implementation to a version that suited you (with Chris we opted for more minimal solution). I remember waiting for your responses on issues while you were changing bio note about yourself. As a user you made me move to Stylus, and to other proje…	lokson	nex3
2157	2016-12-18 17:51:31	@nex3 rebase to next ready.	lokson	nex3
2157	2016-12-19 01:46:07	@lokson I'm really sorry, and I understand why you're unhappy. I'll do my best to explain why this happened how it did. Over the months since you first filed #2094, I was focused almost exclusively on [Dart Sass](http://blog.sass-lang.com/posts/1022316-announcing-dart-sass) while @chriseppstein was extremely busy with his job at LinkedIn. This left no one to work the issue tracker and continue it…	nex3	lokson
2157	2016-12-21 14:59:25	@nex3 I somehow closed sass-spec related MR without a merge. Here is a new one: https://github.com/sass/sass-spec/pull/1020	lokson	nex3
2157	2016-12-29 19:51:44	@lokson Looks like the Travis build is still failing. You may need to update some more spec results in your sass-spec branch.	nex3	lokson
2156	2016-12-11 22:54:04	@lokson Same as other PRs: can you rebase onto the latest `next` (or `stable`, since this isn't a very big change)?	nex3	lokson
2156	2016-12-18 17:56:41	@nex3 rebase to next ready	lokson	nex3
2156	2016-12-21 15:02:55	@nex3 https://github.com/sass/sass-spec/pull/933 rebased	lokson	nex3
2152	2016-09-27 09:06:01	@MCTaylor17 check out: http://sass-lang.com/documentation/file.SASS_REFERENCE.html#import	douglasdeodato	MCTaylor17
2152	2016-10-04 00:03:38	@douglasdeodato, I guess I didn't elaborate very well. I'd like Sass to make an HTTP request to retrieve the asset so that I can work with it (eg extending classes, using variables from it, etc).	MCTaylor17	douglasdeodato
2151	2016-09-27 18:15:20	Reason for this implementation was @nex3 suggestion in https://github.com/sass/sass/issues/360. @long-lazuli Could you give any example where `.foo.foo` would be desirable?	lokson	long-lazuli
2151	2016-09-29 00:01:19	@long-lazuli Right, it is possible to use `.foo.foo` to rise selector specifity. I'm perfectly fine to remove this part of pull request. @nex3, @chriseppstein, what's your opinion on this?	lokson	long-lazuli
2146	2016-10-18 22:04:07	Thanks @HugoGiraudel	seeliang	HugoGiraudel
2140	2016-09-21 12:31:17	@acarlstein – try using mixins – this works for me Output:	jakob-e	acarlstein
2140	2016-10-18 14:01:30	@acarlstein I believe @jakob-e found a solution to your problem. If it is indeed fixed, feel free to close this issue. :)	HugoGiraudel	jakob-e
2140	2016-10-18 14:01:30	@acarlstein I believe @jakob-e found a solution to your problem. If it is indeed fixed, feel free to close this issue. :)	HugoGiraudel	acarlstein
2137	2016-09-11 19:59:28	@Cratyz No it's being worked on as a feature in Sass 4.0. As it says in the original issue. There are a number of work-arounds, the simplest being to simply rename the files to have a different extension.	chriseppstein	Cratyz
2135	2016-09-08 18:07:13	@chriseppstein Oh, awesome, thanks!	tedw	chriseppstein
2129	2016-08-30 16:00:15	@GMchris, Sounds like a mixin would be a better solution, in my opinion. **Some potential issues** - automatically arranging css properties by alphabetical order	jessepinuelas	GMchris
2129	2016-08-31 08:01:27	@jessepinuelas How do you mean? Wouldn't properties be evaluated first, and all assigned 100px (in this case), after which additional manipulations could be applied. And by mixin I assume you mean something like: `@include multiple((max-height, min-height, height), 100px)` But this kind of defeats the purpose of writing less, and on top of that is less readable.	GMchris	jessepinuelas
2124	2016-08-24 22:49:45	@chriseppstein sure. It will be in `spec/sass_3_5` untill end of this week.	lokson	chriseppstein
2124	2016-08-25 22:07:10	@chriseppstein, @xzyfer https://github.com/sass/sass-spec/pull/896	lokson	chriseppstein
2124	2016-12-11 22:19:21	@lokson Same request as for #2112: can you rebase onto `next`?	nex3	lokson
2124	2016-12-18 17:58:17	@nex3 rebase into next ready	lokson	nex3
2124	2016-12-21 15:05:12	@nex3 https://github.com/sass/sass-spec/pull/896 rebased to master	lokson	nex3
2123	2016-08-19 07:57:25	@xzyfer thanks but I am still not understanding.	douglasdeodato	xzyfer
2123	2016-08-23 20:02:22	@douglasdeodato You should quote color names if you want them to be identifiers instead of color values.	chriseppstein	douglasdeodato
2121	2017-01-06 23:15:21	@xzyfer Definitely. `==` and hash equality are always the same.	nex3	xzyfer
2112	2016-08-24 22:49:33	@chriseppstein sure. It will be in `spec/sass_3_5` untill end of this week.	lokson	chriseppstein
2112	2016-12-11 22:18:09	@lokson Sorry for the long turnaround time on this! Can you rebase this onto the latest `master`? It has a change that'll make this run specs against your sass-spec pull request.	nex3	lokson
2112	2016-12-18 18:00:20	@nex3 rebase onto master done.	lokson	nex3
2112	2016-12-21 15:09:38	@nex3 https://github.com/sass/sass-spec/pull/897 rebased onto master	lokson	nex3
2110	2016-08-01 14:22:40	Thanks @chriseppstein. We've moved the CSS import directive for the google font outside of Sass which works well for us. I don't know if I'll get the OK to fix the underlying issue, but I appreciate the info about AST. Feel free to close. Thanks for the awesome work on Sass!	midwire	chriseppstein
2106	2016-08-25 22:26:31	@chriseppstein, @xzyfer https://github.com/sass/sass-spec/pull/897	lokson	chriseppstein
2105	2016-07-27 19:00:15	If you look at the generated css you will see why: Basically you've got So, of course, because of how the CSS cascade resolution works, the second selector takes precedence. As @GabeJonson noted, if you do your extended selector after the base selector this will work.	chriseppstein	GabeJonson
2103	2016-07-27 20:03:17	@chriseppstein thanks for the answer ! I expected it is off the roadmap for now, but I just wanted to be sure I am not missing something or working on a object-like system it will be released soon. For know with first class functions and bunch of methodology I was able to make a similar pattern, so no rush 👍	LoicGoyet	chriseppstein
2101	2016-07-27 06:53:00	Thanks for looking at this @chriseppstein and sorry for the delay in getting back to you. I ended up implementing that approach and it's working well. When I said it "wasn't quite there" I was merely referring to how I preferred it to look personally in my stylesheets. It was more a readability thing. Do you think a `@context` directive, or similar, has any value (as in my first example)?	hatzipanis	chriseppstein
2101	2016-07-27 18:43:41	@hatzipanis I think our existing primitives are sufficient for this use case. Mixins and mixin content are the best ways to duplicate blocks of styles.	chriseppstein	hatzipanis
2099	2016-11-06 20:31:07	@nex3 This author's error is result of opting Sass to not use quotes for string literals. Now because of that we're forced to continue suffer with obscure syntax for accessing object properties? I think it would be better to leave that choice to users — to use more handy syntax, but risk errors, or stay on safe rails. In the end of all, it matters does user understand what he does or no. Besides,…	ArmorDarks	nex3
2096	2016-07-12 20:10:17	@DaveKin CSS dimensions are linear, but if you multiply two linear dimensions you get an area, If you multiply again you get a volume. CSS doesn't currently have any properties that are expressed as an area or volume (tho it may someday) and so Sass gives you an error because you've computed an area but you must be meaning to specify a linear dimension. It may be that one of your numbers is actua…	chriseppstein	DaveKin
2095	2016-07-05 06:35:57	@xzyfer why not add these implementation on the official repo then ?	sideffect0	xzyfer
2094	2016-07-08 12:18:55	@chriseppstein Thanks for a feedback. Update is ready and it covers all of your examples. In a first version, a multiline operator worked on all nested lines no matter how deep they were nested. For example Was transformed into: And now it becomes: After this commit multiline operator is concatenating only directly nested lines, (nested one level deeper than a line with operator). And to have a m…	lokson	chriseppstein
2094	2016-07-08 20:38:03	@nex3 Let's talk about this today. I know that's how the other languages work, but I find this approach in keeping with other indented syntax features an also having much less visual clutter.	chriseppstein	nex3
2094	2016-07-09 10:00:55	@nex3 Commit is ready. A traditional syntax is surely easier to implement. This change makes a multiline operator `\` act like in most languages. It is replaced by a space and joined with a next line. Indentation of joined line doesn't matter. Multiline operator can be chained across several lines and it ignores comment lines. For example: Is changed into:	lokson	nex3
2094	2016-07-11 01:26:24	@xzyfer 1. To which sass-spec folder add the tests? (I got lost there) 2. Should I do it before end of this pull request?	lokson	xzyfer
2094	2016-07-11 23:12:10	@nex3 do you want this to land on `next` or on `stable`? I was assuming `next` but it's currently a PR against `stable`.	chriseppstein	nex3
2094	2016-07-15 19:13:04	@lokson Specs should go in the [sass-spec repo](https://github.com/sass/sass-spec), under `spec/sass_3_5`, probably in a new `mutliline` directory. Feel free to do that after this lands, though. @chriseppstein This should definitely land on `next`.	nex3	lokson
2094	2016-07-15 19:13:04	@lokson Specs should go in the [sass-spec repo](https://github.com/sass/sass-spec), under `spec/sass_3_5`, probably in a new `mutliline` directory. Feel free to do that after this lands, though. @chriseppstein This should definitely land on `next`.	nex3	chriseppstein
2094	2016-07-23 13:30:00	@xzyfer https://github.com/sass/sass-spec/pull/895	lokson	xzyfer
2094	2016-07-25 00:52:41	Thanks @lokson	xzyfer	lokson
2094	2016-10-27 10:11:17	I still miss you, dear short syntax: One idea: lets add second multi line operator '|' that would not need to be repeated It would mimic similar construct of yaml format. @chriseppstein @nex3	lokson	nex3
2094	2016-10-27 10:11:17	I still miss you, dear short syntax: One idea: lets add second multi line operator '|' that would not need to be repeated It would mimic similar construct of yaml format. @chriseppstein @nex3	lokson	chriseppstein
2090	2016-08-07 04:39:54	@chriseppstein Sorry for the delay in replying to you. I am using SASS via Jekyll, which is why I did not know how to provide the `-q` command line option. (I don't know how to provide any command line options to SASS in the context of Jekyll, since Jekyll kicks of SASS as part of its own build process.) Do you know how to control the SASS output with options like `-q` when Jekyll is running SASS…	jerzygangi	chriseppstein
2090	2016-08-08 20:19:59	@jerzygangi Sounds good. I'm going to leave this closed then. I think our current behavior is sufficient.	chriseppstein	jerzygangi
2088	2016-06-29 23:23:00	> I still can say that & is not respected when there is no space after it as in my first example. @menocomp The space is semantically important because a space is the difference between an descendant combinator and adding classes (etc) to the parent selector.	chriseppstein	menocomp
2087	2016-06-29 19:19:45	@olalonde is webpack looking for css files or other Sass files? There's this one: https://github.com/jtangelder/sass-loader but it's meant to be used with node-sass. This one claims to work with ruby sass: https://www.npmjs.com/package/ruby-sass-loader, but a quick scan of the implementation tells me it probably doesn't work too well. The right way would use a ruby library to create an [Importer]…	chriseppstein	olalonde
2085	2016-06-17 10:18:07	First there is such a SCSS .a{ XXXX xxxx; .b{ XXXX xxxx; XXXX xxxx; XXXX xxxx; } } .c{ I need the style inside of.B; } I don't want to add @at-root to the front of the.B. Is there a way to solve it? @douglasdeodato	chinajoy	douglasdeodato
2085	2016-06-17 11:57:15	The easiest way is to make the styles inside of B a mixin. Then include that mixin in both B and C. On 17 Jun 2016 8:18 PM, "混在成都" notifications@github.com wrote: > First there is such a SCSS > .a{ > XXXX xxxx; > .b{ > XXXX xxxx; > XXXX xxxx; > XXXX xxxx; > } > } > .c{ > I need the style inside of.B; > } > > I don't want to add @at-root https://github.com/at-root to the front of > the.B. > Is the…	xzyfer	douglasdeodato
2082	2016-06-15 20:05:39	@wheresrhys that url is a 404 for me. However, the block of an `@if` or `@else` follow the same scoping rules as every other conditional block and loop. These are "semi-global" scopes. The follow slightly different scoping rules when used directly in the global scope (as opposed to when they are used in the local scope of a function, mixin, or selector). This is by design because conditionals and…	chriseppstein	wheresrhys
2078	2016-06-14 23:37:26	> A possible solution is providing the option to prefix all Sass functions This is a feature of Sass 4.0. In Sass 3.5, there will be a generic work around that could be done in the stylesheet, without needing a patch release. In sass 3.4 (current release), we will need to do a patch release to handle this. @tabatkins There's a ton of functions here that will stomp all over a bunch of Sass functio…	chriseppstein	tabatkins
2078	2016-06-14 23:50:52	@stevenvachon According to @tabatkins this spec is still very much in flux, especially around the `color()` function that you're using here. What is your current use case?	chriseppstein	tabatkins
2078	2016-06-14 23:50:52	@stevenvachon According to @tabatkins this spec is still very much in flux, especially around the `color()` function that you're using here. What is your current use case?	chriseppstein	stevenvachon
2078	2016-06-20 16:37:04	@chriseppstein I'm currently using Less followed by [cssnext](https://www.npmjs.com/package/postcss-cssnext). I'd like to swap out Less for Sass/SCSS, but currently cannot because I get errors. **Edit:** Without [less-plugin-future-compat](https://www.npmjs.com/less-plugin-future-compat), Less will error as well. I had tried to do the same for libsass ([libsass#1911](https://github.com/sass/libsa…	stevenvachon	chriseppstein
2078	2016-07-13 19:15:24	@chriseppstein ? It would be awesome if 3.4.x could get this feature as an option.	stevenvachon	chriseppstein
2078	2016-07-14 18:52:06	@stevenvachon In Sass 3.5 there is a good work-around that is already landed. In Sass 3.4 you can do: I know it's not ideal. But it does produce the desired output.	chriseppstein	stevenvachon
2078	2016-07-14 20:03:25	@stevenvachon we'll announce on twitter when it's released.	chriseppstein	stevenvachon
2078	2016-07-14 22:06:58	@stevenvachon not in the next month. I'd like to leave this open for now.	chriseppstein	stevenvachon
2078	2016-10-27 17:12:48	@chriseppstein is there an issue or something for the function prefixing in v4 that we can follow?	stevenvachon	chriseppstein
2074	2016-06-07 08:32:50	@andypinet Yeah, I said that near the end of the description. Still, it'd be nicer if it worked without the work-around.	hon2a	andypinet
2074	2016-06-09 07:51:33	@chriseppstein Thanks for that, you prompted me to try the full use-case I put in the description on [SassMeister](http://www.sassmeister.com/) and it actually works as long as there is a non-empty use of `%abstract` later in the code. That means your `!optional` suggestion is also applicable to flag `.instance` as `%abstract` without being sure that `%abstract` will be used anywhere. Originally …	hon2a	chriseppstein
2073	2016-06-07 07:41:42	@chriseppstein not really, I include an extend from _icons.scss inside _extends.scss that are both imported in _styles-main in a correct order, plus, there are more .scss files in the project. There is something wrong with the package version after the sass update on this project. I tried downgrading gulp and npm and it didnt help, couldn't downgrade node-sass though. Curious is that if i make a …	alexcracea	chriseppstein
2071	2016-06-29 22:04:59	Hi @thiagorb Thanks for the patch, sorry for the delay in reviewing it. My first and biggest concern is that this implementation of the gray() is going to give different results than [the algorithm that is specified by the gray() function in CSS](https://drafts.csswg.org/css-color/#gray-to-rgb). The color spec level 4 has a bunch of new algorithms for color handling and this is our first foray in…	chriseppstein	thiagorb
2069	2016-06-02 21:02:23	What @mgreter said. Although, a random weird comment isn't very self documenting so maybe wrap it up in a mixin:	chriseppstein	mgreter
2069	2016-06-03 00:26:57	It works, thanks @mgreter. Could you tell more about why sass remove empty selectors?	camsong	mgreter
2069	2016-06-06 17:45:53	> Could you tell more about why sass remove empty selectors? @camsong 1. A selector with no properties has no meaning to a browser. 2. It is the selector analog of pruning out properties that are set to `null`. 3. It cleans up the use case of including a mixin into a selector that conditionally produces no output based on configuration settings, global state, etc. In those cases, a selector is un…	chriseppstein	camsong
2066	2016-05-23 20:54:02	Hi @chriseppstein Thanks for your reply! Ah, I see, as I've supposed they're indeed immutable. That's fine, of course. Though, I'm trying really hard to apply you code and understand how does it solve described issue, without any luck. Am I missing something?	ArmorDarks	chriseppstein
2066	2017-03-03 11:27:51	@chriseppstein any chances for this to be reviewed? Judging from your newer issues you're now less opposed to side-effects in functions. Personally, I'm not fan of side effects too, but in some scenarios Sass just forces you to use them, because there are no easy way to pass certain values (for example, between mixins https://github.com/sass/sass/issues/871). I do not think that your solution is …	ArmorDarks	chriseppstein
2066	2017-03-11 21:51:35	@chriseppstein? @nex3? Anyone? If reply on this issue can't be provided right away, please, at least __re-open this issue__. I think it is very impolite to close issue right away without any meaningful solution.	ArmorDarks	chriseppstein
2066	2017-03-13 20:08:11	@ArmorDarks The solution is to write your code differently so that the calling code performs the mutation in place instead of relying on side-effects. Then use this function mutate an existing map in the scope where it is defined:	chriseppstein	ArmorDarks
2066	2017-03-13 20:11:35	@ArmorDarks FWIW, I never suggested that you create global variables per se. just that if you have a global variable you are mutating in a local scope to make sure to use the `!global` modifier when you update the variable reference. I think a best practice is to avoid globals as much as possible.	chriseppstein	ArmorDarks
2064	2016-05-25 23:05:04	@nex3 All code review comments have been addressed. 👍 ?	chriseppstein	nex3
2063	2016-05-23 20:59:12	@ArmorDarks Sass already has the `call` function for invoking functions by value. And we already have variable arguments. See the release notes for Sass 3.3: http://sass-lang.com/documentation/file.SASS_CHANGELOG.html#330_7_march_2014	chriseppstein	ArmorDarks
2063	2016-05-23 21:11:54	@chriseppstein Thanks for explanation, I didn't see that PR. My bad. That was exactly what I've been asking about. So, no more strings in calls, as I've thought. Sadly enough. Won't it be possible to automatically call `$__tempFuncRef__: function-reference({{ functionName }});` by Sass itself before any `call`, which uphold string as first argument? This will allow to preserve previous behavior a…	ArmorDarks	chriseppstein
2063	2016-05-23 21:24:39	@ArmorDarks No. In 4.0, the issue is that in many cases the code performing the call is in a different module than the code specifying the name of the function to invoke. In 4.0 global functions don't exist. Lexical scoping rules mean that it's quite unlikely that the code performing the call would be able to resolve the function name from that scope or worse, it may resolve to a different functi…	chriseppstein	ArmorDarks
2059	2016-05-12 14:03:12	@cH40z-Lord you can test Ruby Sass output online with http://sassmeister.com/	xzyfer	cH40z-Lord
2059	2016-05-12 14:21:42	@xzyfer great, though the output is the same no matter what version I test it against: http://www.sassmeister.com/gist/caaadc02bbacce49790781fa2b122fbd	cH40z-Lord	xzyfer
2057	2016-09-09 12:35:56	@chriseppstein any updates on this getting merged?	lifeiscontent	chriseppstein
2057	2016-10-04 20:39:55	@chriseppstein I'm also interested on if there are updates for this pull request. It seems like #2061 was merged in.	internetErik	chriseppstein
2056	2016-05-11 18:03:03	@Kasheftin That syntax is indistinguishable from CSS syntax so for forward-compatibility with future versions of CSS that may occur between Sass releases, we do not have a white-list of legal CSS functions.	chriseppstein	Kasheftin
2052	2016-05-11 22:06:40	@chriseppstein I agree that it is not a common enough use case to worry about, if it requires too many changes. I'm using SASS for few years now and bumping into this just now. Also thank you for the work around, it does look better than separate block. {:	marek-saji	chriseppstein
2047	2016-05-04 12:02:17	^ Was just about to post what @xzyfer said, haha. Except, you should probably use `$i * 1px` instead of `#{$i}px` so it's an actual length value and not a string.	davidkpiano	xzyfer
2047	2016-05-04 12:03:35	@davidkpiano makes sense, updated.	xzyfer	davidkpiano
2047	2016-05-04 12:15:26	OK, thanks guys! @xzyfer Interesting example with the list! I will only need a handful of these variables, so i'll just write them out without a loop...	wouter-muller	xzyfer
2040	2016-05-03 21:32:57	@nex3 Thanks for reviewing. Commit 6e8a053f3f1b3c58d3c7db057d7df80e8fee3752 has the changes you suggested.	chriseppstein	nex3
2038	2016-04-23 08:28:05	@dangreen any time LibSass and Sass differ it is a LibSass bug. Please open an issue with LibSass.	xzyfer	dangreen
2035	2016-04-21 23:39:45	@cimmanon the only difference between a partial and a regular css file is the leading underscore, right? `@import "common/icons"` is referring to the file common/_icons.scss, likewise, `@import "desktop/modals"` is referring to desktop/_modals.scss [EDIT] and both of them are imported in a manifest file that `@imports` loads of partials	erichummel	cimmanon
2035	2016-04-22 19:19:53	@erichummel I cannot reproduce this issue according to your description unless I try to compile `desktop/modals` directly (since you say it doesn't import `common/icons` itself (which I think was what @cimmanon was trying to say. if you run `sass --update` or `sass --watch` and desktop/modals is not a partial then sass will try to compile it.	chriseppstein	erichummel
2035	2016-04-22 19:19:53	@erichummel I cannot reproduce this issue according to your description unless I try to compile `desktop/modals` directly (since you say it doesn't import `common/icons` itself (which I think was what @cimmanon was trying to say. if you run `sass --update` or `sass --watch` and desktop/modals is not a partial then sass will try to compile it.	chriseppstein	cimmanon
2035	2016-04-22 19:24:33	thanks for looking into it, @chriseppstein - I'm trying to create a super simple test case on a fresh rails app to reproduce the issue. I'll either reproduce it, in which case I'll push the test case to github and share it here, or I won't be able to reproduce it and I'll have to dissect what the difference between my app and the test app is, in which case I will post my findings here and close t…	erichummel	chriseppstein
2035	2016-04-22 20:26:16	welp, try as I might, I couldn't reproduce the issue in a new rails app, and in the process of noting the difference between my app and the test case I tracked down a few more erroneous `@extends` and voila, the problem has disappeared. I guess I must have been so bleary eyed while stuck in the weeds with this yesterday that I misread the error or something. At any rate, if anyone else runs into …	erichummel	chriseppstein
2035	2016-04-22 20:26:16	welp, try as I might, I couldn't reproduce the issue in a new rails app, and in the process of noting the difference between my app and the test case I tracked down a few more erroneous `@extends` and voila, the problem has disappeared. I guess I must have been so bleary eyed while stuck in the weeds with this yesterday that I misread the error or something. At any rate, if anyone else runs into …	erichummel	cimmanon
2030	2016-04-11 13:15:10	@cimmanon: I’d be happy to debate the pros and cons of developing with immutable utility classes, but that’s not what this request is about. Whether it makes sense for your/one’s projects or not, whether you/one likes it or not, it’s undeniable that **it is** a philosophy for CSS development, one already widely used in many responsive layout frameworks, and one that, I’d argue, is only growing in…	paulozoom	cimmanon
2030	2016-04-11 18:26:06	> In short, let others do what makes sense for them. We get a lot of requests for `@include my-mixin($args) !important` which would then mark every property declaration in that mixin as important. We have rejected this feature not because it's hard but because it is bad to use `!important` like that. As such, we are frequently in the position of deciding whether language features in Sass encourag…	chriseppstein	cimmanon
2030	2016-04-11 19:37:09	@chriseppstein: > I'm not saying that this applies specifically here, just that as a general statement, I disagree with it :) You're right, and as a general statement, I don’t agree with it myself 😄 > […] we believe that most users expect there to be a parent selector in scope when they use it and so this error speeds up the debugging process of an authoring mistake Totally understand that positi…	paulozoom	chriseppstein
2030	2016-04-11 19:37:09	@chriseppstein: > I'm not saying that this applies specifically here, just that as a general statement, I disagree with it :) You're right, and as a general statement, I don’t agree with it myself 😄 > […] we believe that most users expect there to be a parent selector in scope when they use it and so this error speeds up the debugging process of an authoring mistake Totally understand that positi…	paulozoom	cimmanon
2023	2016-04-11 17:49:25	@nex3 this seems like a bug to me. The `@charset` is needed in partials to declare the charset but then it cannot be imported except at the top level. This seems like an oversight in the implementation.	chriseppstein	nex3
2023	2016-04-18 18:17:21	I discussed this with @nex3 and we decided that it should be considered a bug.	chriseppstein	nex3
2022	2016-03-29 16:55:14	As @davidkpiano mentioned, `*:before` and `:before` are semantically identical. There is no bug here.	chriseppstein	davidkpiano
2017	2016-03-17 18:39:07	As noted in the issue linked by @cimmanon, the correct solution here is to use Sass maps which we added a couple versions ago to handle this use case.	chriseppstein	cimmanon
2016	2016-03-17 22:33:51	@glebm Well, @nex3 has consistently rejected patches that fix this so far, arguing that ruby warnings are not in line with our preferred coding standard for this project. So I will let her weigh in. Personally, I am not opposed to Sass running without warnings when running with `-w` set.	chriseppstein	glebm
2016	2016-03-18 01:30:45	@chriseppstein This is undocumented in rake, but to disable warnings, `verbose` also needs to be disabled [like here](https://github.com/twbs/bootstrap-rubygem/blob/23b55fc0e064a9ccc105320ba8f05c99b7fad61a/Rakefile#L8-L9). I don't know how to make it only hide the Sass warnings but not other warnings.	glebm	chriseppstein
2016	2016-03-22 17:29:28	@nex3 @chriseppstein Please consider to merge this for the Community sanity. Sass is a dependency for hundreds of gems and thousands of applications that will see these warnings (and they are a lot). Of course they can decide to opt-out for Ruby warnings, but that prevents OSS maintainers to keep them enabled. :pray: --- **UPDATE:** Here's an example of what I'm saying: a Travis CI build that fai…	jodosha	chriseppstein
2016	2016-03-22 21:41:13	@chriseppstein Thank you for that merge and for maintaining Sass :green_heart:	jodosha	chriseppstein
2015	2016-03-22 20:45:44	@glebm Thanks for the patch!	chriseppstein	glebm
2014	2016-03-11 23:38:00	@davidkpiano has got it right. no need for interpolation there.	chriseppstein	davidkpiano
2012	2016-03-12 07:57:36	@chriseppstein: Well, Stylus is good too. :) Thanks for at least considering the idea. I think that viewpoint the Sass maintainers have is good as well, good intentions. It was worth a shot at least. :P	jamen	chriseppstein
2010	2016-06-01 21:02:31	@Jujucristine do you remember how you fixed this locally?	paulmoliva	Jujucristine
2010	2016-08-29 00:38:38	@paulmoliva you may wish to run with "expanded" theme, `sass -t expanded`. Your output looks like correct "nested" output theme which is the default. test.scss then `./sass -t expanded /tmp/test.scs` and result is @Jujucristine could you post example with wrong behavior?	lokson	paulmoliva
2010	2016-08-29 00:38:38	@paulmoliva you may wish to run with "expanded" theme, `sass -t expanded`. Your output looks like correct "nested" output theme which is the default. test.scss then `./sass -t expanded /tmp/test.scs` and result is @Jujucristine could you post example with wrong behavior?	lokson	Jujucristine
2010	2016-08-31 21:51:07	@Jujucristine I typed out the screenshot from above: And it compiles to this: Which is what is expected and is not what you initially reported. I don't have an actual source file to use to attempt to reproduce this issue, so it's closed. Please provide a reproducible test case.	chriseppstein	Jujucristine
2007	2016-03-04 18:47:32	@fabiospampinato ah I think I see the issue here. we're in violent agreement. I thought you were requesting that we don't output anything instead of just omitting the `:not()`. TL;DR we both fail at reading comprehension.	chriseppstein	fabiospampinato
2006	2016-03-04 09:08:25	@chriseppstein , sorry, I am not sure what you're talking about. The reason I complained was very high CPU usage and messages from sass in the terminal about changes made (new files detected) in sass files in other directories. Also, I'm using version 3.4.21	tigrr	chriseppstein
2004	2016-02-29 20:00:51	@DeoThemes See if this will help you out any at all https://robots.thoughtbot.com/sass-source-maps-chrome-magic	ubergeekzone	DeoThemes
2004	2016-02-29 22:16:07	@chriseppstein i am working on a HOWTO for this tonight for you guys, found out about this where it asked if someone wanted to do it on twitter.	ubergeekzone	chriseppstein
2004	2016-03-01 01:32:49	@chriseppstein Hi, thanks for advice, but I've already checked this article and tried to follow all steps. But on a step **Map to network resource** when I right click on style.scss there are no options to choose file. Here is screenshot - http://clip2net.com/s/3uZ2fab Maybe the problem can be cuz I'm running file on a local machine and a format is file:/// instead of localhost? It might be very …	DeoThemes	chriseppstein
2002	2016-03-07 21:13:00	@lowenthal-jason Thanks for the patch. It missed some corner cases and lacked a test case, so I fixed it in a different commit. will be in the next stable release.	chriseppstein	lowenthal-jason
2002	2016-03-10 04:57:46	@chriseppstein Thanks for the opportunity to participate. I'll look for other places to do so, but admittedly I'm a ruby n00b	lowenthal-jason	chriseppstein
1996	2016-05-16 18:15:57	@HugoGiraudel That's a good point. maybe we'll just turn issues off on the new repo.	chriseppstein	HugoGiraudel
1988	2016-05-19 19:12:39	@chriseppstein I'm not a fan of overloading functions like that—it makes it difficult for people unfamiliar with the function to read code that uses it. It should do exactly what the name says. I'd prefer to have a separate `content-arity()` function for that.	nex3	chriseppstein
1988	2016-05-19 19:28:41	@nex3 Agreed. I actually had come to the same realization before I read your comment 👍	chriseppstein	nex3
1985	2016-02-08 20:34:01	@chriseppstein Thanks so much for looking into this! I'll report back here if I am able to find out any more info.	lencioni	chriseppstein
1982	2016-02-02 18:08:20	Thank you @cimmanon. Clearly I locked onto the wrong problem. My final code looked like this:	MCTaylor17	cimmanon
1973	2016-01-19 19:14:04	@hcatlin When we can take donations online, let's add that.	chriseppstein	hcatlin
1970	2016-01-18 17:53:53	@mgreter Looks like our list parsing code raises the error without letting it fall back to the map's parsing. I don't know whether @nex3 considers this a bug or not.	chriseppstein	mgreter
1968	2016-01-15 18:02:23	@Alphmega What @HugoGiraudel says is true: If you're getting a different result, I'm very confused as to how. I guess you can tell us what version and implementation you are using -- maybe you just need to upgrade -- I dunno.	chriseppstein	HugoGiraudel
1968	2016-01-15 18:02:23	@Alphmega What @HugoGiraudel says is true: If you're getting a different result, I'm very confused as to how. I guess you can tell us what version and implementation you are using -- maybe you just need to upgrade -- I dunno.	chriseppstein	Alphmega
1968	2016-01-16 04:32:31	@chriseppstein @HugoGiraudel After upgrading sass, it returns correct return. Thanks for answering	Alphmega	HugoGiraudel
1968	2016-01-16 04:32:31	@chriseppstein @HugoGiraudel After upgrading sass, it returns correct return. Thanks for answering	Alphmega	chriseppstein
1963	2016-01-11 19:17:27	@chriseppstein Thanks for the clarification regarding example 2, being aware of #216, didn't think it'll apply to CSS constructs in addition to Sass constructs such as maps… Didn't think to write my intended value for `grid-template-areas` that way before.	lozandier	chriseppstein
1963	2016-01-12 00:26:24	@xzyfer I'm not opposed, but we create feature flags when the syntax is backwards compatible but the semantics change. What point would a flag serve? It would be a syntax error during compilation if the new syntax is encountered.	chriseppstein	xzyfer
1963	2016-01-12 00:47:13	> Maybe the point is moot without conditional `@import`. @xzyfer Exactly. All sass files are parsed and there's no way to avoid the syntax error by scripting.	chriseppstein	xzyfer
1963	2016-01-13 21:51:08	@chriseppstein @nex3 @tabatkins This all makes sense to me. Thanks @xzyfer for reminding me to not forget about the awesomeness of `unquote`.	lozandier	tabatkins
1963	2016-01-13 21:51:08	@chriseppstein @nex3 @tabatkins This all makes sense to me. Thanks @xzyfer for reminding me to not forget about the awesomeness of `unquote`.	lozandier	nex3
1963	2016-01-13 21:51:08	@chriseppstein @nex3 @tabatkins This all makes sense to me. Thanks @xzyfer for reminding me to not forget about the awesomeness of `unquote`.	lozandier	chriseppstein
1963	2016-01-13 21:51:08	@chriseppstein @nex3 @tabatkins This all makes sense to me. Thanks @xzyfer for reminding me to not forget about the awesomeness of `unquote`.	lozandier	xzyfer
1961	2016-12-11 22:39:29	@jeremyevans I'm happy to merge something like this in, but I'll need you to merge with the latest stable and figure out how to get Rubocop happy if it's still complaining.	nex3	jeremyevans
1960	2016-01-08 17:54:05	@mgreter yeah, that shouldn't be an error, but it's also deprecated. I'll fix it anyway :)	chriseppstein	mgreter
1959	2016-01-07 19:37:48	@Hibou57 That's a fair point. @nex3 did all the extend optimizations so I'll let her respond.	chriseppstein	Hibou57
1959	2016-01-07 19:40:18	@Hibou57 either way, Sass 3.2.12 is very old and I encourage you to upgrade -- any possible changes would only be made on the latest versions.	chriseppstein	Hibou57
1959	2016-01-07 19:52:06	I think the issue is that @Hibou57 is treating the placeholder selector as a `@mixin`. Extended selectors should never have a specificity greater than the extending selector, which is why `:hover` is added to `input`, but not `input[type]`, since you can consider `%ph:hover` to have a specificity of `0 2 0`. The automatic insertion of `:hover` is necessary to abide by this rule, and is happenstan…	davidkpiano	Hibou57
1959	2016-01-09 01:19:54	@nex3, if this is per design (although unintuitive to me), these details should be in the documentation. @chriseppstein > Sass 3.2.12 is very old That's what's in the Ubuntu 14.04 official repository, and there is no maintained PPA for Sass (the only one I could find is inactive since 2011).	Hibou57	nex3
1959	2016-01-09 01:19:54	@nex3, if this is per design (although unintuitive to me), these details should be in the documentation. @chriseppstein > Sass 3.2.12 is very old That's what's in the Ubuntu 14.04 official repository, and there is no maintained PPA for Sass (the only one I could find is inactive since 2011).	Hibou57	chriseppstein
1958	2016-01-06 20:56:33	@chriseppstein not here	tcurdt	chriseppstein
1958	2016-01-07 18:07:54	@chriseppstein looks like all from `2.7.x` on upwords should be broken Just installing the latest `listen` gem should be enough to reproduce it. Maybe the easier way would be to have `sass` really be a script that calls `bundle exec`? Obviously there are many incompatibilities between the `listen` versions. So supporting all does not really sound like the best path forward.	tcurdt	chriseppstein
1957	2016-01-06 18:04:57	Hi @chriseppstein Thanks for your answer > That is not valid syntax for a media query, so you get an error. But `b: $x;` is also interpolated, the result is also not valid css syntax and it still works, i.e. it is substituted and nothing fails. Is this interpolation done at a later stage or why is there not error here? Maybe you could be so kind and give me a hint on how to circumvent the Sass pa…	felixhayashi	chriseppstein
1957	2016-01-06 18:05:51	@felixhayashi If you are able to format the at-rule after it has been parsed and output by the Sass compiler (which, if you're using macros, it seems like this is feasible for your use-case), you can use custom at-rules to get around Sass' proprietary handling of `@media` at-rules: Successfully compiles (in Ruby Sass) to: **EDIT:** You just need to remember to change the `@--media` custom at-rule…	davidkpiano	felixhayashi
1957	2016-01-06 18:24:23	Hi @davidkpiano thanks for this input, this would be a possible solution, altough still a bit hacky. However what I find truly strange is that `gulp-sass` doesn't throw an error and just does what I expect/want it to do (as stated in the OP). Having a sass file Interpreted by the following gulp script… produces… -Felix	felixhayashi	davidkpiano
1957	2016-01-06 18:53:24	@chriseppstein > I think you have an old version of node-sass installed. the latest version gives an error on this input. Seems you are right. In `node-sass@1.2.3` it worked and now with `node-sass@3.4.2` it doesn't anymore. That's bad news for me :( > I assume you are doing some sort of post processing I suggest that you used valid css syntax for your markers and you won't have this issue. E.g. …	felixhayashi	chriseppstein
1957	2016-01-06 18:53:24	@chriseppstein > I think you have an old version of node-sass installed. the latest version gives an error on this input. Seems you are right. In `node-sass@1.2.3` it worked and now with `node-sass@3.4.2` it doesn't anymore. That's bad news for me :( > I assume you are doing some sort of post processing I suggest that you used valid css syntax for your markers and you won't have this issue. E.g. …	felixhayashi	davidkpiano
1957	2016-01-06 19:48:11	> @felixbuenemann output.gsub(/-my-macro/,"<<macro>>") @chriseppstein Thanks, but there are quite a lot of different macro expressions in my script and even some other directives that have a comlicated syntax so it would require some complicated regexps and not even sure if that will do it here. I tested @davidkpiano's solution with Ruby Sass `sass-3.4.20.gem` and it does compile with custom at-r…	felixhayashi	chriseppstein
1957	2016-01-06 19:48:11	> @felixbuenemann output.gsub(/-my-macro/,"<<macro>>") @chriseppstein Thanks, but there are quite a lot of different macro expressions in my script and even some other directives that have a comlicated syntax so it would require some complicated regexps and not even sure if that will do it here. I tested @davidkpiano's solution with Ruby Sass `sass-3.4.20.gem` and it does compile with custom at-r…	felixhayashi	davidkpiano
1956	2016-01-17 18:49:49	@chriseppstein Do you think that with adding the simple restriction that properties can not be repeated for declaration blocks assigned to variables, my original proposal can be feasible? I think it would be valuable since, even today, maps currently _are_ being used as declaration blocks, and the syntax isn't the best, nor is the need to convert the map to a declaration block. I'm willing to hel…	davidkpiano	chriseppstein
1949	2016-01-04 20:45:05	@kmcaloon what version of Sass are you using? In Sass `3.4.20` I get `.snippet--showdate .snippet__date-flag`.	chriseppstein	kmcaloon
1949	2016-01-04 21:03:24	@chriseppstein thanks for the quick response. You were on the right track. Although my sass gem was up to date, the gulp-sass node provided with the sage/roots WP theme I was using needed to be updated. Sorry for the false alarm.	kmcaloon	chriseppstein
1949	2016-01-04 21:06:37	@kmcaloon No worries, glad we got it sorted out.	chriseppstein	kmcaloon
1946	2016-01-05 13:02:07	@chriseppstein when testing on Sass 3.4.20 and 4.0.0.alpha.1 removing the `;` did fix the issue. My guess is that it's because the [STATIC_VALUE](https://github.com/sass/sass/blob/9077d95ffa6ab9388f59074483f1ef508d75d448/lib/sass/scss/rx.rb#L137) only matches if there is a trailing `[;}]`.	xzyfer	chriseppstein
1946	2016-01-09 14:52:04	@chriseppstein any updates on the proposed fix presented by xzyfer?	mgreter	chriseppstein
1946	2016-04-28 18:35:22	@mgreter No work has been done on this yet, but I think it makes sense to not do any static parsing when in compressed mode so that we can always compress output the best.	chriseppstein	mgreter
1945	2015-12-21 16:33:05	Hey @pentzzsolt, let's break this down. You currently have: And later on, you're extending: So what this means is that: - `a` is extending `%extend`, which is to say that you are styling `a` as if it matches `%extend` - `a` must be a general descendant of `form` (child, grandchild, etc.) But when you extend `%extend`, you have these additional constraints: - `%extend` is a general descendant of `…	davidkpiano	pentzzsolt
1945	2015-12-21 16:41:29	Hey @davidkpiano! Thank you for your quick response, much appreciated! Although I forgot to mention, but I did experiment with the **direct descendant combinator** and realized that using that does not lead to a selector explosion. Unfortunately, in my case, as you said, I have absolutely no idea where my selector is going to end up inside my parent selector's DOM tree. What you wrote and the way…	pentzzsolt	davidkpiano
1943	2015-12-18 21:49:24	@chriseppstein Interesting. Very interesting.	Undistraction	chriseppstein
1943	2015-12-18 22:38:31	@Undistraction I think you're missing something. This exact example would work like so (syntax is all placeholder obviously) Granted this is a little more verbose, but this is also a lot more powerful than simply allowing names.	chriseppstein	Undistraction
1943	2015-12-18 23:00:32	Thanks. That’s what I needed. The penny has dropped. On Fri, 18 Dec 2015 at 22:38 Chris Eppstein notifications@github.com wrote: > @Undistraction https://github.com/Undistraction I think you're missing > something. This exact example would work like so (syntax is all placeholder > obviously) > > @mixin example { > .alpha { > @content(alpha); > } > > > > } > @include example with($slot) { > @if $s…	Undistraction	Undistraction
1936	2015-12-14 13:49:33	Thanks @cimmanon! It was only on reading the post I realised some of those keys were highlighted differently… :0	barneycarroll	cimmanon
1935	2015-12-16 10:00:22	Hi @chriseppstein , Thank you so much for clearing this up for me! This makes much more sense. Cheers!	Sector22	chriseppstein
1934	2015-12-14 17:48:53	What @davidkpiano said. FWIW, once the CSS `:matches()` pseudo selector is well supported, Sass will be able to emit a much more elegant output selector here: `:matches(.person-edit, .person-create, .person-delete) + :matches(.person-edit, .person-create, .person-delete)`	chriseppstein	davidkpiano
1934	2015-12-14 23:58:17	@artch Extend semantics are very well defined -- there's no reasonable way to configure them without meaningfully changing the definition of extend. The solution here is to not use extend for the places where you don't want this behavior.	chriseppstein	artch
1934	2015-12-15 06:10:19	@chriseppstein let me describe the possible use case: you have to use some SCSS framework. You almost can't change it. In your project you want to use BEM and you want to build semantic naming scheme. I.e. you want to have: On other page: Today `item-control` and `project-control` are buttons, tomorrow some of them may be links, etc. There is no chance that `item-control` and `project-control` wi…	andreev-artem	chriseppstein
1934	2015-12-15 12:16:29	@chriseppstein By the way, `:matches` is now supported in every browser except IE. Any chance to enable it in this case, if IE is not vital for our project?	artch	chriseppstein
1934	2015-12-15 13:36:53	@andreev-artem To do that, remove the rule that gives styling to adjacent buttons. That is a constraint that doesn't match your intended constraint. - `%btn + %btn` says "**Any** button next to **any** button" - `.project-control + .project-control` says "**Only** `.project-control` next to **only** `.project-control` In this case, it's better (IMO) to have a placeholder selector describing the s…	davidkpiano	andreev-artem
1934	2015-12-15 13:36:53	@andreev-artem To do that, remove the rule that gives styling to adjacent buttons. That is a constraint that doesn't match your intended constraint. - `%btn + %btn` says "**Any** button next to **any** button" - `.project-control + .project-control` says "**Only** `.project-control` next to **only** `.project-control` In this case, it's better (IMO) to have a placeholder selector describing the s…	davidkpiano	artch
1934	2015-12-15 14:30:48	@davidkpiano I can't remove/refactor that - it's contained in external framework. And I think that's quite general situation. Just not all want to fight with that and just use what framework has. And looks like SASS can't help here.	andreev-artem	davidkpiano
1934	2015-12-15 14:37:30	@davidkpiano chriseppstein wrote this few comments above: > FWIW, once the CSS :matches() pseudo selector is well supported, Sass will be able to emit a much more elegant output selector here: :matches(.person-edit, .person-create, .person-delete) + :matches(.person-edit, .person-create, .person-delete) My question was about when is this expected.	artch	davidkpiano
1934	2015-12-15 15:10:48	@artch You still have to be explicit about it.	davidkpiano	artch
1934	2015-12-15 15:18:45	@davidkpiano Yes, but is not supported by SASS yet. This SCSS: Generates this CSS: Which is just an overkill, since it is identical to: It would be great if SASS can handle `@extend` this way.	artch	davidkpiano
1934	2015-12-16 07:02:59	@chriseppstein > Agree. When :matches is well supported, it will. Good. And let me ask it again: `:matches` is already supported in all major browsers except IE. When it is considered to be supported enough? What if our project disregards IE totally and we are already ready to make use of it? Probably some explicit opt-in configuration?	artch	chriseppstein
1934	2016-01-20 09:34:06	@chriseppstein I'd like to bump this as I didn't receive an answer here.	artch	chriseppstein
1932	2015-12-14 19:35:14	Good catch, @mgreter.	chriseppstein	mgreter
1925	2015-12-06 13:40:13	**(Edit: I just learned that it's spelled Sass, not SASS).** @jt4000 Sass and SCSS help you writing less code that you can then reuse. The idea behind it is that you don't "specify" a stylesheet but "program" it, using concepts like variables, mixins (similar to user-defined functions) and proper functions. Let's say you designed a site. It's good, right? The stylesheet however is up to 17324 lin…	ghost	jt4000
1922	2015-12-03 21:47:55	@chris-lock To fix, use `@include test('black')`, where `'black'` is a quoted string instead of a color value.	davidkpiano	chris-lock
1916	2015-12-03 12:44:53	@chriseppstein can you make a statement whether errors, warnings and/or inspect should ignore user settings or not? Would be helpful to know that, since I'm currently relying on trial and error here and always unsure if something like this is a ruby sass bug or a libsass issue!?	mgreter	chriseppstein
1916	2015-12-11 00:47:02	@mgreter I won't say "ignore user settings" as that seems overly broad and I'm not sure what all the implications would be, but I can't think of a use case where outputting a value compressed into a warning or error message is desired or helpful for a user who will need to debug their code.	chriseppstein	mgreter
1916	2015-12-14 23:50:45	@xzyfer @mgreter @saper I'd like to close this or get to some sort of actionable resolution.	chriseppstein	mgreter
1916	2015-12-14 23:50:45	@xzyfer @mgreter @saper I'd like to close this or get to some sort of actionable resolution.	chriseppstein	xzyfer
1916	2015-12-15 16:46:26	@xzyfer Yes, that's reasonable, imo. The annoying thing is that for some types, inspect is used to construct the css representation.	chriseppstein	xzyfer
1913	2015-11-27 21:08:46	@scottkellum what behavior would you expect if two lists of numbers were passed? Max over all of them? Error? A list of maximums?	chriseppstein	scottkellum
1913	2015-11-28 01:20:18	@chriseppstein I expect this: To return `6`.	scottkellum	chriseppstein
1913	2015-11-30 17:57:20	@scottkellum Chris is asking about this case: For what it's worth, Haskell only allows 2 arguments to be passed to the `min` function (eg. `min 1 2`). Lists must be passed through the `minimum` function (eg. `minimum [1, 2, 3, 4 ,5]`), and lists of lists are allowed: I don't see the benefit to expanding min/max to accept lists when Sass already offers a construct to expand a list to fill in a fun…	cimmanon	scottkellum
1913	2015-11-30 18:04:46	@cimmanon I agree that a documentation change is a minimally sufficient response to this issue for the current release. But I also want Sass to be intuitive -- having to read docs for **common operations** means that we have failed to "Just Work" and the principle of least surprise is what we endeavor to adhere to for all our APIs.	chriseppstein	cimmanon
1913	2015-11-30 18:07:58	@cimmanon Oh, that can throw an error for sure. Multi dimensional lists certainly seem like invalid inputs for this, as do strings and other things that aren’t comparable values. I created this issue because I assumed lists of numbers would work. Apparently it is currently implemented the way many other languages are implemented and because I don’t have much of a programming background I was not …	scottkellum	cimmanon
1913	2015-12-11 00:32:29	@HugoGiraudel I think `min($list...)` and `min($list)` are the same amount of confusing if the list is not comprised solely of numbers.	chriseppstein	HugoGiraudel
1912	2015-11-24 18:23:33	@cimmanon Yes, but that's counter-intuitive - you shouldn't need to add parentheses. These should all produce the same result:	davidkpiano	cimmanon
1912	2015-11-24 18:24:16	@hcatlin : it happens in standard, just like I showed. :( @cimmanon : thx! that does work as well. However, I still consider it a bug because Sass is not treating `auto` as either a value or a variable — the problem may not come from Sass trying to perform an evaluation (as in your example), because no subtraction was performed.	akaScooter	cimmanon
1912	2015-11-24 18:24:16	@hcatlin : it happens in standard, just like I showed. :( @cimmanon : thx! that does work as well. However, I still consider it a bug because Sass is not treating `auto` as either a value or a variable — the problem may not come from Sass trying to perform an evaluation (as in your example), because no subtraction was performed.	akaScooter	hcatlin
1912	2015-11-24 18:25:50	@cimmanon and I was just about to point out what @darvishzadeh just wrote about the counter-intuitive-ness of it. Syntactically, I don't think you should need the parenthesis.	akaScooter	cimmanon
1912	2015-11-25 03:01:04	@akaScooter, I think you meant @davidkpiano	darvishzadeh	akaScooter
1912	2015-11-25 03:01:04	@akaScooter, I think you meant @davidkpiano	darvishzadeh	davidkpiano
1912	2015-12-04 20:29:15	@chriseppstein That sounds good if we can come up with a close-to-bulletproof strategy for deprecation warnings. Can you work on that?	nex3	chriseppstein
1912	2015-12-11 00:35:15	@nex3 I can take a swing at it, I'm still learning my way around the nitty gritty aspects of the script parser code.	chriseppstein	nex3
1904	2016-04-22 23:37:23	@nex3 Can we land this in `next`?	chriseppstein	nex3
1904	2016-04-29 18:03:59	This is currently assigned to @hcatlin and marked as a work in progress—I wasn't aware it was ready for another round of review, let alone a candidate for landing.	nex3	hcatlin
1904	2016-04-29 18:17:35	@nex3 I'm willing to help wrangle it. My question was whether this feature set could go out in the 3.5 release.	chriseppstein	nex3
1904	2016-12-11 22:40:19	I don't think @chriseppstein ended up having the cycles to work on this, so I'm going to close it out. If someone else wants to adopt in in the future, I'll re-open.	nex3	chriseppstein
1885	2015-11-05 19:24:21	Oh, My bad @chriseppstein :'( Seems there was one issue for that already (#1172). Guess I missed it because I just searched for 'placeholder', not 'placeholder parent' to filter out better. May I suggest improving the doc to mention that `%placeholder` has scope if used inside a selector? Thank you.	RaphaelDDL	chriseppstein
1885	2015-11-05 21:03:42	@RaphaelDDL You read this documentation? http://sass-lang.com/documentation/file.SASS_REFERENCE.html#placeholders It seems to cover it from my understanding of it, but maybe I'm too close to the problem.	chriseppstein	RaphaelDDL
1885	2015-11-10 20:35:39	@chriseppstein Yup, I did (I even linked it on first post). I've re-read it over and over but I couldn't make the link that `#id { %placeholder {} }` would be the same as `#id %placeholder {}`. For me, they are two different scenarios from what I would've call a 'placeholder for replace' and a 'truly placeholder' (I'll explain below). Looking at [the example](http://sass-lang.com/documentation/fi…	RaphaelDDL	chriseppstein
1883	2015-11-04 23:06:57	@mgreter good catch. we had the precision hard coded in our round function.	chriseppstein	mgreter
1882	2015-11-04 02:12:57	Thanks for the explanation @chriseppstein. My understanding was that just the properties of the class were inherited (or copied) not that they would be tied together in other declarations using the base class. Would placeholders behave the same way here?	lisatassone	chriseppstein
1878	2016-02-04 19:38:54	@royels Do you plan to address the code review comments?	chriseppstein	royels
1878	2016-02-04 20:35:30	Whoops, I'm super sorry for falling off the face of the planet. At any rate, yep, I addressed the code review comments (except for the first, I don't think I hit the spirit of "clean" refactor in my last commit. So still trying to figure that out.) EDIT: I've removed the method, but more or less re-implemented its idea into the arglist handler. I'm genuinely unclear on what @nex3 meant by not mod…	royels	nex3
1878	2016-03-07 21:17:54	@nex3 I think we should just clean this up and land it do to the latency of updates.	chriseppstein	nex3
1878	2016-03-07 21:33:57	I agree, after hammering at it for a while, I was still puzzled on how to address the issue by incorporating @nex3 's suggestions. Quite interested to see what it was supposed to look like.	royels	nex3
1878	2016-03-11 20:15:07	@chriseppstein Can you take charge of that?	nex3	chriseppstein
1876	2015-11-24 12:12:32	@strarsis Thank you for sharing this.	gajus	strarsis
1875	2015-11-23 20:22:35	Thanks @nex3 for the review. All comments addressed, and I've squashed into one commit.	srawlins	nex3
1875	2015-11-24 21:30:22	Oops, my bad @nex3. Addressed and squashed.	srawlins	nex3
1875	2015-11-25 00:24:30	Thanks @nex3 , good catch. Addressed and squashed. Brought in a change to to_css.rb.	srawlins	nex3
1869	2015-10-27 18:25:56	@EddAvila I'm glad you have a work around. Unfortunately, none of the Sass developers have a Windows machine so we can't reproduce this. All the similar issues I see on google indicate that this is due to a corrupted ruby install or gem.	chriseppstein	EddAvila
1868	2015-10-27 17:59:56	@srawlins This appears to be an oversight. We just didn't think that comment nodes were important from a source-mapping perspective or we missed it. We just don't pass a source range when we make a `Sass::Tree::CommentNode`: - .scss syntax: https://github.com/sass/sass/blob/stable/lib/sass/scss/parser.rb#L176 - .sass syntax: https://github.com/sass/sass/blob/stable/lib/sass/engine.rb#L779 Hopeful…	chriseppstein	srawlins
1864	2015-10-27 17:56:58	Sounds great :) thanks @chriseppstein	duivvv	chriseppstein
1864	2015-11-03 21:20:21	While I agree with @nex3 in general, this syntax is stable and locked in. It met with great enthusiasm in the group, and is what MQs were originally supposed to look like (but way back in the day you had to actually worry about putting a `<` in a `<style>`. If y'all feel like supporting it, I'm confident that it's safe to do so.	tabatkins	nex3
1864	2017-02-10 21:39:41	@nex3 I think we should bump the priority of this compat issue now.	chriseppstein	nex3
1860	2015-10-14 13:02:25	Yes, looking at #1849 i can see that my problem (aside from the convolution) is from trying to pass: 2 variables and an arglist into map-deep-get that's expecting a variable and an argilst arglists are just a little less flexible than i assumed. Thank you @cimmanon	mkstix6	cimmanon
1860	2015-10-14 13:07:34	@cimmanon If you had time could you expand a little on the convolution you're seeing. It might help me in the long run.	mkstix6	cimmanon
1857	2015-10-15 23:24:35	Hey @chriseppstein, thanks for responding so quickly and for the discussion above. I only filed this as an issue because there was a discrepancy between LibSass 3.2.5 and Ruby 3.4.14 parsers. The code above compiles with LibSass but errors in Ruby. See http://sassmeister.com/gist/36486158ba84062cd13f. I admit I don't know anything about the sass engine, all I have to go on is http://sass-lang.com…	pat270	chriseppstein
1857	2015-10-16 12:11:42	@pat270 When there is a discrepancy between LibSass and the official Ruby Sass, the bug report should be filed against LibSass.	cimmanon	pat270
1857	2015-10-16 15:01:41	Thanks @cimmanon, I filed an issue at https://github.com/sass/libsass/issues/1601.	pat270	cimmanon
1855	2015-10-13 19:49:23	> it is just so limiting It is limiting on purpose. See the issue thread #132 that @cimmanon noted for a full explanation.	chriseppstein	cimmanon
1854	2015-10-08 00:03:20	@davidkpiano That's another good use case.	chriseppstein	davidkpiano
1854	2015-10-08 00:55:55	We use side-effect functions for things like updating config settings and do just about exactly what @davidkpiano describes. We then expose a mixin that does... So now we have a side-effect mixin for invoking a side-effect function :) I'd much rather just `set-config(...)` and not have to worry about the result. It could be used in a function or a mixin and doesn't feel weird.	eoneill	davidkpiano
1854	2015-10-09 22:14:12	I'm not a fan. I don't like the idea of adding a new construct for something that isn't encouraged anyway, and given that Sass already has a distinction between functions and mixins anyway, I'm happy to say that side-effect-only reusable chunks of code should always be mixins. @davidkpiano's use-case is compelling, though. @chriseppstein, what do you think about allowing `@include` in functions a…	nex3	chriseppstein
1854	2015-10-09 22:14:12	I'm not a fan. I don't like the idea of adding a new construct for something that isn't encouraged anyway, and given that Sass already has a distinction between functions and mixins anyway, I'm happy to say that side-effect-only reusable chunks of code should always be mixins. @davidkpiano's use-case is compelling, though. @chriseppstein, what do you think about allowing `@include` in functions a…	nex3	davidkpiano
1854	2015-10-13 12:20:29	> @chriseppstein, what do you think about allowing @include in functions as long as the mixin doesn't emit any actual CSS? My thought, exactly. Although that might be greedy to determine? Also, I'm worried about the complexity overhead of allowing mixins includes in functions some times, but not always. But I don't see a better option.	HugoGiraudel	chriseppstein
1854	2015-10-30 21:37:35	> Not all that bad, it's a simple refactoring from mixin to function and the creation of a new mixin of the same name that invokes the function. It let's people use `@include` where that makes sense, but also to invoke it from a function if that's their context. This is a totally workable solution, though the boilerplate is annoying. Why would we force people to call the same chunk of code with t…	nex3	davidkpiano
1854	2016-07-15 19:15:20	@sgonyea Those are reasonable critiques, but this isn't really the issue for them. I will say that those are issues we're looking into when designing the new module system.	nex3	sgonyea
1854	2016-11-23 20:02:31	@nex3 I just came across this issue while looking into a feature of SASS that doesn't exist: calling functions without a left-hand side. Before I begin, I would first like to say thank you for putting the work you (and others) put into this tool, as it is mighty helpful, and I wish the W3C would take a page from SASS's book. Keep up the good work, and hopefully my 2cents can be of some use to hel…	jordanbrauer	nex3
1854	2017-03-01 09:03:03	I tend to agree with @chriseppstein Currently we already have very blurred mixins and functions, and out-of-place usage of mixins to make side effects. Mixins originally had to produce styles, not any side-effects, so it always felt to me rather like a hack. Thus I'm voting for a clear way to use functions for same purpose. I wonder why @nex3 leaved this discussion? Is this like an act of protest…	ArmorDarks	nex3
1854	2017-03-01 09:03:03	I tend to agree with @chriseppstein Currently we already have very blurred mixins and functions, and out-of-place usage of mixins to make side effects. Mixins originally had to produce styles, not any side-effects, so it always felt to me rather like a hack. Thus I'm voting for a clear way to use functions for same purpose. I wonder why @nex3 leaved this discussion? Is this like an act of protest…	ArmorDarks	chriseppstein
1852	2015-10-06 14:55:00	@davidkpiano The way I see it essentially a `@copy` would be the same as an `@extend` however with out the grouping on to one line. That is the issue I am having with `@extend` and having to resort to `@mixin` which I sort of assumed were more like functions.	elistone	davidkpiano
1851	2015-10-07 05:43:57	@davidkpiano Thanks for the answer. I gues that looks like the best "sass" way of doing it. I guess i just keep my code in this case since i think thats more readable.	basvandenheuvel	davidkpiano
1851	2015-10-07 08:39:27	@chriseppstein Where did you get that selector-nest()? I can't find it in the sass documentation.	basvandenheuvel	chriseppstein
1849	2015-10-02 03:10:49	ah doh - didn't realize that was valid syntax. thanks @cimmanon	mil	cimmanon
1847	2015-09-29 00:13:52	@chriseppstein Interesting, I just tried `--precision` and that has the semantics I was looking for. However, is it possible to limit the setting within a block or some such? My use case (which admittedly isn't critical to get the job done) is that I would like to do `precision(random() * $something, 1)` instead of `round(random() * $something * 10) / 10` because it's more readable and it's also …	blixt	chriseppstein
1847	2015-10-07 07:49:32	> The fact that I care less about the fraction for numbers >= 1 is perhaps not very common. @blixt I agree. I think a custom function that does the rounding to your desired `>1` precision is best for this.	chriseppstein	blixt
1847	2016-03-05 05:36:34	I like @stevenvachon's idea. Seems simple from a user's perspective. Plus it has more use than simply limiting decimals for output. I can't think of any scenario where I had wanted to round to the nearest whatever decimal and wanted it to be a string. If that were the case I'd imagine there would be lots of people casting strings to numbers for more math.	whaaaley	stevenvachon
1847	2016-03-07 21:25:36	@nex3 The semantics of inspect is that it is for debugging. I don't want to confuse that by telling people inspect is sometimes how you put a css value into css output. I'd rather just make an entirely new function for this. But tbh, my pref is still to just set an instance level precision for the numbers where it matters and let the sass numeric output code do it's thing.	chriseppstein	nex3
1847	2016-03-08 18:33:04	@stevenvachon I totally agree. Its too long and round is clear.. `decimal-round()` is fine, but since this is sort of a variant of rounding I would go with `round-decimal()` instead.	whaaaley	stevenvachon
1846	2015-09-27 20:20:25	@cimmanon I read through it and I agree with the general sentiment that you shouldn't compare stuff like `5em == 5` because it doesn't semantically make sense. I think that the concept of zero warrants something that is not a mathematical operation (because of the additional issues that causes around equality), but rather a function such as `zero(0px) == zero(0)`. The reason I think zero makes se…	blixt	cimmanon
1846	2015-09-27 22:07:55	@blixt I tend to agree but the W3C only [explicitly allows unitless values for lengths](http://www.w3.org/TR/css3-values/#lengths): > However, for zero lengths the unit identifier is optional (i.e. can be syntactically represented as the <number> 0). Given this, most browsers only permit optional unit identifiers for **only length values**, and not other values, such as time values.	davidkpiano	blixt
1846	2015-09-27 22:15:23	@davidkpiano Yep I agree, hence my note regarding degrees which just like times may not be unitless. That said, lengths are one of the most common types of values that you work with in CSS so I still see the benefit of being able to check for zero. If there is a risk of abuse of this function with non-length values, would it be possible to make it more restrictive in specification so that it may …	blixt	davidkpiano
1836	2015-10-07 08:40:05	> just in case selectors with a leading tilde actually becomes valid in the future. In the beginning Sass didn't even parse selectors, we just grabbed a string of stuff until the curly brace and said "this is a selector". As sass matured, our parsing of selectors has grown to support the features we've added (E.g. `@extend`) but our errors tend to be very simple like "you can't have a . without a…	chriseppstein	kareems
1832	2015-10-05 12:09:50	@voondo Hi, it's grossly inaccurate Polymer is going in the wrong direction with this. This capability of Polymer was supervised by an established CSS spec writer that was already planning to have this functionality be standardized which it has since its widespread use in the Polymer project: http://tabatkins.github.io/specs/css-apply-rule/ This functionality are _custom property sets & css prope…	lozandier	voondo
1832	2015-10-05 12:09:50	@voondo Hi, it's grossly inaccurate Polymer is going in the wrong direction with this. This capability of Polymer was supervised by an established CSS spec writer that was already planning to have this functionality be standardized which it has since its widespread use in the Polymer project: http://tabatkins.github.io/specs/css-apply-rule/ This functionality are _custom property sets & css prope…	lozandier	mprins
1832	2015-10-05 12:46:59	@voondo Feel free to ping the Polymer Slack community about this.	lozandier	voondo
1827	2016-02-27 13:50:20	@chriseppstein There's really not many steps to reproduce this. My environment is Mac OSX. Once SASS is installed: ![image](https://cloud.githubusercontent.com/assets/7915144/13373213/b4317e42-dd26-11e5-8c4b-fccd5f69140b.png) If I include the backtrace, it looks just like what @wildpine posted	lowenthal-jason	wildpine
1827	2016-02-27 13:50:20	@chriseppstein There's really not many steps to reproduce this. My environment is Mac OSX. Once SASS is installed: ![image](https://cloud.githubusercontent.com/assets/7915144/13373213/b4317e42-dd26-11e5-8c4b-fccd5f69140b.png) If I include the backtrace, it looks just like what @wildpine posted	lowenthal-jason	chriseppstein
1817	2017-02-20 02:01:29	As of 2017, what is the correct way to namespace imports? @nex3 @chriseppstein Sorry for tagging you but I can't find any other info on this.	GusRuss89	nex3
1817	2017-02-20 02:01:29	As of 2017, what is the correct way to namespace imports? @nex3 @chriseppstein Sorry for tagging you but I can't find any other info on this.	GusRuss89	chriseppstein
1811	2015-08-26 14:21:41	@chriseppstein Thanks for your time and consideration of this issue, makes sense to be consistent. For anyone else wondering this behavior is also consistent with media queries. http://sassmeister.com/gist/09545a51a563e77a1a35	FranDias	chriseppstein
1806	2017-01-31 23:04:38	@marschro the trailing semicolon on the last declaration is not needed in CSS so it was left out as an optimisation.	xzyfer	marschro
1802	2015-08-26 15:51:58	@schneems it makes sense that sprockets needs to assist with the decision of which paths need to be transformed and maybe even the work of transforming them Do you plan on adding something like that?	bughit	schneems
1797	2015-08-21 20:14:07	@nex3 you're right. I'm feeling it too. I do think this will increase the performance of Sass, but it wouldn't be ideal for readability. I think we could close this PR TBH since ruby 3.0 will make strings immutable by default. Partly due to devs like me are submitting PRs for the usage of `String#freeze`.	BenMorganIO	nex3
1795	2015-08-16 18:10:40	"It's not something worth supporting in the core language" -> Issue closed. Seriously? Well, thanks a ton, @nex3 ... O_o	b44rd	nex3
1795	2015-08-16 18:13:30	Perhaps some other character might be more ideal, @cimmanon. :) But I would really like to be able to writhe styles under a scope without overspecifying stuff (which by the way is the only thing I hate about scss at the moment). :)	b44rd	cimmanon
1795	2015-08-16 18:22:06	@b44rd I have no real influence over the direction of the Sass project. It is my opinion that over-qualification is a problem you're making for yourself, not one that Sass should be solving. Using comments is your best option in this case.	cimmanon	b44rd
1795	2015-08-17 10:10:27	@cimmanon I understand. Comments wouldn´t be ideal imho, but perhaps a mixin might work well. Just out of curiousity: How would I write a mixin like that? Thanks.	b44rd	cimmanon
1791	2015-08-06 14:09:05	@HugoGiraudel Great thanks!	KupuJIJI	HugoGiraudel
1790	2015-08-05 21:47:27	Thank you! Glad to know there's a way. I'm gonna close the issue @cimmanon, but do you think I should create an issue to make this a possibility? compiling to:	sbussard	cimmanon
1790	2015-08-07 18:08:24	@cimmanon the only thing about that method is that if you use more than one selector (Ex `.BlockA, .BlockB { ... }`) it gets really jumbled	sbussard	cimmanon
1782	2016-12-16 10:39:14	I just encountered the same problem @bazzel, had me pulling out my hair when I just could not figure out why I couldn't hover over an element. Turns out, under certain conditions, if you give an element background-color: transparent, no hover is triggered in IE10, but if I changed it to rgba(0,0,0,0) in the output CSS manually, it worked fine. IMO, that is just another reason as to why the way a …	CaelanStewart	bazzel
1782	2016-12-17 01:46:17	@CaelanStewart Can you provide a CodePen that reproduces the case where IE10 doesn't understand `transparent`? Generally we try to emit the most compatible representation of a color, but this poses a problem since older IE versions understand `transparent` but *not* `rgba(0,0,0,0)` (which is why we prefer the string `transparent` in the first place).	nex3	CaelanStewart
1782	2016-12-17 15:56:44	@nex3, yes, of course I can provide a demonstration. But I tried opening the CodePen I created in IE10, to no avail. The page was unresponsive. I've created a [GitHub Gist](https://gist.github.com/CaelanStewart/027f522f17fd3fd05ecf8c5fe001f724#file-test-case-html). On the image on the left, there is an 'A' tag overlaid, which initially has its background-color set to transparent. Upon hover, the …	CaelanStewart	nex3
1781	2015-07-23 19:59:06	@cimmanon Thanks for that! That works great and it won't be too hard to add into my current stuff. @chriseppstein I'm not experienced with using lazy evaluation, but while researching about it, it looked like the answer I needed and only seemed to solve problems. I was thinking this would be a new behavior that would extend the current behavior for all arguments without requiring new syntax, sinc…	whaaaley	chriseppstein
1781	2015-07-23 19:59:06	@cimmanon Thanks for that! That works great and it won't be too hard to add into my current stuff. @chriseppstein I'm not experienced with using lazy evaluation, but while researching about it, it looked like the answer I needed and only seemed to solve problems. I was thinking this would be a new behavior that would extend the current behavior for all arguments without requiring new syntax, sinc…	whaaaley	cimmanon
1780	2015-08-06 18:58:04	@joseorihuela what you want is basically an `@extend` that removes the class itself from the source. I am not sure whether this is feasible, as you can't know whether the class is used anywhere (in your HTML). The problem is that as soon as your `@inject .navbar` would find `.navbar` it needs to exist in your code and therefore will be included in the compiled CSS. But I think there might be a so…	apfelbox	joseorihuela
1780	2015-08-07 00:34:36	@joseorihuela @apfelbox This is essentially the same thing as `@extend`ing a `%placeholder` selector. :)	davidkpiano	apfelbox
1780	2015-08-07 00:34:36	@joseorihuela @apfelbox This is essentially the same thing as `@extend`ing a `%placeholder` selector. :)	davidkpiano	joseorihuela
1780	2015-08-07 00:46:11	@davidkpiano that is correct, **except** when you have no control of your vendor code (like when using any (S)CSS framework out there – like bootstrap).	apfelbox	davidkpiano
1780	2015-08-07 06:47:32	@davidkpiano what @apfelbox said. I was thinking more along the lines of being able to utilize vendor frameworks in a more semantic way without all of the extending selectors muddying things up.	joseorihuela	apfelbox
1780	2015-08-07 06:47:32	@davidkpiano what @apfelbox said. I was thinking more along the lines of being able to utilize vendor frameworks in a more semantic way without all of the extending selectors muddying things up.	joseorihuela	davidkpiano
1779	2015-07-20 01:47:21	@cimmanon Good catch I changed it right before I created the issue, and forgot to update the selector used with the `@extend`. But it's updated now. I understand that the error is happing because the `@keyframe` bubbled out which leaves `%keyframes--pulse` empty, and you can't extend onto an empty selector. My issue is that it bubbles out no matter what selector it's in. I love the ability to nes…	tjbenton	cimmanon
1778	2015-09-07 23:52:51	Thanks for the write up @nex3. Apologies for the delayed response, I initially responded via chat. We're :+1: to having clear semantics and expectations around how interpolants should interact with strings. A decent amount of technical complexity has been introduced into LibSass recently in order to best emulate how Ruby Sass renders strings with interpolants on a case by case basis. Anything tha…	xzyfer	nex3
1778	2015-09-12 01:08:56	In service of determining how to go about deprecating the current semantics of SassScript interpolation, I want to precisely define them. @xzyfer, this may help with libsass compatibility as well. For our purposes, we only care about _free interpolation_—that is, interpolation outside the context of a string or a special function (e.g. `calc()`) that's parsed like a string. The grammar for interp…	nex3	xzyfer
1778	2015-09-21 13:19:51	Thanks a lot for the really clear write up @nex3. These changes are looking great.	xzyfer	nex3
1778	2015-09-23 19:28:45	> the implementation should emit a deprecation warning. @nex3 Sorry, I don't see how this deprecated behavior would work. How does the user silence the deprecation warning? By changing to a string with interpolation? How does the code interoperate between both values? It seems like there's information loss.	chriseppstein	nex3
1778	2015-10-10 00:51:58	I just found one additional case where the new behavior differs from the old, and it's a doozy. It comes up when a dynamic value is included in an interpolated string without an explicit `#{}`—that is, for every location that doesn't have a `#{}` in the SassScript but does in the ESI. _If that value is a quoted string_, it will retain its quotes, where if it were explicitly interpolated it would …	nex3	chriseppstein
1778	2015-10-10 00:51:58	I just found one additional case where the new behavior differs from the old, and it's a doozy. It comes up when a dynamic value is included in an interpolated string without an explicit `#{}`—that is, for every location that doesn't have a `#{}` in the SassScript but does in the ESI. _If that value is a quoted string_, it will retain its quotes, where if it were explicitly interpolated it would …	nex3	xzyfer
1778	2015-10-16 20:48:59	@mgreter Please always feel free to ask me for clarification about the underlying logic/algorithms behind Sass behavior.	nex3	mgreter
1769	2015-10-01 15:36:11	Thanks @slunt32, that worked perfectly! Cheers!	ecseley	slunt32
1769	2015-10-02 07:21:45	Perfect, @slunt32 :)	ksundmyhr	slunt32
1769	2015-10-02 18:50:44	@slunt32 you saved my day !!!	Msimoneau	slunt32
1769	2015-10-03 09:04:49	@slunt32 Thanks for the trick, it helped ! ;-)	Devnco	slunt32
1769	2015-10-04 19:20:10	@slunt32 Thanks for the trick!	FreDeRoover	slunt32
1769	2015-10-06 09:47:58	@slunt32 Thank you	stafast	slunt32
1769	2015-10-06 16:01:26	thanks @slunt32 @endoplasmic saved me a headache!	4everyoungz	slunt32
1769	2015-10-07 10:09:04	Good! We can continue with our paylisp.... Thanks @slunt32	jjalonso	slunt32
1769	2015-10-08 17:54:27	thanks @slunt32 @endoplasmic	frank-castro	slunt32
1769	2015-10-11 10:12:14	@slunt32 You are my favourite person right now.	swordling	slunt32
1769	2015-10-11 15:38:22	Thanks @slunt32!	joebell93	slunt32
1769	2015-10-12 06:32:52	thanks @slunt32 <3	maxigor	slunt32
1769	2015-10-12 07:22:15	Cheers @slunt32!	olivertappin	slunt32
1769	2015-10-12 14:17:08	@slunt32 Worked perfectly for me, Thank you !	walterspieler	slunt32
1769	2015-10-13 18:29:47	@slunt32 appreciate, and the way I found the solution was someone was having issues with cocopods a few years back. I tried the command with the sass gem and it magically worked :D	endoplasmic	slunt32
1769	2015-10-14 02:04:46	@slunt32,THX.	codezyc	slunt32
1769	2015-10-14 09:27:24	Wow! Worked great @slunt32! Thank you!	zeshanshani	slunt32
1769	2015-10-15 08:52:22	@slunt32 Thank you!	toptalo	slunt32
1769	2015-10-16 01:07:34	@slunt32 Thank you!	Raynner	slunt32
1769	2015-10-16 19:53:39	@slunt32 thanks!	lricoy	slunt32
1769	2015-10-19 17:07:04	@slunt32 Live saver	scottyg	slunt32
1769	2015-10-20 03:36:14	@slunt32 Thank you very much	yourpleasure	slunt32
1769	2015-10-21 03:47:05	@slunt32 thanks+1	ssjssh	slunt32
1769	2015-10-21 20:06:34	thank you @slunt32	clintonpaquin	slunt32
1769	2015-10-22 08:40:02	@slunt32 thanks!	jihchi	slunt32
1769	2015-10-22 18:19:29	@slunt32 Thanks!	vicdantas	slunt32
1769	2015-10-27 21:23:25	@slunt32 saved the day, thanks!	JamesIves	slunt32
1769	2015-11-02 10:41:56	@slunt32 You're the man!	cristifilip	slunt32
1769	2015-11-02 14:04:24	@slunt32 Thanks! Worked fine here too!	unwiredtech	slunt32
1768	2015-09-10 16:24:15	@endoplasmic that worked for me thanks! :+1:	astrism	endoplasmic
1768	2015-09-10 20:46:49	@unclenorton 's link to Gorails ruby upgrade instructions worked for me	jacobmiller	unclenorton
1768	2015-09-11 02:53:15	@endoplasmic, thanks it worked.	stgeorgiev	endoplasmic
1768	2015-09-11 13:25:43	@endoplasmic Thank you. it worked.	gary-Shen	endoplasmic
1768	2015-09-12 20:30:06	@endoplasmic, thank you for the right solution.	TalD	endoplasmic
1768	2015-09-14 19:39:05	@endoplasmic Thank you so much, it's working.	yanwsh	endoplasmic
1768	2015-09-15 02:20:50	Tks, @endoplasmic!	marcuswd	endoplasmic
1768	2015-09-19 04:09:43	Work like a charm! Thx! @endoplasmic	sunaiwen	endoplasmic
1768	2015-09-19 18:58:12	THx @endoplasmic !	wKoza	endoplasmic
1768	2015-09-30 09:49:37	Works perfectly with @endoplasmic command line ! Thx !	ghamaide	endoplasmic
1768	2015-09-30 21:39:49	@endoplasmic, this `-n /usr/local/bin` works for `sass` and `stringex`, but doesn’t for `jekyll`	pepelsbey	endoplasmic
1768	2015-10-01 14:51:08	Thank you so much @endoplasmic! You saved the day.	amberstickel	endoplasmic
1768	2015-10-01 15:44:07	@pepelsbey Just dropping a line to report that installing Jekyll to `/usr/local/bin` DID work for me. I'm no Rubyist, so I'm not sure I can offer much beyond that, but wanted to throw it out there!	jcastelli	pepelsbey
1768	2015-10-01 15:45:30	Oh, and I must also thank @endoplasmic – I didn't even know you could specify a directory to drop the binaries. Awesome!	jcastelli	endoplasmic
1768	2015-10-02 00:42:46	Thank you so much @endoplasmic ...you rock!	ijmorgado	endoplasmic
1768	2015-10-02 06:20:56	thank you guys it worked for me using @unclenorton's suggestion to reinstall Ruby and @endoplasmic's way for installing gems	r1seUp	endoplasmic
1768	2015-10-02 06:20:56	thank you guys it worked for me using @unclenorton's suggestion to reinstall Ruby and @endoplasmic's way for installing gems	r1seUp	unclenorton
1768	2015-10-02 10:09:27	Thank you @endoplasmic, this saved me some headaches!	aufmkolk	endoplasmic
1768	2015-10-02 19:06:11	@endoplasmic ❤ /thanks	bferioli	endoplasmic
1768	2015-10-02 19:13:36	@endoplasmic This is the solution, thanks	ravenjam	endoplasmic
1768	2015-10-02 22:52:28	Thanks @endoplasmic :+1:	eneserdogan	endoplasmic
1768	2015-10-03 08:42:02	@endoplasmic :+1: thanks	atakangktepe	endoplasmic
1768	2015-10-03 09:05:23	@endoplasmic thanks worked for me as well	L1lle	endoplasmic
1768	2015-10-03 16:57:26	Thank @endoplasmic that worked for me. Cheers :+1: :+1:	guygunaratne	endoplasmic
1768	2015-10-03 18:32:53	@endoplasmic you're the man!	soberman	endoplasmic
1768	2015-10-05 12:13:08	@endoplasmic :+1: thanks	ilkeryilmaz	endoplasmic
1768	2015-10-05 20:12:38	@endoplasmic much kudos!	mehanig	endoplasmic
1768	2015-10-06 00:43:50	@endoplasmic it worked! very helpful! thx!	webfacer	endoplasmic
1768	2015-10-06 13:49:24	@endoplasmic Worked like a charm, thank you!	Trullus	endoplasmic
1768	2015-10-07 18:38:51	@endoplasmic you saved the day! Thank you so much!	KevinSleegers	endoplasmic
1768	2015-10-07 19:12:02	@endoplasmic === legend.	ampersanddigital	endoplasmic
1768	2015-10-08 15:42:06	@ousenko Thanks. I believe installing this more recent ruby is better :smile:	shrekuu	ousenko
1768	2015-10-14 09:21:20	@endoplasmic - Lifesaver!!	jpieterse84	endoplasmic
1768	2015-10-15 20:53:51	thank you @endoplasmic , it works with `sudo gem install -n /usr/local/bin compass`.	windmaomao	endoplasmic
1768	2015-10-16 19:53:14	Good lookin @ousenko and @endoplasmic, worked like a charm!	Joebobent	ousenko
1768	2015-10-16 19:53:14	Good lookin @ousenko and @endoplasmic, worked like a charm!	Joebobent	endoplasmic
1768	2015-10-17 00:32:36	Thanks @endoplasmic. It rocks.	jimmyko	endoplasmic
1768	2015-10-19 19:19:09	Thanks @endoplasmic!	jasewarner	endoplasmic
1768	2015-10-26 09:55:08	Thanks @endoplasmic	vineshhpatel	endoplasmic
1768	2015-10-27 05:27:40	Thank you @endoplasmic. it works!	Coolkevs	endoplasmic
1768	2015-11-01 16:21:38	Thanks @endoplasmic ! ;)	rafaelign	endoplasmic
1768	2015-11-02 20:56:25	That did it--thanks @endoplasmic	lukehollis	endoplasmic
1768	2015-11-08 06:20:47	@endoplasmic Thanks mate!! That did the trick.	richardsison	endoplasmic
1768	2015-11-13 05:12:04	@endoplasmic Thank you so much! It worked for me.	clampdown	endoplasmic
1768	2015-11-13 09:25:48	The solution presented by @endoplasmic worked for me as well. Thank you!	ajuliano	endoplasmic
1768	2015-11-13 15:07:21	Thanks @endoplasmic !	LesleyMerks	endoplasmic
1768	2015-11-13 18:49:19	@endoplasmic Thanks a lot!	Macstyg	endoplasmic
1768	2015-11-16 15:44:28	@endoplasmic Cheers!! 💪	jamigibbs	endoplasmic
1768	2015-11-19 22:55:30	@endoplasmic Muchas graciasssssssssss	Dianna	endoplasmic
1768	2015-11-24 11:53:04	Thanks @endoplasmic!	niuserre	endoplasmic
1768	2015-11-25 08:20:44	@endoplasmic thanks man :)	EnlightenedCSF	endoplasmic
1768	2015-11-26 13:53:53	+1 @endoplasmic, you are definitely the hero of this thread. Cheers	AnderUstarroz	endoplasmic
1768	2015-11-27 13:12:57	Thanks @endoplasmic and @jgacuca567 :) You just saved a ton of my time!	Kofaka	jgacuca567
1768	2015-11-27 13:12:57	Thanks @endoplasmic and @jgacuca567 :) You just saved a ton of my time!	Kofaka	endoplasmic
1768	2015-12-02 07:23:18	+1 @endoplasmic and @jgacuca567	wangdetong	jgacuca567
1768	2015-12-02 07:23:18	+1 @endoplasmic and @jgacuca567	wangdetong	endoplasmic
1768	2015-12-05 20:47:32	@endoplasmic much appreciated!	matthewhirsch	endoplasmic
1768	2015-12-10 08:19:32	@endoplasmic you saved my day! thx!	PokimLee	endoplasmic
1768	2015-12-12 00:45:03	Just throwing in my @endoplasmic thanks for the day	fatisar	endoplasmic
1768	2015-12-13 02:15:19	@endoplasmic It Work!	GThatchapit	endoplasmic
1768	2015-12-16 01:17:26	@endoplasmic :+1:	shiraji	endoplasmic
1768	2015-12-27 15:59:58	@endoplasmic thank you very very very much!	xiaoshier	endoplasmic
1768	2015-12-28 22:05:56	you probably haven't been told this enough yet, but thank you very much @endoplasmic.	xturgorex	endoplasmic
1768	2015-12-31 22:27:39	@endoplasmic very thanks. so gratitude.	lukemoderwell	endoplasmic
1761	2015-07-10 23:20:20	Thanks for the fix, @nex3 !	srawlins	nex3
1751	2015-06-23 19:42:42	This is intended. All nested properties are emitted before any nested rules at all times. This helps ensure that when nested rules and properties are intermixed (as in @cimmanon's example) there isn't unnecessary duplication of the top-level rule.	nex3	cimmanon
1751	2015-06-23 23:35:54	@cimmanon Of course, if I'm using nesting, I _certainly_ know what and why I'm doing. Don't take minimal testcases too seriously. Exact elements have nothing to do with the issue itself. If `UL`/`LI` pair (fwiw, `UL LI` does not affect `LI` elements inside `OL` lists) looks somewhat misleading for you, consider `.foo`/`.bar` instead.	Marat-Tanalin	cimmanon
1745	2015-08-21 20:16:17	@mscarchilli It looks like my fix only worked when `--stdin` was passed explicitly. I'll fix it to work with implicit stdin input as well. A way better solution that reverting is to explicitly pass `--load-path .`, though. This is the only future-proof way to import from the working directory when loading Sass via standard input.	nex3	mscarchilli
1745	2015-08-21 21:55:49	@nex3 Ah ha! I added the loadPath to my grunt-contrib-sass task of '.' and that fixes that problem for me. Thank you.	mscarchilli	nex3
1743	2015-06-16 08:18:31	@DiegoAlbertoTorres if you're not using (ruby) Sass but (node) libsass this is in the wrong tracker. Please close this and report in [sass/node-sass](https://github.com/sass/node-sass/issues)	mprins	DiegoAlbertoTorres
1739	2015-06-05 21:41:25	@nex3 yes @blackfalcon is referring to my non-native library which used lists of pairs; I have a newer version which implements the same argument patterns for `map-get-z()` and `map-merge-z()` with native maps—https://github.com/lunelson/sass-maps-plus —and so what do you think of comma-separated keys syntax for `map-merge`? Notably, in my implementation, providing a non-map as the final argument…	lunelson	blackfalcon
1739	2015-06-05 21:41:25	@nex3 yes @blackfalcon is referring to my non-native library which used lists of pairs; I have a newer version which implements the same argument patterns for `map-get-z()` and `map-merge-z()` with native maps—https://github.com/lunelson/sass-maps-plus —and so what do you think of comma-separated keys syntax for `map-merge`? Notably, in my implementation, providing a non-map as the final argument…	lunelson	nex3
1739	2015-06-05 21:52:18	@lunelson :+1:	nex3	lunelson
1739	2015-06-08 10:28:25	@ArmorDarks The upside of this (so-called) `map-get-z()` argument syntax is that it can also be a simple `map-get()`: that is, it works as either nested or non-nested depending on the number of arguments provided. So this proposal is not really for a new `map-get-z()` function but rather to consider an extension to the utility of the existing `map-get()`: nothing breaks, nothing changes; but if y…	lunelson	ArmorDarks
1739	2015-06-11 08:59:26	@chriseppstein what's your opinion on my comment above?	lunelson	chriseppstein
1739	2015-06-11 11:30:13	@HugoGiraudel Can you share with us your opinion why is it so, in mentioned issue above? Thanks in advance	ArmorDarks	HugoGiraudel
1739	2015-06-11 11:49:43	@ArmorDarks contrived example: (cc @HugoGiraudel) This is legal: However, `map-get($map, foo.bar)` is (currently) not legal syntax. If it were, which value should it refer to? `'baz'` or `'qux'`? There is ambiguity, so dot notation would be a bad idea because of the nature of CSS selectors and the necessity for Sass to play nicely with them.	davidkpiano	HugoGiraudel
1739	2015-06-11 11:49:43	@ArmorDarks contrived example: (cc @HugoGiraudel) This is legal: However, `map-get($map, foo.bar)` is (currently) not legal syntax. If it were, which value should it refer to? `'baz'` or `'qux'`? There is ambiguity, so dot notation would be a bad idea because of the nature of CSS selectors and the necessity for Sass to play nicely with them.	davidkpiano	ArmorDarks
1739	2015-06-11 12:00:09	@ArmorDarks The short answer is that CSS (and thus Sass) is function based. If I am not mistaken, this is the main reason why Sass decided to go with functional notation instead of dot notation. Introducing the dot would not only be the source of hard to track bugs like the one explained by @davidkpiano, but also disrupt the global harmony.	HugoGiraudel	ArmorDarks
1739	2015-06-11 12:00:09	@ArmorDarks The short answer is that CSS (and thus Sass) is function based. If I am not mistaken, this is the main reason why Sass decided to go with functional notation instead of dot notation. Introducing the dot would not only be the source of hard to track bugs like the one explained by @davidkpiano, but also disrupt the global harmony.	HugoGiraudel	davidkpiano
1739	2015-06-11 15:52:44	@HugoGiraudel hm, can't agree with it. JavaScript is object-based, with hard rely on functions too. So, it shouldn't use dot notation too, since two ways to do same thing would make things disharmoned? Same for Python, etc. Not to mention, that JS has dot notation, brackets notation and special functions for getting values from ES6 maps (not objects). And you can write your own function to get va…	ArmorDarks	lunelson
1739	2015-06-11 15:52:44	@HugoGiraudel hm, can't agree with it. JavaScript is object-based, with hard rely on functions too. So, it shouldn't use dot notation too, since two ways to do same thing would make things disharmoned? Same for Python, etc. Not to mention, that JS has dot notation, brackets notation and special functions for getting values from ES6 maps (not objects). And you can write your own function to get va…	ArmorDarks	HugoGiraudel
1739	2015-06-11 15:52:44	@HugoGiraudel hm, can't agree with it. JavaScript is object-based, with hard rely on functions too. So, it shouldn't use dot notation too, since two ways to do same thing would make things disharmoned? Same for Python, etc. Not to mention, that JS has dot notation, brackets notation and special functions for getting values from ES6 maps (not objects). And you can write your own function to get va…	ArmorDarks	davidkpiano
1739	2015-07-13 18:06:42	@ArmorDarks I agree with you about list/arrays and maps/objects in your [comment](https://github.com/sass/sass/issues/1739#issuecomment-109562901). I would have liked to see these features implemented in the same way that `js` and other major languages. It would make complex things easier to read because you can actually see the difference between getting a value from a map or list and calling a …	tjbenton	ArmorDarks
1739	2015-07-13 18:58:41	@tjbenton thanks for the support. I totally agree with you. More of it, I was always confused, why Sass preferred to use `()` for maps. Some people pointing, that it's because CSS rules already using `{}`. But am I the only person, that seeing, that in fact CSS's rules are _objects_ itself, but only with `;` instead of `,` as delimiter? You can even drop last `;` in ruleset, just like in JavaScri…	ArmorDarks	tjbenton
1739	2015-07-13 19:05:49	@ArmorDarks Keep in mind that CSS rulesets are _not exactly_ objects like JavaScript objects. This is legal in CSS but not legal as an object/dict/map:	davidkpiano	ArmorDarks
1739	2015-07-13 19:48:50	@davidkpiano I'm talking not about literal similarity, but about same conceptual approach. CSS's rulestes are objects by it's nature, but with slightly another syntax @lunelson I can't agree with that. Introducing of `()` for list and in same time for maps (for two different entities) nor make syntax looks like CSS (because in CSS `()` used only for inner values, like `url()`, not for associated …	ArmorDarks	lunelson
1739	2015-07-13 19:48:50	@davidkpiano I'm talking not about literal similarity, but about same conceptual approach. CSS's rulestes are objects by it's nature, but with slightly another syntax @lunelson I can't agree with that. Introducing of `()` for list and in same time for maps (for two different entities) nor make syntax looks like CSS (because in CSS `()` used only for inner values, like `url()`, not for associated …	ArmorDarks	tjbenton
1739	2015-07-13 19:48:50	@davidkpiano I'm talking not about literal similarity, but about same conceptual approach. CSS's rulestes are objects by it's nature, but with slightly another syntax @lunelson I can't agree with that. Introducing of `()` for list and in same time for maps (for two different entities) nor make syntax looks like CSS (because in CSS `()` used only for inner values, like `url()`, not for associated …	ArmorDarks	davidkpiano
1739	2015-07-13 23:10:33	While @davidkpiano is correct > CSS rule sets are not exactly objects like JavaScript objects > But it looks very similar, and when new people learn css with a JS background it's how they think of the styles because they think of a rule set as an Object. If you run `typeof document.styleSheets[0].cssRules[0].style` in a browser you can see that JS stores the rules in an Object. So it's not a far …	tjbenton	lunelson
1739	2015-07-13 23:10:33	While @davidkpiano is correct > CSS rule sets are not exactly objects like JavaScript objects > But it looks very similar, and when new people learn css with a JS background it's how they think of the styles because they think of a rule set as an Object. If you run `typeof document.styleSheets[0].cssRules[0].style` in a browser you can see that JS stores the rules in an Object. So it's not a far …	tjbenton	davidkpiano
1739	2015-07-16 01:11:42	@chriseppstein Reply to [(comment)](https://github.com/sass/sass/issues/1739#issuecomment-110457642) about map merge. I can see this working in a couple of different ways. Going under the assumption `map-get` is implemented like `map-get($map, foo, bar, baz)`. 1. a. Update `map-merge` to work like this awesome [extend](https://gist.github.com/HugoGiraudel/7525f0546479acd1d6e1) function written by…	tjbenton	HugoGiraudel
1739	2015-07-16 01:11:42	@chriseppstein Reply to [(comment)](https://github.com/sass/sass/issues/1739#issuecomment-110457642) about map merge. I can see this working in a couple of different ways. Going under the assumption `map-get` is implemented like `map-get($map, foo, bar, baz)`. 1. a. Update `map-merge` to work like this awesome [extend](https://gist.github.com/HugoGiraudel/7525f0546479acd1d6e1) function written by…	tjbenton	chriseppstein
1739	2015-11-13 21:59:55	Looking at this again, I've changed my mind about `map-merge()`. Giving it the same semantics as the semantic `map-set` function produces confusion. I'd like to preserve the invariant that `map-merge($map1, ($k: $v))` is always the same as `map-merge($map1, $k, $v)`, but that's not backwards-compatible when `$v` is itself a map. Given that, I think I agree with @tjbenton's option 1: require `map-…	nex3	tjbenton
1739	2015-11-13 22:43:00	@nex3 I'm not entirely sure what you are proposing. You want `map-merge($map1, $keys, $map2)`? Or, just leave `map-merge` as it is with two maps? Would `$map2` support being a nested map? Can you provide some examples of what you are proposing?	hcatlin	nex3
1735	2015-05-26 19:44:42	@cimmanon Interesting. I didn't even think to check that. I'll post a bug on the library which was causing my sass to fail for this reason. Thanks!	mendelk	cimmanon
1731	2015-05-31 02:10:33	Interesting. Thanks for that @cimmanon, but why does it let me modify the map without `!global` when the `if/else` is removed?	stowball	cimmanon
1726	2015-05-23 02:08:27	@nex3 Doesn't your example use a `.scss` file, whereas mine uses a `.css` file?	cvrebert	nex3
1722	2015-07-24 19:46:17	@ezekg All you've managed to do there is make something Sass can compile, but it doesn't work at all when you try and apply it to the HTML. When applied to this markup: Only makes the text red, it doesn't apply the border. http://sassmeister.com/gist/f4f56b15f56ba9d6ff45	cimmanon	ezekg
1722	2015-07-24 19:53:31	CSS allows for escaping most characters by putting a \ in front of it except for hexadecimal characters. This is because it also allows for escaping via a \ followed by a 1 to 6 digit hex number (followed by a space if less than 6 digits and the following character is a hexadecimal character). So to escape 007 for a class selector you need to do .\30 07 or .\00003007 as @cimmanon shows. .\007 wou…	twalpole	cimmanon
1721	2015-05-11 15:39:40	@nex3 > by contrast, a missing key in a map is much more likely to be purposeful. Isn't that more in the category of opinion than a rule – null or error in all cases would be a more consistent choice.	jakob-e	nex3
1719	2016-01-04 18:26:24	@timbodeit jekyll should strip the front matter before passing the file to Sass. Please file a bug with that project.	chriseppstein	timbodeit
1718	2015-05-08 21:37:21	Duplicate of #1469. @Wordius Check out the questions I asked @WillsB3 on that issue, and provide your own answers to them there.	nex3	Wordius
1715	2015-05-09 00:51:51	Thanks for the reply, I appreciate the detail. Where would I find the docs for the Ruby API? On Friday, May 8, 2015, Natalie Weizenbaum notifications@github.com wrote: > Closed #1715 https://github.com/sass/sass/issues/1715. > > — > Reply to this email directly or view it on GitHub > https://github.com/sass/sass/issues/1715#event-300728212. ## Rob Wierzbowski @robwierzbowski http://twitter.com/#!…	robwierzbowski	robwierzbowski
1713	2016-02-10 15:16:55	@mikemonteith can you share with us the work-around? I have the same thing to do.	mburger81	mikemonteith
1713	2016-02-10 15:26:29	@mburger81 I wish I could remember what I was working on back then to find the code. I've changed job since then so it's likely I don't have access to the code any more anyway. Sorry :disappointed:	mikemonteith	mburger81
1710	2016-02-08 18:55:05	@actuallymentor Recent versions of listen have a _lot_ of ruby dependencies. We ship a version of listen that is older and did not have as many dependencies. Ideally, we'd use a lighter weight library, and extract the CLI to it's own gem so people who are just using the core compiler can do so without all the CLI dependencies.	chriseppstein	actuallymentor
1710	2016-02-09 06:06:15	@chriseppstein lighter dependencies is great, but not if it makes my i7 spin half of it's power to the ruby process :) I'd gladly trade a sucky dependency structure for battery life and a silent computer. I literally only noticed something was up because it was blowing like an airplane while just working in sublime.	actuallymentor	chriseppstein
1710	2016-02-11 01:12:15	@actuallymentor I hear you. Fortunately, there's a work around (installing a newer version of listen that we will use instead), while you wait for us to refactor.	chriseppstein	actuallymentor
1707	2015-04-21 21:10:55	@nex3 Excellent, thank you! Might look into contributing this on the next hack night if no one beats me to it (please do).	henrik	nex3
1697	2015-06-23 00:28:46	Hi @nex3, I've redone the implementation to match the behavior of top-level double-spacing. Looks better.	srawlins	nex3
1689	2015-04-02 13:49:16	@Snugug Ah, ok. Missed that one, probably because it's closed.	hon2a	Snugug
1684	2015-04-22 09:06:36	@nex3 `.wont-extend-hover a:hover` has specificity 21, not 11. So, `.will-extend-hover a:hover` should be generated.	piouPiouM	nex3
1684	2015-04-23 00:01:39	The specificity of `.wont-extend-hover a:hover` doesn't matter. The only specificity guarantee that Sass provides is that the generated selector will have specificity greater than or equal to **the extender**, which is `.wont-extend-hover a`. @HugoGiraudel You're misreading that sentence; the `it` there refers to `a:hover`.	nex3	HugoGiraudel
1684	2015-04-23 07:49:38	> @HugoGiraudel You're misreading that sentence; the it there refers to a:hover. My bad. I had a quick read. :)	HugoGiraudel	HugoGiraudel
1683	2015-04-21 21:08:13	@cimmanon You're right about this being because of scope, but wrong that it should cause an error. `$value` is defined at the top level, so every use of `$value` that runs after that definition will at least refer to the global variable. @Brunni132 Let me walk you through what's happening here. First, before you include anything, Sass creates a global `$value` variable. Then you include `example`…	nex3	Brunni132
1683	2015-04-21 21:08:13	@cimmanon You're right about this being because of scope, but wrong that it should cause an error. `$value` is defined at the top level, so every use of `$value` that runs after that definition will at least refer to the global variable. @Brunni132 Let me walk you through what's happening here. First, before you include anything, Sass creates a global `$value` variable. Then you include `example`…	nex3	cimmanon
1679	2015-04-23 00:05:32	@IGRACH what ended up being the issue here?	nex3	IGRACH
1676	2015-03-25 12:25:54	@danieldiekmeier There are external libraries you can use to accomplish this, such as [Sassy Lists](http://sassylists.com/documentation/#function-sl-slice) or [the `_slice()` function in Sassdash](https://github.com/davidkpiano/sassdash) (which accepts negative start values for retrieving items from the end of a list).	davidkpiano	danieldiekmeier
1676	2015-03-25 12:31:08	@davidkpiano Sassdash looks amazing, I'll definitely have a look. Thank you for your work there!	danieldiekmeier	davidkpiano
1674	2015-03-20 12:48:19	@Naddiseo is there anything wrong with just making a new mixin that uses the old one? That would be the sensible way to do it - and you get the benefit of namespacing, which will prevent unwanted side-effects, especially from other stylesheets in your project that include the original `@mixin foo()`.	davidkpiano	Naddiseo
1674	2015-03-20 12:50:32	I think it would be better if it was just a configurable mixin to begin with. I don't think augmenting and overriding is doable until something like content functions, #1582, are a thing. Jakob-e's example looks similar. @davidkpiano Duplicate CSS if you're changing a previously styled background to blue in `new-foo`. @lolmaus AbsurdJS looks cool, though obviously not as pretty as Sass.	whaaaley	lolmaus
1674	2015-03-20 12:50:32	I think it would be better if it was just a configurable mixin to begin with. I don't think augmenting and overriding is doable until something like content functions, #1582, are a thing. Jakob-e's example looks similar. @davidkpiano Duplicate CSS if you're changing a previously styled background to blue in `new-foo`. @lolmaus AbsurdJS looks cool, though obviously not as pretty as Sass.	whaaaley	davidkpiano
1674	2015-03-20 14:45:09	@davidkpiano, creating a new mixin is fine if all I wanted to do is change the output in my code, but if I also want to override the the library's calls to the same function, I can't. Also, exactly what @dustindowell22 said, it's not DRY.	Naddiseo	davidkpiano
1674	2015-04-23 00:22:29	This isn't something we're planning to do. Overriding and wrapping existing mixins is not something we've really seen a compelling need for. @lolmaus This is something I've considered, and it would certainly do a good job of fleshing out the long tail of power-user features, but I'm pretty sure that wouldn't come close to making up for the pain of integrating nicely with CSS syntax. The fact of t…	nex3	lolmaus
1669	2015-03-19 03:47:15	@JackNUMBER I wouldn't say this would make Sass harder to learn. Implementing this wouldn't break anything because the current way of nesting inside pseudo elements compiles invalid CSS. In CSS pseudo elements always have to come after the selector. Always pushing the pseudo element to the end of the selector seems logical.	whaaaley	JackNUMBER
1663	2015-05-23 01:32:02	@thany You have to include `@charset "utf-8";` in the actual files that use the non-ASCII characters. It doesn't transfer from file to file. @bmains911 Yours is working as intended. `\e000` is equivalent CSS to `` (which is why it worked in browsers). Sass doesn't keep track of whether characters in input strings were escaped, so it always emits them as literal Unicode code-points to be safe.	nex3	thany
1663	2015-05-23 01:32:02	@thany You have to include `@charset "utf-8";` in the actual files that use the non-ASCII characters. It doesn't transfer from file to file. @bmains911 Yours is working as intended. `\e000` is equivalent CSS to `` (which is why it worked in browsers). Sass doesn't keep track of whether characters in input strings were escaped, so it always emits them as literal Unicode code-points to be safe.	nex3	bmains911
1663	2015-07-10 08:24:26	@nex3 that doesn't help. Output for that one character is still `content: ' ÔÇ║';` instead of `content: ' ›';`. I've put `@charset 'utf-8';` in the file where the character is, made 5000% sure it's actually saved as utf-8, and I've even put the `@charset` declaration in _every_ scss file. No juice.	thany	nex3
1663	2015-11-09 02:21:57	Had this exact problem too, just wanted to thank @thany for the detail you provided in this thread! Fixed my issue.	tdmalone	thany
1659	2015-03-01 19:19:32	@kmcaloon I'd keep track of issue #1582 - if/when that feature is introduced into Sass, it would give you an easy way to do what you're trying to accomplish.	davidkpiano	kmcaloon
1645	2015-02-19 13:20:06	@cimmanon Used `grunt-contrib-sass@^0.9.2` and `grunt-sass@0.18.0` Btw http://sassmeister.com/ compiles well	monolithed	cimmanon
1645	2017-02-15 09:29:23	@cimmanon thanks! your solution saved me hours	vincefliek	cimmanon
1642	2015-02-20 19:40:11	@tatze If some browsers treat `rgb()`/`rgba()` differently, that may change the equation. Is there a document anywhere describing the difference?	nex3	tatze
1642	2015-02-22 12:19:26	No, `rgb()` and `rgba()` are handled the same way, but please see http://jsfiddle.net/2qsfh8ka/3/ `.icon.home` isn't shown with Firefox as it uses a hex value as the path fill color. `.icon.user` and `.icon.search` are working correctly. The problem with `rgba()` is purely that I don't expect a hex value to be rendered. Imagine a highly variable driven setup, where multiple pages are supported an…	tatze	nex3
1642	2015-02-22 13:02:42	@tatze Firefox doesn't _have_ a problem with hex colors. It has a problem with unencoded hashes in the URL. If you replace `#` with `%23`, it works. http://jsfiddle.net/2qsfh8ka/4/	cimmanon	tatze
1642	2015-02-22 13:20:23	@cimmanon buärks! Thanks! :D	tatze	cimmanon
1637	2015-02-13 21:33:07	@cimmanon is correct. `.mr++` is not a valid selector.	nex3	cimmanon
1636	2015-02-13 21:32:04	@davidkpiano explained this well.	nex3	davidkpiano
1631	2015-02-14 16:02:47	@nex3, apologies i should have updated this. It is entirely driven by an underlying issue with the RB-FSevent gem. I don't have enough knowledge to provide anything definitive on this, but it seems that RB-FSevent sometimes cannot handle camelCasedDirNames. Once I moved the contents to another directory, without caps in the name, I had no issues.	crispen-smith	nex3
1627	2015-02-06 15:52:24	@HugoGiraudel is right. The `&` character in Sass (at least in the latest versions), in your usage, is treated as a variable. To fix your code, you can just concatenate: `div#{&+__child}`	davidkpiano	HugoGiraudel
1620	2015-11-11 19:47:40	@chriseppstein want to give an example of how this might look in Ruby Sass, so that people can maybe try and do it?	hcatlin	chriseppstein
1619	2016-09-29 10:29:45	@nex3 I am just curious if you could provide a link/reference that `>>>` will be pulled from the spec. All the material I can find states that `/deep/` will be replaced by `>>>` https://drafts.csswg.org/css-scoping/	aronallen	nex3
1608	2015-01-20 18:43:04	@Snugug It is similar in that we need to standardize the configuration format. But it's orthogonal to this issue.	chriseppstein	Snugug
1608	2015-01-30 23:31:01	@nex3 Sass extensions are currently a major impediment to making Sass projects portable across implementations. We _need_ to provide a way for people to have a sass file that can run reliably across several implementations even if that sass file using host-language extensions. Without mitigation, we still have the schism we're trying to avoid in the community. You only addressed option #2 here an…	chriseppstein	nex3
1608	2015-02-09 23:28:16	@nex3 I suppose it would just be a ruby file that defines functions. those would be class_eval'd into a module and that would get included into the evaluation context based on finding it with `@use`. in terms of lookup, I guess we'd need an extension load path or to just piggy back the sass load path for this.	chriseppstein	nex3
1605	2015-01-19 17:08:35	@StefanoRausch, it's a really bad idea to use block comments to document source code. Every user of your library will have his CSS bloated with your documentation irrelevant to his website.	lolmaus	StefanoRausch
1605	2015-01-19 18:03:42	I'm with you @lolmaus — just giving a ( simple ) solution. It's up to the developer :wink:	StefanoRausch	lolmaus
1603	2015-01-22 17:43:04	@davidkpiano To answer those questions: - Not defined == null / error - Defined after `#container` == I'm not sure what you mean - it wouldn't make a difference - Does not have a `width` property set == null / error - Changes its `width` property later == It would behave the same as a variable would I disagree that this would be impossible because it's basically just a variable. I'd opt for a fun…	whaaaley	davidkpiano
1603	2015-01-24 12:44:26	@cimmanon I don't think media queries are big deal in this case. Values defined inside them are intended only for that particular case so only properties defined outside media queries should be copied. If no properties are defined an exception should be thrown. Properties that are defined several times may look a bit confusing at first but since you expect the property value to be the same as the…	levani	cimmanon
1602	2015-01-29 04:30:47	@nex3 Sorry for the slow reply. I agree that I would prefer consistent behavior with 1 or multiple files, but I did not mean to suggest that this behavior should be changed. I merely wanted to document this behavior. If you'd rather update the behavior, that's of course fine by me (not that it's my call). Is there anything I can do to help push thing along? I could submit a PR for the actual code…	danfinnie	nex3
1602	2015-02-04 01:10:41	@nex3 I took a stab at this today. I noticed that your deprecation noticed mentioned directories. My interpretation of this was anytime you passed multiple files on the command line, whether because you specified a directory or because you listed 2 files explicitly. Is this how you're seeing it?	danfinnie	nex3
1599	2015-03-27 22:28:31	@nex3 any ideas when this might be fixed?	lifeiscontent	nex3
1599	2016-12-14 01:21:25	@ArmorDarks When you write `A {@extend B}`, that means "all elements that match A should be styled as though they also matched B". In the example above, that translates to "all elements that match `.c` should be styled as though they also matched `.a.b`". If an element matches `.a.b`, that means it also matches both `.a` and `.b` individually, so `.c {@extend .a.b}` should mean the same thing as …	nex3	ArmorDarks
1598	2015-01-28 15:59:27	:-1: @nex3 Not saying not true – but in the case of url the following does work and is a major FTW when it comes to deployment on shifting path structures.	jakob-e	nex3
1598	2015-01-31 02:21:18	@jakob-e that redefinition isn't going to work consistently, though... it depends on the specific details of how each `url()` call is parsed, which is inconsistent and hard for users to understand. Wouldn't it be clearer if you renamed it to something like `scoped-url()`?	nex3	jakob-e
1598	2015-11-07 00:34:33	@nex3, This is so annoying. If we allow importing of CSS files in #556 (and already with @chriseppstein's https://github.com/chriseppstein/sass-css-importer I don't see why you wouldn't be able to override `url()`. I'm importing a 3rd-party CSS file (that I don't want to modify), but it has relative urls to the assets. Without being able to override the `url()` function (and reset it after import…	davidbarratt	nex3
1598	2015-11-13 20:48:37	@davidbarratt That wouldn't work anyway. For starters, as I mentioned above, pure-CSS `url()` functions are parsed as string literals—they never go through the function-call logic under any circumstances. Also, importing a CSS file imports is _as CSS_, not as SCSS—it doesn't have access to any SCSS features, including functions.	nex3	davidbarratt
1597	2015-01-17 14:22:13	@Stephn-R Here's the Gruntfile https://gist.github.com/jawittdesigns/da37c9335808234a3291 @nex3 How do you get a stack trace	jawittdesigns	Stephn-R
1597	2015-01-17 14:22:13	@Stephn-R Here's the Gruntfile https://gist.github.com/jawittdesigns/da37c9335808234a3291 @nex3 How do you get a stack trace	jawittdesigns	nex3
1596	2015-01-16 10:47:24	Hey @Stephn-R, you're missing the point here. You're right that @nex3 added removal of duplicate classnames as an optimization. The `.foo.foo` selector indeed targets the same elements as `.foo`. But @justinryder has pointed out that a `.foo.foo` CSS selector has specificity different from `.foo`, and reducing `.foo.foo` to `.foo` may actually change the looks and/or layout of the page. Consider …	lolmaus	Stephn-R
1596	2015-01-16 10:47:24	Hey @Stephn-R, you're missing the point here. You're right that @nex3 added removal of duplicate classnames as an optimization. The `.foo.foo` selector indeed targets the same elements as `.foo`. But @justinryder has pointed out that a `.foo.foo` CSS selector has specificity different from `.foo`, and reducing `.foo.foo` to `.foo` may actually change the looks and/or layout of the page. Consider …	lolmaus	justinryder
1596	2015-01-17 02:49:05	@justinryder is right that this violate's Sass's specificity guarantees, as strange as the input seems. @chriseppstein that would be next to impossible to dedup without completely tearing out every optimization Sass does here.	nex3	chriseppstein
1596	2015-01-17 02:49:05	@justinryder is right that this violate's Sass's specificity guarantees, as strange as the input seems. @chriseppstein that would be next to impossible to dedup without completely tearing out every optimization Sass does here.	nex3	justinryder
1596	2015-01-17 05:51:35	Thank you @lolmaus for the clarification and @chriseppstein for the example. Those are completely valid reasons for having a repeated selector like that.	Stephn-R	chriseppstein
1596	2015-01-17 05:51:35	Thank you @lolmaus for the clarification and @chriseppstein for the example. Those are completely valid reasons for having a repeated selector like that.	Stephn-R	lolmaus
1594	2016-11-11 10:10:52	@iErik I agree! But for SASS maps in particular in indented syntax, I think its quite damaging to the readability of the code. Its good that you can still use them in separate files with SCSS syntax, but maintaining two different syntaxes just doesn't feel right.	Gespinha	iErik
1593	2015-01-13 13:16:15	Sorry @cimmanon. I did a search of issues and didn’t see anything, so I went ahead and created this.	lachlanjc	cimmanon
1591	2015-01-16 22:54:41	I believe I fixed this issue @chriseppstein by changing the variable name in the keyframes to use interpolation. Terribly sorry if this wasted your time. This requirement must have changed since the latest version of Sass.	NomNomCameron	chriseppstein
1590	2015-01-13 23:03:48	Makes sense. Thanks for the explanations @chriseppstein & @HugoGiraudel	una	HugoGiraudel
1590	2015-01-13 23:03:48	Makes sense. Thanks for the explanations @chriseppstein & @HugoGiraudel	una	chriseppstein
1588	2015-01-08 17:01:41	@cimmanon : I Missed an `}` at input example. Pls paste on http://sassmeister.com/, exactly same output @jakob-e : isn't about compile, it's an wrong output(in my opinion) without any alert/throw	mateuspv	jakob-e
1588	2015-01-08 17:01:41	@cimmanon : I Missed an `}` at input example. Pls paste on http://sassmeister.com/, exactly same output @jakob-e : isn't about compile, it's an wrong output(in my opinion) without any alert/throw	mateuspv	cimmanon
1588	2015-01-08 18:34:39	@mateuspv My point was it would require Sass to evaluate **content (and order)** and IMO that would be wrong. If you move a { } to the top everything is fine.	jakob-e	mateuspv
1583	2015-05-11 18:34:20	@HugoGiraudel there isn't a plan to change that behavior. `hello world` is a list, not a string, so it's not a valid value for `quote()`.	nex3	HugoGiraudel
1582	2015-01-08 18:43:45	@lolmaus yes. I don't see why it shouldn't.	chriseppstein	lolmaus
1582	2015-01-08 18:47:36	@chriseppstein I know – it was just a bit of crazy thinking :)	jakob-e	chriseppstein
1582	2015-01-09 17:00:19	@nex3 I agree with your comments about the data format and look forward to discussing what we think that should look like. I have a few ideas that I can propose as a starting point for discussion but nothing I am wedded to. Regarding the state of the captured data, the only thing that makes sense to me is that it is fully resolved CSS from the lexical scope of the include. At the point that this …	chriseppstein	nex3
1582	2015-02-17 18:18:36	@nex3 Obviously, in this simplified example there's no need for the component indirection, but you can imagine that the component system allows precision tweaks to registered components in different contexts or themes that makes it necessary to manipulate the evaluation time result of the mixin as data before outputting it.	chriseppstein	nex3
1582	2015-03-03 22:22:57	@nex3, yes, but we need to intercept the results of running that mixin to merge it with other information in our theming/component system. We need the results of the mixin _as data_.	chriseppstein	nex3
1582	2015-03-04 09:12:55	Here's a slightly more complex example that might demonstrate the idea @chriseppstein and I have tossed around... To be fair, the above example can be achieved purely using the `capture-mixin-output` mixin mentioned above, but it means we're now limited to only using the result within a mixin context. That is, we couldn't use `get-component-styles` as a function to do other data manipulation in a…	eoneill	chriseppstein
1582	2015-12-03 15:26:33	@helarqjsc Things move slowly here in Sasslandia. We close issues when we decide not to do them. Right now, what we need is a design for how to represent the css abstract syntax tree as Sass values. That design needs to be very flexible, and also very user friendly. Then what we need is an API that is efficient at mutating that AST -- all of the current Sass APIs really are quite bad at mutating …	chriseppstein	helarqjsc
1581	2015-01-05 12:59:36	Thanks @cimmanon!	ankur-goel	cimmanon
1574	2015-01-05 23:58:05	@Snugug We do support bare words, but bare words that are colors are colors.	chriseppstein	Snugug
1574	2015-01-06 01:46:21	@chriseppstein Yup, I think that's what I meant to say in some way.	Snugug	chriseppstein
1573	2014-12-25 08:52:15	There is nothing wrong about mixins and I know about autoprefixer. But there are several scenarios related to property support. Autoprefixer is great to add every needed prefix but a different solution is needed to add rem unit support in old browsers. If sass let us attach a hook at any property, autoprefixer is not logger need it. I think is nice to write standard css and fix it (as autoprefixe…	victorherraiz	lolmaus
1573	2014-12-25 12:37:13	This request is not for flexbox but for a new language feature thats allow to attach a mixin-like behaviour to a CSS property. This is not a mixin replacement. @cimmanon, Autoprefixer exists for a reason but you are the one who choose if you want to use it or not. if you use rem units, woff/woff2 fonts, svg backgrounds... you have to use fallbacks at some point and this feature could help us. You…	victorherraiz	cimmanon
1573	2014-12-25 12:59:19	@victorherraiz That's just it, I don't _want_ Autoprefixer. Never did and never will. Clearly you do, because you're the one asking for it to be added to Sass.	cimmanon	victorherraiz
1573	2014-12-26 00:23:59	@Stephn-R, I would like to know the reasons for your decision.	victorherraiz	Stephn-R
1573	2014-12-26 14:28:42	@Snugug, you are right. Mixins can do this right now. But what is wrong with the following CSS: If we have to support old browsers (e.g. IE8), we have to include a fallback to px or other unit. We could add a mixin, for example, to add that support. That is going change all the selectors that use rem units. When the support for old browsers drops you end up with a mixin that do nothing but write …	victorherraiz	Snugug
1573	2014-12-26 15:32:08	@Snugug, will your suggestion fall back to rendering `.example { display: flex };` if the `flex` mixin was not defined?	lolmaus	Snugug
1573	2014-12-26 15:41:31	@Snugug, both examples share the same problem: a property with a value that is not fully supported. Stylus, for example, does not have the "!property" flag, every property inside a transparent mixin is a real one. My flex box example is really out of date, I've been working for projects that has to support a "stupid" amount of browsers. I am getting a little rusty lately :smile:	victorherraiz	Snugug
1573	2014-12-26 15:59:29	My point here is that ultimately what's being discussed is a transparent syntax for mixins, something specifically discussed in #366, making this a duplicate of that and not warranting an entirely new directive and flag. @lolmaus that syntax would not, but if you read #366 there's discussion on it and that's a place to have that discussion. I personally dislike the Hell out of the transparent syn…	Snugug	Snugug
1573	2014-12-26 15:59:29	My point here is that ultimately what's being discussed is a transparent syntax for mixins, something specifically discussed in #366, making this a duplicate of that and not warranting an entirely new directive and flag. @lolmaus that syntax would not, but if you read #366 there's discussion on it and that's a place to have that discussion. I personally dislike the Hell out of the transparent syn…	Snugug	lolmaus
1573	2014-12-26 16:19:17	@Snugug, I do not like the idea of every single mixin could be use as a transparent one (e.i. Stylus). That is why the new syntax/feature request and also a new thread to discuss it. In my opinion, we are having the same debug problems with autoprefixer and the best solution I could imagine at the moment to fully control the CSS output and debug info for fallbacks is a mixin.	victorherraiz	Snugug
1573	2014-12-28 11:55:47	@HugoGiraudel, SASS already has functions. Not long ago, I remember a developer wondering: Where do we have the "calc" function?. I agree that transparent mixins could be use for 'evil' but, in my humble opinion, SASS should not protect developers from their own mistakes.	victorherraiz	HugoGiraudel
1573	2015-02-06 13:10:40	@chriseppstein and @Snugug, many thanks for your replies :+1:	victorherraiz	Snugug
1573	2015-02-06 13:10:40	@chriseppstein and @Snugug, many thanks for your replies :+1:	victorherraiz	chriseppstein
1572	2015-01-10 22:10:14	@chriseppstein This seems to go against the [W3C spec for distance units](http://www.w3.org/TR/css3-values/#lengths) which states: > ...for zero lengths the unit identifier is optional (i.e. can be syntactically represented as the <number> ‘0’). It seems unnatural to put a unit for a zero value, and I feel that expressions should allow zero values to have optional unit identifiers, at least for d…	davidkpiano	chriseppstein
1572	2015-02-07 15:51:53	@chriseppstein Is there anything you would like to add regarding @davidkpiano's comment? I am asking because I have [a pending issue about this on Sass Guidelines](https://github.com/HugoGiraudel/sass-guidelines/issues/74).	HugoGiraudel	chriseppstein
1572	2015-02-07 15:51:53	@chriseppstein Is there anything you would like to add regarding @davidkpiano's comment? I am asking because I have [a pending issue about this on Sass Guidelines](https://github.com/HugoGiraudel/sass-guidelines/issues/74).	HugoGiraudel	davidkpiano
1570	2014-12-22 18:00:20	@lolmaus @Snugug I didn't notice that, now i see what sass is doing. The behaviour was not straightforward for me so I didn't check the invalid css. Thanks!	maxgalbu	Snugug
1570	2014-12-22 18:00:20	@lolmaus @Snugug I didn't notice that, now i see what sass is doing. The behaviour was not straightforward for me so I didn't check the invalid css. Thanks!	maxgalbu	lolmaus
1564	2015-01-05 23:44:13	@nex3, you understand it wrong. I do already have a lot of existing css code, and I want to wrap it around, namely put that code somewhere, not wrap inner of every selector.	nazar-pc	nex3
1563	2015-01-09 17:29:14	There are problems with the Sass cache file naming on windows. As seen here: https://github.com/Compass/compass/issues/1791. @nex3 I consider this a Sass bug even though it's mostly been compass users bumping into it. Though, I'm not sure what the fix should be. Maybe on windows we should mangle the cache file names more?	chriseppstein	nex3
1563	2015-02-11 13:17:55	Thanks for the info @chriseppstein The _removed_ is David so the paths is C:/Users/David/AppData/Local/Temp...	davidtme	chriseppstein
1563	2015-03-06 00:19:50	@chriseppstein This limitation has actually been removed some 15 years ago in Windows 2000. Paths can be 65535 characters long (or bytes, not sure), when using the "new" APIs.	thany	chriseppstein
1563	2015-05-16 08:17:47	@thany, that is NTFS feature. The `260` characters limitation persists in Windows till date. Win32API imposes extra constraints over what NTFS capabilities. See docs: http://msdn.microsoft.com/en-us/library/aa365247.aspx: > ##### Maximum Path Length Limitation > > In the Windows API (with some exceptions discussed in the following paragraphs), the maximum length for a path is MAX_PATH, which is d…	am11	thany
1562	2015-01-09 17:24:28	In 3.4.5 @nex3 changed the watcher to observe the current working directory (Commit e68d72b8). My guess is that your current working directory has a lot of files or maybe it includes network shares as mentioned by @Stephn-R. That change addressed issues #1393 and #1411 so if we were to revert this, we'd need to find other ways to fix those.	chriseppstein	Stephn-R
1562	2015-01-17 03:31:19	I suspect @chriseppstein is correct. I don't think this is making Sass unusable for all Windows developers—we would have heard much more about it if so—which suggests that it's specific to your configuration, and likely the size of your working directory. In that case there's not much we can do.	nex3	chriseppstein
1562	2016-01-27 13:19:33	Had the same problem [ on Windows ], @ideeaco solution works for me.	narayanwaraich	ideeaco
1562	2016-02-11 06:05:24	great..@ideeaco solution work for me (on windows)	arpanpatel	ideeaco
1561	2014-12-18 16:31:07	@HugoGiraudel, yea that is what comments are for. I guess I was asking a mix of semantic naming conventions and if there would be room or a need for something like JavaDoc but for Sass.	allejo	HugoGiraudel
1561	2014-12-18 16:37:16	@allejo, i asked @HugoGiraudel to comment on this because Hugo is building JavaDoc for Sass: https://github.com/SassDoc/sassdoc Currently SassDoc aims at documenting functions API. I hoped Hugo would come up with a suggestion for documenting variables.	lolmaus	HugoGiraudel
1561	2014-12-18 16:37:16	@allejo, i asked @HugoGiraudel to comment on this because Hugo is building JavaDoc for Sass: https://github.com/SassDoc/sassdoc Currently SassDoc aims at documenting functions API. I hoped Hugo would come up with a suggestion for documenting variables.	lolmaus	allejo
1561	2014-12-18 16:40:40	Actually SassDoc is perfectly able to document variables, and for a while now. Functions, mixins and placeholders as well. And version 2 is coming in early January for much more coolness. Le Jeu 18 Déc 2014 17:37, Andrey Mikhaylov (lolmaus) < notifications@github.com> a écrit : > @allejo https://github.com/allejo, i asked @HugoGiraudel > https://github.com/HugoGiraudel to comment on this because …	HugoGiraudel	HugoGiraudel
1561	2014-12-18 16:40:40	Actually SassDoc is perfectly able to document variables, and for a while now. Functions, mixins and placeholders as well. And version 2 is coming in early January for much more coolness. Le Jeu 18 Déc 2014 17:37, Andrey Mikhaylov (lolmaus) < notifications@github.com> a écrit : > @allejo https://github.com/allejo, i asked @HugoGiraudel > https://github.com/HugoGiraudel to comment on this because …	HugoGiraudel	allejo
1560	2014-12-17 10:56:36	@HugoGiraudel, here's a counter-argument: Sass aims not to derive from CSS standard, and CSS does use `/` as part of a property.	lolmaus	HugoGiraudel
1560	2014-12-21 20:17:02	@thany which is it now? Sass is throwing an error because you're doing something invalid (division with incompatible units) or Sass is generating invalid CSS? It can't be doing both.	cimmanon	thany
1560	2015-01-12 10:37:56	What do you consider to be "semantically valid Sass"? Is it what you expect it to be? From my point of view, "syntactically valid Sass" is what @nex3 and @chriseppstein determine to be.	lolmaus	chriseppstein
1560	2015-01-12 12:13:26	@thany Sass isn't generating invalid CSS, it is raising an error telling you that you f'ed up. How the division operator behaves is well documented. http://sass-lang.com/documentation/file.SASS_REFERENCE.html#division-and-slash	cimmanon	thany
1551	2017-01-11 08:36:40	@nex3 Just to chime in (since im am also experiencing the same problem): The problem still persists even if using the current version of jruby (9.1.6.0). Our plugin definition in maven looks like this: I agree that this is a jruby bug - buuut: Some digging around showed that (at least with the current version) it might be related to the fact that the output path is not existing. The error reads a…	sebcramer	nex3
1548	2014-12-05 20:56:59	This is unexpected behavior, but I agree with @mgreter that breaking backwards-compatibility here would be bad. If we were to change the behavior, it would be very difficult to do a deprecation period. I'll just change the docs. > This spec seems pretty counterintuitive as all `rand` functions I normally use include the upper boundary. @mgreter I find this surprising. Ruby, C#, and Java all exclu…	nex3	mgreter
1548	2014-12-06 01:12:18	@nex3: just checked the C, Perl and PHP implementation and they include the upper bound for `rand`: http://www.w3schools.com/php/func_math_rand.asp `If you want a random integer between 10 and 100 (inclusive), use rand (10,100).` http://man7.org/linux/man-pages/man3/rand.3.html `returns a pseudo-random integer in the range 0 to RAND_MAX inclusive` But I also checked c++ `uniform_real_distribution…	mgreter	nex3
1547	2014-12-02 15:12:02	Correct me if I am wrong @HugoGiraudel but I believe that this is not an issue about whether an "applicator" is needed or not, the issue is with how the `@include` directive was designed. It was not originally designed for those types of operations. Plus, there would be a serious concern with scope. For example, if you did the following: These variables would exist outside the scope of the initia…	Stephn-R	HugoGiraudel
1547	2014-12-02 16:08:07	@Stephn-R, this has nothing to do with variables, and your suggested output it invalid CSS.	lolmaus	Stephn-R
1547	2014-12-02 21:55:11	@lolmaus, that is the exact example you provided Perhaps you meant something like this? SCSS: CSS:	Stephn-R	lolmaus
1547	2014-12-03 22:18:10	@lolmaus I agree that this way is still bulky. I think a better solution would be what's been mentioned in #366 which would make includes less bulky and more CSS looking. Then these small helper mixins wouldn't be almost equally as painful to use and look at as it would be to just write it out by hand. Then the proposed: Could possibly be turned into a mixin with this syntax: Which isn't much wor…	whaaaley	lolmaus
1539	2014-11-28 12:32:30	@nex3 i just wanted to encapsulate all styles for h1 inside it without duplicating - it was just PoC. I was wondering if there is a possibility of writing SCSS without duplicates.	kl3ryk	nex3
1535	2014-11-25 10:04:40	Thanks @nex3, this is my first sass project, so useful to see what you can do with it. Will keep your example as a reference.	SWGFL	nex3
1530	2014-11-19 21:07:28	@nex3 I feel like using index as a solution to this is unclear and relies on too specific a behavior of another function. As a writer/reader of sass, it makes the code less accessible and readable. Also this behavior is not very documented and likely leads to authors reinventing the wheel when faced with this issue.	whmii	nex3
1529	2014-11-19 13:20:20	Hi, @nex3: Thanks for the quick reply! However, I don't see anything in #1527 that addresses the error I'm seeing or offers me a solution. I'm trying to restore my Sass workflow to working order. Please reopen this issue or direct me to a solution I can implement? Thanks!	circa1977	nex3
1529	2014-11-19 19:39:42	@circa1977 - You can simply downgrade and freeze your Listen gem version, see: https://github.com/guard/listen/issues/275#issuecomment-63697308	e2	circa1977
1528	2014-11-18 21:08:39	Ok, thanks! Just wanted to make sure I wasn't doing something wrong. On Tuesday, November 18, 2014, Natalie Weizenbaum notifications@github.com wrote: > Yes, this is expected. Sass follows other UNIX commands in this regard; > you'll see the same behavior with cp, for example. > > --update works differently because it's often responsible for recreating > an entire directory tree. > > — > Reply to…	robwierzbowski	robwierzbowski
1528	2014-11-22 02:49:09	@robwierzbowski I think you posted that in the wrong thread	nex3	robwierzbowski
1527	2014-11-25 01:51:36	@e2 Before you address the code review comments, we should decide whether we want to pull this out into a separate gem. 4c003d3c67237dfebb781dec96050e833579ebed will get Sass working for now, so the added complexity from this PR may be better spent towards a separate reusable gem.	nex3	e2
1527	2014-11-25 02:04:05	@nex3 - yes I considered that too, I'm just overloaded with bugfixes right now - so the overhead of a new gem will be greater (considering I need to rethink some points), while I'm sure a lot of people would be happy to get this fixed right now. I'll get the review points addressed soon, so that's no problem on my side - no matter how happy I'd be to skip merging this and have a new `listen-compa…	e2	nex3
1521	2014-11-13 12:52:40	@Snugug I totally undestand the repercussions of this. That's why I assumed the idea might get rejected at first. But bear with me for sec. Let's consider the part of your answer about permutations. Cannot implementation be chosen to be conservative in this regard and thoughful of a way to minimize the amount of generated media queries? I mean, look, the `@extend` directive. It may also at first …	AndrewRevinsky	Snugug
1521	2014-11-13 23:55:34	@Snugug Thanks for the suggestions, the links, and the code snippet. (A link was a waste of your energy, though. 'Cos "I've been there, done that" before writing here. Let's hope it'll help educate others.) So.. Regarding your concern that since a variable is used in many places it may break something. But this is exactly what I am after. See, there's so many places a variable might be used in (e…	AndrewRevinsky	Snugug
1521	2014-11-14 00:01:06	@cimmanon Thanks. Isn't it about time to start thinking there may be something in it, if _"the question pops up on SO often enough"_? Adding extra styling sometimes isn't an easy option. I believe SASS/SCSS was created to save people from complexity giving them means to style with less effort. No? (Please also read my reply to @Snugug.)	AndrewRevinsky	Snugug
1521	2014-11-14 00:01:06	@cimmanon Thanks. Isn't it about time to start thinking there may be something in it, if _"the question pops up on SO often enough"_? Adding extra styling sometimes isn't an easy option. I believe SASS/SCSS was created to save people from complexity giving them means to style with less effort. No? (Please also read my reply to @Snugug.)	AndrewRevinsky	cimmanon
1518	2016-01-04 18:22:35	@tobymackenzie Can you provide a demo on codepen or something similar showing how these representations are treated different by a browser?	chriseppstein	tobymackenzie
1512	2015-03-07 17:53:53	I just had a look at this and I actually agree with @xzyfer. Take this example: Ruby Sass (3.4.12): Libsass: IMO the output of Ruby Sass changes the semantics. The original expression would only evaluate true if `baz: baz` is true. In the Ruby Sass output, the whole expression is also true if only `foo: foo` is true. Either the semantics of css for `and`/`or` is strange or am I missing something …	mgreter	xzyfer
1512	2015-03-11 00:31:32	Actually I'm not sure with whom you agree (you didn't clearly state that). But let me explain it a little more. The example given by @xzyfer is unfortunately not optimal, since the `and` comes before the `or`, and in this situation the parentheses don't make a difference, since the `and` will be evaluated first (as it should to its precedence). But this changes if you have the `or` first. The key…	mgreter	nex3
1512	2015-03-11 00:31:32	Actually I'm not sure with whom you agree (you didn't clearly state that). But let me explain it a little more. The example given by @xzyfer is unfortunately not optimal, since the `and` comes before the `or`, and in this situation the parentheses don't make a difference, since the `and` will be evaluated first (as it should to its precedence). But this changes if you have the `or` first. The key…	mgreter	xzyfer
1512	2015-03-11 00:31:32	Actually I'm not sure with whom you agree (you didn't clearly state that). But let me explain it a little more. The example given by @xzyfer is unfortunately not optimal, since the `and` comes before the `or`, and in this situation the parentheses don't make a difference, since the `and` will be evaluated first (as it should to its precedence). But this changes if you have the `or` first. The key…	mgreter	cimmanon
1512	2015-03-11 03:17:30	@mgreter None of that validates, not the "or" operator, nor the nested parentheses with media queries. The logical "or" and nested parentheses are only features of feature queries. The logical "or" is done with a comma in media queries.	cimmanon	mgreter
1512	2015-03-11 10:47:35	@cimmanon please re-read my posts above. Parentheses work in `@supports` rules, while they don't in `@media` (and the original report is only about `@supports`). That's why removing the parentheses for `@supports` rules is an actual bug. IMO I cannot provide more clear examples ...	mgreter	cimmanon
1512	2015-04-23 00:43:10	Re-opening based on @cimmanon's spec snippet. I don't remember seeing that when I read the spec when originally implementing this; I wonder if it changed?	nex3	cimmanon
1509	2014-11-04 14:42:27	Hey @sevenupcan, your request is very vague and is likely to be shot down on sight. Do you have any specific suggestion in mind? PS Have you looked at the indented `.sass` syntax? Here's how it would look: I can't imagine anything cleaner than that.	lolmaus	sevenupcan
1509	2014-11-07 18:57:07	I didn't think my post was vague I just didn't want to propose a solution because I wanted to see what people thought before I put forward my own theories. @nex3 While the example you've provided does do the job of solving the problem in my example, it still quite messy and with more complicated scenarios it doesn't replicate very well. For example if you want to write lots of variants of the fol…	sevenupcan	nex3
1509	2014-11-07 19:35:28	@sevenupcan You aren't restricted to mixins if what you're after is selector name reuse, you can use functions and variables for this purpose as well. or	cimmanon	sevenupcan
1509	2014-11-07 20:17:45	@cimmanon awesome, I wasn't aware you could do this! Looks like this would come in really handy. Thanks. I guess the only problem here there is I would still have to create a function for each alias. Unless I create a generic function which I pass other functions in like @nex3 suggestion (still not ideal but better than nothing).	sevenupcan	nex3
1509	2014-11-07 20:17:45	@cimmanon awesome, I wasn't aware you could do this! Looks like this would come in really handy. Thanks. I guess the only problem here there is I would still have to create a function for each alias. Unless I create a generic function which I pass other functions in like @nex3 suggestion (still not ideal but better than nothing).	sevenupcan	cimmanon
1496	2015-06-19 23:11:48	@Wordius assuming `$px-values` is, as the name indicates, in `px`, you would do `$value == 0px`.	nex3	Wordius
1496	2015-11-13 20:30:51	What are the thoughts here on the `===` unitless comparison? Seems like it might make the deprecation warning have a more useful suggestion. @nex3?	hcatlin	nex3
1484	2014-10-31 20:53:50	@robwierzbowski That presents size issues for the resulting CSS document. I don't think most users would want a gigantic base64 comments in the stylesheet that everyone downloads.	nex3	robwierzbowski
1484	2014-10-31 21:12:54	Well you wouldn't want to create sourcemaps for production assets. I think that's a case of knowing how to use your tools. On Friday, October 31, 2014, Natalie Weizenbaum notifications@github.com wrote: > @robwierzbowski https://github.com/robwierzbowski That presents size > issues for the resulting CSS document. I don't think most users would want > a gigantic base64 comments in the stylesheet t…	robwierzbowski	robwierzbowski
1483	2014-10-25 12:07:06	@andrewjtait Because it's not always just a dash. I guess that was a poor example. I also could have left the mixin part out. I just always end up writing a bunch of one line if statements to modify a variable based on something else and if that fails I always revert it back to the default mixin value. Most of my mixins are like this. I thought it'd be better to stay consistent with `@if`.	whaaaley	andrewjtait
1477	2014-10-23 17:44:28	@dustindowell22 Quite clever :+1: @HugoGiraudel My thought too	jakob-e	HugoGiraudel
1477	2014-12-22 16:59:33	@dustindowell22 @HugoGiraudel @jakob-e I've implemented the optional percentage in the above pull request, but am noticing only slightly different values from @dustindowell22's implementation. https://github.com/jshawl/sass-invert-tests	jshawl	jakob-e
1477	2014-12-22 16:59:33	@dustindowell22 @HugoGiraudel @jakob-e I've implemented the optional percentage in the above pull request, but am noticing only slightly different values from @dustindowell22's implementation. https://github.com/jshawl/sass-invert-tests	jshawl	HugoGiraudel
1477	2014-12-23 02:35:26	@jshawl Looking over your code and doing some quick math, wouldn't 255 need to be 256 instead? If we're inverting colors we'd go from 0-255 to 1-256, and then subtract from that.	whaaaley	jshawl
1476	2014-10-24 00:06:49	@brunopgalvao, you need to downgrade Sass, not `sass-rails`. Your `Gemfile` should have: Then run `bundle update sass`. Once this is fixed and a new version is released, remove the `gem 'sass'` line and run `bundle update sass` again.	jbhannah	brunopgalvao
1476	2014-10-24 19:20:04	Also having the same problem, when working with Foundation. Seems like that update "Parent selectors now work in selector pseudoclasses (for example, :not(&))." caused some trouble. Just downgraded to 3.4.5 as @rpedroni said.	jltemple	rpedroni
1476	2014-10-27 19:37:51	+1. Also reproduced this issue. Thanks for the work around @bradvogel	abepetrillo	bradvogel
1476	2015-09-08 09:17:34	@riazek Your version is extremely out of date. Please update & check again.	mgol	riazek
1476	2015-09-11 20:51:11	@riazek Please post the full 3.4.18 stack trace for the error you're seeing.	nex3	riazek
1472	2014-10-16 12:29:24	@Snugug Could you explain as why this is a duplicate? As I see it #1094 is a compilation of `@import` related issues but it doesn't contain any ideas as explained above.	fnky	Snugug
1469	2015-02-06 21:50:14	@walt What version of listen do you have installed when you see those errors? What's your directory structure? What directories are you seeing the errors for?	nex3	walt
1469	2015-02-09 23:01:22	> What version of listen do you have installed when you see those errors? listen (2.8.5) > What's your directory structure? I have multiple site directories within `~/Sites`. So, for example, a project might have a `~/Sites/[project]/sass` source and a `~/Sites/[project]/html/css` destination. > What directories are you seeing the errors for? I usually cancel it pretty quickly once it starts dump…	walt	isoph
1469	2015-02-20 19:21:40	Is it possible that this is the same as #1631? Does changing the casing of your directory names help? What about passing `--poll`? @walt, @isoph can you do like an ASCII diagram of your directory structure? @walt When you were running in your home directory, were you pointing the executable at `~/Sites`?	nex3	walt
1469	2015-02-20 19:21:40	Is it possible that this is the same as #1631? Does changing the casing of your directory names help? What about passing `--poll`? @walt, @isoph can you do like an ASCII diagram of your directory structure? @walt When you were running in your home directory, were you pointing the executable at `~/Sites`?	nex3	isoph
1469	2015-05-08 21:36:52	@WillsB3 > I don't understand why if I'm expclitly watching one file I get warnings about completely unrelated files and folders (that aren't in the `static` folder at all) being watched. There are two reasons you might get more stuff watched than you expect. First, OS X simply doesn't support watching an individual file, so we have to watch the directory containing that file. Second, Sass used t…	nex3	WillsB3
1469	2015-07-10 18:35:56	@frickenate I'm not sure why you posted that comment in this issue, but I'll try to address it as best I can. The command-line executable is never going to have all the options that everyone might conceivably want; adding options has a real cost in terms of complexity and comprehensibility, so we don't do it very often. The good news is that the Ruby API is available and pretty easy-to-use, so pe…	nex3	frickenate
1466	2014-10-07 23:53:47	@lolmaus The goal is to converge implementations, not create a loophole for some implementations to add features that aren't in ruby sass.	chriseppstein	lolmaus
1466	2014-10-08 00:05:25	@lolmaus but if those features have been approved, but just not implemented, then yes, once we implement them.	chriseppstein	lolmaus
1466	2014-10-08 15:40:04	+1 On Tue, Oct 7, 2014 at 8:05 PM, Chris Eppstein notifications@github.com wrote: > @lolmaus https://github.com/lolmaus but if those features have been > approved, but just not implemented, then yes, once we implement them. > > ## > > Reply to this email directly or view it on GitHub > https://github.com/sass/sass/issues/1466#issuecomment-58283578.	hcatlin	lolmaus
1466	2015-01-09 17:46:18	@nex3 Once libsass is at feature parity I think we need a few things to keep things that way: 1. A clear explanation of every language change in english (not just a code delta). 2. Every language change needs to be named so that we can report compatibility on it. 3. A way for libsass to weigh in on whether a language change should be made. If a feature is onerous for them to implement or would ha…	chriseppstein	nex3
1466	2015-01-20 17:56:42	@nex3 So, basically, this nullifies what we said we would do at SassConf. You're saying you're not going to go out of your way to define the language outside of helping write some tests and now you're saying you're not going to wait for them to release. What exactly are we going to do to keep these communities from significantly diverging?	chriseppstein	nex3
1466	2015-01-20 18:42:13	@nex3 Another thing to note is that speed is not the only driver of libsass adoption. libsass makes it trivial to use sass in a variety of host languages where exec'ing out to a ruby environment is complex and slow. libsass is the preferred implementation for php, node, java, and perl environments because it's less hassle to install.	chriseppstein	nex3
1466	2015-01-20 20:54:40	I have to agree with @chriseppstein here. Performance is a reason to use Libsass, but it's far from the only one. For instance Libsass - is a better fit for the current generation of node based frontend tooling. - allows companies who for whatever reason cannot use Ruby in their operating environments. - can free developers of what is potentially their only Ruby dependency (and the costs and risk…	xzyfer	chriseppstein
1465	2014-10-07 18:39:27	@lolmaus, as discussed at https://github.com/sass/libsass/issues/424; if there is an issue in multi-line comment, wouldn't it be nice to raise a warning instead of syntax error? Something like: (if this is something pursuable, should it be reported at separate issue or reopening this issue be a good idea). Thanks @hcatlin! :)	am11	lolmaus
1465	2014-10-07 18:39:27	@lolmaus, as discussed at https://github.com/sass/libsass/issues/424; if there is an issue in multi-line comment, wouldn't it be nice to raise a warning instead of syntax error? Something like: (if this is something pursuable, should it be reported at separate issue or reopening this issue be a good idea). Thanks @hcatlin! :)	am11	hcatlin
1464	2014-10-17 10:22:24	:+1: @thejase By reverting to version 3.4.5 from 3.4.6 worked for me too.	RajRoR	thejase
1464	2015-01-17 02:32:08	@hinok this should be fixed as of 3.4.7. can you provide a code example the demonstrates the problem?	nex3	hinok
1464	2015-01-17 15:14:08	@nex3 You're right that on sass-meister that error is not thrown but on my computer it is. Anyway even if on sass-meister there is no error compilation, final compiled CSS is still not as expected Compiled Expected This is how it looks on my computer ![error](https://cloud.githubusercontent.com/assets/1313605/5789263/b8455592-9e63-11e4-8154-4bf7faf2a5e2.gif)	hinok	nex3
1464	2015-01-23 21:40:06	@hinok If you can't reproduce your error on SassMeister, I can't do much to help you. > Compiled > > > > Expected > > This I can do something about.	nex3	hinok
1464	2015-01-23 22:20:17	@nex3 Compiled and Expected results are from sass-meister.com ![zrzut ekranu 2015-01-23 o 23 17 31](https://cloud.githubusercontent.com/assets/1313605/5883831/4c84ddd0-a356-11e4-93cb-b64ab3ce4268.png) I cannot reproduce only that strange error while compiling my project (look gif).	hinok	nex3
1459	2014-10-13 15:20:42	This feature is exactly what I need. I have App A that embeds another app, App B. App B can be stand-alone or embedded in App A. I have one App B sass file that wraps all of the App B imports in a class selector so that App A can embed a chunk of App B with that class wrapped around it. When App B is compiled to run independently it generates: When it's compiled to be embedded in App A, it genera…	sambaker	tomahl
1459	2016-11-17 04:24:59	@reduardo7 `@import` doesn't work on expand the ampersand in a ideal way. @sambaker Did you finally get the way to scope a scss block?	zheeeng	reduardo7
1459	2016-11-17 04:24:59	@reduardo7 `@import` doesn't work on expand the ampersand in a ideal way. @sambaker Did you finally get the way to scope a scss block?	zheeeng	sambaker
1458	2014-10-02 06:15:24	@nex3, `@warn` only outputs a result of an evaluation. To use it, you have to know in advance where this evaluation is done in the code. What we're asking for is the opposite: we see a line of resulting CSS and want to determine from what line of Sass source it originates from. I had a situation where i needed that badly last week, with my own code. :sweat: I had overcomplicated things and had ha…	lolmaus	nex3
1454	2014-09-29 17:02:25	@pavellishin, `@include` is a Sass directive. But the problem occurs not in `@include`, but rather in `@keyframes`, which is a CSS directive.	lolmaus	pavellishin
1454	2014-09-29 17:06:39	@pavellishin, yes, as you noticed, this behavior was introduced in the recent version. Let's wait for @nex3 to tell whether it is a feature or a regression. I consider this a regression because it breaks existing code and i can't think of any reasoning behind it.	lolmaus	pavellishin
1453	2014-10-01 19:56:39	@pdaoust Yes, I've found far too often the need to do `$_my-private-foo` which... feels unclean. I think it goes without saying too, that this behavior should be extended to functions if it is accepted/implemented.	northborndesign	pdaoust
1453	2014-10-03 15:33:01	@nex3 Any particular thread in which these plans are being discussed?	northborndesign	nex3
1452	2014-09-29 16:49:06	@pdaoust, Sass has no reasoning behind this behavior. It simply mechanically executes arithmetic operations in the specified order.	lolmaus	pdaoust
1452	2014-09-29 18:16:40	@pdaoust how would you convert degrees multiplied by radians?	lolmaus	pdaoust
1452	2014-09-29 18:22:21	@lolmaus detailed previously -- they would be converted to a common unit, as with addition/subtraction (probably the unit of the first value, for consistency with addition/subtraction) and then have their units squared, e.g., `deg²` or in Sass terms `deg*deg`. That's essentially what's happening already whenever you multiply compatible units; it just doesn't do the step of converting.	pdaoust	lolmaus
1451	2014-09-26 20:14:42	@nex3, the problem happens with line comments as well.	lolmaus	nex3
1451	2014-09-26 20:21:59	> @nex3, the problem happens with line comments as well. Hmm, that's probably undesirable behavior. Unfortunately, it's also the sort of thing that can only really be fixed with a complete overhaul of the indented syntax parser, which is unlikely to happen any time soon.	nex3	nex3
1450	2014-09-26 21:11:57	@brewster1134, how come maps don't help you? Instead of doing `$foo-#{$bar}`, you can do `map-get($foo, $bar)`. If you find `map-get` too bulky, you can fix up a function to be used like this: `foo($bar)`.	lolmaus	brewster1134
1450	2014-09-26 21:49:25	@brewster1134, > but in the end, i still need to support the $color-black style variables This is the root of your problem. Looks like you're dealing with legacy Sass 3.2 code that you have no power to refactor. As a workaround, you can use a template engine to define variables dynamically. See how Compass [was doing it](https://github.com/Compass/compass/blob/0.12.7/lib/compass/sprite_importer/c…	lolmaus	brewster1134
1450	2014-09-27 01:32:22	@brewster1134 The answer to the "we want interpolation for variable names" feature request is "we're giving you mappings instead" (see: https://github.com/sass/sass/issues/329#issuecomment-4625697). There was never a promise that we would get variable variables or dynamic variable creation.	cimmanon	brewster1134
1449	2014-09-26 12:37:36	@Stephn-R I did some research and it needs to be declared if you use non-english characters in your CSS and your HTML is encoded differently. Here's a link about charsets if it helps anyone. http://www.w3.org/International/questions/qa-css-charset.en.php	whaaaley	Stephn-R
1449	2014-09-26 21:40:05	Thanks for clearing this up, @nex3! :+1:	mikefowler	nex3
1442	2014-09-18 12:52:15	@lolmaus I can only agree. But I think it would be great to add this feature and you can however still decide against!	julmot	lolmaus
1440	2014-09-18 13:46:45	@lolmaus I didn't mean that it did have anything to do with Codekit. Only that it was running an older version of Sass. I agree with you.	whaaaley	lolmaus
1436	2014-09-13 22:00:04	@Panya at that point, you may as well not nest. You'd be saving yourself quite a few keystrokes.	cimmanon	Panya
1436	2014-09-13 22:03:20	@cimmanon yep, all this `&`-prefixing/suffixing stuff is little messy at this point in Sass.	Panya	cimmanon
1433	2014-09-13 00:32:08	Hey now. Don't close this yet. It doesn't sound like you guys are understanding what I'm getting at. This directive (which would be at the SASS level, not the Compass level @lolmaus) would enforce partial import order without having to import files multiple times at the top of a partial module.	webbower	lolmaus
1431	2014-09-12 21:41:49	@ykjsw This isn't really the right place for support requests. Try [the mailing list](https://groups.google.com/forum/#!forum/sass-lang).	nex3	ykjsw
1430	2014-09-12 11:14:58	@Snugug yes, I know. But why?	extempl	Snugug
1429	2014-09-12 12:58:04	@julmot You did notice that's from 2012, right? I find it hard to believe that was true even back then. Are you sure your problem isn't this? http://stackoverflow.com/questions/17976140/false-positive-undefined-variable-error-when-compiling-scss	cimmanon	julmot
1429	2014-09-12 14:56:57	@cimmanon @lolmaus Unfortunately I found out, that it was my fault. I extended a element which has only a background-image in it. After searching for the .test-class which extends the other class I did not found it on the correct position. But after searching again now, I found out that it will append the selector in the position where the extended class is defined, not in the position where I de…	julmot	lolmaus
1429	2014-09-12 14:56:57	@cimmanon @lolmaus Unfortunately I found out, that it was my fault. I extended a element which has only a background-image in it. After searching for the .test-class which extends the other class I did not found it on the correct position. But after searching again now, I found out that it will append the selector in the position where the extended class is defined, not in the position where I de…	julmot	cimmanon
1425	2014-09-10 12:20:11	Use interpolation, @maranomynet: Demo: http://sassmeister.com/gist/da2394d0d28b0fe95d59 Works in Sass 3.4.	lolmaus	maranomynet
1425	2014-09-12 21:22:41	@nex3, thank you for clarifications. But don't you agree that Is way too much typing, compared to LESS' There _should_ be a simple way to write that. In projects using this convention, people type it like 100 times every day.	lolmaus	nex3
1425	2014-09-13 20:27:02	Thank you for changing your mind, @nex3. People keep stumbling upon this: https://github.com/sass/sass/issues/1436	lolmaus	nex3
1424	2014-09-09 18:20:58	I wish `@extend` behaved like a pattern to be applied to extending selector, like described in the top post. Can this be considered a feature request? PS @chriseppstein, can you please explain the [inconsistency](http://sassmeister.com/gist/a9a9a2edf2b43623a72d) between the plain and interpolated parent selector and between normal and at-root?	lolmaus	chriseppstein
1424	2014-09-09 19:39:59	@lolmaus there's a lot there. What are you referring to in particular.	chriseppstein	lolmaus
1424	2014-09-09 21:42:45	> It seems like you think that extend is operating on the Sass selectors instead of the generated CSS selectors. Yes, this is what i was expecting, and i think @maranomynet too. > For instance, given your example above, how should we handle `@extend %button-text` If my expectations were true and `%button { &-text {...}}` were manipulating extending selectors (e. g. `.fancyButton`) rather than gen…	lolmaus	maranomynet
1424	2014-09-11 14:47:33	@chriseppstein thanks for your answer. > > optionally work across all @media when an !allmedia flag is present. > > See #1050. I was actually dreaming of something like this: rendering this: ...basically `!allmedia` ignoring the @media context where the `@extend` is used - hunting down the %subject-selector where ever it's found across all @media. This would allow for very powerful, and easy to u…	maranomynet	chriseppstein
1424	2014-09-11 14:51:06	@maranomynet You can essentially do that by placing your media queries inside your placeholder selectors. http://sassmeister.com/gist/be04f420bc978eb8e234	Snugug	maranomynet
1424	2014-09-11 14:54:07	@Snugug That's very nice! Thanks :-)	maranomynet	Snugug
1416	2014-09-05 16:36:16	@nex3 I think we should put a statement to this effect in our API documentation. Do you concur?	chriseppstein	nex3
1413	2014-09-04 18:22:43	thanks @lolmaus. That is handy :)	rhacker	lolmaus
1411	2014-09-04 15:40:43	I have a developer who is seeing the same issue, it appears that Listen isn't coming through as a required gem when installing SASS 3.4.2.. Our watch is.. Their system is: Macbook Pro mid 2012 OSX 10.8.5 Ruby version: `ruby 2.1.2p95 (2014-05-08 revision 45877) [x86_64-darwin13.0]` @cssyren what version of Ruby are you running? `ruby -v` to check When she installed `Listen` the SASS Watch executed…	tbremer	cssyren
1411	2014-09-04 18:33:15	@cssyren @tbremer what are the full paths of the directories being watched? are any of the parent directories symlinks, on network drives, anything like that? Also, @cssyren, if you run `gem install listen` does it start working?	nex3	tbremer
1411	2014-09-04 18:33:15	@cssyren @tbremer what are the full paths of the directories being watched? are any of the parent directories symlinks, on network drives, anything like that? Also, @cssyren, if you run `gem install listen` does it start working?	nex3	cssyren
1411	2014-09-08 03:54:30	@nex3 unfortunately I can't let you SSH into my machine where I can replicate the issue, but I can do a screen share with you sometime this week to try and help find a diagnosis.	tbremer	nex3
1411	2014-09-11 21:05:40	I'm having the same issue as @Paxa, where did you include the line of code in complier.rb ?	canaandavis	Paxa
1411	2014-09-12 21:30:35	@Paxa that's expected. `sass --watch` only watches files/directories that are actually passed on the command line (as well as those on your load path). Either watch the entire directory or add the path to the files you import to your load path. @tbremer Assuming you're not seeing the same issue as @Paxa, can we do a screenshare sometime next week? I'm free pretty much any afternoon other than Mon…	nex3	tbremer
1411	2014-09-12 21:30:35	@Paxa that's expected. `sass --watch` only watches files/directories that are actually passed on the command line (as well as those on your load path). Either watch the entire directory or add the path to the files you import to your load path. @tbremer Assuming you're not seeing the same issue as @Paxa, can we do a screenshare sometime next week? I'm free pretty much any afternoon other than Mon…	nex3	Paxa
1411	2014-09-13 02:05:34	@nex3 I'll send you an email on Monday when I know my meeting schedule a little better and we'll set a time up!	tbremer	nex3
1411	2014-09-13 05:33:25	I am digging through the source code a bit, @nex3 are you purposefully using a hash from April 11 as the vendor/listen version??	tbremer	nex3
1411	2014-09-15 03:38:18	@Paxa, feel free to email if this doesn't help you out.. Your issue is not what this open ticket is about... **Assume this DIR structure** **Within your`style.sass` file you would have...** **So, your sass watch would then be:** `sass --watch sass/:css/`	tbremer	Paxa
1411	2014-09-15 23:00:11	> I am digging through the source code a bit, @nex3 are you purposefully using a hash from April 11 as the vendor/listen version?? Yes. More recent versions of listen don't support Ruby 1.8.7, but Sass does, so we vendor in an old version to maintain compatibility.	nex3	nex3
1411	2014-09-20 02:35:21	@nex3 your fix works great! thank you for addressing this issue. I'm sorry I got caught up in a big project at work work and wasn't able to help / do the screen share. :relieved: :beers:	tbremer	nex3
1409	2014-09-03 07:31:59	@nex3 My watched folder is on a network drive, not local.	cyril-lamotte	nex3
1409	2015-04-21 03:51:42	@Techno-Tut Same questions as everyone else: what other gems do you have installed? In particular, what version of `listen` (if any)? What exact invocation of `sass --watch` are you using? Is there anything unusual about the file or directory you're watching—symbolic links, on a different drive, anything like that?	nex3	Techno-Tut
1407	2014-09-10 13:34:42	@joshuakelly, i encountered situations where you have no other options. Imagine that: 1. you have a page component with a complex HTML structure, 2. you have to nest its instances into one another, 3. the looks of an instance should vary depending on its context (e. g. how deep it's nested, what's its state, etc). In this case, it becomes impossible to target elements by single class because thei…	lolmaus	joshuakelly
1405	2014-08-29 11:28:53	What @lolmaus is trying to say is that before posting issues you should look through at least the currently open issues to see if someone else has the same problem, even if the title isn't the same. This issues is more or less an exact duplicate of the currently open (and still at the top of the issue queue) #1395 As an aside, @lolmaus, I'd encourage you to read the [Sass Community Guidelines](ht…	Snugug	lolmaus
1402	2014-08-28 14:18:02	Thank you for your research, @Snugug. O_O	lolmaus	Snugug
1402	2014-08-28 14:23:23	@Snugug thanks for the info. I do have a lot of nested maps, so I frequently use `map-fetch`. I did see a notable performance gain from caching, enough to implement it. I think I created around 3-4 different caching maps for specific repeated tasks, such as fetching the same value 4 times for each breakpoint. Went from compile times of around ~300s to ~200s. But, this might also be because I move…	ezekg	Snugug
1402	2014-08-28 18:32:01	@ezekg Can you come up with an example where you're seeing exponential behavior that doesn't involve pulling in all of flint? @Snugug I have a hard time believing that `call` is actually faster than a literal function call, since all it does is construct a function call node and run it.	nex3	Snugug
1402	2014-08-28 18:32:01	@ezekg Can you come up with an example where you're seeing exponential behavior that doesn't involve pulling in all of flint? @Snugug I have a hard time believing that `call` is actually faster than a literal function call, since all it does is construct a function call node and run it.	nex3	ezekg
1402	2014-08-28 19:04:57	@nex3 I can't tell you why or how. I can tell you that [at this place in Singularity](https://github.com/Team-Sass/Singularity/blob/1.x.x/stylesheets/singularitygs/_api.scss#L58), having run tests with a direct function call vs `call`, `call` was faster.	Snugug	nex3
1402	2014-08-29 08:35:26	@nex3 for what it's worth, I just revisited `call` vs direct function call and it being faster only appears to still hold true for Sass 3.3. In Sass 3.4 the two methods appear to be identically fast.	Snugug	nex3
1402	2014-10-01 23:37:06	@nex3 @Snugug just an update on this, I reversed the order that I am merging maps with `map-merge`; I'm now placing the newest item at the beginning as opposed to the end. My performance benchmarks (from Flint's test suite) show an increase of 23%. Gained another 15% by writing a `map-fetch` function in Ruby to use, when available, in place of the one written in pure Sass. Still haven't had time …	ezekg	Snugug
1402	2014-10-01 23:37:06	@nex3 @Snugug just an update on this, I reversed the order that I am merging maps with `map-merge`; I'm now placing the newest item at the beginning as opposed to the end. My performance benchmarks (from Flint's test suite) show an increase of 23%. Gained another 15% by writing a `map-fetch` function in Ruby to use, when available, in place of the one written in pure Sass. Still haven't had time …	ezekg	nex3
1400	2014-08-27 17:11:32	@okolehao, please remove large pieces of code and share them via https://gist.github.com .	lolmaus	okolehao
1400	2014-08-27 17:46:33	Thanks @lolmaus - reproed on SASSmeister https://gist.github.com/okolehao/98870871ec1d40263e8e Change config to 3.4.1 and it fails (Invalid CSS after "": expected selector, was "0%") , swap back to 3.3.14 and it compiles	okolehao	lolmaus
1398	2014-08-28 20:39:09	We used this syntax to convert &mdash;as mentioned in [Sass official' docs](http://sass-lang.com/documentation/file.SASS_REFERENCE.html#syntax): So maybe we need to try with what you suggest. Is there a specific documentation for this somewhere? Ping @pascalduez.	HugoGiraudel	pascalduez
1398	2014-09-12 21:43:24	@HugoGiraudel All those comments look fine to me (modulo #1432). What's wrong with them?	nex3	HugoGiraudel
1397	2014-08-25 19:35:11	@lolmaus understood, I use bundler in my Ruby projects. In this case I am using sass as a general utility to watch/compile minify my scss files. I should create a Gemfile for these projects though.	danreed121	lolmaus
1396	2014-08-25 18:42:42	@Snugug, it's not a font issue: the old CSS output should've produced the same characters as the new one. And the guy is only unhappy with the new output. @slawaEremin, that's intended and valid CSS. Extract from Sass 3.4.0 [changelog](http://sass-lang.com/documentation/file.SASS_CHANGELOG.html): > Sass now follows the CSS Syntax Level 3 specification for determining a stylesheet’s encoding. In a…	lolmaus	Snugug
1396	2014-08-25 18:42:42	@Snugug, it's not a font issue: the old CSS output should've produced the same characters as the new one. And the guy is only unhappy with the new output. @slawaEremin, that's intended and valid CSS. Extract from Sass 3.4.0 [changelog](http://sass-lang.com/documentation/file.SASS_CHANGELOG.html): > Sass now follows the CSS Syntax Level 3 specification for determining a stylesheet’s encoding. In a…	lolmaus	slawaEremin
1396	2014-08-26 10:00:42	@dwightjack, well, if you have a reason that forces your team into using obsolete IDEs, it might as well justify using an older version of Sass?	lolmaus	dwightjack
1396	2014-08-26 10:22:09	I assume we can close this one. @dwightjack is right that this is a duplicate of #1395 which is older and has a better formulated title.	lolmaus	dwightjack
1395	2014-08-26 10:41:04	@lolmaus Compliance matters, but sometimes projects didn't comply :p > I've specifically tried it and Sass 3.4.1 does not produce a BOM for me (though it didn't convert \f000 into Unicode for some reason, i had to manually type  into the source Sass). I've experienced the conversion problem just with .sass extension and sass syntax. switching to .scss works as expected	dwightjack	lolmaus
1395	2014-08-26 11:00:20	@dwightjack, tried with `.sass`, still no BOM.	lolmaus	dwightjack
1395	2014-08-26 12:08:22	@lolmaus yep the BOM issue doesn't come up by changing extension, what's changing is that with .scss `\f000` is preserved, while with .sass it's converted in ``	dwightjack	lolmaus
1395	2014-08-26 16:20:14	@lolmaus it's right in the documentation. If you output in compressed style and any utf-8 chars are detected, the file is outputted as UTF-8 with a BOM.	probablyup	lolmaus
1395	2014-09-03 17:55:02	@chrisdrackett, it shouldn't make any difference. Do you have your icon font applied correctly?	lolmaus	chrisdrackett
1395	2014-09-03 18:37:32	@nex3 It seems like there's no good way to construct an escape sequence now. I think we need a fn to construct a character from an escape value. E.g. `char("f205")` would return the equivalent of `"\f205"`.	chriseppstein	nex3
1395	2014-09-04 18:22:43	@chriseppstein I agree we should have a function that does that, although that's more the purview of #659.	nex3	chriseppstein
1395	2014-09-19 01:28:32	@nex3 Any ETA on when we might see this? Thanks!	probablyup	nex3
1395	2014-09-19 21:16:54	@danny-englander `$fatag: \f02b;` should still work in 3.4. @3lux Not particularly. There's a lot to do, and this isn't particularly high on the priority list.	nex3	danny-englander
1395	2014-09-24 20:28:24	@nex3 <code>$fatag: \f02b;</code> does not work in 3.4.x. it outputs <code>\f02b</code> which throws off any icon webfonts being used. Has anyone found a workaround for this? looks like going back to 3.3.x is the only solution that I can find	jonofthedead	nex3
1395	2014-09-26 21:54:29	Please explain precisely what output you're expecting in terms of the generated CSS rather than the browser behavior. @jonofthedead, just saying "this does not work" doesn't help me understand what output you expected and in what way the new output doesn't work.	nex3	jonofthedead
1395	2014-09-26 22:13:44	So Natalie, if I have: $contentvar: "\f001"; .class:before{ content: $contentvar; } I expect the css output to be: .class:before{ content: "\f001"; } But what is getting output is: .class:before{ content: "fi"; } On Fri, Sep 26, 2014 at 5:54 PM, Natalie Weizenbaum < notifications@github.com> wrote: > Please explain precisely what output you're expecting in terms of the > generated CSS rather than…	jonofthedead	jonofthedead
1395	2014-09-26 22:27:14	@jonofthedead, but it still works: http://sassmeister.com/gist/22743e406eeb3744988c	lolmaus	jonofthedead
1395	2014-09-26 22:28:10	@jonofthedead you're not getting the separate characters "f" and "i", you're getting the ligature "". This is the [value of U+F001](http://www.fileformat.info/info/unicode/char/f001/index.htm), and is [entirely equivalent to including the ASCII escape sequence](http://dev.w3.org/csswg/css-syntax-3/#escaping). If a browser is interpreting the two differently, that would be very surprising and wou…	nex3	jonofthedead
1395	2014-10-02 16:15:41	@Stephn-R Thank you for the tip! I'm really glad that I found it after spending two hours on trying to finding solution for the same problem.	FlyingDR	Stephn-R
1395	2014-10-02 16:41:21	Thank you @Stephn-R for figuring that out, it was driving me nuts! Here is a reusable function to use else where if needed.	tjbenton	Stephn-R
1395	2014-10-19 23:41:15	I experienced this after regenerating all our scss recently. We deploy stylesheets that are shared by multiple apps (explicitly, they load the same URL). One site had issues and was displaying the ligature "". As near as I can tell, the only reason for the difference on that one site is that it serves HTML with ISO-8859-15 encoding specified in the http header. Does the encoding of the HTML page…	bboyle	tjbenton
1395	2014-10-24 20:02:17	@bboyle What browser(s) are you seeing the incorrect encoding on? Does the issue go away if you replace the unicode character with an explicit escape? Are you using the compressed output format?	nex3	bboyle
1395	2014-10-25 12:22:15	@nex3 This happens to me in Firefox on OS X. It did some research and the last I checked they knew about the bug, but I don't think anyone was working on fixing it.	whaaaley	nex3
1395	2014-10-30 23:45:01	@bboyle Are you using compressed mode? Sass uses a BOM rather than a `@charset` there so save space. Alternately, what happens on your test page if you manually add a BOM to `unicode-no-charset.css`?	nex3	bboyle
1395	2014-10-31 20:09:42	@bboyle Glad to hear that Chrome isn't misbehaving. @dustindowell22 What exact behavior were you seeing on Firefox? Did the document have a BOM, a `@charset` declaration, or neither? What version of Firefox were you testing?	nex3	bboyle
1395	2014-11-02 20:49:52	@nex3 In Firefox 33 and 33.0.2 (latest) on OS X 10.9.5 and then after I upgraded to 10.10, I'm getting square ligatures. I tried with and without `@charset: "UTF-8";`. No BOM. I'm compiling the latest Font-Awesome. It doesn't matter which output style is selected. Works everywhere else though. Chrome, Safari, Opera on desktop and Chrome, Opera, Firefox on Android. It's just desktop Firefox for me.	whaaaley	nex3
1395	2014-11-10 19:27:08	@nex3 Finally sat down and found my problem. Total fail on my part. I had an old Font-Awesome font installed locally from a looong time ago. Firefox wasn't pulling them in and my font paths were wrong. I completely forgot I did that. My bad. Everything is good and working. Sorry about that.	whaaaley	nex3
1395	2014-12-01 14:01:40	I got the "" issue, too. In my case it only happend in a speciific combination: I stored the unicode in a sass variable like `$icon: "\f006";` and used it (in another file) with `content: $icon;` This for this works fine (sass 3.4.5)! After running critical css (https://github.com/pocketjoso/penthouse) over it, it writes "" inside the critical inline part. And only for the unicode stored inside…	larsbo	Stephn-R
1395	2014-12-01 16:36:30	Your welcome @larsbo! As for a more permanent fix, @nex3, is it possible to include a new function that kinda does the following: Is this realistic or should we stick with rough fixes like these?	Stephn-R	larsbo
1395	2014-12-01 16:36:30	Your welcome @larsbo! As for a more permanent fix, @nex3, is it possible to include a new function that kinda does the following: Is this realistic or should we stick with rough fixes like these?	Stephn-R	nex3
1395	2015-01-01 05:18:34	After a ton of trying to work around this I finally hit this thread, Thanks a ton @larsbo!! Here is the problem that I saw, below is a link to a gist that documents the solution. I am trying to create a list that holds the names to all the icons in my icon font. I am working on a very large website in a large company. Our icon font is organized in sections and is located in the PUI in the unicode…	coltpini	larsbo
1395	2015-01-16 21:34:03	@mariusc23 Can you produce a reproduction of the chrome bug? That is, a CSS file + an HTML file (with a correctly-declared encoding) that produces the right glyph for an escape but not for the literal character? @coltpini Sass strings have the same semantics as CSS strings, which is why you're seeing that behavior. To the eyes of CSS (and thus Sass as well), `\e900` is a single character in a str…	nex3	coltpini
1395	2015-01-16 21:34:03	@mariusc23 Can you produce a reproduction of the chrome bug? That is, a CSS file + an HTML file (with a correctly-declared encoding) that produces the right glyph for an escape but not for the literal character? @coltpini Sass strings have the same semantics as CSS strings, which is why you're seeing that behavior. To the eyes of CSS (and thus Sass as well), `\e900` is a single character in a str…	nex3	mariusc23
1395	2015-01-17 16:46:19	@nex3, Sorry I am not trying to argue or anything here. Our perspectives might be just a little different is all. I updated the codepen to show the js. http://codepen.io/coltpini/pen/gbmNrx and maybe where I am wrong is this assumption. JS "renders" to DOM and Sass renders to CSS. With that mentality. JS: "\e9" + "00" => e900 JS: "\\e9" + "00" => \e900 JS: "\"\\e9" + "00\"" => "\e900" Sass: "\e9"…	coltpini	nex3
1395	2015-01-23 23:47:09	Yes. The problem I am running into is that in my css I need `"\e900"` so that the browser can take that and put it into the unicode char. The only thing I can get, with out the workaround, is `"é00"` or `"\\e900"` both of which won't give me the char in the PUA. Your post gave me another thought so I updated http://codepen.io/coltpini/pen/gbmNrx with an icon5 span that tries to break everything o…	coltpini	nex3
1395	2015-10-02 22:31:15	@PCateNumbersUSA @RichardSison We plan to add a flag to always escape non-ASCII characters, as well as a function to take a Unicode code point number and return its corresponding character. This issue is marked "help wanted", though, which indicates that external contributions will be the best way to make that happen.	nex3	PCateNumbersUSA
1395	2016-02-08 08:28:27	Thank you @Stephn-R your little snippet is very helpful and solved my long lasted problem.. Thanks again from INDIA..	bantya	Stephn-R
1395	2016-02-10 06:54:32	No problem @bantya ! I still use the work around to this day	Stephn-R	bantya
1395	2016-06-01 07:39:36	After hours of searching I came across your comment @Perkovec. Works like a charm! Thanks.	rickdoesburg	Perkovec
1393	2014-08-28 23:33:11	@magnetikonline Weird indeed. For me, watching for a complete directory works the first time when I make changes but then after that I have to either delete the .sass-cache folder and re-run sass --watch ~/example:~/example2	aft3rlife	magnetikonline
1393	2014-08-28 23:46:30	Okay @nex3 - think I'm onto something, --watch is now (I swear it was failing _all the time_ when I raised this!) only when I give an _absolute_ directory watch path. I run sass via this script to keep the `.sass-cache` directory out of my project(s). https://gist.github.com/magnetikonline/5735040 So from that - this works: this does not:	magnetikonline	nex3
1393	2014-08-28 23:49:58	Still can't reproduce this, even using 1.9.3p484 and using identical invocations to the opening example. I could still use a Gemfile, though. @magnetikonline I've been running with absolute paths without reproducing the issue, although the fact that it matters for you is certainly interesting information. Can you reproduce this if you run without your script or any additional flags on just a dumm…	nex3	magnetikonline
1393	2014-08-28 23:51:27	@nex3 yeah tested that... I have symlinks to project paths and have even tried with/without the symlinks to the project roots. In every case if I give a relative path it's now working fine - absolutes (which my script does via `pwd`) fails to watch. **EDIT:** actually, now I'm getting confused :smile: it's the symlinks that are doing it.	magnetikonline	nex3
1393	2014-08-28 23:57:33	@nex3 yeah I get an initial build, afterwards `touch` to a file does nothing/no recompile. Just to confirm I have isolated it to giving a watch path that is part of symlink (soft, not hard symlink). Even with the sass-globbing library enabled/disabled it's consistent behaviour. This used to be okay with pre 3.4 releases.	magnetikonline	nex3
1393	2014-08-29 00:04:24	@nex3 yep - at least for me :) Revised my sass watch script - now getting the resolved path using `pwd -P`, does the trick for me. :smile: . https://gist.github.com/magnetikonline/5735040/revisions **EDIT:** thanks heaps Natalie, appreciate your time on this. For me at least, I'm a happy camper now :)	magnetikonline	nex3
1393	2014-09-05 19:01:25	Hey @imohkay, try locking your Sass version and its dependencies with Bundler. Install Bundler with `gem install bundler`. Create a `Gemfile` in the root of your project with the following content: If you're using Compass, also add this: Then run `bundle install` in that folder. Then try using Sass/Compass command line prepending it with `bundle exec`. E. g.: or If the issue persists, share your …	lolmaus	imohkay
1393	2014-09-06 22:12:23	@imohkay Might be worthwhile for @nex3 to provide the output for the following. Pete	magnetikonline	nex3
1393	2014-09-06 22:12:23	@imohkay Might be worthwhile for @nex3 to provide the output for the following. Pete	magnetikonline	imohkay
1393	2014-09-12 20:58:31	@imohkay I'd still like more details about your directory structure. @DinkoMiletic `--watch` only watches the files and directories you explicitly pass to it. You're telling it to just watch `style.scss`, not anything it imports. You probably want to run `sass --watch .:css` or possibly `sass --watch style.scss:style.css lib:.`.	nex3	DinkoMiletic
1393	2014-09-12 20:58:31	@imohkay I'd still like more details about your directory structure. @DinkoMiletic `--watch` only watches the files and directories you explicitly pass to it. You're telling it to just watch `style.scss`, not anything it imports. You probably want to run `sass --watch .:css` or possibly `sass --watch style.scss:style.css lib:.`.	nex3	imohkay
1393	2014-09-13 18:05:26	@nex3 my directory structure is a main.scss inside /assets/sass and I have a folder at /assets/css where the sass files are to be compiled to css. Inside assets/sass is a partials folder: i.e. /assets/sass/partials. The main.scss contains the import directives, so basically the only compiled file is main.css inside /assets/css. Again, to clarify, no libraries like compass/bourbon and just a stati…	imohkay	nex3
1393	2015-04-21 03:48:14	@djonatanb If you're having trouble with the `guard` or `listen` executables, you should report that on those packages' repos, not here.	nex3	djonatanb
1390	2016-05-20 21:59:36	@chriseppstein Can this be closed out, or is there more you want to do?	nex3	chriseppstein
1388	2014-08-22 11:56:38	@lolmaus that bug says attribute selectors. Mine is just a class selector.	satya164	lolmaus
1388	2014-08-22 11:57:15	@satya164, sorry, i gave wrong issue number. I've modified my comment, adding the valid issue number.	lolmaus	satya164
1388	2014-08-22 11:58:01	@lolmaus Thanks. Closing this issue.	satya164	lolmaus
1383	2014-08-22 20:23:30	@DirtyHerri that's a different issue. I've filed it as sass/sass#1391.	nex3	DirtyHerri
1382	2014-10-24 20:07:17	@zquintana What versions of Sass and Ruby are you using? How about gems?	nex3	zquintana
1382	2014-10-24 20:37:33	@nex3 Thanks for responding, it turns out it was a problem on my end. I had 2 directories with same structure and was running the command from the wrong directory. Thanks again, and sorry about that.	zquintana	nex3
1378	2014-08-19 17:52:56	@nex3 According to @patw0929 the sass version was 3.3	chriseppstein	nex3
1378	2014-08-19 17:52:56	@nex3 According to @patw0929 the sass version was 3.3	chriseppstein	patw0929
1373	2014-08-22 22:53:18	@brian-hay I'd expect that to produce	nex3	brian-hay
1373	2014-08-23 04:09:30	@nex3 the SASS documentation doesn't seem to be clear on this but I personally I would have thought that for the ":expanded" style, it's more consistent to have each selector on it's own line (i.e. line break after comma), rather than grouping pseudo selectors.	brian-hay	nex3
1373	2014-08-23 04:14:24	@nex3 Disclosure: I work a lot with Drupal and its code style guidelines (and automated code review tools) demand one selector per line. So, I'm happy to acknowledge my bias / self-interest :-) Regardless I think one selector per line (always breaking at comma) is more consistent and easier to code because there are no special cases.	brian-hay	nex3
1369	2014-08-10 00:26:58	@hail2u thanks for the heads-up on that. I'm moving over from LESS due to work so I'm still trying to get my bearings in SCSS. I'm curious of the reason for this extra syntax since the docs state `&` as a reference to the parent selector.	subhaze	hail2u
1369	2014-08-14 18:25:49	As mentioned by @hail2u, This is addressed in 3.4	chriseppstein	hail2u
1368	2014-08-09 15:16:51	@geddski update Sass to 3.4.x, as it [introduced the `&` back into SassScript](https://github.com/sass/sass/blob/master/doc-src/SASS_CHANGELOG.md?utm_content=buffer8987d&utm_medium=social&utm_source=twitter.com&utm_campaign=buffer#340-unreleased); that feature isn't available in 3.3 for reasons explained [here](https://gist.github.com/nex3/8050187). I have a project that uses a custom Ruby functi…	ezekg	geddski
1366	2014-08-07 00:00:30	@briangonzalez The importer is not allowed to be nil. Can I see a stack trace and also a list of rubygems that you are using with your project?	chriseppstein	briangonzalez
1366	2014-08-07 20:28:47	Just following up as a maintainer of the `sass-json-vars` repo. @chriseppstein -- is the recommended route to implement an `mtime` method as you have done in `sass-globbing`? If not, is there a reference you could point me to for the best practice for implementing an `Importer` plugin? Here is what I am referencing: https://github.com/chriseppstein/sass-globbing/blob/master/lib/sass/globbing/impo…	nhunzaker	chriseppstein
1366	2014-08-07 21:32:08	@nhunzaker looks great :+1:	chriseppstein	nhunzaker
1357	2015-10-29 03:51:14	@nex3 That is not true. The inline option say, include the source text in the sourcemap. Not how .map file link to the source file. As @donotknow say, setting the sourcemap option to inline or file produce the same result. Obviously this is incorrect and broken in sass compiler. I have tested it on version 3.4.6. The result is the same as @donotknow finding. Please reopen this ticket. This is a v…	jamesmoey	nex3
1357	2015-10-29 03:51:14	@nex3 That is not true. The inline option say, include the source text in the sourcemap. Not how .map file link to the source file. As @donotknow say, setting the sourcemap option to inline or file produce the same result. Obviously this is incorrect and broken in sass compiler. I have tested it on version 3.4.6. The result is the same as @donotknow finding. Please reopen this ticket. This is a v…	jamesmoey	donotknow
1349	2015-06-10 12:52:26	Though, very little chances, :+1: for reconsideration. @chriseppstein > But we are reticent to introduce new syntax and break future compatibility for this case. May we ask, what exactly potentially it may break in future? Brackets and dot notations are so common in popular programming languages those days that I really hardly imagine what else for they can be used in future.	ArmorDarks	chriseppstein
1349	2015-07-13 15:27:41	Sorry in advance for the lengthy post, but someone need to do it. This is a reply to [#1739 (comment)](https://github.com/sass/sass/issues/1739#issuecomment-111102236). @HugoGiraudel, @davidkpiano, @ArmorDarks I understand that sass is a function based language and that's part of the reason I love using it because it makes doing difficult tasks easy; however using functions **alone** to handle ma…	tjbenton	ArmorDarks
1349	2015-07-13 16:06:59	@tjbenton Thanks for your post! I totally support it Just to mention, `dot` notation not always means using of dots. Some langauge using a another syntax — for exmple, PHP implements `foo->bar` instead of `foo.bar`. But dot so far seems to be the most common and the most comfortable syntax.	ArmorDarks	tjbenton
1349	2015-07-13 16:42:16	@tjbenton P.S. Sassdash supports the lodash way of delimiting keys with dots: `$value: _get($map, 'foo.bar.baz');` and it checks if `foo.bar.baz` is an existing key first. I'm still on the fence, though. The native Sass `map-get` works like JavaScript's handling of _maps_, not objects, which makes sense since map keys can be anything, not just strings or numbers. You'd still have to do `Map.proto…	davidkpiano	tjbenton
1349	2015-07-13 17:22:12	@davidkpiano I have seen the sassdash implementation of `_get` before and I forgot to add it to the list of the different way's libs handle maps. While it does allow you to use dot notation which is cool. It's still a hackey solution that we shouldn't have to deal with, and something like getting and setting a nested property in a map should be standard across the board for sass but every lib imp…	tjbenton	davidkpiano
1349	2015-07-13 19:40:32	@ArmorDarks He did say > "Maybe it's something we can include in a future release if people find it useful." > @chriseppstein If we can get the word out, and let people know about this issue then maybe it will gain some traction and it might get reopened for consideration.	tjbenton	chriseppstein
1349	2015-07-13 19:40:32	@ArmorDarks He did say > "Maybe it's something we can include in a future release if people find it useful." > @chriseppstein If we can get the word out, and let people know about this issue then maybe it will gain some traction and it might get reopened for consideration.	tjbenton	ArmorDarks
1349	2015-07-13 19:54:14	@tjbenton Sure @HugoGiraudel I know you had different position regarding dot notation in past. Can you make any comments based on https://github.com/sass/sass/issues/1349#issuecomment-120967912 and https://github.com/sass/sass/issues/1739#issuecomment-111181142? Thanks in advance	ArmorDarks	tjbenton
1349	2015-07-14 18:29:11	I'm with @tjbenton on this, it needs to be supported.	ds8k	tjbenton
1349	2015-07-14 18:38:02	couldnt agree more with @tjbenton #freedotnotation !	mdsither	tjbenton
1349	2015-07-14 18:38:40	With @tjbenton on this. Please support.	alexandreescu	tjbenton
1349	2015-07-14 19:21:47	@tjbenton knows whats up!	Happelation	tjbenton
1349	2016-05-03 03:39:19	@ArmorDarks There are recursive/deep map functions coming up in the next version of Sass. For now, you can easily just use a library like [Sassdash](https://github.com/davidkpiano/sassdash) if you really want dot notation:	davidkpiano	ArmorDarks
1349	2016-05-03 08:03:20	@davidkpiano The fact that the 2nd argument of the _get method contains dots does not make it a dot accessor. This would be: `$palette.primary.dark`. I gave my opinion on this topic already: dot notation is fine when you use strings as keys, like JavaScript objects. It is a whole another story when a map key can be of any type.	HugoGiraudel	davidkpiano
1349	2016-05-03 14:05:25	@davidkpiano This doesn't solve situations, when you have nested lists (arrays) inside maps (objects). You will get same mess of nested functions. Sassdash makes it better, that true. But making things better not always means solving them. Particularly, Sassdash's `_get` due to slicing and substitutions will have larger impact on performance on large projects (my assumption) than native implement…	ArmorDarks	HugoGiraudel
1349	2016-05-03 14:05:25	@davidkpiano This doesn't solve situations, when you have nested lists (arrays) inside maps (objects). You will get same mess of nested functions. Sassdash makes it better, that true. But making things better not always means solving them. Particularly, Sassdash's `_get` due to slicing and substitutions will have larger impact on performance on large projects (my assumption) than native implement…	ArmorDarks	davidkpiano
1349	2016-05-04 00:26:06	I finally gave up and switched to stylus, dot notation problem: solved! On Tuesday, May 3, 2016, Serj Lavrin notifications@github.com wrote: > @davidkpiano https://github.com/davidkpiano This doesn't solve > situations, when you have nested lists (arrays) inside maps (objects). You > will get same mess of nested functions. > > Sassdash makes it better, that true. But making things better not alwa…	mistersender	HugoGiraudel
1349	2016-05-04 00:26:06	I finally gave up and switched to stylus, dot notation problem: solved! On Tuesday, May 3, 2016, Serj Lavrin notifications@github.com wrote: > @davidkpiano https://github.com/davidkpiano This doesn't solve > situations, when you have nested lists (arrays) inside maps (objects). You > will get same mess of nested functions. > > Sassdash makes it better, that true. But making things better not alwa…	mistersender	davidkpiano
1349	2016-05-04 03:31:57	@mistersender thanks for the tip, I'll checkout stylus also!	johnnyshields	mistersender
1349	2016-05-04 06:56:12	@mistersender Of course that is none of my business, but if your choice of CSS preprocessor relies on the ability to use dot-notation, I am afraid you missed the point.	HugoGiraudel	mistersender
1348	2014-07-31 20:28:39	@chriseppstein I guess my problem with using a mixin is that the name `mixin` makes sense when you are mixing function into a selector, but here it feels like it is being misused, and the necessity of the unused `$temp` variable only makes it feel more so. It feels kind of hacky. This feels like a perfectly reasonable (and helpful) use-case to me that can only be achieved in a convoluted way. Wou…	Undistraction	chriseppstein
1348	2014-08-01 07:13:11	@cimmanon Because in your example you are using it to mix-in a selector to the root of the document which is doing what the name `mix-in` in this context implies – mixing in properties to selector or mixing in selectors to the document. In my example it mixes-in absolutely nothing. I am using it only as a way create a context (for want of a better word) where I am able to call a function. The bi-…	Undistraction	cimmanon
1348	2014-08-01 20:50:16	@chriseppstein Concur. I don't want to encourage functions with side effects.	nex3	chriseppstein
1348	2014-08-01 21:12:53	@chriseppstein Thanks for taking the time to respond. I appreciate it.	Undistraction	chriseppstein
1348	2014-08-15 12:07:39	In most modern programming languages, especially the scripted ones, there is no distinction between _functions_ (return a value without side effects) and _procedures_ (cause side effects without returning a value). Instead, there are _methods_ that do both things. I see no reason why Sass should uphold the distinction. In fact, Sass functions _are_ side effects-capable already, so the distinction…	lolmaus	Snugug
1348	2014-08-15 12:14:12	@lolmaus that's literally where I'm linking to. Already there.	Snugug	lolmaus
1348	2014-08-15 12:17:34	@Snugug, you rock.	lolmaus	Snugug
1348	2014-08-15 18:20:14	@Undeterminant, 1. Sass is not a functional language and is never going to be. Having a single functional-like restriction and forcing numerous users to work around it is pointless. 2. CSS is all about side effects, though this fact is not relevant to the matter. 3. Sass is a _programming_ language of sorts. It uses a lot of techniques from general purpose programming languages and more technique…	lolmaus	Undeterminant
1348	2014-08-15 19:14:25	@lolmaus You haven't really explained why side effects are good. I've spent the last 3 years in Haskell land and I haven't missed side-effects one bit. I haven't really missed variables, either. Keep in mind that not everyone who's using Sass is an experienced programmer. Functions with side effects are more difficult for novices to understand. You argue that it would be a minor quality of life i…	cimmanon	lolmaus
1348	2014-08-15 20:30:38	> I've spent the last 3 years in Haskell land and I haven't missed side-effects one bit. I haven't really missed variables, either. > ... > It just sounds like you're clinging to inferior programming patterns because you haven't learned that there are better, safer ways of achieving the same result. Those are just different paradigms. Functional programming is not by default better than non-funct…	lolmaus	Undistraction
1348	2014-08-15 20:30:38	> I've spent the last 3 years in Haskell land and I haven't missed side-effects one bit. I haven't really missed variables, either. > ... > It just sounds like you're clinging to inferior programming patterns because you haven't learned that there are better, safer ways of achieving the same result. Those are just different paradigms. Functional programming is not by default better than non-funct…	lolmaus	Snugug
1341	2014-07-29 20:46:54	@nex3 :+1: ?	chriseppstein	nex3
1339	2014-08-01 18:16:58	@lolmaus is correct; we don't want to step on CSS's toes here.	nex3	lolmaus
1332	2014-07-25 21:27:18	@lolmaus is right: we aren't going to support a non-CSS-compatible color literal format.	nex3	lolmaus
1332	2014-07-25 21:28:31	@tabatkins is there a spec for that up somewhere?	nex3	tabatkins
1328	2014-07-20 21:25:45	@robwierzbowski :exclamation: I just noticed that if we replace all backslashes with forward slashes, it works! I've tried that after reading your linked Jekyll thread which mentions [Ruby normalizing the path separators to forward slashes](https://github.com/jekyll/jekyll/issues/1948#issuecomment-32447533). I'm not sure but, IIRC, Sass recommends always using forward slashes.	UltCombo	robwierzbowski
1328	2014-07-25 21:03:01	Sass should always accept native-style paths. @UltCombo can you confirm whether `File.mtime()` fails on Windows-style paths (or paths with mixed backslash and forward-slash separators) fails on Windows in general?	nex3	UltCombo
1328	2014-07-25 23:25:56	@nex3 This seems to be a rather localized issue. I've only managed to reproduce it using the `--update` option and with a path containing an upper case letter. In this case, the drive letter is being appended at the end of the path. Test cases: It emits a different error with `--force`, but due to the same reason I believe. Weirdly enough, the error does not happen when using a relative path from…	UltCombo	nex3
1328	2014-07-26 00:37:49	@UltCombo That looks like Sass is having trouble splitting apart the two paths. We do have logic for doing that correctly on absolute Windows paths, though, and the original error doesn't include the appended path. It's especially strange that the order of the two paths is reversed. Can you try applying the following diff, run the example again, and include the output here?	nex3	UltCombo
1328	2014-07-26 03:25:19	@nex3 here it is:	UltCombo	nex3
1328	2014-08-01 18:14:16	@UltCombo I think I've figured out what's going on here. Try this diff and let me know if it fixes the issue:	nex3	UltCombo
1328	2014-08-01 18:32:34	@nex3 Thanks for the effort, but same error still. I should have some free time later today, I could try to trace this issue but I'm not really a Ruby guy. I'll be up for a remote debugging with TeamViewer or similar if you'd like.	UltCombo	nex3
1328	2014-08-01 20:35:40	@nex3 I'm still using Sass 3.3.10, I can upgrade to 3.3.12 or bleeding edge if you'd like.	UltCombo	nex3
1328	2014-08-02 01:10:26	@nex3 yay, you got it! It works now, good job.	UltCombo	nex3
1327	2014-07-21 22:11:47	@ezekg Can you give me a use case where detecting this helps you do a work around?	chriseppstein	ezekg
1305	2014-07-06 19:56:39	@iManu If you're reporting an issue, you really need to look at the compiled CSS to confirm that it is behaving improperly. Sass will only prevent you from creating syntactically invalid CSS. It won't protect you from creating invalid selectors or use nonexistant properties or various other things that browsers won't understand. http://sassmeister.com/gist/7aca93066481ac3c96c3 Your sample Sass ge…	cimmanon	iManu
1305	2014-07-06 20:12:14	> @cimmanon: > > Your sample Sass generates this: > > > > In order for a browser to see this as a valid selector, it has to understand both `::-webkit-input-placeholder` and `:-moz-placeholder`. There isn't such a browser. I see it works the way you say, but why? It kinda contradicts my experience. Shouldn't the comma make it two separate selectors? Or is there special treatment for pseudoelement…	lolmaus	cimmanon
1305	2014-07-06 20:15:19	@lolmaus http://stackoverflow.com/questions/13816764/what-is-the-rationale-behind-dropping-css-rules-with-an-invalid-selector	UltCombo	lolmaus
1305	2014-07-06 20:18:39	@lolmaus http://www.w3.org/TR/CSS21/syndata.html#rule-sets > The selector (see also the section on selectors) consists of everything up to (but not including) the first left curly brace ({). A selector always goes together with a declaration block. When a user agent cannot parse the selector (i.e., it is not valid CSS 2.1), it must ignore the selector and the following declaration block (if any) …	cimmanon	lolmaus
1305	2014-07-06 22:23:43	@iManu No problem, and yeah, that's what I attempted to explain in my first comment. `;)` I've also linked to a mixin which does that job in my first comment.	UltCombo	iManu
1305	2014-07-06 23:07:59	This seems like it is a legitimate situation where sass can raise an error. I've been caught by this one and it's quite hard to debug. Hunt & pecked on my iPhone... Sorry if it's brief! > On Jul 6, 2014, at 12:56 PM, cimmanon notifications@github.com wrote: > > @iManu If you're reporting an issue, you really need to look at the compiled CSS to confirm that it is behaving improperly. Sass will onl…	chriseppstein	iManu
1305	2014-07-06 23:58:11	@chriseppstein what would be the specific rules to throw an error? - When a selector contains more than one vendor-prefixed selector? - When a vendor-prefixed selector is combined (`,`) with another selector? In this case, both selectors will work in one browser and both will fail in another browser. This is probably unintended, but might be intended by the author as well. Ultimately, trying to s…	UltCombo	chriseppstein
1304	2014-07-04 13:39:38	Thanks @lolmaus this really helps.	P233	lolmaus
1304	2014-07-04 17:06:28	Hi @lolmaus , It seems using comma can only create a list of two space separated lists, but how can I create a list of multiple lists? Here is my code: http://sassmeister.com/gist/47ef0a768698e0ba1e70 I am expecting to output Is there a way to do that? thanks	P233	lolmaus
1304	2014-07-04 17:33:51	@lolmaus Thank you for your reply. unfortunately in my project the sub-list is not a single value, it has 3-5 values. That would be a pain to create such a list. I'd better find another way. Thanks again!	P233	lolmaus
1304	2014-07-04 17:36:13	@P233, you could recieve more help if you provided a SassMeister demo of what you're actually trying to achieve.	lolmaus	P233
1304	2014-07-04 18:34:26	Thank @lolmaus . I am creating a new Gird System and doing some test. A function will grab data from Sass map and create a comma separated list of multiple space separated lists, and then pass the list to Sass 3.3 `@each` directive to generate grids. That's why I was focusing on creating list. I just did some test that I might use a `@for` loop and the `nth()` function instead of `@each`. I'll ke…	P233	lolmaus
1304	2014-07-04 20:46:38	@P233, have a look at this example: http://sassmeister.com/gist/74c2bba1ac3744a236d2 For grids, you should check out [Singularity](https://github.com/Team-Sass/Singularity). It has this all figured out. For advanced list manipulations, have a look at [SassyLists](https://github.com/Team-Sass/SassyLists/) from @HugoGiraudel.	lolmaus	P233
1304	2014-07-04 20:48:24	> @P233, have a look at this example: http://sassmeister.com/gist/74c2bba1ac3744a236d2 Why don't you use `join`?	HugoGiraudel	P233
1304	2014-07-04 20:52:59	@HugoGiraudel, `join` produces a flattened result of certain list type.	lolmaus	HugoGiraudel
1304	2014-07-05 17:43:50	@lolmaus all my values are generated by function, and the list has to be created by `@for` loop, I am afraid that I can't use your `join-lists` function. I should explain the circumstance more clearly: - A function will generate several space separated list - the amount of sub-list is uncertain but can be known - I need combine all sub-lists into one comme separated list, so I can pass it to a `@…	P233	lolmaus
1304	2014-07-31 09:15:51	@lolmaus @HugoGiraudel I've finished the first version of my grid system. please have a look :) https://github.com/P233/Rebar-Grid As you can see in https://github.com/P233/Rebar-Grid/blob/master/rebar-grid/data/_container-list.scss#L37 , I need to combine multiple lists inside a `@for` loop. That why I am looking for a way to combine list. @nex3 Thank you for your reply, the `append()` only acce…	P233	nex3
1304	2014-07-31 09:15:51	@lolmaus @HugoGiraudel I've finished the first version of my grid system. please have a look :) https://github.com/P233/Rebar-Grid As you can see in https://github.com/P233/Rebar-Grid/blob/master/rebar-grid/data/_container-list.scss#L37 , I need to combine multiple lists inside a `@for` loop. That why I am looking for a way to combine list. @nex3 Thank you for your reply, the `append()` only acce…	P233	HugoGiraudel
1304	2014-07-31 09:15:51	@lolmaus @HugoGiraudel I've finished the first version of my grid system. please have a look :) https://github.com/P233/Rebar-Grid As you can see in https://github.com/P233/Rebar-Grid/blob/master/rebar-grid/data/_container-list.scss#L37 , I need to combine multiple lists inside a `@for` loop. That why I am looking for a way to combine list. @nex3 Thank you for your reply, the `append()` only acce…	P233	lolmaus
1304	2014-07-31 20:40:14	@P233 Use `join()` to combine two lists and provide a separator value for the result.	chriseppstein	P233
1304	2014-07-31 21:00:38	Hi @chriseppstein I have a few space separated lists and I'd like to combine them into one big comma separated list, like this `one two, three four, five six`, this list has three values and each value is a space separated sub list. But if I use `join()` and set comma as separator, I will get a single list with 6 values: `one, two, three, four, five, six`.	P233	chriseppstein
1304	2014-07-31 21:39:44	Thanks @chriseppstein, I am currently using this way in my project. In http://sass-lang.com/documentation/Sass/Script/Functions.html#append-instance_method, `appen()` only accept single value, and we cann't directly combine two list with `append()` But if we `append()` a list to `()` first and keep appending other lists, it works as expected. My question is why we have to append list to `()` firs…	P233	chriseppstein
1304	2014-07-31 21:52:32	@P233 right. because you're saying add the `$two` list as a single element to the `$one` list when you do append like that. Basically, you're not treating $one and $two the same. If you need $one to be a comma delimited list containing a space delimited list you should declare it with a trailing comma, then it will work like you want it to.	chriseppstein	P233
1304	2014-07-31 21:58:57	@chriseppstein Thank you so much, I understand now.	P233	chriseppstein
1303	2014-07-04 05:31:16	Thanks @jina for the effort	paazmaya	jina
1300	2014-06-27 13:34:41	Actually it work.... :/ you have to excuse me @chriseppstein for not believe you at the beginning but I can't understand why now it work... I already tried to update compass gem and it didn't work. Also I still don't get why one computer works without the need of this gem compass specification and the other don't. In addiction I can't understand why it complains just about middleman and never tal…	gsambrotta	lolmaus
1300	2014-06-27 13:34:41	Actually it work.... :/ you have to excuse me @chriseppstein for not believe you at the beginning but I can't understand why now it work... I already tried to update compass gem and it didn't work. Also I still don't get why one computer works without the need of this gem compass specification and the other don't. In addiction I can't understand why it complains just about middleman and never tal…	gsambrotta	chriseppstein
1298	2014-06-24 18:09:30	@lolmaus I've heard browsers are already promising to support it, or have already implemented it in their development branches. Two notes: I couldn't find anything for Opera, and IE only has a 'we're looking into it' promise. https://code.google.com/p/chromium/issues/detail?id=384254 https://bugzilla.mozilla.org/show_bug.cgi?id=1024642 https://bugs.webkit.org/show_bug.cgi?id=133804 https://connec…	pdaoust	lolmaus
1298	2014-06-25 03:37:04	@Snugug duh, of course -- totally forgot that Opera had dropped their own engine. Thanks for the reminder :)	pdaoust	Snugug
1291	2014-06-24 17:04:09	@Undeterminant that doesn't work. strings are equal despite their quotes.	chriseppstein	Undeterminant
1291	2015-11-12 10:14:17	@Undeterminant - let me give you an example: `font-family` must have quotes because of the commas. the other properties of `$typography` could be anything. I use this functions which I wrote as helpers for layout variables: I get an error from SASS: > DEPRECATION WARNING: Passing 14px, a non-string value, to unquote() > will be an error in future versions of Sass. If I don't use `unquote` in my `…	yairEO	Undeterminant
1291	2015-11-12 14:07:39	@yairEO You don't need quotes here, you need parentheses.	cimmanon	yairEO
1291	2015-11-12 14:23:07	:+1:@cimmanon's answer is the correct approach, since one of the items in that list may also be quoted: e.g.	lunelson	cimmanon
1291	2015-11-13 20:33:23	@nex3 is this "planned" to do `str-is-quoted($str)`?	hcatlin	nex3
1291	2015-11-13 20:49:13	@hcatlin Quick nit: are there any other types besides a string that can be quoted? Will the function be called `str-is-quoted` or `is-quoted`? Might be good to choose the latter so that any non-string will always return false (e.g. `is-quoted(12)`)	davidkpiano	hcatlin
1291	2015-11-14 00:39:34	@nex3 Just clarifying... so in this case, we would name it `str-is-quoted()` until post-4.0 when it will convert to `is-quoted()` with in the `str` package. So this should be implemented as I specified?	hcatlin	nex3
1289	2014-06-17 20:19:06	@ezekg, please describe a situation where an API mixin would accept user input with arbitrary styles and override some of them.	lolmaus	ezekg
1289	2014-06-17 20:33:28	@lolmaus I'll use the example of a grid system. Assuming the grid system has a global config file, which lets you define a float direction. Let's say we chose a float direction of left, but for a few areas on our project, we need the float direction to be right. It's not logical to have a `$float` argument for the mixin if it would only be used in edge cases, so we can define an exception using t…	ezekg	chriseppstein
1289	2014-06-17 20:33:28	@lolmaus I'll use the example of a grid system. Assuming the grid system has a global config file, which lets you define a float direction. Let's say we chose a float direction of left, but for a few areas on our project, we need the float direction to be right. It's not logical to have a `$float` argument for the mixin if it would only be used in edge cases, so we can define an exception using t…	ezekg	lolmaus
1289	2014-06-17 20:36:14	This is a feature we decided long ago not to support, and our reasoning then still holds true now. At a high level, features like this treat the document structurally rather than semantically. What I mean by that is that they ignore how the styles will apply to HTML (the semantics), and instead focus just on how they exist in the document: what properties are contained within each rule block, wha…	nex3	chriseppstein
1289	2014-06-17 20:48:41	@ezekg, Sass has both named arguments and argument defaults. Your example is _perfectly_ solved with that: Not only this is already possible with Sass, but this syntax is shorter than what you suggest and allows customization (e. g. automatically apply margins on the given direction of floating). And if your case is VERY rare, you can just override defaults below the mixin call, producing slight …	lolmaus	chriseppstein
1289	2014-06-17 20:48:41	@ezekg, Sass has both named arguments and argument defaults. Your example is _perfectly_ solved with that: Not only this is already possible with Sass, but this syntax is shorter than what you suggest and allows customization (e. g. automatically apply margins on the given direction of floating). And if your case is VERY rare, you can just override defaults below the mixin call, producing slight …	lolmaus	ezekg
1289	2014-06-17 20:58:08	@lolmaus I know about named arguments and argument defaults. I updated my post above with another example, as well as the full use-case for a feature like this. https://gist.github.com/ezekg/ccf842e5ee74287f1868 Using maps seems very hacky and like @chriseppstein said, not like CSS.	ezekg	chriseppstein
1289	2014-06-17 20:58:08	@lolmaus I know about named arguments and argument defaults. I updated my post above with another example, as well as the full use-case for a feature like this. https://gist.github.com/ezekg/ccf842e5ee74287f1868 Using maps seems very hacky and like @chriseppstein said, not like CSS.	ezekg	lolmaus
1289	2014-06-17 21:02:22	@ezekg, still a synthetic example. Can you describe a situation where this approach is very very necessary?	lolmaus	ezekg
1289	2014-06-17 21:03:14	@nex3 I agree. That gist is something we can throw darts at if you're intested in pursuing this. @lolmaus I don't want people to put styles into maps. That's _exactly_ what I'm trying to avoid. We can say "don't do that" but if people want to write powerful pure-sass implementations of non-trivial things, they end up _having_ to do that. Consider a RTL flipping feature. Sure you can make `$right`…	chriseppstein	nex3
1289	2014-06-17 21:03:14	@nex3 I agree. That gist is something we can throw darts at if you're intested in pursuing this. @lolmaus I don't want people to put styles into maps. That's _exactly_ what I'm trying to avoid. We can say "don't do that" but if people want to write powerful pure-sass implementations of non-trivial things, they end up _having_ to do that. Consider a RTL flipping feature. Sure you can make `$right`…	chriseppstein	lolmaus
1289	2014-06-17 21:11:15	@chriseppstein, thank you for a convincing example. It's hard to disagree. But when i was reading your example, i thought that dynamic RTL/LTR support is a very advanced and very rare feature. That a person doing it is ready to withstand extra difficulty and complexity. Are there more common use cases for that? The second thing that i thought about is that your examples are an ideal case for a CS…	lolmaus	chriseppstein
1289	2014-06-18 13:35:07	@lolmaus so, we should resort to a post-processor to clean up messy code instead of preventing it in the first place? Isn't that in opposition to the point you just made earlier about messy code? Just because the person is more advanced in the language **does not** mean that they should have to deal with extra complexity and hacky workarounds. @chriseppstein I just looked over your gist and I rea…	ezekg	chriseppstein
1289	2014-06-18 13:35:07	@lolmaus so, we should resort to a post-processor to clean up messy code instead of preventing it in the first place? Isn't that in opposition to the point you just made earlier about messy code? Just because the person is more advanced in the language **does not** mean that they should have to deal with extra complexity and hacky workarounds. @chriseppstein I just looked over your gist and I rea…	ezekg	lolmaus
1289	2014-06-18 13:41:49	@ezekg, i didn't say that you should. I only meant that if you're already in a desperate need for clean-up routines, there are tools you can start using right away. I like @chriseppstein's approach as much as you do, though it still seems to be very hard to deal with all edge cases when parsing JSONified (mapified) styles.	lolmaus	chriseppstein
1289	2014-06-18 13:41:49	@ezekg, i didn't say that you should. I only meant that if you're already in a desperate need for clean-up routines, there are tools you can start using right away. I like @chriseppstein's approach as much as you do, though it still seems to be very hard to deal with all edge cases when parsing JSONified (mapified) styles.	lolmaus	ezekg
1289	2014-06-18 13:51:54	@Anahkiasen, that's because @nex3 closes most feature requests right away, but this time he made an exception. :)	lolmaus	nex3
1289	2014-06-18 13:51:54	@Anahkiasen, that's because @nex3 closes most feature requests right away, but this time he made an exception. :)	lolmaus	Anahkiasen
1289	2014-06-27 03:31:48	@nex3 @chriseppstein I think we should continue to discuss a feature like this.	ezekg	nex3
1289	2014-06-27 03:31:48	@nex3 @chriseppstein I think we should continue to discuss a feature like this.	ezekg	chriseppstein
1287	2014-06-16 18:56:51	@lolmaus it looks like this is requesting a source-to-source transformation, not an output optimization. @savingschampion doing this with intervening source code is unsafe, since the order of rules matters to CSS.	nex3	savingschampion
1287	2014-06-16 18:56:51	@lolmaus it looks like this is requesting a source-to-source transformation, not an output optimization. @savingschampion doing this with intervening source code is unsafe, since the order of rules matters to CSS.	nex3	lolmaus
1287	2014-06-17 09:49:24	@nex3 Sass wouldn't decide the order of the source, it would replicate the current order. All it would do is merge duplicate branches, keeping duplicate style attributes in previously declared order. Unless there is something I'm missing?	savingschampion	nex3
1287	2014-06-17 14:51:56	@savingschampion the element `img` in your second example could be matched by a multitude of selectors, not just the ones prefixed with `.img-container`. Which selectors match is not determinable by sass, therefore it should not change the order of selectors - even the ones which seem not to be related. _edit: some code_ Here you can't merge the `.img-container .img` at the bottom with the top on…	apfelbox	savingschampion
1282	2014-06-14 09:54:20	@lolmaus +1 @nex3 In recent releases of Ruby Test::Unit has been deprecated in favour of minitest	movitto	nex3
1282	2014-06-14 09:54:20	@lolmaus +1 @nex3 In recent releases of Ruby Test::Unit has been deprecated in favour of minitest	movitto	lolmaus
1282	2014-06-28 00:11:16	@nex3, hey srry for belated response. Had missed a few instances where the old API was used. Travis is now green.	movitto	nex3
1277	2014-06-10 15:31:03	@Snugug Thanks for fast response. I read these posts earlier. I'm aware of these changes. What doesn't change the fact that I can't use multiple selectors now... In my current project I used a lot of multiple classes selectors like the example above. It would be great if I could get the string in some way from ampersand (&) and use interpolation like this Any ideas to solve this problem?	hinok	Snugug
1275	2014-06-14 10:26:05	@nex3 done. I hope I've handled it correctly. I'm presuming we don't need to handle `$keys` as a keyword argument.	myabc	nex3
1270	2014-06-06 20:50:07	Scientific notation is currently only supported on the master branch. On stable, what's going on here is that `1E5DF` is being parsed as two values, just as @FWeinb said: `1E` and `5DF`. When serializing a space-separated list of values, Sass always separates them with spaces. However, Sass also includes some heuristics for determining when a plain property declaration doesn't need to be parsed, …	nex3	FWeinb
1269	2014-06-06 01:14:40	@andrew Thanks!	chriseppstein	andrew
1269	2014-06-06 21:02:48	@nex3 you'll need to be the one who does this. I don't have admin access to the sass repo. Let me know what you need.	chriseppstein	nex3
1266	2014-06-04 08:37:27	@lolmaus: @kalopsia just wants the system to be so flexible, that the content can either be wrapped by a regular class, or by a `@media` tag.	apfelbox	lolmaus
1266	2014-06-04 09:35:57	@apfelbox, thx.	lolmaus	apfelbox
1266	2014-06-04 10:47:04	@apfelbox, thank you for support. I'm from Russia and my language knowledge is limited :) @lolmaus thank you for examples, but you the last offered solution is identically to mine (and I have long used it as well as I hadn't asked you how to solve it, so it is not XY problem, but still thx). From my point of view it will be useful store "@media" rule in the string and then escape it. Thats all!)	timfayz	apfelbox
1266	2014-06-04 10:47:04	@apfelbox, thank you for support. I'm from Russia and my language knowledge is limited :) @lolmaus thank you for examples, but you the last offered solution is identically to mine (and I have long used it as well as I hadn't asked you how to solve it, so it is not XY problem, but still thx). From my point of view it will be useful store "@media" rule in the string and then escape it. Thats all!)	timfayz	lolmaus
1266	2014-06-04 20:47:00	@lolmaus, I think this comment should be typed first. Explanation why this feature can't be easily implemented much more useful and doesn't cause additional issues.	timfayz	lolmaus
1266	2014-06-07 08:44:40	@nex3 , thank you for explanation.	timfayz	nex3
1260	2016-04-22 19:49:06	@biblesyme can you please open a new issue with your stack trace and using the latest version of sass?	chriseppstein	biblesyme
1256	2014-06-05 00:55:20	@nex3, you had comments here (https://github.com/nex3/sass/issues/1122#issuecomment-37700189) that succinctly describe why changing how key lookup works might be a good idea. Particularly: "If [value] doesn't mean the exact same thing in all contexts, even if the differences seem benign, it encourages users to believe that other values may mean different things in other contexts." and "...they ma…	honzie	nex3
1256	2014-06-06 18:26:48	@nex3 I'm having a hard time justifying saying no here given that we automatically unquote strings when being interpolated in a selector. An error in all cases would be a better experience, IMO.	chriseppstein	nex3
1256	2014-06-06 20:55:53	First of all, it's clear that supporting unquoted map keys causes a substantial amount of confusion with colors. I'm very tempted to just make Sass emit a warning whenever _either_ an unquoted string or a color is used as a map key in a map literal. This does violate the invariant that any Sass value can be used as a key, but I think (given that these keys may be added programmatically) the benef…	nex3	chriseppstein
1256	2014-06-06 21:01:32	> Sass emit a warning whenever either an unquoted string or a color is used as a map key in a map literal. :-1: That is going to cause a lot of heartache and ugly code. @nex3 this isn't a map problem. it's a color output problem. that has been the source confusion for quite some time even before maps. The issue only matters when the keys are placed into selectors.	chriseppstein	nex3
1256	2014-06-06 21:48:26	@nex3 We currently automatically unquote any quoted string that is interpolated into a selector because we know that quotes are not legal in that context. So my point is that we already are special-casing output of interpolation in a selector. I see two possible approaches. We make it so that in a selector context named colors always output as a string instead of as a color irrespective of the ou…	chriseppstein	nex3
1256	2015-12-19 10:21:18	@nex3 good point! > Sass interprets property values in the same way CSS does This is a crucial insight. The problem case is when Sass interprets things which aren't property values (they're keys in a map, which is a data structure with no CSS equivalent) as if they were. > why color functions don't work with named colors This is perhaps they key to fixing this. The only time Sass functionality de…	barneycarroll	nex3
1256	2015-12-19 10:25:59	@nex3 sorry, just reading back through the thread again - is this suggestion what the v4 alpha commit [here](https://github.com/sass/sass/commit/5bba828be89461043564911a7cdf08eec35dc359) is about?	barneycarroll	nex3
1254	2014-05-20 20:45:11	@nordfjord that's a different error message. That looks like your load paths are mixing UTF-8 and CP850 character encodings, which probably indicates a configuration issue on your end.	nex3	nordfjord
1253	2014-05-19 10:04:33	@lolmaus the spec http://www.w3.org/TR/CSS2/syndata.html#charset says: > @charset must be written literally, i.e., the 10 characters '@charset "' (lowercase, no backslash escapes), followed by the encoding name, followed by '";'.	mprins	lolmaus
1253	2014-05-19 10:10:23	Thank you for correcting me, @mprins. I've looked into a more recent spec: - http://www.w3.org/TR/css3-syntax/#determine-the-fallback-encoding - http://www.w3.org/TR/css3-syntax/#charset-rule and found that the `@charset` rule was regulated by the CSS2 spec to be parsed in binary form. O_o Thus, case sensitivity.	lolmaus	mprins
1253	2014-05-19 12:34:49	@lolmaus actually, the spec doesn't exactly say, that it is case insensitive. The `@charset"` is parsed binary, then encoding `XX*`, then `";`. The encoding `XX*` is interpreted as ASCII (doesn't say anything about case (in)sensitivity). > Otherwise, check the byte stream. If the first 1024 bytes of the stream begin with the hex sequence > 40 63 68 61 72 73 65 74 20 22 XX\* 22 3B > where each XX …	apfelbox	lolmaus
1253	2014-05-20 07:35:56	@nex3 are you sure about that? The first link from @lolmaus mentions > 4) Otherwise, use utf-8 as the fallback encoding.	apfelbox	nex3
1253	2014-05-20 07:35:56	@nex3 are you sure about that? The first link from @lolmaus mentions > 4) Otherwise, use utf-8 as the fallback encoding.	apfelbox	lolmaus
1251	2014-05-19 21:38:02	Why are you nesting this? Edit: I see your explanation now. @apfelbox is right, you need to use @root with this. @nex3 I think it's a bug that @font-face bubbles.	chriseppstein	apfelbox
1251	2014-05-19 21:43:15	@atombender, I understand the intent of nesting, but the font-face declaration won't actually do anything unless the new font-family name you've declared is referenced. You can namespace the font family name if you want make certain the name doesn't "leak" out of your widget.	xiwcx	atombender
1251	2014-05-30 18:34:06	@chriseppstein Handling this is an interesting question. It's an intentional feature that unknown directives are bubbled (b8f4bab008b196b2ed8028635beb932533caa72c), and currently we have no special logic for `@font-face` so it falls into this category. I'm a little leery of adding this sort of special logic; it violates our general policy of encoding the semantics of specific CSS identifiers as l…	nex3	chriseppstein
1250	2014-05-15 11:06:43	my god... I'm a dumbass... Thanks @Snugug	larrybotha	Snugug
1247	2014-05-28 19:23:37	Having a map like @chriseppstein described would be cool, but I think I'm kind of nerdy about this. A string is probably well enough for most cases.	HugoGiraudel	chriseppstein
1247	2015-06-12 11:35:07	@chriseppstein What is the status on this? :)	HugoGiraudel	chriseppstein
1243	2014-05-09 20:40:20	@nex3 I think the proposed behavior is more in line with the way we handle directive bubbling and would make sass more consistent. There are some theoretical changes to cascade resolution if we made this change. We can detect this (same property used by a selector with the same specificity) and deprecate it. Honestly, I don't think it will affect that many users. They can either move the property…	chriseppstein	nex3
1243	2014-05-09 20:46:29	@nex3 and @chriseppstein Thanks for the consideration -- I can imagine that it's a difficult issue now that this is out in the wild. I figured that a number of people would be relying on the current behaviour (either intentionally or unintentionally). I thought of suggesting a compiler option, but that doesn't feel right because a Sass file should always compile down to the same CSS file (compres…	pdaoust	nex3
1243	2014-05-09 20:46:29	@nex3 and @chriseppstein Thanks for the consideration -- I can imagine that it's a difficult issue now that this is out in the wild. I figured that a number of people would be relying on the current behaviour (either intentionally or unintentionally). I thought of suggesting a compiler option, but that doesn't feel right because a Sass file should always compile down to the same CSS file (compres…	pdaoust	chriseppstein
1242	2014-05-06 17:02:25	The syntax you're looking for is: You pass in the variable name as a string because, if you pass in `$variable` it'll try to pass the value of a potentially non-existent variable. **Edit**: @lolmaus I see you beat me to it :) I started writing this before I went for coffee.	pdaoust	lolmaus
1237	2014-05-02 19:35:26	Interesting, thanks for that link, @robocoder.	nex3	robocoder
1227	2014-07-30 06:41:40	@nex3 What if sass would detect automatically, where the variable is used and writes the new calculated properties into that media query? For example: At compiling sass detects where the variable $container-width is used and compiles to:	bahuma20	nex3
1224	2014-04-22 07:49:42	@lolmaus I think you'll have to write a function to test approximate equality. The difference is about 0.0000000000001 something like that (but I did one test only with 0.1 + 0.02)	cahnory	lolmaus
1224	2014-04-22 14:43:29	And then you'll can't differentiate 0.12 from 0.11999999999999… and that's another issue. Like @HugoGiraudel said, Javascript has the same problem and @nex3 seems to say that the issue is related to float number and not just sass. In fact I'm pretty sure I saw a floating number issue with PHP too but can't remember it. I'm not saying there is no solution but that it seems to be a language agnosti…	cahnory	HugoGiraudel
1224	2014-04-22 14:43:29	And then you'll can't differentiate 0.12 from 0.11999999999999… and that's another issue. Like @HugoGiraudel said, Javascript has the same problem and @nex3 seems to say that the issue is related to float number and not just sass. In fact I'm pretty sure I saw a floating number issue with PHP too but can't remember it. I'm not saying there is no solution but that it seems to be a language agnosti…	cahnory	nex3
1224	2014-04-24 19:00:33	@chriseppstein, thank you for supporting the discussion. Creating such a function is trivial. The problem here is that it's very bulky to use. What about creating a group of approximate comparison operators, with tolerance controlled by a configuration variable? I'd suggest putting the variable onto the upcoming `sass.json`, but i've got a feeling that @nex3 will be against exposing a variable, c…	lolmaus	nex3
1224	2014-04-24 19:00:33	@chriseppstein, thank you for supporting the discussion. Creating such a function is trivial. The problem here is that it's very bulky to use. What about creating a group of approximate comparison operators, with tolerance controlled by a configuration variable? I'd suggest putting the variable onto the upcoming `sass.json`, but i've got a feeling that @nex3 will be against exposing a variable, c…	lolmaus	chriseppstein
1223	2014-04-21 19:44:38	@Snugug Oh ok, well that makes sense now. I was using the article below as a reference, but I can see that `tint()` and `shade()` are part of [Bourbon](http://bourbon.io/), and I was mistaken to think that they were Sass color functions. http://robots.thoughtbot.com/controlling-color-with-sass-color-functions Looking forward to Sass supporting `tint()` and `shade()` some time soon. Thanks!	ricardozea	Snugug
1220	2014-04-18 20:44:35	@nex3 rather than abruptly closing this PR, please describe "weird global effects" and other concerns you have. The paths feature is explicitly requested in import_v2 wishlist and something that the community finds value in, but you seem to disagree here. Paths is a basic feature and critical to how other static file tools use ie. RequireJS. If you can describe your thoughts on this matter, we ca…	drewwells	nex3
1220	2014-04-18 22:55:14	@nex3 My comment was directed to @drewwells and @emphaticsunshine. I don't understand why the features in Sass 3.3 are not sufficient for them.	chriseppstein	emphaticsunshine
1220	2014-04-18 22:55:14	@nex3 My comment was directed to @drewwells and @emphaticsunshine. I don't understand why the features in Sass 3.3 are not sufficient for them.	chriseppstein	nex3
1220	2014-04-18 22:55:14	@nex3 My comment was directed to @drewwells and @emphaticsunshine. I don't understand why the features in Sass 3.3 are not sufficient for them.	chriseppstein	drewwells
1220	2014-04-18 23:02:12	@chriseppstein, what feature? > Imports may contain #{} interpolation, but only with certain restrictions. It’s not possible to dynamically import a Sass file based on a variable; interpolation is only for CSS imports. As such, it only works with url() imports. For example: Issues have been filed #1218 , but marked as duplicate #739, a ticket with no obvious objective.	drewwells	chriseppstein
1220	2014-04-18 23:09:16	@drewwells In that ticket, @nex3 explained that you can define a mixin that implements the branching logic that you need. #739 is a generic proposal to allow interpolation within and conditionals around @import statements.	chriseppstein	nex3
1220	2014-04-18 23:09:16	@drewwells In that ticket, @nex3 explained that you can define a mixin that implements the branching logic that you need. #739 is a generic proposal to allow interpolation within and conditionals around @import statements.	chriseppstein	drewwells
1220	2014-04-18 23:44:57	You're saying we should put our entire codebase in mixins? If I told my team that is the solution offered by SASS, they would throw me in the mad house. On Fri, Apr 18, 2014 at 6:09 PM, Chris Eppstein notifications@github.comwrote: > @drewwells https://github.com/drewwells In that ticket, @nex3https://github.com/nex3explained that you can define a mixin that implements the branching logic > that …	drewwells	drewwells
1217	2014-04-16 21:28:45	Yep, this is a duplicate. Thanks @cimmanon.	nex3	cimmanon
1213	2014-04-12 01:00:11	@nex3 - You already do this for variables (making $foo-bar and $foo_bar equivalent). I think this is simply an extension of the policy to be code aesthetic neutral. It would make it possible to actually choose best in class components rather than being stuck choosing monolithic libraries. IMO, that makes it worthy of Sass-core. @cimmanon - You already have to be careful about name collisions & sc…	stubbornella	nex3
1213	2014-04-12 01:00:11	@nex3 - You already do this for variables (making $foo-bar and $foo_bar equivalent). I think this is simply an extension of the policy to be code aesthetic neutral. It would make it possible to actually choose best in class components rather than being stuck choosing monolithic libraries. IMO, that makes it worthy of Sass-core. @cimmanon - You already have to be careful about name collisions & sc…	stubbornella	cimmanon
1213	2014-04-12 01:29:27	@nex3 Enabling mix-and-match frameworks is a core use case for sass. Every framework that generates selectors could build selector style generation into their capabilities but that's a lot of work and it's unlikely that any framework would do this given the readability impact to their code. @snugug That would be fine if the framework exposes a placeholder API, but this use case is to support fram…	chriseppstein	nex3
1213	2014-04-12 02:05:26	Yeah, these libs aren't built with placeholder selectors. You could argue that they should be, but I'm not so sure since you do end up wanting to use most of their classes and it would make interacting with the libraries much more complex. On Sat, Apr 12, 2014 at 11:29 AM, Chris Eppstein notifications@github.com wrote: > @nex3 Enabling mix-and-match frameworks is a core use case for sass. Every f…	stubbornella	nex3
1213	2014-04-12 02:23:13	@chriseppstein I'd argue that the core ask is to be able to normalize class names across multiple frameworks in a controlled way. Assuming an individual framework doesn't share the exact same class name (and said class name doesn't do something different across multiple frameworks) that `@extend` would work for that. If it doesn't fit that case, you'll have a problem regardless of if Sass did it …	Snugug	chriseppstein
1213	2014-04-12 10:44:58	@chriseppstein I happen to know that the frameworks she's talking about so not use compound class selectors so while you are absolutely correct, that is not the use case here.	Snugug	chriseppstein
1213	2014-04-14 23:07:03	@stubbornella Hyphen-neutrality in variables and mixins is less about a policy of being aesthetically neutral and more about historical backwards-compatibility with stylesheets that were written before we allowed hyphens in Sass identifiers. @chriseppstein We can support this explicitly by supporting the ability to `@use` a stylesheet in a way that makes its selectors visible for extension but no…	nex3	chriseppstein
1213	2014-04-14 23:07:03	@stubbornella Hyphen-neutrality in variables and mixins is less about a policy of being aesthetically neutral and more about historical backwards-compatibility with stylesheets that were written before we allowed hyphens in Sass identifiers. @chriseppstein We can support this explicitly by supporting the ability to `@use` a stylesheet in a way that makes its selectors visible for extension but no…	nex3	stubbornella
1212	2014-04-10 01:00:42	@chadjuehring If you run: `sudo ARCHFLAGS=-Wno-error=unused-command-line-argument-hard-error-in-future gem update` and allow all of your gems do update, can you then compile?	tbremer	chadjuehring
1212	2014-04-11 20:06:42	You shouldn't need to install any extra gems to use `sass --watch`. It includes a bundled version of `listen` which should work out of the box, in part because gems like `nio4r` are so difficult to install. @tbremer Can you provide an example stylesheet directory that you're seeing compilation problems on? Also, can you run `gem list listen` and include the output here? @chadjuehring Can you run …	nex3	tbremer
1212	2014-04-11 20:06:42	You shouldn't need to install any extra gems to use `sass --watch`. It includes a bundled version of `listen` which should work out of the box, in part because gems like `nio4r` are so difficult to install. @tbremer Can you provide an example stylesheet directory that you're seeing compilation problems on? Also, can you run `gem list listen` and include the output here? @chadjuehring Can you run …	nex3	chadjuehring
1212	2014-04-11 20:56:19	I can't fathom why running Sass would try to _compile_ sqlite3. @chadjuehring, did it look like it was actively compiling, or just printing some output that was stored somewhere? If anyone else is seeing this issue, getting a stack trace for it would be great.	nex3	chadjuehring
1212	2014-04-11 21:04:50	From what i could tell, it seemed to be dumping the contents of a gem_make.out file, but unfortunately I also have absolutely zero idea why that would happen. On Fri, Apr 11, 2014 at 3:56 PM, Nathan Weizenbaum <notifications@github.com > wrote: > > I can't fathom why running Sass would try to _compile_ sqlite3. > @chadjuehring https://github.com/chadjuehring, did it look like it was > actively co…	chadjuehring	chadjuehring
1212	2014-04-12 15:54:07	@nex3, thanks for the response.... Here is the file structure we are currently using with a little bit of explanation on whats happening: Here is a screen shot, if that helps visualize anything for you: ![screen shot 2014-04-12 at 10 35 05 am](https://cloud.githubusercontent.com/assets/2998575/2687511/4819b974-c25a-11e3-8c75-53f656f0c87e.png) Next: if i run `gem list listen` the output it: If I r…	tbremer	nex3
1212	2014-04-14 22:38:22	@tbremer is there any chance you could tar up your directory and send it to me so I can test it locally?	nex3	tbremer
1212	2014-04-15 16:13:00	@nex3 gladly -- whats the best way to get this to you? Also, in preparing to send you the directories I wanted to test everything again. Uninstalled and reinstalled SASS (it updated to version 3.3.5). I put the directories on my Desktop (~/Desktop) and was able to compile the css as would be expect. Though I did get the "Listen will fall back to polling" error. Are there any known issues of runni…	tbremer	nex3
1212	2014-04-15 19:19:32	> @nex3 gladly -- whats the best way to get this to you? Email it to nex342@gmail.com. > Uninstalled and reinstalled SASS (it updated to version 3.3.5). I put the directories on my Desktop (~/Desktop) and was able to compile the css as would be expect. Though I did get the "Listen will fall back to polling" error. It's strange that it would fall back to polling. Do you still have `rb-fsevent` ins…	nex3	nex3
1212	2014-04-15 22:01:17	@nex3 Emailed! > It's strange that it would fall back to polling. Do you still have rb-fsevent installed? You were right about rb-fsevent, I forgot to reinstall after installing SASS again, does not fall back to polling now. > Does this mean you can no longer reproduce the issue you were seeing earlier? > This shouldn't matter, but it's not impossible that it does. If you can still reproduce the …	tbremer	nex3
1212	2014-04-25 21:38:12	@tbremer I can't reproduce this; I may not be doing it right, or it may be because I'm not on OS X. Can you explain exactly what you're modifying that's causing it not to recompile? Are there any files that _do_ cause it to recompile? Also, can you reproduce this if you install a different version of listen via `gem install listen`?	nex3	tbremer
1212	2014-05-07 18:33:45	I am convinced this is a lone issue that has to do something with our larger file structure. I have tried testing this in many different scenarios and the one thing I keep coming back to is our actual codebase. So, it's something to do with the way that we architected our directory structure. I have found a suitable work around using FSWatch (from Homebrew) and running a `sass --update $scss:$css…	tbremer	nex3
1206	2014-04-11 19:45:02	@pdaoust is right, this is already supported on master.	nex3	pdaoust
1203	2015-01-30 20:10:45	@yisibl what do you mean?	nex3	yisibl
1203	2016-04-11 02:32:03	@nex3 Sorry, I was wrong. Sass can support all CSS Selectors 4 Syntax in advance.	yisibl	nex3
1201	2014-04-04 15:37:37	Hmmm. I would have thought that #363 would have fixed this. Still, @lolmaus is right, if you require an exact string, use quotes for words that are also colors -- compressed output could result in a selector you don't want.	chriseppstein	lolmaus
1200	2014-04-04 00:10:51	@HugoGiraudel thanks for the tip, wonder if its been fixed. @lolmaus I am using the latest version of Sass but I'll verify my Grunt set-up isn't doing something funny.	ptlu	HugoGiraudel
1200	2014-04-04 00:10:51	@HugoGiraudel thanks for the tip, wonder if its been fixed. @lolmaus I am using the latest version of Sass but I'll verify my Grunt set-up isn't doing something funny.	ptlu	lolmaus
1200	2014-04-04 20:46:30	@ptlu I'm seeing your expected output on 3.3.4. This looks similar to #1148, so I suspect something about your local setup is misconfigured to use an older version of Sass. Try running `gem uninstall --all sass` and then `gem install sass` to make sure you only have the most recent version installed.	nex3	ptlu
1199	2014-04-01 22:10:57	Wowww!!! eval is not evil!!! huauhahu... @lolmaus How can I make a push for $map in Sass? **Javascript Example**	lagden	lolmaus
1199	2014-04-01 22:22:48	@Anahkiasen, you forgot an assignment and lost a bracket. Should be: If you're lucky to use Compass and Bundler, try [Sassy Maps](https://github.com/Team-Sass/Sassy-Maps/). They lt you do this: Saves you one layer of parens.	lolmaus	Anahkiasen
1196	2014-04-11 01:57:28	@nex3 I'm working on a fix for [sprockets-sass](https://github.com/petebrowne/sprockets-sass/issues/26), but I could use some input from you. I could [remove the custom Importer](https://github.com/petebrowne/sprockets-sass/tree/sass-3.3) and follow Sprockets' lead, but I lose some important functionality as a result. Can you think of any other options? Is the requirement for Importers to be mars…	petebrowne	nex3
1194	2015-10-09 12:51:55	@nex3 What was the solution for @import directives are not allowed inside mixins and functions?	jgacuca567	nex3
1194	2015-10-10 04:32:14	@nex3 How did you solve the problem?	jgacuca567	nex3
1193	2014-04-04 22:45:09	@nex3 : How would a module-based import model allow for polyfilling?	jslegers	nex3
1193	2014-04-05 08:53:44	@nex3 : So modules are somewhat like namespaces? I can't really say I favor that... Also, my use case requires the exact opposite behavior. Suppose that I'm using Sass in combination with Compass and Cascade Framework : - If Cascade Framework defines `str-replace`, my custom project will use that definition. If not, it will use its own definition. - If Compass defines `str-replace`, Cascade Frame…	jslegers	nex3
1193	2014-04-12 13:55:48	@nex3 : **Both techniques increases the portability** of any code between different platforms. They just have different use cases : - **Namespaces** (which you seem to refer to as modules) are used to define logic specific to a particular library, framework or application. They isolate classes and methods to provide freedom with regards to naming conventions without any risk for conflict with oth…	jslegers	nex3
1191	2014-03-27 08:28:12	`sass --trace --watch css/` is not going to resolve your issue. This command will produce a meaningful stacktrace which might help @nex3 to understand the reason behind your issue.	lolmaus	nex3
1189	2014-04-04 21:07:48	@nex3 selector comments are on by default in compass. I've fielded countless "I hate the comments that compass litters my css output with" Many times they don't even realize that feature can be turned off. even though there's a comment that explains how to do in by default in the configuration file. I think it's useful, but it's also going to be a support issue. A sass config will significantly i…	chriseppstein	nex3
1188	2014-03-25 21:43:09	@xiwcx is right. `@at-root` isn't part of a selector, it's a directive that's followed by a selector.	nex3	xiwcx
1187	2014-03-25 11:34:08	@meefox if that is indeed the expected result, this sounds like it's related to, if not a duplicate of, #241	Snugug	meefox
1184	2014-03-28 03:44:40	@phasebash I have [a commit](https://github.com/nex3/sass/commit/dbc8e02cd398d86013859067718e3dc011067358) on the stable_3_2 branch that does exactly that. However, a user reported that it didn't fix the problem. Can you please test against that branch and let me know if it's working for you? I don't have access to a windows box for testing >_<	chriseppstein	phasebash
1184	2014-03-28 04:08:20	@phasebash I just installed it :) My email is chris@eppsteins.net thanks!	chriseppstein	phasebash
1184	2014-03-28 15:40:54	@phasebash it hasn't been released yet. if you checkout the git repo, switch to that branch, you can then `rake package` to make a gem file that can be installed locally.	chriseppstein	phasebash
1184	2014-04-04 01:57:58	@chriseppstein Thanks, I'll try your official patch now.	phasebash	chriseppstein
1175	2014-03-17 17:59:42	Thank you for keeping the 3.2 branch healthy, @chriseppstein.	lolmaus	chriseppstein
1175	2014-03-17 22:40:26	@nex3 Yes, I will own the 3.2 stable releases.	chriseppstein	nex3
1171	2014-03-19 19:56:26	@nex3 Cool, and thanks. (I assume you refer to sstephenson/sprockets#541? Any other changes I should expect to wait for?)	smudge	nex3
1167	2014-08-22 14:25:10	@nex3 It's been five months and my little project ([Inch](http://trivelop.de/inch)) and its badge web service (Inch Pages) have made lots of progress. Actually, Inch Pages, the GitHub Pages powered static jekyll site, is being retired -- it is replaced by [Inch CI](http://inch-ci.org), an actual web service. Over 200 projects are currently showing these badges in their README and over 100 maintai…	rrrene	nex3
1166	2014-03-12 17:15:15	@lolmaus does it require Compass?	Gespinha	lolmaus
1166	2014-05-22 15:24:12	@nicooprat Check out #216, sadly this is a long standing bug.	Arcovion	nicooprat
1166	2017-01-25 21:41:47	@Anaphase SASS > SCSS in the real world. This is just a fluke.	OutThisLife	Anaphase
1166	2017-01-25 21:49:21	@OutThisLife, So people have been writing all their SASS maps on one line for years and years now? That's insane! That makes SASS totally unusable for me. Back to [Stylus](http://stylus-lang.com/) it is! Anyway, I see there's more activity over on #216, sorry for bumping this old thread.	Anaphase	OutThisLife
1166	2017-01-25 22:07:18	@OutThisLife Nothing, really. I'm only looking into SASS because I'm using ZURB Foundation's [Foundation for Emails](http://foundation.zurb.com/emails.html) framework and [their template project](https://github.com/zurb/foundation-emails-template) uses SASS. However, they use `.scss` and I wanted to convert everything over to `.sass` since I prefer whitespace-dependent syntaxes. Everything was tr…	Anaphase	OutThisLife
1162	2014-04-25 20:54:41	Is this still an issue? cc @nathany	dodeja	nathany
1162	2014-04-28 21:02:38	@dodeja Not sure. Still locked to 3.2, I need to try it out.	nathany	dodeja
1162	2014-07-11 13:39:17	@dodeja I upgraded to sass 3.3.9 and I'm having the issue with Sprockets.	YoranBrondsema	dodeja
1162	2014-08-27 17:52:41	@ogminor +1 Somebody can explain this?	the-teacher	ogminor
1156	2014-03-10 18:42:38	@nex3 listen 2.4.1 I have manually downgraded 'listen' because 2.7 version broke sass starting (as describe in #1151). But now it don't want to exit properly.	SamyCookie	nex3
1155	2014-03-10 20:20:54	@chriseppstein We should use YAML, not JSON. JSON isn't exactly human readable/writable, whereas YAML is, and you can have in-line comments in YAML which makes it much easier to work with in practice. @lolmaus you are not the community. If we are to have a config file for Sass, it should absolutely, no questions asked, be interoperable between different implementations of Sass. The three formats …	Snugug	lolmaus
1155	2014-03-10 20:20:54	@chriseppstein We should use YAML, not JSON. JSON isn't exactly human readable/writable, whereas YAML is, and you can have in-line comments in YAML which makes it much easier to work with in practice. @lolmaus you are not the community. If we are to have a config file for Sass, it should absolutely, no questions asked, be interoperable between different implementations of Sass. The three formats …	Snugug	chriseppstein
1155	2014-03-10 20:23:10	@chriseppstein This [Stack Overflow answer](http://stackoverflow.com/questions/1726802/what-is-the-difference-between-yaml-and-json-when-to-prefer-one-over-the-other#answers-header) sums up fairly well why I like YAML for configuration over JSON. Long story sort, YAML is JSON for humans (heck, it's a superset of JSON and can be turned into valid JSON for machine-readable config)	Snugug	chriseppstein
1155	2014-03-10 20:25:45	@Snugug That didn't convince me. Most of the pluses mentioned there make yaml a superior data serialization format (which it is) but not more end-user accessible. Blueprint used to use yaml for configuration and web devs were _very_ confused by it.	chriseppstein	Snugug
1155	2014-03-10 20:27:33	@lolmaus Yes. We agree on that. It's less powerful.	chriseppstein	lolmaus
1155	2014-03-10 20:27:46	@chriseppstein Interesting. In my experience dealing with end-users (especially JR web developers) and those coming to configuration for the first time, YAML has been far easier for them to grasp than JSON. Would love to dive into that a bit. The two things I like most about YAML for configuration is you're less likely to get syntax errors as there's hardly a syntax to speak of and you can have c…	Snugug	chriseppstein
1155	2014-03-10 21:01:13	I think both YAML and JSON are good options. I agree with @Snugug that YAML is simpler/easier to read and quite common, but I have no problem with JSON. YAML feels like markdown, like it was written for humans. JSON feels like it was written for computers.	mirisuzanne	Snugug
1155	2014-03-10 21:02:10	@lolmaus I'm not particularly interested in the configuration being powerful. If you value power over simplicity, you can easily write a script that spins up `sass --watch`. I am interested in it being safe, compatible, and easy to use. @chriseppstein We've been using YAML as the configuration syntax for [Pub](http://pub.dartlang.org/) with good results. JSON is not well-suited for human modifica…	nex3	chriseppstein
1155	2014-03-10 21:02:10	@lolmaus I'm not particularly interested in the configuration being powerful. If you value power over simplicity, you can easily write a script that spins up `sass --watch`. I am interested in it being safe, compatible, and easy to use. @chriseppstein We've been using YAML as the configuration syntax for [Pub](http://pub.dartlang.org/) with good results. JSON is not well-suited for human modifica…	nex3	lolmaus
1155	2015-11-09 20:32:47	I think that this made sense in a previous world, it's less useful today as a language-wide feature. Each adapter / system should have it's own, natural way to configure such options. @chriseppstein you still wanting this? Or can we close it?	hcatlin	chriseppstein
1147	2014-03-05 17:56:12	@lolmaus thanks!	tinganho	lolmaus
1143	2014-02-28 19:18:52	@nex3 @chriseppstein I can tell you that we've needed to [create our own](https://github.com/Team-Sass/Singularity/blob/1.x.x/stylesheets/singularitygs/helpers/_directions.scss) in Singularity for the same reason. I'd love to see this in Core, especially if it includes `ltr`/`rtl`	Snugug	nex3
1143	2014-02-28 19:24:02	@Snugug Yeah, exactly. ltr/rtl support would be amazing. :)	corysimmons	Snugug
1143	2014-02-28 19:53:49	@chriseppstein Thanks Chris	corysimmons	chriseppstein
1141	2014-02-27 21:35:28	@cimmanon Thanks for that advice. That's the problem.	tobiasmuecksch	cimmanon
1137	2014-02-27 20:32:54	@piouPiouM I don't advocate that for the particular use case because the cost of starting sass/ruby/etc is so much greater than the cost of the code. You will need many runs to bring the error bars of the code you're actually measuring down to significance.	chriseppstein	piouPiouM
1137	2014-02-27 21:50:46	@chriseppstein I totally agree with you and I thank you for your code that will help me too in the future! I took advantage of the issue to remind the existence of a shell command often forgotten. Sorry for the off-topic.	piouPiouM	chriseppstein
1137	2014-02-27 22:22:16	@piouPiouM at first I was going to suggest the `time` utility too ;)	chriseppstein	piouPiouM
1136	2014-02-27 01:02:22	@nex3 There's a few such things we can optimize for if we know we can rely on modern browser support. I wonder if we should take a generic approach to it or just have a flag for each feature.	chriseppstein	nex3
1130	2014-02-28 16:55:19	@aladine updated xcode and I'm still getting the same error.	ebowers	aladine
1128	2014-02-24 20:41:13	Ok. So here's my philosophy on this: CSS is a very forgiving language. It recovers (mostly silently) from all sorts of invalid values. One of the values that Sass brings to authors is delivering an error during compilation where CSS would not. Maybe `var-add-with-one: 1px +; margin: calc(var(add-with-one) 2px)` is valid CSS resulting in `margin: 3px`, but it is terrible code and I'd rather give a…	chriseppstein	tabatkins
1128	2014-02-24 21:10:49	@nex3 We can't just say "use a string if you go outside [some restrictive subset of all values]" because (a) it's author-hostile, because the boundary between valid and invalid will be pretty non-obvious, and (b) it's future-hostile, because we can add more stuff to CSS in the future that'll violate that subset. There is probably _some_ subset that would work half-reasonably, but it would be wide…	tabatkins	nex3
1128	2014-03-28 16:31:59	@tabatkins Thank you for the update.	chriseppstein	tabatkins
1128	2015-08-14 20:49:08	@nazar-pc Unless you're willing to contribute work to the project, please try to avoid decrees about what our priorities should be.	nex3	nazar-pc
1128	2015-10-07 22:04:19	@nex3 I don't like any of our options here but let's figure out a game plan for how we're going to support this. Failure to address this in the next few months will start to cause users to abandon Sass for alternatives that work. Here's some options that I see: 1. Don't allow interpolation or SassScript in a --var property. Thus ensuring maximal compatibility with CSS. If we do this, I think we s…	chriseppstein	nex3
1128	2015-10-07 23:18:58	@chriseppstein To have a more explicit validation, All this will enable a state where Sass can accept the following to work correctly, right?	lozandier	chriseppstein
1128	2015-10-08 00:05:00	@lozandier option 2 would not work with that code. For that option it would be the following:	chriseppstein	lozandier
1128	2015-10-08 00:11:49	@nazar-pc The `@raw` directive would work in any location. I don't think you understood the proposal for that option.	chriseppstein	nazar-pc
1128	2015-10-13 10:50:10	If the assumption below is correct I would prefer to back @tabatkins `!sass` suffix suggestion, which would allow us to continue being a super set of CSS. The assumption being that the UA's parser will hit the unrecognised `!` and bail out until it reaches the `;` or `}`. Not sure if this is how things work in this case, and I don't know that any UAs support this feature to test it. Any chance yo…	xzyfer	tabatkins
1128	2015-10-13 20:02:35	> If the assumption below is correct I would prefer to back @tabatkins `!sass` suffix suggestion, which would allow us to continue being a super set of CSS. For my tastes, being a 100% absolutely pure superset of CSS even if that corner case makes the 99% use case annoying is not worth it. Beyond CSS values the primary use case demonstrated is javascript syntax. `#{}` is not a syntax in either of…	chriseppstein	tabatkins
1128	2015-10-16 20:57:16	I agree with everything @chriseppstein said.	nex3	chriseppstein
1128	2016-02-19 20:32:44	@Draccoz Your code as written will almost certainly not work. Your `--my-mixin` declaration is valid plain CSS, and we want to limit the degree to which we step on plain CSS syntax as much as we possibly can. If we want to support people injecting statement-level CSS into custom properties—which I agree seems useful—we need to find a way to do it within `#{}`. We've already talked about treating …	nex3	Draccoz
1122	2014-02-18 22:14:40	@lolmaus It is caused by Sass rounding "errors", please see the issues linked above	glebm	lolmaus
1122	2014-02-28 19:20:21	I don't like attaching hidden information to SassScript values. I'd feel better if the `precision` function just converted a number to a string, but I think increasing the precision wholesale may be a better option. I'd like users not to have to think about it, and I'd rather err on the side of correctness than terseness. @glebm, what is the smallest precision that would make your use-cases work?	nex3	glebm
1122	2014-02-28 23:41:08	@nex3 it's hard to say because the error only happens on some browsers / versions. Perhaps rounding errors compound with IEEE 754 (?) errors, and then get multiplied by the viewport raster size, which depends on pixel density, screen size, whether subpixel rendering is present, etc... `10` has been consistently reported to work in Foundation and Bootstrap, but this value is not necessarily the mi…	glebm	nex3
1122	2014-03-03 12:18:58	Thanks @glebm for escalating this issue.	Ne-Ne	glebm
1122	2014-03-13 22:02:21	@chriseppstein Higher precision causes less bloat than it may seem since common fractions are gzipped efficiently.	glebm	chriseppstein
1122	2014-03-14 21:48:06	@chriseppstein It erodes user faith that they know what values their variables contain. If `1` doesn't mean the exact same thing in all contexts, even if the differences seem benign, it encourages users to believe that other values may mean different things in other contexts. If their stylesheet isn't working how they expect, even in ways that have nothing to do with numeric precision or `!import…	nex3	glebm
1122	2014-03-14 21:48:06	@chriseppstein It erodes user faith that they know what values their variables contain. If `1` doesn't mean the exact same thing in all contexts, even if the differences seem benign, it encourages users to believe that other values may mean different things in other contexts. If their stylesheet isn't working how they expect, even in ways that have nothing to do with numeric precision or `!import…	nex3	chriseppstein
1122	2014-03-14 22:06:23	@nex3 I think you're very mistaken on this. The extra precision is useful in only very specific situations. Mostly when assigning column widths for float-based layouts. It's a lot of extra bloat for this use case. We don't need a sledgehammer to fix this, we need a scalpel. Furthermore, I don't accept your argument for this erosion of confidence in this case (I do in general, btw, which is why I …	chriseppstein	nex3
1122	2014-03-22 00:37:47	@chriseppstein Making the function documentation clear doesn't reassure me at all. My point is that this will affect users who aren't familiar with all the Sass documentation. It doesn't matter that the hidden information that actually exists can be inspected using functions--what I'm worried about is the hidden information that users think might exist. I'm also worried about it becoming a de fac…	nex3	glebm
1122	2014-03-22 00:37:47	@chriseppstein Making the function documentation clear doesn't reassure me at all. My point is that this will affect users who aren't familiar with all the Sass documentation. It doesn't matter that the hidden information that actually exists can be inspected using functions--what I'm worried about is the hidden information that users think might exist. I'm also worried about it becoming a de fac…	nex3	chriseppstein
1122	2014-03-23 14:16:45	@nex3 If I understand this right, when we get 10,000px displays, this number may go up to 8.	glebm	nex3
1122	2014-03-23 14:38:13	Precision refers to number of decimal places and only will increase the number of digits after a decimal in a floating point number (and only when needed) and will have no effect on integers. > On Mar 23, 2014, at 10:16 AM, Gleb Mazovetskiy notifications@github.com wrote: > > @nex3 If I understand this right, when we get 10000px displays, this number will go up to 8 > > — > Reply to this email di…	Snugug	nex3
1122	2014-03-23 14:52:32	@Snugug, did you have a look at @glebm's test case?	lolmaus	Snugug
1122	2014-03-23 14:52:32	@Snugug, did you have a look at @glebm's test case?	lolmaus	glebm
1122	2014-03-28 17:56:02	I doubt my opinion matters, but i'm totally on @chriseppstein's side here. First of all, i fail to understand why one would want to make precision lower than maximum possible. Second, i would expect any calculations to be precise and would search for a bug in my calculations before i realize that it's low precision that causes inconsistencies. Third, i believe that low precision is able to cause …	lolmaus	glebm
1122	2014-03-28 17:56:02	I doubt my opinion matters, but i'm totally on @chriseppstein's side here. First of all, i fail to understand why one would want to make precision lower than maximum possible. Second, i would expect any calculations to be precise and would search for a bug in my calculations before i realize that it's low precision that causes inconsistencies. Third, i believe that low precision is able to cause …	lolmaus	chriseppstein
1122	2014-03-31 17:05:03	@lolmaus it seems like you're more in agreement with @nex3 on this issue. @nex3 My intuition is based on the numerous times where people cared about the output format that we felt they shouldn't. E.g. Selector formatting, comment formatting, color formatting. People care about the way their output looks. I don't think I'm being unreasonable by saying that users who care -- those users I most want…	chriseppstein	nex3
1122	2014-03-31 17:05:03	@lolmaus it seems like you're more in agreement with @nex3 on this issue. @nex3 My intuition is based on the numerous times where people cared about the output format that we felt they shouldn't. E.g. Selector formatting, comment formatting, color formatting. People care about the way their output looks. I don't think I'm being unreasonable by saying that users who care -- those users I most want…	chriseppstein	lolmaus
1122	2014-04-04 20:39:31	@chriseppstein I don't think we have evidence that people will care about the numeric precision in particular, and I don't think it makes sense to pre-emptively make every aspect of the output format configurable. In fact, I think there are aspects—possibly including precision—that it doesn't make sense to make configurable at all.	nex3	chriseppstein
1122	2014-04-05 01:07:18	I can see a divided opinion above, but after finding the grid bug with foundation @glebm has done many examples to show the importance of getting the precision working. I can see that the foundation grid breaks (or a big bug at least). I would agree that clean output is important but this is now a month old.. I feel that the precision should be minimum to what is needed, but it goes hand in hand …	Ne-Ne	glebm
1122	2015-03-15 05:17:13	@easy-one I think it was already decided that there's no such thing as a default that everyone is going to be okay with. I think 6 decimal places might fix your grid system but could break others. My personal grid uses 5. I think the argument now is whether or not we need a syntax for changing this on the fly rather than all together once at compile. I want to be able to change this on the fly. I…	whaaaley	easy-one
1117	2014-02-15 05:25:35	@nex3 Maybe ".foo, .baz" ?	jlong	nex3
1110	2014-02-10 22:28:39	@justinshea @kevinSuttle @benseven can you all post the versions of `listen` you had installed when this was failing? Also, @justinshea, can you include your Ruby version?	nex3	benseven
1110	2014-02-10 22:28:39	@justinshea @kevinSuttle @benseven can you all post the versions of `listen` you had installed when this was failing? Also, @justinshea, can you include your Ruby version?	nex3	justinshea
1110	2014-02-10 22:28:39	@justinshea @kevinSuttle @benseven can you all post the versions of `listen` you had installed when this was failing? Also, @justinshea, can you include your Ruby version?	nex3	kevinSuttle
1106	2014-02-08 00:01:52	Thanks for all the bug reports, @xzyfer.	nex3	xzyfer
1101	2014-02-05 18:39:56	@donaldpipowitch node-sass (specifically, libsass which powers it) differs quite a bit from Ruby Sass. For one thing, it is to versions behind (currently tracking 3.1.0 whereas 3.3.0 is almost out), and it's currently well known for being really bad at extends, although they're working on fixing that,	Snugug	donaldpipowitch
1097	2014-02-01 22:21:47	@Anahkiasen is correct. When you pass a file to Sass on the command line, it tries to deduce whether it's SCSS or the indented syntax based on the file extension. If it can't, as in this case, it will assume it's the indented syntax, which is what's causing the parse error.	nex3	Anahkiasen
1096	2014-01-31 10:26:53	Thanks for the reply @HugoGiraudel TIL! Ok I think I understand that response. So hyphens and underscores are treated the same, and it's a matter of aesthetics and conventions. With that understanding, sass-convert should not enforce conventions onto the user, the hyphen should not be converted to an underscore. I've struggled to find any official documentation about this in the sass documentatio…	badsyntax	HugoGiraudel
1095	2014-01-30 09:08:28	@molovo read the very last line of my bug report ;)	stowball	molovo
1095	2014-01-30 09:11:13	@lolmaus It should only convert colours in property values, not in selectors, surely? I'm perfectly happy for it to convert `color: white` to `color: #fff`	stowball	lolmaus
1095	2014-01-30 09:22:06	@molovo No, typing white manually outputs correctly. I understand there may be technical limitations for this difference, but as an end user, it's really confusing. @lolmaus Also, I've literally just discovered that GitHub's search bar searches issues when on the issues page _face palm_	stowball	molovo
1095	2014-01-30 09:22:06	@molovo No, typing white manually outputs correctly. I understand there may be technical limitations for this difference, but as an end user, it's really confusing. @lolmaus Also, I've literally just discovered that GitHub's search bar searches issues when on the issues page _face palm_	stowball	lolmaus
1094	2014-01-30 08:11:40	Wow, great job @JulienCabanes.	lolmaus	JulienCabanes
1094	2014-02-04 19:12:19	@HugoGiraudel this came from #690 The problem with `folder/*` is you can't control the import order, you would expect an alphabetical one but it's too implicit. Having a standard `_module.scss` responsible for importing in the correct order would be better.	JulienCabanes	HugoGiraudel
1094	2014-03-30 12:47:14	@JulienCabanes & @HugoGiraudel & @Anahkiasen : I love the suggestion made by @Anahkiasen. An alternate solution would be to have a different syntax depending on what you're loading: - If the path ends with a letter of number, it's considered a file - If the path ends with `/`, it's considered a folder and an index file will be loaded... which could be named `_module.scss`, `_index.scss`, `_compon…	jslegers	HugoGiraudel
1094	2014-03-30 12:47:14	@JulienCabanes & @HugoGiraudel & @Anahkiasen : I love the suggestion made by @Anahkiasen. An alternate solution would be to have a different syntax depending on what you're loading: - If the path ends with a letter of number, it's considered a file - If the path ends with `/`, it's considered a folder and an index file will be loaded... which could be named `_module.scss`, `_index.scss`, `_compon…	jslegers	JulienCabanes
1094	2014-03-30 12:47:14	@JulienCabanes & @HugoGiraudel & @Anahkiasen : I love the suggestion made by @Anahkiasen. An alternate solution would be to have a different syntax depending on what you're loading: - If the path ends with a letter of number, it's considered a file - If the path ends with `/`, it's considered a folder and an index file will be loaded... which could be named `_module.scss`, `_index.scss`, `_compon…	jslegers	Anahkiasen
1094	2014-03-30 18:39:08	@HugoGiraudel : I'm not familiar with that convention, but it's but a minor difference...	jslegers	HugoGiraudel
1094	2014-07-17 08:38:16	@Anahkiasen I would just do the alphabetical import, without the automatic check for the `_modules.scss` file. Because if I care for the order of my imports (and can't name them `_1-modules.scss` or something like that = I already have to be specific) I can be so specific to just write `@import "foo/modules";`	apfelbox	Anahkiasen
1094	2014-12-04 13:21:37	@robwierzbowski a css placeholder can be defined with `%`	koenpunt	robwierzbowski
1094	2015-01-05 23:22:34	I hav to agree with @aripalo: Some sort of `@import` directive inside a mixin would be great, especially for including third party styles.	andi1984	aripalo
1094	2015-01-05 23:33:39	@andi1984 see #739	chriseppstein	andi1984
1094	2015-04-21 15:45:26	Wait @sammorrisdesign does that mixin actually work? How are you able to import using a variable $component?	Jakobud	sammorrisdesign
1094	2015-04-25 15:33:19	@Jakobud Nah, we tried to write something like that. But it didn't work. Hence the +1 to be able to use `@import` inside mixins and with variable names. Would be great if it did though ;)	sammorrisdesign	Jakobud
1094	2015-05-09 01:48:37	@jlukic Why?	nex3	jlukic
1094	2015-05-09 03:52:44	@nex3 are you asking why someone would want variables in @import strings? Simple: Lets say you have a file that imports a couple dozen other files: Then lets say you have to change `my/path/` to something else. You now how to change it for all the import strings. If you could use variables though you could have something like this: It makes changing tons of import strings a piece of cake and open…	Jakobud	nex3
1094	2015-05-09 13:54:29	@Jakobud Read the linked issue again, that's not what's being asked for. You're asking for a completely different issue that can be solved by features that already exist in Sass (see: https://github.com/sass/sass/issues/279#issuecomment-100204040)	cimmanon	Jakobud
1094	2015-06-28 19:25:58	+1 for a LESS like feature of `import (reference) "filename";` as @backnight asked for in his comment. It's the only thing there's holding me back from switching to SASS.	sulfo	backnight
1094	2015-07-06 18:33:29	@cimmanon > You're asking for a completely different issue that can be solved by features that already exist in Sass (see: #279 (comment)) That only applies for someone using vanilla Ruby SASS at the command line. Not easy (or not possible in many cases) for everyone using SASS via CodeKit, Grunt, Gulp, ANT, Node, and a 100 other build tools with custom SASS pipelines.	Jakobud	cimmanon
1094	2015-09-11 21:39:40	@chriseppstein That's going in a cool direction, but the README is super vague.	nex3	chriseppstein
1094	2015-09-28 21:29:11	As suggested by @chriseppstein, cssmodules has cool stuffs like [composition and dependencies](https://github.com/css-modules/css-modules#dependencies) which looks like LESS's `@import (reference)`	JulienCabanes	chriseppstein
1094	2015-09-29 00:52:45	@xzyfer Here's some of my initial thoughts on how ICSS imports, aliasing, and other constructs can look like in SCSS and using W3 grammar on [media features](http://www.w3.org/TR/mediaqueries-4/#mq-features), as well as using `@import` as an [at-rule that accepts a block](http://www.w3.org/TR/css-syntax-3/#at-rule): **Using @import with (reference) media feature** **Using `@import` as an at-rule …	davidkpiano	xzyfer
1094	2015-10-13 19:47:35	@long-lazuli we're introducing a new directive and @import will be purely for generating a CSS import (after a deprecation period). So consistency is not an overriding concern. Good syntax is the main goal.	chriseppstein	long-lazuli
1094	2015-10-13 20:55:38	@chriseppstein Whoops, not aware of that; could you point me over this new directive's discussion ? By the way; you have my syntax proposal. the way we `@extend` doesn't really matter for me, but it would be usefull to name the import locally, as it would be a bit painful to write :	long-lazuli	chriseppstein
1094	2015-11-05 17:37:24	@amster I should have had that in my example, definitely `@use "file" as identifier` is something that we'll do. I think it's mentioned somewhere above. I was just showing a shorthand version that I like to have as an option.	hcatlin	amster
1094	2015-11-06 21:18:44	To clarify, the syntax and semantics for `@use` are still very much up in the air. @hcatlin was presenting an idea that's in the vein of what we're looking at, but it's not at all final or binding.	nex3	hcatlin
1094	2015-12-07 03:17:29	Thanks @koenpunt But I already tried that, and it didn't worked for me. Using: "grunt-sass": "^1.1.0", Although it works in online compiler http://sassmeister.com/ Any clue, why it would not work for me?	saas786	koenpunt
1094	2015-12-07 06:16:58	I did give it another try, this time I did write some simple scss code, just to verify whether my grunt setup is incorrect or I have some other issue, and for simple code it worked. Then I did some digging into my code, and found out that if I try override variables after the code file has already been imported (where this variable is going to use), then it will not work. Note: Ideally it should …	saas786	koenpunt
1094	2015-12-07 11:33:07	@koenpunt What exactly is the difference between... ... and...	jslegers	koenpunt
1094	2015-12-07 11:38:30	@jslegers This example will output the same. But the following one... ... will generate this CSS:	p2media	jslegers
1094	2015-12-10 23:58:05	@mscarchilli Dynamic imports are complicated because it makes it impossible to statically analyze the Sass files to determine dependencies, and this means we cannot quickly invalidate compilation results. See #739 for a write up on what is required to support that use case (note: it's complicated)	chriseppstein	mscarchilli
1094	2016-02-24 07:53:22	@Kazzaky while it won't be compiled if you grab a directory containing it, it'll still be compiled into the file importing it, though. Unless there's an undocumented option?	JD-Robbs	Kazzaky
1094	2016-02-24 08:52:17	@JD-Robbs you are right... my bad	Kazzaky	JD-Robbs
1093	2014-02-01 01:06:54	Changing the Sass file was the piece I was missing, thanks @IdahoEv. It looks like this is the same issue as #1028. I'm going to close this one out; we can continue discussion there.	nex3	IdahoEv
1088	2014-10-30 22:46:29	@nex3 how much refactoring are we talking about here? Would you mind pointing me to the relevant files so that I could take a look? I was going to make the switch to the indented syntax, but this was kind of a deal breaker since we use maps a lot. We're using Coffee and MtHaml, so wanted to keep the indented syntax consistent throughout our development stack.	ezekg	nex3
1088	2014-10-30 23:41:46	@ezekg Basically the entire indented-syntax parser would have to be rewritten from the ground up to handle this correctly. It's a major task, but if you want to take a look, the current parser is in `lib/sass/engine.rb`.	nex3	ezekg
1088	2015-06-23 14:24:18	Thanks @theknightsky! Previously I did it like this: But your solution is much cleaner, obviously. =)	CREEATION	theknightsky
1087	2014-01-21 16:53:38	> When you swap line 1 and line 2 without also swapping line 3 and line 4 Hey @Snugug, the order of `@extend` statements does not matter here. Swapping lines 3 and 4 does not influence anything. Only the order of lines 1 and 2 influences the order of resulting CSS. @TopView, Sass does not have telepathic powers. `A { @extend B; }` basically means "find B above and add A next to it". The position …	lolmaus	Snugug
1087	2014-01-21 16:53:38	> When you swap line 1 and line 2 without also swapping line 3 and line 4 Hey @Snugug, the order of `@extend` statements does not matter here. Swapping lines 3 and 4 does not influence anything. Only the order of lines 1 and 2 influences the order of resulting CSS. @TopView, Sass does not have telepathic powers. `A { @extend B; }` basically means "find B above and add A next to it". The position …	lolmaus	TopView
1087	2014-01-21 16:57:00	@lolmaus is right about 3/4. Typing faster than thinking > On Jan 21, 2014, at 11:53 AM, lolmaus notifications@github.com wrote: > > When you swap line 1 and line 2 without also swapping line 3 and line 4 > > Hey @Snugug, the order of @extend statements does not matter here. Swapping lines 3 and 4 does not influence anything. Only the order of lines 1 and 2 influences the order of resulting CSS. …	Snugug	Snugug
1087	2014-01-21 16:57:00	@lolmaus is right about 3/4. Typing faster than thinking > On Jan 21, 2014, at 11:53 AM, lolmaus notifications@github.com wrote: > > When you swap line 1 and line 2 without also swapping line 3 and line 4 > > Hey @Snugug, the order of @extend statements does not matter here. Swapping lines 3 and 4 does not influence anything. Only the order of lines 1 and 2 influences the order of resulting CSS. …	Snugug	lolmaus
1087	2014-01-21 16:57:00	@lolmaus is right about 3/4. Typing faster than thinking > On Jan 21, 2014, at 11:53 AM, lolmaus notifications@github.com wrote: > > When you swap line 1 and line 2 without also swapping line 3 and line 4 > > Hey @Snugug, the order of @extend statements does not matter here. Swapping lines 3 and 4 does not influence anything. Only the order of lines 1 and 2 influences the order of resulting CSS. …	Snugug	TopView
1087	2014-01-21 18:00:11	I agree with @TopView here, you guys are being pretty hard on him. This is a very normal reaction when someone finds a feature that doesn't fit their mental model of how it should work. We get this **all the time**. Chastising people who use strong language in their reaction to our features is not how we became the most used css pre-processor. I encourage everyone who comments on our issue tracke…	chriseppstein	TopView
1087	2014-01-22 17:39:48	@TopView I think you're misunderstanding how `@extend` is supposed to work. This isn't a case where it's failing to respect the cascade; in fact, the behavior you're seeing is precisely the behavior that makes `@extend` work well _with_ the cascade. Let me explain. When you write `A { @extend B }`, what that means is that "all elements that match `A` should be styled as though they also match `B`…	nex3	TopView
1085	2014-01-15 15:10:58	Oh, it's [there in comments](https://github.com/nex3/sass/issues/116#issuecomment-5166163)! Thanks @Anahkiasen.	lolmaus	Anahkiasen
1082	2014-01-13 22:31:30	I reproduced it. @nex3, the problem is that we need to add a `:tabs` accessor to the comment node.	chriseppstein	nex3
1081	2014-01-10 22:23:08	@emagnier I really like @append-in. I'm trying to think of a use-case of @prepend-in. Can you think of one? Regardless, I think it's good to be explicit and complete in cases like these.	ariroseonline	emagnier
1075	2014-01-10 00:35:18	@nex3 Why did you close this? The fix had to be adapted to master, because the underlying code had changed significantly compared to stable.	felixbuenemann	nex3
1071	2014-05-18 12:43:57	@zoechi - Classic ruby monkey patching. lol. The good ole hammer :)	Nevraeka	zoechi
1071	2015-01-30 21:24:23	@HugoGiraudel can you open a new issue for that?	nex3	HugoGiraudel
1069	2014-01-06 18:42:23	@cimmanon nailed it. The null value causes the property to not be output. Also, in all cases, the `!` syntax is a simple modifier keyword, not an expression, so this would be a marked change from the css syntax.	chriseppstein	cimmanon
1065	2017-03-24 22:46:39	I have to agree with @lolmaus, this feature would be extremely convenient and seems to be consistent with the current syntax.	cjcenizal	lolmaus
1064	2014-01-06 21:56:43	@felixbuenemann Thanks!	chriseppstein	felixbuenemann
1063	2014-01-07 17:01:00	@felixbuenemann yes please. Master is a god place for it.	chriseppstein	felixbuenemann
1057	2014-01-25 00:04:52	@morenoh149 The fix has been merged - try specifying a git URL for Sass until the next release.	cheald	morenoh149
1057	2014-01-25 00:12:18	@cheald yeah I went ahead and just did that :+1: the fix is to add `gem 'sass', git: 'https://github.com/nex3/sass.git'` to your gemfile	morenoh149	cheald
1051	2017-01-04 20:44:34	@HugoGiraudel: The link http://sassylists.com doesn't work anymore (domain seems deleted).	strarsis	HugoGiraudel
1050	2013-12-30 07:24:25	@robwierzbowski If we add this flag, it will likely have the behavior you suggest. Changing the source order is something we're very keen to avoid.	nex3	robwierzbowski
1050	2014-01-06 19:18:15	@chriseppstein The issue with what you've written is it actually goes against the best practices of responsive web design. When working with media queries, the best practice is to make changes as needed and not necessarily group them all together, especially true when it comes to grids as different layouts tend to ebb and flow much more than `full-to-half`. With the way you've described, every si…	Snugug	chriseppstein
1050	2014-01-06 19:51:25	+1, I'm completely agree with the latest comment of @Snugug. I already had this need, and had to do some code gymnastics to get round this limitation. This gave things ​​less flexible, and more difficult to read and maintain.	emagnier	Snugug
1050	2014-01-06 22:44:24	My example was based off @Snugug's (which I think is valid). But disagreeing with the example is not a disagreement with the issue. @chriseppstein Do you think we shouldn't be able to extend a(ny) value from within a media query? By which I mean apply `<rules>` to `<selector>`, where `<selector>` is `.class` or `@media (foo) { .class }`. In my experience this is one of the most often requested fe…	robwierzbowski	Snugug
1050	2014-01-06 22:44:24	My example was based off @Snugug's (which I think is valid). But disagreeing with the example is not a disagreement with the issue. @chriseppstein Do you think we shouldn't be able to extend a(ny) value from within a media query? By which I mean apply `<rules>` to `<selector>`, where `<selector>` is `.class` or `@media (foo) { .class }`. In my experience this is one of the most often requested fe…	robwierzbowski	chriseppstein
1050	2014-01-07 23:21:28	I want to continue considering this. Even if it's the case that there's a better factoring available for every stylesheet that wants to extend out of a media query, it's clear that users aren't able to see that refactoring easily. @robwierzbowski is right that this is highly-requested functionality. People run into the issue of extending out of media queries frequently, and I'd like a solution th…	nex3	robwierzbowski
1050	2014-02-24 22:45:05	@nex3 I'm not convinced. We've only just introduced `@at-root` and there is a learning/education period that is required to decide that. Furthermore, we have a way to produce bloat: mixins. I am against making @extend sometimes a selector operation and sometimes a rule copy operation. I'd rather see users write mixins that conditionally extend or include. This is not a feature Sass needs to add. …	chriseppstein	nex3
1050	2014-02-25 01:09:57	I really appreciate the points on both sides here, and I think they're making the argument for extend with a flag very strong. It's a syntax that users expect, and the code result proposed is no larger than any equivalent code produced by at-root. I agree with Nathan that users (like myself) specifically want to extend the styles but scope them to the query. I can imagine a couple ways of creatin…	robwierzbowski	robwierzbowski
1050	2014-02-25 19:31:31	@robwierzbowski Yes. As long as you can name each break point. Mixins, at-root, and extend are powerful enough to express the exact behavior that is desired. I guess I need to write a Sass library that demonstrates how.	chriseppstein	robwierzbowski
1050	2014-02-26 15:03:59	Sass isn't only for newcomers. Preserving source order at the expense of a little more markup is a positive trade IMO. Rob Wierzbowski @robwierzbowski http://twitter.com/#!/robwierzbowski http://github.com/robwierzbowski http://robwierzbowski.com On Wed, Feb 26, 2014 at 9:57 AM, cimmanon notifications@github.com wrote: > Sometimes it acts like extend and sometimes it acts like include. > > Newcom…	robwierzbowski	robwierzbowski
1050	2014-02-26 16:45:21	> Newcomers to Sass don't understand the difference or why it matters. > All they understand is that it consolidates selectors @cimmanon, Whether or not they understand that there is a fundamental theory behind `@extend` is irrelevant. There is, and that theory is what makes it work consistently in practice for _all_ of our users. > To propose sprinkling extra media queries everywhere is the exac…	chriseppstein	cimmanon
1050	2014-02-26 17:07:35	If I understand it correctly, I'm all for Chris's last suggested implementation. Sounds like exactly what I'd expect, and would be crazy useful. Rob Wierzbowski @robwierzbowski http://twitter.com/#!/robwierzbowski http://github.com/robwierzbowski http://robwierzbowski.com On Wed, Feb 26, 2014 at 11:45 AM, Chris Eppstein notifications@github.comwrote: > Newcomers to Sass don't understand the diffe…	robwierzbowski	robwierzbowski
1050	2014-02-26 17:07:35	If I understand it correctly, I'm all for Chris's last suggested implementation. Sounds like exactly what I'd expect, and would be crazy useful. Rob Wierzbowski @robwierzbowski http://twitter.com/#!/robwierzbowski http://github.com/robwierzbowski http://robwierzbowski.com On Wed, Feb 26, 2014 at 11:45 AM, Chris Eppstein notifications@github.comwrote: > Newcomers to Sass don't understand the diffe…	robwierzbowski	cimmanon
1050	2014-02-27 02:57:19	> Well, the semantics I'm seeing asked for don't make sense to me. Sometimes it acts like extend and sometimes it acts like include. I very much dislike this. By "semantics", I was referring to the styling semantics: the relationship between the Sass stylesheet and how the page is styled, not the relationship between the Sass stylesheet and the generated CSS. In terms of styling semantics, the pr…	nex3	Snugug
1050	2014-02-27 18:53:58	> Sorry, I should have been clearer: this is what I'm arguing for. I didn't read @Snugug's example closely enough to figure out that it wasn't identical to this. :facepunch: > I think a flag is important to avoid users having massive unexpected bloat This is Sass's curse for many of it's features. I support flags that change behavior or imply making something succeed that would fail/warn otherwis…	chriseppstein	Snugug
1050	2014-03-19 20:27:58	I was ready to write an example usecase for how we'd love to be able to use `@extend` within a media query, but @cimmanon beat me to it. The clearfix example further up the thread is exactly what I was going to show. Until we can do exactly that, Sass 3.3 is crippled for making responsive sites while abstracting out code into placeholders (which is essential in my opinion). After much exploring o…	strann	cimmanon
1050	2014-03-19 20:45:38	@lolmaus There's no reason to special case placeholder selectors. Any solution that works for placeholders will work for standard css selectors.	chriseppstein	lolmaus
1050	2014-03-19 20:58:43	@lolmaus The premise of your question seems to be that we've decided to not add this feature. but if you read up, you'll see that is no longer the case.	chriseppstein	lolmaus
1050	2014-03-19 21:06:58	@chriseppstein My impression was that you and @nex3 decided that the feature is necessary but neither agreed on resulting behavior nor confirmed that it's technically feasible.	lolmaus	nex3
1050	2014-03-19 21:06:58	@chriseppstein My impression was that you and @nex3 decided that the feature is necessary but neither agreed on resulting behavior nor confirmed that it's technically feasible.	lolmaus	chriseppstein
1050	2014-03-19 21:19:03	@lolmaus AFAICT, we disagree only about whether there should be an opt-in flag.	chriseppstein	lolmaus
1050	2014-09-12 20:59:58	@unyo If the semantics you're looking for are just "use this set of styling for a bunch of classes", just use a mixin.	nex3	unyo
1050	2014-09-12 21:48:28	@nex3 The issue with mixins is the bloated output. people want to condence the output using comma selectors. I've been thinking that maybe we can simply add support to @extend to extend mixins.	chriseppstein	nex3
1050	2014-09-18 17:53:51	@nex3 a few points: 1. only 58% of web traffic is gzip compressed. better output for the other 42% seems prudent. 2. Output that approximates hand-optimized CSS is a part of the craftsmanship that I want to support for our authors. 3. I don't think there's a safe optimization that will do a good job here. But if there is, that is clearly and interesting direction and I'd be interested in knowing …	chriseppstein	nex3
1050	2014-12-09 22:24:04	I just read this discussion in its entirety to reach a conclusion on the status. I gather the consensus is to go with the solution described by @chriseppstein in https://github.com/sass/sass/issues/1050#issuecomment-36097901. If that's the case, could we create a new issue describing the issue, so folk such as me can track the progress? The title of this issue is now irrelevant and thus misleadin…	OliverJAsh	chriseppstein
1050	2015-04-10 19:43:46	@davidkpiano That would be an acceptable compromise if it helps ease implementation. Eventually though, I'd expect even that to work by combining the media queries with `and`. (Sorry for the contrived example.)	Ajedi32	davidkpiano
1050	2015-08-18 10:16:21	I totally agree with @nex3. Having this feature is much more important than caring about bloat that only affects non-gzipped CSS. I also think that hand-optimized CSS is important, but in that case you might not use this feature, right? Post-optimization is definitely possible. The question is how good it will be while staying safe.	luksak	nex3
1050	2016-07-20 18:38:22	@t22james we have a design, but it's not slated for any release at this time.	chriseppstein	t22james
1050	2016-07-27 17:44:45	@chriseppstein Please, keep us updated on the progress, as there are a lot of us waiting for this feature to be added to Sass as soon as this is possible.	matthewmorek	chriseppstein
1048	2014-01-07 16:55:44	@costa what do you mean?	chriseppstein	costa
1048	2014-01-08 13:48:50	@chriseppstein there's been no problem with single quotes :)	costa	chriseppstein
1047	2014-01-07 23:09:15	I think the diagnosis is correct; although the working directory was always in the load path, for some reason it wasn't being watched for changes in 3.2. Something about the listen changes in 3.3 made it start to be watched instead. The 3.3 behavior is arguably correct, but since it's new behavior and we're deprecating the working directory load path anyway, we could just rip it out to do away wi…	nex3	chriseppstein
1041	2013-12-12 04:45:55	@Snugug thanks for blasting the dust I had stuck in my eyes for all these years :+1:	jcayzac	Snugug
1040	2014-08-07 17:00:02	@nex3 I know you're against this feature, but I still believe strongly that we should make importance an aspect of a value expression. I think it is very consistent. I cannot rewrite every compass mixin to have support for important being attached to any possible value that can be passed in to a mixin or function, it's a support nightmare.	chriseppstein	nex3
1037	2014-01-07 17:03:49	@lucascaton thanks for the follow up.	chriseppstein	lucascaton
1037	2014-01-20 14:37:18	@wangyazhen I'm using the windows too and I have the same problem. Maybe it's time to buy a Macbook :)	hamedqaderi	wangyazhen
1037	2014-08-19 03:28:21	Hi @nex3, i have tried both 3.3 and 3.4 Sass 3.3.14 is still giving me `Encoding::UndefinedConversionError on line ["833"] of /Users/user/.rvm/gems/ruby-1.9.3-p547/gems/sass-3.3.14/lib/sass/util.rb: "\xE2" from ASCII-8BIT to UTF-8` but with Sass 3.4.0.rc.1, Everything works just fine. Thanks you	munwr	nex3
1036	2013-12-07 06:25:25	@chriseppstein, the complexity of using the parent selector is getting ridiculous. In another thread @nex3 [says](https://github.com/nex3/sass/issues/996#issuecomment-30038445): _The syntax needs to be easy to understand when reading the code for someone with only passing familiarity with Sass, and easy to remember when writing Sass._ The burden of using the parent selector contradicts that state…	lolmaus	nex3
1036	2013-12-07 06:25:25	@chriseppstein, the complexity of using the parent selector is getting ridiculous. In another thread @nex3 [says](https://github.com/nex3/sass/issues/996#issuecomment-30038445): _The syntax needs to be easy to understand when reading the code for someone with only passing familiarity with Sass, and easy to remember when writing Sass._ The burden of using the parent selector contradicts that state…	lolmaus	chriseppstein
1036	2013-12-08 01:26:29	@lolmaus What is hard to understand about & being passed to a well-named function? Exposing `&` to scripting is to enable complex selector manipulation. Magical selector manipulation can and should only happen through explicit and well-defined selector syntax.	chriseppstein	lolmaus
1036	2013-12-08 01:33:28	I agree with @nex3 on this one; the expected result is closer to the the non-@at-root output and should reflect that. While I agree that magical manipulations should be done with explicit calls, I don’t feel this is one of those instance and the current behavior is both generally useless and breaks an at-a-glance understanding of how it should work. On Saturday, December 7, 2013 at 8:26 PM, Chris…	Snugug	lolmaus
1036	2013-12-08 01:33:28	I agree with @nex3 on this one; the expected result is closer to the the non-@at-root output and should reflect that. While I agree that magical manipulations should be done with explicit calls, I don’t feel this is one of those instance and the current behavior is both generally useless and breaks an at-a-glance understanding of how it should work. On Saturday, December 7, 2013 at 8:26 PM, Chris…	Snugug	nex3
1036	2013-12-08 21:03:10	@nex3 I've been thinking about your proposal and it is growing on me. Having `&` always represent a single selector and letting sass evaluate the selector expression once for each comma delimited selector does have a certain appeal. The only use case it precludes is letting the user have a more global view on several comma-delimited selectors and how they should be combined at the script level. H…	chriseppstein	nex3
1033	2013-12-10 19:17:29	Nice, it looks like #1039 fixes the problem indeed, thanks @glebm !	ahmeij	glebm
1033	2013-12-13 13:59:43	it works! please do the pull request @nex3 thanks @glebm	ServusJon	glebm
1032	2013-12-16 21:48:28	@HugoGiraudel file a separate issue and we'll discuss it there.	nex3	HugoGiraudel
1028	2013-12-07 00:58:59	@nex3 Do you have any thoughts or recommendations to add to sstephenson/sprockets#507?	spohlenz	nex3
1028	2014-02-10 20:19:21	@nyarly An importer is in charge of knowing everything about how to resolve a set of URIs into a Sass source file. Part of that is saying how that source file can be accessed from a browser. I don't think it makes sense to split these out into two separate classes when the resolution is going to be logically similar much of the time.	nex3	nyarly
1028	2014-03-10 19:34:22	@mikeyhogarth sstephenson/sprockets#507 is the bug to track for this.	nex3	mikeyhogarth
1028	2014-08-22 08:42:03	@larslevie Hallelujah +1	sandelius	larslevie
1027	2015-12-23 12:48:49	@chriseppstein Suppose I am importing something from JSON to a map in sass. JSON doesn't support number keys but I know my keys are numbers and the numbers are important. SASS isn't always the primary consumer of data, and I shouldn't have to make all my data work around SASS. SASS really lacks the ability to parse data or makes it incredibly difficult and it really hurts its interoperability wit…	georeith	chriseppstein
1027	2015-12-23 13:10:53	@georeith Why not take a look at some third-party libraries such as [SassyJSON](https://github.com/HugoGiraudel/SassyJSON) or [Sassport](https://github.com/davidkpiano/sassport) to handle JSON and sharing data between Sass and JS, or [Sassdash](https://github.com/davidkpiano/sassdash) for list/map utilities? I think it was an intentional design to not bloat Sass with too many functions that can b…	davidkpiano	georeith
1027	2015-12-23 14:16:29	@davidkpiano I think you misinterpreted my comment. I'm not looking for a JSON parser, I'm saying you need to cast when you are working with data that wasn't originally intended for SASS or is intended for multiple consumers, e.g., you are using SassyJSON. E.g., a JSON string key that I need as a number value in SASS	georeith	davidkpiano
1027	2016-05-24 17:57:51	@rhythmus ^	chriseppstein	rhythmus
1025	2013-12-11 22:54:23	As @robwierzbowski noted. There are good uses for overriding a spec function.	chriseppstein	robwierzbowski
1023	2013-12-07 01:19:39	This is expected. Sass doesn't use whitespace to determine whether to consider an operation unary or not, and `-` has higher precedence than ` `, so your property value is actually parsed like`0 (auto - ($footer-height + 1)) 0`. You can use @HugoGiraudel's workaround or write `0 auto (-($footer-height + 1)) 0`.	nex3	HugoGiraudel
1019	2013-11-25 17:53:46	@xzyfer You can email the test code: chris@eppsteins.net	chriseppstein	xzyfer
1019	2013-12-20 03:59:03	@chriseppstein did you end up looking into that project? Otherwise I'll commit some time to this over the week holiday break.	xzyfer	chriseppstein
1019	2013-12-23 20:54:30	@Snugug Those slow downs could very easily be a compass issue and not a sass issue, the compass css3 mixins are significantly slower than they were before (Because they do so much more than they used to).	chriseppstein	Snugug
1019	2013-12-23 21:27:17	@chriseppstein I removed all Compass CSS3 mixins UPDATE: In what I was running I noticed that there was still use of CSS3 Background Gradients. Having removed the calls to that and the Compass imports for Background Gradients, and the compile time hasn't improved by any substantial amount (reduces average compile time by ~2s). As a for instance, one stylesheet that absolutely does not touch Compa…	Snugug	chriseppstein
1019	2014-06-02 20:08:46	@lolmaus the snapshot that was being looked at was a simple !global upgrade, no new architecture, so it's a good before/after comparison. > On Jun 2, 2014, at 2:46 PM, xzyfer notifications@github.com wrote: > > FWIW since I had a ruby-prof profiling environment setup I did some really quick profiling comparing a loop with and without the span mixin call. Granted profiling isn't really my thing, b…	Snugug	lolmaus
1019	2014-06-02 20:37:36	@nex3 code example of iterative tree traversal: https://gist.github.com/chriseppstein/27c45a9bf87d56152033	chriseppstein	nex3
1019	2014-06-04 17:53:11	@thedarkone I think you've got an old version of susy. Using susy (2.1.2), sass 3.3.8 $ sass -r susy slowfile.sass slowfile.css	chriseppstein	thedarkone
1019	2014-07-03 23:24:33	@idflood It looked promising so I tried it out. https://github.com/chriseppstein/sass/commit/38552b5919a11739f7c99645fa91e138d0f00926 But it actually slowed the Sass stable branch tests down. Before: - Ruby 2.0 (16.2978182 seconds average of 5 test runs) - Ruby ree-1.8.7 (17.9358288 seconds average of 5 test runs) After: - Ruby 2.0 (16.7046996 seconds average of 5 test runs) 2.5% slower. - Ruby r…	chriseppstein	idflood
1019	2014-07-04 05:45:45	@chriseppstein thank you for trying. I also quickly tested your branch with the test defined here and have the same result as you (~2.5% slower). That would have been too easy.	idflood	chriseppstein
1019	2014-07-04 09:10:05	@idflood @chriseppstein that @tenderlove's article is easy to misunderstand. On MRI defining a method via `define_method` (instead of `class_eval`) uses 2x less memory **per method** definition, but as you've found out is slower **per method call** (about 30% slower on MRI, your diff of only about 2% is because overall not that much time is spent in invoking those methods). I don't think there is…	thedarkone	idflood
1019	2014-07-04 09:10:05	@idflood @chriseppstein that @tenderlove's article is easy to misunderstand. On MRI defining a method via `define_method` (instead of `class_eval`) uses 2x less memory **per method** definition, but as you've found out is slower **per method call** (about 30% slower on MRI, your diff of only about 2% is because overall not that much time is spent in invoking those methods). I don't think there is…	thedarkone	chriseppstein
1019	2015-09-11 21:25:41	@djam90 Can you [file an issue for that](https://github.com/sass/libsass/issues/new)?	nex3	djam90
1019	2016-02-24 18:32:19	@phaza I was experiencing the same thing with Foundation(6). I was also extending .rows and .columns (the way I think they encourage, I could be wrong). Perhaps we should relay that to @zurb for an answer. It may be that those classes spider down deeply.	mkstix6	phaza
1019	2016-08-29 19:52:24	@phaza @mkstix6 I have also experienced performance issues with multiple`@extend` calls to bootstrap row/column/form classes, which led to 3-4 minute compile times.	AlanFoster	mkstix6
1019	2016-08-29 19:52:24	@phaza @mkstix6 I have also experienced performance issues with multiple`@extend` calls to bootstrap row/column/form classes, which led to 3-4 minute compile times.	AlanFoster	phaza
1015	2013-11-26 06:34:02	I am trying to understand the opposition to this. `@import` was around before sass. Sass appropriated it so that the import is performed at compile time rather than request time. But then scss proceeds to break relative urls in it's implementation... I don't understand the viewpoint that urls would be "mangled" by fixing this. They'd be fixed, not mangled. Nor do I understand @chriseppstein's poi…	CrescentFresh	chriseppstein
1014	2013-11-14 11:44:18	@lolmaus the answer to every feature request is not "create a Compass extension" or "why bother there's a Compass extension". I, for one, think this would get quite a bit of traction with designers as it's not just Adobe products that have HSB as a primary color mode; a lot of the color scheming products I use outside of Adobe do as well. > On Nov 14, 2013, at 6:07 AM, lolmaus notifications@githu…	Snugug	lolmaus
1014	2013-11-14 14:49:57	@Snugug Why not? Maybe new features _should_ be an extension first. Then, if the feature is popular enough, it can become a core feature of Compass, then a core feature of Sass. I'm not saying no, but I don't see how HSB is any better than any other format provided by Adobe products. The last several versions have a single field containing the hex value, which seams more convenient to me than try…	cimmanon	Snugug
1014	2013-11-14 15:06:25	@cimmanon You're right, hex colors are more handy at first look, but If you implement a given design, the colors become more comparable and searchable in both directions. For example I have something like this: Then, for me it's not obvious, what the difference of them are. This is much more readable and calculatable width `$lightOrange: adjust-hue($orange, 3deg);` But at the moment I have to use…	sja	cimmanon
1014	2013-12-06 23:16:16	I agree with @cimmanon in that I like the idea of making this sort of thing an extension and upgrading from there.	nex3	cimmanon
1013	2013-11-13 15:26:41	@lolmaus Definitely not. It's a file-scoped `@return`. There is no jumping; at least, nowhere but out of the file.	northborndesign	lolmaus
1013	2013-11-13 15:39:08	@cimmanon Definitely similar support elsewhere. PHP ( _yea, I know, PHP_ ) allows one to `return` from a file, resulting in similar behavior. ASP.NET C# Razor templating allows the same ( _the templates are processed to native C# methods, so the `return` keyword simply returns from a `void` method_ ) @lolmaus Off-hand the immediate use case is conditional imports, but it could be used in lieu of …	northborndesign	lolmaus
1013	2013-11-13 15:39:08	@cimmanon Definitely similar support elsewhere. PHP ( _yea, I know, PHP_ ) allows one to `return` from a file, resulting in similar behavior. ASP.NET C# Razor templating allows the same ( _the templates are processed to native C# methods, so the `return` keyword simply returns from a `void` method_ ) @lolmaus Off-hand the immediate use case is conditional imports, but it could be used in lieu of …	northborndesign	cimmanon
1013	2013-11-13 15:52:28	@Snugug The linked `sass-import-once` seems to be the de facto solution, copied, pasted, and reinvented regularly, however the drawback is: I'm very much looking forward to native `@import once`, don't get me wrong. As far as it's measure of improvement; it is "nice to have", perhaps "very nice to have" ( _though I'll concede, not's not "required"_ ). Code clarity is improved because the mental o…	northborndesign	Snugug
1013	2013-11-13 16:23:32	We've digressed a bit. The reason behind my suggestion was that `@end` allows one to escape from a file primarily for the `@import once` use case. Since we cannot conditionally `@import` files, we can achieve the desired behavior by conditionally _leaving_ the file preemptively. I haven't followed the discussion on `@import once` as intently as others have, however the longevity of the discussion…	northborndesign	Snugug
1013	2013-11-13 16:49:24	@chriseppstein Fair enough. Looking forward to conditional imports then.	northborndesign	chriseppstein
1013	2013-11-13 17:56:55	> @Snugug > As for the suggestion that it's in PHP and therefore it's okay, to quote @chriseppstein: > > > [W]e do not take any inspiration from the language design of PHP and most programmers view PHP as the quintessential example of bad language design How about `require_once`? It appears to me as a feature that Sass would benefit from. Consider the situation: two separate modules both depend o…	lolmaus	Snugug
1013	2013-11-13 17:56:55	> @Snugug > As for the suggestion that it's in PHP and therefore it's okay, to quote @chriseppstein: > > > [W]e do not take any inspiration from the language design of PHP and most programmers view PHP as the quintessential example of bad language design How about `require_once`? It appears to me as a feature that Sass would benefit from. Consider the situation: two separate modules both depend o…	lolmaus	chriseppstein
1013	2013-12-06 04:45:44	@bracketworks @lolmaus fwiw import-once semantics have now landed in compass/master https://github.com/chriseppstein/compass/issues/1463	xzyfer	lolmaus
1010	2013-11-11 16:54:41	@chriseppstein In Singularity we use Breakpoint to query media context. If my media query matches my medium breakpoint then use the grid associated with it. I use media a lot more for context querying than selectors. Auto generating a fallback for things like rgba is a good one for property querying. If something has rgba I can query the selector and write a hex value fallback, then duplicate the…	scottkellum	chriseppstein
1010	2014-10-17 17:44:51	@jakob-e I tend not to use set breakpoints and instead use explicit values on many projects. There are absolutely ways to architected this. I use [Breakpoints context](https://github.com/at-import/breakpoint/wiki/Breakpoint-Context) in my own projects. Currently I am using the Breakpoint context API for responsive logic in plugins like Singularity and Modular Scale but it would be nice to do this…	scottkellum	jakob-e
1010	2014-10-19 11:09:09	@scottkellum I'm not sure I understand – why would you not use a centralized configuration of your breakpoints? You would need to create a relation between "medium" and eg. "(min-width: 20.0625em) and (max-width: 40em)" anyways... sorry if I'm just not getting it :-) Test: http://sassmeister.com/gist/82c8ee37295f5015df49	jakob-e	scottkellum
1010	2014-10-19 11:25:31	@jakob-e, do not try to manage breakpoints, that's impossible. Instead, only try to realize the truth: [there is no breakpoint](http://seesparkbox.com/foundry/there_is_no_breakpoint). Then you see that it is not you who determines the breakpoints, it is only the content.	lolmaus	jakob-e
1010	2014-10-19 11:39:01	@lolmaus - I get that – but how then would you create a relation between a specific query and eg. a column? I don't see how a native context would be of much help. To me it is about mapping the breakpoints you use - like "lok-at-me-im-retina"	jakob-e	lolmaus
1010	2014-10-19 11:49:53	@jakob-e We're getting off topic, and the example you've included to bump this thread is more or less identical to what everyone else (including the post immediately above yours) has said. As for your question, what @scottkellum is referring to is [Singularity's Responsive Contexts](https://github.com/at-import/singularity#responsive-grids) where Singularity doesn't need to know what your final q…	Snugug	jakob-e
1010	2014-10-19 11:49:53	@jakob-e We're getting off topic, and the example you've included to bump this thread is more or less identical to what everyone else (including the post immediately above yours) has said. As for your question, what @scottkellum is referring to is [Singularity's Responsive Contexts](https://github.com/at-import/singularity#responsive-grids) where Singularity doesn't need to know what your final q…	Snugug	scottkellum
1010	2014-10-19 12:09:01	@Snugug I'm not here to pick a fight – just to understand and provide what little I have. IMO what you are asking for seems too complex and does not help to automate things. I could be wrong – but I'm failing to see how you would use such a feature generically while keeping it simple and understandable. Best to you and the guys – roger out :-)	jakob-e	Snugug
1010	2014-10-19 14:20:02	For clarity, this is probably more of a toolmakers feature request instead of a site-builder request. There are absolutely solutions for this in projects as @jakob-e points out. As a tool builder we have no idea what your breakpoint configuration and mixins might look like on your projects. This feature request would allow users of things like Singularity, Modular Scale, Susy, and other tools tha…	scottkellum	jakob-e
1010	2014-10-19 16:22:01	@scottkellum :-) It may have been (very) unclear from my part – but I also wanted to add the question about mapping to the discussion. If we look at the [Multiple Context Query example](https://github.com/at-import/breakpoint/wiki/Breakpoint-Context): The amount of handling needed in @mixin tool could be quite heavy - unit conversion, min-max-width ranges, how to handle in combination with orient…	jakob-e	scottkellum
1010	2014-10-19 17:47:21	@jakob-e Ah, I am still not quite grokking your examples but, interesting. So you are expecting the output of the proposed `&(media)` or whatever to be a map of `@media` properties? Where `$media` would be a map that looks like: I really like this, it’s really similar to how Breakpoint works. As a core language feature it may need some tweaking though to support comma separated media lists. This …	scottkellum	jakob-e
1010	2014-10-19 23:54:52	@scottkellum I think we are talking past each other – so I'll shift to talk about how a context feature could look and work... then someone smarter than me on the inner life of SASS can dismiss the idea :) This is just a brainstorm - please fill in the blanks First I think it should be a introspection like function returning the entire context at the given point of use. The returned value could b…	jakob-e	scottkellum
1010	2014-10-20 12:07:50	@jakob-e You are describing the current behavior of `&` and it already exists: http://sassmeister.com/gist/a31765281413bde89032 I am simply proposing adding media query introspection to this.	scottkellum	jakob-e
1010	2014-10-20 13:31:56	@scottkellum & is a parent selector and media does not fit that description. That is why I'm suggesting a function to return the full context; directives, parents,... How would the output look if you add media? A minor detail about the function I described is the concept of splitting the context into groups – it might come in handy if looking for ".grid" in parent selector only or... { creates a …	jakob-e	scottkellum
1010	2014-10-20 13:59:52	For me, the mental model of using `&` still works because MQs are combined like selectors and Sass allows nesting them like selectors. I’m sure @nex3 great insight into the language details and complications of this. I’m not sure we need a whole new model for context as the `&` model works well. I would be open to new models but as a language feature it should be simple, not too clever, and match…	scottkellum	nex3
1010	2014-10-20 13:59:52	For me, the mental model of using `&` still works because MQs are combined like selectors and Sass allows nesting them like selectors. I’m sure @nex3 great insight into the language details and complications of this. I’m not sure we need a whole new model for context as the `&` model works well. I would be open to new models but as a language feature it should be simple, not too clever, and match…	scottkellum	jakob-e
1004	2013-11-14 11:04:56	@isyara no it is not: http://sassmeister.com/gist/7464997 and http://sassmeister.com/gist/7465014	kizu	isyara
1004	2013-11-15 23:36:02	This also fails miserably: Produces: Should produce: In Less and Stylus this works fine since forever. @kizu, could you please mention "parent selector" and "&" in this thread's title? UPD: works as a charm like this (kudos to @Snugug):	lolmaus	kizu
1004	2013-11-15 23:42:12	@lolmaus seems as if you have not read how the interpolated selectors work properly. What you are saying is you would like to interpolate the selector and best it under the current selector, which produces normal nested selectors. On the other hand, if you were to prefix the interpolation with `@at-root`, you say that you want to interpolate the selector and put it at the root of your document, w…	Snugug	lolmaus
1004	2013-11-16 00:49:08	@Snugug, thank you. You're right, i haven't read documentation for Sass 3.3 features yet (does it exist already?). I'm sorry for bothering you and others.	lolmaus	Snugug
1004	2013-11-16 20:01:00	When using & in a script context (like interpolation) you need to combine this with an @at-root directive. Search the issues and you'll see plenty of examples. Hunt & pecked on my iPhone... Sorry if it's brief! > On Nov 15, 2013, at 3:36 PM, lolmaus notifications@github.com wrote: > > This also fails miserably: > > .fieldset { > background: red; > #{&}-field { > background: blue; > #{&}-label { >…	chriseppstein	kizu
1004	2013-12-06 23:39:20	> @kizu wrote: And are there any use cases when `&` inside an interpolation could be used without `@at-root`? I see only the opposite and it is strange that we need to use a lot of extras to get the most common cases. > > @shabunc wrote: Indeed, why do we need explicitly type `@at-root` at all? The issue is that it's impossible to tell, in general, whether `&` was used. We could pretty easily che…	nex3	kizu
1004	2013-12-06 23:39:20	> @kizu wrote: And are there any use cases when `&` inside an interpolation could be used without `@at-root`? I see only the opposite and it is strange that we need to use a lot of extras to get the most common cases. > > @shabunc wrote: Indeed, why do we need explicitly type `@at-root` at all? The issue is that it's impossible to tell, in general, whether `&` was used. We could pretty easily che…	nex3	shabunc
1001	2013-12-13 18:05:30	@nex3 The nav-\* properties have accepted an ID since at least 2004, per spec: http://www.w3.org/TR/2004/CR-css3-ui-20040511/#nav-dir. I think this change predates SASS by at least a little bit. ^_^	tabatkins	nex3
999	2013-12-06 23:28:48	@lolmaus is correct that relying on DOM values is impossible, since Sass is a **pre**compiler. It compiles the CSS long before it's ever seen by a browser. Accessing properties from within the same selector context is something that's been requested fairly often, but I've never seen a compelling use case where it's substantially more powerful than assigning the value to a variable first. This wou…	nex3	lolmaus
999	2016-11-01 12:21:38	@nex3 Closed and old issue I know, but I can't find an open and relevant issue for this. Here's an example of where Stylus bests Sass because of property lookup: Sass: Stylus: It's not a big deal but I think it helps a lot with readability. Whereas with a var you can't immediately visually grep how often a var is used (and what the consequences are of changing it), you can immediately tell with a…	SamHH	nex3
999	2016-11-01 12:38:24	@SamHH #109 is still open, you can try adding your suggestion there.	lolmaus	SamHH
998	2013-12-06 22:27:58	I agree with @chriseppstein. This isn't something that's widely useful enough to warrant inclusion. Sass also exposes a pretty reasonable Ruby API for watching files, so it's easy to make something like this for yourself without needing it to be in the Sass core.	nex3	chriseppstein
997	2013-11-04 19:49:59	@chriseppstein different calculations can create very large numbers before reducing them to the answer, for example using wilson's theorem to calculate prime numbers uses a factorial of `n` to determine if it's prime. Which in this case would make 24 the highest number you could use. The maclaurin series does the same thing, which is used to calculate many trigonometric functions (`cos`, `sin`, `…	thejameskyle	chriseppstein
996	2013-12-06 23:41:16	@nex3 what about something like the following:	Snugug	nex3
996	2014-01-10 03:46:20	I got curious how Python folk resolve this issue, as Python doesn't boast to be syntactically sweet as well as Sass. It turned out, they [use an `enumerate` helper function](http://stackoverflow.com/questions/522563/accessing-the-index-in-python-for-loops) for this which does a simple job: turns an array into a dictionary. So i made a similar function for Sass. Usage: Source: Seems to be working …	lolmaus	Snugug
993	2013-11-02 21:38:13	Your problem is not related to extending. You just forgot the ampersands, while you didn't forget them in the workaround. Here you go: Result: Demo: http://sassmeister.com/gist/7283712 @Snugug's first example won't work either due to missing ampersands. I think this approach violates the [KISS principle](https://en.wikipedia.org/wiki/KISS_principle) a lot. I find your workaround to be way more re…	lolmaus	Snugug
993	2013-11-02 21:45:57	@lolmaus please reread my initial comment. The first code block is a slightly reworked version of the original to display what Sass sees without offering a solution; what is happening is described underneath. The second code block is a working example designed to be selector-independent. (hence the namespacing). You could namespace in place in your example if you would like, but I prefer to separ…	Snugug	lolmaus
993	2013-11-02 22:52:55	@lolmaus I actually had hoped I wasn't forgetting them! I was riding on the idea that placeholders would "cut and paste" my `:hover`, etc. "selectors" onto the ampersand and behave like decorators to the parent selectors. Your solution and @Snugug's both work nicely. and answer the original question, so thanks! FWIW, I prefer @Snugug's namespacing, but @lolmaus raises an interesting point that pe…	tylrtrmbl	Snugug
993	2013-11-02 22:52:55	@lolmaus I actually had hoped I wasn't forgetting them! I was riding on the idea that placeholders would "cut and paste" my `:hover`, etc. "selectors" onto the ampersand and behave like decorators to the parent selectors. Your solution and @Snugug's both work nicely. and answer the original question, so thanks! FWIW, I prefer @Snugug's namespacing, but @lolmaus raises an interesting point that pe…	tylrtrmbl	lolmaus
991	2013-12-06 22:39:45	@fitzgen is there a more polished spec than [this one](https://docs.google.com/document/d/1U1RGAehQwRypUTovF1KRlpiOFze0b-_2gc6fAH0KY0k)? There are a lot of things it doesn't make clear.	nex3	fitzgen
991	2013-12-13 00:28:21	@nex3 Nope, that is it. If you have specifics you'd like to see cleared up or have questions, this is the place: https://lists.mozilla.org/listinfo/dev-js-sourcemap	fitzgen	nex3
990	2014-06-10 14:03:07	@nex3 Your example doesn't work anymore in Sass 3.3.8. Is there a way to solve this in another way?	hinok	nex3
990	2014-06-13 19:49:54	@hinok You'll need to wait until script `&` is reintroduced in Sass 3.4, I'm afraid.	nex3	hinok
988	2014-02-06 18:31:59	@aripollak I did not know about `close!`. It's worth a try to see if it clears up the issue.	chriseppstein	aripollak
984	2013-10-23 21:40:37	Thank you @chriseppstein, you're awesome!	lolmaus	chriseppstein
982	2013-12-06 22:26:44	@nex3 Comments taken and code updated	twalpole	nex3
982	2013-12-08 07:25:10	@nex3 ok - changes made and support extended to the current released version of Listen - From my tests a note will need to go with the 3.3 release that if users are on ruby < 1.9.3 they will need to also specify listen < 2.0 in their gemfile for gem to be able to work out the correct versions	twalpole	nex3
982	2013-12-14 06:16:23	@nex3 What about removing the listen dependency from the Gem, and only enabling the --watch functionality if listen is separately included into the users project? That way there could be a message explaining the issue if the user tries to use watch without having listen available, but wouldn't limit 1.9.3+ users to an old listen	twalpole	nex3
982	2013-12-14 07:40:26	@nex3 or I could implement the method from http://en.wikibooks.org/wiki/Ruby_Programming/RubyGems#How_to_install_different_versions_of_gems_depending_on_which_version_of_ruby_the_installee_is_using. To possibly solve the issue?	twalpole	nex3
982	2013-12-14 20:10:11	@chriseppstein Ok -- what about the option of removing the dependency and having a message if someone tries to use the watch functionality telling them they need to also include listen?	twalpole	chriseppstein
982	2014-01-13 20:17:59	@nex3 I've used 3.2 with multiple projects using Guard and haven't encountered any issues, primarily since I explicitly avoid any SASS-related watches. I just run my stuff through the compiler. Obviously what @chriseppstein is proposing is the sane alternative, but how long would that take? I would not mind to just get an error message if the version of 'listen' I depend on cannot be used for one…	julik	nex3
982	2014-01-13 20:17:59	@nex3 I've used 3.2 with multiple projects using Guard and haven't encountered any issues, primarily since I explicitly avoid any SASS-related watches. I just run my stuff through the compiler. Obviously what @chriseppstein is proposing is the sane alternative, but how long would that take? I would not mind to just get an error message if the version of 'listen' I depend on cannot be used for one…	julik	chriseppstein
971	2013-10-18 13:59:07	@shepmaster This is awesome. Nice work! I'm copying your commit message here, so that your fantastic explanation is front-and-center:	seejee	shepmaster
971	2014-01-15 02:34:20	This patch is against stable. I've been trying to get it working on master. I've also implemented @nex3's suggestion to memoize all the offsets and it also tracks line numbers now too. I should be able to get a bow on this tomorrow then we should benchmark it again. @shepmaster do you have the files you were using for benchmarking your changes anywhere?	chriseppstein	shepmaster
971	2014-01-15 02:34:20	This patch is against stable. I've been trying to get it working on master. I've also implemented @nex3's suggestion to memoize all the offsets and it also tracks line numbers now too. I should be able to get a bow on this tomorrow then we should benchmark it again. @shepmaster do you have the files you were using for benchmarking your changes anywhere?	chriseppstein	nex3
971	2014-01-15 02:37:48	@nex3 A general problem I've noticed with stringscanner is that scanner.pos tracks the byte offset and not the character offset. I'm pretty sure we're misreporting column numbers when multibyte characters are involved. I'm not going to touch that aspect here and it's not clear whether sourcemaps are character based or byte-based. If they are byte-based, we need to track bytes for sourcemaps and c…	chriseppstein	nex3
971	2014-01-15 19:21:12	@chriseppstein `Sass::Util::MultibyteStringScanner` should handle multibyte characters correctly. Until we hear otherwise, I think it's safe to assume that source maps use characters rather than bytes.	nex3	chriseppstein
971	2014-01-21 19:33:27	Meh, I couldn't get the tests back to green before I gave up on this because I had to move on to higher priority tasks. Hopefully @shepmaster will keep going with it.	chriseppstein	shepmaster
971	2014-01-22 18:04:06	@shepmaster I'd like to get this into the upcoming 3.3.0-rc.3, but I can't do so unless we iterate on this code review.	nex3	shepmaster
966	2015-02-27 00:04:09	@nex3 Do note that it's not a new feature; it's a regression. Used to work. If I do ever find some spare time, I'll pick it up where I left off!	pcantrell	nex3
955	2013-11-25 16:10:29	@nex3 Given mavericks shipped with Ruby 2.0, is there any movement on supporting newer versions? We're evaluating whether we want to maintain a fork in the interim vs waiting for a fix in master.	spicycode	nex3
955	2014-01-28 02:21:12	Thanks @nex3 awesome work!	metaskills	nex3
949	2013-10-15 19:22:20	@viswanathct : what is the SCSS code that would produce that desired CSS in your use case?	pdaoust	viswanathct
949	2013-10-15 20:03:22	This would be a very useful addition that prevents repetition without making the developer worry about it. I can repeat the same style any number of times but my code won't be bloated. Its not too transparent, but this is pretty much how your CSS is going to work and with source maps, it should be easy to detect, where this particular **final** style is being computed from. I know there are many …	rvinay88	pdaoust
949	2013-10-15 23:33:10	@pdaoust, I suggested it as a generic improvement. I trying implement OOCSS on a project. In which, I use jade for _templating out_ UI controls. I'm worried that the **weight** of the CSS would increase, as the project gets more complex. So, I suggest that, _two **exactly identical** rules within the same scope_ could be removed from the **resulting CSS**. And, Is there a way to label this as a "…	viswanathct	pdaoust
949	2013-10-18 20:13:39	@viswanathct Post-compilation is probably a good place to do this, you're right. I think that, if the maintainers think this issue is a good idea (and it sounds like they do), they'll give it a 'feature request' label. I'm still curious, what would be the SCSS code that would produce your desired output: The intent of the code wasn't clear from your example.	pdaoust	viswanathct
944	2013-09-30 19:10:09	Hi, @mohsen1 . Nested string interpolation works for me, using your example. However, I did notice a typo on one of the lines: should be: Perhaps that was the cause of your issue?	pdaoust	mohsen1
944	2013-09-30 20:36:44	@pdaoust Than you for your feedback. After a lot of refactoring this is how I'm trying to solve this: But generated CSS is like this:	mohsen1	pdaoust
944	2013-10-03 17:43:59	Thank you @pdaoust! That answers my question! I like the idea of hashmaps. When I started using Sass I thought even `if` and `for` statements are too much for CSS but now that I am demanding even more complex language features!	mohsen1	pdaoust
934	2013-10-01 18:35:39	@cjcheshire nope.	chriseppstein	cjcheshire
931	2013-10-04 00:24:06	@nex3 by the same argument you should remove numbers between 0 and 1 for lighten ?	AlexRiedler	nex3
917	2013-09-10 14:01:08	It sounds like your problem would be better solved by adjusting your coding style, not the language: The likelihood of moving the first item in the collection is exceptionally rare compared to how often one would rearrange the elements that follow or append additional elements. @monsanto CSS doesn't _have_ maps, the `property: value` syntax is more like an imperative style collection of commands …	cimmanon	monsanto
915	2014-03-29 17:40:03	@jakob-e & @lunelson : You might want to try my implementation below. IMO it's one of the more readable solutions for dynamic placeholders both outside media queries and inside media queries and results in a pretty optimised CSS output. Note, however, that you'll need Sass 3.3 for this to work. Also, you still get the repetition of the `@media` statement (which is hard to avoid unless you use a m…	jslegers	jakob-e
915	2014-03-29 17:40:03	@jakob-e & @lunelson : You might want to try my implementation below. IMO it's one of the more readable solutions for dynamic placeholders both outside media queries and inside media queries and results in a pretty optimised CSS output. Note, however, that you'll need Sass 3.3 for this to work. Also, you still get the repetition of the `@media` statement (which is hard to avoid unless you use a m…	jslegers	lunelson
915	2016-06-02 15:16:16	Yeah so.. that doesn't work anymore @lunelson hash tag sigh.	entozoon	lunelson
915	2016-06-02 17:43:41	@entozoon actually it does work; I wrote that gist before Sass introduced the `!global` flag. This is required in order to modify a global variable from inside of a mixin — for example the `mq ()`mixin in that gist. Here's the updated code http://www.sassmeister.com/gist/cd999df6a2712b1959d2b68d4505602b	lunelson	entozoon
910	2013-09-06 15:00:46	@jpka- Yes. Maybe someone in the community will want to write an automated tool on top of sass.	chriseppstein	jpka-
909	2013-09-06 23:49:33	@nex3 the source of `colorOpacity` looks like this I'm expecting output:	lifeiscontent	nex3
905	2013-09-06 22:35:42	I agree that the duplication still needs to happen with placeholders, however I disagree that it's incorrect behaviour. Exactly the opposite in fact. As with @MrOrz I believe the current behaviour of producing output within the context a placeholder was extending is a behaviour that's depended on heavily, and easy to reason about. In practice if this feature is removed there'll be few to no optio…	xzyfer	MrOrz
905	2013-09-06 23:46:40	You're correct about your example, but we can work currently work around that limitation as @MrOrz has shown I think it make sense for placeholders to be further distinguished from selectors beyond "they don't produce output on their own". Allowing them to be extending into different context's is one such desirable feature. The cost of some documentation is small price to pay for the added cleanl…	xzyfer	MrOrz
905	2013-09-09 18:04:02	@jakob-e I appreciate your work on this. I've had to do some similarly gnarly work arounds myself. Have you ever tried to explain this to new team members? The main point of this thread is that the simple (native) solution to this problem exists and is about to be removed. @MrOrz I like your general concept. What I think could work: - create some documentation educating developers on some common …	xzyfer	MrOrz
905	2013-09-09 18:04:02	@jakob-e I appreciate your work on this. I've had to do some similarly gnarly work arounds myself. Have you ever tried to explain this to new team members? The main point of this thread is that the simple (native) solution to this problem exists and is about to be removed. @MrOrz I like your general concept. What I think could work: - create some documentation educating developers on some common …	xzyfer	jakob-e
905	2013-09-09 18:04:02	@jakob-e I appreciate your work on this. I've had to do some similarly gnarly work arounds myself. Have you ever tried to explain this to new team members? The main point of this thread is that the simple (native) solution to this problem exists and is about to be removed. @MrOrz I like your general concept. What I think could work: - create some documentation educating developers on some common …	xzyfer	nex3
905	2013-10-21 06:22:35	@chriseppstein do have an initial draft on this, or could you point me in the direction to investigate myself? I could be mistaken but I've yet to see this addressed either in the spec outlined in #774 or the test cases added for the resulting `@at-root` pull requests. > Specifically, this allows you to extend a selector via a mixin for all media contexts instead of just within the current media …	xzyfer	chriseppstein
904	2013-08-29 03:23:18	@benjaminboxler random(1) should return always 0 so you could test that. Also, since its based on rand which is a pseudo random number generator you can seed it via a call to srand and then rand will produce the same "random" sequence each time - so you could verify using that - although that really ties the testing to the implementation rather than just the functionality.	twalpole	benjaminboxler
901	2013-08-29 20:36:13	I share @nex3's perspective here. Scripting happens before all the selectors exist and so a script check for this seems like an inversion of control. We will have other ways of managing the ability to use `@extend` in `@media` in 3.3.	chriseppstein	nex3
901	2013-09-05 18:23:22	That's reasonable, no worries. My use was centered around `@media`, building a mixin wrapping mixin that says "placeholder exists? extend placeholder. !placeholder exists? create new placeholder with mixin content". @chriseppstein, can you point me to the 3.3 issue on extend/mqs?	robwierzbowski	chriseppstein
901	2016-02-08 18:52:03	Not all Sass concepts are created equally. Placeholders are a kind of selector -- they are not part of SassScript. If we add this, we would also be able to add `classname-exists()`, `id-exists()`, etc. @robwierzbowski @lukewatts The right way to do this is to track whether you have created the placeholder in question by storing that state a global variable.	chriseppstein	robwierzbowski
901	2016-02-08 18:52:03	Not all Sass concepts are created equally. Placeholders are a kind of selector -- they are not part of SassScript. If we add this, we would also be able to add `classname-exists()`, `id-exists()`, etc. @robwierzbowski @lukewatts The right way to do this is to track whether you have created the placeholder in question by storing that state a global variable.	chriseppstein	lukewatts
901	2016-02-08 20:38:59	@chriseppstein Hmmm. Not ideal but I do understand that placeholders are a different construct than functions and mixins, and it's probably not a priority. I often use mixins with extends and it just bugs me I can't existence check for them and offer a graceful alternative if they're not there. Thanks for clarifying though.	lukewatts	chriseppstein
896	2013-08-29 18:15:36	@lydell is correct; neither SCSS nor the indented syntax require an asterisk on each line of a comment.	nex3	lydell
892	2013-08-23 23:47:16	Yes, this is expected. See Chris's explanation in the issue @Snugug linked.	nex3	Snugug
889	2014-10-10 14:20:38	I don't think @samme or myself want this directive to solve for difficulty, but code readability. Sass wouldn't be the first to implement such a directive when `if not` already exists. Just my 2 cents.	adamjgrant	samme
887	2013-08-15 22:47:44	@alicexyl I think you're asking about how to not override a variable that is `null` with `!default`. In 3.3, this will be possible with `$foo: if(variable-exists(foo),$foo,some-new-default)`	chriseppstein	alicexyl
887	2013-08-15 23:34:31	@chriseppstein So `$foo: some-new-default !default;` would need to be replaced by `$foo: if(variable-exists(foo),$foo,some-new-default);` for users to be able to override the value with `null`? I'm wondering, why doesn't `!default` already have that behavior? Currently, `$foo: null;` is equivalent to not declaring it at all, which renders it useless, but it seems a legitimate use case to me to wa…	alicexyl	chriseppstein
887	2013-11-19 00:17:07	@chriseppstein the solution provided is really going to help, happy to have it. :) But any chance we could have a similar but different keyword? like !defaulted or !existing or something? It's not a huge deal, but my users are mostly not sass people, so something like "$foo: some-new-default !existing;" would probably confuse them less....	gabriellecrawford	chriseppstein
884	2013-08-08 13:44:27	Thanks for the swift response, @chriseppstein. After further research it appears to be an [issue with the YUI compressor](https://github.com/yui/yuicompressor/issues/59). Sorry for posting a non-existent bug with Sass.	dcalhoun	chriseppstein
877	2013-08-02 13:30:15	@chriseppstein why doesn't the following generate all the possible selectors? Generated: Irony would have it in practice I actually would have liked `.T .T1 .a` in such a context. :) The use case for the example is when specifying style modifiers/context; 99% of the time I would like it to just use the immediate selector and then place the result in the context of the other selectors.	srcspider	chriseppstein
877	2013-08-04 18:19:54	@srcspider : I also don't think it makes sense how your initial example is compiled. Still, I prefer to use plain placeholders that don't have any ancestor elements. I also prefer to nest descendant elements into ancestor elements rather than the other way around. That way, your code is more readable and don't have the problem you're describing. Consider the following code as alternative implemen…	jslegers	srcspider
877	2013-08-04 18:36:34	@srcspider : Personally, I very much like using the following design pattern. It might be useful for your use cases as well.	jslegers	srcspider
877	2013-08-05 06:33:42	@jslegers thanks. In the first example though I don't think you need the extra `&`, tested it and the same output appears to be generated for both examples if the `&` is ommited.	srcspider	jslegers
877	2013-08-05 13:00:47	@srcspider : The ampersand is optional when it comes first. I prefer to use it anyway for the sake of readability and consistency, but that's really just a matter of taste.	jslegers	srcspider
874	2013-08-01 19:02:51	What @cimmanon says is true. However with custom fonts, it's possible to define a font family that is also a color name, which would reproduce this issue without that technicality. We have, so far, refused to implement property-aware value parsing -- which is something that CSS does and lets them get away with this. We do this because it would mean that the value of a variable has different meani…	chriseppstein	cimmanon
871	2013-08-05 01:35:17	The part I'm not a fan of is how much additional code this adds from a reuse standpoint. Using global variables is worse when it comes to authoring the mixins, but more convenient for using them. Shorter is better. If it must be a keyword, `@receive` or `@args` is better than `@receive-content` or `@content-arguments`, even though they may be better descriptors. Borrowing a bit from Haskell here:…	cimmanon	hcatlin
871	2013-08-09 20:20:52	I'm more of a fan of @cimmanon's example than any of the others I've seen. Placing the arguments before the `{` puts them firmly in the context of `@include`, both from the parser's standpoint and the reader's standpoint. I'm not a big fan of `->`. Sass tends to use words over symbols where possible, so something like `@include foo(red, blue) with ($c, $d, $e)` or `taking ($c, $d, $e)` might be b…	nex3	cimmanon
871	2013-08-09 21:00:51	I actually really like the `with` or `taking` syntax and I'm sad I didn't think of it first ;) Leaning towards taking. I also like `receiving`, but as @hcatlin points out people always misspell that. However, we could also support `recieving` and print out a message mocking their inability to spell.	chriseppstein	hcatlin
871	2013-09-17 05:58:41	@chriseppstein passing arguments to `@content` would be incredibly useful. Can we prioritize this issue?	elisechant	chriseppstein
871	2013-09-17 06:01:00	Yes please! I came across this issue recently and would love this to help tidy up some loops I've had to duplicate. On Tuesday, September 17, 2013, Elise Chant wrote: > @chriseppstein https://github.com/chriseppstein passing arguments to > @content would be incredibly useful. Can we prioritize this issue? > > — > Reply to this email directly or view it on GitHubhttps://github.com/nex3/sass/issues…	cjcheshire	chriseppstein
871	2013-09-18 00:07:44	@cjcheshire agree. As our applications become more modular and extensible this is becoming more and more important. Bourbon's Neat uses some interesting logic on topic (that doesn't work) at `/neat/grid/_media.scss`	elisechant	cjcheshire
871	2014-03-21 14:14:29	@apfelbox No! Don't say it's like PHP, it'll never get implemented! ;-) Kidding, of course; kinda. I like the `using` syntax too. It's trivial, but I favor it as part of the "call" than of the content body: Instead of:	northborndesign	apfelbox
871	2014-03-22 15:23:36	@jackmahoney Precisely. Very much looking forward to this feature. It's definitely going to bring about a whole new set of reusability patterns.	northborndesign	jackmahoney
871	2014-11-28 10:29:57	Hi @chriseppstein and co. Has this (or similar) recently been implemented? I have a mixin and include which previously worked using the old method of declaring an empty global variable, changing it with a mixin, then it being available in the include statement via @content But now (in 3.4.9, ruby, windows command line, also latest version of prepros) the include statement is receiving an empty in…	davebeesley	chriseppstein
871	2014-11-29 09:46:56	@davebeesley, try the `!global` flag.	lolmaus	davebeesley
871	2014-12-03 09:15:31	Hey @lolmaus I'm not intentionally ignoring you. I'm not currently on that project at the moment (and have worked around it by compiling with an older version of prepros). I shall give when I next have a quiet moment.	davebeesley	lolmaus
871	2015-06-29 23:26:27	Damn. I really wanted to use this today. The design in the last comment of @adjavaherian is something that looks super understandable. I'd move to see this added.	ocbaker	adjavaherian
871	2015-07-10 18:22:14	This is a high-priority feature, but Sass is currently on feature-freeze to give LibSass time to catch up. @rafegoldberg since this involves new syntax, it's going to be a change that requires modifying every layer of the implementation. You'd need to change both [the SCSS parser](https://github.com/sass/sass/blob/stable/lib/sass/scss/parser.rb) and [the indented syntax parser](https://github.com…	nex3	rafegoldberg
871	2015-08-02 15:25:58	@nex3 Where can I see libsass status?	stereokai	nex3
871	2015-08-14 20:49:38	@stereokai ask @xzyfer.	nex3	stereokai
871	2015-08-18 02:10:12	@stereokai there's no official status page. https://sass-compatibility.github.io/ gives a high level run down of what features are supported. http://sassmeister.com/ is a good playground for checking if a feature or syntax is supported. You can also check out our [known bugs list](https://github.com/sass/libsass/issues?q=is%3Aopen+is%3Aissue+label%3A%22Bug+-+Confirmed%22).	xzyfer	stereokai
871	2015-11-20 14:31:05	@xzyfer a 2-months late thank you. Missed your comment. Looks like you guys definitely have a lot on your hands, but I'm glad it's finally officially acknowledged and part of milestone 4.	stereokai	xzyfer
871	2016-02-26 11:54:22	Just for the information, Jinja has quite similar solution with macros: http://jinja.pocoo.org/docs/dev/templates/#call Transfering it into Sass would look like this: Or for mentioned by @chriseppstein example at the beginning: Very simple and clean. And fully backward compatible.	ArmorDarks	chriseppstein
871	2016-04-08 11:33:07	@hairarrow it seems to be fragile, since variable names can easily collide with already existing mixin arguments.	ArmorDarks	hairarrow
870	2014-01-22 10:14:02	Hey, @robwierzbowski, @nex3, We're hitting this same issue where we're **wrapping some third party libraries** inside a class. This is producing some invalid CSS for us. Bubbling the @-rules would prevent generating invalid CSS in such a case. What do you think? Thanks!	jbalsas	robwierzbowski
870	2014-01-22 10:14:02	Hey, @robwierzbowski, @nex3, We're hitting this same issue where we're **wrapping some third party libraries** inside a class. This is producing some invalid CSS for us. Bubbling the @-rules would prevent generating invalid CSS in such a case. What do you think? Thanks!	jbalsas	nex3
870	2014-01-22 17:45:29	@jbalsas That's a tough case, because it's not clear what the correct behavior is there. When you're wrapping an import in a class, it's clear that you want some sort of namespacing on the selectors etc that you're importing, but there's no good way to namespace `@keyframes` rules there. Putting them into the global namespace seems risky. It's not necessarily wrong, though, so I'll reopen this an…	nex3	jbalsas
870	2014-01-22 18:31:46	@nex3 That would solve our (@jbalsas and I) use case, since I agree, there's no valid way to namespace `@keyframes` (but there's no valid way to namespace any at-rule, just any selectors inside of them). IMHO, bubbling them out makes the most sense for no other reason than preserving the validity (and preventing a case where, while vendors are working with them being nested now, it possibly break…	natecavanaugh	nex3
870	2014-01-22 18:31:46	@nex3 That would solve our (@jbalsas and I) use case, since I agree, there's no valid way to namespace `@keyframes` (but there's no valid way to namespace any at-rule, just any selectors inside of them). IMHO, bubbling them out makes the most sense for no other reason than preserving the validity (and preventing a case where, while vendors are working with them being nested now, it possibly break…	natecavanaugh	jbalsas
870	2014-01-24 09:47:34	@nex3 Thanks a lot for considering this! I'd like to add, that making sure we generate valid CSS will also improve interoperability between other tools. For instance, right now, we're having issues with a library that uses `css-parse` to go through our generated styles and fails because it can't parse them properly.	jbalsas	nex3
869	2013-07-30 12:13:28	@Snugug I can see how #139 _might_ fix it, but I don't see how the semantics of %selector in the context of an import are completely equivalent to an @import that doesn't run twice in all contexts, so I think this should stay open until #139 is comes to a conclusion/implementation. For what it's worth even a `@depends` directive is implemented, why should the behavior I describe not work in the c…	srcspider	Snugug
869	2013-08-02 22:54:36	As @Snugug has mentioned, this is the expected behavior. If you import the file that defines `%placeholder` twice, then it will be defined twice and extended twice. In the future we'll move to an import system that will import a file only once by default.	nex3	Snugug
865	2013-07-28 19:46:41	@Snugug - that is a larger conversation to have. At the moment, Sass-meister is a completely independent project from Sass, and its long term management, direction, and financial management of its donation system haven't been discussed directly. As it stands today, officially pointing to Sassmeister is a bit like http://git-scm.com/ pointing to github.com. It's not impossible, but the official gi…	hcatlin	Snugug
861	2013-07-30 12:52:49	@Undeterminant If `.parent{}` has content later on in your Sass cascade (NOT if something's added through JavaScript, for instance), it'll extend the later one just fine.	Snugug	Undeterminant
857	2013-07-22 16:22:47	@jslegers Metaprogramming is one way to accomplish what you're thinking, but there are others. We are already adding a bunch of meta programming abilities from the calling side, but the definition side seems less useful from all the use cases I've seen so far. I'd rather approach this problem from use cases and end-user APIs and capabilities. I'd like to understand why defining a mixin dynamicall…	chriseppstein	jslegers
857	2013-07-22 17:09:34	@Snugug Ya, I feel like I'm talking to a wall too, so I'm going to stop for now. I have more productive things to do.	chriseppstein	Snugug
857	2013-07-22 19:23:13	@Snugug @chriseppstein Nevermind. I must have made a mistake experimenting with it the first time and wrongly interpreted issue https://github.com/nex3/sass/issues/336. I apologise for wasting your time with that. I guess I don't see any blocking issues with Sass at the moment, although issue https://github.com/nex3/sass/issues/324 still makes me cringe...	jslegers	Snugug
857	2013-07-22 19:23:13	@Snugug @chriseppstein Nevermind. I must have made a mistake experimenting with it the first time and wrongly interpreted issue https://github.com/nex3/sass/issues/336. I apologise for wasting your time with that. I guess I don't see any blocking issues with Sass at the moment, although issue https://github.com/nex3/sass/issues/324 still makes me cringe...	jslegers	chriseppstein
857	2014-03-30 00:17:01	@Snugug & @chriseppstein : Even though I've been able to improve my syntax significantly due to various improvements in Sass 3.3, the lack of dynamic mixins remains a problem for my implementations. No matter how much I improve the architecture of the meta-framework I'm building, I keep stumbling on the lack of dynamic mixins as a blocking issue. Just today, I found two use cases for interpolated…	jslegers	Snugug
857	2014-03-30 00:17:01	@Snugug & @chriseppstein : Even though I've been able to improve my syntax significantly due to various improvements in Sass 3.3, the lack of dynamic mixins remains a problem for my implementations. No matter how much I improve the architecture of the meta-framework I'm building, I keep stumbling on the lack of dynamic mixins as a blocking issue. Just today, I found two use cases for interpolated…	jslegers	chriseppstein
857	2014-11-21 03:58:16	I think I ran into this as well. I'm customizing the Bootstrap grid mixins, and wanted to print out the classes for prototyping: Saw @jslegers prompt [here](http://stackoverflow.com/questions/15748937/how-to-define-a-dynamic-mixin-name-in-sass). Hopefully that's helpful!	laras126	jslegers
855	2013-07-19 21:45:51	@nex3 I've seen cases where the charset was stripped if the file had no non-ascii characters, even if it was specified explicitly. I think may be ruby version dependent.	chriseppstein	nex3
855	2013-07-19 22:17:12	@nex3 That might be tough to provide, as the issue is most apparent in our main.scss file with over 30 imports. I'll take some time this weekend and try to localize the issue to a certain file, or a certain combination of files.	danapplegate	nex3
855	2013-08-06 00:32:11	@chriseppstein I definitely have a reproducible case of this. Sass seems to remove an explicitly specified `@charset` if it doesn't think it's required, which I don't think is intended. (It's certainly annoying.) Happy to provide environment details. Ruby is 'ruby 1.9.3p429 (2013-05-15) [x86_64-linux] Brightbox' from the Brightbox PPA on Ubuntu 12.04. On this machine: Noticed this when our asset …	dominics	chriseppstein
855	2013-08-06 02:33:26	@nex3 See reproduction case above?	dominics	nex3
854	2014-02-18 00:15:11	@nex3 I hope I've addressed all of your feedback with these recent commits. Please let me know if there are any other improvements to be made.	eriwen	nex3
852	2014-10-08 06:48:46	@HugoGiraudel, @jakob-e: This is awesome! I'm trying to write my own `map-merge-recursive`, any idea how to achieve that? If I will succeed, I will post my solution here.	cibulka	HugoGiraudel
852	2014-10-08 06:48:46	@HugoGiraudel, @jakob-e: This is awesome! I'm trying to write my own `map-merge-recursive`, any idea how to achieve that? If I will succeed, I will post my solution here.	cibulka	jakob-e
851	2015-04-21 13:14:21	@HugoGiraudel :+1: We really need the compass functionality built in at the sass level. LibSass won't add this functionality until its standard in sass. We need better consistency across the projects in that respect. @nex3 what are the updates on the module system?	Nevraeka	HugoGiraudel
851	2015-04-21 13:14:21	@HugoGiraudel :+1: We really need the compass functionality built in at the sass level. LibSass won't add this functionality until its standard in sass. We need better consistency across the projects in that respect. @nex3 what are the updates on the module system?	Nevraeka	nex3
851	2016-02-08 15:36:03	@nex3 According to http://sass-compatibility.github.io/ libsass 3.3 has reached full feature parity. What compatibility issues that block this issue are still left?	mootari	nex3
847	2013-09-16 02:43:11	@Undeterminant It looks like the font list compression is already present in master. If I've misunderstood, please add another example and I'll take a look.	fblee	Undeterminant
840	2013-07-08 17:43:03	@lukaszgrolik, what issues were you experiencing because of identical color name replacement?	robwierzbowski	lukaszgrolik
840	2013-07-08 19:41:38	@robwierzbowski, no serious problems, but let's assume we have tags with ids `item-blue`, `item-aqua` and `item-green` that we want to style by the `@each` depending on their names: There will be backgrounds for `#item-blue`, `#item-cyan` and `#item-green`, but not for the `#item-aqua`. These color name replacement exceptions must be remembered and styled separately.	lukaszgrolik	robwierzbowski
838	2014-02-05 20:11:45	@nex3 confused where I should put the ruby code example to make sourcemap URLs absolute. Is there some in config.ru where I should put it?	chanpory	nex3
838	2014-02-05 20:42:56	@chanpory that snippet is intended to run as a standalone script (with some variables set beforehand). If you want to integrate it with an existing build process, the details of that will depend on how the build process works.	nex3	chanpory
837	2013-07-15 16:14:49	@HugoGiraudel To expand on @chriseppstein's explanation, the parenthesis don't actually make the list, but like in math they give grouping or precedence. So in `a b, c (1 2) d, e f` Sass says "`1 2` is a group, do that first. What do I do with it? The space makes it a list".	robwierzbowski	HugoGiraudel
837	2013-07-15 16:14:49	@HugoGiraudel To expand on @chriseppstein's explanation, the parenthesis don't actually make the list, but like in math they give grouping or precedence. So in `a b, c (1 2) d, e f` Sass says "`1 2` is a group, do that first. What do I do with it? The space makes it a list".	robwierzbowski	chriseppstein
837	2013-08-15 07:24:41	@HugoGiraudel 's recently blogged `slice()` function can also be used, to create a function that can define a single-item list containing an arbitrary list of items (variable checks removed) [EDIT: this is essentially the same approach as @jakob-e proposed in the 3rd comment; to wrap up a list of items as a single-item list you have to do it with a function]:	lunelson	HugoGiraudel
837	2013-08-15 07:24:41	@HugoGiraudel 's recently blogged `slice()` function can also be used, to create a function that can define a single-item list containing an arbitrary list of items (variable checks removed) [EDIT: this is essentially the same approach as @jakob-e proposed in the 3rd comment; to wrap up a list of items as a single-item list you have to do it with a function]:	lunelson	jakob-e
837	2013-08-15 07:40:03	`append()` is obviously neater for this as @jakob-e pointed out; results same as above.	lunelson	jakob-e
834	2013-09-30 23:04:25	@nex3 do you :+1: now?	chriseppstein	nex3
832	2013-07-19 20:49:24	> @chriseppstein wrote: > So we'd need to make a DeprecatedFalse class or something to that effect? If we wanted to do the deprecation thing, yes. > I think we should also return `null` instead of `0` for `str-index()`. Agreed. > @HugoGiraudel wrote: > Why not returning `false`? It makes sense. Because `null` is the standard value for indicating a lack of a result.	nex3	HugoGiraudel
832	2013-07-19 20:49:24	> @chriseppstein wrote: > So we'd need to make a DeprecatedFalse class or something to that effect? If we wanted to do the deprecation thing, yes. > I think we should also return `null` instead of `0` for `str-index()`. Agreed. > @HugoGiraudel wrote: > Why not returning `false`? It makes sense. Because `null` is the standard value for indicating a lack of a result.	nex3	chriseppstein
832	2013-12-04 22:50:22	@chriseppstein I agree with returning `null` too -- I was just toying around with `str-index()` for the first time today, expecting it to work like `index()`, and discovered this myself. (By the way, thank you for having made `index()` return a falsy value rather than `-1` like JavaScript does.)	pdaoust	chriseppstein
832	2013-12-09 23:57:45	@nex3 I was referring to the return value of `index()` rather than `str-index()`.	pdaoust	nex3
828	2013-09-12 20:40:25	@zaius that's plausibly caused by stuff this change addresses. Try merging it and let us know if that helps.	nex3	zaius
821	2013-08-27 18:00:58	Holy crap, +1 to @jslegers question!	r4j4h	jslegers
821	2013-09-27 23:16:25	There's one test failing. Landing #934 will allow me to fix. @nex3 if you have alternate suggestions for how to fix that test, please suggest.	chriseppstein	nex3
821	2013-10-02 22:58:44	@nex3 moar review please.	chriseppstein	nex3
818	2013-11-07 22:11:56	@chriseppstein what kind of indication would be good for you to enable it, i would find this an immensely useful feature seeing the impending death of ie8.	mcgoooo	chriseppstein
818	2013-11-07 22:17:59	@mcgoooo Why do you think there is some magical impending death of IE8 on the horizon? Windows XP is still the 2nd most popular OS right now and it cannot upgrade beyond IE8. IE8 is also more popular than any other IE version at the moment. Even if IE8 wasn't a concern, Android still is (no version of Android supports calc).	cimmanon	mcgoooo
818	2013-11-07 22:50:34	@cimmanon is absolutely right that `calc()` can't be used in projects that require maximum browser coverage. I'm not using it for this reason in any of my projects. But this is not the case for everybody. I'm digging into Derby.js, a modern full stack framework based on Node. It doesn't support IE8 at all and is perfect for building rich internet applications that aren't supposed to be used on mo…	lolmaus	chriseppstein
818	2013-11-07 22:50:34	@cimmanon is absolutely right that `calc()` can't be used in projects that require maximum browser coverage. I'm not using it for this reason in any of my projects. But this is not the case for everybody. I'm digging into Derby.js, a modern full stack framework based on Node. It doesn't support IE8 at all and is perfect for building rich internet applications that aren't supposed to be used on mo…	lolmaus	cimmanon
818	2013-11-07 22:52:35	@lolmaus i think you said it better than me :+1:	mcgoooo	lolmaus
818	2014-03-25 15:19:15	Super glad I found this issue! The [interpolate tip](https://github.com/nex3/sass/issues/818#issuecomment-19935841) @Snugug pointed out works like a champ, but I would love to see this handled automatically at some point. For now, the work around will suffice.	manovotny	Snugug
818	2015-09-09 21:13:23	@cimmanon i beleive ie8 is dead now, as is ie9 just about. Is there any way you could point me in the direction to fix this myself and put a patch in?	mcgoooo	cimmanon
818	2015-09-09 21:50:00	Ok, here's my proposal for calc integration. calc() expressions should be parsed into SassScript AST expressions. The parsing should use the calc grammar with the exception that it will allow Sass variable references in place of a value. I think this is the most natural expectation from the author's perspective. Any SassScript expression that cannot be computed because the units are incompatible …	chriseppstein	nex3
818	2015-09-09 22:02:27	@chriseppstein would this proposal also support similar operations on calc expressions themselves? E.g. `calc(3px + 4rem) + 1rem - calc(2px + 5%) == calc(1px + 5rem - 5%)`, treating `calc()` as if they were parentheses.	davidkpiano	chriseppstein
818	2015-09-09 22:08:08	@davidkpiano Yes. though the output would probably be the following: `calc(3px + 4rem + 1rem - ( 2px + 5% ) )` We can write an expression simplifier as a follow-on feature at some point if it's a big deal.	chriseppstein	davidkpiano
818	2015-09-09 22:16:45	@chriseppstein :+1: thanks, even a simple version of this would save me so many headaches.	mcgoooo	chriseppstein
818	2015-09-11 21:06:35	@chriseppstein > Any SassScript expression that cannot be computed because the units are incompatible will no longer result in an error, instead that expression will output as a `calc()` expression. This has potentially serious browser support implications. Based on [caniuse](http://caniuse.com/#search=calc), there are about 10% of browsers in use today that don't fully support `calc()`, and for …	nex3	chriseppstein
818	2015-09-13 12:31:22	@nex3 i fully disagree with this, for websites such as the one i run (https://boomf.com) the support on desktop browsers is at 99%ish of our desktop browsers, and there is different concerns on mobile. to put it in context, we have made a business choice to not support below ie9, which supports calc with one minor bug (doesn't work in background position values) We have been using this on product…	mcgoooo	nex3
818	2015-09-13 18:02:28	@cimmanon that makes sense, it is definitely a tough and tricky problem and may cause some problems. it would be nice to have it in sass, but if's not really possible/desirable, that is understandable, you have much better knowledge of how this would trip up users. i may of jumped the gun a couple of years ago when i was bringing it up, but as a css feature it is mature enough to be used in produ…	mcgoooo	cimmanon
818	2015-09-14 04:00:21	@nex3 10% is low enough for some users. I'd like to build this and keep it behind a feature flag that can be enabled at compile time. When the percentage is low enough we can change the default. > On Sep 11, 2015, at 2:06 PM, Natalie Weizenbaum wrote: > > @chriseppstein > Any SassScript expression that cannot be computed because the units are incompatible will no longer result in an error, instea…	chriseppstein	nex3
818	2015-09-14 04:00:21	@nex3 10% is low enough for some users. I'd like to build this and keep it behind a feature flag that can be enabled at compile time. When the percentage is low enough we can change the default. > On Sep 11, 2015, at 2:06 PM, Natalie Weizenbaum wrote: > > @chriseppstein > Any SassScript expression that cannot be computed because the units are incompatible will no longer result in an error, instea…	chriseppstein	chriseppstein
818	2015-09-14 08:20:36	Apologies for my naivety. Is the issue with calc() purely that it allows arithmetic on units that Sass considers erroneous, or is there more to it? On 14 Sep 2015 14:00, "Chris Eppstein" notifications@github.com wrote: > @nex3 10% is low enough for some users. I'd like to build this and keep it > behind a feature flag that can be enabled at compile time. When the > percentage is low enough we can…	xzyfer	nex3
818	2015-09-14 08:20:36	Apologies for my naivety. Is the issue with calc() purely that it allows arithmetic on units that Sass considers erroneous, or is there more to it? On 14 Sep 2015 14:00, "Chris Eppstein" notifications@github.com wrote: > @nex3 10% is low enough for some users. I'd like to build this and keep it > behind a feature flag that can be enabled at compile time. When the > percentage is low enough we can…	xzyfer	chriseppstein
818	2015-09-14 22:30:44	> Is the issue with calc() purely that it allows arithmetic on units that Sass considers erroneous, or is there more to it? @xzyfer There's lots of issues with calc. - Presently we treat calc values as essentially strings right now, so when you change a variable from `2em` to `calc(2em - 2px)` which is still conceptually a numeric value but it can't be used in any further mathematical calculation…	chriseppstein	xzyfer
818	2015-09-14 22:43:26	> I am very uncomfortable with Sass silently converting expressions using incompatible units to calc. We already have a lot of confused users who don't understand that #{10}px is a string and that you can't do anything with it other than print it as is. You can't do greater/less than comparisons on it, you can't send it through the unitless function and get anything other than true. Having Sass d…	chriseppstein	cimmanon
818	2015-09-15 00:51:36	I think @cimmanon's point about strings is a more general one: that users don't have a strong sense of the non-visible semantics of SassScript values. `#{12}px` is one example of that, but silently generating `calc()` tickles it in different ways. Users doing what looks like a normal numeric operation with two numbers get back an object that doesn't behave like a number in a lot of situations. An…	nex3	cimmanon
818	2015-10-02 22:31:59	@chriseppstein Exactly :smiley:.	nex3	chriseppstein
818	2015-10-05 08:46:27	I like how this has ended up. I think @nex3 and @cimmanon are on to something good here.	xzyfer	nex3
818	2015-10-05 08:46:27	I like how this has ended up. I think @nex3 and @cimmanon are on to something good here.	xzyfer	cimmanon
818	2015-10-05 09:26:15	Me too +1 On Monday, October 5, 2015, Michael Mifsud notifications@github.com wrote: > I like how this has ended up. I think @nex3 https://github.com/nex3 and > @cimmanon https://github.com/cimmanon are on to something good here. > > — > Reply to this email directly or view it on GitHub > https://github.com/sass/sass/issues/818#issuecomment-145465393.	mcgoooo	nex3
818	2015-10-05 09:26:15	Me too +1 On Monday, October 5, 2015, Michael Mifsud notifications@github.com wrote: > I like how this has ended up. I think @nex3 https://github.com/nex3 and > @cimmanon https://github.com/cimmanon are on to something good here. > > — > Reply to this email directly or view it on GitHub > https://github.com/sass/sass/issues/818#issuecomment-145465393.	mcgoooo	cimmanon
818	2015-10-19 16:56:57	@shmdhussain Don't worry, that's not a Sass problem. You just need to add a space before and after the minus operator: `calc(-#{$large-up-font-size} - 18px);`	davidkpiano	shmdhussain
818	2016-04-19 13:23:24	@jrauh Using `calc()` isn't _supposed_ to evaluate the expression. I cannot reproduce what you're claiming. When I compile it, I get the expected output of this:	cimmanon	jrauh
818	2016-04-19 17:14:11	@jrauh Sass does not evaluate `calc` expressions. Are you running your compiled CSS through any other compressors or processors?	chriseppstein	jrauh
818	2016-04-19 17:29:55	@chriseppstein Yepp I just figured it out. I'm using `grunt` and I needed to updated a version number. That was a big headache for such a small fix... 😐 Thanks for your help, all.	jrauh	chriseppstein
818	2016-12-14 21:11:57	@speedplane What version of Sass are you using? I can't reproduce that on the latest stable.	nex3	speedplane
818	2017-01-11 13:28:22	@speedplane came here for the same reason, then found out a small mistake: forgot to close a double parenthesis, maybe the same applies to you. This line: `transform: translateX(calc(($edge-threshold/2)*-1 - #{$size}) translateY($vertical-space);` Results in SASS complaining with this error: Slightly bit confusing, as probably it should point the mistake like this:	luigimannoni	speedplane
818	2017-01-13 22:45:48	@trusktr That example works for me. What version of Sass are you using?	nex3	trusktr
818	2017-01-14 00:08:50	@nex3 I think it's 1.0.1. Maybe that's why. x]	trusktr	nex3
817	2013-06-25 12:49:16	Thanks so much @cimmanon , this helped me underway. I haven't nailed the issue but I do have a deeper understanding of the Compass/Sass color functions now ;)	Wolfr	cimmanon
816	2013-07-01 19:04:16	I agree with @graysonwright. Sass makes it easy to divide your styles into multiple files. What's more, this sort of sectioning can easily be accomplished with comments.	nex3	graysonwright
811	2014-01-10 20:16:06	@polikin It looks like maybe you don't have Sass installed. I'm not sure how that would have happened, but try running `gem install sass` and see if that works. For future reference, [the mailing list](https://groups.google.com/forum/#!forum/sass-lang) is a better place to ask support questions.	nex3	polikin
811	2014-01-10 20:18:45	I have Sass 3.2.13 (Media Mark). When I try with 3.3 .. I see those errors when I try to compile. ## On 2014-01-10 15:16, Nathan Weizenbaum wrote: > @polikin https://github.com/polikin It looks like maybe you don't > have Sass installed. I'm not sure how that would have happened, but > try running |gem install sass| and see if that works. > > For future reference, the mailing list > https://group…	polikin	polikin
809	2013-06-21 06:44:29	As a matter of fact, I know and use `--check` (in several of my Makefiles). :smile: Unfortunately I don't know Ruby to do this myself, otherwise I would've given it a shot in creating a script. However, I figured that this makes sense as part of the Sass tool. To paraphrase @chriseppstein from above, the cli command is an interface from the Sass world to other Unix tools in the user's shell. As s…	Boldewyn	chriseppstein
807	2013-06-18 03:24:59	@nex3 Thank you for the tip about scss.	deemytch	nex3
806	2013-06-18 10:50:17	@nex3 I've updated to 3.2.9 but I get the same issue... ...that's the compiled output?	Integralist	nex3
806	2013-06-18 11:07:48	Yes, that's the expected output. It's not human readable, it's machine readable for tools like FireSass or Chrome's built in Sass support. On Jun 18, 2013, at 6:50 AM, Mark McDonnell notifications@github.com wrote: > @nex3 I've updated to 3.2.9 but I get the same issue... > > @media -sass-debug-info{filename{font-family:file:\/\/\/Users\/markmcdonnell\/Code\/vosbox\/workspace\/tabloid\/webapp\/st…	Snugug	nex3
805	2013-06-18 18:13:37	@nex3 Files are saved as UTF8, all files have @charset "utf8" declaration and the config sets encoding to utf8 too. It still happens when compileing Sass via Compass (I don't use Sass alone) on Windows, that these chars get destroyed.	djesse	nex3
803	2013-06-17 20:25:23	@nex3 We tried to standardize on Compass, but what we've run in to is lots of people just don't use Compass, or are moving to Ruby-less Sass compiling systems like Grunt through libsass/sassc. Having a language level way of including 3rd party code would provide a standard language level way of providing advanced functionality. As for the concern between a Ruby based config file and a Sass file, …	Snugug	nex3
803	2013-06-17 22:23:12	> @Snugug wrote: > We tried to standardize on Compass, but what we've run in to is lots of people just don't use Compass, or are moving to Ruby-less Sass compiling systems like Grunt through libsass/sassc. My understanding is that most people don't use Compass because they perceive it as "heavyweight" (as Rob mentioned). Having a package manager whose sole purpose is managing packages is a differ…	nex3	Snugug
803	2013-06-17 22:23:12	> @Snugug wrote: > We tried to standardize on Compass, but what we've run in to is lots of people just don't use Compass, or are moving to Ruby-less Sass compiling systems like Grunt through libsass/sassc. My understanding is that most people don't use Compass because they perceive it as "heavyweight" (as Rob mentioned). Having a package manager whose sole purpose is managing packages is a differ…	nex3	robwierzbowski
803	2013-06-17 22:23:12	> @Snugug wrote: > We tried to standardize on Compass, but what we've run in to is lots of people just don't use Compass, or are moving to Ruby-less Sass compiling systems like Grunt through libsass/sassc. My understanding is that most people don't use Compass because they perceive it as "heavyweight" (as Rob mentioned). Having a package manager whose sole purpose is managing packages is a differ…	nex3	chriseppstein
803	2013-06-18 01:24:36	Thanks for giving point by point input on this, Nathan. I appreciate the thoroughness. I'm personally unconcerned about package management — Bower handles everything I need for Sass/Compass extensions. I wasn't aware of `require`; I'll have to play around with it. If it works the way I'm guessing I think adding a Sass extension directory structure with a default require directory (like Compass' `…	robwierzbowski	Snugug
803	2013-06-18 19:14:31	@chriseppstein I agree on rallying around Compass and @robwierzbowski’s work has provided a means to use Compass in tandem with Bower. I was a hold out for a while on Compass and I think Compass needs to be branded better as a meta framework instead of a collection of CSS3 mixins. @nex3, maybe the Sass site can push harder for Compass as it is not mentioned anywhere ont he Sass home page? A lot o…	scottkellum	nex3
803	2013-06-18 19:14:31	@chriseppstein I agree on rallying around Compass and @robwierzbowski’s work has provided a means to use Compass in tandem with Bower. I was a hold out for a while on Compass and I think Compass needs to be branded better as a meta framework instead of a collection of CSS3 mixins. @nex3, maybe the Sass site can push harder for Compass as it is not mentioned anywhere ont he Sass home page? A lot o…	scottkellum	robwierzbowski
803	2013-06-18 19:14:31	@chriseppstein I agree on rallying around Compass and @robwierzbowski’s work has provided a means to use Compass in tandem with Bower. I was a hold out for a while on Compass and I think Compass needs to be branded better as a meta framework instead of a collection of CSS3 mixins. @nex3, maybe the Sass site can push harder for Compass as it is not mentioned anywhere ont he Sass home page? A lot o…	scottkellum	chriseppstein
803	2013-06-19 17:45:22	@scottkellum It's been a marketing challenge to convince someone to install a "meta-framework". Compass's initial branding was very much along those lines but no one knows what a "meta-framework" is or why they need one. Instead, we've taken the approach of making Compass compelling in-and-of itself but to "subversively" provide all the things we need as a community to get to a vibrant ecosystem.…	chriseppstein	scottkellum
803	2013-06-19 17:45:22	@scottkellum It's been a marketing challenge to convince someone to install a "meta-framework". Compass's initial branding was very much along those lines but no one knows what a "meta-framework" is or why they need one. Instead, we've taken the approach of making Compass compelling in-and-of itself but to "subversively" provide all the things we need as a community to get to a vibrant ecosystem.…	chriseppstein	cimmanon
803	2013-06-19 18:29:10	@chriseppstein What's the value in keeping them together? Just the work involved? Portions of Compass have become standard features of Sass in the past, haven't they? Extensions just seem like they should be a natural feature of Sass.	cimmanon	chriseppstein
803	2013-06-19 19:32:18	@cimmanon It's true, many features of compass have found their way into Sass. That said, the boundaries of Sass's features are very clear right now: The language and basic tools for compiling Sass files. Package management has traditionally been a language concern only to the point where the necessary hooks and environmental capabilities are provided. From there, it is usually a separate project:…	chriseppstein	cimmanon
799	2013-06-07 22:01:37	@thedarkone I was just looking at that gem. What is the benefit of using `ThreadSafe::Cache` instead of `ThreadSafe::Hash`?	chriseppstein	thedarkone
799	2013-06-08 00:15:24	@chriseppstein basically both `TS::Array` and `TS::Hash` have a really naive ["toy" implementations](https://github.com/headius/thread_safe/blob/master/lib/thread_safe.rb). Whereas `TS::Cache` (a Hash like cache) is a "serious business (tm)" thing :) (truly concurrent, mostly lock-free, with custom Ruby VM dependent backends: native JRuby ext, Rubinius, MRI etc), it also has useful "cache" method…	thedarkone	chriseppstein
798	2013-06-07 16:36:37	Thanks @chriseppstein, I figured it was something like that; it's a bummer because it does make things more compact, especially for conditionally assigning a variable. In my recent use cases, the drawback of the `@if` directive is that it has a different scope, so a variable has to first exist outside the directive in order for the directive to be able to conditionally assign it. It would be nice…	lunelson	chriseppstein
796	2013-06-11 15:55:40	@nex3 One reason why we might want to return true for features that we implement in 3.3 even though `sass-supports` is a new feature is that it would give other Sass implementations the ability to ship syntactic compatibility with 3.3 without needing to delay the release while they implement the other features. E.g. libsass or sassc might return false for `sourcemaps` while we return true. /cc @a…	chriseppstein	nex3
796	2013-06-11 22:23:22	@nex3 I'm done addressing your comments to-date on this PR.	chriseppstein	nex3
796	2013-06-19 21:11:17	@nex3 I've addressed all remaining comments. Good to merge?	chriseppstein	nex3
790	2013-12-14 07:19:04	@nex3 Thank you! <3	pwnall	nex3
788	2013-06-04 19:32:16	Hey @chriseppstein, Here is a better example of our issue. We have this Sass: We expect that should return: But instead, its returning this, which is inconsistent with Sass versions prior to v3.2.8: Thoughts?	craigkeller	chriseppstein
788	2013-06-04 20:39:17	Ok. Thanks @craigkeller I see the issue now. Reopening -- I agree this is a regression. This was changed in 3700884c8c150e61da8d24168d25db34fccbd19b which was first released in 3.2.8. For what it's worth, as a work around, this code works and I think it more succinctly expresses your particular use case:	chriseppstein	craigkeller
788	2013-06-04 21:17:21	thanks, @chriseppstein	craigkeller	chriseppstein
788	2013-06-07 20:04:42	@chriseppstein I think only the `c: d` selector in your example is incorrect. For `e: f`, putting `.parent1` before `.context` fulfills `.parent1 .child1 { @extend %bar }` and `.parent2 { @extend %foo }`. Similarly for `g: h`. I'm working on fixing the incorrect compilation here, though.	nex3	chriseppstein
788	2013-06-07 20:24:20	Just reverting 3700884c8c150e61da8d24168d25db34fccbd19b didn't fix the issue; it looks like 5bc676942daa24e81f4a473894652a18b8b85a41 is also contributing somehow. Reverting both commits simultaneously does fix @craigkeller's issue. Even going back before 3700884c8c150e61da8d24168d25db34fccbd19b doesn't fix @chriseppstein's `c: d` issue, which suggests that it may have a different root cause.	nex3	craigkeller
788	2013-06-07 20:24:20	Just reverting 3700884c8c150e61da8d24168d25db34fccbd19b didn't fix the issue; it looks like 5bc676942daa24e81f4a473894652a18b8b85a41 is also contributing somehow. Reverting both commits simultaneously does fix @craigkeller's issue. Even going back before 3700884c8c150e61da8d24168d25db34fccbd19b doesn't fix @chriseppstein's `c: d` issue, which suggests that it may have a different root cause.	nex3	chriseppstein
785	2013-06-10 17:40:24	@ryanburnette Actually both of them are block based too, If you indent under them:	chriseppstein	ryanburnette
784	2013-05-31 20:36:32	@chriseppstein Just to be clear: I don't care much about my own copyright either, but I believe the library authors deserve some credit and I'm legally required to leave their copyright in there anyway.	superlukas	chriseppstein
784	2013-05-31 21:15:07	@chriseppstein The use-case you're describing is relevant for all output styles but compressed, right? Maybe changing the behaviour based on the output style is the simplest solution. [Most](https://github.com/GoalSmashers/clean-css#how-to-use-clean-css-programmatically) [other](https://github.com/gruntjs/grunt-contrib-uglify#preservecomments) minifiers take some kind of options hash, but I'm not…	superlukas	chriseppstein
[truncated: 3,402 more rows]
