# Supplementary material for: Status, identity, and language: A study of issue discussions in GitHub
Source: PLoS One. 2019 Jun 14;14(6):e0215059. doi: 10.1371/journal.pone.0215059 (PMC6568400; doi:10.1371/journal.pone.0215059)
Supplement: S2 Data — (ZIP) [file pone.0215059.s003.zip › sample_46_projs_issues/facebook_infer/issue_comments_REPLACECODE.csv]

issue_num	datetime	body	login	close_date
630	2017-03-22 10:31:52	Fix locale.getlocale throw ValueError exception, but not catch. Related issues: #447 #445 #358	htxs
630	2017-03-22 10:32:24	Thank you for your pull request and welcome to our community. We require contributors to sign our Contributor License Agreement, and we don't seem to have you on file. In order for us to review and merge your code, please sign up at https://code.facebook.com/cla - and if you have received this in error or have any questions, please drop us a line at cla@fb.com. Thanks! **If you are contributing o…	facebook-github-bot
629	2017-03-21 14:23:40	I'm currently enrolled in a course on software reliability, and I'm interested in using Infer to explore [static memory leaks in Android apps](http://blog.nimbledroid.com/2016/09/06/stop-memory-leaks.html). I've been digging through the repository and reading the docs to try to understand how to best build new checking capabilities. Are there any particularly good commits or PRs that demonstrate …	jsachs	2017-03-21 18:34:23
629	2017-03-21 17:59:17	Hi Jacob, Infer already supports detecting some of these bug types (e.g., [`Context`](http://fbinfer.com/docs/infer-bug-types.html#CONTEXT_LEAK) leaks). Extending the detection to handle other cases like `View` leaks or leaks via `SensorManager` would should be pretty straightforward. The code for reporting `Context` leaks lives [here](https://github.com/facebook/infer/blob/master/infer/src/backe…	sblackshear	2017-03-21 18:34:23
629	2017-03-21 18:34:22	This is great, thanks @sblackshear!	jsachs	2017-03-21 18:34:23
628	2017-03-21 06:56:15	Does Linters supported for Android? I can see the documentation only for iOS	mohammedsafiq
628	2017-03-21 07:57:51	@mohammedsafiq linters operate on the AST produced by a front-end -- currently there's only support for the clang front-end, so no Java.	cristianoc
627	2017-03-21 02:27:12	add getsource and areimst	jrrexliang01
627	2017-03-21 02:28:19	Thank you for your pull request and welcome to our community. We require contributors to sign our Contributor License Agreement, and we don't seem to have you on file. In order for us to review and merge your code, please sign up at https://code.facebook.com/cla - and if you have received this in error or have any questions, please drop us a line at cla@fb.com. Thanks! **If you are contributing o…	facebook-github-bot
627	2017-03-21 02:34:30	Thank you for signing our Contributor License Agreement. We can now accept your code for this (and any) Facebook open source project. Thanks!	facebook-github-bot
626	2017-03-20 12:17:21	Refer issue #623	riyaz	2017-03-21 01:39:51
626	2017-03-20 12:17:30	Thank you for your pull request and welcome to our community. We require contributors to sign our Contributor License Agreement, and we don't seem to have you on file. In order for us to review and merge your code, please sign up at https://code.facebook.com/cla - and if you have received this in error or have any questions, please drop us a line at cla@fb.com. Thanks! **If you are contributing o…	facebook-github-bot	2017-03-21 01:39:51
626	2017-03-20 12:29:25	Thank you for signing our Contributor License Agreement. We can now accept your code for this (and any) Facebook open source project. Thanks!	facebook-github-bot	2017-03-21 01:39:51
626	2017-03-21 01:40:03	Thanks!	cristianoc	2017-03-21 01:39:51
625	2017-03-20 12:04:45	hello, I hava a trouble in this case, what should i do? infer -- xcodebuild -workspace xxx.xcworkspace -scheme xxx -configuration Debug -sdk iphoneos Capturing using xcpretty... Starting translating 0 files . Starting analysis... legend: "F" analyzing a file "." analyzing a procedure Found 0 source files in /Users/sangfor/Documents/xxx/infer-out No issues found	ludaye123	2017-03-22 06:54:58
625	2017-03-20 16:59:35	Maybe you need to clean the build first? If there is nothing to compile, Infer won't analyse anything.	dulmarod	2017-03-22 06:54:58
625	2017-03-22 06:54:52	yeah, I forget it , thanks	ludaye123	2017-03-22 06:54:58
624	2017-03-20 09:08:39	A bug was reported by Infer for the following code snippet: <S_CODE_TOKEN> The qualifier for the issue says: <S_CODE_TOKEN>. srcFile gets initialized and is not null. In Java's `File` class, the `delete` method returns `boolean`. It can not return `null`. I think this is a false positive.	xennygrimmato
624	2017-03-20 22:55:18	I can't reproduce this on master. I'm using the following code: <S_CODE_TOKEN> Infer reports nothing on this code. Is there something different about your example?	sblackshear
623	2017-03-19 08:25:18	Below steps helped us improve the CI builds by 4 times, its good to include these in getting started section under CI section. I can send PR if anyone can point right section or even if its required, anyways this issue will be help as reference if in case this does not make it to getting started. We use both infer and eradicate steps in gitlab ci. <S_CODE_TOKEN>	riyaz
623	2017-03-20 06:08:06	@riyaz thanks this is awesome! A good place for documenting CI integration could be e.g. in the User Guide, in its own section right after `Analyzing apps or projects`. https://github.com/facebook/infer/blob/gh-pages/_data/nav_docs.yml	cristianoc
623	2017-03-20 12:20:40	@cristianoc Done, sent PR	riyaz
623	2017-03-20 12:46:07	@riyaz, are you using, or have you considered, some of the functionality available under "infer -a checkers"? In particular, there is a new check for classes labelled @ThreadSafe, which looks for concurrency issues. (Not so well documented yet, but it is there.) Just though I'd ask!	peterogithub
623	2017-03-20 16:16:14	@peterogithub Not yet, now that we have faster build will include more analyzers, thanks for your inputs.	riyaz
622	2017-03-15 08:08:12	Nice tool! I played the [demo](https://codeboard.io/projects/11587?view=2.1-21.0-22.0) a little bit and found two cases where the analysis does not work very well. False positive example: <S_CODE_TOKEN> It seems that in the analysis, the <S_CODE_TOKEN> argument flows into the <S_CODE_TOKEN> function. And it is reasonable to infer that <S_CODE_TOKEN> also flows into the <S_CODE_TOKEN> argument. Th…	Linhao87
622	2017-03-15 10:12:48	@Linhao87 thanks for the report! For the first example, do you get the expected behavior using integers instead of doubles?	cristianoc
622	2017-03-15 18:20:55	@cristianoc Yes, I got the expected behavior using integers. The first one looks more like a bug now.	Linhao87
622	2017-03-15 18:27:06	@Linhao87 yes looks there is a bug in the treatment of non-integer constants.	cristianoc
621	2017-03-15 06:57:18	I use Infer scanning our Android project. Everything goes fine, however it report some null-dereference which should be handled well. Two samples below may make sense: ## Sample 1: Infer reports > object jsonArray last assigned on line 169 which could be null and is dereferenced by call to getAlphabetList(...) at line 170 <S_CODE_TOKEN> But method getAlphabetList defined as below: <S_CODE_TOKEN> …	carozuoP
621	2017-03-16 11:22:18	Can you give a complete trace of the error using `inferTraceBugs`? Infer should not report if `null` is handled correctly by the method.	jvillard
621	2017-03-19 13:03:11	You mean you want the whole log by using infer --trace-error gradle assembleDebug?	carozuoP
621	2017-03-19 13:33:26	@jvillard, I have formatted my desc and comment, hope it will help make more sense. :-) > AndroidJD-Lib/src/com/jingdong/common/entity/FilterBrand.java:170: error: NULL_DEREFERENCE object jsonArray last assigned on line 169 could be null and is dereferenced by call to getAlphabetList(...) at line 170 <S_CODE_TOKEN> And getAlphabetList is defined as below <S_CODE_TOKEN>	carozuoP
621	2017-03-20 17:50:55	@carozuoP I mean the output of `inferTraceBugs --max-level max` when you select the bug where infer seems to be wrong. `inferTraceBugs` is an executable that ships with infer.	jvillard
620	2017-03-14 08:59:10	@cristianoc I have read the article to make the infer to analyze only the modified files. https://github.com/facebook/infer/issues/596 Can i follow the same approach for android too? Where should the index.txt file should reside? I followed two steps: `infer -a capture -- ./gradlew --offline assLollipopDeb` `infer --reactive --changed-files-index ./index.txt -- analyze` I know there are two issue…	mohammedsafiq
620	2017-03-14 09:25:16	Can you try this on the example given in the Infer distribution. These are the same commands you're mentioning, and they work for me. <S_CODE_TOKEN>	cristianoc
620	2017-03-14 09:47:05	@cristianoc After excuting the following command, still the index.txt file is empty. `cat ./index.txt app/src/main/java/infer/inferandroidexample/MainActivity.java` But index.txt should include the file path right?	mohammedsafiq
620	2017-03-14 10:07:56	Sorry for the confusion: you should edit `index.txt` so that it contains one line: <S_CODE_TOKEN> Then give the command <S_CODE_TOKEN>	cristianoc
620	2017-03-14 11:36:34	Should the index.txt reside inside the infer-out or outside?	mohammedsafiq
620	2017-03-14 11:38:20	Outside. "infer-out" may get wiped out by infer if you run infer without `--reactive`.	jvillard
620	2017-03-14 12:06:07	Still not working. Still saying No Issues found. I tried `./gradlew clean` `infer -a capture -- ./gradlew build --offline assLollipopDeb` `cat ./index.txt app/src/main/java/com/***/***/ui/Filename.java` `infer --reactive --changed-files-index ./index.txt -- analyze` Inside index.txt file, i tried both of the below path: /Users/mohammedsafiq/Documents/Projects/android/app/src/main/java/com/****/**…	mohammedsafiq
620	2017-03-14 12:10:16	I don't think your `cat` command does anything. Try: <S_CODE_TOKEN>	jvillard
620	2017-03-14 12:15:56	Dint work. I am just following your command. Still not sure why it is not throwing.	mohammedsafiq
620	2017-03-16 09:25:52	Ok now its analysing. Actually its /index.txt and not ./index.txt. It said 7 source files found and analysed. How come 7 files when i hardcoded one file path in index.txt?	mohammedsafiq
620	2017-03-16 11:10:26	@mohammedsafiq In order to analyze a file, infer has to analyze all the procedures called from that file. So if some of these procedures live in different files then they are also analyzed. That doesn't mean that all the procedures in these files were analyzed, only the ones called (transitively!) from the original file.	jvillard
619	2017-03-13 19:29:16	I have this code using a **try-with-resources** and Infer still generate a warning : I am using Infer version v0.9.5. <S_CODE_TOKEN> <S_CODE_TOKEN> line 151 is `ByteArrayOutputStream out = new ByteArrayOutputStream(end - pos + 80) {` Looks like this is a false-positive, is there an issue with Infer ?	eboudrant
619	2017-03-20 09:47:14	+1 as I have faced a similar false positive.	xennygrimmato
618	2017-03-11 15:00:21	This bug-fix handles the integer overflow issue (https://github.com/facebook/infer/issues/584) in the buffer overrun checker.	KihongHeo	2017-03-16 12:33:34
618	2017-03-11 17:20:56	@cristianoc has imported this pull request. If you are a Facebook employee, you can view this diff [on Phabricator](https://phabricator.intern.facebook.com/D4695475).	facebook-github-bot	2017-03-16 12:33:34
617	2017-03-10 18:09:17	These are mentioned on fbinfer.com so IMHO should be displayed when running infer -h	3flex	2017-03-16 11:33:28
617	2017-03-10 23:21:59	Build failure was due to a timeout on one of the jobs.	3flex	2017-03-16 11:33:28
617	2017-03-13 11:04:36	@jvillard has imported this pull request. If you are a Facebook employee, you can view this diff [on Phabricator](https://phabricator.intern.facebook.com/D4697682).	facebook-github-bot	2017-03-16 11:33:28
617	2017-03-15 10:02:49	@jvillard has imported this pull request. If you are a Facebook employee, you can view this diff [on Phabricator](https://phabricator.intern.facebook.com/D4697682).	facebook-github-bot	2017-03-16 11:33:28
617	2017-03-16 10:46:58	@jvillard has imported this pull request. If you are a Facebook employee, you can view this diff [on Phabricator](https://phabricator.intern.facebook.com/D4697682).	facebook-github-bot	2017-03-16 11:33:28
616	2017-03-10 17:26:18	There is no rule to make target 'java'	3flex	2017-03-16 03:33:31
616	2017-03-13 11:06:31	@jvillard has imported this pull request. If you are a Facebook employee, you can view this diff [on Phabricator](https://phabricator.intern.facebook.com/D4697686).	facebook-github-bot	2017-03-16 03:33:31
615	2017-03-10 02:39:57	zuoqiongs-MacBook-Pro:workspace zuoqiong$ /Users/zuoqiong/Documents/infer/infer/bin/infer --version Infer version v0.10.0-61b4955 + LC_ALL=en_US.UTF-8 /Users/zuoqiong/Documents/infer/infer/bin/infer -- /Users/zuoqiong/Downloads/gradle-3.3/bin/gradle assembleDebug Capturing in gradle mode... Traceback (most recent call last): File "/Users/zuoqiong/Documents/infer/infer/bin/../lib/python/infer.py",…	carozuoP	2017-03-12 13:48:30
614	2017-03-09 08:21:33		mohammedsafiq	2017-03-09 08:37:21
614	2017-03-09 08:37:31	Thanks @mohammedsafiq!	jvillard	2017-03-09 08:37:21
613	2017-03-09 08:17:28	I want to run a scan on all the java files in my root directory. Is there a way to run it in single command something like infer -- javac <folder path>	shreyasmrs	2017-03-09 09:26:32
613	2017-03-09 08:25:50	It will run for entire project only. try with your build variant. infer --reactive -- ./gradlew "Type your build variant here"	mohammedsafiq	2017-03-09 09:26:32
613	2017-03-09 08:26:39	for a java project. Not for the android project	shreyasmrs	2017-03-09 09:26:32
613	2017-03-09 08:34:59	What is the current command you are using?	mohammedsafiq	2017-03-09 09:26:32
613	2017-03-09 08:37:47	infer -- javac <folder>/file.java I want to know a command like infer -- javac <folder>	shreyasmrs	2017-03-09 09:26:32
613	2017-03-09 08:49:11	Add this in your command. -pr "specific module/package/project path for infer to run" -pr is project root. But your terminal path should be in android root only. Because all supporting files(python files) which helps to run infer will be available in android root. But you can specify your module for infer to run using -pr	mohammedsafiq	2017-03-09 09:26:32
613	2017-03-09 09:26:32	thank you	shreyasmrs	2017-03-09 09:26:32
612	2017-03-09 07:19:09	Hi, I read the documentation that @SuppressWarnings will have no support from v0.10.0. Now i have installed v0.10.0 and in my project i have used @SuppressWarnings("infer") in 24 places. I thought after installing v0.10.0 it it will throw 24 errors to replace @SuppressWarnings with @SuppressLint. But it is not throwing. So does it mean like @SuppressWarnings will work in v0.10.0?? Any help is app…	mohammedsafiq
612	2017-03-09 10:00:20	Hi @mohammedsafiq, Other tools use `@SuppressWarnings` annotations, so they won't make infer crash but infer will ignore them. In particular, infer may report on methods annotated with `@SuppressWarnings("infer")`.	jvillard
612	2017-03-09 10:06:25	No. Its not reporting the methods annotated with @SuppressWarnings("infer")	mohammedsafiq
612	2017-03-09 10:15:34	And it is throwing few new NULL_DEREFERENCE issues which is not thrown in previous versions.	mohammedsafiq
612	2017-03-13 12:00:00	If you introduce an obvious bug in one of the methods annotated with `@SuppressWarnings`, does infer report it? Maybe it simply doesn't find any issues anymore on these methods as they are.	jvillard
612	2017-03-14 09:04:00	Yes I have introduced obvious bug with @SuppressWarnings just to test. Its not reporting. Have you given any backward compatibility?	mohammedsafiq
612	2017-03-14 12:11:53	Can you paste the command you are using and the result of `infer --version`? Thanks!	jvillard
612	2017-03-14 12:32:22	`infer --reactive -- ./gradlew --offline assLollipopDeb` Infer version v0.10.0	mohammedsafiq
611	2017-03-09 06:05:28	As in v0.10.0 `@SuppressWarnings` is deprecated, update the document for this change.	Kudo	2017-03-16 16:04:33
611	2017-03-09 17:13:25	@sblackshear has imported this pull request. If you are a Facebook employee, you can view this diff [on Phabricator](https://phabricator.intern.facebook.com/D4682190).	facebook-github-bot	2017-03-16 16:04:33
611	2017-03-16 11:23:24	@jvillard has imported this pull request. If you are a Facebook employee, you can view this diff [on Phabricator](https://phabricator.intern.facebook.com/D4682190).	facebook-github-bot	2017-03-16 16:04:33
610	2017-03-08 09:02:31	I tried building clang after java and got stuck in the process. details: checking for ant... no checking for buck... no checking for mvn... no checking for ndk-build... no checking for ndk-build... no checking for Python module lxml... ok checking for xcpretty... no configure: saving configure flags to ./config.flags configure: creating ./config.status config.status: creating Makefile.autoconf Wa…	shreyasmrs	2017-03-15 15:33:48
610	2017-03-08 10:33:41	Hi @shreyasmrs, these warnings are harmless. Clang takes a while to build (30 minutes to an hour).	jvillard	2017-03-15 15:33:48
610	2017-03-09 09:56:49	/usr/bin/ld: ../../lib/libLLVMSupport.a(Error.cpp.o): relocation R_X86_64_32 against symbol `_ZN4llvm9ErrorList2IDE' can not be used when making a shared object; recompile with -fPIC /usr/bin/ld: ../../lib/libLLVMSupport.a(GraphWriter.cpp.o): relocation R_X86_64_32 against `.rodata.str1.1' can not be used when making a shared object; recompile with -fPIC /usr/bin/ld: ../../lib/libLLVMSupport.a(In…	shreyasmrs	2017-03-15 15:33:48
610	2017-03-09 10:19:02	Thanks for the report. To help us debug, could you checkout the latest master and paste the full output of `./build-infer.sh` into a gist? Eg `git checkout master && git pull && ./build-infer.sh 2>&1 > logs.txt`, then upload logs.txt to https://gist.github.com/. Also, is this a linux machine or osx? Which version? Thanks!	jvillard	2017-03-15 15:33:48
610	2017-03-09 14:15:50	I'm running infer on kali linux 2.0 sana. The above command you mentioned has taken more than 3 hours. Should I stop it or let it run	shreyasmrs	2017-03-15 15:33:48
610	2017-03-09 14:19:04	Full output of the compilation failure would helps us to determine what's the problem (but https://gist.github.com/ to paste the output). Which version c++ compiler your system have? `gcc --version`	akotulski	2017-03-15 15:33:48
610	2017-03-09 14:20:11	gcc (Debian 4.9.2-10) 4.9.2	shreyasmrs	2017-03-15 15:33:48
610	2017-03-09 14:26:45	Ok, that version should be new enough to build llvm. If I understood correctly, `git checkout master && git pull && ./build-infer.sh 2>&1 > logs.txt` has been running for 3 hours? Have you typed `y` to make clang compilation move forward? (you don't see prompt because it's redirected to logs.txt)	akotulski	2017-03-15 15:33:48
610	2017-03-09 22:35:15	Oops, yes, running `git checkout master && git pull && ./build-infer.sh --yes 2>&1 > logs.txt` will skip the prompts... You can check what's being done by running `tail -f logs.txt` in another terminal.	jvillard	2017-03-15 15:33:48
610	2017-03-10 08:00:16	please look at the log file https://gist.github.com/shreyasmrs/96b5a189d026113400112b103306d179	shreyasmrs	2017-03-15 15:33:48
610	2017-03-10 11:19:17	Did you pipe stderr to logs.txt as well? I don't see those errors you mentioned before: <S_CODE_TOKEN>	akotulski	2017-03-15 15:33:48
610	2017-03-13 10:08:52	I wrote the following command and got the logs file : git checkout master && git pull && ./build-infer.sh --yes 2>&1 > logs.txt	shreyasmrs	2017-03-15 15:33:48
610	2017-03-13 12:07:49	Unfortunately I gave the wrong command and so we don't get stderr in the logs (need to redirect stderr to stdout *after* redirecting stdout to the log file)... @shreyasmrs if you still have the energy, could you try this instead? <S_CODE_TOKEN> Thanks!	jvillard	2017-03-15 15:33:48
610	2017-03-14 07:13:18	logs file for the above command "https://gist.github.com/shreyasmrs/df21aa807ca0b4e674d1c30d62be4033.js	shreyasmrs	2017-03-15 15:33:48
610	2017-03-14 10:42:44	@shreyasmrs looks like there's a problem with your paste; could you send again?	jvillard	2017-03-15 15:33:48
610	2017-03-14 10:43:23	@shreyasmrs ah, if I remove .js at the end of the URL it works correctly: https://gist.github.com/shreyasmrs/df21aa807ca0b4e674d1c30d62be4033	jvillard	2017-03-15 15:33:48
610	2017-03-14 11:06:17	Do you got to know the error or issue which I'm facing in clang building	shreyasmrs	2017-03-15 15:33:48
610	2017-03-14 11:10:50	The error is that [the linker fails](https://gist.github.com/shreyasmrs/df21aa807ca0b4e674d1c30d62be4033#file-lo-L9680): <S_CODE_TOKEN> It says to use "-fPIC". However, the configure phase says that ["-fPIC" is not supported by the compiler](https://gist.github.com/shreyasmrs/df21aa807ca0b4e674d1c30d62be4033#file-lo-L414-L415): <S_CODE_TOKEN> These are only observations. I don't understand why it…	jvillard	2017-03-15 15:33:48
610	2017-03-14 11:14:41	Is there any solution you know for this?	shreyasmrs	2017-03-15 15:33:48
610	2017-03-14 12:10:37	We're looking into it.	jvillard	2017-03-15 15:33:48
610	2017-03-14 13:57:43	I managed to reproduce the issue, working to fix it.	jvillard	2017-03-15 15:33:48
610	2017-03-15 15:39:43	Thanks for your patient reporting @shreyasmrs! Please re-open this issue if the current master still doesn't build clang for you.	jvillard	2017-03-15 15:33:48
610	2017-03-16 05:57:44	Thanks for the update. Just to be sure. I have infer in my downloads folder, so the command for PATH is export PATH=/root/Downloads/infer/bin:$PATH/ I need to put this is /etc/profile file and source /etc/profile right??	shreyasmrs	2017-03-15 15:33:48
610	2017-03-16 11:04:45	@shreyasmrs yes that's one way. You can also run `make install` to install infer in /usr/local/bin, or use `./configure --prefix=/usr` to install in /usr/bin (more installation options are available, see `./configure --help`).	jvillard	2017-03-15 15:33:48
610	2017-03-21 09:38:15	Hi, @jvillard I tried with the new commit as well. I'm still facing the same issue for building the clang. Any suggestions on this please	shreyasmrs	2017-03-15 15:33:48
610	2017-03-21 14:56:00	Hi @shreyasmrs, could you paste again the result of this command? Thanks! <S_CODE_TOKEN>	jvillard	2017-03-15 15:33:48
609	2017-03-06 14:46:40	Hi, I'm trying to run infer on an objective-c file (infer -- clang -c AFNetworkReachabilityManager.m) but it gives me an error: Capturing in make/cc mode... AFNetworkReachabilityManager.m:195:5: error: cannot create __weak reference in file using manual reference counting __weak __typeof(self)weakSelf = self; ^ 1 error generated. Error: the following clang command did not run successfully: '/usr/…	sofiareis	2017-03-07 17:34:44
609	2017-03-06 14:51:32	You have to give infer a working compilation command. You get a similar clang error in both cases (with and without infer). You may need to pass more flags to clang to compile your ObjC file.	jvillard	2017-03-07 17:34:44
609	2017-03-07 10:24:23	That particular error may be because you need to add the flag -fobjc-arc. But yes, check that the clang command compiles first, then try it with Infer.	dulmarod	2017-03-07 17:34:44
609	2017-03-07 17:34:33	Yes, you're right. Thank you! :) Yesterday, I dove through the flags (clang --help | grep -i objc) for a while and solved the issue.	sofiareis	2017-03-07 17:34:44
608	2017-03-06 09:29:09	I got the following error when I ran infer on hello.java in the examples folder. I'm new to SCR and couldn't figure it out. It also says Uncaught exception: (Unix.Exit_or_Signal(Exit_non_zero 2))	shreyasmrs	2017-03-08 05:47:00
608	2017-03-06 10:11:38	Can you please provide more information? Please include: - the version of infer you are using - how you built/installed infer - the command you used to run infer - the full output (please use https://gist.github.com/ or equivalent) - the contents of toplevel.log (also on https://gist.github.com/)	jvillard	2017-03-08 05:47:00
608	2017-03-06 10:50:16	I pulled out the latest version of infer from github. build ./autogen.sh ./configure ./build(something).sh command to run infer -- javac hello.java Can I get the stepwise guide to install in kali linux thanks	shreyasmrs	2017-03-08 05:47:00
608	2017-03-06 11:47:36	The correct invocation for the example in the repo is `infer -- javac examples/Hello.java`, is that what you ran? If so, could you please paste the full output of infer?	jvillard	2017-03-08 05:47:00
608	2017-03-06 11:54:53	yes, thats right I found the issue. I twas due to atdgen1.6.0 not installed. I installed it using opam install atdgen=1.6.0 and still I'm having same issue	shreyasmrs	2017-03-08 05:47:00
608	2017-03-06 12:01:17	Can you paste the output of `./build-infer.sh` and `infer -- javac examples/Hello.java` somewhere?	jvillard	2017-03-08 05:47:00
608	2017-03-06 12:05:27	Uncaught exception: (Unix.Exit_or_Signal(Exit_non_zero 2)) invoked some(around 4) .ml files	shreyasmrs	2017-03-08 05:47:00
608	2017-03-06 12:55:59	I really need the full output to be able to help you further.	jvillard	2017-03-08 05:47:00
608	2017-03-06 13:35:28	infer -- javac hello.java Capturing in javac mode... Failed to execute: javac -J-Duser.language=en @/tmp/args_936e26 Uncaught exception: (Unix.Exit_or_signal (Exit_non_zero 2)) Raised at file "integration/Javac.ml", line 77, characters 14-17 Called from file "src/exn.ml", line 45, characters 8-11 Re-raised at file "src/exn.ml", line 48, characters 12-15 Called from file "src/core_unix.ml", line 1…	shreyasmrs	2017-03-08 05:47:00
608	2017-03-07 18:10:34	Try `infer -- javac examples/Hello.java`	jvillard	2017-03-08 05:47:00
608	2017-03-07 18:11:26	If you try the javac command that infer failed to execute (`javac -J-Duser.language=en @/tmp/args_936e26`) it will give you more info.	jvillard	2017-03-08 05:47:00
608	2017-03-08 05:47:00	I was inside examples folder(tried "infer -- javac Hello.java") and this issue happened and now I came out of examples folder(tried "infer -- javac examples/Hello.java") its working fine. Thanks @jvillard	shreyasmrs	2017-03-08 05:47:00
607	2017-03-06 08:09:56	Step1: edit one .m file Step2: run below command <S_CODE_TOKEN> Infer is still scan all files,why?	sencho	2017-03-06 08:21:54
607	2017-03-06 08:21:14	Thanks, also reported in https://github.com/facebook/infer/issues/600. A fix is available, we just need to push it.	cristianoc	2017-03-06 08:21:54
607	2017-03-06 08:21:54	Closing as duplicate. Please follow on https://github.com/facebook/infer/issues/600.	cristianoc	2017-03-06 08:21:54
607	2017-03-06 08:24:06	I had a issue #596 before ,but no one can help me.	sencho	2017-03-06 08:21:54
606	2017-03-04 03:40:49	This is #595 with an extra commit to fix a typo (`buildOptions.abortOnError false` should have been `lintOptions.abortOnError false`).	3flex	2017-03-04 15:18:52
605	2017-03-03 23:20:30	Hi, May I ask if it is possible for Infer to start analysis from certain function? It would be useful if a bug is fixed on one function or the user would like to increase the time spent on some critical function of which the analysis times out. Thanks, Shaobo	Guoanshisb	2017-03-07 18:11:58
605	2017-03-04 15:04:54	You can start from a specific **file**, but not from a specific procedure. See the `--changed-files-index` option.	jvillard	2017-03-07 18:11:58
605	2017-03-07 18:11:58	Let me know if you have more questions, feel free to reopen.	jvillard	2017-03-07 18:11:58
604	2017-03-03 23:09:58	Hi, In the spec folder, there are no specs for some functions in the source file. Is it possible to troubleshoot why it happens? Thanks, Shaobo	Guoanshisb
604	2017-03-07 18:13:34	What's the command you are using to run infer? If there are no specs for a function, it's most likely because the corresponding source file has not been captured.	jvillard
604	2017-03-08 00:27:54	I am using `infer -- make`. It appears to me the source is captured since other functions of the same file are analyzed and have corresponding specs.	Guoanshisb
603	2017-03-03 08:42:01	How does Infer treat cases in which an anonymous class is extended and a method is over-ridden? For example: <S_CODE_TOKEN> Function `query(...)` is called inside `execute()`, but Infer does not go inside the `execute()` method for analysis. Is this the expected behaviour? Due to this, I am encountering a false positive, so I want to understand why Infer does not visit `execute()`. I'll be happy …	xennygrimmato
602	2017-03-03 08:12:18	infer -- clang –iphoneos-target-sdk-version 8.0 Is it like this ? But I got the following issue clang: error: no such file or directory: '–iphoneos-target-sdk-version' thanks	qmkCamel	2017-03-03 15:46:16
602	2017-03-03 10:46:40	You want `--` (two dashes) not `–` (one long dash).	jvillard	2017-03-03 15:46:16
602	2017-03-03 11:06:19	In general, you can check these things with infer --help. The syntax is infer (infer options) -- (build command) so it would be infer --iphoneos-target-sdk-version 8.0 -- clang -c File.c	dulmarod	2017-03-03 15:46:16
601	2017-03-02 22:43:38		benhuds	2017-03-06 16:48:18
601	2017-03-02 22:43:44	Thank you for your pull request and welcome to our community. We require contributors to sign our Contributor License Agreement, and we don't seem to have you on file. In order for us to review and merge your code, please sign up at https://code.facebook.com/cla - and if you have received this in error or have any questions, please drop us a line at cla@fb.com. Thanks! **If you are contributing o…	facebook-github-bot	2017-03-06 16:48:18
601	2017-03-02 22:48:54	Thank you for signing our Contributor License Agreement. We can now accept your code for this (and any) Facebook open source project. Thanks!	facebook-github-bot	2017-03-06 16:48:18
601	2017-03-03 10:52:54	@mbouaziz has imported this pull request. If you are a Facebook employee, you can view this diff [on Phabricator](https://phabricator.intern.facebook.com/D4649810).	facebook-github-bot	2017-03-06 16:48:18
601	2017-03-03 13:15:03	@mbouaziz has imported this pull request. If you are a Facebook employee, you can view this diff [on Phabricator](https://phabricator.intern.facebook.com/D4649810).	facebook-github-bot	2017-03-06 16:48:18
600	2017-03-02 17:47:32	Hi! I use infer to find every NPE in my Android application. Gradle is an incremental build system so I would analyse only the current changes. Here is how I use reactive mode with infer v0.10.0: <S_CODE_TOKEN> <S_CODE_TOKEN> <S_CODE_TOKEN> Infer find some issues among 2000 files. The execution time is very slow and infer analyse every files instead of the latests change. Looks like the reactive …	RomanWuattier	2017-03-06 15:27:54
600	2017-03-05 21:33:01	@RomanWuattier thanks for the report!. This use of reactive mode was recently broken by mistake -- fix coming soon.	cristianoc	2017-03-06 15:27:54
600	2017-03-06 15:27:54	Fixed in 1a3fcd44a1a8321c722182d3bde65bbc210b7028.	cristianoc	2017-03-06 15:27:54
599	2017-03-02 13:43:46		jvillard	2017-03-02 14:34:57
598	2017-03-01 21:43:12		benhuds	2017-03-02 14:33:18
598	2017-03-01 21:43:21	Thank you for your pull request and welcome to our community. We require contributors to sign our Contributor License Agreement, and we don't seem to have you on file. In order for us to review and merge your code, please sign up at https://code.facebook.com/cla - and if you have received this in error or have any questions, please drop us a line at cla@fb.com. Thanks! **If you are contributing o…	facebook-github-bot	2017-03-02 14:33:18
598	2017-03-01 21:49:47	Thank you for signing our Contributor License Agreement. We can now accept your code for this (and any) Facebook open source project. Thanks!	facebook-github-bot	2017-03-02 14:33:18
598	2017-03-02 14:26:21	@jvillard has imported this pull request. If you are a Facebook employee, you can view this diff [on Phabricator](https://phabricator.intern.facebook.com/D4642709).	facebook-github-bot	2017-03-02 14:33:18
598	2017-03-02 14:30:57	Thanks @benhuds :)	jvillard	2017-03-02 14:33:18
597	2017-03-01 20:42:24	This cuts the resulting image from ~4.6GB to ~1.5GB. Infer functionality is not sacrificed - if #595 is merged, the following commands run successfully without any extra user interaction: <S_CODE_TOKEN> The OPAM installation is no longer retained. This may impact Infer developers if they're using the Docker images and require OPAM packages to be installed as part of their workflow. I can get the …	3flex
597	2017-03-02 14:43:46	I get an error with this change: <S_CODE_TOKEN>	jvillard
597	2017-03-02 15:44:26	Ah I'm sorry, that error is because of human error in #595... it should have been `lintOptions.abortOnError false` not `buildOptions.abortOnError false`. I can open a PR to fix, you can revert #595 and I'll resubmit that PR, or I can fix it here? Regarding the magic number for the license, that's the hash of the license text for the current Android SDK License. Normally user agrees in GUI in Andr…	3flex
597	2017-03-02 15:56:57	Ubuntu repo versions don't match the versions used in the sample. Could alter the sample to match, but I think having the dependencies continue to auto-download will be less of a headache?	3flex
597	2017-03-03 11:17:59	Thanks @3flex. Please open a new PR to fix the gradle build. Regarding the magic hash, maybe there could be a build argument that auto-accepts the license when passed. However, is it really needed? It looks like the user could accept the license only at the time when they run the Android example, at which point they have an interactive shell to accept it. Probably the interactive step doesn't wor…	jvillard
597	2017-03-07 21:24:44	I have a solution I'm happy with, but it depends on Android SDK Tools 25.3.x which has not yet been officially released. Also depends on a new release of Infer with the Android Plugin for Gradle updates I'd submitted included so `infer -- ./gradlew build` will just work. Once those are both out I'll update this PR. What it does is show a message after build completes in `run.sh`, so you get a pro…	3flex
597	2017-03-23 18:26:19	@jvillard are there plans to cut a new Infer release? I'll update the PR as soon as that happens.	3flex
596	2017-03-01 10:52:41	I am confused how to integrate Infer into our Gitlab CI pipeline at static analysis stage: * To slow I use this command follow the wiki,but still scan whole project 1700+ files when CI Runner checkout the branch every time。 <S_CODE_TOKEN> * Can seperate two phases? I just want to analyze the commit files ,but Infer must compile first,and use command `infer -- <command>` Suppose our CI pipeline in…	sencho
596	2017-03-06 08:27:03	@sencho is your build incremental, or does CI compile everything every time it runs?	cristianoc
596	2017-03-06 08:32:21	compile everything every time it runs,but I think Infer waste too much time to complete.	sencho
596	2017-03-06 08:40:13	@cristianoc ,I have another question if the two builds are in different CI Runner, how can i ensure that two of the infer-out file contents are synchronized? Should I cache the infer-out folder content or ignore it?	sencho
596	2017-03-06 08:47:29	OK then the best that can be done is to split the work into two parts: 1) together with the build, run the Infer capture phase only <S_CODE_TOKEN> 2) separately, find out what files you want to run the analysis on, and only analyze those files: <S_CODE_TOKEN> where `index.txt` contains a list of files to analyze, with relative path from the root of the project. So if your project looks like this …	cristianoc
596	2017-03-06 08:50:07	@sencho since CI builds all the files every time, each CI Runner should have its own `infer-out`, so no synchronization. Unless I am missing some specific use you have in mind.	cristianoc
596	2017-03-06 09:11:51	@cristianoc Can I use a regular expression to match the file name what I want to analyze? Well, before that, I have to complete a complete analysis, right? Check if the `infer-out` directory exists .if it exists, then run incremental analysis, if not exist run full analysis.	sencho
596	2017-03-06 09:16:45	@sencho `index.txt` must be an explicit list of files. You can use a regular expression in a script that generates `index.txt`. With the process I've described above in points `1.` and `2.` there's no need to run a previous analysis: each analysis will be completely separate. But, notice that step `1.`, the capture, must run on all the files, every time.	cristianoc
596	2017-03-06 09:17:23	@cristianoc ,The third question is that Facebook is using Phabricator to Code Review, but we are using Gitlab Code Review. When Infer completes the analysis, does the result insert the code into the code's comment to block CI progress?	sencho
596	2017-03-06 09:21:11	Yes the analysis at FB inserts comments into the code review tool, but it does not block progress. It appears together with the other comments, written by programmers, as part of code review.	cristianoc
596	2017-03-06 09:29:52	![image](https://cloud.githubusercontent.com/assets/863912/23603825/9bfe6bd2-0291-11e7-9460-0895e3b87e11.png) @cristianoc I've seen a presentation on the Infer team online, which has a slideshow introducing the process. When Infer analyzes the problematic code, it is commented on the code through the review tool's API. The code reviewer will ask for the development Repair again after submission, …	sencho
596	2017-03-06 09:33:44	The reviewers decide when to accept the code. The static analysis is one of the inputs they use to decide. For example, the issue reported by Infer could be relevant and addressed immediately, or might not be relevant, or might be better addressed in a separate commit.	cristianoc
596	2017-03-06 09:35:52	This is one way of deploying in CI. Feel free to use whatever works best for you, and let us know what's your experience.	cristianoc
596	2017-03-06 09:41:21	@cristianoc Could you talk about the time spent and analysis strategy used by Facebook iOS App to give us a reference, when to use incremental analysis, when to use the full analysis in a CI process.I think I will share my practice here for everyone, if I succeed.	sencho
596	2017-03-06 09:43:59	@sencho CI on iOS uses always incremental analysis, by giving the list of files that are modified in the current commit (step 2). edited: added `modified`	cristianoc
596	2017-03-06 10:06:28	@cristianoc Thanks a lot for your help!	sencho
596	2017-03-06 10:09:15	@sencho looking forward to hear about your experience. If all works well, a great outcome would be a short guide to help others with CI integration.	cristianoc
596	2017-03-07 07:09:20	@cristianoc ,only infer capture phase spend 28 minutes for 1800+ files(iOS project) ,it is really unacceptable.If the speed is faster, I can implement in every push, instead of merge request.How can i save time?	sencho
596	2017-03-07 07:48:39	@sencho if you run the same build command, but without Infer, how long does it take?	cristianoc
596	2017-03-07 08:18:42	@cristianoc it takes in 3 minutes without infer	sencho
596	2017-03-07 08:29:43	Whether the performance of the machine will affect the speed?my mac's cup 2.7 GHz Intel Core i5,8G RAM,SSD	sencho
596	2017-03-07 09:08:12	@cristianoc ,I follow your suggestion,run step2. <S_CODE_TOKEN> just one .m file inside index.txt file what I want to analyze, why infer print out all file's analysis result? <S_CODE_TOKEN>	sencho
596	2017-03-07 12:27:00	@sencho that's an unusual slowdown -- something in the range of 2X is to be expected, but not from 3 to 28 minutes. You're referring to step 1, i.e. the capture command only, correct? For your question on step 2, Infer analyzes all the functions called from the .m file you are providing. My guess is that's what you're observing. As a simple check: if `index.txt` is empty, then nothing will be ana…	cristianoc
596	2017-03-07 13:14:06	Can you provide full list of commands you run (step 1 and step 2)? I suspect you are running to much in step 1	akotulski
596	2017-03-07 13:55:21	@akotulski step1. <S_CODE_TOKEN> step2. <S_CODE_TOKEN> index.txt file just one .m file path <S_CODE_TOKEN> <S_CODE_TOKEN> as above proc_stats.json ,it analyze one file only.	sencho
595	2017-02-28 19:08:10	* Makes running Android example simpler - APG 2.2.0 automatically downloads dependencies so long as the user has previously accepted the Android SDK License. * APG 2.2.0 requires Gradle 2.14 or newer, so updated to latest. * Added `buildOptions.abortOnError false` so the build doesn't report any lint issues - the sample is designed to show Infer working, not Android lint.	3flex	2017-03-06 16:33:15
595	2017-03-01 12:23:41	Looks good but Travis failed and doesn't show me why (https://travis-ci.org/facebook/infer/builds/206290395 gives me "There was an error while loading data."). > Makes running Android example simpler - APG 2.2.0 automatically downloads dependencies so long as the user has previously accepted the Android SDK License. Could you elaborate in what way is running the example simpler?	jvillard	2017-03-06 16:33:15
595	2017-03-01 18:38:41	Doesn't look like Travis runs the Android test, so can't see how this would fail the build - it may be due to the AWS outage that started around when I submitted the PR (https://www.traviscistatus.com/incidents/hmwq9yy5dh9d) - can you rerun the failing job? It's simpler because the user doesn't need to manually install build tools 22.0.1, SDK 22, or the Android Support Repository - they'll be aut…	3flex	2017-03-06 16:33:15
595	2017-03-02 14:23:57	Thanks for the explanations @3flex. I don't see a way for me to rerun the test, I'll just test it locally.	jvillard	2017-03-06 16:33:15
595	2017-03-02 14:24:38	@jvillard has imported this pull request. If you are a Facebook employee, you can view this diff [on Phabricator](https://phabricator.intern.facebook.com/D4642707).	facebook-github-bot	2017-03-06 16:33:15
595	2017-03-03 14:06:05	@jvillard this is the faulty PR which says `buildOptions` not `lintOptions`, but until it's merged to master I'm not sure the best way to open a new PR to correct it? There might be a way but my git knowledge only goes so far :/	3flex	2017-03-06 16:33:15
595	2017-03-04 15:03:17	My bad, I thought this had been merged already. I can amend it to use `lintOptions` and push it.	jvillard	2017-03-06 16:33:15
594	2017-02-28 04:04:02	Hi, I am getting started with Infer and I can see it analyzed the project and created the output json and csv files, however I cannot use InferPrint to see the report. I am on Infer version v0.10.0. I get a -bash: InferPrint: command not found	sagpatil	2017-02-28 19:27:28
594	2017-02-28 09:30:55	Hi @sagpatil, we do not put `InferPrint` in the PATH because it's internal to `infer`, but it's still available. You should be able to find it with `$(dirname $(realpath $(which infer)))/InferPrint`, or directly with `/usr/local/Cellar/infer/0.10.0/lib/infer/infer/bin/InferPrint`.	jvillard	2017-02-28 19:27:28
594	2017-02-28 19:27:40	Thanks @jvillard	sagpatil	2017-02-28 19:27:28
593	2017-02-27 20:00:20	Don't assume pom.xml is always stored in init_work_dir/MODULE. Use directory of the parent pom.xml instead. Fixes reading of invalid pom.xml filenames when using > 1 levels of modules. [Apache Beam](https://github.com/apache/beam): > infer -g --print-logs -- mvn -pl 'org.apache.beam:beam-sdks-java-io-jdbc' compile > Infer version v0.10.0-1580e5b3 > Copyright 2009 - present Facebook. All Rights Re…	juergenhoetzel	2017-03-01 13:18:20
593	2017-02-28 10:05:41	@jvillard has imported this pull request. If you are a Facebook employee, you can view this diff [on Phabricator](https://phabricator.intern.facebook.com/D4627315).	facebook-github-bot	2017-03-01 13:18:20
593	2017-02-28 11:49:44	> So that this functionality doesn't regress in the future, could you change this test so that it has recursive submodules? @jvillard Thanks for your feedback. I added an intermediate `parent pom` for `module2`. I also reordered my commits (failing testcase before fix).	juergenhoetzel	2017-03-01 13:18:20
593	2017-03-01 12:24:14	@jvillard has imported this pull request. If you are a Facebook employee, you can view this diff [on Phabricator](https://phabricator.intern.facebook.com/D4627315).	facebook-github-bot	2017-03-01 13:18:20
592	2017-02-27 10:07:20	When I run `inferTraceBugs` command at below two cases, error happens. Infer Version:v0.10.0, install through brew. Case1: Command: <S_CODE_TOKEN> Error: <S_CODE_TOKEN> Case2: Command: <S_CODE_TOKEN> Error: <S_CODE_TOKEN>	sencho	2017-03-06 18:18:17
592	2017-02-27 13:48:08	Thanks for the report. Could you please paste the contents of infer-out/toplevel.log?	jvillard	2017-03-06 18:18:17
592	2017-02-27 14:59:11	I installed Infer v0.9.3 manaully before <S_CODE_TOKEN>	sencho	2017-03-06 18:18:17
592	2017-02-27 15:03:04	Does 0.9.3 also crash with the same error?	jvillard	2017-03-06 18:18:17
592	2017-02-27 15:06:23	Already removed,but echo the $PATH display below,there is no "infer-osx-v0.9.3". <S_CODE_TOKEN>	sencho	2017-03-06 18:18:17
592	2017-02-27 15:20:15	Can you paste toplevel.log after running infer 0.10.0 and making inferTraceBugs crash?	jvillard	2017-03-06 18:18:17
592	2017-02-27 15:37:25	I removed toplevel.log and run inferTraceBugs --html, these is no toplevel.log file. and error is: <S_CODE_TOKEN>	sencho	2017-03-06 18:18:17
592	2017-03-06 14:54:01	I didn't mean that you should remove toplevel.log, it's generated by infer and not inferTraceBugs, but it would still be helpful here.	jvillard	2017-03-06 18:18:17
592	2017-03-06 15:25:04	I managed to reproduce the bug with one of the tests in infer, I think (trace and error is similar): <S_CODE_TOKEN> I'll work on a fix.	jvillard	2017-03-06 18:18:17
591	2017-02-27 09:15:09	But the documentation says it is removed in 0.10.0. Then how come it is not working in 0.9.4 itself?	mohammedsafiq	2017-03-07 18:15:18
591	2017-02-27 16:47:44	Do you have a small example where `@SuppressWarnings` does not work with 0.9.4 ? Having support for `@SuppressWarnings` is very tricky because the default `@SuppressWarnings` annotation only source retention only, and Infer runs on bytecode. The support was based on some complex annotation processing step and I would not be surprised if there are cases where it does not work properly. As of 0.10.…	jeremydubreil	2017-03-07 18:15:18
591	2017-03-07 18:15:18	Please reopen with more information.	jvillard	2017-03-07 18:15:18
590	2017-02-24 22:38:51	Hi, I'm getting the following problem: <S_CODE_TOKEN> Any ideas?	michaeleiselsc	2017-03-07 18:16:27
590	2017-02-24 22:39:53	I believe this may have been caused by me building it from scratch without using infer, and then having infer do an incremental build? But then there are problems when I try to do it with infer from scratch	michaeleiselsc	2017-03-07 18:16:27
590	2017-02-24 22:45:10	<S_CODE_TOKEN> <S_CODE_TOKEN>	michaeleiselsc	2017-03-07 18:16:27
590	2017-02-25 01:30:44	what if i just replaced infer's version of clang with a symlink to xcode's?	michaeleiselsc	2017-03-07 18:16:27
590	2017-02-27 13:37:59	Can you try with PCH disabled? `GCC_PRECOMPILE_PREFIX_HEADER=NO infer -- ...` (see our [FAQ](http://fbinfer.com/support.html#i-get-a-compilation-error-involving-pch-files-when-running-infer)). > But then there are problems when I try to do it with infer from scratch What problems? I don't think it will work incrementally if you first compiled with Apple's clang. > what if i just replaced infer's …	jvillard	2017-03-07 18:16:27
590	2017-03-07 18:16:27	Closing optimistically in case `GCC_PRECOMPILE_PREFIX_HEADER=NO` fixed it for you. Please reopen if not.	jvillard	2017-03-07 18:16:27
589	2017-02-24 22:12:33	Fixes #588	3flex	2017-03-07 12:03:14
589	2017-03-06 16:27:44	As discussed in #588, can you update this so that it bumps the minimum required version in the instructions instead? Thanks!	jvillard	2017-03-07 12:03:14
589	2017-03-06 18:03:42	Version 1.2.1 or 1.2.2? Not really sure what the difference is but either one would fix at least the `--comp`/`--compiler` discrepancy	3flex	2017-03-07 12:03:14
589	2017-03-06 18:05:47	Oh and also with opam 2 in beta, and presumably untested by Infer package process, 1.2.x would the only supported version for now?	3flex	2017-03-07 12:03:14
589	2017-03-06 20:32:50	Updated, assuming 1.2.2 should be the only supported version for now.	3flex	2017-03-07 12:03:14
589	2017-03-07 10:56:37	Looks good, thanks!	jvillard	2017-03-07 12:03:14
589	2017-03-07 10:57:12	@jvillard has imported this pull request. If you are a Facebook employee, you can view this diff [on Phabricator](https://phabricator.intern.facebook.com/D4666015).	facebook-github-bot	2017-03-07 12:03:14
588	2017-02-24 20:20:28	Related to #554 (specifically this https://github.com/facebook/infer/pull/554#issuecomment-271283944) Confirm that build-infer.sh fails on opam 1.2.0 due to the changed name of the flag as of https://github.com/ocaml/opam/commit/9ccabc03f75b1908ce5fda4c676ddd16d9d0c7ce#diff-906c973c07f8c64e8dd7866de2b40e35. Error is: <S_CODE_TOKEN> Would either need to support both `--comp` and `--compiler` flags…	3flex	2017-03-07 12:03:14
588	2017-02-27 12:03:15	Thanks @3flex. As I said in the comment you link to, I'd rather bump the minimum version of opam we support that periodically fix the build for ancient opam versions. Would that make sense for your use-case too?	jvillard	2017-03-07 12:03:14
588	2017-02-27 15:07:04	Yes, I was only playing around with the Docker build, so bumping the minimum version would have no effect on me.	3flex	2017-03-07 12:03:14
587	2017-02-24 03:25:47	Fixes this error in the Docker image build (mentioned in https://github.com/facebook/infer/issues/570#issuecomment-282191663): <S_CODE_TOKEN>	3flex	2017-02-27 14:03:16
587	2017-02-27 12:05:19	@jvillard has imported this pull request. If you are a Facebook employee, you can view this diff [on Phabricator](https://phabricator.intern.facebook.com/D4620091).	facebook-github-bot	2017-02-27 14:03:16
586	2017-02-23 23:19:34	Hey guys, Infer throws some errors and fails to analyze openssh-portable-V_7_2_P2 (`infer -- make -j64`). The useful error message may be, <S_CODE_TOKEN> It's weird that Infer v0.8.1 works fine on this project. Shaobo	Guoanshisb
586	2017-02-24 18:02:35	Hi @Guoanshisb, Thanks for reporting this. Can you check if you get the same error with the latest release v0.10.0 ?	jeremydubreil
586	2017-02-24 22:06:01	Yes, it seems v.10.0 also doesn't work. The following are the relevant messages, <S_CODE_TOKEN>	Guoanshisb
586	2017-02-25 07:05:22	Thanks for checking with the latest release. So the issue comes for here: https://github.com/facebook/infer/blob/957b67fa878f297f12a9bdb3dcf13fd962856e2a/infer/src/backend/interproc.ml#L1433 However, I cannot reproduce the error locally when running Infer on `openssh-7.2p2`	jeremydubreil
586	2017-02-25 07:27:41	@jeremydubreil Thanks for looking into it. I just downloaded the openssh source code again and ran infer. And I got the same error again. The commands I used are, <S_CODE_TOKEN> I was wondering if I invoked Infer correctly here.	Guoanshisb
586	2017-02-25 18:46:32	This is the expected way to run Infer. I also tried with `infer -- make -j64` but did not observe the same issue. I look into what can cause the files to not be found.	jeremydubreil
586	2017-02-26 01:59:22	@jeremydubreil Thanks a lot for your help.	Guoanshisb
586	2017-03-02 06:18:37	@jeremydubreil I would like to share some update on my side. I tried to build Infer v0.10.0 on Windows subsystem for Linux and it worked on openssh. I guess that I must have messed up some environment setups in another machine. Do you think the clang version matters?	Guoanshisb
586	2017-03-02 17:36:46	Thanks for the update. Infer uses its own version of clang. I may be wrong but the version installed on the system should not matter. @jvillard: is this correct ?	jeremydubreil
586	2017-03-02 17:38:49	Yes, my guess is also that clang version shouldn't matter. It's weird that I got the same errors again after some experiments. Now I'm trying to use the docker image. It seems to work pretty smoothly.	Guoanshisb
586	2017-03-02 17:41:59	May I ask another question here? If I increase the `--iterations` flag, Infer will probably get more precise, right?	Guoanshisb
586	2017-03-02 17:52:45	I have faced the same issue while analyzing a project with a large number of Java files. @jeremydubreil Do you think it has to do with something like some stack-limit getting exceeded due to a long chain of function calls spanning different files?	xennygrimmato
586	2017-03-03 10:54:57	> Infer uses its own version of clang. I may be wrong but the version installed on the system should not matter. @jvillard: is this correct ? @jeremydubreil correct. > If I increase the --iterations flag, Infer will probably get more precise, right? It will spend more time on procedures before giving up. That often translates into more precision but your mileage may vary. @xennygrimmato size of c…	jvillard
585	2017-02-23 22:48:47	Given #524 was required to do the last manual update, perhaps the Dockerfile could be updated as part of the release process instead of catching it after the fact? Cheers!	3flex	2017-02-27 15:48:06
585	2017-02-23 22:48:53	Thank you for your pull request and welcome to our community. We require contributors to sign our Contributor License Agreement, and we don't seem to have you on file. In order for us to review and merge your code, please sign up at https://code.facebook.com/cla - and if you have received this in error or have any questions, please drop us a line at cla@fb.com. Thanks! **If you are contributing o…	facebook-github-bot	2017-02-27 15:48:06
585	2017-02-23 23:00:32	Thank you for signing our Contributor License Agreement. We can now accept your code for this (and any) Facebook open source project. Thanks!	facebook-github-bot	2017-02-27 15:48:06
585	2017-02-27 12:00:33	Thanks @3flex, I was updating these files as well but you submitted the PR before I got the chance to land my (identical) changes. I also wanted to make sure that Travis gave better signal with 1e14c87a729bb65cf4d23d7f7fc46246b049e180. There are a few steps to coordinate when making a release (GitHub, Homebrew, and Docker, for now), and they cannot happen atomically all at once (GitHub needs to h…	jvillard	2017-02-27 15:48:06
585	2017-02-27 14:30:42	@jvillard has imported this pull request. If you are a Facebook employee, you can view this diff [on Phabricator](https://phabricator.intern.facebook.com/D4620311).	facebook-github-bot	2017-02-27 15:48:06
584	2017-02-23 05:11:27	Hello! I tried the Inferbo(Buffer Overrun) with some of open sources. There's no issue with the test cases in the source code to analyze bufferoverrun. But, I got the errors like below when analyzing the opensource whose loc is about 362,000. [Error in analysis phase] `ONDEMAND EXCEPTION dev_urandom (Failure "conversion from int64 to int failed: 9223372036854775807 is out of range") BACK TRACE Ra…	medduk9871
584	2017-02-23 10:00:10	Hi @medduk9871, this is an internal infer error. Does the analysis carry through after that? If so you don't need to worry about it. We can look into fixing it in infer though, thanks for the report.	jvillard
584	2017-03-01 00:33:22	It doesn't generate the report fwiw: <S_CODE_TOKEN>	vavrusa
584	2017-03-07 18:19:37	cc @KihongHeo	jvillard
584	2017-03-08 06:45:59	Hi @vavrusa , Did you run the buffer overrun checker? What kind of options did you use? And please provide more detailed information about the error such as your environment, options, or minimal crashing examples.	KihongHeo
584	2017-03-09 03:07:27	Hi, I ran the buffer overrun checker in OS X. <S_CODE_TOKEN> I'm having a hard time to create a minimal example though, the constructions I thought could be a problem seem to be okay when I create an example. Here's what I did: <S_CODE_TOKEN>	vavrusa
584	2017-03-09 03:34:08	Thanks @vavrusa. Now I figured out the problem. I will submit the patch today. Thanks for your help.	KihongHeo
583	2017-02-14 17:12:43		akotulski	2017-02-14 17:26:04
583	2017-02-14 17:13:31	I'd appreciate if someone looked over this change - it's very hard to explain what SIOF is...	akotulski	2017-02-14 17:26:04
582	2017-02-13 15:59:02	Hi! It's quite common to have collections of delegates. The collection itself is usually named like "delegatesHash", "delegatesStorage" or simply "delegates". Obviously, there is common part in all these cases, but currently you're excluding property only if it contains "queue". I've added a simple exclusion by common part. It solved false-positive warnings for me and I think for others it'll be …	RavisMsk	2017-02-15 18:48:16
582	2017-02-13 15:59:10	Thank you for your pull request and welcome to our community. We require contributors to sign our Contributor License Agreement, and we don't seem to have you on file. In order for us to review and merge your code, please sign up at https://code.facebook.com/cla - and if you have received this in error or have any questions, please drop us a line at cla@fb.com. Thanks! **If you are contributing o…	facebook-github-bot	2017-02-15 18:48:16
582	2017-02-13 16:08:46	Thank you for signing our Contributor License Agreement. We can now accept your code for this (and any) Facebook open source project. Thanks!	facebook-github-bot	2017-02-15 18:48:16
582	2017-02-14 11:08:40	@dulmarod has imported this pull request. If you are a Facebook employee, you can view this diff [on Phabricator](https://phabricator.intern.facebook.com/D4558143).	facebook-github-bot	2017-02-15 18:48:16
582	2017-02-14 19:11:24	@zpao has imported this pull request. If you are a Facebook employee, you can view this diff [on Phabricator](https://phabricator.intern.facebook.com/D4559807).	facebook-github-bot	2017-02-15 18:48:16
582	2017-02-15 15:07:28	@dulmarod has imported this pull request. If you are a Facebook employee, you can view this diff [on Phabricator](https://phabricator.intern.facebook.com/D4565221).	facebook-github-bot	2017-02-15 18:48:16
581	2017-02-13 15:40:46	Hi! It's quite common to have collections of delegates. The collection itself is usually named like "_delegates_Hash", "_delegates_Storage" or simply "_delegates_". Obviously, there is common part in all these cases, but currently you're excluding property only if it contains "queue". I've added a simple exclusion by common part. It solved our warnings and I think for others it'll be quite helpfu…	RavisMsk	2017-02-13 15:51:04
581	2017-02-13 15:40:51	Thank you for your pull request and welcome to our community. We require contributors to sign our Contributor License Agreement, and we don't seem to have you on file. In order for us to review and merge your code, please sign up at https://code.facebook.com/cla - and if you have received this in error or have any questions, please drop us a line at cla@fb.com. Thanks! **If you are contributing o…	facebook-github-bot	2017-02-13 15:51:04
581	2017-02-13 15:48:56	Hi, thanks for your pull request. Unfortunately, this check has changed in master. We are working on a DSL for writing linters, and in the latest version this check has already been written in the DSL. If you are interested, you could try to download and build master, and make the pull request on top of it. Thanks.	dulmarod	2017-02-13 15:51:04
581	2017-02-13 15:54:00	By the way, in master the check leaves in infer/lib/linter_rules/linters.al.	dulmarod	2017-02-13 15:51:04
580	2017-02-13 09:15:59	Hi all, Recently I would like to use infer to check the linux kernel v3.18 sourcecode. For example, I can successfully use infer to check the files which locate in .../examples/. However, if changing to kernel driver, such as .../driver/mmc/core/core.c, it will meet lots of header files doesn't include. And if following aosp build kernel steps, http://source.android.com/source/building-kernels.ht…	banfeng
580	2017-02-13 10:07:27	In general, in order to to analyze code with infer, you need working compilation command and most of the time we can't tell our users what the right command is. With your example, let's say you want to analyze `../driver/mmc/core/core.c`: you probably can't run `infer -- clang -c ../driver/mmc/core/core.c`, as it will miss header search paths. Instead, you need to find Makefile target that builds…	akotulski
579	2017-02-13 04:13:08	Consider the following C program, <S_CODE_TOKEN> There is a NULL pointer deference bug in this program. However, Infer (v0.9.4) does not catch it with the default setting, <S_CODE_TOKEN> Here is the spec for function main, <S_CODE_TOKEN> So I tried to increase time limit suggested in the issue #572. However, Infer still didn’t catch the bug. <S_CODE_TOKEN> It seems there was no timeout for this r…	Guoanshisb
579	2017-02-13 10:43:50	Infer is quite aggressive in abstracting away array values so I'm not surprised it doesn't find this bug. If you want to find out more you can pass `--debug` to infer: - it will show you if the error was filtered out - if you are curious you can inspect the intermediate values of the analysis in "infer-out/captured/test1.c.*.html" (warning: this displays the internal symbolic execution state of i…	jvillard
579	2017-02-13 22:50:14	@jvillard Thanks for your reply. I tried to change the program so that it exits when `malloc` fails as you suggested and got the same result. I was wondering if there is something that I can do to improve the precision. If it's convenient for you, would you mind taking a look at another example that is a slightly modified version of this one? <S_CODE_TOKEN> Here is the result I got, <S_CODE_TOKEN…	Guoanshisb
579	2017-02-14 11:05:23	The complete trace with intermediary states is in the html debug (with `--debug`): infer-out/captured/*.html.	jvillard
578	2017-02-10 04:54:12	when I run ./build-infer.sh java, it popped =-=- Synchronising pinned packages =-=-=-=-=-=-=-=-=-=-=-=-=-=-=-=-=-=-=-=-= 🐫 [infer-deps-iGyw] /Users/zuoqiong/Documents/infer/infer/infer-deps-iGyw/ already up-to-date The following dependencies couldn't be met: - infer-deps-iGyw -> reason >= 1.4.0 Your request can't be satisfied: - reason>=1.4.0 is not available because the package is pinned to http…	carozuoP	2017-02-11 12:59:25
578	2017-02-10 10:12:56	Your version of reason was pinned at a specific version that is outdated, probably by a previous version of the `build-infer.sh` script. You need to unpin it: <S_CODE_TOKEN> Let me know if this works for you.	jvillard	2017-02-11 12:59:25
578	2017-02-11 12:59:22	it worked, but it still pop error. I installed successfully finnaly by opam update, opam upgrade, it fixed all my dependencies. thanks jvillard	carozuoP	2017-02-11 12:59:25
577	2017-02-10 03:35:28	I am getting following error when compiling from source or from prebuilt release tarball on ubuntu 16.04/64bit File "IR/StructTyp.rei", line 22, characters 17-237: Uninterpreted extension 'merlin.syntax-error'. Command exited with code 2. Compilation unsuccessful after building 89 targets (0 cached) in 00:00:09. Makefile:176: recipe for target '/home/kraj/infer/infer/_build/infer/backend/infer.na…	kraj	2017-02-10 17:46:01
577	2017-02-10 03:42:02	kraj@ubuntu:~/infer$ opam list | grep merlin merlin 2.5.3 Editor helper, provides completion, typing and so merlin-extend 0.3 A protocol to provide custom frontend to Merlin	kraj	2017-02-10 17:46:01
577	2017-02-10 05:50:10	Dear all, I met this trouble as well, below is the error msgs: File "IR/StructTyp.rei", line 23, characters 17-237: Uninterpreted extension 'merlin.syntax-error'. Command exited with code 2. Compilation unsuccessful after building 135 targets (0 cached) in 00:00:08. make[1]: *** [infer] Error 10 make[1]: Leaving directory `/home/ban_feng/Templates/infer/infer-linux64-v0.9.4.1/infer/src' make: ***…	banfeng	2017-02-10 17:46:01
577	2017-02-10 10:27:22	What command did you use to build? Could you please paste the output of `OPAMSWITCH=infer-4.02.3 opam list`? You might be missing the "ppx_deriving" package.	jvillard	2017-02-10 17:46:01
577	2017-02-10 10:41:37	Hold on, this has also been affecting our Travis CI since [yesterday](https://travis-ci.org/facebook/infer/jobs/199705140). I'm investigating. Perhaps an upgrade on some opam package has broken infer.	jvillard	2017-02-10 17:46:01
577	2017-02-10 12:34:37	While master is fixed, this doesn't address the issue in the release, reopening.	jvillard	2017-02-10 17:46:01
577	2017-02-10 16:27:05	I made a new release with the fix: https://github.com/facebook/infer/releases/tag/v0.9.5 Let me know if this works for you.	jvillard	2017-02-10 17:46:01
577	2017-02-10 17:46:01	todays master works well	kraj	2017-02-10 17:46:01
577	2017-02-13 02:52:17	Dear jvillard, After git clone or download a new package, I encounter another issue: Your request can't be satisfied: - Conflicting version constraints for reason No solution found, exiting without your commit, I will meet the original build break. :<	banfeng	2017-02-10 17:46:01
577	2017-02-13 03:21:45	ban_feng@banfeng:~/Templates/infer/infer-linux64-v0.9.5$ OPAMSWITCH=infer-4.02.3 opam list # Installed packages for infer-4.02.3: atd 1.2.0 Parser for the ATD data format description language atdgen 1.10.0 Generates efficient JSON serializers, deserializers and valida base-bigarray base Bigarray library distributed with the OCaml compiler base-ocamlbuild base OCamlbuild binary and libraries distr…	banfeng	2017-02-10 17:46:01
577	2017-02-13 05:56:26	After re-installed all dependencies, it works at the latest release. :>	banfeng	2017-02-10 17:46:01
576	2017-02-08 06:58:29	False positive for Null reference exception. I have a static method public static boolean notEmpty(@Nullable String string) { return !TextUtils.isEmpty(string); } when i call this in class like this String temp; if(notEmpty(temp)) { int i = temp.length; } it still throws "temp" could be null. Can you please tell what is the solution for this.	Vissonabe
575	2017-02-06 16:41:30	It can happen that infer fails to analyse a function for some reason. Possible reasons include infer getting confused when trying to understand the code, or the function taking too long to analyse. When infer reports, calls to skipped functions are simply jumped over, which can leave people wondering why infer won't go inside the function. Including some information why infer skips a function ins…	jvillard
574	2017-02-06 16:22:38	This will help understand for instance which condition is being evaluated when infer prints `Condition is true/false`. An example from #572: <S_CODE_TOKEN> The goal would be for infer to include a different message in the trace, so that `inferTraceBugs` would print this instead: <S_CODE_TOKEN> The code printing this message is [here](https://github.com/facebook/infer/blob/fb14d31bb71c480e548cfa2b…	jvillard
574	2017-02-27 07:26:41	Can this issue be extended to also cover an entire `if` condition. To be specific, we currently output `Taking true branch` or `Taking false branch`, but we should ideally print the expression as well. Referring to [this part of code](https://github.com/facebook/infer/blob/fb14d31bb71c480e548cfa2bb22a3c2117e698b4/infer/src/backend/paths.ml#L447-L448).	xennygrimmato
574	2017-02-27 13:18:28	@xennygrimmato yes, that makes sense.	jvillard
573	2017-01-31 07:27:08	Hi, Please look in the following example. @Nullable public String name; public static boolean notEmpty(@Nullable String string) { return !isEmpty(string); } public static boolean isEmpty(@Nullable CharSequence str) { if (str == null || str.length() == 0) return true; else return false; } **My piece of code is**, public void checkString() { if (notEmpty(name) && name.equals("SomeConstants")) { //d…	mohammedsafiq	2017-02-09 02:54:02
573	2017-02-02 09:12:42	Hi @mohammedsafiq, Eradicate works pretty much like a type checker, where a value annotated @Nullable is considered as always being potentially null, so local checks for null are required. In particular, Eradicate does not try to understand the flow of values in a method call, such as `notEmpty(name)`. Another way to look at this: it only considers information at method boundaries, so it will giv…	cristianoc	2017-02-09 02:54:02
573	2017-02-09 02:54:02	Closing for now. Feel free to reopen if there are further questions.	cristianoc	2017-02-09 02:54:02
572	2017-01-30 22:08:49	Hi there, I am using Infer (version v0.9.4) to analyze sqlite and got a weird error trace that contains contradictory values of a certain if condition. <S_CODE_TOKEN> Shaobo	Guoanshisb	2017-02-06 16:43:15
572	2017-01-31 14:09:55	Infer includes the evaluation of sub-expressions in the trace, so the way to read this is: 1. `pVal` is true 2. `!pVal` is false I agree that this can be confusing when negations are involved, especially when the subexpression is trivial. This could be made clearer by adding column number information to the traces to clarify which sub-expression is being evaluated. This is quite hard as, eg, the …	jvillard	2017-02-06 16:43:15
572	2017-01-31 19:02:58	@jvillard Thanks for your reply. It make sense now. May I ask another question about error trace? I noticed that some functions are not stepped into in the error trace even I set the max level to "max". I was wondering if the analysis is broken somewhere in these functions.	Guoanshisb	2017-02-06 16:43:15
572	2017-02-02 15:24:07	@Guoanshisb this can happen when infer failed to analyse a function for some reason. Possible reasons include infer getting confused when trying to understand the code, or the function taking too long to analyse. It could be useful to include that kind of info in the trace too in the future.	jvillard	2017-02-06 16:43:15
572	2017-02-02 20:15:37	Thanks, @jvillard. It's so nice of you to answer my questions. Just want to confirm this issue: <S_CODE_TOKEN> This is the last part of an error trace I got from executing the command, `inferTraceBugs --select 11 --max-level max`. `*ppDb` is initialized to 0 at the beginning and got deferenced at line 142399 (`#define ENC(db) ((db)->enc)`). However, `openDatabase` can have side effects of updatin…	Guoanshisb	2017-02-06 16:43:15
572	2017-02-03 01:23:10	@Guoanshisb you can look at the specs in infer-out/specs/ and see if you see one for `openDatabase()`. It should look like `openDatabase.<some hash>.specs`. `InferPrint` knows how to read .specs files if you pass them on the command line (depending on how you installed infer, you may not have it in your `PATH` though, but it's always at `$(dirname $(realpath $(which infer)))/InferPrint`).	jvillard	2017-02-06 16:43:15
572	2017-02-03 18:19:26	@jvillard There are some specs for this function, <S_CODE_TOKEN> Does it mean the analysis times out on this function?	Guoanshisb	2017-02-06 16:43:15
572	2017-02-03 22:12:04	`FAILURE:SYMOPS TIMEOUT (334)` yup, that's a timeout (too many symbolic execution steps). We are increasing the default timeout in the next release (it's already in master), but in the meantime you can increase the timeout using the options `--iterations` and `--symops-per-iteration`. See `infer --help-full` for usage.	jvillard	2017-02-06 16:43:15
572	2017-02-06 16:43:15	I filed #574 and #575 to address the points about making traces more informative, I think this one can be closed now. Let me know if you have other issues!	jvillard	2017-02-06 16:43:15
571	2017-01-30 09:51:16	CLASS_CAST_EXCEPTION is reported for code where Pair is used and running Infer in debug mode. <S_CODE_TOKEN> error: CLASS_CAST_EXCEPTION (backend/BuiltinDefn.ml:249:10-17:) class android.util.Pair cannot be cast to class java.lang.Integer at line 20	trulex	2017-02-09 09:51:12
571	2017-02-08 18:00:58	There currently are issues with `CLASS_CAST_EXCEPTION`. These warnings are not production ready so you should not rely on those warnings. The issue here is not specific to `android.util.Pair` but more broadly about having parse data when checking for sub-typing. This is being worked on so this particular issue may disappear once class cast checks are production ready. Please re-open an issue if y…	jeremydubreil	2017-02-09 09:51:12
571	2017-02-09 09:51:12	Thank you.	trulex	2017-02-09 09:51:12
570	2017-01-24 18:05:10	I followed directions for building infer on CentOS using: <S_CODE_TOKEN> but it gave the errors below. Also, it says that a shell script in <S_CODE_TOKEN> returned a '1', but there is no <S_CODE_TOKEN> directory. Can anyone help? <S_CODE_TOKEN>	AppVet	2017-03-06 10:10:31
570	2017-01-25 11:51:04	Hi, what version of infer did you try? The /infer directory is inside the Docker instance, you can get a shell in that instance by running `docker run -it infer /bin/bash` from the docker/ directory.	jvillard	2017-03-06 10:10:31
570	2017-02-02 15:25:28	Friendly ping: any progress here?	jvillard	2017-03-06 10:10:31
570	2017-02-07 11:24:17	I replicated this today. This is not a CentOS problem. @jvillard I suspect the root cause is an updated OS package that broke something, as the problem is I cannot get the Docker image to build. Following commands run today: <S_CODE_TOKEN> Error messages continue as per original issue.	technion	2017-03-06 10:10:31
570	2017-02-07 12:44:17	Is it possible to get a fully-built Docker image or executable for Infer, preferably for CentOS7 but will consider any OS including Windows?	AppVet	2017-03-06 10:10:31
570	2017-02-07 13:10:16	@AppVet you can always build infer from source (using the [release](https://github.com/facebook/infer/releases/latest/) or directly from GitHub). See the "Install from source" section of the [getting started page](http://fbinfer.com/docs/getting-started.html). For CentOS7 you will need to install some dependencies, including `sudo yum install autoconf automake cmake devtoolset-2-gcc-c++`. I will …	jvillard	2017-03-06 10:10:31
570	2017-02-07 22:02:28	Thanks @jvillard . None of this should matter since it's docker, but just in case: <S_CODE_TOKEN> This is probably not the place to discuss it, but the build does take forever even when it works. I'd be happy to put my hand up to managing a prebuilt image to solve @AppVet 's request if there was interest.	technion	2017-03-06 10:10:31
570	2017-02-23 09:36:38	Despite the fact that the Docker image is built in the CI environment which apparently returns 0 and gives it an all green - the build there currently fails. See this line of the log from the last build: https://travis-ci.org/facebook/infer/jobs/204297887#L2278 I believe there's an issue with the CI environment compounding this issue, in that it suggests the Docker image is working when apparentl…	technion	2017-03-06 10:10:31
570	2017-02-23 10:01:51	@technion good catch!	jvillard	2017-03-06 10:10:31
570	2017-02-23 16:56:15	I'm working on a fix; looks like it's missing the libffi-dev dependency.	jvillard	2017-03-06 10:10:31
570	2017-02-24 03:08:06	@jvillard I was just going to open a PR for that very issue - the Docker image didn't build for me either, showing the error below. Installing `libffi-dev` at the apt-get install step fixed the build. <S_CODE_TOKEN>	3flex	2017-03-06 10:10:31
570	2017-03-06 05:27:50	I can confirm recent updates to the Dockerfile resolve this issue.	technion	2017-03-06 10:10:31
569	2017-01-24 08:30:51	How does Infer partition files for analysis in multicore mode (and how does this relate to cluster makefiles)?	rvantonder	2017-01-24 21:27:27
569	2017-01-24 15:40:50	The partition is that each file is one cluster. The makefiles run the clusters in parallel. Clusters (and Makefiles) exist mainly because of historical reasons: it used to be the case that infer partitioned procedures according to a call graph that it was trying to compute before the analysis. Now we rely on an on-demand analysis of procedures: if the analysis of a procedure `foo` requires the sp…	jvillard	2017-01-24 21:27:27
569	2017-01-24 21:27:27	Thank you @jvillard, that's helpful.	rvantonder	2017-01-24 21:27:27
568	2017-01-24 07:42:57	@jberdine I recall you wanted to remove those comment headers for Reason files?	chenglou	2017-01-24 10:33:02
568	2017-01-24 09:53:52	@chenglou what's the expected classification in the bar that shows the distribution of files per language? With the comment headers, .re files are classified as Rust files. Without comment headers, e.g. `InferPrintExe.re` seems not to be classified as any language: https://github.com/facebook/infer/search?utf8=%E2%9C%93&q=InferPrint&type=Code Though there is syntax highlighting.	cristianoc	2017-01-24 10:33:02
568	2017-01-24 09:55:32	https://github.com/github/linguist/pull/3336 seems to have categorized it as plain ocaml. Will have to verify with @freebroccolo	chenglou	2017-01-24 10:33:02
568	2017-01-24 22:34:51	Originally they were going to be classified as Reason files but one of the linguist maintainers requested that I change it to OCaml.	freebroccolo	2017-01-24 10:33:02
567	2017-01-23 19:57:48	Test case: <S_CODE_TOKEN> Eradicate finds no issues for the above code, but running the code fails with an NPE. I'm not sure if this is a bug or whether my expectations are off, in terms of what kind of guarantees Eradicate is intended to provide around field initialization.	msridhar	2017-02-07 07:46:16
567	2017-01-24 00:48:18	Here's another similar test: <S_CODE_TOKEN> Not sure if this is the same problem or not. If it's different, let me know and I can open a separate issue.	msridhar	2017-02-07 07:46:16
567	2017-01-25 18:26:29	Thanks for the reports. In both cases, referencing the object before the conditional triggers the expected report (`Object tmp = o1;` and `Object tmp = x.f1;`), so perhaps the same mechanism can address both. I'll do some experiments and see how that affects the rest of the system.	cristianoc	2017-02-07 07:46:16
567	2017-01-25 23:03:00	Ok, great, thanks for looking into it!	msridhar	2017-02-07 07:46:16
567	2017-02-06 08:24:15	Hi @msridhar, there is a new treatment of conditionals in https://github.com/facebook/infer/commit/319e3ed271e81618bdd809823c2dbb9e065e2794. This affects the treatment of conditionals in general, when a value is accessed for the first time in one branch of the conditional, and is not accessed in the other branch. The tests we have run look positive so far.	cristianoc	2017-02-07 07:46:16
567	2017-02-06 17:01:37	That sounds great! Did you leave this issue open deliberately? If the tests above are behaving as expected now, I'm fine with closing. It may take a bit time before we are able to run this new version across our code base.	msridhar	2017-02-07 07:46:16
567	2017-02-07 07:46:16	Great, let us know if you notice anything. Closing for now.	cristianoc	2017-02-07 07:46:16
566	2017-01-23 19:02:19	Hi, I have to ignore some files in my project for eradicate analyzer. So, in .inferconfig, I have wrote, "eradicate_blacklist":[ "filename1", "filename2"] But eradicate is still running the analyzer for the above mentioned files even though it is blacklisted. Here is the command which i use to run eradicate. infer -a eradicate -- ./gradlew --offline assLollipopDeb I have also tried eradicate-path…	mohammedsafiq
566	2017-01-23 21:47:30	Are `filename1` and `filename2` relative paths to the files from the project root? If you are running Eradicate from `myproject/` and `filename1` is at `myproject/src/com/my/project/filename1`, .inferconfig would expect `src/com/my/project/filename` in `eradicate_blacklist`. In addition, note that the blacklist does not actually stop Eradicate from running on those files altogether; it just stops…	sblackshear
565	2017-01-23 10:17:46		mohammedsafiq	2017-01-24 10:43:33
565	2017-01-23 17:00:57	Here's an example: <S_CODE_TOKEN>	cristianoc	2017-01-24 10:43:33
565	2017-01-23 18:55:19	Thanks.	mohammedsafiq	2017-01-24 10:43:33
564	2017-01-20 19:36:27	Test case: <S_CODE_TOKEN> Analysis output (running from git master): <S_CODE_TOKEN> But when I run the program: <S_CODE_TOKEN> If I comment out the body of the `MissingFieldInit` constructor I get an error as expected.	msridhar	2017-01-23 17:51:10
564	2017-01-23 15:01:10	Thanks for the report! There's a fix coming.	cristianoc	2017-01-23 17:51:10
564	2017-01-23 17:49:32	Fixed in https://github.com/facebook/infer/commit/3f8ee7df493f951bf34fe43096cae091310ebd26.	cristianoc	2017-01-23 17:51:10
564	2017-01-23 17:55:36	Thanks for the quick fix!	msridhar	2017-01-23 17:51:10
563	2017-01-13 08:04:15	I use infer 0.9.3 to analyse my ios app, but sometimes my computer crash like this: <img width="1325" alt="c4f71023-b3ad-4bf8-86f0-3376f6967ca4" src="https://cloud.githubusercontent.com/assets/18108287/21922507/e87b7bfa-d9a9-11e6-9320-492a706058ae.png">	zhangying19871987
563	2017-01-13 08:05:29	when this happen, I can do nothing without kill the infer process	zhangying19871987
563	2017-01-13 10:24:59	Please upgrade to infer-0.9.4.1 and try again: <S_CODE_TOKEN>	akotulski
562	2017-01-11 21:39:53	error message: ![image](https://cloud.githubusercontent.com/assets/2879713/21866075/ab49660a-d816-11e6-93a4-c4dd679ee259.png) code that it's referencing: <S_CODE_TOKEN> changing the key to a `Float` "fixes" the bug. strangely, hardcoding the key also doesn't generate a bug report, e.g.: <S_CODE_TOKEN> is fine according to Infer.	cxzhang2
562	2017-01-11 21:43:34	Hi @cxzhang2. Is `1f` a global constant in your example ?	jeremydubreil
562	2017-01-11 21:44:34	It is local	cxzhang2
562	2017-01-11 23:06:14	Do you still get the NPE reported if you use: <S_CODE_TOKEN> ?	jeremydubreil
562	2017-01-11 23:15:34	I'm assuming you mean <S_CODE_TOKEN> if so, yes	cxzhang2
562	2017-01-11 23:43:51	Yes, sorry. Thanks for checking. So Infer does not understand that `map.get(key)` called twice in a row will return the same value. So Infer assume that `map.get(key)` can return null in `return map.get(key);` does dereference the returned value to unbox the float value. This is indeed a false positive, thanks for reporting it. I will check how we can make Infer not reporting anything here. Howev…	jeremydubreil
562	2017-01-12 02:48:54	Hey @jeremydubreil thanks for the suggestion I'll do that for now. My intuition is that Infer does a `==`check on the keys. This would explain why `float` generated the bug report but `Float` and the hardcoded `1f` doesn't. i.e. looking just at the keys of the two map.get() calls, these are the three scenarios: <S_CODE_TOKEN> <S_CODE_TOKEN> `1f == 1f //true, null check is honored`	cxzhang2
561	2017-01-11 07:17:37	I'm trying to install infer(https://github.com/facebook/infer/blob/master/INSTALL.md#pre-compiled-versions) on my Ubuntu 14.04 system, But now I'm facing a problem,one tmp file name too long that abort the make progress.see blew ![error](https://cloud.githubusercontent.com/assets/25050663/21839035/8dd353e8-d810-11e6-9069-7da37d983168.PNG) Is any one can give me some advice on it. Waiting for your…	2290120311
561	2017-01-11 18:37:39	Could you paste the full output together of the build command as text? It's hard to count the number of characters on an image ;) What's weird to me is that this path doesn't seem too long: no path element seems to be over 255 characters (but I haven't counted precisely). What filesystem is this, can you give the output of `mount`?	jvillard
561	2017-01-11 21:25:04	It may also be that realpath of a seemingly short path turns out to be very long.	jberdine
560	2017-01-10 21:13:44	This is just a minor documentation bug I guess; the `Adding models` page [here](http://fbinfer.com/docs/adding-models.html) doesn't highlight syntax. The markdown text seems to be correct, but the UI doesn't render the highlighted syntax.	xennygrimmato	2017-01-16 15:14:33
560	2017-01-16 15:16:56	Thanks for the report! Apparently GitHub stopped supporting `C` and `Java` as languages and wants `c` and `java` instead. Looks ok now as far as I can tell.	jvillard	2017-01-16 15:14:33
559	2017-01-10 05:07:06	Not sure if this is a bug or a missing feature (or neither). I have two source files as input. T1.java: <S_CODE_TOKEN> T2.java: <S_CODE_TOKEN> I have infer installed from Homebrew, version 0.9.4. If I run javac on T2.java with Eradicate, I get the expected result: <S_CODE_TOKEN> However, if I first compile T1.java with javac **without** running Eradicate, and then run javac on T2.java with Eradic…	msridhar
559	2017-01-10 10:12:39	I'm not familiar with eradicate so it may be a little off, but in general if you want to analyze certain file, you need to compile it with `infer --` command. Otherwise we are blind about contents of those files (`T1.java` in your example). That being said `eradicate` is a little bit different/simpler and there may be solution to you problem. > I think it'd be a very useful addition for Eradicate…	akotulski
559	2017-01-10 16:22:30	Thanks for the response! The main motivating example is with 3rd-party libraries. If the library is unannotated, there are [tools](https://types.cs.washington.edu/annotation-file-utilities/) that let you inject separately-written annotations into the class files. (Why not add annotations to the source and contribute back? Some libraries, like [RxJava](https://github.com/ReactiveX/RxJava/wiki), do…	msridhar
559	2017-01-10 18:28:19	Hi @msridhar. It is theoretically possible to follow the annotations from the 3rd party libraries. One thing that is not so clear is that different libraries do not necessarily follow the same convention when it comes to `@Nullable`. For example, for analyzed source code, <S_CODE_TOKEN> is equivalent to: <S_CODE_TOKEN> for Eradicate, meaning that parameter are consider non-nullable by default exc…	jeremydubreil
559	2017-01-10 18:56:24	Hi @jeremydubreil yes that's a good point. My example was contrived; I wanted to keep things simple to make sure I was running the tool correctly. Probably the right thing to do is to assume usage similar to Guava when annotations from class files are being parsed. If it's clearly documented, I think that would work well for most cases. Also, maybe the default should be to behave just as Infer do…	msridhar
559	2017-01-10 19:32:38	One additional issue that I just became aware of: annotations on method parameters/return values actually live in the constant pool, not in the method signature. For already-compiled classes (and anything else in the classpath), we parse the method signature and add it to the type environment, but we don't look at the implementation of the method or its constant pool. This is why you're seeing th…	sblackshear
559	2017-01-10 20:36:23	@sblackshear, it would actually be easy to load the annotations from the 3rd party library. There is already some support for analyzing the dependencies. For example (changing the example a bit to avoid the issue with `@NonNull` mentioned earlier): <S_CODE_TOKEN> and <S_CODE_TOKEN> We can actually have Eradicate report the issue using the undocumented `--dependencies` options: <S_CODE_TOKEN> The …	jeremydubreil
559	2017-01-13 22:39:58	@jeremydubreil That sounds like a great idea. As long as infer knows how to extract the analysis artifacts from the `prebuilt_jar` or `prebuilt_android_aar` decorated infer/eradicate genrules, the performance impact will be minimal and the quality of analysis will be a lot greater. Seems like that is the best approach forward.	kageiit
558	2017-01-06 19:55:19	- Only generate one extra genrule for running infer. Remove all other java library rules currently being generated - Generate infer genrule only if the `java_library` has `srcs`, otherwise there is nothing to analyze - Use `SRCDIR` to avoid making a copy of the target sources as buck will just symlink them instead - Added support for `android_library` rules as well - Added support to generate bot…	kageiit	2017-01-11 22:48:13
558	2017-01-06 19:56:35	Will make another change for the ability to add `.inferconfig` and `.inferversion` etc to the `srcs` as that will cause the genrule to invalidate when the infer version or configuration changes	kageiit	2017-01-11 22:48:13
557	2017-01-06 19:05:20	When invoking `./build-infer.sh java`, there is no need to update the facebook-clang-plugins submodule that is done as part of the `autogen.sh` script. The submodule update takes a very long time and can be skipped when building only for java	kageiit	2017-01-10 16:48:11
557	2017-01-07 03:55:54	@sblackshear Can this be merged?	kageiit	2017-01-10 16:48:11
557	2017-01-09 13:08:12	@sblackshear has imported this pull request. If you are a Facebook employee, you can view this diff [on Phabricator](https://phabricator.intern.facebook.com/D4387800).	facebook-github-bot	2017-01-10 16:48:11
557	2017-01-09 21:14:49	@sblackshear has imported this pull request. If you are a Facebook employee, you can view this diff [on Phabricator](https://phabricator.intern.facebook.com/D4387800).	facebook-github-bot	2017-01-10 16:48:11
557	2017-01-09 22:43:58	@sblackshear has imported this pull request. If you are a Facebook employee, you can view this diff [on Phabricator](https://phabricator.intern.facebook.com/D4387800).	facebook-github-bot	2017-01-10 16:48:11
557	2017-01-10 01:16:31	@sblackshear has imported this pull request. If you are a Facebook employee, you can view this diff [on Phabricator](https://phabricator.intern.facebook.com/D4387800).	facebook-github-bot	2017-01-10 16:48:11
556	2017-01-06 00:19:39	I noticed that the resource predicate for `fclose` matches `Rmemory Mnew` instead of `Rfile` as expected (PredSymb.re). `fclose` is modeled as `free`, but no file attribute is set (compare https://github.com/facebook/infer/blob/master/infer/models/c/src/libc_basic.c#L485 and `fopen` https://github.com/facebook/infer/blob/master/infer/models/c/src/libc_basic.c#L445). Is there a particular reason f…	rvantonder
556	2017-01-06 10:47:26	@ddino do you know something about it?	akotulski
556	2017-01-06 16:43:52	I think it is not necessary to set up this attribute because it's already set by fopen. But @cristianoc should know this for sure.	ddino
556	2017-01-09 14:50:08	The resource predicate information is used to detect and report resource/memory leaks. It's set when a resource is allocated. Currently, it's not needed after a resource has been released.	cristianoc
556	2017-01-09 16:36:12	The analysis correctly models the action on a file resource `Racquire`,`Rrelease`. The type definitions for resource predicates are: <S_CODE_TOKEN> The issue I observed is that the resource variant type at `fopen` is `Rfile`, but for a call such as `fclose` the variant changes to `Rmemory Mnew`. You may reproduce what I saw by running the following in debug mode: <S_CODE_TOKEN> You'll note ` FILE…	rvantonder
556	2017-01-10 13:17:55	True it would not hurt to set it to file.	cristianoc
555	2017-01-05 23:33:41	# Description FFMpeg's [matroskadec.c](http://git.videolan.org/?p=ffmpeg.git;a=blob;f=libavformat/matroskadec.c;h=7e74348b2a1b8833ed5fa67fce384b8c430d48d6;hb=HEAD) seems to cause Infer to loops infinitely somewhere in the compiler plugin, I think. You end up seeing things like: <S_CODE_TOKEN> or <S_CODE_TOKEN> It might actually finish (i.e. not be infinite) but I killed it after 15-20 mins + 22gb…	dwbuiten
555	2017-01-06 12:30:55	Interestingly, it works on my mac (both 0.9.4.1 and master) so it may be something system dependent. Do you know which version gcc of docker container uses?	akotulski
555	2017-01-06 17:40:06	I used the standard method of installing (on Linux) using the `Dockerfile` and `run.sh`. Infer version is: <S_CODE_TOKEN> Tried with both GCC and Clang, which have the following versions inside the Infer container: <S_CODE_TOKEN> <S_CODE_TOKEN> Some additional info in case it's useful: <S_CODE_TOKEN> <S_CODE_TOKEN>	dwbuiten
554	2017-01-05 22:54:56	The guidelines say I make sure infer builds, but this PR is exactly to fix a tiny issue with the build-infer.sh script. Changes are numbered below: 1. **opam init**: '--compiler' option has been changed to '--comp' (ref: https://github.com/ocaml/opam/commit/36a5d5f5a68d29b882bd4a584f66c0ae18235c6c) 2. **opam switch**: was giving 'too many arguments' error. The 'set' submenu is optional now, so I …	chaws	2017-01-12 18:39:07
554	2017-01-06 16:48:18	Thanks! Which version of `opam` are these changes needed for?	jvillard	2017-01-12 18:39:07
554	2017-01-06 22:33:28	I'm actually not sure...I'm running `1.2.0` (as required by infer), and found out that commit on their end (https://github.com/ocaml/opam/commit/36a5d5f5a68d29b882bd4a584f66c0ae18235c6c) that seems to have been done to go with `1.2.1~beta`.	chaws	2017-01-12 18:39:07
554	2017-01-09 13:28:24	I see. I wonder if it would be better to bump the required version of opam instead of trying to support older versions like 1.2.0. I use 1.2.2 and I don't see this issue. Otherwise we might break opam 1.2.0 again in the future without noticing it.	jvillard	2017-01-12 18:39:07
554	2017-01-10 12:40:00	@chaws does upgrading opam solve the issue for you? If so, could you please change your PR to bump the required version of opam up? As it stands, opam 1.2.0 is untested on our end so even if we include your fix it's possible we end up breaking it again in the future. 1.2.2 is available on many major systems. Debian stable still uses 1.2.0 but it's easy to manually upgrade. Let me know if that mak…	jvillard	2017-01-12 18:39:07
554	2017-01-10 16:20:56	Hi @jvillard , I didn't have much time over the weekend, Let me update my opam (I'll install from the source) and give you a feedback.	chaws	2017-01-12 18:39:07
554	2017-01-12 17:11:31	@jvillard , I'm trying to get opam 1.3.0 out of the source () but keep getting this error: <S_CODE_TOKEN> Which seems like a syntax issue. Ocaml is new to me, I'm trying to grasp up some of it thru tutorials, but if you already have a hunch on solving this, that'd be great!	chaws	2017-01-12 18:39:07
554	2017-01-12 17:17:11	I don't see any 1.3.0 release [here](http://opam.ocaml.org/doc/Install.html#FromSources). I think the most recent one is 1.2.2. There are also [binary distributions](http://opam.ocaml.org/doc/Install.html#Binarydistribution) to avoid having to compile from source.	jvillard	2017-01-12 18:39:07
554	2017-01-12 18:38:52	Installing 1.2.2 from [here](http://opam.ocaml.org/doc/Install.html#FromSources) seemed to fix those flags! Thanks!	chaws	2017-01-12 18:39:07
553	2017-01-03 15:34:37	Infer is packed with BSD tar, which makes to GNU tar emit error messages about unknown extended header keywords.	napfi	2017-01-09 13:18:39
553	2017-01-03 15:35:38	Thank you for your pull request and welcome to our community. We require contributors to sign our Contributor License Agreement, and we don't seem to have you on file. In order for us to review and merge your code, please sign up at https://code.facebook.com/cla - and if you have received this in error or have any questions, please drop us a line at cla@fb.com. Thanks! **If you are contributing o…	facebook-github-bot	2017-01-09 13:18:39
553	2017-01-03 15:54:55	Thanks for the report. I agree that these messages are annoying. I'll reupload the archive using GNU tar. Regarding the PR, I'm not sure BSD tar qualifies as a dependency, as infer works without it. In fact, you can even get rid of the warnings with `--warning=no-unknown-keyword` in GNU tar.	jvillard	2017-01-09 13:18:39
553	2017-01-03 18:00:50	Thank you for signing our Contributor License Agreement. We can now accept your code for this (and any) Facebook open source project. Thanks!	facebook-github-bot	2017-01-09 13:18:39
553	2017-01-09 13:18:39	Offending tarball has been re-uploaded with GNU tar and the annoying messages are gone, so I don't think this PR is necessary anymore.	jvillard	2017-01-09 13:18:39
552	2017-01-02 11:35:10	[infer_49785_a86434-out.log.zip](https://github.com/facebook/infer/files/680721/infer_49785_a86434-out.log.zip) Hi, I have some problem please c below: evgzor$ infer -- xcodebuild -target CustomDatePicker -configuration Debug -sdk iphonesimulator 0.2.4 2017-01-02 14:08:11.428 xcodebuild[41219:131183] [MT] PluginLoading: Required plug-in compatibility UUID E0A62D1F-3C18-4D74-BFE5-A4167D643966 for …	evgzor	2017-01-12 11:02:38
552	2017-01-03 10:14:35	Hi @evgzor, have you tried running the xcodebuild command without `infer`, that is: <S_CODE_TOKEN> and see whether it succeeds or not? If succeeds, maybe it's the space in the path where the project is located: <S_CODE_TOKEN> Try renaming it to a name without spaces and see if it keeps failing. Let me know, thanks!	martinoluca	2017-01-12 11:02:38
552	2017-01-03 10:34:05	Hi, Another error : 2017-01-03 13:33:04.092 xcodebuild[39155:465229] [MT] PluginLoading: Required plug-in compatibility UUID E0A62D1F-3C18-4D74-BFE5-A4167D643966 for plug-in at path '~/Library/Application Support/Developer/Shared/Xcode/Plug-ins/VVDocumenter-Xcode.xcplugin' not present in DVTPlugInCompatibilityUUIDs 2017-01-03 13:33:04.092 xcodebuild[39155:465229] [MT] PluginLoading: Required plug…	evgzor	2017-01-12 11:02:38
552	2017-01-03 11:35:44	UTF-8 is not a valid locale. This is probably a duplicate of #447 .	jberdine	2017-01-12 11:02:38
552	2017-01-03 12:20:37	I did export LC_ALL=en_US.UTF-8 and : MacBook-Pro:CustomDatePickerNoArc evgzor$ infer -- xcodebuild -target CustomDatePicker -configuration Debug -sdk iphonesimulator 0.2.4 2017-01-03 15:15:54.661 xcodebuild[43952:479696] [MT] PluginLoading: Required plug-in compatibility UUID E0A62D1F-3C18-4D74-BFE5-A4167D643966 for plug-in at path '~/Library/Application Support/Developer/Shared/Xcode/Plug-ins/V…	evgzor	2017-01-12 11:02:38
552	2017-01-03 12:55:36	I integrated into Xcode and got: https://gyazo.com/3611c911ca1207957edc816a80125fb8 Which different in compare what I've got above	evgzor	2017-01-12 11:02:38
552	2017-01-03 15:09:43	I made Xcode integration and it works now with script: if [ "${CONFIGURATION}" = "Infer" ]; then cleanFolders() { PROJECT_BUILD_DIR=${PROJECT_DIR}/build INFER_OUT_DIR=${PROJECT_DIR}/infer-out if [ -d "$PROJECT_BUILD_DIR" ]; then rm -r -f ${PROJECT_BUILD_DIR} ${INFER_OUT_DIR} echo deleted infer and build folders fi } cleanFolders export LC_ALL=en_US.UTF-8 PLATFORM="$(echo "$EFFECTIVE_PLATFORM_NAME…	evgzor	2017-01-12 11:02:38
552	2017-01-12 11:02:38	Looks like all issues were resolved. Don't hesitate to open new issues if you encounter problems	akotulski	2017-01-12 11:02:38
551	2016-12-28 07:34:19	Dears: i have finished download and install infer0.9.4 on my computer. But my python's version is Python 3.5.2 (default, Nov 10 2016, 12:31:28) . when i do execution, infer have a exception occur. i have to edit the infer.py file #!/usr/bin/env python3.5 but the infer still can not execution. please help,if i want to infer can work in python3.5. how to do it? thanks	vincentyao	2016-12-30 07:36:53
551	2016-12-28 09:30:46	Infer needs Python 2.7 to work. You should be able to install Python 2.7 alongside Python 3.5.2 to use infer. `infer` calls `python27` explicitly so in particular the `python` executable can point to Python 3.5.2 so as not to affect your Python environment.	jvillard	2016-12-30 07:36:53
551	2016-12-30 07:36:52	@jvillard Thanks!~ As your message, infer can not support with python3.5? we just let infer execute in python 2.7 version?	vincentyao	2016-12-30 07:36:53
551	2016-12-30 09:15:19	@vincentyao yes	jvillard	2016-12-30 07:36:53
551	2017-01-02 03:43:40	@vincentyao FYI, I strongly recommend the [pyenv](https://github.com/yyuu/pyenv) to handle Python versions and dependencies of Python libraries.	kstreee	2016-12-30 07:36:53
551	2017-01-10 10:29:34	@kstreee thanks for your help. i use it in python2.7 now ~~~	vincentyao	2016-12-30 07:36:53
550	2016-12-28 06:29:12	Grab used `infer` for Objective-C static analysis.	MnO2	2016-12-28 06:41:30
550	2016-12-28 06:29:45	Thank you for your pull request and welcome to our community. We require contributors to sign our Contributor License Agreement, and we don't seem to have you on file. In order for us to review and merge your code, please sign up at https://code.facebook.com/cla - and if you have received this in error or have any questions, please drop us a line at cla@fb.com. Thanks! **If you are contributing o…	facebook-github-bot	2016-12-28 06:41:30
550	2016-12-28 10:16:02	Hi @MnO2, I noticed you closed your pull request. If you just didn't want to sign the CLA, would you be ok if I just add the logo to the page? We would love to have your logo there if you are using Infer. I'm also interested to know more about your experience with the Objective-C analysis. Have you found it useful? Are you using xcpretty? Thanks, Dulma	dulmarod	2016-12-28 06:41:30
549	2016-12-27 04:19:36	This commit is for Inferbo: Infer-based buffer overrun analyzer.	KihongHeo	2017-01-31 23:18:36
549	2016-12-28 11:37:04	> While the classical algorithm finds loop heads by back edges to dominators, our algorithm finds all nodes that have back edges when drawing depth-first spanning tree. FWIW, selecting the targets of back-edges in a depth-first traversal is the algorithm I settled on in the past.	jberdine	2017-01-31 23:18:36
549	2017-01-04 03:29:17	Nope, I don't think there's much more to address! Just the last small comment and a rebase on Infer master, then I will import the pull request and run some some internal tests.	sblackshear	2017-01-31 23:18:36
549	2017-01-04 04:41:42	I appreciate your help. I addressed your last comment and rebased it on Infer master. Thanks.	KihongHeo	2017-01-31 23:18:36
549	2017-01-04 15:12:23	It looks like GitHub thinks you added commits to your branch instead of rebasing. Could you try again? You should be able to rebase your branch on top of infer/master, then force push it back to GitHub.	jvillard	2017-01-31 23:18:36
549	2017-01-04 15:29:42	I cannot understand what you mean. (Sorry, I am not that familiar with GitHub.) The current branch is rebased on top of infer/master. I can see the latest commit of infer/master with <S_CODE_TOKEN> in my branch. Could you give me some advises?	KihongHeo	2017-01-31 23:18:36
549	2017-01-04 15:36:40	If you look at the commits in your branch, there are also commits from infer/master, which shouldn't be the case: https://github.com/facebook/infer/pull/549/commits To rebase on top of infer:master from within your repo, something like this should work: <S_CODE_TOKEN>	jvillard	2017-01-31 23:18:36
549	2017-01-04 15:51:02	I think it is fixed. There are no more Infer team's commits (https://github.com/facebook/infer/pull/549/commits). Could you check it again?	KihongHeo	2017-01-31 23:18:36
549	2017-01-06 19:37:47	Just an update: everything looks good on your end, but we're still running some internal tests.	sblackshear	2017-01-31 23:18:36
549	2017-01-19 18:20:51	@sblackshear has imported this pull request. If you are a Facebook employee, you can view this diff [on Phabricator](https://phabricator.intern.facebook.com/D4380560).	facebook-github-bot	2017-01-31 23:18:36
549	2017-01-19 23:50:59	@zpao has imported this pull request. If you are a Facebook employee, you can view this diff [on Phabricator](https://phabricator.intern.facebook.com/D4439297).	facebook-github-bot	2017-01-31 23:18:36
548	2016-12-26 15:21:02	SuppressWarning("infer") is not working for context leak on a method in Android. infer Version 0.9.4 In Android activity , registering a listener in `onStart()` and unregistering it in `onStop() `method is throwing context leak in onstart. I used `SuppressWarning("infer") ` on `onStart() `but it did not work.	harshikesh
548	2016-12-27 16:39:13	3dfaa9ed7b750eddf1dad6870aea94569cbf1f43 drops support for `@SuppressWarnings` (though it is not included in the 0.9.4 release); we are using [`@SuppressLint`](https://developer.android.com/reference/android/annotation/SuppressLint.html) going forward. I'll take a look and make sure that `@SuppressLint` works for context leaks.	sblackshear
547	2016-12-25 18:04:45	Infer v0.9.4 reports on this code: <S_CODE_TOKEN> this error: <S_CODE_TOKEN>	davido	2016-12-25 21:52:19
547	2016-12-25 21:52:19	Never mind, I missed that `g.getUUID()` could be null.	davido	2016-12-25 21:52:19
546	2016-12-25 08:35:23	For easy integration with java projects that not use Monorepo approach (and not check in all dependencies into their repositories), it would be great if `infer` annotations could be published on Central, so that I could just say in `BUCK`: <S_CODE_TOKEN>	davido	2017-03-05 16:01:19
546	2016-12-27 16:40:40	This sounds like a great idea! We will look into doing this when we create the next release of Infer.	sblackshear	2017-03-05 16:01:19
546	2017-03-05 16:01:19	We have the annotations published now; see https://github.com/facebook/fresco/commit/b33eefb87639a1cf22e0f6d5068305afe1bbf497 for an example usage.	sblackshear	2017-03-05 16:01:19
546	2017-03-05 16:18:23	Thanks.	davido	2017-03-05 16:01:19
545	2016-12-24 23:26:27	I'm trying to run infer v0.9.4 on `LibreOffice` project, and getting this error: <S_CODE_TOKEN> The full output can be found here: http://paste.openstack.org/show/593310. Can I get more detailed message on this failure?	davido	2017-01-06 17:47:58
545	2016-12-26 15:29:16	C++ is not enabled by default in 0.9.4.1, you need to pass `--cxx` to infer (this will be the default in the next release). Also, just to make sure: you will need to run `make clean` first: <S_CODE_TOKEN>	jvillard	2017-01-06 17:47:58
545	2016-12-26 20:23:14	Doesn't seem to help: <S_CODE_TOKEN> The whole output from the command above is here: http://paste.openstack.org/show/593395 .And the log file contains: <S_CODE_TOKEN> Any way to increase verbosity what is going wrong here? I tried `--debug`, but it didn't help either.	davido	2017-01-06 17:47:58
545	2016-12-28 11:12:19	I suspect there is something non trivial going on in those Makefiles and infer doesn't deal with it nicely. We replace normal compilation commands with ours and sometimes some file expected by Makefile may not be created/updated. For example, you are never supposed to run code created by `infer -- make all` invocation. Maybe your `Makefile` does it somewhere? Is it possible for us to reproduce is…	akotulski	2017-01-06 17:47:58
545	2016-12-28 11:15:00	It could also be that infer cannot capture calls to the compiler because the path to the compiler is there with absolute paths in the Makefiles. Was Makefile generated by some other tool?	jvillard	2017-01-06 17:47:58
545	2016-12-28 14:02:52	It's hand written make files, but I agree they are not trivial. That why I asked how could I get stack traces and/or increase verbosity? To reproduce, you would need to set up [LibreOffice development environment](https://wiki.documentfoundation.org/Development/BuildingOnLinux), in a nutshell: <S_CODE_TOKEN>	davido	2017-01-06 17:47:58
545	2016-12-28 14:39:43	I suspect this is a case of absolute paths to the compilers set by `./configure`, I'm downloading the libreoffice sources to confirm. In the meantime, you can try: <S_CODE_TOKEN>	jvillard	2017-01-06 17:47:58
545	2016-12-28 15:50:03	So far, I haven't succeeded in building libreoffice because I got a source tarball from master on the GitHub mirror, which doesn't include sources.ver which is required to build. However, I did manage to make the build system accept the infer wrappers as compilers by doing: <S_CODE_TOKEN> The flags I added to `./configure` are just there so that I don't have to install these dependencies; I don't…	jvillard	2017-01-06 17:47:58
545	2016-12-29 10:40:54	Thanks! I'm on vacation now and cannot test it for a couple of days. So the problem is that configure phase must be aware of `infer` analyzer for makefile integration to work? > So far, I haven't succeeded in building libreoffice because I got a source tarball from master on the GitHub mirror, which doesn't include sources.ver which is required to build. That's strange, I pulled the sources from …	davido	2017-01-06 17:47:58
545	2016-12-29 10:48:14	> So the problem is that configure phase must be aware of infer analyzer for makefile integration to work? In this case, yes. The way infer is integrated with `make` is a simple `PATH` trick that replaces gcc/clang/... with our wrappers that run infer instead. `PATH` has no power when the path to the compiler is used instead of just its name (eg, `/usr/bin/clang` will not lookup `PATH`, so will b…	jvillard	2017-01-06 17:47:58
545	2017-01-03 18:39:50	> The version of stdlibc++ on my system was no good according to libreoffice so I had to force -stdlib=libc++. I see this too, but only if `infer` is involved. When I use direct `clang/clang++`, then all is fine with `stdlibc++`. I asume this is a bug on `infer` side?	davido	2017-01-06 17:47:58
545	2017-01-04 20:37:55	Found a workaround for `configure` phase: compiled `clang` from trunk, and used it with `libstdc++` as usual. After configure step, I replaced in config_host.mk `CC`, `CXX` and `COMPATH` with the right value for my `infer` installation. Now after calling `infer --cxx -- make` I am getting this report: [1], mostly complaining about `unique_ptr` redefinition. * [1] http://paste.openstack.org/show/5…	davido	2017-01-06 17:47:58
545	2017-01-05 10:27:18	Those errors are because we have our own simplified headers for `std::unique_ptr` so that analyzer understands it. Unfortunately, in your case those headers conflict with standard ones and we didn't catch it (see below for more info). If you can compile infer from source, you can work around this problem by changing one line in `ClangCommand.re`: https://github.com/facebook/infer/blob/master/infe…	akotulski	2017-01-06 17:47:58
545	2017-01-05 10:34:03	@akotulski Thanks for the workaround suggestion. Yes, i've compiled the `infer` from source and will apply the suggested workaround and report back the result. > https://github.com/facebook/infer/blob/master/infer/src/clang/ClangCommand.re#L32 simply change it to let infer_cxx_models = false. It would be nice, to make it configurable, though. That would make patching `infer` avoidable. > I have p…	davido	2017-01-06 17:47:58
545	2017-01-05 11:20:27	Another question: would using libc++ also run in the same `unique_ptr` issue, or is this only stdlibc++ specific issue? I'm asking, because on Linux it's not trivial to use libc++. And i wanted to avoid going down that path.	davido	2017-01-06 17:47:58
545	2017-01-05 12:29:20	This issue is specific to libstdc++, possibly introduced in versions 6.x (4.9.x are battle tested and work, 5.x seemed to work when I tried). You are right that it will break anyone that ends up including that header, unfortunately it's not trivial to replace our current mechanism with more robust one. If we get more reports like this, I'll try to think of better workaround for the problem. The m…	akotulski	2017-01-06 17:47:58
545	2017-01-05 22:56:53	It seems to work, but I had to copy number of other inlclude files that were included in `locale_conv.h`. The next problem I'm running into, in LO we create files, like UNO compiler and then generate classes from type library description. Now these files are instrumented too, and the execution of these targets in make is now failing with: <S_CODE_TOKEN> Am I right in assuming that those tools sho…	davido	2017-01-06 17:47:58
545	2017-01-06 10:36:23	At this point I can tell that this is one of the more complex open source projects I've seen so far :) The problem with infer's current mechanism is that we replace std headers with different ones which are not equivalent (`shared_ptr` is not refcounted for example) and hence we explicitly disallow to run binaries that were created with our headers. In your case, it looks like that you 1. create …	akotulski	2017-01-06 17:47:58
545	2017-01-06 17:47:58	Thanks, it works: [1] in the end ;-) * [1] http://paste.openstack.org/show/594146	davido	2017-01-06 17:47:58
544	2016-12-24 05:07:58	I used the below command to Build a dummy project. The build succeeded without any problems > xcodebuild -project InferTesting.xcodeproj -scheme InferTesting -sdk iphonesimulator -destination 'platform=iOS Simulator,name=iPhone 6,OS=latest' clean build Then I used same command with infer prefix to run the infer on my project. > infer -- xcodebuild -project InferTesting.xcodeproj -scheme InferTest…	devKrishnan	2016-12-26 11:23:04
544	2016-12-24 09:51:06	Does the issue persist with a more up-to-date infer? You should be able to upgrade with `brew update && brew upgrade infer`.	jvillard	2016-12-26 11:23:04
543	2016-12-23 14:02:04	**My Requirement:** I do not want the UIKIts and other dependencies to be run for verification. I wanted my project files alone to be considered while running infer. I have created a .inferconfig for excluding the pods, but still the pod contents are validated { "skip-clang-analysis-in-path": [ "node_modules", "Pods" ] } A sample of the Error I get in the terminal: > > While building module 'UIKi…	devKrishnan	2016-12-26 11:22:46
543	2016-12-23 14:07:48	Please update to newest version of infer `0.9.4.1`. Old versions of infer are not compatible with xcode 10. Running `brew upgrade infer` should be enough.	akotulski	2016-12-26 11:22:46
543	2016-12-23 14:22:51	Regarding your initial requirement about skipping files in `Pods`, I believe analysis [will be skipped](https://github.com/facebook/infer/blob/f2a5810141b82d8dd96445e403d1080ef1872706/infer/src/clang/Capture.re#L161-L163), however they are still compiled to mimic behavior of `xcodebuild`. At least that is true in `0.9.4.1`, I'm not sure what was behavior in `0.8.1` - that release is 9 months old	akotulski	2016-12-26 11:22:46
543	2016-12-24 04:45:43	@akotulski When I upgrade infer I get the below error Warning: You are using a pre-release version of Xcode. You may encounter build failures or other breakages. Please create pull-requests instead of filing issues. Error: infer 0.8.1 already installed	devKrishnan	2016-12-26 11:22:46
543	2016-12-24 09:50:12	@devKrishnan try `brew update` before `brew upgrade infer`.	jvillard	2016-12-26 11:22:46
543	2016-12-26 11:22:42	@jvillard It worked	devKrishnan	2016-12-26 11:22:46
542	2016-12-23 13:21:57	I have set up all the dependencies as per the documentation. **Mac OS:** El Capitan-10.11.5 **Xcode:** 8.1 **Error:** invalid version number in '-miphoneos-version-min=10.0' **Command Used:** infer -- xcodebuild -target TargetName -configuration Release -sdk iphonesimulator	devKrishnan	2016-12-23 13:49:56
542	2016-12-23 13:34:46	This specific issue is resolved, as I should have run infer on my workspace rather than the Project infer -- xcodebuild -workspaceWorkspace.xcworkspace -scheme Scheme -sdk iphonesimulator -configuration Debug	devKrishnan	2016-12-23 13:49:56
541	2016-12-23 04:09:18	Hello, Infer team I'm doing research about analysis tools for Android apps and one of it is this Infer. The problem that I have right now is that I can run <S_CODE_TOKEN>, <S_CODE_TOKEN> succesfully but when I try to run <S_CODE_TOKEN> it tells me that infer cannot find R.java. I'm using v0.9.2, and for example applying Infer on [iosched](https://github.com/google/iosched) `s version 9f38e2d9e6ca…	omuomugin	2016-12-25 01:03:20
541	2016-12-23 09:47:15	For additional information, even I update infer to v0.9.4, this still occurs. just for adding detail Thank you,	omuomugin	2016-12-25 01:03:20
541	2016-12-23 09:57:00	The gradle integration shipped with infer is crude and will run javac on all the files ending in ".java" in gradle's verbose output... If there is no file R.java then that will fail. You may have more luck with the more robust [uber's gradle plugin for infer](https://github.com/uber-common/infer-plugin).	jvillard	2016-12-25 01:03:20
541	2016-12-23 10:10:04	@jvillard thank you for info. I will take a try. I thought R.java is always created automatically by the build system 🤔 Something is going bad when building app with <S_CODE_TOKEN>, maybe	omuomugin	2016-12-25 01:03:20
541	2016-12-25 01:03:20	Finally I solved the problem. After running <S_CODE_TOKEN>, infer started to run successfully. Thanks,	omuomugin	2016-12-25 01:03:20
540	2016-12-19 20:28:38	Hi, infer fails to build from source for me in a freshly cloned folder. <S_CODE_TOKEN> Command is `build-infer.sh java`.	ngorogiannis	2016-12-19 23:38:40
540	2016-12-19 23:38:40	Thanks, should be fixed by e817d5390d8087061e74c052d28560c9d37d90ea. Sorry for the breakage.	sblackshear	2016-12-19 23:38:40
539	2016-12-18 21:52:41	Hello! There are some pairs of .ml/.mli files that differ in casing, e.g.: checkers/AbstractInterpreter.mli ; checkers/abstractInterpreter.ml If I rename "abstractInterpreter.ml" to match the case of the .mli file, the build fails. There are other instances of this, but not as problematic (eg, checkers/abstractDomain.ml and checkers/AbstractDomain.mli, but building doesn't fail when casing is fix…	ngorogiannis	2016-12-19 18:55:04
539	2016-12-19 13:45:41	Good catch! Did you remove the build directory before running `make` again? (in infer/_build) In any case I'll send a diff (unless you send one first).	jvillard	2016-12-19 18:55:04
539	2016-12-19 15:13:30	I did `make clean ; make`. The reason I didn't include a patch is that it's not that simple :) It seems that `abstractInterpreter.ml` and `AbstractInterpreter.mli` have diverged (eg the `S` signature is different), and it's not obvious to the uninitiated how to reconcile them.	ngorogiannis	2016-12-19 18:55:04
539	2016-12-19 15:30:36	Wow, that is an unfortunate problem! Nice one. I will fix this.	sblackshear	2016-12-19 18:55:04
539	2016-12-19 18:55:04	Thanks for the report, this should be fixed by 084fd9301be42b5a24980b8b6abc2bb46c399fe1.	sblackshear	2016-12-19 18:55:04
538	2016-12-17 14:23:43	Wen I run infer on [Gerrit Code Review](https://gerrit.googlesource.com/gerrit), on master, I'm getting this crash: <S_CODE_TOKEN> The whole log: [1]. The content of `.inferconfig` is: <S_CODE_TOKEN> * [1] http://paste.openstack.org/show/592710	davido	2016-12-24 15:03:20
538	2016-12-24 15:03:20	Installing `infer` from source solved that (I used docker image).	davido	2016-12-24 15:03:20
537	2016-12-15 23:39:37	Hello Infer Team, I would consider the below a false-positive, but you might as well tell me that this is by design and `@SuppressWarnings("infer")` should be used instead. Here's an example code: <S_CODE_TOKEN> with the result <S_CODE_TOKEN> and infer-out/report.json confirms that the trace originates at `should_fail`: <S_CODE_TOKEN> My claim is that `@Test` with `expected=NullPointerException.c…	tautschnig
537	2016-12-20 18:52:14	Hi Michael, We don't currently have any special support for JUnit annotations like `@Test`, but we could add support if there is a need. In general, I'm skeptical of the utility of statically analyzing small pieces of test code like your example (since one can always just run the code and let JUnit check if the right thing happens). But I'm intrigued by the possibility of using JUnit assertions t…	sblackshear
537	2016-12-20 19:11:58	Thanks a lot for the feedback! For us, this has come up as part of various larger code bases. (I agree that static analysis of small snippets is of limited use.) My example was just intended so as to have a reproducible test scenario. Arguably we could work on ways to exclude tests from the analysis altogether. For specifications, I am wondering whether JUnit is most suitable; wouldn't JML possib…	tautschnig
537	2016-12-20 21:06:03	Another issue that is independent of annotations is that infer does consider whether there is an enclosing handler for RuntimeExceptions. In the larger code bases, do you rely on catching RuntimeExceptions and want infer to not report raising them in cases where they will be caught? Such a change might be quite involved.	jberdine
537	2016-12-21 13:54:18	A tad unrelated direction is to use infer's blacklisting options to avoid analysing or reporting on these files, unless tests and regular source codes are mixed together. For instance: `--infer-blacklist-files-containing "@Test("` or `--infer-blacklist-files-containing "import org.junit.Test;"`. These options (like all options) can also go into a .inferconfig file.	jvillard
537	2016-12-21 20:48:44	@tautschnig > For us, this has come up as part of various larger code bases. (I agree that static analysis of small snippets is of limited use.) My example was just intended so as to have a reproducible test scenario. Arguably we could work on ways to exclude tests from the analysis altogether. I get it now, thanks! > For specifications, I am wondering whether JUnit is most suitable; wouldn't JML…	sblackshear
536	2016-12-14 03:21:21	Hi, I have had experience of developing compilers' backend. Generally the backend is started in debug, e.g. gdb, and stops at some breakpoints. The backend can be executed step by step and function calls can be followed by stepping into. The IR of the analyzed program can be printed to stdout/stderr or dumped into files. However, as a newcomer of OCaml, I cannot find the counterpart things in deb…	leo-yinle	2016-12-16 10:35:45
536	2016-12-14 12:44:19	Hi, Most of us don't use a debugger to debug Infer. We just print elements, most of the IR elements have print functions, so we use those. To debug the symbolic execution in particular, we use html files that have printed most of the execution. You get those files with the option --debug, there is an html file for each source file in the folder infer-out/captured. Also, when you print things, if …	dulmarod	2016-12-16 10:35:45
536	2016-12-16 07:13:05	Hi @dulmarod Thank you for your replay. My question was answered.	leo-yinle	2016-12-16 10:35:45
535	2016-12-10 03:50:10	This commit avoids using the join operator for the widening of the Map functor in <S_CODE_TOKEN> and ensures termination when <S_CODE_TOKEN> is infinite by using <S_CODE_TOKEN>.	KihongHeo	2016-12-16 19:47:58
535	2016-12-13 14:42:55	@sblackshear has imported this pull request. If you are a Facebook employee, you can view this diff [on Phabricator](https://phabricator.intern.facebook.com/D4319797).	facebook-github-bot	2016-12-16 19:47:58
535	2016-12-13 14:47:14	Thanks, good catch! Could you please rebase on Infer master and use `phys_equal` instead of `==`? As of 7834c95bc831a41858e5088bb0795c8d2ebdb189 we no longer use `==`.	sblackshear	2016-12-16 19:47:58
535	2016-12-16 04:45:25	Hi @sblackshear , I rebased on Infer master and change <S_CODE_TOKEN> to <S_CODE_TOKEN>. Please check it. By the way, I still cannot fully understand why you use <S_CODE_TOKEN> instead of <S_CODE_TOKEN>. Could you give me a reference for that?	KihongHeo	2016-12-16 19:47:58
535	2016-12-16 11:38:10	`==` is syntactically very light-weight, and given that it has a tricky specification, should only be used in very specific cases. Emphasizing the difference with `=` by using `phys_equal` instead is just a little mechanism to try to avoid incorrect use by making people thing twice before using it.	jberdine	2016-12-16 19:47:58
535	2016-12-16 16:51:46	@sblackshear has imported this pull request. If you are a Facebook employee, you can view this diff [on Phabricator](https://phabricator.intern.facebook.com/D4319797).	facebook-github-bot	2016-12-16 19:47:58
535	2016-12-16 17:59:30	@sblackshear has imported this pull request. If you are a Facebook employee, you can view this diff [on Phabricator](https://phabricator.intern.facebook.com/D4319797).	facebook-github-bot	2016-12-16 19:47:58
535	2016-12-16 18:46:15	@sblackshear has imported this pull request. If you are a Facebook employee, you can view this diff [on Phabricator](https://phabricator.intern.facebook.com/D4319797).	facebook-github-bot	2016-12-16 19:47:58
535	2016-12-16 19:41:49	@sblackshear has imported this pull request. If you are a Facebook employee, you can view this diff [on Phabricator](https://phabricator.intern.facebook.com/D4319797).	facebook-github-bot	2016-12-16 19:47:58
534	2016-12-09 11:37:06	Hey guys, I have a very simple class in Java with: <S_CODE_TOKEN> and then on another file I call <S_CODE_TOKEN> The problem is that Infer reports the call to msg.getId() as a null_dereference even though the consistencyCheck obviously states that such an state is not possible due to the Status.OK return value. <S_CODE_TOKEN> Let me know if you need more information and thanks a lot for the great…	carocad
534	2016-12-12 20:47:12	Thanks for reporting this. Is `Status` an enum type or a standard class with static constants ? I will try to reproduce it. It may be that Infer does not recognize that `Status.OK` is actually different from `Status.MISSING_ACTION`.	jeremydubreil
534	2016-12-13 10:12:50	@jeremydubreil Status is a normal very basic enum. Here is the main part in case you need it: <S_CODE_TOKEN> Hope it helps	carocad
533	2016-12-09 01:03:44	This annotation makes infer think a method is @Nullable even when its not. I think it sees @ and Nullable and causes this bug.	clonetwin26	2016-12-13 08:03:07
533	2016-12-09 01:15:45	Good catch. We check if the suffix of the annotation is `Nullable` so we don't need to add separate cases for `javax.lang.Nullable`, `my.custom.Nullable` etc, but it looks like that's the wrong thing to do here :). We should probably check if the unqualified classname is exactly `Nullable` instead.	sblackshear	2016-12-13 08:03:07
532	2016-12-08 06:53:19	We have lot of 'grandfathered' issues which we are fixing, below are the workflow we typically use <S_CODE_TOKEN> Above works fine, however step 4 seems to analyse the complete project even though only 1 file changed and it takes more time to analyse and report. is there any flags or options which we can use to build only a file or two when using gradle, I'm aware its possible for normal java bui…	riyaz
532	2016-12-15 14:00:16	Note that using `--continue` option, it will keep on growing the set of files to be analyzed. So in your particular case, since it follows a complete compilation, it will repeatedly analyze everything. You might want to try without `--continue`, i.e. step 4 is the same as step 2, so only the files compiled in the last `gradlew` invocation will be analyzed.	cristianoc
531	2016-12-07 21:45:04	The user must cd into the folder that contains 'gradlew' first, and then run the command, otherwise it doesn't work. Also, the 2nd version of the command: "infer -- gradle build", does not seem to work for me. So move the working version to the top.	ozmium	2016-12-16 18:50:28
531	2016-12-16 18:50:28	Although you're right that you need to be in the same directory as the `gradlew` script in order to run it, I think I'd prefer to keep the shorter version of the documentation here. Would you mind filing a separate issue describing what goes wrong with `infer -- gradle build` for you?	sblackshear	2016-12-16 18:50:28
530	2016-12-07 07:36:32	Can I suppress infer warning on a block of code rather than putting on a function? Registering a listener from onStart() of an Activity to another class is giving a ContextLeak issue. but I am unregistering it in onStop() from same activity. This is false Positive.	harshikesh	2016-12-07 09:25:19
530	2016-12-07 08:47:21	Infer doesn't support suppressing warnings on a block of code but you could always put the offending code in a separate method and add `@SuppressWarnings("infer")` on that method.	jvillard	2016-12-07 09:25:19
530	2016-12-07 09:25:19	Thanks 👍	harshikesh	2016-12-07 09:25:19
529	2016-12-07 07:33:43		harshikesh	2016-12-07 07:46:22
528	2016-12-06 12:27:52	Hi, I'm curious about Infer's support for C++ class. What happens when a method of a class is invoked? Does Infer start to analyze the callee for calculating its summary? When given some method calls, it does not look like working as I expected. For example, <S_CODE_TOKEN> in this code, there are two sink points inside the `main` function and `myshell` function. However, the analysis result is on…	skcho	2016-12-06 12:36:23
528	2016-12-06 12:31:56	C++ support is still experimental and you need to pass `--cxx` to infer to capture c++ code: <S_CODE_TOKEN>	jvillard	2016-12-06 12:36:23
528	2016-12-06 12:36:23	Oh, I see. Thank you.	skcho	2016-12-06 12:36:23
527	2016-12-06 12:24:37	I am using this command infer -- ./gradlew run --changed-files-index app/src/main/java/com//ui/MainActivity.java It is giving : Unknown command-line option '--changed-files-index'	harshikesh	2016-12-06 20:17:13
527	2016-12-06 12:30:21	This is passing `--changed-files-index` to gradle, not infer. You want to specify it before `--` and give it as argument a file containing a list of source files to reanalyse: <S_CODE_TOKEN> This will capture all the files in your project, but analyze only MainActivity.java and the files it depends on.	jvillard	2016-12-06 20:17:13
527	2016-12-06 20:17:13	Thanks for the answer! Is --changed-files-index works same as if you run keeping the file name in .inferconfig as whitelist? "infer_whitelist": [ "app/src/main/java/com/ui/MainActivity.java" ],	harshikesh	2016-12-06 20:17:13
527	2016-12-07 07:11:41	@jvillard Can you please reply I am stuck?	harshikesh	2016-12-06 20:17:13
527	2016-12-07 08:26:55	The whitelist is so that infer doesn't skip analyzing a file that would otherwise be blacklisted. `--changed-files-index` tells infer where to start the analysis from and makes sure all the files in the index are re-analyzed by infer. Without `--changed-files-index` infer will analyze all the files that were captured (or, if `--reactive` was passed, all the files that infer finds have changed sin…	jvillard	2016-12-06 20:17:13
527	2016-12-07 09:18:57	Thanks for explaining @jvillard . Problem statement : > What I am trying to achieve is to run Infer on some files, then re analyse those files after fixing issues. First I whitelisted some files on which I want to run infer then, _I tried all these commands._ `infer -- ./gradlew run` //I was running this each time after fixing my issues It worked but it is taking too much time. `infer --reactive …	harshikesh	2016-12-06 20:17:13
526	2016-12-06 08:35:29	Hi, Is there any way to change the rules or add new rules? eg: change the bug level from error to warning , or ignore specific type bug thanks for any help :)	tonyying	2016-12-07 03:19:52
526	2016-12-06 10:00:57	Let me answer your questions in reverse order: - To ignore a specific bug type there is a `--disable-checks` option. Use it on the command line: `infer --disable-checks MEMORY_LEAK --disable-checks RESOURCE_LEAK` or inside .inferconfig: <S_CODE_TOKEN> - Bug levels are hardcoded for each bug type and cannot be changed. - What rules would you like to change/add?	jvillard	2016-12-07 03:19:52
526	2016-12-07 03:19:52	Thanks for the answer. It's helpful for me.	tonyying	2016-12-07 03:19:52
525	2016-12-05 21:43:39	> tar czvf infer-v0.9.4.1-linux.tar.gz /infer/infer/bin /infer/infer/lib ^ appears to work fine for me. Why are there no linux binaries?	bootstraponline	2016-12-06 09:57:06
525	2016-12-06 09:57:05	Duplicate of #470, please see discussion there.	jvillard	2016-12-06 09:57:06
524	2016-12-05 20:45:31	Also the infer version seems to be reporting the wrong value. <S_CODE_TOKEN>	bootstraponline	2016-12-06 10:02:57
524	2016-12-06 09:40:28	@jvillard has imported this pull request. If you are a Facebook employee, you can view this diff [on Phabricator](https://phabricator.intern.facebook.com/D4284090).	facebook-github-bot	2016-12-06 10:02:57
524	2016-12-06 09:55:13	Thanks @bootstraponline! Unfortunately, the version reported doesn't take into account the `.1` as you correctly point out...	jvillard	2016-12-06 10:02:57
523	2016-12-05 17:56:10	libffi and pkg-config are required by ctypes.	yunxing	2016-12-06 10:02:57
523	2016-12-06 09:42:59	@jvillard has imported this pull request. If you are a Facebook employee, you can view this diff [on Phabricator](https://phabricator.intern.facebook.com/D4284097).	facebook-github-bot	2016-12-06 10:02:57
522	2016-12-05 17:12:41	<S_CODE_TOKEN> Current front-end parses the above example into an incorrect control flow graph, where return node is unreachable from the entry node. This issue was initially observed when compiling `strspn()` with `gcc -O2` and `clang -O2` as follows. <S_CODE_TOKEN>	skcho
522	2016-12-05 18:10:23	Thanks for reporting - we did take some shortcuts translating statement expressions and if you pair it with conditional operators it may end up here. On the other hand, how did you make source of `strspn`available for infer? Usually we use models for C library	akotulski
522	2016-12-06 02:42:28	Thank you for the reply. We just downloaded gnu gzip 1.8 and run <S_CODE_TOKEN> The default setting of the `Makefile` uses the `-O2` option, and then `strspn` is inlined.	skcho
522	2016-12-13 13:57:46	I looked more into the issue and found the problem: clang AST is looking differently when compiled with `-O2` and we don't want that. Infer has a [model](https://github.com/facebook/infer/blob/master/infer/models/c/src/libc_basic.c#L278) for `strspn` which we should use. I'm going to fix issue with `-O2` and I'll leave "conditional inside statement expression" problem	akotulski
522	2016-12-14 06:27:57	Thanks. It works now in our case.	skcho
521	2016-12-05 09:13:19	Hi, It seems that the front-end skips casting operations. For example, <S_CODE_TOKEN> to <S_CODE_TOKEN> and <S_CODE_TOKEN> to <S_CODE_TOKEN> As @jvillard said in https://github.com/facebook/infer/issues/516, it seems to be an intended result. But my checker is sensitive to type casing. Is it possible to capture type castings?	KihongHeo
521	2016-12-05 11:39:44	Yes, right now we don't translate cast operations to SIL. This is ok for us, because we didn't care about them. Could you explain in a little bit more detail what you would like to catch with your checker (give an example)?	akotulski
521	2016-12-05 11:56:34	Thanks for the answer. I want to keep tracking array sizes and their strides by looking the casing operations following mallocs.	KihongHeo
521	2016-12-05 13:06:29	I see. Changing frontend shouldn't be very hard, but there are questions I don't know answers to: 1. there may be some implications to our backend that I'm not aware of (this adds another indirection for backend to understand) 2. there is a question how to represent such cast in SIL. Maybe @ddino or @cristianoc will know?	akotulski
520	2016-12-05 08:47:42		carozuoP	2016-12-06 12:33:03
520	2016-12-05 08:52:56	current log using inferTraceBugs 1. app/mall/SplashFragment.java:315: error: NULL_DEREFERENCE object bitmap last assigned on line 299 could be null and is dereferenced at line 315 2. app/mall/SplashFragment.java:246: error: NULL_DEREFERENCE object bitmap last assigned on line 240 could be null and is dereferenced at line 246" in the previous log /app/mall/SplashFragment.java:315: error: NULL_DERE…	carozuoP	2016-12-06 12:33:03
520	2016-12-05 11:43:06	Full report with same output as before should be in `infer-out/bugs.txt` - if you are using it on CI, then you can `cat` it after running infer and see same results on stdout. Would that work for you?	akotulski	2016-12-06 12:33:03
520	2016-12-05 11:46:58	Is the issue that there is no longer a full text output available that includes the source excerpts around each error? We introduced the limit because we found it was often too spammy to list all the errors on the terminal. Maybe bugs.txt should include the source excerpts as well to make it more like the terminal output.	jvillard	2016-12-06 12:33:03
520	2016-12-06 03:41:06	To akotulski, infer-out/bugs.txt didn't have source excerpts around each error, it is very simple. To jvillard, can you add it back to infer-out/bugs.txt if you guys think it is too often spammy in the terminal. I use it in CI and all my developers like detail codes around the error, they said it is more useful to judge if the report issue needs to fixed at the first glance.	carozuoP	2016-12-06 12:33:03
520	2016-12-06 09:22:11	@carozuoP ok, I'll work on adding this feature to bugs.txt. Thanks for the feedback! PS: If you haven't already, can you please consider adding your company to our [list of users](https://github.com/facebook/infer/edit/gh-pages/_data/powered_by.yml)? This helps us prioritise open-source users.	jvillard	2016-12-06 12:33:03
520	2016-12-13 02:10:13	thank jvillard so much， my company name is JD(beijing jingdong century trade .ltd), which can be found in NASDAQ	carozuoP	2016-12-06 12:33:03
520	2016-12-14 10:24:45	@carozuoP Thanks! Would it be ok to add the logo of your company to our [list of users](http://fbinfer.com/index.html#who-uses-infer)?	jvillard	2016-12-06 12:33:03
519	2016-12-05 07:32:38	Hi Infer Team, I have a question about the inter-procedural module. Here is a part of my checker code. I just followed the tutorial. <S_CODE_TOKEN> What do the <S_CODE_TOKEN> and <S_CODE_TOKEN> stand for? I assumed those are the information about the same function but the assertion failed. Could you explain the details about <S_CODE_TOKEN>?	KihongHeo	2016-12-05 08:05:03
519	2016-12-05 08:05:03	I see. The <S_CODE_TOKEN> is for the function analyzed on demand. Now I understand. I will close this issue.	KihongHeo	2016-12-05 08:05:03
518	2016-12-04 01:01:42	Hi Infer Team, As @jberdine said in https://github.com/facebook/infer/issues/514, > If procedures are recursive, they may be analyzed a few times. Each procedure should have only a single spec written to disk, however. Also, multiple parallel processes may analyze the same procedure multiple times and race to write the spec to disk. > - Can multiple parallel processes analyze the same procedure e…	KihongHeo	2016-12-15 18:18:00
518	2016-12-04 01:50:54	> - Can multiple parallel processes analyze the same procedure even though it is not recursive? > - Is there any mechanism to protect the race condition? I should have also mentioned this before, but yes, parallel processes can analyze the same procedure simultaneously. There are mechanisms to protect against reading partially written files, for when one process reads the specs of a procedure whi…	jberdine	2016-12-15 18:18:00
518	2016-12-05 06:32:30	Thanks. I got your fix and it correctly works with <S_CODE_TOKEN> without the checkers. But I think it still does not invoke the checkers with <S_CODE_TOKEN>. The output messages are a little bit different. <S_CODE_TOKEN> <S_CODE_TOKEN>	KihongHeo	2016-12-15 18:18:00
518	2016-12-05 08:41:58	Hi @KihongHeo, It's expected that the output is a little bit different with `-j 1` than with other modes, so I don't think your last example shows a difference in behaviour between the two. Could you please clarify?	jvillard	2016-12-15 18:18:00
518	2016-12-06 02:48:40	Hi @jvillard, <S_CODE_TOKEN> does not invoke the checkers (i.e., <S_CODE_TOKEN> is not executed).	KihongHeo	2016-12-15 18:18:00
518	2016-12-07 15:46:41	@KihongHeo I'm looking into this.	jvillard	2016-12-15 18:18:00
518	2016-12-16 11:55:23	Thanks for the report @KihongHeo, this should be fixed now!	jvillard	2016-12-15 18:18:00
517	2016-12-03 23:53:41	When I execute facebook-clang-plugins/clang/setup.sh to compile clang, the error presents as follows. make: *** [all] Error 2 strip: '/home/parallels/opensrc/infer/facebook-clang-plugins/clang/install/bin/*': No such file find: `/home/parallels/opensrc/infer/facebook-clang-plugins/clang/install/lib': No such file or directory There are also many 'undefined reference' warnings, for example: CMakeF…	yinle2002	2016-12-08 13:24:51
517	2016-12-04 00:02:26	Can you please provide more information? Please include: 1. the version of infer 2. the full history of commands you used to run infer 3. the full output (please use https://gist.github.com/ or equivalent)	jberdine	2016-12-08 13:24:51
517	2016-12-04 10:24:44	Please include OS you use and version of gcc/clang you have on your system as well	akotulski	2016-12-08 13:24:51
517	2016-12-04 14:31:02	I am building the infer of the latest version in github on ubuntu 14.04. The ubuntu OS is installed in the virtual machine Parallels(TM) on Mac OS (intel Core i7 cpu). The command 'uname -a' printed information as follows. Linux ubuntu 3.13.0-32-generic #57-Ubuntu SMP Tue Jul 15 03:51:08 UTC 2014 x86_64 x86_64 x86_64 GNU/Linux I run the following commands: git clone https://github.com/facebook/in…	yinle2002	2016-12-08 13:24:51
517	2016-12-05 14:31:53	I meant your host compiler that is used to compile that clang - from your gist it looks like you have `gcc 4.8.4` which should be new enough to compile clang. I've seen those errors before but I thought they were fixed (https://github.com/facebook/facebook-clang-plugins/blob/master/clang/setup.sh#L82 should do it) I'm going to try and reproduce the problem on local VM, but it may take some time	akotulski	2016-12-08 13:24:51
517	2016-12-05 14:46:15	@yinle2002 could you check if you have c++ libraries installed? Simply run following command: `apt list | grep libstdc++`	akotulski	2016-12-08 13:24:51
517	2016-12-05 18:13:40	I reproduced the problem on my VM. I was unable to find the fix yet, but I'm planning to look into it more. Stay tuned	akotulski	2016-12-08 13:24:51
517	2016-12-06 11:20:12	Issue reproduces with newest `clang-3.9.1` release. I created [bug report](https://llvm.org/bugs/show_bug.cgi?id=31291), hopefully they will have a fix/workaround for it	akotulski	2016-12-08 13:24:51
517	2016-12-07 10:19:22	Hi @akotulski Thank you for your response. In https://llvm.org/bugs/show_bug.cgi?id=31291, the bug is expected to be closed. However, I still wonder how should I do to make 'setup.sh' work? Is there any concrete guide?	leo-yinle	2016-12-08 13:24:51
517	2016-12-07 13:19:38	I'm planning to update source code of clang we use. Then it should work for you.	akotulski	2016-12-08 13:24:51
517	2016-12-08 04:22:07	Hi @akotulski and @leo-yinle , I also have a problem but I am not sure it is the same as the one above. In my case, I got the following error messages during the clang compilation. <S_CODE_TOKEN> I use <S_CODE_TOKEN>	KihongHeo	2016-12-08 13:24:51
517	2016-12-08 13:24:51	I just committed https://github.com/facebook/infer/commit/3096e8448b124607dc0a0a0df99795711502683f to fix that problem. Please fetch infer's master and remember to update `facebook-clang-plugins` submodule by running `git submodule update` @KihongHeo by the fact that you are using ubuntu 14.04 I'd say it's likely the same issue. Please try again with newest version of infer.	akotulski	2016-12-08 13:24:51
516	2016-12-03 05:49:45	Hi Infer Team, Infer translates the following code <S_CODE_TOKEN> to <S_CODE_TOKEN>	KihongHeo
516	2016-12-05 08:34:08	Thanks for the report(s)! (I think it would be better to open one issue for each problem if you can) 1) Looks like a bug, thanks! 2) Correct, but what is the problem here? Does that lead to incorrect analysis results? 3) Same as 2). Is your C source missing some code, like `z = y`?	jvillard
516	2016-12-05 09:11:50	Hi @jvillard , I will move the second one into a new issue.	KihongHeo
515	2016-12-02 13:50:15	I am getting below crash after signing the app. Do I need to add this class to proguard file? `Verifier rejected class com.android.volley.toolbox.z: com.android.volley.s com.android.volley.toolbox.z.a(android.content.Context, com.android.volley.toolbox.k) failed to verify: com.android.volley.s com.android.volley.toolbox.z.a(android.content.Context, com.android.volley.toolbox.k): [0x59] register v…	theshuklz
515	2016-12-02 13:53:50	Can you please provide more information? Please include: - the version of infer - the command you used to run infer - the full output (please use https://gist.github.com/ or equivalent)	jvillard
514	2016-12-01 10:41:32	Hi Infer team, I am making a new checker using the abstract interpretation module of Infer. When reporting alarms, my checker sometimes ignores some of them. Here is a brief description of the error reporting part in my checker code. <S_CODE_TOKEN> Basically I followed the tutorial and I think the only differences are the commented parts. ("proc_name" and "proc_desc") In my experience, the alarm …	KihongHeo	2016-12-10 21:42:47
514	2016-12-01 11:00:10	> But it ignores some of them when analyzing multiple files. How are you analyzing multiple files? What are the infer commands that you run?	akotulski	2016-12-10 21:42:47
514	2016-12-01 11:04:07	I run Infer as follows: <S_CODE_TOKEN> The problem also happens when using make <S_CODE_TOKEN>	KihongHeo	2016-12-10 21:42:47
514	2016-12-01 11:12:10	That looks correct. I'll let someone more knowledgeable about writing checkers look at the question.	akotulski	2016-12-10 21:42:47
514	2016-12-01 11:56:58	It's hard (for me) to tell without looking at the full code and examples. For debugging, you can use `InferPrint` to print the specs computed by your checker, for instance: <S_CODE_TOKEN> That may give you an idea of what could be wrong.	jvillard	2016-12-10 21:42:47
514	2016-12-01 12:01:38	Can you try disabling all the other checkers in `checkers/registerCheckers.ml`, to make sure there's no interference.	cristianoc	2016-12-10 21:42:47
514	2016-12-01 13:26:23	Thanks for your help. I disabled all the other checkers but the results are the same. And the output of <S_CODE_TOKEN> is as follows: <S_CODE_TOKEN> <S_CODE_TOKEN> and <S_CODE_TOKEN> are in different files, <S_CODE_TOKEN> has an error and <S_CODE_TOKEN> calls <S_CODE_TOKEN>. It is an inter-procedural analysis and propagates safety conditions in callees to callers. Finally it reports alarms accord…	KihongHeo	2016-12-10 21:42:47
514	2016-12-01 13:32:59	My bad, you also need to teach infer how to print your new payload for `InferPrint` to be useful. Add your payload to `Specs.pp_payload` here, like it's done for quandary, siof, threadsafety, ...: https://github.com/facebook/infer/blob/827d7c3d9ca49aedeb069131947fa574dcb2f51c/infer/src/backend/specs.ml#L448	jvillard	2016-12-10 21:42:47
514	2016-12-01 13:54:57	I see. But <S_CODE_TOKEN>'s result is correct. I will look into the problem more deeply and give you other helpful observations.	KihongHeo	2016-12-10 21:42:47
514	2016-12-01 14:12:45	Hi, I'm working with Kihong. First, we observed that the error messages are correctly added to `ProcAttributes.err_log` (hashmap). In our understanding, all functions have their own attributes typed `ProcAttributes.t`. So, we checked the sizes of `err_log` maps increased 0 to 1 for the two functions. However, when printing the issues by `InferPrint.pp_summary_and_issues`, one of the functions had…	skcho	2016-12-10 21:42:47
514	2016-12-01 15:27:53	Like @jvillard, I think it will be hard to tell without seeing more code, but here's a few ideas off the top of my head: - Try running infer with `--no-filtering` - Report on the `proc_name`/ `proc_desc`/`location` of the current procedure rather using `e.proc_desc` and so on. I think all of the checkers we have so far log errors that occur in a function `foo` called from `main` in `main` rather …	sblackshear	2016-12-10 21:42:47
514	2016-12-01 17:22:59	Thanks @sblackshear . - Running with <S_CODE_TOKEN> does not change anything. - I don't get the second point clearly. My checker collects <S_CODE_TOKEN>'s safety conditions and merges them into <S_CODE_TOKEN>'s safety conditions. Each safety condition (<S_CODE_TOKEN> in the above code) has <S_CODE_TOKEN> and <S_CODE_TOKEN>. Then, it prints out all the collected errors using <S_CODE_TOKEN> when th…	KihongHeo	2016-12-10 21:42:47
514	2016-12-01 17:35:47	Ah, so the parameter `e.proc_name` is `main` in your example (as it should be, I think). Does the parameter `e.proc_desc` also correspond to the procdesc of `main`?	sblackshear	2016-12-10 21:42:47
514	2016-12-01 17:46:38	No. I want to keep the original location of errors, so each <S_CODE_TOKEN> has its original information. For example, <S_CODE_TOKEN> I collect all the errors after analyzing <S_CODE_TOKEN>, i.e., <S_CODE_TOKEN> = {error1, error2}. So <S_CODE_TOKEN> = <S_CODE_TOKEN>, <S_CODE_TOKEN> = <S_CODE_TOKEN>, and so on. When I just print them out using <S_CODE_TOKEN>, the output is correct, but <S_CODE_TOKE…	KihongHeo	2016-12-10 21:42:47
514	2016-12-01 17:59:25	This should work, but (as mentioned above) I am not sure that it actually will. All of the other checkers we have would log error1 in `foo` while analyzing `foo` instead of deferring the logging of all errors until the analysis of `main` has finished. I would try logging errors as soon as they are detected (if you can) and see if that fixes the problem. Alternatively, I'm happy to try debugging t…	sblackshear	2016-12-10 21:42:47
514	2016-12-03 00:30:27	Thanks a lot. I will try to look into the problem more deeply. By the way, the analysis on multiple files run in parallel? I use a reference type value (counter) to make unique symbols when analyzing each procedure. I don't fully understand the whole Infer system so I am suspicious about the uniqueness.	KihongHeo	2016-12-10 21:42:47
514	2016-12-03 03:39:48	Yes, by default the analysis runs in parallel, unless it fails to determine the number of processors your machine has. You can specify explicitly with `-j N`.	jberdine	2016-12-10 21:42:47
514	2016-12-03 03:51:34	Is it guaranteed that one procedure is analyzed only once? It seems that one procedure is analyzed several times. Also, I found that the analysis results are different depending on `-j N`. I will open another issue for this one.	KihongHeo	2016-12-10 21:42:47
514	2016-12-03 12:55:21	> Is it guaranteed that one procedure is analyzed only once? No. If procedures are recursive, they may be analyzed a few times. Each procedure should have only a single spec written to disk, however. Also, multiple parallel processes may analyze the same procedure multiple times and race to write the spec to disk.	jberdine	2016-12-10 21:42:47
514	2016-12-09 17:17:27	We read more Infer code and our issue became more clear. I remind you about our situation. 1. A callee(`foo`) and a caller(`main`) are in different files. 2. A bug is in the callee. 3. When analyzing the callee, we are not sure that the code is buggy. Thus, after analyzing the callee, we do not report the bug yet. 4. After analyzing the caller, we are sure there is a bug in the callee. So we repo…	skcho	2016-12-10 21:42:47
514	2016-12-09 18:09:56	I would recommend reporting an interprocedural trace starting at `main` and ending in `foo`. There's a general mechanism for creating and displaying such traces. To check out the visualization, you can run Infer (the bi-abduction analyzer) on a file with an interprocedural trace, then run `inferTraceBugs` (as described [here](http://fbinfer.com/docs/infer-workflow.html)). To get your own nifty tr…	sblackshear	2016-12-10 21:42:47
514	2016-12-09 18:17:52	Thank you. I will take a look at it.	skcho	2016-12-10 21:42:47
514	2016-12-10 11:37:15	@sblackshear We solved our issue by collecting the starting points and ending points of the traces as you said. It works now though we did not apply the general `TraceDomain`. Thank you for help again.	skcho	2016-12-10 21:42:47
514	2016-12-10 21:42:47	Glad to hear it! I'll close this for now then; please feel free to open another issue if you have any questions about creating a `TraceDomain`.	sblackshear	2016-12-10 21:42:47
513	2016-11-29 05:17:36		xennygrimmato	2016-11-29 13:53:12
512	2016-11-27 09:23:43	Hi Infer Team, 0.9.4 does not work on some programs that can be successfully analyzed by 0.9.3. Below, I put the messages. -- $ ~/project/infer-linux64-v0.9.3/infer/bin/infer -- gcc -c time-1.7.c Infer version v0.9.3 Copyright 2009 - present Facebook. All Rights Reserved. Starting analysis (Infer version v0.9.3) legend: "F" analyzing a file "." analyzing a procedure F Analyzed 1 file No issues fo…	KihongHeo	2016-12-05 14:19:27
512	2016-11-28 09:29:06	Thank you for reporting, I managed to reproduce the issue: <S_CODE_TOKEN> It looks like time-1.7.c was generated on another computer with different layout for system headers, but infer should be smart enough to deal with it. Currently I'm overhauling this part of the system and will fix this bug, but it may take some time before it's fixed.	akotulski	2016-12-05 14:19:27
512	2016-12-05 14:19:27	I committed fix in https://github.com/facebook/infer/commit/bd0f0cc7fcfe61e5c80a2ac91af1b94dc153584f Note that infer doesn't really support running on preprocessed source code (other than "it shouldn't raise exceptions"), so I'm discouraging you from doing it if possible. Recent changes to our frontend broke this and it may break again in the future. This fix doesn't restore all functionalities t…	akotulski	2016-12-05 14:19:27
512	2017-01-02 11:21:55	Hi, I have the same problem please c below: evgzor$ infer -- xcodebuild -target CustomDatePicker -configuration Debug -sdk iphonesimulator 0.2.4 2017-01-02 14:08:11.428 xcodebuild[41219:131183] [MT] PluginLoading: Required plug-in compatibility UUID E0A62D1F-3C18-4D74-BFE5-A4167D643966 for plug-in at path '~/Library/Application Support/Developer/Shared/Xcode/Plug-ins/VVDocumenter-Xcode.xcplugin' …	evgzor	2016-12-05 14:19:27
511	2016-11-25 07:21:03	The following code will result in a false positive: <S_CODE_TOKEN> The captured log says that SIL's instruction APPLY_ABSTRACTION just before the loop abstracts (almost) all array content, and it causes FP above. If I move the array initialization into the loop, FP will disappear. And I took a slightly detailed look into it. It seems that APPLY_ABSTRACTION abstracts all the existing arrays at the…	keigoi
510	2016-11-24 02:35:24		liewsanmin	2016-11-24 02:35:57
510	2016-11-24 02:35:30	Thank you for your pull request and welcome to our community. We require contributors to sign our Contributor License Agreement, and we don't seem to have you on file. In order for us to review and merge your code, please sign up at https://code.facebook.com/cla - and if you have received this in error or have any questions, please drop us a line at cla@fb.com. Thanks! **If you are contributing o…	facebook-github-bot	2016-11-24 02:35:57
509	2016-11-24 02:32:47		liewsanmin	2016-11-24 09:52:10
509	2016-11-24 02:32:52	Thank you for your pull request and welcome to our community. We require contributors to sign our Contributor License Agreement, and we don't seem to have you on file. In order for us to review and merge your code, please sign up at https://code.facebook.com/cla - and if you have received this in error or have any questions, please drop us a line at cla@fb.com. Thanks! **If you are contributing o…	facebook-github-bot	2016-11-24 09:52:10
509	2016-11-24 02:34:26	Thank you for signing our Contributor License Agreement. We can now accept your code for this (and any) Facebook open source project. Thanks!	facebook-github-bot	2016-11-24 09:52:10
508	2016-11-22 16:11:32	After upgrading Infer to version 0.9.4 through Homebrew on macOS Sierra 10.12.1, I'm getting this message when running Infer: ` /usr/local/Cellar/infer/0.9.4/lib/infer/infer/lib/python/inferlib/../../../lib/xcode_wrappers/clang++: line 8: /usr/local/Cellar/infer/0.9.4/lib/infer/infer/lib/xcode_wrappers/../../bin/InferClang++: No such file or directory` `Command /usr/local/Cellar/infer/0.9.4/lib/i…	zhuowei	2016-11-24 10:56:53
508	2016-11-22 16:19:38	Thanks for reporting, we'll look into that. Could you tell us more about what kind of project you were trying to analyze, and the command you used if possible?	dulmarod	2016-11-24 10:56:53
508	2016-11-22 16:29:40	`InferClang` should be created during build process of infer, so it's ok if it's not in the archive. Could you try removing and installing infer? Maybe there is something wrong with the upgrade process. `brew reinstall infer`	akotulski	2016-11-24 10:56:53
508	2016-11-22 16:37:23	As a temporary workaround, you can create a symbolic link named InferClang++ in the same directory as InferClang that points to InferClang.	jberdine	2016-11-24 10:56:53
508	2016-11-22 17:00:04	@zhuowei I reproduced issue on my computer and I'm looking into the fix. For now you can follow @jberdine suggestion	akotulski	2016-11-24 10:56:53
508	2016-11-22 18:38:00	I pushed the fix in https://github.com/facebook/infer/commit/f0bb23bc35bb69ba045052cbc7a24cd38e563c09 I'll keep the issue open until we have fixed release	akotulski	2016-11-24 10:56:53
508	2016-11-24 10:56:53	Fixed version has been pushed to homebrew and this problem shouldn't happen anymore	akotulski	2016-11-24 10:56:53
507	2016-11-20 16:16:06	Hi all, I received a NPE on my app. analysing the code it look like it was a very stupid piece of code I wrote. I was interesting in knowing why Infer did not notice it for me even if it looked like an obvious NPE. here is a simplified example that Infer 0.9.4 is not able to detect. my question may be related to this one https://github.com/facebook/infer/issues/500 but I'll leave that to you (`in…	carlonzo
507	2016-11-20 16:19:56	@martinoluca here is the NPE I was mentioning to you at the droidcon	carlonzo
507	2016-11-23 13:55:53	Infer filters out NPEs based on a heuristic. There's a debugging option --no-filtering to turn off the heuristic.	cristianoc
507	2016-11-23 14:01:28	ok thanks. but why if I add the `if` block, the NPE is filtered? if I remove it (leaving the `text.length()`) the NPE is non filtered and shows the issues.	carlonzo
507	2016-11-23 14:12:54	With the `if` the report is on `test1` and `test2`, while without the `if` the report is on the caller: the constructor `Infer()`. The heuristics tend not to report NPEs when the blame is on the parameter of the function.	cristianoc
507	2016-11-23 14:27:20	thanks for your answers even still do not understand why on `test2` the `if` statement is filtering the report. I get that the report is on `test2` but I would have expected Infer to assume that the value could be null at that point. even more in `test1`, as at that point we assert that in that block the value _is_ null. anyway thanks for your time.	carlonzo
506	2016-11-16 06:05:08	I have a problem when i used 0.9.3 to analyze thouands of java files ,as below . but it's ok when i used 0.8.1 to do the same thing before. .................................F....F..................................................................F.......................................F.........................................F.......................................................................…	boyue	2016-11-30 13:43:31
506	2016-11-16 09:38:13	Hi, can you please paste the full command you are using to run infer? How much RAM do you have? We've made improvements in that area since 0.9.3, would you mind trying out the latest master and see if memory consumption is still an issue?	jvillard	2016-11-30 13:43:31
506	2016-11-30 13:43:31	The 0.9.4 release includes significant memory consumption improvements, please try and reopen if this is still an issue.	jberdine	2016-11-30 13:43:31
505	2016-11-15 16:21:15	Hi, After following the steps from here https://github.com/facebook/infer/blob/master/INSTALL.md#pre-compiled-versions i'm still unsable to install the new version of infer. :/# opam --version 1.2.2 I see that on the `pwd`/infer/bin is only: /# ll /opt/infer/infer/bin/ total 12 drwxr-xr-x 2 900 900 4096 Aug 23 11:16 ./ drwxr-xr-x 9 900 900 4096 Aug 23 11:16 ../ -rwxr-xr-x 1 900 900 881 Aug 23 11:…	bmihaescu	2016-11-30 21:22:24
505	2016-11-15 18:31:34	Where did you get infer from and what steps did you follow to install it?	jvillard	2016-11-30 21:22:24
505	2016-11-16 07:44:38	I'm getting it from here: https://github.com/facebook/infer/releases/download/v0.9.3/infer-linux64-v0.9.3.tar.xz And the steps are : sudo add-apt-repository ppa:ubuntu-toolchain-r/test sudo apt-get update sudo apt-get upgrade sudo apt-get install -y \ autoconf \ automake \ build-essential \ g++-4.8 \ gcc-4.8 \ git \ libgmp-dev \ libmpc-dev \ libmpfr-dev \ m4 \ openjdk-7-jdk \ python-software-prop…	bmihaescu	2016-11-30 21:22:24
505	2016-11-16 08:00:39	I think the sources are not compete because there is no `infer` under `infer/infer/bin`.	bmihaescu	2016-11-30 21:22:24
505	2016-11-16 09:43:27	`infer/bin/infer` is a product of `./build-infer.sh`. Can you please paste the full output of `./build-infer.sh` so we can see what went wrong?	jvillard	2016-11-30 21:22:24
505	2016-11-16 13:00:51	./build-infer.sh initializing opam... [WARNING] Running as root is not recommended OPAM has already been initialized. =-=-=-=-=-=-=-=-=-=-=-=-=-=-=-=-=-=-=-=-=-=-=-=-=-=-=-=-=-=-=-=-=-=-=-=-=-=-= 1. To configure OPAM in the current shell session, you need to run: eval `opam config env` 2. To correctly configure OPAM for subsequent use, add the following line to your profile file (for instance ~/.…	bmihaescu	2016-11-30 21:22:24
505	2016-11-16 13:03:46	can you add the already compiled code to the archive ? Like it is on versions 0.9.0 and 0.9.1 ?	bmihaescu	2016-11-30 21:22:24
505	2016-11-16 13:25:37	> `versionGLIBCXX_3.4.20' not found` That's the issue. Your system doesn't supply the version of glibc++ needed by the precompiled plugin that we provide. You can either install that version on your system (probably by upgrading your version of gcc) or recompile clang and its plugin yourself by following the instructions to install infer from source in INSTALL.md. What system are you using? Note …	jvillard	2016-11-30 21:22:24
505	2016-11-16 14:57:49	Ubuntu 14.04. Why the archive for 0.9.0 include `infer/bin/infer` and this one is not including it anymore ? https://github.com/facebook/infer/releases/download/v0.9.0/infer-linux64-v0.9.0.tar.xz	bmihaescu	2016-11-30 21:22:24
505	2016-11-16 15:06:59	`infer/bin/infer` used to be a Python script that called the analyzer, the plugin, etc. While the toplevel `infer` executable could be shipped as-is, everything else still needed to be compiled for `infer` to work. So the situation hasn't changed since 0.9.0, except for the fact that the toplevel `infer` command is now also written in OCaml and so needs compiling. Regarding your issue, I think it…	jvillard	2016-11-30 21:22:24
505	2016-11-17 09:32:39	Do you consider to create a .deb package with it in the future ?	bmihaescu	2016-11-30 21:22:24
505	2016-11-30 21:22:24	Statically linking the C(++) runtime is a bad idea. It is also not supported by the underlying toolchain. So for the statically link glibc aspect of this issue, I would label it "wont fix". Please open a separate issue about alternate packaging and distribution, or add to e.g. #470 . For the particular build failure in the original issue, I'm closing this optimistically, but please reopen if buil…	jberdine	2016-11-30 21:22:24
504	2016-11-15 05:34:30	Rules that set `javac_jar` or if it is configured in `.buckconfig`, do not invalidate the buck cache for infer as it always uses a javac from path. This leads to different build behavior in buck and infer and creates cache key duplication for the network cache. Can we support running on top of a `javac_jar` that buck supplies in it's config?	kageiit	2017-03-21 17:36:19
504	2016-11-15 20:53:38	I am not sure I understand. Using Infer will create infer specific cache entires anyway that should be separated from the cache entries of the normal build. Infer can use the `javac_jar` to compile the code by adding the option: "java-jar-compiler": "path/to/javac.jar" in the `.inferconfig` file.	jeremydubreil	2017-03-21 17:36:19
504	2016-11-16 01:02:25	Was not aware of that option. Because there are two configuration options one in `.buckconfig` and one in `.inferconfig	kageiit	2017-03-21 17:36:19
504	2017-03-21 17:36:19	Closing the issue. @kageiit: please re-open it is there is more to be done.	jeremydubreil	2017-03-21 17:36:19
503	2016-11-14 19:45:09	Changes to `.inferconfig` do not invalidate the buck cache if no other changes to source are made. infer should be able to add `.inferconfig` as a src to every rule to make sure the invalidation happens automatically. I believe it already adds the generated python script as a source to ensure such invalidation	kageiit
503	2016-11-15 21:03:06	This is indeed a problem. Buck has support for decorating the Java and Android targets and make them depends on a target like: <S_CODE_TOKEN>	jeremydubreil
503	2016-11-16 01:03:18	can the infer.py script not wrap the existing rules dynamically?	kageiit
503	2016-11-17 00:02:45	I don't know. Is there a buck command that can do this ?	jeremydubreil
503	2016-11-17 05:21:30	I dont think there is a buck command. But basically the infer python wrapper creates rules on the fly so it could also add `.inferconfig` as a source so it can invalidate the cache	kageiit
502	2016-11-12 14:40:48	Hi Facebook team - I just tried to install infer via the offered Dockerfile, and it failed with... Step 8 : RUN INFER_VERSION=v0.9.4; cd /opt && curl -sL https://github.com/facebook/infer/releases/download/${INFER_VERSION}/infer-linux64-${INFER_VERSION}.tar.xz | tar xJ && rm -f /infer && ln -s ${PWD}/infer-linux64-$INFER_VERSION /infer ---> Running in 11442e175368 xz: (stdin): File format not rec…	ttsiodras	2016-11-15 18:33:29
502	2016-11-12 14:41:07	Thank you for your pull request and welcome to our community. We require contributors to sign our Contributor License Agreement, and we don't seem to have you on file. In order for us to review and merge your code, please sign up at https://code.facebook.com/cla - and if you have received this in error or have any questions, please drop us a line at cla@fb.com. Thanks! **If you are contributing o…	facebook-github-bot	2016-11-15 18:33:29
502	2016-11-12 14:42:56	CLA signed.	ttsiodras	2016-11-15 18:33:29
502	2016-11-12 14:49:08	Thank you for signing our Contributor License Agreement. We can now accept your code for this (and any) Facebook open source project. Thanks!	facebook-github-bot	2016-11-15 18:33:29
502	2016-11-15 18:25:05	@jvillard has imported this pull request. If you are a Facebook employee, you can view this diff [on Phabricator](https://phabricator.intern.facebook.com/D4183416).	facebook-github-bot	2016-11-15 18:33:29
501	2016-11-10 12:33:52	Infer is reporting false positives for some methods that never return null. I tried annotating them with `android.support.annotation.NonNull`, but it doesn't help. Is there any way I can tell Infer that some method will always return non null value? I'm working on creating an example for reproducing the false positive.	trulex
501	2016-11-11 01:17:18	You can use `@SuppressWarnings("infer")` to silence the warning, but there's no annotation that says "I always return a non-`null` value". But Infer should be normally be pretty good at determining when this is true. Interested to see your repro example if you can come up with a small one.	sblackshear
501	2017-01-27 12:10:13	I've come back to this issue after some time. I analyzed the trace with inferTraceBugs, and there's something I don't understand. <S_CODE_TOKEN> Why doesn't the analyzer enter init() method on line 257?	trulex
501	2017-01-30 22:23:06	Is `init()` defined `Manager.java` ?	jeremydubreil
501	2017-01-31 09:53:48	Yes	trulex
500	2016-11-10 10:05:59	Analyze the following class: <S_CODE_TOKEN> NPE is not detected. If you execute the program it will throw java.lang.NullPointerException.	trulex
500	2016-11-10 18:38:48	This is a known issue because Infer doesn't model invocation of class initializers (where the implicit assignment to `null` happens). Modeling class initializers correctly is tricky and can cause noise, so we do not bother with it. For fully exhaustive checking of NPE related issues that will detect this case, I recommend you give Eradicate (`infer -a eradicate`) a try.	sblackshear
499	2016-11-09 04:09:39	False positive while code return wrapped pointer. See following code: https://github.com/master-q/practice-infer/tree/b0d810f3a326dda8d32ea0770e577a434b14635f/wrap The code causes following result on Infer: <S_CODE_TOKEN> But the `new_p` is freed by `delete()` function.	master-q
499	2016-11-25 22:28:38	Here Infer could not infer specs for wrap and create since the calls g_malloc(sizeof(...)) are causing PRECONDITION_NOT_MET. Maybe sizeof(...) is evaluated to 0, as mentioned by @ddino in #497. Replacing g_malloc with malloc removed those FPs (see code below). <S_CODE_TOKEN>	keigoi
499	2016-11-28 10:06:09	I'm trying to fix the problem with g_malloc in #497, hopefully we can fix both problem. At the moment not clear if both problems comes from the same issue.	ddino
498	2016-11-09 00:08:28	Function `setlocale` in libc can eat NULL pointer with 2nd argument. Please see following example: https://github.com/master-q/practice-infer/tree/3b462d7da986e5532c2f3c26859ffc4b4b020104/setlocale The example shows following result: <S_CODE_TOKEN> But the code is correct. I think the `setlocale` model is bad: <S_CODE_TOKEN>	master-q	2016-11-16 11:18:00
498	2016-11-15 18:15:38	Thanks for the report, it does look like the model is wrong here.	jvillard	2016-11-16 11:18:00
497	2016-11-08 23:54:39	Following code causes false positive: https://github.com/master-q/practice-infer/tree/e7bf49199c130bf670f4a91f99a6fd62b9334176/g_malloc The result is following: <S_CODE_TOKEN> My Infer version is `v0.9.4-e757d92`.	master-q	2016-12-06 11:45:18
497	2016-11-09 09:21:22	Thanks for the report. These look like false positives indeed. Could you paste the result of <S_CODE_TOKEN> so we can see why infer thinks that way? It looks like we already model the fact that these functions should always succeed if the size is non-zero: https://github.com/facebook/infer/blob/16010adab4c43114f1ff5f3a01ff634376dbb9ee/infer/models/c/src/glib.c#L18	jvillard	2016-12-06 11:45:18
497	2016-11-09 10:52:46	Is this? <S_CODE_TOKEN>	master-q	2016-12-06 11:45:18
497	2016-11-11 10:50:58	hi, I had a look to the problem. The problem is that infer makes at some point a wrong assumption that 10*sizeof(int) could be zero. This implies that g_realloc will return zero, and at line 8 we dereference null. Given this problem, the functon set_foo won't get a specification and when it is called at line 10, infer doesn't know what set_foo does, and in particular that it free f->p. So it will…	ddino	2016-12-06 11:45:18
497	2016-12-06 11:45:14	This has now been fixed	ddino	2016-12-06 11:45:18
497	2016-12-06 12:33:24	For reference: bd216f320566dab07756c8a2852e3dee43c07c19	jvillard	2016-12-06 11:45:18
496	2016-11-07 12:50:54	I have following code: https://gist.github.com/master-q/8d24f66a3a3be66440fc2713982af6fb#file-check_foo_eats_null-txt-L1 that occurs error on Infer, but it doesn't really have any problems. And also I changed the code as following: https://gist.github.com/master-q/8d24f66a3a3be66440fc2713982af6fb#file-check_foo_eats_nonnull-txt-L1 that have problem at `__infer_assert` line. I found difference bet…	master-q
496	2016-11-28 00:57:20	Infer analyses functions one by one, and initially it has no assumption on every function parameter. So, the null dereference inside the macro __infer_assert is regarded as reachable and Infer correctly reports it. If you want to let Infer produce some precondition from a function, maybe it's better to use INFER_EXCLUDE_CONDITION.	keigoi
496	2016-11-28 10:03:09	Thanks for your advice. I should try to capture invariant in BSD's tree.h using INFER_EXCLUDE_CONDITION.	master-q
495	2016-11-06 15:58:30	Hi, I tried to analyze https://github.com/firehol/netdata with infer. I get 2 false positives: <S_CODE_TOKEN> The first is false positive, since `url_decode_r()` returns the supplied `buf`: https://github.com/firehol/netdata/blob/2fffb74cab6bfe7d6b8e212afcfaf8f74113a07f/src/url.c#L76 The second is false positive, since `tv_in` is a static member of `w`: https://github.com/firehol/netdata/blob/2ff…	ktsaou
494	2016-11-04 14:26:06	Like Java, If I want to get the call graph information, I just need to use the infer debug option to accomplish this...But the final result's format is not what i want... Like dot..or .cg..., here maybe I want the output like this format: A:AA *** A:AB that means method AA belongs to A calls method AB belongs to A... something about this format.. For Objective-C or C/C++, the same similar format.…	GeekMin
494	2016-11-04 14:52:04	hmmm, for Java, maybe I can use the soot, wala... framework etc. but for Objective-C, I need to do that based on the LLVM from scratch Perfect, now, by infer, I can get the C/C++, Java, Objective-C call-graph directly.. (At the same time , I do the static analysis) Here, is it sound or precise enough? Anybody here can give more information about this.. (the call-graph is sound or precise enough..…	GeekMin
494	2016-11-05 15:27:36	Infer compute the call graph in an on-demand fashion depending on the analysis it is running. This means that there's currently no way to dump the entire call graph. Can you explain what analysis you want to use the call graph for? I can try to help you figure out how to do this with Infer.	sblackshear
494	2016-11-05 18:12:59	hmmm... My thought is like this: If I want to do inter-procedural analysis(But here maybe cg will be used in regression-test: A method changed.. I want to re-test the test cases that call A), I need to compute the call graph for every analyzed file..(.java/.c/.cpp/.m etc. is joined into the compilation procedure ). Maybe the final output is like this: a.m -> a.m.cg b.m -> b.m.cg * * * *.m -> *.m.…	GeekMin
494	2016-11-05 20:08:19	I think I still don't understand, but let me try to explain how we envision others using Infer to create new analyses. The mental model of Infer-based checkers is that you specify: (1) how to compute an analysis summary for a single method (2) when errors should be reported and then Infer applies (1) and (2) to all methods, stitches the results together, and gives you the complete list of errors …	sblackshear
494	2016-11-06 02:15:22	Maybe I can describe the problem like this： How can I deserialize the _.cg file from infer-output/capture/_/*.cg into the corresponding readable content.. (Like Why I can use javap to see the classfile..because the classfile is organized by some jvm specifications..) So the same to Infer, but now If I open the *.cg file directly, It will be unreadable, I want to write a script or get some tool as…	GeekMin
494	2016-11-30 21:39:00	The code that deserializes the .cg files is [here](https://github.com/facebook/infer/blob/master/infer/src/base/Serialization.ml#L62). In particular, it just uses the built-in OCaml Marshal module. You should be able to deserialize these files without much trouble from another OCaml program that copies the [cg type definition](https://github.com/facebook/infer/blob/master/infer/src/IR/Cg.re#L45).…	jberdine
493	2016-10-31 00:40:34	Hi, I've been running infer against this file: https://github.com/P-H-C/phc-winner-argon2/blob/1f8e9fdef0558ae539e0aa92abeac24ecac4264f/src/argon2.c I've currently seeing this alert, which I'm having difficulty confirming: <S_CODE_TOKEN> decode_string doesn't seem to touch ctx.out except as a destination, and valgrind can't find a leak anywhere. Infer has found genuine bugs in Argon2 previously, …	technion
493	2016-10-31 10:47:59	After a quick check, it looks like a FP. Do you have the code for decode_string?	ddino
493	2016-10-31 10:57:39	@ddino Thanks for looking at this. The code for decode_string is in here: https://github.com/P-H-C/phc-winner-argon2/blob/1f8e9fdef0558ae539e0aa92abeac24ecac4264f/src/encoding.c	technion
493	2016-10-31 13:15:53	so I had a look to decode_string. So I'm now more convinced that this is a FP. But I still don't understand why infer is reporting it	ddino
492	2016-10-28 06:20:15	**Question:** I'd like to be able to insert `assert false` in the code, and have Infer tell me if it thinks that that statement is reachable. _Is this possible?_ **Some extra info:** Unless I'm crazy, which is not unlikely, I recall that using `while(true){}` worked (in the sense that there was a warning when such a piece of code was reachable). But now (08d4465e1dbde345fd96a2df13640388ff20b85f),…	rgrig	2016-11-14 11:36:38
492	2016-11-05 15:34:01	This is possible, but only in a somewhat hacky way at the moment. You can use `Object o = null; o.toString()` as an alias for `assert false`, and Infer will report a null dereference on `o` only if it thinks that the dereference is reachable.	sblackshear	2016-11-14 11:36:38
492	2016-11-05 15:42:50	If I say <S_CODE_TOKEN> I get a warning no matter what argument I actually send to D.f. I'd like to get a warning only if I call with the argument being `true`. The `null` trick you suggest is actually what I was trying before @ddino showed me that `while(true){}` does what I want. But it stopped working in the meantime ...	rgrig	2016-11-14 11:36:38
492	2016-11-05 15:53:58	Ah, good point. My original suggestion will not work so well for what you want. But what about `f(Object o) { o.toString(); }` with `f(null)` as an alias for `assert false`?	sblackshear	2016-11-14 11:36:38
492	2016-11-05 16:08:19	Hmm, it still doesn't seem to be compositional. Here's a function: `void f(Object x, Object y) { /* ??? */ }`. What do I put in there to force infer to find a (single) triple with the precondition x!=y and complain later only if `f` is used in a way for which that triple is not enough? This worked: `void f(Object x, Object y) {while(x==y);}`. Here's how I tried to use your second proposal (so you…	rgrig	2016-11-14 11:36:38
492	2016-11-05 16:56:55	Thanks, that does indeed clear things up! I think that the triple you want is what can/will inferred for the on-paper version of the bi-abduction algorithm, but the Infer implementation chooses to report a warning in this case for pragmatic reasons (assuming that all branches are reachable in some context lets us report more bugs without causing too many false positives). If I'm right about this,…	sblackshear	2016-11-14 11:36:38
492	2016-11-05 17:18:48	Notice that Infer works bottom-up, so if `g` calls `f` then Infer's decision on whether reporting on `f` will not be affected by how `g` calls it. For example, If `f` contains `if (a) {Object o = null; o.toString();}` then the error is reported in `f` no matter how it's called. If `f` contains instead `if (a) {o.toString();}` then nothing is reported in `f` but will be reported in `g` if it calls…	cristianoc	2016-11-14 11:36:38
492	2016-11-05 17:26:43	Bottom up "reachability" is what I want. I want to cook up a procedure with a given pre (say, `x!=y`) and then have infer say when that procedure is called in a situation where the pre doesn't hold. The issue is convincing Infer to use the precondition I want. The precondition I want will always be a (Java, boolean) expression over the arguments.	rgrig	2016-11-14 11:36:38
492	2016-11-05 17:28:24	> as if the error is reported half way through the chain of calls, it won't be reported in calls higher up the call stack. So, that's OK in principle. But, why is there an error reported in `f` in the `T2` example? Clearly it can continue propagating up the pre. (Also, I should really go back in time and find the commit when `while(true){}` worked in the `T2` example.)	rgrig	2016-11-14 11:36:38
492	2016-11-06 07:22:19	I dug a bit to make sure I'm not crazy. This is the file I was actually looking at some time ago (with @ddino): <S_CODE_TOKEN> This used to give a warning on line marked with HERE. It stopped giving a warning at commit 3fb8801b6c8672ad0b7819aeda74d1feb4325be7 (by @cristianoc). In any case, even if the parent commit gives a warning on T3@HERE (which I want!), it does not give a warning on the foll…	rgrig	2016-11-14 11:36:38
492	2016-11-13 08:37:56	Last time I forgot to say that one needs `-nf` to see the warning with older versions. Also, I misidentified the culprit, probably by messing up some `git bisect` command. The issue appeared in a9f1d21dd210f41c5632cff23ddce06361bd6d8c. I'll put a comment on the commit to ask if the change was intended. (I hope not.) Here's a small patch that brings back the missing warnings: [m.zip](https://githu…	rgrig	2016-11-14 11:36:38
492	2016-11-14 11:36:37	One can get back the warnings with `--debug-exceptions`. I'm closing.	rgrig	2016-11-14 11:36:38
491	2016-10-28 02:48:14	On a Debian Wheezy, I built infer-0.9.3 as per the guide [Install from source](fbinfer.com/docs/getting-started.html). and I also put gradle 2.14.1 in `$PATH`. Now I could run `infer -- gradle build` in bash shell. But when I put this command in Jenkins shell, it would throw error `infer -- gradle: not found`. I also tried put `eval `opam config env`` before infer, but with no luck. log as below:…	truebit	2016-10-31 03:37:07
491	2016-10-28 10:45:03	Can't tell for sure from the paste, but it looks like you may be running `infer--gradle` rather than `infer -- gradle` (note the spaces around the `--`). If that is not the issue, could you please paste the output of `infer -v` and `gradle -v`?	sblackshear	2016-10-31 03:37:07
491	2016-10-28 11:29:04	there was spaces around `--`. added `-v`, but the message is the same: > - infer -v -- gradle -v build > /tmp/hudson7809466999302022077.sh: 5: /tmp/hudson7809466999302022077.sh: infer -v: not found > Build step 'Execute shell' marked build as failure > Finished: FAILURE	truebit	2016-10-31 03:37:07
491	2016-10-28 11:59:05	It looks like the Infer executable may not be installed -- can you paste the output of just `infer -v` (no gradle command)?	sblackshear	2016-10-31 03:37:07
491	2016-10-28 12:29:55	> infer -v: not found This looks suspiciously as if you'd typed an unbreakable space instead of a regular space between `infer` and `-v`. Then the shell would look for a command called "infer -v".	jvillard	2016-10-31 03:37:07
491	2016-10-31 03:37:06	Today I removed the command and enter again. It works now	truebit	2016-10-31 03:37:07
490	2016-10-27 20:02:20	If you get the error "Error: No available formula for infer . Searching taps... homebrew/science/infernal" ... Then you must run this command first: brew update And then run `brew install infer`. Reference: https://github.com/facebook/infer/issues/36	ozmium	2016-10-28 12:33:04
490	2016-10-27 20:03:51	Thank you for your pull request and welcome to our community. We require contributors to sign our Contributor License Agreement, and we don't seem to have you on file. In order for us to review and merge your code, please sign up at https://code.facebook.com/cla - and if you have received this in error or have any questions, please drop us a line at cla@fb.com. Thanks! **If you are contributing o…	facebook-github-bot	2016-10-28 12:33:04
490	2016-10-27 20:10:34	I have signed the Contributor License Agreement today.	ozmium	2016-10-28 12:33:04
490	2016-10-27 21:32:50	Thank you for signing our Contributor License Agreement. We can now accept your code for this (and any) Facebook open source project. Thanks!	facebook-github-bot	2016-10-28 12:33:04
489	2016-10-27 09:42:08	HI, Basically I ran infer to analyse my Xcode project yesterday and it came up with over 100 issues. I have dealt with some of the issues and to check I ran a xcodecuild clean and then tried running infer in a similar way. However now it analysis 1 file and says no issues. I am confused on why this has happened? Thanks in advance, Feras A.	ferasOS	2016-11-30 13:45:01
489	2016-10-27 11:16:15	Could you provide more details? 1. Is the version of Infer the same on both days? 2. Command you ran on both occasions Doing xcodebuild clean should cause infer to analyze everything again, so this is not expected.	dulmarod	2016-11-30 13:45:01
489	2016-10-27 11:38:26	the versions are the same and the command is: infer -- xcodebuild -workspace OneScream.xcworkspace -scheme OneScream	ferasOS	2016-11-30 13:45:01
489	2016-10-27 13:39:11	Can you check how many files are getting compiled with xcodebuild -workspace OneScream.xcworkspace -scheme OneScream I think xcpretty can help with a nicer log.	dulmarod	2016-11-30 13:45:01
489	2016-10-27 16:21:43	Ferass-MacBook-Pro:onescream-ios-app_sourcetree feras$ xcodebuild -workspace OneScream.xcworkspace -scheme OneScream | xcpretty 2016-10-27 17:19:52.063 xcodebuild[6777:780301] [MT] PluginLoading: Required plug-in compatibility UUID 8A66E736-A720-4B3C-92F1-33D9962C69DF for plug-in at path '~/Library/Application Support/Developer/Shared/Xcode/Plug-ins/XInfer.xcplugin' not present in DVTPlugInCompat…	ferasOS	2016-11-30 13:45:01
489	2016-11-21 11:45:06	Hi, we have a new release now, 0.9.4, that provides better integration with xcodebuild, using xcpretty. Check it out, it may solve your problem.	dulmarod	2016-11-30 13:45:01
489	2016-11-30 13:45:01	Optimistically closing this, please reopen if the issue remains with 0.9.4 and the new xcpretty integration.	jberdine	2016-11-30 13:45:01
488	2016-10-26 14:09:32		fhalde	2016-12-06 09:48:01
488	2016-10-26 14:10:15	Thank you for your pull request and welcome to our community. We require contributors to sign our Contributor License Agreement, and we don't seem to have you on file. In order for us to review and merge your code, please sign up at https://code.facebook.com/cla - and if you have received this in error or have any questions, please drop us a line at cla@fb.com. Thanks! **If you are contributing o…	facebook-github-bot	2016-12-06 09:48:01
488	2016-10-26 18:51:47	Thank you for signing our Contributor License Agreement. We can now accept your code for this (and any) Facebook open source project. Thanks!	facebook-github-bot	2016-12-06 09:48:01
488	2016-10-27 11:19:34	Can you please make this only one commit? Thanks.	jvillard	2016-12-06 09:48:01
488	2016-12-05 20:28:18	GitHub now has a squash & merge feature so you don't need the submitter to squash.	bootstraponline	2016-12-06 09:48:01
488	2016-12-06 09:38:25	@jvillard has imported this pull request. If you are a Facebook employee, you can view this diff [on Phabricator](https://phabricator.intern.facebook.com/D4284087).	facebook-github-bot	2016-12-06 09:48:01
487	2016-10-25 18:40:51	I have installed infer version 0.9.3 which is supposed to support Xcode8.0 however when I created a single view project (nothing other than 1 viewcontroller and Main.storyboard) infer fails at the CompileStoryboard step. Attched is the build log. [InferBuildLog.rtf.zip](https://github.com/facebook/infer/files/551478/InferBuildLog.rtf.zip) PS. Project is called MultipleFrameworks because I was goi…	kanersan	2016-10-27 11:14:04
487	2016-10-26 08:53:39	Does the build command succeed on its own? i.e. xcodebuild -target MultipleFrameworks -sdk iphonesimulator	dulmarod	2016-10-27 11:14:04
487	2016-10-26 13:42:26	Oh wow it seems that's failing too actually but the project runs fine when I run it on Xcode8.0. The log I get when I run "xcodebuild -target MultipleFrameworks -sdk iphonesimulator": Build settings from command line: SDKROOT = iphonesimulator9.3 2016-10-26 09:41:26.903 xcodebuild[59756:5160956] CoreSimulator is attempting to unload a stale CoreSimulatorService job. Detected Xcode.app relocation …	kanersan	2016-10-27 11:14:04
487	2016-10-26 13:47:32	I don't know what's the correct build command. If you are using CocoaPods, you may need to use xcodebuild -workspace MultipleFrameworks.xcworkspace instead of target.	dulmarod	2016-10-27 11:14:04
487	2016-10-26 13:49:14	No cocoapods in this project. There is no workspace either, its just a single view template from Xcode. That's why I'm surprised it's failing to build.	kanersan	2016-10-27 11:14:04
487	2016-10-26 13:58:56	I would recommend trying to Google how to compile an ios app in the command line with xcode8 and your settings.	dulmarod	2016-10-27 11:14:04
487	2016-10-26 17:15:01	Right, thanks for pointing me in the right direction. It wasn't my build settings or the project itself. I had Xcode 7 on my machine as well as Xcode 8. My terminal/command line was using Xcode 7 for building as that was the registered Xcode on the system. I deleted old xcode and ran this in command line: "sudo xcode-select --switch /Applications/Xcode8.0.app" Then command line xcodebuild started…	kanersan	2016-10-27 11:14:04
487	2016-10-27 11:14:04	Glad you could fix your problem. Will close this one, let us know if you have another problem.	dulmarod	2016-10-27 11:14:04
486	2016-10-25 13:51:55	Today, I use infer to analyze our IOS project: Capture part is OK, but analyze part is failed: log here: [INFO] Capture phrase was successful [INFO] Starting analysis [ERROR] Failure during run_makefile, original command was [u'infer', u'-g', u'infer', u'--', u'javac'] Crash strace: make: **\* [cl2558] Error 137 make: Target `default' not remade because of errors. Traceback (most recent call last…	GeekMin	2016-11-30 21:27:46
486	2016-10-28 10:48:28	Can you share the command that you are using to run Infer on your project?	sblackshear	2016-11-30 21:27:46
486	2016-11-04 08:00:34	infer -- xcodebuild -target dailybuildipa -configuration DailyBuild -sdk iphonesimulator CODE_SIGN_IDENTITY="" CODE_SIGNING_REQUIRED=NO But run twice.. the problem is missing...	GeekMin	2016-11-30 21:27:46
486	2016-11-30 21:27:46	Could you try with the current 0.9.4.1 release, which includes much more robust integration with xcodebuild using xcpretty? Optimistically closing, but please reopen if the problem remains.	jberdine	2016-11-30 21:27:46
485	2016-10-21 03:37:46	the errors as follows: F.................................F..F............F......................................................F............F..............................F..............................................................................F..........................................................................................................................F........................…	zhangying19871987	2016-11-30 21:33:32
485	2016-10-24 08:35:39	Hello @zhangying19871987, could you please provide instructions on how to reproduce this issue? Thanks!	martinoluca	2016-11-30 21:33:32
485	2016-11-21 11:45:27	Hi, we have a new release now, 0.9.4, that provides better integration with xcodebuild, using xcpretty. Check it out, it may solve your problem.	dulmarod	2016-11-30 21:33:32
485	2016-11-30 21:33:32	Optimistically closing this, please reopen if the problem remains with the new release.	jberdine	2016-11-30 21:33:32
484	2016-10-20 08:30:54	ld: warning: directory not found for option '-L/Users/xiaoqiang/english/EnglishReading/Tools/Agora/Crasheye' ld: warning: directory not found for option '-F/Users/xiaoqiang/english/EnglishReading/ThirdLib' ld: library not found for -lAFNetworking ld: warning: directory not found for option '-L/Users/xiaoqiang/english/EnglishReading/Tools/Agora/Crasheye' ld: warning: directory not found for option…	adolf2v	2016-12-16 03:26:03
484	2016-10-20 10:25:48	Because infer inserts itself instead of the compiler, sometimes you need to disable linking for the build system to be happy: `LD=/bin/true infer ...`. Let me know if this helps.	jvillard	2016-12-16 03:26:03
484	2016-10-21 01:38:46	Im OSX, use /usr/bin/ture instead of /bin/true,It's very very useful, thanks a lot .	adolf2v	2016-12-16 03:26:03
484	2016-12-07 02:51:25	now,run LD=/usr/bin/true infer ..... the error :Ld build/Debug-iphonesimulator/EnglishReading.app/EnglishReading normal i386 was found again。	adolf2v	2016-12-16 03:26:03
484	2016-12-07 02:52:27	the complete command is :LD=/usr/bin/true infer -- xcodebuild -target EnglishReading -configuration Debug -sdk iphonesimulator	adolf2v	2016-12-16 03:26:03
484	2016-12-07 02:57:11	I have update Build Active Architecture Only from yes to no, and add i386 in the valid Architectures,but it doesn't work.	adolf2v	2016-12-16 03:26:03
484	2016-12-07 08:21:14	What version of infer are you using? 0.9.4.1 has a new xcodebuild integration based on xcpretty that should avoid this issue.	jvillard	2016-12-16 03:26:03
484	2016-12-07 08:36:26	my version is 0.9.3,when i upgrade 0.9.4.1.the following error was found: [infer-deps-d7B3] /Users/xiaoqiang/Downloads/infer-0.9.4.1/infer-deps-d7B3/ already up-to-date The following dependencies couldn't be met: - infer-deps-d7B3 -> reason >= 1.4.0 Your request can't be satisfied: - reason>=1.4.0 is not available because the package is pinned to https://github.com/facebook/reason.git#0.0.6, vers…	adolf2v	2016-12-16 03:26:03
484	2016-12-07 08:45:34	Try `OPAMSWITCH=infer-4.02.3 opam unpin reason merlin merlin_extend; opam update`.	jvillard	2016-12-16 03:26:03
484	2016-12-07 08:55:39	yes ,I ran the command :sudo opam pin add -y reason 'https://github.com/facebook/reason.git#0.0.6' to update reason,the result is that version 0.0.5 was installed [reason] https://github.com/facebook/reason.git#0.0.6 updated [reason] Installing new package description from https://github.com/facebook/reason.git#0.0.6 reason needs to be reinstalled. The following actions will be performed: ↻ recom…	adolf2v	2016-12-16 03:26:03
484	2016-12-07 08:58:12	You don't need to pin reason anymore as it's been pushed to the main opam repository. 0.0.6 is too old for infer 0.9.4.1, which requires reason >= 1.4.0. The commands I gave should remove the pin on reason, allowing `./build-infer.sh` to find the more recent reason currently in opam.	jvillard	2016-12-16 03:26:03
484	2016-12-07 11:22:01	0.9.4.1 has the same problem : > ld: warning: directory not found for option '-L/Users/xiaoqiang/Downloads/english/build/Debug-iphonesimulator/Masonry' ld: warning: directory not found for option '-L/Users/xiaoqiang/Downloads/english/build/Debug-iphonesimulator/SDWebImage' ld: warning: directory not found for option '-L/Users/xiaoqiang/Downloads/english/build/Debug-iphonesimulator/SVProgressHUD' …	adolf2v	2016-12-16 03:26:03
484	2016-12-08 10:20:40	I had alias Ld="/usr/bin/true",and add it to my /etc/profile,but it doesn't work also	adolf2v	2016-12-16 03:26:03
484	2016-12-08 14:11:04	Have you tried the version that uses `xcpretty`? It would likely solve your issue as it doesn't require infer to interfere with the `xcodebuild` compilation process. Otherwise there should be a way to tell `xcodebuild` to call `/usr/bin/true` instead of the normal `ld` but if exporting `LD` doesn't work I don't know what would. Is there a way you could share your app? Just to check: the command `…	jvillard	2016-12-16 03:26:03
484	2016-12-09 03:13:21	AFNetWorking can't support simulator,is there a way that can I use infer on real phone?	adolf2v	2016-12-16 03:26:03
484	2016-12-16 03:26:03	That‘s the problem of my source code, it can't complie successfully with "xcodebuild -target EnglishReading -configuration Debug -sdk iphonesimulator ". I will close this issue,and try to find the problem with developers. Thanks a lot.	adolf2v	2016-12-16 03:26:03
483	2016-10-20 03:19:38	After i download infer-linux64-v0.9.3.tar.xz and tar it I got the following error when I run ./build-infer.sh <S_CODE_TOKEN> How to fix it?	boyue	2016-11-15 17:33:11
483	2016-10-20 10:22:30	The error is not shown in the part of the logs that you pasted. Can you paste the full output?	jvillard	2016-11-15 17:33:11
483	2016-10-27 09:41:49	➜ infer-linux64-v0.9.3 sudo ./build-infer.sh initializing opam... [WARNING] Running as root is not recommended OPAM has already been initialized. =-=-=-=-=-=-=-=-=-=-=-=-=-=-=-=-=-=-=-=-=-=-=-=-=-=-=-=-=-=-=-=-=-=-=-=-=-=-= 1. To configure OPAM in the current shell session, you need to run: eval `opam config env` 2. To correctly configure OPAM for subsequent use, add the following line to your pr…	boyue	2016-11-15 17:33:11
483	2016-10-27 10:07:57	@jvillard That looks like unicode problem. Extracted from the log above: <S_CODE_TOKEN>	akotulski	2016-11-15 17:33:11
483	2016-10-27 10:45:43	`UTF-8` is not a valid locale name. And for some reason Python raises `ValueError` in this case but we only catch `locale.Error`. I suppose we can change infer to also catch `ValueError` here. In the meantime @boyue you can try `export LC_CTYPE=en_GB.UTF-8` or whatever valid locale before compiling and running infer. Let me know if it helps!	jvillard	2016-11-15 17:33:11
483	2016-11-03 09:47:50	Unfortunately,it dont work I add `export LANG="en_US.UTF-8" export LC_COLLATE="en_US.UTF-8" export LC_CTYPE="en_US.UTF-8" export LC_MESSAGES="en_US.UTF-8" export LC_MONETARY="en_US.UTF-8" export LC_NUMERIC="en_US.UTF-8" export LC_TIME="en_US.UTF-8" export LC_ALL= ` into the bash_profile then test with command `python -c 'import locale; print(locale.getdefaultlocale());'` got ('en_US', 'UTF-8') bu…	boyue	2016-11-15 17:33:11
483	2016-11-04 10:33:57	Does `LC_CTYPE=en_US.UTF-8 make` work for you? Can you run `./infer/bin/infer -- clang -c examples/hello.c` from the root of the infer repo in a shell with the settings that you pasted, and paste the resulting `infer-out/toplevel.log`?	jvillard	2016-11-15 17:33:11
483	2016-11-15 09:58:18	I can use the infer command to check my code now after I set LC_CTYPE=en_US.UTF-8 ,thank you When I run ./build-infer.sh i got make[4]: **\* [c_src/infer_builtins_cxx.o] Error 1 make[4]: **\* Waiting for unfinished jobs....clang -c -w infer_builtins.c -o infer_builtins.o make[4]: **\* [c_src/glib_cxx.o] Error 1 clang -c -w libc_basic.c -o libc_basic.o make[4]: **\* [glib.o] Error 1 make[4]: **\* …	boyue	2016-11-15 17:33:11
482	2016-10-20 03:13:30	@Override protected IMByteSendStream encodeChildHeader() throws IOException { <S_CODE_TOKEN> infer say this have Reaource_leak ，but I dnot know how to fix,anybody can help me ?	boyue
482	2016-10-20 07:39:17	Hey @boyue ! In this line: `IMByteSendStream sendStream = new IMByteSendStream(new ByteArrayOutputStream());` the `ByteArrayOutputStream()` resource has been passed to `IMByteSendStream` and has not been closed. I think that is the reason for the leak.	xennygrimmato
482	2016-10-20 10:39:24	protected IMByteSendStream encodeChildHeader() { <S_CODE_TOKEN> @xennygrimmato seems dont work .buddy,T-T	boyue
482	2016-10-20 10:43:58	Can you try closing both resources in the `finally` block?	xennygrimmato
482	2016-10-20 14:55:58	Can you tell us what the error message was? Could it be that there was a potential exception in the code? Resource leaks sometimes happen when close() is not done on an exception path.	peterogithub
482	2016-10-20 14:57:54	Also, this link explains some common issues and how to resolve them. http://fbinfer.com/docs/infer-bug-types.html#RESOURCE_LEAK	peterogithub
481	2016-10-17 12:50:10	when i use infer to check a ios project which size is 178MB , infer analyse the problem takes 30Gb memory ,so it is interrupted with exit code ( macbook pro with 8G rom ),is there anybody who can tell me how to analyse such big project?	iceheart82	2016-11-30 13:47:13
481	2016-10-17 13:36:51	We are currently working to reduce memory consumption. Currently there is not much in the way of configuration options to reduce memory consumption. One possible option is to set `skip-clang-analysis-in-path` in .inferconfig or on the command line to avoid analyzing particularly problematic code. Identifying this code is somewhat roundabout, as you need to, while infer is running, observe which I…	jberdine	2016-11-30 13:47:13
481	2016-11-03 02:41:15	we also have this problem after upgrade infer from 0.9.0 to 0.9.3.	ccl0326	2016-11-30 13:47:13
481	2016-11-04 10:29:53	Can you share the command you use to run infer? Some of them are not meant to be passed on large projects, eg `--debug`.	jvillard	2016-11-30 13:47:13
481	2016-11-16 13:05:02	infer -- xcodebuild -project xx.xcodeproj -scheme xx -configuration Debug -sdk iphonesimulator -arch "i386" ONLY_ACTIVE_ARCH=NO VALID_ARCHS="i386 x86_64" CODE_SIGN_IDENTITY="" CODE_SIGNING_REQUIRED=NO >> result1012.txt	iceheart82	2016-11-30 13:47:13
481	2016-11-16 13:09:05	at last , i delete the file in the directory of '/spec' ,then run infer again to get the final result. 3Q @ jberdine	iceheart82	2016-11-30 13:47:13
481	2016-11-30 13:47:13	The 0.9.4 release include significant memory consumption improvements, please try that and reopen if this issue remains.	jberdine	2016-11-30 13:47:13
480	2016-10-17 07:48:23	I met an error when I build my ios app with infer. The error in the 1.txt. If I build my ios app without infer, I can build successful. CompileC /Users/daryadan/Library/Developer/Xcode/DerivedData/QQNews-ctpsqiypwzetckhehwmrhxrehcyp/Build/Intermediates/QQNews.build/Release-iphoneos/QQNews_libs.build/Objects-normal/armv7/CMusicSongView.o QQNews_libs/3rd/Vertical/entertainment/CMusicSongView.m norm…	zhangying19871987	2016-11-30 13:48:01
480	2016-10-18 10:56:55	Hello @zhangying19871987, I think the problem here is that your compilation process is generating llvm-bitcode, which we don't support. Try disabling it via xcode, or by adding `ENABLE_BITCODE=NO` to your xcodebuild command. Thanks!	martinoluca	2016-11-30 13:48:01
480	2016-11-21 11:45:44	Hi, we have a new release now, 0.9.4, that provides better integration with xcodebuild, using xcpretty. Check it out, it may solve your problem.	dulmarod	2016-11-30 13:48:01
480	2016-11-30 13:48:01	Optimistically closing, please reopen if this problem remains with 0.9.4 and the xcpretty integration.	jberdine	2016-11-30 13:48:01
479	2016-10-11 18:54:39	For code of the form `if (x != null) { doSomethingWithX(); } else { doSomethingElse(); }` infer works just fine. However, for code of the form `final boolean y = x != null; if (y) { doSomethingWithX(); } else { doSomethingElse(); }` infer gives an error in doSomethingWithX, saying x could be null.	cryptogrammer
479	2016-10-11 18:58:34	This is probably the most frequent false positive we see with the tool.	clonetwin26
479	2016-10-12 16:06:20	Hi @cryptogrammer. Would you be able to reproduce it on a small example ?	jeremydubreil
479	2016-10-28 11:01:27	Have tried to repro with the example below, but I don't see any warnings. Is there a similar example where we'll see the FP? <S_CODE_TOKEN>	sblackshear
478	2016-10-11 18:46:27		ddcc	2016-10-12 09:08:03
478	2016-10-11 18:47:14	Thank you for your pull request and welcome to our community. We require contributors to sign our Contributor License Agreement, and we don't seem to have you on file. In order for us to review and merge your code, please sign up at https://code.facebook.com/cla - and if you have received this in error or have any questions, please drop us a line at cla@fb.com. Thanks!	facebook-github-bot	2016-10-12 09:08:03
478	2016-10-11 20:56:49	Thank you for signing our Contributor License Agreement. We can now accept your code for this (and any) Facebook open source project. Thanks!	facebook-github-bot	2016-10-12 09:08:03
477	2016-10-10 07:25:06	I met an error when I build my ios app with infer. The error in the 1.txt. If I build my ios app without infer, I can build successful. [1.txt](https://github.com/facebook/infer/files/518933/1.txt)	zhangying19871987	2016-11-30 13:48:30
477	2016-11-21 11:46:21	Hi, we have a new release now, 0.9.4, that provides better integration with xcodebuild, using xcpretty. Check it out, it may solve your problem.	dulmarod	2016-11-30 13:48:30
477	2016-11-30 13:48:30	Optimistically closing, please reopen if this problem remains with 0.9.4 and the xcpretty integration.	jberdine	2016-11-30 13:48:30
476	2016-10-08 06:11:08	Hello, I intend to look into the control graph (or the execution path tree) provided by Infer but I find that I cannot understand the output. Ideally, I think the execution tree should look like: a > 5 (true) b < 3 (true) foo1 (false) foo2 (false) foo3 Follow the instruction here: http://fbinfer.com/docs/advanced-features.html#debug-mode, I use the command `infer --debug -- <build command>` to ge…	zhenyu-zhou	2016-11-30 21:30:26
476	2016-10-08 18:56:44	The `icfg.dot` files mentioned in the debug mode documentation might be more along the lines of what you are looking for. You can view the CFG in these files using `dotty` or any other tool that understands the graphviz format. This won't have details about the abstract state at each program point, but it should be easier to understand the flow.	sblackshear	2016-11-30 21:30:26
476	2016-10-08 23:36:06	Thank you! I've taken a look at `icfg.dot` and it seems to still include the abstract states“ (Please let me know if the attachment is not visible): ![screen shot 2016-10-08 at 3 58 19 pm](https://cloud.githubusercontent.com/assets/9327647/19216465/a5a0e448-8d71-11e6-901d-d4727093f5db.jpg) I only find this one branch in my target function (in fact there should be several branches). And I'm kind o…	zhenyu-zhou	2016-11-30 21:30:26
476	2016-10-09 13:56:06	I think that there might be some confusion here about what information `icfg.dot` is presenting. The `icfg.dot` files contain the static control-flow graph, which is determined by the source code and control-flow paths that might be impossible are not removed. From the comments, with the mention of e.g. "which variable is symbolic", it seems that @zzy assumes that infer operates in a way similar …	jberdine	2016-11-30 21:30:26
476	2016-10-17 20:35:43	@jberdine Thank you! I spend a while to understand the concept here and you are right, it is very different from the definition in my mind. Sorry for my misunderstanding!	zhenyu-zhou	2016-11-30 21:30:26
476	2016-11-30 21:30:26	Closing this as discussion seems to have settled, but please reopen if there are additional questions.	jberdine	2016-11-30 21:30:26
475	2016-10-05 09:01:57	It seems Infer crashes if the main project is referencing a JNI method from one of the sub modules library module <S_CODE_TOKEN> main app module{ <S_CODE_TOKEN> warning: The following options were not recognized by any processor: '[classSourceMapOutputFilename]' /app/B.java:XYZ: error: cannot find symbol reference.jniMethod(); ^ symbol: method jniMethod() location: variable refrence of type A Not…	mohadian	2016-10-28 10:57:27
475	2016-10-05 09:05:18	More details if I comment the `reference.jniMethod();` the infer finishes successfully The methods with `public native` usually don't have a body, perhaps Infer cannot create the `method invocation tree` successfully?	mohadian	2016-10-28 10:57:27
475	2016-10-28 10:57:27	Will this program compile independently of Infer? In your small example, there's a spelling mistake (`refrence` vs `reference`). When I fix this mistake, the program works with both Infer and `javac`.	sblackshear	2016-10-28 10:57:27
474	2016-10-03 00:56:07	After issue #472, I write some precondition example: https://github.com/master-q/practice-infer/blob/c642f4f92f80a4c2e19409fa8fef6be0d50c300f/DbC/main.c https://github.com/master-q/practice-infer/blob/c642f4f92f80a4c2e19409fa8fef6be0d50c300f/DbC/queue.h But Infer can't capture the violation. Why? Infer does not exhaustively verify invariant?	master-q	2016-11-07 11:30:25
474	2016-11-07 11:22:53	I found it! The latest Infer correctly catches the invariant violation! https://gist.github.com/master-q/e0f2184b2a441da114b304610160ba05#file-infer_version_v0-9-4-e757d92-txt-L2 But, why doesn't old Infer catch it? Does Infer sometimes miss-understand such invariant?l	master-q	2016-11-07 11:30:25
474	2016-11-07 11:31:24	In any case, my problem is fixed by your effort. This issue should be closed. Thanks.	master-q	2016-11-07 11:30:25
473	2016-09-30 08:02:49	Ref #454 @jeremydubreil I got it close to a point where it can be finished up to merge. Im no ocaml expert and just based my code off the other existing ones. Please let me know if something is completely off and what I should do to fix the last few compiler errors. This will let us exclude entire paths like `buck-out/annotation` which contain all generated code and greatly improve infer run spee…	kageiit	2016-10-10 05:05:46
473	2016-09-30 19:47:15	Thanks for importing. If you are a Facebook employee, you can view this diff [on Phabricator](https://phabricator.intern.facebook.com/D3952717).	facebook-github-bot	2016-10-10 05:05:46
473	2016-10-10 05:05:46	Closing since this was merged separately	kageiit	2016-10-10 05:05:46
472	2016-09-30 05:56:13	To use it as following example: https://gist.github.com/master-q/d96b31d9e048a2c74abc70cdbfb3de46	master-q	2016-10-03 00:54:41
472	2016-09-30 05:57:26	Thank you for your pull request and welcome to our community. We require contributors to sign our Contributor License Agreement, and we don't seem to have you on file. In order for us to review and merge your code, please sign up at https://code.facebook.com/cla - and if you have received this in error or have any questions, please drop us a line at cla@fb.com. Thanks!	facebook-github-bot	2016-10-03 00:54:41
472	2016-09-30 06:03:39	Thank you for signing our Contributor License Agreement. We can now accept your code for this (and any) Facebook open source project. Thanks!	facebook-github-bot	2016-10-03 00:54:41
472	2016-09-30 14:07:43	Thanks for your PR @master-q I think distributing this with infer as-is may be problematic because assert failures are reported as null pointer dereferences, which is incorrect. However, it looks like including this macro definition in your code as you're doing in your example produces the same result without having to modify infer at all. Does this cover your use-case well enough?	jvillard	2016-10-03 00:54:41
472	2016-09-30 15:40:21	> However, it looks like including this macro definition in your code as you're doing in your example > produces the same result without having to modify infer at all. Does this cover your use-case well enough? Yes. It's useful for me. Because the result shows the assertion failure location as following: <S_CODE_TOKEN> Today, I'm using VeriFast https://people.cs.kuleuven.be/~bart.jacobs/verifast/…	master-q	2016-10-03 00:54:41
472	2016-10-01 13:22:39	Yes, I understand the value of having this macro in a project. But I'm afraid it's still unclear to me what the value of hardcoding this in infer would be: - it makes infer report the wrong kind of error (NPE instead of assertion failure), which is incorrect and confusing - unless I missed something, you still need to define that macro in your own code if you want it to compile, so isn't the situ…	jvillard	2016-10-03 00:54:41
472	2016-10-01 13:28:28	> it makes infer report the wrong kind of error (NPE instead of assertion failure), which is incorrect and confusing Yes. It's possible. > unless I missed something, you still need to define that macro in your own code if you want it to compile, so isn't the situation pretty much the same with and without your patch? Yes. I can have it in my own project. I'm afraid that many people believe Infer …	master-q	2016-10-03 00:54:41
472	2016-10-01 13:36:55	A blog post sounds great! Definitely this is something that is worth advertising.	jvillard	2016-10-03 00:54:41
472	2016-10-02 05:12:59	I write some precondition example: https://github.com/master-q/practice-infer/blob/c642f4f92f80a4c2e19409fa8fef6be0d50c300f/DbC/main.c https://github.com/master-q/practice-infer/blob/c642f4f92f80a4c2e19409fa8fef6be0d50c300f/DbC/queue.h But Infer can't capture the violation. Why? Infer does not exhaustively verify invariant?	master-q	2016-10-03 00:54:41
471	2016-09-29 04:27:57		bookmark	2016-10-12 12:40:31
471	2016-09-29 04:29:09	Thank you for your pull request and welcome to our community. We require contributors to sign our Contributor License Agreement, and we don't seem to have you on file. In order for us to review and merge your code, please sign up at https://code.facebook.com/cla - and if you have received this in error or have any questions, please drop us a line at cla@fb.com. Thanks!	facebook-github-bot	2016-10-12 12:40:31
471	2016-09-29 04:44:06	Thank you for signing our Contributor License Agreement. We can now accept your code for this (and any) Facebook open source project. Thanks!	facebook-github-bot	2016-10-12 12:40:31
471	2016-10-12 12:40:31	Updated directly in https://github.com/facebook/infer/commit/cb257aa3b31e9874b4795c38a7a475b376980cb7 for simplicity	cristianoc	2016-10-12 12:40:31
470	2016-09-28 10:54:38	Hello infer dev-team, compiling/installing infer seems to be a common problem. Personal experience (on Mac): I have had trouble installing infer 0.8.1 in the beginning and managed to get it compiled/installed after half a day. I had problems installing infer 0.9.1? and gave up. I could install 0.9.2 without problems via brew on one machine. Later when installing on a 2nd machine, I could not get …	rocketnik
470	2016-11-30 13:51:32	We are aware of the pains of building from source, but there are some issues with binary distribution. We aren't there yet, and it will take some time. In the meantime, is the installation process using homebrew also painful in your experience?	jberdine
470	2016-11-30 16:50:56	using brew in general is rather convenient and not painful, except that most of the time, running "brew install" did not result in a working installation of the infer app on my machine (in some cases it did).	rocketnik
470	2016-11-30 16:57:12	installing infer 0.9.4.1 did work.	rocketnik
470	2016-11-30 21:01:12	Thanks for the info. Yes, we have had some bum brew releases. The infer release process and the brew one conflict a bit, and we need to make a github release before we can fully test the brew one, so if there are issues that can't be handled in the brew formula alone, we get a broken release. Changing the processes takes time...	jberdine
470	2016-12-06 14:12:24	For binary linux releases, this appears to work fine: - `tar czvf infer-v0.9.4.1-linux.tar.gz /infer/infer/bin /infer/infer/lib` what exactly are the issues?	bootstraponline
470	2016-12-06 14:39:15	@bootstraponline our releases do not include the infer binaries, in particular infer/infer/bin is empty.	jvillard
470	2016-12-06 14:40:29	I understand that but using [these commands](https://github.com/bootstraponline/meta/wiki/Infer) it's easy for someone to generate a binary release on their own.	bootstraponline
470	2016-12-06 14:51:31	@bootstraponline The issue is in distributing these binaries, which is tricky due to the licenses of some of infer's dependencies. We are working to resolve the issue but this will likely take some more time.	jvillard
469	2016-09-27 02:23:57	home-brew no found 0.9.3	ychexingwuji	2016-09-27 08:41:06
469	2016-09-27 08:41:06	this is a duplicate of #468	jvillard	2016-09-27 08:41:06
468	2016-09-26 10:07:33	I'm trying to update Infer to 0.9.3 by executing `brew upgrade infer`, but unfortunately the output is `Error: infer 0.9.2 already installed`. Should I install the new version by downloading the release package and run build-infer.sh?	mmellau	2016-11-30 21:31:57
468	2016-09-26 22:13:27	We are working on updating brew. The brew formula no longer works and another release of infer is needed to patch the build script.	jberdine	2016-11-30 21:31:57
468	2016-09-28 08:34:48	when will this be ready? My project is looking forward to it	frankyliu	2016-11-30 21:31:57
468	2016-09-29 09:17:20	We have the same problem regarding to this. When could we got 0.9.3 at homebrew?	cendywang	2016-11-30 21:31:57
468	2016-10-25 19:28:31	I had the same issue also, I had to manually install 0.9.3 which wasn't as easy as using homebrew. Though after upgrading to 0.9.3 Xcode8.0 storyboards still don't compile. Burn!	kanersan	2016-11-30 21:31:57
468	2016-11-19 00:11:33	Any updates on this? There doesn't seem to be a due date for 0.9.4, which is supposed to include a fix for the issue with the Homebrew formula.	bsameh	2016-11-30 21:31:57
468	2016-11-19 00:15:26	The new release is published, and there's a PR for the Homebrew formula https://github.com/Homebrew/homebrew-core/pull/7057	jvillard	2016-11-30 21:31:57
468	2016-11-19 04:24:09	Nice. I fixed my issue actually. After installing Xcode 8.0 next to 7.0, my terminal still thought 7.0 was default for running Xcode commands which also happen while running infer. So that's why the storyboards were not compiling. As soon as I made Xcode 8.0 the system default, everything worked fine with Infer 0.9.3.	kanersan	2016-11-30 21:31:57
468	2016-11-30 21:31:57	Optimistically closing this, please reopen if the issue remains.	jberdine	2016-11-30 21:31:57
468	2016-12-24 06:24:12	I fixed this issue by updating my brew to the latest version	devKrishnan	2016-11-30 21:31:57
467	2016-09-25 13:24:05	I recently updated facebook infer on my work laptop, and am trying to update infer on my personal laptop. It installed without an issue on my work laptop, but I am getting an error (see below) on my personal laptop. Both have opam 1.2.2 and ocaml 4.03.0 installed. If I execute `opam init --comp=VERSION`, I see that everything is already up-to-date. Any ideas why `brew install infer` could be fail…	Will5	2016-11-29 05:20:07
467	2016-09-25 14:50:47	The infer 0.9.2 brew recipe does not pull in ocaml, and it seems that neither does opam. I don't know if this has always been the case. As a workaround, does executing `brew install ocaml` before `brew install infer` resolve the issue?	jberdine	2016-11-29 05:20:07
467	2016-09-25 15:18:27	Hi @jberdine, I tried reinstalling both ocaml and opam, then installing infer, but infer threw the same error	Will5	2016-11-29 05:20:07
467	2016-09-26 22:15:50	We are working on this. Brew seems now to sandbox more aggressively and opam cannot find the system ocaml, and the `opam init` call we use in the build script needs a system ocaml. We will release a new version and update brew soon.	jberdine	2016-11-29 05:20:07
467	2016-10-02 09:10:44	but i can't install infer with > brew install **my mac os is on macOS Version 10.12.** initializing opam... Checking for available remotes: rsync and local, git. - you won't be able to use mercurial repositories unless you install the hg command on your system. - you won't be able to use darcs repositories unless you install the darcs command on your system. [WARNING] Recommended external solver …	self-creative	2016-11-29 05:20:07
467	2016-10-02 09:51:33	if i build from source code `run sh build-infer.sh clang` following error will occur: ocamlfind ocamlopt -package unix,atdgen,camlzip -I build -o build/clang_ast_visit.cmx -c clang_ast_visit.ml ocamlfind ocamlopt -package unix,atdgen,camlzip -I build -o build/clang_ast_j.cmx -c build/clang_ast_j.ml File "build/clang_ast_proj.ml", line 53, characters 2-28: Error: This variant pattern is expected t…	self-creative	2016-11-29 05:20:07
467	2016-10-24 14:03:22	Same problem, any thoughts how to fix it? (macOS 10.12)	h32	2016-11-29 05:20:07
467	2016-10-31 10:46:18	same problem (macOS 10.12)	eXhausted	2016-11-29 05:20:07
467	2016-11-01 23:19:01	I'm getting this error on 10.11.5 as well, with some additional output below: <S_CODE_TOKEN> I don't recall having to manage opam previous, should this be referred to homebrew-core? In this log we are attempting to install on a machine with no previous infer installed.	loyaltyarm	2016-11-29 05:20:07
467	2016-11-08 03:15:42	I got same problem. something got wrong with build-infer.sh when call opam but I dont know where is build-infer.sh,may be I can change script manually	persenlee	2016-11-29 05:20:07
467	2016-11-08 09:11:29	@self-creative can you please open a separate issue for your problem when compiling from source? Others: we should have a new Homebrew release by next week, stay tuned.	jvillard	2016-11-29 05:20:07
467	2016-11-19 14:35:22	Same issue,but i can install 0.9.3 successfully by manual installaction.	sencho	2016-11-29 05:20:07
467	2016-11-29 05:20:07	Resolved in Infer version 0.9.4.1	Will5	2016-11-29 05:20:07
466	2016-09-24 09:24:51	<S_CODE_TOKEN> I fail to install infer 0.9.3 release (./build-infer.sh clang),please give me some advice.Thanks.	hapton	2016-11-15 18:14:59
466	2016-09-24 14:38:33	Can you tell us explicitly how you got the source code (e.g. git clone or release tarball, etc.) and what commands you executed leading to this failure?	jberdine	2016-11-15 18:14:59
466	2016-09-25 03:00:40	I download the release package and unzip it.And brew install dependency, then i /build-infer.sh clang. <img width="960" alt="2016_9_25_ 11_00" src="https://cloud.githubusercontent.com/assets/1235170/18812718/3df54f8a-830f-11e6-9809-a0a20c0364b0.png">	hapton	2016-11-15 18:14:59
466	2016-09-25 03:01:40	opam list # Installed packages for infer-4.02.3: ANSITerminal 0.7 Basic control of ANSI compliant terminals and the atd 1.2.0 Parser for the ATD data format description langua atdgen 1.10.0 Generates efficient JSON serializers, deserialize base-bigarray base Bigarray library distributed with the OCaml compi base-bytes base Bytes library distributed with the OCaml compiler base-ocamlbuild base OCa…	hapton	2016-11-15 18:14:59
466	2016-09-29 09:32:11	Does `./build-infer.sh` work for you? It looks like the clang build now depends on the Java build so you get an error trying to compile just clang.	jvillard	2016-11-15 18:14:59
466	2016-10-01 20:27:56	Just to update: there is a change now in master that should fix this and will be included in the next release.	jberdine	2016-11-15 18:14:59
466	2016-11-15 18:14:59	This is fixed in master, closing.	jvillard	2016-11-15 18:14:59
465	2016-09-20 06:44:06	Use Xcode8 /Applications/Xcode.app/Contents/Developer/Platforms/iPhoneSimulator.platform/Developer/SDKs/iPhoneSimulator10.0.sdk/System/Library/Frameworks/Foundation.framework/Headers/NSCharacterSet.h:27:22: error: unknown property attribute 'class' @property (readonly, class, copy) NSCharacterSet *uppercaseLetterCharacterSet; ^ fatal error: too many errors emitted, stopping now [-ferror-limit=] 2…	ychexingwuji	2016-09-22 15:49:32
465	2016-09-21 05:19:03	Which version of Infer are you using? This may be due to an incompatibility with the version of clang used by Infer up to 0.9.2. See #464. Please try again using infer from latest master, which includes an updated clang, or wait until we release 0.9.3 (should be soon!) to save you some compilation time.	jvillard	2016-09-22 15:49:32
465	2016-09-22 15:49:32	Infer 0.9.3 has been released, please try and reopen this issue if the problem remains.	jberdine	2016-09-22 15:49:32
464	2016-09-19 08:08:17	We used the infer 0.8.1 and upgraded xcode version to xcode8 and encounter error as below: build command: infer -- xcodebuild -scheme xxxx -configuration Release -sdk iphonesimulator10.0 error message: While building module 'MessageUI' imported from /Users/xxxx/IOS_INFER/source/xxxx/xxx/xxx.m:12: In file included from <module-includes>:1: In file included from /Applications/Xcode.app/Contents/Dev…	frankyliu	2016-09-22 15:49:56
464	2016-09-19 08:38:23	Hi @frankyliu, - Does `xcodebuild -scheme xxxx -configuration Release -sdk iphonesimulator10.0` succeed on its own? - Do you still get an error with infer 0.9.2? - If so, do you still get an error with the latest master from github? We recently upgraded the version of clang used by infer to deal with the latest xcode release.	jvillard	2016-09-22 15:49:56
464	2016-09-20 02:46:57	thanks jvillard quickly response. 1. we have tried xcodebuild for the project, it was compiled green. 2. also we tried the infer 0.9.2, the same issue there. 3. ok, we will try it today. By the way, when the latest version will be released?	frankyliu	2016-09-22 15:49:56
464	2016-09-21 05:15:11	We are working on publishing a new release with the newer clang.	jvillard	2016-09-22 15:49:56
464	2016-09-22 15:49:56	Infer 0.9.3 has been released, please try and reopen this issue if the problem remains.	jberdine	2016-09-22 15:49:56
463	2016-09-15 12:29:50	Infer reports a Null Dereference error for the the following code snippet. <S_CODE_TOKEN> Infer message: > object context last assigned on line 261 could be null and is dereferenced by call to readFieldOrNull(...) at line 267 267 is the method header line.	achilleasxy
463	2016-09-15 17:08:29	Hi @achilleasxy. I don't see either `readFieldOrNull` or an object named `context` in the code snippet. Does it exits somewhere else in the project ? In which case it could be an issue about reporting the errors in the right place.	jeremydubreil
463	2016-09-19 09:39:49	Seems like a reporting issue then. `readFieldOrNull` and `context` appear in the following methods which start on line 85 and 224 respectively: <S_CODE_TOKEN> <S_CODE_TOKEN>	achilleasxy
463	2016-09-22 17:41:30	Are the two definitions of `trustManager` in two different inner classes ?	jeremydubreil
463	2016-09-27 08:13:43	Sorry for late response. Yes the first is in the public outer class and the second is in the static inner class that extends the outer class. It is from Okhttp version 3.2.0 in the Platform.java file.	achilleasxy
462	2016-09-14 06:52:25	is support eclipse android project	hwahwahwa
462	2016-09-14 22:56:49	The support is per build system. Are you using Gradle or Ant to build your Eclipse Android project ?	jeremydubreil
461	2016-09-14 06:51:32		hwahwahwa	2016-09-14 06:58:38
460	2016-09-13 17:57:52	I'm struggling to use Infer with the differential workflow, I want Infer to be run by CI on pull request and have the analysis written as comments in code review system (bitbucket). It is an Android project building with Gradle. I will probably have to write the script that will create the comments in bitbucket but here I am looking for help on what Infer command to run and what Infer output to c…	eboudrant	2017-03-10 18:13:11
460	2016-12-08 06:56:39	We use below steps, it does not need clean for every change, I have filed issue #532 to check if there is any faster way, but below steps are faster than doing a clean build. <S_CODE_TOKEN>	riyaz	2017-03-10 18:13:11
460	2017-03-10 18:13:10	There is also a discussion on https://github.com/facebook/infer/issues/596 It is also presented in this video by @jvillard https://fosdem.cu.be/2017/H.2213/infer_a_static_analyzer.mp4 (~ min 22)	eboudrant	2017-03-10 18:13:11
460	2017-03-19 08:18:13	Thanks @eboudrant, finally we came up with steps which reduced the build time by 4 times <S_CODE_TOKEN>	riyaz	2017-03-10 18:13:11
459	2016-09-13 13:50:53	The following code is identified as STRONG_DELEGATE_WARNING: @property (readwrite, nonatomic, strong) NSMutableDictionary *mutableTaskDelegatesKeyedByTaskIdentifier; It should not have been. Here is one additional requirements that could improve the checker: - in order to identify a property as delegate, besides containing "delegate" in the name also require the usage of a protocol in the type. -…	rocketnik
458	2016-09-08 02:26:19	/Users/selmazhang/workspace/house_ios_codeCheck/src/Classes/Crash/Base/QHCrashAsyncThread_current.S:16:1: error: expected identifier or '(' .text ^ /Users/selmazhang/workspace/house_ios_codeCheck/src/Classes/Crash/Base/QHCrashAsyncThread_current.S:212:1: error: unknown type name 'mov' mov r7, sp ^ /Users/selmazhang/workspace/house_ios_codeCheck/src/Classes/Crash/Base/QHCrashAsyncThread_current.S:…	zhangying19871987	2016-09-08 09:25:23
458	2016-09-08 02:33:45	This looks like a compilation error and not directly related with the analysis. What build tool are you using to compile the project ? Do you get the failure with `infer <infer options> -- <build command>` whereas `<build command>` does not lead to compilation issues ?	jeremydubreil	2016-09-08 09:25:23
458	2016-09-08 02:39:21	Is this report different from #450 ?	jeremydubreil	2016-09-08 09:25:23
458	2016-09-08 09:25:23	@jeremydubreil this is an issue with us trying to compile assembly code and fail. I've been unable to reproduce the problem so far. Closing this one as this is duplicate of #450	akotulski	2016-09-08 09:25:23
457	2016-09-07 02:26:46	https://github.com/bazelbuild/bazel	darkcrawler01
457	2016-09-07 02:48:51	No current plans. If you have experience building Bazel plugins and are interested in contributing one for Infer, that would be awesome!	sblackshear
457	2016-09-07 18:55:50	Infer has support for Buck which is similar to Bazel. It works by redirecting to Infer the compiler invocations. Using the same approach may work for Bazel too. The code is here: https://github.com/facebook/infer/blob/master/infer/lib/python/inferlib/bucklib.py	jeremydubreil
457	2017-03-10 19:41:10	@jeremydubreil @sblackshear - With the last release I noticed that Infer has support for clang compilation databases. Assuming we can get Bazel to output this would that be the preferred method for integration? >[Clang] Improved support for cmake and Xcode compilation databases. Use with infer --compilation-database compile_commands.json (for cmake and Buck), or with infer --compilation-database-…	rahul-malik
457	2017-03-13 11:00:47	@rahul-malik I would recommend using compilation dbs to integrate with Bazel. I don't think infer can reasonably support a large range of build systems "natively". Going through an intermediate compilation DB is a more scalable solution. Note however that infer doesn't support running its Java frontend using compilation DBs yet. Let us know if that'd be helpful to add for you (are there tools out…	jvillard
457	2017-03-13 18:31:22	@jvillard - Thanks! The compilation db should work well since we're only interested in analyzing our targets which are compiled with llvm/clang which already supports outputting a compilation database (I'm unaware of any Java compilation db as well).	rahul-malik
456	2016-09-06 09:14:38	Is it even possible to add a new model without recompiling? From what I can tell there is special undocumented `models-mode` and a global specs folder. Is that right? How hard would it be to allow to specify multiple spec folders? Is there a good place to start digging?	sumerman	2016-09-29 09:13:27
456	2016-09-06 10:47:47	Currently it's not possible, but it shouldn't be very hard to add an option to specify extra search path. Right now path is hardcoded [here](https://github.com/facebook/infer/blob/13de8a0835ac3cf04c92dc73b2602e6aa0ece29e/infer/src/backend/config.ml#L242). The other part is to create those extra specs, but I think running infer with `--models-mode` may be enough. Could you provide more context on …	akotulski	2016-09-29 09:13:27
456	2016-09-07 11:27:14	Ultimately I want to apply infer to check things like PostgreSQL extensions, but, for now, I'm just playing around with `libpq` and a small program using it. Currently, I'm struggling with making infer detect simple resource leak. I've modeled `PQconnectdb` as `fopen`, `PQfinish` as `fclose` and call only the former in `main`. I've tried both: compiling my model with `models-mode` and copying spe…	sumerman	2016-09-29 09:13:27
456	2016-09-07 11:42:02	Thanks for the report, we'll look into it. Regarding writing models, I was able to produce resource leak by writing following code `PQconnectdb` (I didn't include `libpq` so it's not exactly the same). Could you try that one and see if it helps? <S_CODE_TOKEN> We use similar mechanism in current models: https://github.com/facebook/infer/blob/master/infer/models/c/src/libc_basic.c#L450	akotulski	2016-09-29 09:13:27
456	2016-09-07 11:52:26	Actually `specs-library` works as intended (`--models-mode` is not necessary I think). To reproduce it I created: 1. `pq.h` - library header, you won't need it if you are using real `libpq` 2. `pq.c` - library model implementation. This is where you put your models 3. `pq_client.c` - library user code. Then I ran infer twice: 1. build specs in separate directory by running `infer -o pq-out -- cla…	akotulski	2016-09-29 09:13:27
456	2016-09-08 12:23:24	Thank you for the detailed explanation. The actual reason for `infer` not finding any issues in my case was the scope of the connection variable: it was a static global. I understand that analysis might be impossible for global variables, but expected it to work for a static global initialized with `NULL`. Should I file another issue for that or it's definitely "won't fix"?	sumerman	2016-09-29 09:13:27
456	2016-09-08 12:54:18	Unfortunately, even after wrapping a connection into a struct (I need a struct because there are two connections actually in my toy program) infer has ignored [at least one code path with an apparent issue](https://bitbucket.org/sumerman/pgtask/src/1308927e613c5663775262d5750088bceaf8fd9c/main.c?fileviewer=file-view-default#main.c-133).	sumerman	2016-09-29 09:13:27
456	2016-09-08 12:57:25	globals are very tricky to get right and we prefer to just treat them as "safe" to avoid false positives. I'd say it has low priority for us right now. Could you share your model code as well? I understand you need to model `PQfinish` and `PQconnectdb` to get any useful reports	akotulski	2016-09-29 09:13:27
456	2016-09-08 13:01:50	Sure, but wouldn't it be possible to model a static global as an argument which is passed to every function that is defined within a module? [Here is my model.](https://bitbucket.org/sumerman/pgtask/src/1308927e613c5663775262d5750088bceaf8fd9c/infer_model/libpq.c?at=infer&fileviewer=file-view-default) It has caught [this](https://bitbucket.org/sumerman/pgtask/commits/1308927e613c5663775262d575008…	sumerman	2016-09-29 09:13:27
456	2016-09-08 13:34:11	Regarding globals - there are many options to treat global variables better, your suggestion is one of them. The problem is that tracking many variables in each function can cause performance issues and/or confuse analyzer. I reproduced your problem and unfortunately it's known limitation of C analysis - infer doesn't treat structs in C very well. In particular, pass-by-value and return-by-value …	akotulski	2016-09-29 09:13:27
456	2016-09-29 09:13:43	Thank you so much for your answers!	sumerman	2016-09-29 09:13:27
455	2016-09-03 08:51:28	/<Document_ROOT>/<Project_Name>/Vendors/ReactNative/React/Core/React/Profiler/RCTProfileTrampoline-arm.S:15:3: error: expected identifier or '(' .thumb ^ /<Document_ROOT>/<Project_Name>/Vendors/ReactNative/React/Core/React/Profiler/RCTProfileTrampoline-arm.S:37:3: error: unknown type name 'mov' mov r0, #0xc ^ /<Document_ROOT>/<Project_Name>/Vendors/ReactNative/React/Core/React/Profiler/RCTProfile…	BroderickLee	2016-09-12 06:00:21
455	2016-09-05 10:50:25	We encountered other similar reports recently: https://github.com/facebook/infer/issues/450 https://github.com/facebook/infer/issues/446 It has to do with compiling assembly code (somehow infer doesn't run the right thing). The problem with solving those issue is that it's hard for us to reproduce. Would it be possible for you to share complete example that doesn't work for you? I suspect it migh…	akotulski	2016-09-12 06:00:21
455	2016-09-09 10:39:08	I think I managed to reproduce and fix the issue with https://github.com/facebook/infer/commit/0817ab0ec221d97c6685e0f22f88c967b2b471df. You can follow instructions from https://github.com/facebook/infer/issues/450#issuecomment-245879215 to quickly try the fix without having to recompile infer	akotulski	2016-09-12 06:00:21
455	2016-09-12 06:00:21	Thx for ur kind reply. It was fixed this issue. Thanks a lot.	BroderickLee	2016-09-12 06:00:21
454	2016-09-02 15:29:49	Seems like the skip translation matchers only match with source file contents or method names https://github.com/facebook/infer/blob/7e59032a427769e8003d8bf3c34d207b81f47d3d/infer/src/backend/inferconfig.ml#L196 This makes it very hard to exclude auto generated source files from codegen for skipping translation in Infer. Seems like the a new `FilePatternMatcher` can be supported for this. Once th…	kageiit
454	2016-09-02 16:14:09	What kind of information could be used to distinguish those generated files ?	jeremydubreil
454	2016-09-06 21:50:11	The best information to distinguish these files is the directory where they come from. All generated sources typically have an ancestor dir that contains them. Looking at the generated source itself is not reliable because all annotation processors/gradle plugins etc do not produce similar generated code or annotate them the same way	kageiit
453	2016-09-01 14:47:45	In https://github.com/facebook/infer/blob/e1f19192c07caf2fa0a2ea4fd6692e3de9cddbcd/infer/lib/python/infer.py#L34 the commands to look for are hardcoded to invoke the correct modules. This prevents users the flexibility to wrap such commands in their own. For example, we wrap all buck invocations in a `buckw` script to perform some steps before the actual buck run and invoke it like `./buckw build…	kageiit	2016-09-01 17:11:26
453	2016-09-01 16:39:54	Right now there is no such option - you may try adding `buckw` to the list in line you provided, but it's not guaranteed to out of the box for `buck` (we may have hardcoded `buck` in our buck integration). Another short term solution is to make `which buck` point to your script, but I can imagine it may not be an option for you. As for adding an option, we could add it in following form (modulo n…	akotulski	2016-09-01 17:11:26
453	2016-09-01 17:11:09	We circumvented this by writing an `inferw` wrapper that sets up the path correctly and replaces `buckw` with `buck` internally and invokes the right command Seems like the maintenance overhead is not worth it for this use case. Thanks!	kageiit	2016-09-01 17:11:26
453	2016-09-01 18:23:50	Yes, that works as well. Thanks for letting us know about this use case.	akotulski	2016-09-01 17:11:26
452	2016-09-01 06:38:41	Getting this error immediately after running infer 0.9.2 on an android project. 0.8.4 works correctly on the project <S_CODE_TOKEN>	kageiit	2016-11-30 13:52:04
452	2016-09-01 07:32:25	Which version of Java are you using?	xennygrimmato	2016-11-30 13:52:04
452	2016-09-01 17:07:43	<S_CODE_TOKEN>	kageiit	2016-11-30 13:52:04
452	2016-09-01 21:51:47	Does it happen deterministically ? It could it be a race condition between: - https://github.com/facebook/infer/blob/master/infer/lib/python/inferlib/analyze.py#L200 and - https://github.com/facebook/infer/blob/master/infer/src/backend/DB.ml#L356	jeremydubreil	2016-11-30 13:52:04
452	2016-09-01 22:37:07	The "jar jar" classpath entries such as com.android.support.support-annotations-24.1.1.jar.jar look fishy to me. Is infer itself responsible for the duplicate extensions?	jberdine	2016-11-30 13:52:04
452	2016-09-02 03:07:14	It is happening 100% of the time. we are on buck head	kageiit	2016-11-30 13:52:04
452	2016-09-13 23:33:22	This seems to be only happening when running with `-r`	kageiit	2016-11-30 13:52:04
452	2016-09-15 02:27:18	Yes, that is right. Using `--reactive`, I am able to reproduce the issue.	jeremydubreil	2016-11-30 13:52:04
452	2016-11-30 13:52:04	Optimistically closing, please reopen if this problem remains with 0.9.4.	jberdine	2016-11-30 13:52:04
451	2016-08-31 01:09:48	This avoids the need to download the ocaml compiler and building it, if the system one is already $SUPP_OCAML_VERSION which is 4.02.3 as of now.	ronin13
451	2016-08-31 09:13:02	Thanks! Just for code style consistency, could you wrap the comments at closer to column 100, and change capitalization and punctuation to match the existing comments?	jberdine
451	2016-08-31 19:30:26	Done.	ronin13
451	2016-09-01 03:15:38	Thanks @ronin13! @facebook-github-bot shipit	jvillard
451	2016-09-26 22:10:18	Tagging to clarify that this PR needs to be updated before we can proceed with it.	jberdine
451	2017-02-27 21:04:53	I've tried looking at this, and it seems to be possible to figure out if the required version matches the version of the system compiler if it's acceptable that build-infer.sh would fail if a system compiler is not currently installed. But I don't think this is a great idea since it's easy to install opam without an installer system compiler. What about adding an environment variable to build-inf…	3flex
451	2017-02-28 08:49:33	Thanks for looking into this @3flex. Here's how I think about it, but I'm happy to change my mind if we find a solution that is more streamlined for everyone: 1. For default no-hassle installation, do `./build-infer.sh` 2. For all other worflows, there's an "expert mode", which is just the usual `./autogen.sh && ./configure && make && sudo make install` (`./autogen.sh` not needed for the releases…	jvillard
451	2017-02-28 16:05:56	Good to know - I was wondering if build-infer.sh was the canonical install method, but if there are two methods as you described that works. I've been hacking on the Dockerfile a bit to try and bring the resulting image size down (it's currently 4GB+) and it would be easier to use the manual method to install in the Dockerfile than rely on build-infer.sh which is designed for ease of use. For tha…	3flex
450	2016-08-30 07:28:37	I build successful if I just use the commond xcodebuild I build my ios app with command infer,but I got the error as follows: /Users/selmazhang/workspace/house_ios_codeCheck/src/Classes/Crash/Base/QHCrashAsyncThread_current.S:16:1: error: expected identifier or '(' .text ^ /Users/selmazhang/workspace/house_ios_codeCheck/src/Classes/Crash/Base/QHCrashAsyncThread_current.S:212:1: error: unknown typ…	zhangying19871987	2016-09-22 15:51:58
450	2016-08-30 18:48:29	Could you paste the full output of infer please? Please use a paste site such as https://gist.github.com/.	jvillard	2016-09-22 15:51:58
450	2016-08-31 01:22:58	Could you try applying the following diff and running infer again to see if it fixes your issue? Thanks! https://gist.github.com/jvillard/5fd9b9dc32a402aa5347edc5d327f45b	jvillard	2016-09-22 15:51:58
450	2016-08-31 03:09:30	please tell me what can I do	zhangying19871987	2016-09-22 15:51:58
450	2016-08-31 03:12:13	The all information that I can give is : I build successful if I just use the commond xcodebuild I build my ios app with command infer,but I got the error as follows: /Users/selmazhang/workspace/house_ios_codeCheck/src/Classes/Crash/Base/QHCrashAsyncThread_current.S:16:1: error: expected identifier or '(' .text ^ /Users/selmazhang/workspace/house_ios_codeCheck/src/Classes/Crash/Base/QHCrashAsyncT…	zhangying19871987	2016-09-22 15:51:58
450	2016-08-31 03:12:40	I do not change anything about infer	zhangying19871987	2016-09-22 15:51:58
450	2016-09-01 03:09:15	What I meant was: What happens if you replace infer/lib/clang_wrappers/hijack_and_normalize_clang_command.sh with this: https://gist.github.com/jvillard/9649b78fff071179509cd2dc2a254680 ?	jvillard	2016-09-22 15:51:58
450	2016-09-01 03:45:15	I replace infer/lib/clang_wrappers/hijack_and_normalize_clang_command.sh with this: https://gist.github.com/jvillard/9649b78fff071179509cd2dc2a254680 It seems I got the same errors. This is the all output [1.txt](https://github.com/facebook/infer/files/448783/1.txt)	zhangying19871987	2016-09-22 15:51:58
450	2016-09-01 16:55:34	I looked at full output and it seems that infer is failing to build code in `assembler-with-cpp` language. I'll try to play with some small examples to see if infer works at all with `assembler-with-cpp`, but I suspect issue may be hidden further. @zhangying19871987 It would greatly help me to debug issue sooner if I could get my hands on standalone repro. It'd be great if you could run following…	akotulski	2016-09-22 15:51:58
450	2016-09-01 17:50:41	I couldn't reproduce the issue on small example (file that failed to compile and is coming from https://github.com/bang590/JSPatch) - it compiles fine for me. For posteriority, this is what I ran: <S_CODE_TOKEN>	akotulski	2016-09-22 15:51:58
450	2016-09-02 01:34:32	I run following command and the result is [repro.txt](https://github.com/facebook/infer/files/451021/repro.txt) And I can give you the file QNCore/QNCore/QNCrashGuard/3rd/JSPatch/Extensions/JPCFunction/libffi/src/x86/darwin64_x86_64.S [darwin64_x86_64.S.zip](https://github.com/facebook/infer/files/451025/darwin64_x86_64.S.zip)	zhangying19871987	2016-09-22 15:51:58
450	2016-09-02 09:04:28	I have another app, I replace infer/lib/clang_wrappers/hijack_and_normalize_clang_command.sh with this: https://gist.github.com/jvillard/9649b78fff071179509cd2dc2a254680 I build successful if I just use the commond xcodebuild If I build my ios app with command infer, I got the error as follows: [1.txt](https://github.com/facebook/infer/files/451594/1.txt)	zhangying19871987	2016-09-22 15:51:58
450	2016-09-09 10:37:08	I believe I managed to reproduce similar problem and fix it in https://github.com/facebook/infer/commit/0817ab0ec221d97c6685e0f22f88c967b2b471df To quickly test the change, could you replace `infer/lib/clang_wrappers/hijack_and_normalize_clang_command.sh` with version from master? https://github.com/facebook/infer/blob/0817ab0ec221d97c6685e0f22f88c967b2b471df/infer/lib/clang_wrappers/hijack_and_n…	akotulski	2016-09-22 15:51:58
450	2016-09-12 08:40:50	It was fixed this issue. Thanks a lot.	zhangying19871987	2016-09-22 15:51:58
450	2016-09-22 15:51:58	Infer 0.9.3 has been released, please try and reopen this issue if the problem remains.	jberdine	2016-09-22 15:51:58
449	2016-08-30 05:26:52	i install infer from brew ,but the inferTraceBugs not found <img width="569" alt="677feb40-b19f-43f5-a6ee-56f16ed7346d" src="https://cloud.githubusercontent.com/assets/846525/18075292/0a392b12-6ea6-11e6-9763-130653740105.png">	yishuiliunian	2016-08-31 15:44:45
449	2016-08-30 17:39:59	Is this infer 0.9.2?	jvillard	2016-08-31 15:44:45
449	2016-08-31 02:32:48	Infer version v0.8.1	yishuiliunian	2016-08-31 15:44:45
449	2016-08-31 15:44:45	Upgrading to 0.9.2 with brew should fix this. Please reopen if it doesn't.	jvillard	2016-08-31 15:44:45
448	2016-08-29 09:17:41	Too much processes: <S_CODE_TOKEN> High load: `load average: 19.18, 7.57, 4.23` My OS is centos7, release: 7.2.1511.	chen881129	2016-09-02 14:29:56
448	2016-08-29 09:40:07	I think by default infer uses as many processes as there are cores on the machine (specifically, the result of `getconf _NPROCESSORS_ONLN 2>/dev/null`). How many cores your machine has? If you are using `infer -- make ...` or `infer -- buck build ...`, you can use `-l` option limit load average. You can also decrease number of parallel jobs, by passing `-j` flag.	akotulski	2016-09-02 14:29:56
448	2016-09-02 14:29:56	Closing issue for now, feel free to reopen if you need further assistance	akotulski	2016-09-02 14:29:56
447	2016-08-28 15:40:41	Traceback (most recent call last): File "/usr/local/bin/../Cellar/infer/0.9.2/bin/../lib/infer/infer/lib/python/infer.py", line 18, in <module> from inferlib import analyze, config, utils File "/usr/local/Cellar/infer/0.9.2/lib/infer/infer/lib/python/inferlib/analyze.py", line 26, in <module> from . import config, issues, utils File "/usr/local/Cellar/infer/0.9.2/lib/infer/infer/lib/python/inferl…	tudorturcanu	2016-08-30 07:51:32
447	2016-08-29 15:44:42	Thanks for the report. What does `locale` report to you?	jvillard	2016-08-30 07:51:32
447	2016-08-30 07:27:19	hey, tnx for your support. locale LANG= LC_COLLATE="C" LC_CTYPE="UTF-8" LC_MESSAGES="C" LC_MONETARY="C" LC_NUMERIC="C" LC_TIME="C" LC_ALL=	tudorturcanu	2016-08-30 07:51:32
447	2016-08-30 07:28:50	You can try: `export LC_ALL=en_US.UTF-8`	xennygrimmato	2016-08-30 07:51:32
447	2016-08-30 07:51:32	it works. tnx.	tudorturcanu	2016-08-30 07:51:32
446	2016-08-25 09:26:54	The infer version I used is V0.9.2. when I execute infer -- xcodebuild -workspace QQNews.xcworkspace -scheme QQNews -configuration Debug -sdk iphoneos I met the error clang -cc1as: error: error reading '/var/folders/yt/mcn2wbd112g1pyjcn84h4c3h0000gn/T/darwin64_x86_64-c68750.s'	zhangying19871987	2016-09-22 15:52:41
446	2016-08-26 01:21:24	Thanks for the report @zhangying19871987 Could you edit [this line](https://github.com/facebook/infer/blob/a31a735e355aeb0cb28377c7b25583c4bd374e2e/infer/lib/clang_wrappers/hijack_and_normalize_clang_command.sh#L30) to change <S_CODE_TOKEN> to <S_CODE_TOKEN> and report back?	jvillard	2016-09-22 15:52:41
446	2016-08-29 03:32:08	After I edit the line, I got the same error as follows: clang -cc1as: error: error reading '/var/folders/yt/mcn2wbd112g1pyjcn84h4c3h0000gn/T/darwin64_x86_64-08684d.s' Command /Users/selmazhang/workspace/infer-osx-v0.9.2/infer/lib/python/inferlib/../../../lib/xcode_wrappers/clang failed wi th exit code 1 *\* BUILD FAILED ** The following build commands failed: CompileC /Users/selmazhang/Library/De…	zhangying19871987	2016-09-22 15:52:41
446	2016-08-29 09:33:11	which version of xcode are you using (you can run `xcodebuild -version` to find out)?	akotulski	2016-09-22 15:52:41
446	2016-08-30 01:52:32	Xcode 7.3 Build version 7D175	zhangying19871987	2016-09-22 15:52:41
446	2016-08-30 03:27:56	I comment the line in infer/lib/clang_wrappers/hijack_and_normalize_clang_command.sh I change the line sed -e "s#^[[:space:]]\"([^\"]_)\" \"-cc1\" (._)\$# \"$CLANG_CC1_CAPTURE\" \"-cc1\" \2#g" | \ to #sed -e "s#^[[:space:]]\"([^\"]_)\" \"-cc1\" (._)\$# \"$CLANG_CC1_CAPTURE\" \"-cc1\" \2#g" | \ My ios app build success, but I got the print Analyzed 0 files No issues found So, I guess I cannot do t…	zhangying19871987	2016-09-22 15:52:41
446	2016-08-30 18:47:22	Could you paste the full output of infer prior to the changes please? Please use a paste site such as https://gist.github.com/.	jvillard	2016-09-22 15:52:41
446	2016-08-30 18:50:32	You could also try not executing -cc1as commands by inserting this line right after the `sed` line that you commented out (but uncomment the `sed` line as well): <S_CODE_TOKEN>	jvillard	2016-09-22 15:52:41
446	2016-08-31 01:22:10	More precisely, could try to apply this diff? Thanks! https://gist.github.com/jvillard/5fd9b9dc32a402aa5347edc5d327f45b	jvillard	2016-09-22 15:52:41
446	2016-08-31 03:14:54	The problem is I got the error when I compile my ios project clang -cc1as: error: error reading '/var/folders/yt/mcn2wbd112g1pyjcn84h4c3h0000gn/T/darwin64_x86_64-08684d.s' Command /Users/selmazhang/workspace/infer-osx-v0.9.2/infer/lib/python/inferlib/../../../lib/xcode_wrappers/clang failed wi th exit code 1 *\* BUILD FAILED ** The following build commands failed: CompileC /Users/selmazhang/Libra…	zhangying19871987	2016-09-22 15:52:41
446	2016-08-31 04:53:49	I try not executing -cc1as commands by inserting this line right after the sed line <S_CODE_TOKEN> and I got error as well: /Users/selmazhang/workspace/news_ios_codeCheck/QNCore/QNCore/QNCrashGuard/3rd/JSPatch/Extensions/JPCFunction/libffi/src/ar m/trampoline_armv7.S:3:1: error: expected identifier or '(' # GENERATED CODE - DO NOT EDIT ^ /Users/selmazhang/workspace/news_ios_codeCheck/QNCore/QNCor…	zhangying19871987	2016-09-22 15:52:41
446	2016-09-12 10:04:36	It was fixed this issue. Thanks a lot.	zhangying19871987	2016-09-22 15:52:41
446	2016-09-22 15:52:41	Infer 0.9.3 has been released, please try and reopen this issue if the problem remains.	jberdine	2016-09-22 15:52:41
445	2016-08-24 15:28:22	Traceback (most recent call last): File "/usr/local/bin/infer", line 18, in <module> from inferlib import analyze, config, utils File "/usr/local/Cellar/infer/0.8.1/libexec/infer/lib/python/inferlib/analyze.py", line 26, in <module> from . import config, issues, utils File "/usr/local/Cellar/infer/0.8.1/libexec/infer/lib/python/inferlib/config.py", line 18, in <module> CODESET = locale.getlocale(…	modLX4	2016-08-26 01:15:51
445	2016-08-24 16:07:45	You seem to be using version 0.8.1. This issue was fixed in [49adf59](https://github.com/facebook/infer/commit/49adf5933260836c17bc29b90a6ade50a803a83d). You can build infer from source using pre-built clang and facebook-clang-plugins binaries - [infer version 0.9.2](https://github.com/facebook/infer/releases/tag/v0.9.2)	xennygrimmato	2016-08-26 01:15:51
445	2016-08-26 01:15:51	Please reopen if there is still an issue with 0.9.2 (try `brew update && brew upgrade infer`).	jvillard	2016-08-26 01:15:51
444	2016-08-24 06:20:53	Fix Issue https://github.com/facebook/infer/issues/387 There is a error that python2.x not support ascii as default so we got <S_CODE_TOKEN>	Hackforid	2016-08-26 06:45:40
444	2016-08-24 06:21:55	Thank you for your pull request and welcome to our community. We require contributors to sign our Contributor License Agreement, and we don't seem to have you on file. In order for us to review and merge your code, please sign up at https://code.facebook.com/cla - and if you have received this in error or have any questions, please drop us a line at cla@fb.com. Thanks!	ghost	2016-08-26 06:45:40
444	2016-08-24 06:22:36	Thank you for signing our Contributor License Agreement. We can now accept your code for this (and any) Facebook open source project. Thanks!	ghost	2016-08-26 06:45:40
443	2016-08-24 06:16:04	Fix Issue https://github.com/facebook/infer/issues/387 There is a error that python2.x not support ascii as default so we got <S_CODE_TOKEN>	Hackforid	2016-08-24 06:20:29
443	2016-08-24 06:16:44	Thank you for your pull request and welcome to our community. We require contributors to sign our Contributor License Agreement, and we don't seem to have you on file. In order for us to review and merge your code, please sign up at https://code.facebook.com/cla - and if you have received this in error or have any questions, please drop us a line at cla@fb.com. Thanks!	ghost	2016-08-24 06:20:29
442	2016-08-18 14:14:32	use "mvn compile",all the project "BUILD SUCCESS",then I use "mvn clean". but there is something wrong : <S_CODE_TOKEN> who can help me?	windanchaos	2016-08-19 13:18:03
442	2016-08-18 14:18:06	Could you paste the contents of /tmp/javac_args_paldK6?	jvillard	2016-08-19 13:18:03
442	2016-08-18 14:24:41	<S_CODE_TOKEN>	windanchaos	2016-08-19 13:18:03
442	2016-08-18 14:27:09	"/tmp/annotations_INgf9Y.out",it contains nothing	windanchaos	2016-08-19 13:18:03
442	2016-08-18 14:27:14	I wonder why these "*.xml" files get included in the list of source files, that seems to be causing the issue.	jvillard	2016-08-19 13:18:03
442	2016-08-18 14:38:27	the xml contains dao of mysql like: > `<?xml version="1.0" encoding="UTF-8" ?> > <!DOCTYPE mapper PUBLIC "-//mybatis.org//DTD Mapper 3.0//EN" "http://mybatis.org/dtd/mybatis-3-mapper.dtd" > > <mapper namespace="com.mk.dao.AcctRoleDao" > > <resultMap id="BaseResultMap" type="com.mk.entities.AcctRole" > > <id column="role_id" property="roleId" jdbcType="INTEGER" /> > <id column="uid" property="uid"…	windanchaos	2016-08-19 13:18:03
442	2016-08-18 14:49:09	It looks like infer just adds every file from the source roots as source files, whereas it should probably add `*.java` files only: https://github.com/facebook/infer/blob/master/infer/lib/python/inferlib/capture/mvn.py#L57-L63 PS: you should use markdown to format your comments: <S_CODE_TOKEN> contents of files go in triple quotes like so: <S_CODE_TOKEN> <S_CODE_TOKEN>	jvillard	2016-08-19 13:18:03
442	2016-08-18 15:32:32	This looks similar to #418 .	xennygrimmato	2016-08-19 13:18:03
442	2016-08-19 03:37:51	does that means this kind of project can not be supported by infer?	windanchaos	2016-08-19 13:18:03
442	2016-08-19 05:26:10	@windanchaos : The project (i.e. a Java Maven project that builds) is supported by infer, but this bug will require a fix so that infer does not pick the `xml` files.	xennygrimmato	2016-08-19 13:18:03
442	2016-08-19 12:38:51	looks similar to #401 as well I'm working on a fix. Thanks all for the reports!	jvillard	2016-08-19 13:18:03
441	2016-08-16 01:14:57		xennygrimmato	2016-08-16 01:15:12
440	2016-08-12 17:42:38	Instead of returning `()` explicitly, use `ignore (f x)` to ignore whatever is returned by `f` and return `()`.	xennygrimmato	2016-11-24 10:14:32
440	2016-08-12 17:44:20	Please make this just one commit instead of four.	jvillard	2016-11-24 10:14:32
440	2016-09-26 22:10:50	Tagging to clarify that this PR needs to be updated before we can proceed with it.	jberdine	2016-11-24 10:14:32
440	2016-11-24 01:23:59	master xennygrimmato	my3190	2016-11-24 10:14:32
440	2016-11-24 10:14:32	The file was unused and has been deleted, closing this.	cristianoc	2016-11-24 10:14:32
439	2016-08-12 06:43:25	In file included from /Users/……/PRTimeFormatter/nspr/prtime.cp:78: In file included from /Applications/Xcode.app/Contents/Developer/Platforms/iPhoneSimulator.platform/Developer/SDKs/iPhoneSimulator9.3.sdk/System/Library/Frameworks/CoreFoundation.framework/Headers/CoreFoundation.h:19: In file included from /Users/……/infer/facebook-clang-plugins/clang/install/bin/../include/c++/v1/math.h:309: In fi…	stellaloveK	2016-11-30 21:42:05
439	2016-08-12 16:07:00	Thanks for your bug report. It looks like something went bad in replacing your compiler with Infer's own version of clang. Can you please provide more information? Please include: - the command you used to run infer - the full output (please use https://gist.github.com/ or equivalent) - the contents of toplevel.log (also on https://gist.github.com/) There's no way to skip the compilation of some …	jvillard	2016-11-30 21:42:05
439	2016-08-13 03:22:48	- command: infer -- xcodebuild -project testInfer.xcodeproj -target testInfer -configuration Debug -sdk iphonesimulator9.3 -hideShellScriptEnvironment -arch i386 - full output: [https://gist.github.com/stellaloveK/8a728d2e4774c78ecf35d1b933b84ddf](https://gist.github.com/stellaloveK/8a728d2e4774c78ecf35d1b933b84ddf) - what is toplevel.log?? In my project, there are many subprojects, can skip a su…	stellaloveK	2016-11-30 21:42:05
439	2016-08-31 06:35:12	i aslo want to skip some files,for example Pods. how to to it? --skip-clang-analysis-in-path not work. Command: - infer --skip-clang-analysis-in-path /Volumes/OTHER/xxx/Pods --skip-translation-headers /Volumes/OTHER/xxx/Pods -- xcodebuild -workspace xxx.xcworkspace -scheme xxx -sdk iphonesimulator	mikechengwei	2016-11-30 21:42:05
439	2016-11-30 21:42:05	This issue may be resolved by using the xcpretty integration for xcodebuild in the current 0.9.4 release. Optimistically closing, but please reopen if the problem remains.	jberdine	2016-11-30 21:42:05
438	2016-08-11 16:46:01	In OS X 10.11.6, Infer 0.9 failed to build with this stack trace: <S_CODE_TOKEN> This is a known python bug: it doesn't react well to non-Linux locales: https://bugs.python.org/issue18378 These were my locale environment variables: <S_CODE_TOKEN> One workaround was to do this: `$ export LC_ALL=en_US.UTF-8`	hmijail	2016-08-17 10:49:45
438	2016-08-12 16:13:27	I cannot reproduce your issue with the same locale settings on 10.10.5. That said, a simple fix would be to catch this error when we call `locale.setlocale()` in [config.py](https://github.com/facebook/infer/blob/master/infer/lib/python/inferlib/config.py#L17-L20) and fall back to our default `'ascii'` codeset in that case too. Would you mind submitting a PR to that effect if that fixes your issu…	jvillard	2016-08-17 10:49:45
438	2016-08-16 19:18:59	I just hit the same bug by running Infer inside a Linux VM inside osx. I'll look into it.	jvillard	2016-08-17 10:49:45
438	2016-08-17 10:49:45	Thanks for the report! This should be fixed in 49adf5933260836c17bc29b90a6ade50a803a83d	jvillard	2016-08-17 10:49:45
437	2016-08-11 08:40:39	- Brief description of modules and some functions provided by them	xennygrimmato
437	2016-08-11 16:31:54	@jberdine @jvillard do we have a Makefile target to generate ocamldoc from the code? Just wondering what should go in .mli/.rei files directly vs in README.md files.	cristianoc
437	2016-08-11 20:27:46	Last time I tried, ocamldoc fell over on infer. It was a while ago though. Still, the documentation comments can sometimes be shown by merlin (like show type, but show the doc comment) using merlin-document in emacs or however other editors expose it. The doc comments also can be shown in the auto-completion pop-ups. So I would say to take at least that perspective: put documentation at the level…	jberdine
437	2016-08-17 10:36:43	So, should I add comments to source files instead of Readme files to continue with this?	xennygrimmato
437	2016-08-17 16:26:33	@xennygrimmato yes I think that's better. There's value, in the README, to explain what the concepts and parts are: there's a call graph, there's a control-flow graph, perhaps what their main function is, big picture kind of description. But for the details of each module, especially those details that are likely to need to be maintained when those modules evolve over time, it's best to have comm…	cristianoc
437	2016-09-26 22:11:15	Tagging to clarify that this PR needs to be updated before we can proceed with it.	jberdine
436	2016-08-10 19:31:38	I am trying to understand the `do_analysis` function/expression present in `Interproc.ml`: <S_CODE_TOKEN> From what I understand, all the defined Nodes in the CG are extracted, after which CFG for each call is created. I am guessing each procedure in the CG is traversed, and after creation of the CFG, it's analysis is stored on disk. I don't understand what exactly is happening in this function t…	xennygrimmato
435	2016-08-10 14:17:04	Documenting functionality of various files in the infer source code might be beneficial to contributors now and in the future. Since there is no comprehensive documentation regarding the contents of the infer source code and their functionality, I would like to start writing documentation for the project. However, I am still new to the codebase and not strongly aware of all components of infer. I…	xennygrimmato
435	2016-08-10 14:19:33	More documentation is always good. If you submit a PR we'll definitely look at it.	jvillard
435	2016-08-10 14:26:12	Ok, I'll create a PR to start off. Thanks!	xennygrimmato
435	2016-08-10 14:48:42	This is the starting point: <S_CODE_TOKEN>	cristianoc
434	2016-08-09 19:17:29	Does infer provide a function to get the list of all methods defined within a Java class? Specifically, I want to check whether a certain class has both - `equals( )` as well as `hashCode( )` methods defined, identical to [this](https://github.com/SonarQubeCommunity/sonar-findbugs/blob/master/src/main/resources/org/sonar/l10n/findbugs/rules/findbugs/HE_USE_OF_UNHASHABLE_CLASS.html) rule in FindBu…	xennygrimmato
434	2016-08-09 23:37:48	You can implement a cluster checker like [this](https://github.com/facebook/infer/blob/master/infer/src/checkers/checkers.ml#L189) one that will be passed all of the procedures declared in a file (check the `all_procs` field). This isn't quite right for inner classes, but will catch most cases (I can explain the workarounds required for the inner class case if you are interested).	sblackshear
433	2016-08-09 10:01:48	I wrote a demo to test the capability between Findbugs and Infer. Here's class `Utilz`: <S_CODE_TOKEN> Here's the activity: <S_CODE_TOKEN> Infer could hunt the _NULL_DEREFERENCE_ in <S_CODE_TOKEN> And findbugs could hunt the other <S_CODE_TOKEN>	liweijian
433	2016-08-09 12:16:07	Thanks for the report. We'll look into it. It looks like infer finds out bug in `lstLen` but then it gets filtered out. If you run infer in debug mode (`infer -g ...`), you'll see null dereference in `[B5]` bucket.	akotulski
433	2016-08-10 02:06:28	Thank you @akotulski ,I was curious why Infer ignore `lstLen` in that case?	liweijian
433	2016-11-30 23:16:40	Our filtering heuristics tend to rank reports where an explicit flow of null to a dereference site is observed as high-confidence, and reports where a variable is compared to `null` and then dereferenced (such as the example here) as low-confidence. The reason is that reports for the latter reason can often be false positives when the comparison to `null` is in a callee. That said, there are ofte…	sblackshear
432	2016-08-09 08:17:03	In a checker, I want to find statements in a Java source code in which modulo 1 operations are being performed. For example: <S_CODE_TOKEN> In order to do this, I am trying to use some thing similar to: [this line in checkers.ml](https://github.com/facebook/infer/blob/master/infer/src/checkers/checkers.ml#L186). - How do I check if a certain line contains an expression with a `Binop.Mod` operator…	xennygrimmato
432	2016-08-09 16:04:34	@sblackshear could you provide some pointers how to write such checker?	akotulski
432	2016-08-09 18:01:11	Hi @xennygrimmato, [Here](https://github.com/facebook/infer/blob/master/infer/src/checkers/liveness.ml) is a simple checker that you can imitate to get started. This checker computes the set of live variables at each program points, which requires traversing each instruction and expression type in SIL. Once you've created a checker that looks like this, you can add it to the checkers to be run in…	sblackshear
431	2016-08-08 13:36:36	- I ran infer for the first time using `infer -- mvn package` I got a report consisting of some bug descriptions. - Made some changes in my source code to fix some of the bugs. - Ran `mvn clean` - Ran `infer --reactive -- mvn package` I got a new report, saying no issues were found. I was expecting infer to show the previous report minus the bugs that I fixed, but instead it showed that there wer…	xennygrimmato	2016-08-08 13:41:06
431	2016-08-08 13:41:06	This is the expected behaviour. `--reactive` will only show newly introduced bugs as it will only analyze changed files. See also http://fbinfer.com/docs/infer-workflow.html#differential-workflow	jvillard	2016-08-08 13:41:06
430	2016-08-06 13:14:49	I ran `infer -- gradle build`on [Mozilla Rhino](https://github.com/mozilla/rhino). <S_CODE_TOKEN> Lines `127-129` in [`NativeCallSite.java`](https://github.com/mozilla/rhino/blob/master/src/org/mozilla/javascript/NativeCallSite.java#L127-L132): <S_CODE_TOKEN> It seems that the object `cs` won't be `null` on [Line 132](https://github.com/mozilla/rhino/blob/master/src/org/mozilla/javascript/NativeC…	xennygrimmato
430	2016-08-08 09:07:46	Thanks for the report. Could you please run `inferTraceBugs` and dump the trace corresponding to that NULL_DEREFERENCE report? That would help us see why Infer thinks `obj` can be null here. Thank you!	jvillard
430	2016-08-08 09:13:03	[Here's the trace](https://gist.github.com/xennygrimmato/3980d96224bbf6e9d2eee55879417ec4).	xennygrimmato
429	2016-08-05 23:19:06	a) An update to build-infer.sh to avoid downloading/building 4.02.3 ocaml compiler when it is already present. b) Add the ifdef to avoid this error on glibc systems: <S_CODE_TOKEN>	ronin13	2016-08-12 16:03:02
429	2016-08-05 23:19:48	Thank you for your pull request and welcome to our community. We require contributors to sign our Contributor License Agreement, and we don't seem to have you on file. In order for us to review and merge your code, please sign up at https://code.facebook.com/cla - and if you have received this in error or have any questions, please drop us a line at cla@fb.com. Thanks!	facebook-github-bot	2016-08-12 16:03:02
429	2016-08-05 23:29:05	Thank you for signing our Contributor License Agreement. We can now accept your code for this (and any) Facebook open source project. Thanks!	ghost	2016-08-12 16:03:02
429	2016-08-09 14:02:43	Thanks for the pull request! Regarding a) We create separate opam switch intentionally to not pollute default opam switch (in case someone uses it for other ocaml development). The downside I know about is that ocaml needs to be rebuilt (but only once). We introduced that logic to build-infer recently and we may revisit it in the future. Regarding b) Interesting find. Does compilation fail for yo…	akotulski	2016-08-12 16:03:02
429	2016-08-09 14:21:42	> We create separate opam switch intentionally to not pollute default opam switch (in case someone uses it for other ocaml development). The downside I know about is that ocaml needs to be rebuilt (but only once). Yes, even with this, it clones a separate compiler but it clones from existing one rather than downloading and building 4.02.3 compiler again even if it is installed. As you can see fro…	ronin13	2016-08-12 16:03:02
429	2016-08-09 15:19:04	> Yes, even with this, it clones a separate compiler but it clones from existing one rather than downloading and building 4.02.3 compiler again even if it is installed. I missed that part. Does it really work like this? I tried to reproduce what your pull request does on my mac and opam is still downloading and compiling ocaml with following script: <S_CODE_TOKEN>	akotulski	2016-08-12 16:03:02
429	2016-08-09 15:29:12	> ALIAS_SWITCH=$(opam config var switch) > > OPAMSWITCH="infer-4.02.3" > opam switch install -j 4 $OPAMSWITCH --alias-of $ALIAS_SWITCH || true Regarding this, I believe (not an opam expert), it will download only if `opam config var switch` returns a switch which doesn't map to 4.02.3 installed as the default. So, for me, by default, <S_CODE_TOKEN> Full config: https://gist.github.com/ronin13/938…	ronin13	2016-08-12 16:03:02
429	2016-08-09 15:29:51	Thanks @ronin13! Could you split this into two separate pull requests since the two changes are not very closely related. Also, could you change the comment in build-infer.sh to refer to $OCAML_VERSION instead of 4.02.3 so that it stays accurate as we upgrade. And the comment would be better wrapped at 100 columns.	jberdine	2016-08-12 16:03:02
429	2016-08-09 16:52:52	@jberdine Yes, will do, will file a separate pull request for the ocaml one.	ronin13	2016-08-12 16:03:02
429	2016-08-10 23:29:12	I have updated the pull request with only the build fixes. I will submit the build-infer.sh fix in a separate pull request as discussed earlier.	ronin13	2016-08-12 16:03:02
429	2016-08-11 18:31:59	The PR seems to contain both changes still.	jvillard	2016-08-12 16:03:02
429	2016-08-11 18:40:56	Sorry about that, fixed now.	ronin13	2016-08-12 16:03:02
429	2016-08-18 14:40:45	@ronin13 thanks for the fix! If you can submit your other change as a new PR I'll be happy to merge it in as well.	jvillard	2016-08-12 16:03:02
429	2016-08-19 18:12:27	@jvillard Thanks, will submit the other pull request soon.	ronin13	2016-08-12 16:03:02
429	2016-08-31 01:12:26	@jvillard @jberdine Submitted the pull request for build-infer here https://github.com/facebook/infer/pull/451	ronin13	2016-08-12 16:03:02
428	2016-08-05 09:25:07	I am writing a checker and I want to print some logs in order to see what's happening under the hood, in order to debug the checker. I am trying to use `L.err "Sample Log Message %a@." Procname.pp proc_name;`, but it doesn't print anything on STDOUT, and the `infer-out/log/analyzer_err` and `infer-out/log/analyzer_out` files are empty. What is the best way to perform logging and debugging while w…	xennygrimmato	2016-09-22 16:24:28
428	2016-08-05 10:53:47	Hello @xennygrimmato, To use `L.err`/`L.out` you have to be in developer mode, which means you need to invoke infer with the `--developer-mode` argument (as you can see [here](https://github.com/facebook/infer/blob/fe780cb6ffd236cf618c2f9b63b03ddd2de18764/infer/src/backend/logging.ml#L142-L148)) But even if you use that, there may be many different processes running one after the other during the…	martinoluca	2016-09-22 16:24:28
428	2016-08-05 11:44:01	Thanks @martinoluca , using `L.stderr` worked for me, but `L.stdout` didn't.	xennygrimmato	2016-09-22 16:24:28
428	2016-09-22 16:24:28	The situation should be a bit better since [f30b6e3](https://github.com/facebook/infer/commit/f30b6e39db55b9c1ba6c02e5544abd2b36e598a2). In particular, `L.err` and `L.out` should reliable produce output in log files under the results directory when run in `--stats` or `--debug` modes. Please reopen if this issue persists.	jberdine	2016-09-22 16:24:28
427	2016-08-04 20:29:23	We ran the [SATE V Ockham Sound Analysis Criteria](https://samate.nist.gov/SATE5OckhamCriteria.html) to better understand sound analyzers. Would anyone be interested in running Infer for another Ockham? Basically that consists of running an analyzer on a substantial set of code that we select and sending us the results. We'd also appreciate answering questions about details of the results that ar…	brotherpaul143	2016-09-19 21:57:58
427	2016-08-09 11:28:53	@brotherpaul143 Thanks for your interest in Infer. Perhaps there is some oversight, but as far as we understand Infer does not satisfy the SATE criteria. Infer produces two basic forms of output: 1) specifications of procedures / functions / methods, and 2) issue reports for property violations. Only the inferred specifications are claimed to be sound (subject to some idealistic and optimistic as…	jberdine	2016-09-19 21:57:58
427	2016-08-09 12:27:48	The Ockham criteria was established to highlight the strength of analyzers using rigorous inference, in contrast to those that use heuristics. It does not require that all results be absolutely correct (halting problem, after all). Rather, are there some results that are correct? Since Infer results of {P} f(x) {Q} are always correct, given the qualifications you mention, I believe Infer would be…	brotherpaul143	2016-09-19 21:57:58
427	2016-08-16 12:34:39	@brotherpaul143 it seems that Infer and SATE use two opposite definitions of correct/sound. From your website: "1. The tool is claimed to be sound." and "Sound means every finding is correct. The tool need not produce a finding for every site; that is completeness." This is simply not the case for Infer: reports made by Infer may not correspond to an actual weakness in the code. Note that Infer i…	jvillard	2016-09-19 21:57:58
427	2016-08-16 13:35:54	I agree with you, @jvillard Please note that Ockham uses the term "finding". The use of "finding" allows an additional level of interpretation. As you point out, "if Infer doesn't report on a procedure, then that procedure has no bugs". The _lack_ of a report is a finding for Ockham's purposes. That is, users can absolutely depend on the fact that no bug reportfrom Infer means that the procedure …	brotherpaul143	2016-09-19 21:57:58
427	2016-08-16 17:09:36	It is unclear how Infer's "findings" could be evaluated or validated. For example, suppose that for a function `f` Infer computes a specification `{P} f(x) {Q}`. If Infer is wrong, how can this be demonstrated? It seems that it would finding a state that satisfies `P` from which executing `f(x)`, subject to Infer's idealistic and optimistic assumptions, either crashes or returns in a state that d…	jberdine	2016-09-19 21:57:58
427	2016-08-16 18:33:29	@jberdine asks, "Do you have something else in mind?" Yes. There are lots of steps and checks and details and caveats and conditions, but the basic outline is as follows. We choose a test suite with known bugs. If Infer fails to report a bug, then it doesn't satisfy the SATE VI Ockham Criteria. I appreciate @jberdine and @jvillard responding to my inquiry. I'm a little surprised with what I perce…	brotherpaul143	2016-09-19 21:57:58
427	2016-08-18 10:07:18	@brotherpaul143, Thanks for bringing this up, and I don't mean to be off-putting. What you're interpreting as reluctance is more wariness, and the expectation that the reality of how gray questions of soundness and completeness are for tools like Infer undermines the viability of these sorts of exercises. In particular, Infer uses both sound techniques and heuristics which are neither sound nor c…	jberdine	2016-09-19 21:57:58
427	2016-08-18 10:38:49	@brotherpaul143 I think a good summary is that Infer comes from sound design principles, makes unsound compromises and heuristics where it makes sense. In particular, Infer tries to maximize the value given to developers, over soundness or completeness concerns. Now that all the provisos are out of the way, the main question is whether, given these provisos, you think that the results will be use…	cristianoc	2016-09-19 21:57:58
427	2016-08-18 10:45:46	As a side note, I like to split things up in 2 separate aspects: report rate and fix rate. Report rate measures how many defects that exist, are reported. Fix rate measures how many reported issues are fixed by developers. The reason for split things up in this way is that: first, the developer is part of the picture, the source of the value judgement. So the focus is to issue reports that bring …	cristianoc	2016-09-19 21:57:58
427	2016-08-19 13:48:15	@cristianoc thanks, I believe I understand now. Infer's approach sounds eminently practical. You're right though: with the heuristics filtering results before they reach the user, Infer is not a candidate for the Ockham criteria track in SATE VI. However, Infer would fit very well in other tracks in SATE VI. Again, thanks for patiently answering my questions, @jberdine and @jvillard too.	brotherpaul143	2016-09-19 21:57:58
426	2016-08-04 18:20:48	The example of [adding-checker](http://fbinfer.com/docs/adding-checkers.html) uses an old revision for explanation. I have used a function defined in `patternMatch.ml` to replicate the use using the latest revision.	xennygrimmato	2016-08-18 17:45:28
426	2016-08-18 17:38:29	I've changed `sil.rei` to `Sil.rei`.	xennygrimmato	2016-08-18 17:45:28
426	2016-08-18 17:45:32	Thanks @xennygrimmato!	jvillard	2016-08-18 17:45:28
425	2016-08-04 12:08:24	I want to write a custom checker for Java programs to process the contents of a `try...catch` block, specifically to perform some processing on the contents of the `catch` block. From whatever code I read, I could figure out the following: - `Cfg.Procdesc.iter_instrs do_instr proc_desc` iterates over the instructions of a procedure node in the CFG and executes `do_instr` on each instruction. - `P…	xennygrimmato
425	2016-08-05 08:53:42	For understsanding the CFG created when a `try...catch` is present, I used the following piece of code: <S_CODE_TOKEN> CFG dot diagram: [trycatch.pdf](https://github.com/facebook/infer/files/403420/trycatch.pdf) In the node named `18: method_body` in the CFG diagram, a line that I think would be particularly useful for me is: <S_CODE_TOKEN> I am guessing that a method_body node with the **`CatchV…	xennygrimmato
425	2016-08-09 09:56:38	<S_CODE_TOKEN> I guess [these lines](https://github.com/facebook/infer/blob/master/infer/src/IR/Cfg.re#L61-#L62) in `Cfg.re` give me the list of nodes in the procedure, so it won't be a problem.	xennygrimmato
425	2016-08-09 18:34:12	> How do I find out whether a certain line is enclosed within a try block, or is followed by a catch block? This is going to be a bit cumbersome with our current checkers setup, but it can be done in a hacky way. Let me explain how to do this by modifying the `exec_instr` function in the checker [here](https://github.com/facebook/infer/blob/master/infer/src/checkers/liveness.ml). <S_CODE_TOKEN> I…	sblackshear
425	2016-08-09 19:57:10	Thanks for the reply, @sblackshear ! To check if `_pvar` in `let is_catch_pvar _pvar = failwith "implement me" in` is a `catch`, do I need to compare it with the `handler.JBir.e_catch_var` type? I am unable to traverse to that variable in Atom - it seems to be in Sawja Javalib.	xennygrimmato
425	2016-08-09 23:34:21	Yes, you won't be able to do it using the Sawja type. I believe you'll need to do it in a slightly hacky way: a string comparison on the name of the `pvar`.	sblackshear
425	2016-08-15 20:08:35	@sblackshear : For String comparison, I'm using `Pvar.to_string _pvar = "CatchVar"`, since the icfg.dot file seemed to have a node containing `n$13=*&CatchVar53:class java.lang.Object *`. However, I couldn't find a concrete name for a "catch" program variable, as other parts of the code seem to be using `JBir.e_catch_var` instead of String comparison. I tried string comparison of pvar with "catch…	xennygrimmato
424	2016-08-04 08:56:03	Typo in checkers.ml	xennygrimmato	2016-08-04 12:18:08
424	2016-08-04 08:56:53	Thank you for your pull request and welcome to our community. We require contributors to sign our Contributor License Agreement, and we don't seem to have you on file. In order for us to review and merge your code, please sign up at https://code.facebook.com/cla - and if you have received this in error or have any questions, please drop us a line at cla@fb.com. Thanks!	ghost	2016-08-04 12:18:08
424	2016-08-04 10:29:13	Thank you for signing our Contributor License Agreement. We can now accept your code for this (and any) Facebook open source project. Thanks!	ghost	2016-08-04 12:18:08
423	2016-08-03 13:00:24	This is in reference to #422 . Consider that an object of type `T` is null and is being dereferenced, within a `try...catch` that handles `NullPointerException`. Shouldn't this be treated differently from a case in which the `try...catch` doesn't handle the null dereference at all? From how I see this, probably we can show a warning to the user, saying, `"Maybe you should handle this derefence pr…	xennygrimmato	2017-01-12 19:16:11
423	2016-08-03 14:36:27	Strictly speaking, it's true that the code will not generate an NPE. That said, the choice Infer makes is to report anyway. If a project deliberately catches `NullPointerException`, Infer will produce a lot of unintended reports. For such projects (if they exist), a different message would help. I suspect that it would be hard to implement that behaviour in infer: if `foo()` dereferences null, th…	jvillard	2017-01-12 19:16:11
423	2016-08-03 14:55:46	Thanks for the info. Just curious to know: - Which source files contain the logic for maintaining context and for composition?	xennygrimmato	2017-01-12 19:16:11
423	2016-08-04 10:10:46	It seems that the `type t` represents the Graph, `Procname.t` represents each node in the Graph and `Cfg.re` has functions to modify the graph. Is my understanding correct?	xennygrimmato	2017-01-12 19:16:11
423	2016-08-04 12:43:38	Which `type t` are you talking about? `git grep 'type t\b' infer/src/` returns 223 results ;) `Procname` is a module for procedure names. A `Cfg` object contains the control-flow graph of all the functions defined in a given file, but by no means of all the procedures in a program. Those are stored on disk in infer-out/captured/. The logic to analyse functions and in which order lives in ondemand…	jvillard	2017-01-12 19:16:11
423	2017-01-12 19:16:11	Seems like we can close this, please re-open if not.	jvillard	2017-01-12 19:16:11
422	2016-08-03 10:05:44	My code: <S_CODE_TOKEN> Infer result: <S_CODE_TOKEN> Since the null value dereferenced is wrapped by a `try ... catch`, I think may Infer should ignore it?	liweijian	2016-08-03 10:52:22
422	2016-08-03 10:52:22	Hello @liweijian, What you are discussing here is still a null dereference in practice, despite it being handled by the `catch` block. In general, the presence of a potential null dereference in your code means that there's something wrong with the implementation itself, and you should avoid this situation by handling it correctly. Do you have a specific use case in mind such that this kind of pa…	martinoluca	2016-08-03 10:52:22
421	2016-08-03 09:37:16	This is my error log,pls help me.Tks! caoxiaodeMacBook-Pro:app-mararun-android caoxiao$ infer -- ./gradlew build Traceback (most recent call last): File "/usr/local/bin/infer", line 183, in <module> main() File "/usr/local/bin/infer", line 131, in main touch_if_present=not args.continue_capture) File "/usr/local/Cellar/infer/0.8.1/libexec/infer/lib/python/inferlib/analyze.py", line 182, in reset_…	onion4	2016-08-03 10:56:22
421	2016-08-03 10:11:09	Wrap the log with markdown tag would make us easier. And we need more info: 1. How would you install infer? (brew or compile the source code yourself?) 2. Can you build the code by just `./gradlew build` without _infer_? 3. Try to copy your code to another directory(Not in the dropbox file), and `./gradlew clean`, than try again?	liweijian	2016-08-03 10:56:22
421	2016-08-03 10:56:22	Hello @onion4, From the logs seems there are wrong permissions set for the `infer-out` folder. Thanks	martinoluca	2016-08-03 10:56:22
420	2016-08-03 08:49:28	My code would be <S_CODE_TOKEN> I used a `try` to `close` the `FileOutputStream`, and Infer told me there's an issue as <S_CODE_TOKEN> I was wondering if maybe this issue is false positive? Because I thought the `oos` would be closed anyways.	liweijian	2016-08-03 11:06:50
420	2016-08-03 11:06:48	Hello @liweijian, In this case, `ObjectOutputStream` can throw an exception during its initialization, thus leaving an open `FileOutputStream` resource that cannot be closed because you don't have a reference to it in the `catch` block. For this reason this is a legit report. To fix it, you can try the following pattern: <S_CODE_TOKEN> To understand more this kind of report, Infer provides a tool…	martinoluca	2016-08-03 11:06:50
419	2016-08-03 07:17:28	I don't wanna library soure code in Pods folder were checked when my IOS project under infer running , can i ?	oatsuper	2016-08-16 12:13:47
419	2016-08-15 08:01:59	any update？	oatsuper	2016-08-16 12:13:47
419	2016-08-16 12:13:47	Sorry for late reply. There is a flag (`--skip-clang-analysis-in-path`) to exclude directories from being taken into account when running infer. For you it should look something like `infer --skip-clang-analysis-in-path Pods ...`. You still might see some issues coming from c++ headers in `Pods` if you are running in `--cxx` mode. If that's the case, you can try adding `--skip-translation-headers…	akotulski	2016-08-16 12:13:47
419	2016-08-17 07:44:18	usage: infer [-h] [-o <directory>] [-i] [-ic] [-r] [-m] [-c] [--debug-exceptions] [-g] [-a ANALYZER] [-nf] [--fail-on-bug] [--android-harness] [-l] [-v] [--pmd-xml] [-j n] [-x <projectname>] [--revision <githash>] [--buck] [--infer_cache <directory>] [-pr PROJECT_ROOT] [--absolute-paths] [--ml_buckets ML_BUCKETS] [-npb] [--specs-dir <dir>] [--specs-dir-list-file <file>] [-hd] [--models_mode] [--n…	oatsuper	2016-08-16 12:13:47
419	2016-08-17 09:46:52	Which version of infer are you using (run `infer --version`)? I think latest homebrew release doesn't have the parameter yet. You can try infer [0.9.0](https://github.com/facebook/infer/releases/tag/v0.9.0) from our github releases page. We are planning to release 0.9.1 with the fix allowing us to publish new infer via homebrew, but it's not there yet	akotulski	2016-08-16 12:13:47
419	2016-08-17 10:39:32	OK， my infer version is 0.8.1 , So I try the newer infer by github download ~ you are so nice ~~	oatsuper	2016-08-16 12:13:47
418	2016-08-02 21:28:41	infer exits as it tries to run Manifest files with javac, while building using mvn.	xennygrimmato	2016-08-19 13:18:03
418	2016-08-03 15:06:53	Thanks for the report. This should be a pretty easy fix, but do you have an example Maven project where I can reproduce the issue? I haven't actually encountered this problem before.	sblackshear	2016-08-19 13:18:03
418	2016-08-03 16:37:37	Example Maven Project 1: [Jackson](https://github.com/FasterXML/jackson-core) I ran the following on bash: 1. `mvn clean` 2. `infer -- mvn package` Example Maven Project 2: [Error Prone](https://github.com/google/error-prone) I ran the following on bash: 1. `mvn clean` 2. `infer -a eradicate -- mvn package`	xennygrimmato	2016-08-19 13:18:03
417	2016-08-02 18:08:58	I am running infer on [Guava](https://github.com/google/guava) on an Ubuntu 14.04 Docker image, running on a MAC host. Running `infer -- mvn package` after `mvn clean` printed: <S_CODE_TOKEN> and I waited for a long time, expecting to see some log regarding the analysis. I finally stopped the process as no log was printed on stdout.	xennygrimmato	2016-08-23 20:35:47
417	2016-08-03 15:23:27	It looks like `mvn package` takes a long time even without Infer since it's running tests. Have you tried `mvn compile`?	sblackshear	2016-08-23 20:35:47
417	2016-08-03 16:40:40	Build failed, saying it couldn't resolve a dependency - `com.google.guava:guava-gwt:jar:20.0-SNAPSHOT`	xennygrimmato	2016-08-23 20:35:47
417	2016-08-03 17:33:46	That sounds independent of Infer. Have you tried running plain `mvn compile` without Infer? I always run the vanilla build to make sure it works before I try running Infer.	sblackshear	2016-08-23 20:35:47
417	2016-08-03 17:44:12	I ran `mvn compile` without infer.	xennygrimmato	2016-08-23 20:35:47
417	2016-08-03 20:55:39	Does the failure to resolve a dependency happen with `mvn compile` as well, or only under `infer -- mvn compile`?	sblackshear	2016-08-23 20:35:47
417	2016-08-03 22:28:06	The failure to resolve a dependency happens with `mvn compile`. With `infer -- mvn compile`, the program exists with exit status 1.	xennygrimmato	2016-08-23 20:35:47
417	2016-08-23 20:35:47	> The failure to resolve a dependency happens with mvn compile. Sounds like `mvn compile` fails without Infer. Infer only works when the underlying compilation command works.	sblackshear	2016-08-23 20:35:47
416	2016-08-02 11:30:33	- [/docs/adding-checkers](http://fbinfer.com/docs/adding-checkers.html) still shows the `.mli` files instead of `.rei`. Maybe the example can be updated with Reason syntax as it conforms to the current master I suppose. - If a function has been implemented for comparing (class_name, method_name), maybe it can be added to the doc. - Does `java_proc_name_with_class_method` in `patternMatch.ml` do w…	xennygrimmato	2016-08-19 13:16:59
416	2016-08-19 13:16:59	I think your PR addressed all of these.	jvillard	2016-08-19 13:16:59
415	2016-08-01 19:27:24	Findbugs, being pretty old, has a long set of rules implemented. Where does Infer stand in comparison to the set of rules implemented? I would like to contribute if possible to adding new rules to Infer.	xennygrimmato	2016-08-02 16:50:06
415	2016-08-02 14:49:49	The kinds of bugs found by the analyzers in Infer are listed here: - http://fbinfer.com/docs/infer-bug-types.html - http://fbinfer.com/docs/checkers-bug-types.html - http://fbinfer.com/docs/eradicate-warnings.html Contributions are very welcome! You can start here for directions on how to add new checks: http://fbinfer.com/docs/infer-bug-types.html Feel free to open new issues or PRs to get help …	jvillard	2016-08-02 16:50:06
415	2016-08-02 16:48:02	Thanks for the info! I've written a custom checker, modifying the existing example. Should I create a PR and continue the conversation there?	xennygrimmato	2016-08-02 16:50:06
415	2016-08-02 16:50:06	Please create a PR.	jvillard	2016-08-02 16:50:06
414	2016-08-01 18:31:16	I ran infer using `infer -- javac Hello.java` on the file [Hello.java](https://gist.github.com/xennygrimmato/260d50a78be0a21f0c5552d6b80a4ec2), but it found no issues. However, running the code gave me a NullPointerException. Is Infer not supposed to handle such cases? What am I missing? ![image](https://cloud.githubusercontent.com/assets/4271899/17306769/d6379ac0-5842-11e6-8c01-b5816219b170.png)	xennygrimmato	2016-08-03 15:35:33
414	2016-08-03 15:35:33	Infer will only warn when it sees a `null` value flowing to a dereference either directly, or transitively via a call site. Doing otherwise tends to lead to too much noise. To see _all_ (or almost all) possible NPEs rather than the high-confidence subset that Infer reports, try Eradicate `infer -a eradicate -- <your_build_cmd>`. It will definitely warn on this example.	sblackshear	2016-08-03 15:35:33
413	2016-08-01 16:24:07	Under bi-abduction heading in the docs, a Latex component was not rendered, in the paragraph that starts with "In order to be able to decompose a global analysis": `<script type="math/tex; mode=display">CallingState \vdash pre\_f \;\;\;\;\;\;\;\;\;\;\;\; (Function Call)</script>`	xennygrimmato	2016-08-01 16:42:54
413	2016-08-01 16:36:12	Thanks for your report, it looks like markup of the form `$$ formula $$` is not rendered (anymore?). Let me take a look.	jvillard	2016-08-01 16:42:54
412	2016-08-01 15:57:54	This is my first time trying to run infer at all, I initially attempted to use the docker images but I don't understand enough about Docker to fix the `sdk directory not found` errors when running it that way. When running the `build-infer.sh java` after following the INSTALL.md instructions in the tar release, I get the following error: <S_CODE_TOKEN> I'm unsure what's causing this, or why it's …	DougEdey	2016-08-01 16:23:01
412	2016-08-01 16:22:59	Sorry, I found out this was caused by ecryptfs	DougEdey	2016-08-01 16:23:01
411	2016-08-01 15:36:08	I couldn't find a Docker image for using infer on Ubuntu. Is there an existing Dockerfile or image for this? If not, I don't mind creating them for MAC and Linux.	xennygrimmato	2016-08-01 16:11:32
411	2016-08-01 15:39:21	There's a Docker file in the repository: https://github.com/facebook/infer/tree/241ea2c780dd72de44d1de4ff71f94c3e0f6583f/docker We do not provide Docker images.	jvillard	2016-08-01 16:11:32
410	2016-07-31 05:38:27	https://www.jetbrains.com/help/idea/2016.2/contract-annotations.html	hzsweers
410	2016-07-31 13:28:37	@hzsweers great suggestion. What specific use cases do you have in mind? For example, some time ago we added `@TrueOnNull` https://github.com/facebook/infer/blob/97bc95e8c920196d91a9d48cb4ac93f6c43b8187/infer/tests/codetoanalyze/java/eradicate/NullMethodCall.java#L248 to support boolean functions on objects that return `true` when the object is `null`. They can then be used as in https://github.c…	cristianoc
410	2016-07-31 22:42:32	It would be great to support them in general as they give a lot of contextual information about how a method handles inputs. The example in there about a method that only returns `null` if the input parameter is `null` is a great example. Being able to express other conditions in that format would be great too. Being able to mark methods as throwing on certain conditions would be immense as well.…	hzsweers
409	2016-07-30 14:15:39	Trace: [Github Gist](https://gist.github.com/xennygrimmato/6f20501ebb9c24e059ff264d624bd579)	xennygrimmato	2016-07-30 17:39:09
409	2016-07-30 17:39:27	brew pulls an old version of infer it seems.	xennygrimmato	2016-07-30 17:39:09
408	2016-07-30 13:54:38	Trace: [Github Gist](https://gist.github.com/xennygrimmato/4c7ac1627368a54fcdb7ba15d373693b) Command: `infer -- mvn package` I ran this after cloning eclipse jetty.	xennygrimmato	2016-07-30 23:44:39
408	2016-07-30 23:44:39	This happens when running on Java 8 code. Infer does not yet support Java 8, but we plan to soon (#314).	sblackshear	2016-07-30 23:44:39
407	2016-07-29 03:11:36	Butter Knife 8 switched from `@Bind` to `@BindView`	hzsweers	2016-07-31 13:02:57
407	2016-07-29 03:17:05	looks good	kageiit	2016-07-31 13:02:57
407	2016-07-31 12:58:55	Thanks! It should be merged in a moment.	cristianoc	2016-07-31 13:02:57
407	2016-07-31 22:42:40	Thanks!	hzsweers	2016-07-31 13:02:57
406	2016-07-27 21:01:16	Can you give instruction that how to install infer-maven-plugin? Now I have no idea how to add it into infer Thank you	phuminp	2016-07-27 21:20:19
406	2016-07-27 21:20:19	The Infer Maven plugin is an external project located [here](https://github.com/anthemengineering/infer-maven-plugin). I believe the repo has installation instructions in the README.	sblackshear	2016-07-27 21:20:19
405	2016-07-27 11:56:46	I just watch the talk of Infer on Mobile@Scale, and as it mentioned ![secanalysis](https://cloud.githubusercontent.com/assets/19320783/17174472/58e1b130-5434-11e6-836c-ba051b5cdb04.jpeg) > Security (data flow) analysis Wow~ It's so great! I was wondering if there's any example on that kind of bug which Infer could hunt?	liweijian	2016-08-04 03:29:43
405	2016-07-27 12:51:25	Thanks for your kind words! Here's an [example](https://gerrit-review.googlesource.com/#/c/75724/) of a security issue found by Infer: SSL hostname verification bug in Gerrit.	sblackshear	2016-08-04 03:29:43
404	2016-07-24 12:07:22	I was able to build infer on a clean Debian 8 Jessie chroot with the packages above. Possibly some packages might be added to other Debian-based distros, I can followup with another PR.	filippog	2016-08-03 14:18:19
404	2016-08-03 14:10:49	Thanks! Sorry for the delay, I thought I merged this earlier.	jvillard	2016-08-03 14:18:19
404	2016-08-03 17:27:58	no worries @jvillard ! Other Debian-based distros might need adjustments too but didn't get a chance to try.	filippog	2016-08-03 14:18:19
403	2016-07-22 08:15:52	Hello I use the command: > infer -- xcodebuild clean build -workspace xxx.xcworkspace -scheme xxx -configuration Debug -sdk iphonesimulator then show me the error，i can't find any answer: > Traceback (most recent call last): > File "/System/Library/Frameworks/Python.framework/Versions/2.7/lib/python2.7/logging/**init**.py", line 859, in emit > msg = self.format(record) > File "/System/Library/Fra…	cocoaroger	2016-07-25 04:13:50
403	2016-07-22 09:45:29	What version of infer are you using? This should be fixed in 0.9.0.	jvillard	2016-07-25 04:13:50
403	2016-07-22 12:16:45	@jvillard Thanks, My current version is 0.8.1. I will try.	cocoaroger	2016-07-25 04:13:50
402	2016-07-22 05:13:55	Linux: https://github.com/facebook/infer/releases/download/v0.1.0/infer-linux64-v0.1.0.tar.xz this is not found.	keanbin	2016-07-22 09:45:01
402	2016-07-22 09:44:53	That link does not exist anymore. You should follow [these instructions](http://fbinfer.com/docs/getting-started.html) instead.	jvillard	2016-07-22 09:45:01
401	2016-07-21 06:26:25	Hi guys, I'm sorry for the bother. I know this maybe dup question, but I found several related issues, and tried all, still not work for me. It's very simple, I'm trying to analyze mvn project by using `infer -- mvn clean`, no matter which commands, never succeed. ![image](https://cloud.githubusercontent.com/assets/7412385/17013149/f8da522c-4f4e-11e6-96ac-bec741af168a.png) Anyone can help me one …	luoshangyu	2016-08-19 13:18:03
401	2016-07-21 08:34:29	also, when using the linux x64 0.8.1 version. this command cause infer crash on my side, `infer -- mvn install`. (the same as `infer -- mvn package`) > Traceback (most recent call last): > File "/infer-linux64-v0.8.1/infer/bin/infer", line 183, in <module> > main() > File "/infer-linux64-v0.8.1/infer/bin/infer", line 147, in main > capture_exitcode = imported_module.gen_instance(args, cmd).captur…	luoshangyu	2016-08-19 13:18:03
401	2016-07-21 11:22:17	I solved the mvn issue. but another issue came out. anyone can help me to point out? > javac: invalid flag: /ltmp/xxxx/xxxx/src/main/java/com/xx/xxx/xxx/cache/core/infer-out/.start > Usage: javac <options> <source files> > use -help for a list of possible options > Traceback (most recent call last): > File "<stdin>", line 3, in <module> > File "/usr/lib64/python2.7/subprocess.py", line 542, in ch…	luoshangyu	2016-08-19 13:18:03
401	2016-07-21 12:07:08	Hi @luoshangyu, could you please paste the following: - the command you used to run infer - the full output (please use https://gist.github.com/ or equivalent) - the contents of toplevel.log (also on https://gist.github.com/) Thanks!	jvillard	2016-08-19 13:18:03
401	2016-07-21 12:16:22	@jvillard, finally, i would think this could be a bug introduced by infer. the command array contains all the java files to be compiled in the phase one of infer analysis process. while there are several other files which extension are not `.java`, such as `.MF`, then javac failed. I deleted all the irrelevant files, then it works. Can infer consider to fix it?	luoshangyu	2016-08-19 13:18:03
401	2016-07-21 12:23:30	Can you paste the output of `mvn -X install` after running `mvn clean`? I need to know what infer gets from maven to fix it. Thanks for the report!	jvillard	2016-08-19 13:18:03
401	2016-07-22 03:30:56	@jvillard, sorry for that I can't use company code to repro this. And my demo maven project seems not get the repro. However, in my company project, there will generate file like META-INF/MANIFEST.MF in some place which will be javac-ed in python cmd array, or your can nested some kind of file with other extension type in src. I still paste the demo by following your advise, see if it's helpful. …	luoshangyu	2016-08-19 13:18:03
400	2016-07-21 05:41:38	version v0.9.0 install from source excute "infer -- xcodebuild -workspace xxx.xcworkspace -scheme xxx -configuration Debug -sdk iphonesimulator", no warning or error, excute succeeded, but output "Analyzed 0 files", then i excute with example code in [infer Hello world](http://fbinfer.com/docs/hello-world.html), still got output "Analyzed 0 files"	galaxycoder	2016-08-24 11:48:48
400	2016-07-21 11:58:03	Can you please paste the full output of the hello world example you tried with `infer -g`? E.g. `infer -g -- clang -c hello.c`. Please also paste the contents of toplevel.log. You can use https://gist.github.com/ or similar. Thanks!	jvillard	2016-08-24 11:48:48
400	2016-08-24 11:48:48	please reopen if this is still relevant	jvillard	2016-08-24 11:48:48
399	2016-07-20 08:38:50	- Followed instructions on the Infer's Docker README. - Bumped to an error on **Step 8** of the Docker container build process, because downloading of the Infer release failed. This is what error code is visible on the second run of the `./run.sh` Only latest things visible for clarity, as previous Docker container build steps (until _Step 8_) had succeeded. <S_CODE_TOKEN> I have all of the requi…	d2s	2016-07-26 11:02:58
399	2016-07-20 10:18:36	This is usually an issue with accessing GitHub (GitHub temporarily unavailable, or no network). Would you mind trying again?	jvillard	2016-07-26 11:02:58
399	2016-07-20 10:53:28	oops, my bad, it tries to download the 0.9.0 release, which has no tarballs yet. You can try an earlier version of the Dockerfile instead, eg [this one](https://raw.githubusercontent.com/facebook/infer/816cbd949aa935588cc516666905de46fc33116d/docker/Dockerfile).	jvillard	2016-07-26 11:02:58
399	2016-07-20 10:56:42	@jvillard Tried it again now, but the error stays the same. Previous build steps did download assets from various places so network connections should generally be working. Changing the version number to previous (as suggested) worked. <S_CODE_TOKEN>	d2s	2016-07-26 11:02:58
399	2016-07-25 11:11:25	I've just run into this too, and d2s' workaround worked for me. It'd be nice to get 0.9.0 working though!	jmason	2016-07-26 11:02:58
399	2016-07-25 11:21:15	The tarballs for 0.9.0 have been up for a few days now, which has fixed the issue reported by @d2s. However, I see a different error message now: `infer is not available because the package is pinned to /opt/infer-linux64-v0.9.0, version 0.9.0.`. I'm investigating.	jvillard	2016-07-26 11:02:58
399	2016-07-25 11:22:35	Good to see active project maintainers. :+1: @jvillard does good work supporting the project's users.	d2s	2016-07-26 11:02:58
398	2016-07-20 02:30:41	Hi experts, I'm sorry for the bother. I was building the infer but finally got below issue. And nothing in the ../infer/bin except inferTest. Anyone can help on this? Thanks a lot. ![image](https://cloud.githubusercontent.com/assets/7412385/16973268/fa49c696-4e64-11e6-81e2-f9c9f79cbb09.png) I was building infer on CentOS 7. Best Regards, Lucas Luo	luoshangyu	2016-07-20 09:11:49
398	2016-07-20 03:51:50	Hi Lucas, looks like your distribution of CentOS is missing the shasum package. Try `yum install shasum` (or however you install packages on your system) and give the Infer build script another shot.	sblackshear	2016-07-20 09:11:49
398	2016-07-20 09:11:31	finally resolved everything, thanks `sblackshear`. @sblackshear	luoshangyu	2016-07-20 09:11:49
397	2016-07-15 14:57:44	I have a getter in a class that returns an Object. When a function of this object is called (eg. `a.getObject().doSomething();`), infer does not trigger a warning for a possible NullPointerException. Is this the designed behaviour or is this an issue at my end? If this is the designed behaviour, is there a good way of ensuring such things don't pass on to production?	chainani	2016-09-19 22:02:53
397	2016-07-20 10:17:00	Can you provide a full minimal example that reproduces your issue? Shooting from the hip, you could add a `@Nullable` annotation to the return of your getter method so that Infer assumes it can return null. More (speculative) details: When Infer doesn't know about a function for whatever reason (no implementation available, or Infer failed to analyse it), Infer will treat that function "angelical…	jvillard	2016-09-19 22:02:53
397	2016-09-19 22:02:53	Closing for now, please reopen with more info if this is still an issue with the latest version.	jberdine	2016-09-19 22:02:53
396	2016-07-12 06:50:17	Hi, Using PMD plugin in jenkins we can analyse the results generated by *_**oclint__._\* is infer giving support for any such features? Any documentation for jenkins integration	RaghAkella	2016-08-01 14:32:57
396	2016-07-26 13:39:52	There's a `--pmd-xml` switch, see `infer --help`. Does that help? Edit: actually, it doesn't show up in the help anymore and it doesn't seem to work either... let me investigate!	jvillard	2016-08-01 14:32:57
395	2016-07-11 15:54:30	The ["Getting started with Infer"](http://fbinfer.com/docs/getting-started.html) lists Docker as the recommended way of installing Infer on Linux. I had trouble installing infer from source in the past, so I wanted to jump at the opportunity to try it again. But I'm not clear on how to actually run the program. You can of course run it in the Docker instance, but I can't access my project from in…	MatthewBennington	2016-07-13 14:47:00
395	2016-07-11 16:17:30	You can mount a volume pointing to your project inside the Docker instance. See for instance #345, or the Docker documentation.	jvillard	2016-07-13 14:47:00
394	2016-07-11 13:52:06	There is no installer for version v0.9.0	eikebartels	2016-08-26 01:16:19
394	2016-07-11 16:15:49	There is no 0.9.0 release yet, it's in preparation.	jvillard	2016-08-26 01:16:19
394	2016-07-11 16:17:01	I see! Any eta when 0.9.0 will be released?	eikebartels	2016-08-26 01:16:19
394	2016-07-11 16:18:07	probably next week!	jvillard	2016-08-26 01:16:19
394	2016-07-27 09:39:44	latest release https://github.com/facebook/infer/releases/tag/v0.9.0 not available via homebrew	eikebartels	2016-08-26 01:16:19
394	2016-07-27 09:41:48	Turns out this issue is hard to release via homebrew due to the way it links binaries. We've fixed this issue in infer and are hoping for a 0.9.1 release to put on homebrew in the coming days. Sorry for the wait.	jvillard	2016-08-26 01:16:19
394	2016-08-22 13:16:09	How to get infer 0.9.1 via homebrew? or it not available? I have only 0.8.1 available via homebrew.	pumano	2016-08-26 01:16:19
394	2016-08-24 11:50:22	You can follow along this PR on homebrew for infer 0.9.2: https://github.com/Homebrew/homebrew-core/pull/4007	jvillard	2016-08-26 01:16:19
394	2016-08-26 01:16:19	0.9.2 has hit Homebrew.	jvillard	2016-08-26 01:16:19
393	2016-07-09 15:34:58	Down load infer-osx-v0.8.0.tar.xz, follow the steps in https://github.com/facebook/infer/blob/master/INSTALL.md#install-the-dependencies but get the error message "Failed to run InferAnalyze binary, exiting " when analyzing IOS project	YechengZhou	2016-08-23 20:45:24
393	2016-07-20 10:09:25	you need to compile infer or install it from homebrew. See [this page](http://fbinfer.com/docs/getting-started.html) for more instructions.	jvillard	2016-08-23 20:45:24
392	2016-07-06 20:01:44	Hi guys, Infer seems to give a false positive in terms of null pointer deference on the following example, <S_CODE_TOKEN> The output of Infer is `pointer x last assigned on line 5 could be null and is dereferenced at line 6, column 18` Please let me know if some undefined behavior shows up. The command line I used is `infer -- clang -c <filename>` and Infer version is `v0.8.1`. Thanks, Shaobo	Guoanshisb	2016-07-06 20:11:52
392	2016-07-06 20:11:52	It looks like this issue has been fixed since the 0.8.1 release. With I run with Infer built from c23dc81cfdad2d12d38ad3e7fab02d5a983edb74, I get no errors when running `infer -- clang -c <filename>` and get <S_CODE_TOKEN> when running with `infer -nf -- clang -c <filename>` (which seems as expected to me).	sblackshear	2016-07-06 20:11:52
392	2016-07-06 20:53:59	@sblackshear Thanks for your reply. I tried to find the commit you mentioned by doing `git show c23dc81cfdad2d12d38ad3e7fab02d5a983edb74` and it seems that there is no such commit.	Guoanshisb	2016-07-06 20:11:52
392	2016-07-06 21:11:39	Apologies; I meant d1fa1e130dd154c5642174180851f8730c792aaa.	sblackshear	2016-07-06 20:11:52
392	2016-07-06 21:22:25	@sblackshear It's fine. I built Infer release using this link (https://github.com/facebook/infer/releases/tag/v0.8.1). It seems that the commit you sent me is quite new and thus does not show up in the official release. So I was wondering if I should checkout the latest commit of master branch and rebuild it.	Guoanshisb	2016-07-06 20:11:52
392	2016-07-06 21:55:39	Yes, that's what I would do. I'm not sure when the issue you bring up was introduced, but it seems to be fixed in master.	sblackshear	2016-07-06 20:11:52
392	2016-07-07 08:42:08	it was fixed in https://github.com/facebook/infer/commit/daf043bff1c3cc35ab055c3ee5c752ef930965c1	akotulski	2016-07-06 20:11:52
391	2016-07-06 11:00:15	Traceback (most recent call last): File "/usr/local/bin/infer", line 183, in <module> main() File "/usr/local/bin/infer", line 147, in main capture_exitcode = imported_module.gen_instance(args, cmd).capture() File "/usr/local/Cellar/infer/0.8.1/libexec/infer/lib/python/inferlib/capture/gradle.py", line 87, in capture cmds = self.get_infer_commands(util.get_build_output(self.build_cmd)) File "/usr…	lailiaomm	2016-07-06 11:06:58
391	2016-07-06 11:06:58	This seems to be a duplicate of #387. Please update to the latest git version of Infer or try the fix suggested in #387 and reopen this issue if neither works.	jvillard	2016-07-06 11:06:58
390	2016-06-30 08:42:14	it has cost me an hour to analyse my ios app,not done yet.how to make it quick	fancygeek	2017-01-12 19:28:07
390	2016-06-30 10:58:41	How long does it take to compile your project? It's expected that analysing a whole project can take some time, but there may be something wrong if running Infer takes a lot longer than compiling your project. What is the command you use to run Infer and which version of Infer are you using? If you're only interested in analysing some changes (eg introduced by a commit), have a look at the [diffe…	jvillard	2017-01-12 19:28:07
390	2016-07-01 05:49:12	i use the this command : infer -- xcodebuild -workspace HelloWorld.xcworkspace -scheme HelloWorld Infer version v0.8.1	fancygeek	2017-01-12 19:28:07
390	2016-07-01 09:15:18	How long does it take to compile your project?	jvillard	2017-01-12 19:28:07
390	2016-07-02 07:37:02	about 2 or 3 mins to compile my project.my project is about 50m in app store.if my project use cocopos,will infer analysis all dependices or just my framework.	fancygeek	2017-01-12 19:28:07
390	2016-07-06 01:28:17	It cost me 1-2 hours to analyze my android project includes 7000+ java files. How can I improve the speed? command line is: infer -- gradle assembleDebug	boyue	2017-01-12 19:28:07
390	2016-07-06 01:39:07	Are you using the Gradle [plugin](https://github.com/uber-common/infer-plugin) for Infer? This should speed up the analysis quite a bit over the default Gradle integration, especially on a multicore machine. Another thing you can try is instructing Infer only analyzing the files that have changed since the last analysis: `infer --reactive -- gradle assembleDebug` (assuming you have not blown away…	sblackshear	2017-01-12 19:28:07
390	2016-12-06 12:20:11	_--changed-files-index_ What is the use of this? Is it same as "infer_whitelist ":[ ] and Can you give the full command, because It is giving me error: Unknown command-line option '--changed-files-index'. I am just looking for an options to run infer on a particular file which should be faster than normal in android application. Thanks.	harshikesh	2017-01-12 19:28:07
390	2017-01-12 19:28:06	There have been a number of improvements in infer since this issue was open so I'm closing it. @fancygeek please re-open if infer is still many times slower than compilation. @harshikesh sorry for the delay; `infer --changed-files-index file_list.txt --reactive ...` will not analyse all the source files that have been captured, but instead only the ones in "file_list.txt", and the ones that they …	jvillard	2017-01-12 19:28:07
390	2017-01-13 06:25:55	ok，thank you!	fancygeek	2017-01-12 19:28:07
389	2016-06-25 01:19:20	Hi infer developers, I was wondering if it is impossible to change the builtin model of `malloc` such that it always returns a non-null pointer. Thanks, Shaobo	Guoanshisb	2016-07-07 15:52:18
389	2016-06-27 10:29:39	malloc can return null. So it would be an incorrect model of the semantics of malloc. There are other functions that do not return null for example xmalloc.	ddino	2016-07-07 15:52:18
389	2016-07-06 20:06:01	@ddino what if user defined a `malloc` function, will Infer always use its built-in model?	Guoanshisb	2016-07-07 15:52:18
389	2016-07-06 20:29:46	Unfortunately, the model for `malloc` is currently baked into the backend, so the only way to change Infer's handling of `malloc` is to change the backend itself. If you change `execute_alloc Sil.Mmalloc true` to `execute_alloc Sil.Mmalloc false` [here](https://github.com/facebook/infer/blob/master/infer/src/backend/modelBuiltins.ml#L1117), Infer will treat `malloc` as if it never returns null.	sblackshear	2016-07-07 15:52:18
389	2016-07-07 08:40:17	There is configuration option being added that will allow to change behavior of malloc (specifically whether it can return null). Stay tuned	akotulski	2016-07-07 15:52:18
389	2016-07-07 10:27:08	I'm adding an option to choose a different behaviour for `malloc`, stay tuned.	jvillard	2016-07-07 15:52:18
388	2016-06-22 05:25:47	I have an android app which contains more than 500 java classes and every time I run infer, it checks through the entire project, which takes a lot of time.Is it possible to run the tests in one single class only?	kumarbanty	2016-06-22 06:39:20
388	2016-06-22 06:37:11	@kumarbanty have you seen the Differential Workflow in http://fbinfer.com/docs/infer-workflow.html? Alternatively, if your use case is different than a loop, change code + analyze, there are some experimental options to specify a list of files to be analyzed.	cristianoc	2016-06-22 06:39:20
388	2016-06-22 06:39:19	Thank you so much for your reply	kumarbanty	2016-06-22 06:39:20
387	2016-06-21 04:12:49	Hi, I type this into my terminal: `infer -- gradle clean build` However, I got an error: ![image](https://cloud.githubusercontent.com/assets/5850082/16217793/5f879038-37a9-11e6-9293-ed88cf84b8e3.png) I want to know why and how to solve it ?	LichFaker	2016-06-27 13:25:10
387	2016-06-21 07:44:02	infer-0.8.1/infer/lib/python/inferlib/capture/util.py: 27 `return verbose_out_chars.decode('gbk').split('\n')` 改成这样试试	chen881129	2016-06-27 13:25:10
387	2016-06-21 09:15:20	This should be fixed in latest master from GitHub. We should make a release but in the meantime you can compile Infer from source.	jvillard	2016-06-27 13:25:10
387	2016-06-21 12:26:02	@jvillard Okay, thank u very much	LichFaker	2016-06-27 13:25:10
387	2016-06-27 04:16:46	I run in OSX ,and change it to verbose_out_chars.decode('UTF-8').split('\n').It is ok	loveai88	2016-06-27 13:25:10
387	2016-06-27 13:25:10	@loveai88 thanks	LichFaker	2016-06-27 13:25:10
386	2016-06-17 17:54:10		manishmaheshwarisc	2016-08-22 11:40:18
386	2016-06-20 10:53:24	Do you have a small example to reproduce the problem? What command did you run, with which version of Infer?	jvillard	2016-08-22 11:40:18
386	2016-08-22 11:40:18	Please reopen if still relevant.	cristianoc	2016-08-22 11:40:18
385	2016-06-17 07:30:52	to solve https://github.com/facebook/infer/issues/384	csierra	2016-07-07 11:04:38
385	2016-06-17 07:32:20	Thank you for your pull request and welcome to our community. We require contributors to sign our Contributor License Agreement, and we don't seem to have you on file. In order for us to review and merge your code, please sign up at https://code.facebook.com/cla - and if you have received this in error or have any questions, please drop us a line at cla@fb.com. Thanks!	ghost	2016-07-07 11:04:38
385	2016-06-17 07:37:25	Thank you for signing our Contributor License Agreement. We can now accept your code for this (and any) Facebook open source project. Thanks!	ghost	2016-07-07 11:04:38
385	2016-06-20 18:21:13	Thanks @csierra! I'm curious: do you hit this when running `infer -- javac ...` by hand or by using some other build system integration? For instance, our Gradle integration already passes filenames via a file (#131) but I'm curious what else needs it.	jvillard	2016-07-07 11:04:38
385	2016-06-20 18:40:50	hi @jvillard... in my case I am using `ant` :-( ... I will make the modifications and resend 👍	csierra	2016-07-07 11:04:38
385	2016-06-21 09:40:43	@csierra I can fix the small nits for you when I merge your diff if you don't mind; our internal linter is not happy about some more whitespace issues but it's just boring stuff.	jvillard	2016-07-07 11:04:38
385	2016-06-21 09:46:27	hey @jvillard .... sure... if you don't mind I am ok. Thank you for your support!	csierra	2016-07-07 11:04:38
385	2016-06-21 12:29:43	hey @jvillard... I hope this one is better. Please feel free to fix anything that you might find. Thx!	csierra	2016-07-07 11:04:38
385	2016-07-05 10:24:22	Hi @csierra, just a heads up that I haven't been able to merge this yet as it's causing issues with Buck projects. I'm looking at it again today, trying to debug this.	jvillard	2016-07-07 11:04:38
385	2016-07-05 10:26:02	ooops... sorry to hear that... :( just let me know if I can help you somehow...	csierra	2016-07-07 11:04:38
385	2016-07-07 12:33:22	@csierra in the end I just needed to escape arguments in quotes (and escape quotes themselves...). I hope I didn't change your patch too much, thanks a lot for your contribution!	jvillard	2016-07-07 11:04:38
385	2016-07-07 14:04:47	@jvillard thank you for your patience and kind revision. You made it look like I knew what I was doing! 😄	csierra	2016-07-07 11:04:38
385	2016-08-02 20:04:12	Does mvn also get invoked through an argument file now or not?	xennygrimmato	2016-07-07 11:04:38
384	2016-06-17 07:28:24	Projects with many files can't be scanned due to OS argument list limitations.	csierra	2016-08-19 13:11:33
384	2016-08-19 13:11:33	closed by 92801ba1c90c04a44893b85cb1ce40a669720d4d	jvillard	2016-08-19 13:11:33
383	2016-06-15 07:04:11	Here is my code: <S_CODE_TOKEN> I wish to get an "ERADICATE_NULL_METHOD_CALL" when `docvrid`calls `equals()` method, but infer didn't.	chen881129
383	2016-06-15 07:39:08	@chen881129 I guess you're using eradicate mode with `-a eradicate`. Is the return type of `getClassid()` annotated `@Nullable`?	cristianoc
383	2016-06-15 08:38:59	@cristianoc . Yeah, I used eradicate mode. There is no error about `getClassid() may return null but it is not annotated with @Nullable` in the bug.txt.	chen881129
383	2016-06-15 08:43:32	@chen881129 you should annotate `getClassid()` in your source code, e.g. `@Nullable String getClassid() { ... }`	cristianoc
383	2016-06-15 10:06:48	@cristianoc In fact, I'm QA, I can't modify the code... Thank you very much. I've seen the doc of Infer "What is the @Nullable convention?If you say nothing, you’re saying that the value **cannot be null**." Can I modify the code of Infer to the opposite--"If you say nothing, you’re saying that the value **can be null**."?	chen881129
383	2016-06-20 03:17:32	Hi, @cristianoc , I'm trying to find the code, could you give me some clue?	chen881129
383	2016-07-06 16:14:31	@chen881129, Is your copy of the code read-only, or is it possible to change it locally just for testing? Or can you suggest that someone else add the `@Nullable` annotation? This seems like it would be the simplest solution. It would be quite difficult to change Eradicate to treat all values as potentially nullable, but it should be fairly easy to modify Infer to do this. If you change the code …	sblackshear
383	2016-08-26 03:06:45	@sblackshear .Sorry to trouble you again. Infer compile failed until the OS is updated to centos7. I modify infer/src/backend/rearrange.ml as you said, but it comes an error: <S_CODE_TOKEN> Infer: v0.9.2 Now my code is like this: <S_CODE_TOKEN> Can you help me ?	chen881129
383	2016-08-26 03:19:31	Look's like you're missing an `in`: <S_CODE_TOKEN>	sblackshear
383	2016-08-29 09:12:17	@sblackshear Thank you very much, but it still compile error... <S_CODE_TOKEN> backend/rearrange.ml line 1186 is: <S_CODE_TOKEN>	chen881129
383	2016-08-29 18:52:54	Here the compiler is telling you that `"everything is null"` is a string but it was expecting some option type. You probably want `Some "everything is null"` instead. For questions about OCaml it would be better to go to OCaml-specific resources: http://ocaml.org/community/ irc://irc.freenode.net/#ocaml	jvillard
382	2016-06-15 02:16:02	can it analysis application back end?	calistochen	2016-06-16 09:34:07
382	2016-06-16 06:12:23	What do you mean by analyzing application back end? Such as, running Infer in the background while the application is running? To my knowledge, Infer is a static analyzer so which means that it cannot analyze programs dynamically.	jmtiong	2016-06-16 09:34:07
382	2016-06-16 09:16:45	i means analyze the server side, not just client.	calistochen	2016-06-16 09:34:07
382	2016-06-16 09:17:27	@jmtiong I means analyze the server side, not just client.	calistochen	2016-06-16 09:34:07
382	2016-06-16 09:22:52	Example :facebook not only use it to analyze Instagram , but also to analyze Instagram's server side?	calistochen	2016-06-16 09:34:07
382	2016-06-16 09:23:07	@jmtiong facebook not only use it to analyze Instagram , but also to analyze Instagram's server side?	calistochen	2016-06-16 09:34:07
382	2016-06-16 09:32:49	There are no special restrictions, as long as the language and build system are supported by Infer. An example of non-client code is buck: https://github.com/facebook/buck which Infer also analyzes.	cristianoc	2016-06-16 09:34:07
382	2016-06-16 09:34:07	Feel free to re-open if you run into specific issues.	cristianoc	2016-06-16 09:34:07
381	2016-06-14 08:39:31	I'm installing infer with `./build-infer.sh java`, and I get an error:`configure: error: rebuild not found.` initializing opam... [WARNING] Running as root is not recommended [WARNING] Running as root is not recommended preparing build... checking for .release... no checking for .facebook... no checking for python2.7... python2.7 checking for xcode-select... no checking for C compiler default out…	chen881129	2016-07-07 09:48:36
381	2016-06-14 10:11:22	`rebuild` is installed as part of [Reason](https://github.com/facebook/reason), follow the instructions on GitHub to install Reason. The error message should be better though, thanks for the report.	jvillard	2016-07-07 09:48:36
381	2016-06-15 03:29:37	Thank you for your solution~ But I get another error when I installing Reason <S_CODE_TOKEN>	chen881129	2016-07-07 09:48:36
381	2016-06-15 08:27:07	@chen881129 can you do `opam update` and try again the step `opam pin add -y merlin 'https://github.com/the-lambda-church/merlin.git#reason-0.0.1`.	cristianoc	2016-07-07 09:48:36
381	2016-06-16 02:18:52	@cristianoc "opam update" before the step and the result is the same. <S_CODE_TOKEN> <S_CODE_TOKEN>	chen881129	2016-07-07 09:48:36
381	2016-06-16 09:44:57	@chen881129 looks like the tag `reason-0.0.1` is not found. But it's there: https://github.com/the-lambda-church/merlin/commits/reason-0.0.1 The last commit there is 87ea0e7998c04f16e4821676c27f19d3879dc2d1. So you could instead try the more direct <S_CODE_TOKEN>	cristianoc	2016-07-07 09:48:36
381	2016-06-20 03:12:57	Hello, @cristianoc , sorry to leave so long time. I tried this command last friday, it also didn't work. <S_CODE_TOKEN>	chen881129	2016-07-07 09:48:36
381	2016-07-07 09:48:36	The problem shouldn't happen anymore - we install reason as part of ./build-infer script now https://github.com/facebook/infer/commit/1420cabac5cdb1a7cb1d0999f48f1a7a6af80457	akotulski	2016-07-07 09:48:36
381	2016-08-30 17:48:29	I have the same problem on Centos 6	mishudark	2016-07-07 09:48:36
381	2016-08-30 17:59:16	@mishudark Can you please provide more information? Please include: - the version of Infer - the command you ran - the full output (please use https://gist.github.com/ or equivalent)	jvillard	2016-07-07 09:48:36
381	2016-08-30 18:03:16	@jvanzyl sure **os**: `CentOS release 6.8 (Final)` **infer version**: `infer-linux64-v0.9.2$` **command**: `sh build-infer.sh` **output**: <S_CODE_TOKEN>	mishudark	2016-07-07 09:48:36
381	2016-08-30 18:14:50	@mishudark The version of `git` might be too old on your system. You'll need to install Reason manually for now I'm afraid. Something like this may work: 1. select the infer-4.02.3 opam switch: `opam switch infer-4.02.3 && eval $(opam config env)` 2. clone the Reason repo locally, checkout its 0.0.1 release, then `opam pin add -k git reason .` inside the repo should install reason from there 3. r…	jvillard	2016-07-07 09:48:36
380	2016-06-14 08:18:10	./build-infer.sh clang initializing opam... preparing build... checking for .release... no checking for .facebook... no checking whether to use the compilers in /Users/guanqinglong/infer/facebook-clang-plugins/clang/bin... no checking for shasum... shasum checking for cmake... no configure: error: cmake not found.	gql19890103	2016-06-14 09:51:01
380	2016-06-14 09:08:40	As the message tells you, you don't have cmake installed. It is new dependency needed when we compile clang from source. If you are using homebrew, you can install it by running `brew install cmake`	akotulski	2016-06-14 09:51:01
380	2016-06-14 09:51:01	thanks	gql19890103	2016-06-14 09:51:01
380	2016-06-14 09:54:32	thanks,it's work now.	gql19890103	2016-06-14 09:51:01
379	2016-06-09 08:57:04	I've analysed the following code snippet with Infer: <S_CODE_TOKEN> Where 'a' is an already initialised array of integers. When I analysed the class that calls this function I saw that Infer's debug information in the captured folder outputs: 'precondition_not_met in call to update..' This warning can be removed by changing the function update to something like this: <S_CODE_TOKEN> Which makes se…	wouter89
379	2016-07-07 20:12:41	Sorry to be so slow in answering your questions! (1) I don't fully understand this. The precondition `{ i |-> _ * val |-> _ * this.a |-> j * ls(j,i') * i' |-> _ }` is one that you wrote by hand, not one that Infer produced, right? Infer doesn't introduce inductive `ls` predicates for arrays, so it has no notion of an `i'`. (2) Yes, Infer knows to add proof obligations for array bounds, and this i…	sblackshear
378	2016-06-09 04:54:46	hujiachun:PALifeApp hujiachun684$ infer -- xcodebuild -target PALifeApp -configuration Debug -sdk iphonesimulator Build settings from command line: CC = /usr/local/Cellar/infer/0.8.0/libexec/infer/lib/python/inferlib/../../../lib/xcode_wrappers/clang CPLUSPLUS = /usr/local/Cellar/infer/0.8.0/libexec/infer/lib/python/inferlib/../../../lib/xcode_wrappers/clang++ GCC_PRECOMPILE_PREFIX_HEADER = NO SD…	hujiachun	2016-07-26 13:37:58
378	2016-07-26 13:37:57	Hi @hujiachun, sorry for the delay in replying. This should be fixed in the latest version, can you please give it a try? Please re-open if there is still an issue.	jvillard	2016-07-26 13:37:58
377	2016-06-02 14:50:09	My clang version : Apple LLVM version 7.3.0 (clang-703.0.31) Target: x86_64-apple-darwin15.3.0 Thread model: posix InstalledDir: /Applications/Xcode.app/Contents/Developer/Toolchains/XcodeDefault.xctoolchain/usr/bin i wanna know the plugin project must to be "make all",and how to use it ?	oatsuper	2016-07-07 09:47:18
377	2016-06-02 14:55:21	What are you trying to do? If you want to install infer, please follow [the docs](http://fbinfer.com/docs/getting-started.html) or just run `brew install infer`.	jvillard	2016-07-07 09:47:18
377	2016-06-02 15:17:17	you are nice for reply soon~ if I was just to use Infer for IOS project, and brew install infer successful so, I can ignore the plugin project , it's right?	oatsuper	2016-07-07 09:47:18
377	2016-06-02 15:21:06	`brew install infer` already installs everything, including the plugin. You don't have to compile it yourself.	jvillard	2016-07-07 09:47:18
377	2016-06-02 15:31:05	Another question for help, Yesterday, I got the completed Infer report and almost 160 errors. After the report review ,Our developers think that testing in a large number of false positives in the report。 I really really wanna prove Infer is powerful, but i am poor with Object-c	oatsuper	2016-07-07 09:47:18
377	2016-06-03 11:11:40	Which kind of bug types were considered false positive?	ddino	2016-07-07 09:47:18
377	2016-07-07 09:47:18	Closing this issue. Feel free to create another issue with concrete false positive examples you have.	akotulski	2016-07-07 09:47:18
376	2016-06-01 23:50:35	In `infer/infer/tests/codetoanalyze/java/infer/ArrayOutOfBounds.java` it says `// tests below this line are turned off until array functionality improves` These are loop related analysis. I was wondering if this feature can be turned on somewhere? If not, are the developers anticipating to see the improvement of this functionality? Thanks!	hongzimao	2016-06-02 15:50:33
376	2016-06-02 10:34:30	Hi @Tony-Mao, there is a rudimentary array bounds analysis in Infer, but the reports are filtered out by default as this feature is not supported at the moment and performs quite poorly. You can remove error filtering by running with the `--no-filtering` option (see `infer --help`). We're working on improving the array bounds analysis.	jvillard	2016-06-02 15:50:33
375	2016-05-31 23:32:24	The IR files are stuffed through serialization and the content in captured/ is not human-readable. Is there a manual about the format and grammar of the IR files. In particular, if I want to just look into the IR, all I can seem to do is to somewhat 'print' the 'cluster' information before places like `analyze_cluster (nr - 1) cluster` in `inferanalyze.ml`. To be more concrete, I just want to con…	hongzimao	2016-06-01 23:51:36
375	2016-06-02 10:49:52	There are two things you can look at: - The IR consists of [control flow graphs](https://github.com/facebook/infer/blob/3a2a6c7c448f89fb294e6613b84b0ed72379c816/infer/src/IR/Cfg.re#L68-L75) (one for each source file) of [nodes](https://github.com/facebook/infer/blob/3a2a6c7c448f89fb294e6613b84b0ed72379c816/infer/src/IR/Cfg.re#L31-L55), described in the [Cfg file](https://github.com/facebook/infer…	jvillard	2016-06-01 23:51:36
375	2016-11-04 14:34:10	@hongzimao Here, If i want to get human readable format, have you found any solutions..~? (like xml format.. or others that is easier to parse.. to assist something, like do regression test.. hmmm, you see, if i get the xml-like format, I think i really get the raw data.. refers to : https://github.com/facebook/infer/issues/494 )	GeekMin	2016-06-01 23:51:36
375	2016-11-05 15:29:57	Have you taken a look at the debug [HTML](http://fbinfer.com/docs/advanced-features.html) that is produced when running using the `--debug` option? This gives a very readable representation of the IR, especially because you see the IR next to the source code that produced it.	sblackshear	2016-06-01 23:51:36
374	2016-05-27 14:29:19	As discussed with Jules, here is the newer version of the Open Source sites template, which is neater, better for mobile, and provides better information density.	matthewjohnston4	2016-05-27 15:25:33
374	2016-05-27 14:31:00	Here's a before/after for desktop: ![infer_compare_desktop](https://cloud.githubusercontent.com/assets/986185/15610963/f7a2d4f6-241f-11e6-8c9c-742c6c8ef2f1.png) And another for mobile: ![infer_compare_mobile](https://cloud.githubusercontent.com/assets/986185/15610966/f9e2f034-241f-11e6-8780-b558d2db2ed3.png)	matthewjohnston4	2016-05-27 15:25:33
373	2016-05-27 13:54:34	Infer version v0.8.1 Run command: `infer -a checkers -- xcodebuild -scheme InferBugExample -configuration Debug -sdk iphonesimulator` Sample project: [InferBugExample.zip](https://github.com/facebook/infer/files/286561/InferBugExample.zip) The following code examples are marked as CHECKERS_DEAD_CODE warnings even though they are valid pieces of code: <S_CODE_TOKEN> Infer output: <S_CODE_TOKEN> An…	alexmx	2016-06-06 17:32:41
373	2016-06-02 10:52:32	Has anyone seen this ticket? 😄 I would appreciate any feedback on it. Thank you.	alexmx	2016-06-06 17:32:41
373	2016-06-02 14:19:48	Thanks for the report @alexmx. That's definitely an issue with the dead code checker. To be honest I think we'd be better off just not running that checker by default since no-one actively maintains it anymore.	jvillard	2016-06-06 17:32:41
373	2016-06-02 14:44:14	Thanks @jvillard. How can I exclude this particular dead code checker when running `infer -a checkers ...` command? Or you meant that I should avoid using `checkers` analyzer? Cheers.	alexmx	2016-06-06 17:32:41
373	2016-06-02 17:08:49	The clang checkers should all be disabled by default, we'll fix that. There are some other checkers available by default for Java that are more useful.	jvillard	2016-06-06 17:32:41
372	2016-05-26 15:53:59	I hope this is the right place to ask such question. I was wondering: - is there any documentation that explains how to extend Infer to other programming languages or to add rules to "infer more"? - is Flow the Infer implementation for Javascript ?	bitliner
372	2016-05-26 22:40:26	Flow and Infer are two unrelated projects. There is no generic documentation describing precisely how to extend Infer to a new languages. Basically, what needs to be done is to trans-compile the input source code into the Infer intermediate representation. The [Infer IR](https://github.com/facebook/infer/tree/master/infer/src/IR) is a low level description of types, expressions, instructions and …	jeremydubreil
372	2016-05-27 08:21:41	@jeremydubreil thanks for your answer. I am interested in detecting common issues that usual common static analyzers (e.g. jshint) do not detect, like undefined methods. I was curious to understand more how Infer works. Because usually I have had problem using Flow (not so easy to get started with it the way I would like to), and I am still trying to set up Reason (that would be my favorite choic…	bitliner
371	2016-05-26 13:58:05	Sky now uses Infer.	jaggs6	2016-05-26 14:00:10
371	2016-05-26 14:00:27	Thanks, @jaggs6!	jvillard	2016-05-26 14:00:10
370	2016-05-26 12:11:28	When using a fast enumeration in Objective-C, variables are marked as UNINITIALIZED_VALUE warnings. For instance for current piece of code: <S_CODE_TOKEN> we get the warning: `UNINITIALIZED_VALUE value label was not initialized after declaration and is used at line xx, column xx` Kind regards, Alex.	alexmx	2016-05-27 12:13:03
370	2016-05-26 12:44:16	Thanks for the report @alexmx! I cannot reproduce this issue locally. Can you give me a full example? Also, which version of Infer are you using?	jvillard	2016-05-27 12:13:03
370	2016-05-26 13:02:03	Thanks @jvillard for taking a look. I'm using Infer version v0.8.1 I was able to reproduce it for attached project example. [InferBugExample.zip](https://github.com/facebook/infer/files/284377/InferBugExample.zip) I'm running the following command: `infer -a checkers -a capture -a compile -a infer -a tracing -- xcodebuild -scheme InferBugExample -configuration Debug -sdk iphonesimulator` By the w…	alexmx	2016-05-27 12:13:03
370	2016-05-27 10:40:53	Specifying multiple analyzers on the command line simply selects the last one, so your command only runs the experimental "tracing mode" analyzer (which is not meant to be run by users). There is no direct way to run all available analyzers right now. One simple way is to do the following: <S_CODE_TOKEN> (From your example command-line, I'm assuming you want to run "infer" and "checkers", but not…	jvillard	2016-05-27 12:13:03
370	2016-05-27 11:43:21	Ok, got it. Thanks @jvillard. I was confused by the output of help command `infer -h:` `-a ANALYZER, --analyzer ANALYZER Select the analyzer within: capture, checkers, compile, eradicate, infer, tracing` So I listed all of them, except eradicate which is for Android projects. I assume that this issue can be closed as I'm not getting this issue after running: <S_CODE_TOKEN> P.S. I would be cool to…	alexmx	2016-05-27 12:13:03
370	2016-05-27 12:13:03	Yes the help on that option is not very... helpful. I'll see if I can come up with a better message. re: merging: I think eventually we'd like to be able to run several analyzers at the same time, in the way you assumed was working already (eg `infer -a checkers -a infer -- analyze`).	jvillard	2016-05-27 12:13:03
369	2016-05-26 10:20:50	hey, Infer now using infer-capture-build: 1. ant -v 2. match "javac“ 3. etc. so, the whole infer-build time is： original ant build time + infer-build time... Here, If I want to get the ant building command, but not running the really building, i.e dry-run mode How can I do? If infer do not built-in supported, How can i do?	GeekMin	2016-07-06 16:15:45
369	2016-05-26 10:27:38	The only way to make it faster would be writing an ant plugin for Infer like the Gradle [plugin](https://github.com/uber-common/infer-plugin) Uber recently contributed. This would be a very welcome contribution if you are up to it!	sblackshear	2016-07-06 16:15:45
368	2016-05-25 23:21:04	When running infer I get the following error when trying to telescope my constructors. src/main/java/Controller.java:60: error: NULL_DEREFERENCE object null could be null and is dereferenced by call to Controller(...) at line 60 1. @NonNull Source source, 2. @NonNull Type type) { 3. > this(activity, config, listener, summary, source, type, null); 4. } 5. 6. The null here is passed into a @Nullabl…	clonetwin26
368	2016-05-26 20:37:07	Unfortunately, it is hard to tell what is happening without more context about the definition of `Controler`. If I understood correctly, the constructor is of the form: `Controller(..., @Nullable Object obj) { ...}` where `obj` is not being dereference without a check for `null` inside the body of `Controler`. If that was the case, then the NPE would be reported in the body of `Controler`, not wh…	jeremydubreil
367	2016-05-25 01:31:39	Hi everyone! Are there any guides or documentations that I can read on how FBinfer performs checks on tainted variables that I can learn from and hopefully contribute back to the site. Thank you very much!	jmtiong	2016-07-06 16:03:28
367	2016-05-25 07:41:53	+1 I would love to know more too. It shows that some db variables are reaching sensitive functions. But which db variables are flagged and which are not isn't clear. A little more information can help me getting these issues fixed by developers. Clearly, this category is very important from security context. A little help from the community in understanding these issues, would go a long way. Than…	tabishjaved03	2016-07-06 16:03:28
367	2016-05-25 09:16:12	The taint analysis is an experimental feature that's still under development, but I can share a few details on what it can do now. - The taint checks Infer does fall into two categories: security and privacy. Security checks ensure that user-controlled input does not flow to sensitive functions, and privacy checks ensure that sensitive user data does not escape to the outside. - There are a few b…	sblackshear	2016-07-06 16:03:28
367	2016-05-27 03:14:54	@sblackshear Thank you very much for your reply! Just one clarification for > Once you add these annotations, Infer will report source-sink flows between the annotations. Does it mean I do not need to change anything on the OCaml code? Or in the OCaml code I have to do some changes as well? Right now I am trying to implement a checker that will detect the tainted variables that was brought over f…	jmtiong	2016-07-06 16:03:28
367	2016-05-27 05:23:35	![Image of checker](http://i.imgur.com/Dpq07Nv.png) Like from the above image, inside one of my function it will call AsyncTask.get() which will return an object, and the checker's code to identify the AsyncTask.get is <S_CODE_TOKEN> I read about the `Cfg.Node.Stmt_node` but I am confused on how to apply them	jmtiong	2016-07-06 16:03:28
367	2016-05-27 09:50:52	The functionality for propagating tainted sources to tainted sinks lives in the main bi-abduction analysis, so you won't be able to leverage it from a custom checker. I don't fully understand what you are trying to do with your checker, but if you explain a bit more I can try to help.	sblackshear	2016-07-06 16:03:28
367	2016-05-28 15:17:08	I would like to implement a checker such that it is able to detect programs that attempt to download files over the internet and perform operations (e.g. unzipping or executing) with the files that have been downloaded. Hence the thoughts of utilizing and tracking tainted variables would be very useful to detect such patterns.	jmtiong	2016-07-06 16:03:28
367	2016-05-30 15:57:49	If you want to implement such a checker from scratch, Infer's abstract interpretation framework for checkers would be quite suitable for this. See `liveness.ml` for an example of a simple AbsInt checker and `annotationReachability.ml` for an example of a more advanced one. However, if you want to take advantage of Infer's builtin capabilities for propagating taint, you'll have to build your check…	sblackshear	2016-07-06 16:03:28
367	2016-05-31 05:39:34	Thank you very much, I will go take a closer look at these files, by the way, has `inferTaint.ml` been renamed? I could not find it in the current sources. And also, I tried to run `infer -- javac TaintExample.java` but it threw <S_CODE_TOKEN>	jmtiong	2016-07-06 16:03:28
367	2016-05-31 08:58:19	Sorry, I meant `taint.ml`. You need to include the android JAR and Infer annotations JAR to compile this file. You can take a look at the BUCK file that runs the test to see the compilation command that is used.	sblackshear	2016-07-06 16:03:28
367	2016-07-06 16:03:28	Closing for now; please feel free to open a new issue if you have additional questions.	sblackshear	2016-07-06 16:03:28
366	2016-05-25 00:18:32	hi there, i am facing issues integrating Infer with IOS applications , it always complains about missing the header files like "ICAnalyticsController.h" Logs with error: **ApplicationName-Prefix.pch:15:9: fatal error: 'ICAnalyticsController.h' file not found # import "ICAnalyticsController.h"** Things observed on Xcode: 1. when i go to ApplicationName-Prefix.pch file No error observed, already im…	meghanapatlolla	2016-05-27 10:34:13
366	2016-05-25 00:30:33	Above is solved and now i see ICAdjustSDKTrackingController.h is not found. Can anyone please me help with all the dependent libraries for Infer to run on IOS	meghanapatlolla	2016-05-27 10:34:13
366	2016-05-25 12:42:46	Could you provide command that you used? Does the build command by itself succeed?	akotulski	2016-05-27 10:34:13
366	2016-05-25 17:29:20	command used : infer -- xcodebuild -target ApplicationName -configuration Debug -sdk iphonesimulator	meghanapatlolla	2016-05-27 10:34:13
366	2016-05-25 17:32:36	Build fails with exception , saying some header files are missing . So it would be helpful if you could help me with , header files that infer is dependent on like ICLog.h IC+NSString.h......	meghanapatlolla	2016-05-27 10:34:13
366	2016-05-26 11:19:58	Infer shouldn't depend on any more files than your project. Does `xcodebuild -target ApplicationName -configuration Debug -sdk iphonesimulator` succeed on its own, without `infer --`?	jvillard	2016-05-27 10:34:13
366	2016-05-26 17:23:48	Build fails with "xcodebuild -target ApplicationName -configuration Debug -sdk iphonesimulator" too	meghanapatlolla	2016-05-27 10:34:13
366	2016-05-27 10:34:13	Infer needs a working compilation command. You should find the right way to compile your project from the command line, then run `infer -- <that command>`. Let me know if you have more issues with this, closing for now.	jvillard	2016-05-27 10:34:13
365	2016-05-24 07:41:55		jabley	2016-05-24 07:58:23
364	2016-05-24 07:19:08	How to include project folders or exclude dependency folders during analysis of iOS project? I have a big project in which there are lots of dependencies. I do not need to analyze them as it is out of scope and adds to the time infer takes to analyze the project. Is there a way to specify only project-specific folders or exclude unwanted folders during analysis? Also how to speed up the analysis …	tvsathish	2016-06-03 12:56:13
364	2016-05-25 12:30:30	> How to include project folders or exclude dependency folders during analysis of iOS project? I Yes, there is a way to exclude certain directories. I'll illustrate it by example let me know if it works for you. If your use case is different/more complex let me know as well. Let's say I have a project with following directory structure. <S_CODE_TOKEN> We have a way of providing extra information …	akotulski	2016-06-03 12:56:13
364	2016-05-25 12:34:19	Unfortunately, this feature is fairly new (implemented last week in https://github.com/facebook/infer/commit/83e6ab1a20e0ece09bf1c965513d5ebf0026905f) so you'll have to use infer from master. Last release of infer `0.8.1` doesn't have it.	akotulski	2016-06-03 12:56:13
364	2016-05-27 16:27:13	It would be great to have the possibility to exclude some directories by passing some args (e.g. `-e and --exclude`) to command line like `infer -e 'Pods' -e 'Libs' -- xcodebuild ...` without creating an .inferconfig file.	alexmx	2016-06-03 12:56:13
364	2016-05-27 17:09:54	This is in-progress but definitely planned. It works even now if you pass arguments via the `INFER_ARGS` environment variable (options are separated using `^`). The `--skip-clang-analysis-in-path` option expects a json array as argument, so you would write for instance: <S_CODE_TOKEN>	jvillard	2016-06-03 12:56:13
364	2016-05-27 17:10:41	(you have to use infer from master, it's not in 0.8.1)	jvillard	2016-06-03 12:56:13
364	2016-06-03 12:56:12	Hopefully this is enough information to achieve what you wanted, please re-open if there is an issue.	jvillard	2016-06-03 12:56:13
363	2016-05-23 12:53:21	For example, would infer raise any errors with the following code: int max(int *arr, int n) { int i = 0; int Result = arr[i]; while (n > i) { i = i + 1; if (Result <= arr[i]) Result = arr[i]; } return Result; }	Mahmohsen	2016-05-23 13:08:32
363	2016-05-23 13:08:32	Infer doesn't report any array bounds error as of yet, but that's something we are looking to improve. For reference, you can look at the [list of bug types Infer currently reports](http://fbinfer.com/docs/infer-bug-types.html), and array bounds errors are in the [list of bug types Infer currently doesn't report](http://fbinfer.com/docs/limitations.html#bugtypes).	jvillard	2016-05-23 13:08:32
362	2016-05-19 07:16:29	Greetings, I am sorry as I do not know where to post this, however, after I followed the instructions on fbinfer (Adding checkers), it did not run/detect at all? Am I doing something wrong? And I could not find any registerCheckers.mli anywhere hence I place the code for registerCheckers.mli into registerChecker.ml	jmtiong	2016-05-19 16:25:31
362	2016-05-19 08:40:19	UPDATE: If I explicitly run `infer -a checkers -- javac Hello.java`, the implemented my_simple_checker will run. If the command `infer -- javac Hello.java` is ran, it seems that the checkers module did not run. Any idea or more details of how infer works?	jmtiong	2016-05-19 16:25:31
362	2016-05-19 09:41:00	This is the intended way to run checkers. If you don't specify a value for the `-a` option then by default it selects `-a infer`.	jvillard	2016-05-19 16:25:31
362	2016-05-19 16:25:31	Closing for now, let me now if you have any more questions about implementing your checker!	jvillard	2016-05-19 16:25:31
362	2016-05-20 00:59:06	Understood, thank you for your help!	jmtiong	2016-05-19 16:25:31
361	2016-05-18 16:40:34	<S_CODE_TOKEN>	XVilka	2016-05-18 16:48:17
361	2016-05-18 16:48:17	Infer now [depends on Reason](https://github.com/facebook/infer/blob/a45844f40979c0c215bd808d51d307ca4c4810ea/INSTALL.md#infer-dependencies-for-macosx). You can install Reason by following [these instructions](https://github.com/facebook/reason/blob/master/README.md#install-stable).	jvillard	2016-05-18 16:48:17
360	2016-05-17 20:20:51	I think the the infer runs aren't thread safe. When I run to runs on the same project concurrently, one of the jobs fails to load source.	clonetwin26
360	2016-05-18 02:50:10	I am trying to understand the problem you are facing. Is the issue that you are running: in shell1 my/project/sources > infer -o out1 -- <build command> and in shell2 my/project/sources > infer -o out2 -- <build command> and then the second command does not load any source files ?	jeremydubreil
360	2016-05-18 18:41:29	Yeah. Thats it.	clonetwin26
360	2016-05-25 05:04:59	Assuming that the build command can run concurrently on the same project ? For instance: in shell1: `my/project/sources > gradle build` and in shell2: `my/project/sources > gradle build` Then the files that are compiled in one of the shell will not be recompiled in the other shell. And Infer will only analyze the files that are compiled during the build. What is the objective of running Infer con…	jeremydubreil
360	2016-05-25 10:05:01	I could see why you would want to run Infer concurrently on the same project. For example, you might want to get results from both Infer and Eradicate. I don't think we have a good story for how to do this right now, though. Would be nice to have.	sblackshear
360	2016-05-25 17:32:00	Ill keep trying to get it right on my end. The big interest here is to run it as part of a big parallelized build system. Where one box could be running against two diffs off the same project at the same time.	clonetwin26
360	2016-05-25 18:48:57	This is a very interesting use case. Does it also fail if you specify two different output directories ? For instance: `shell 1 > infer --out out1 ...` and: `shell 2 > infer --out out2 ...` However, I am not sure I understand the situation very well. How can the "normal" build run two different builds on two different commits in the same directory ? If in two different directories, there should b…	jeremydubreil
359	2016-05-15 17:12:02	Infer is really great tool, I tried it for Android projects and was impressed by its detection of Context leaks, although it was a false positive [will upload the scenario with example] but was helpful to see that wrong parameter can cause problems. I am doing master thesis at RWTH university Aachen, I need to develop a tool which will detect code smells / bad code design to determine and quantif…	waqas716	2016-07-06 16:16:10
359	2016-05-18 14:08:58	Infer would likely be suitable for this. I don't know enough about the code smells you mention to know which ones will be easy vs hard, but if all you need is to look at the CFG/class hierarchy then Infer is good for that (and will work with multiple languages!). You'd probably want to implement your each code smell analyses as a separate checker. Simple ones can just iterate over the CFG, and fa…	sblackshear	2016-07-06 16:16:10
359	2016-07-06 16:16:10	Closing for now, feel free to reopen or file a new issue if you have another question.	sblackshear	2016-07-06 16:16:10
358	2016-05-06 12:32:15	log: SpeedXworkstation:~ qa$ brew install infer ==> Downloading https://homebrew.bintray.com/bottles/infer-0.8.1.el_capitan.bottle.tar.gz Already downloaded: /Library/Caches/Homebrew/infer-0.8.1.el_capitan.bottle.tar.gz ==> Pouring infer-0.8.1.el_capitan.bottle.tar.gz 🍺 /usr/local/Cellar/infer/0.8.1: 11,840 files, 696.6M SpeedXworkstation:~ qa$ infer Traceback (most recent call last): File "/usr/…	Hellengo	2016-05-06 12:36:56
358	2016-05-06 12:34:23	what's the output of `locale`?	jvillard	2016-05-06 12:36:56
358	2016-05-06 12:36:56	thx, vi .bash_profile add export LC_ALL=en_US.UTF-8 export LANG=en_US.UTF-8 source .bash_profile	Hellengo	2016-05-06 12:36:56
358	2016-05-06 13:00:10	Looks like your locale is misconfigured. It should have a value such as 'en_US.UTF-8'.	jberdine	2016-05-06 12:36:56
357	2016-05-06 10:17:10	if run： infer --pmd-xml -- xcodebuild -workspace Vodka.xcworkspace -scheme Vodka will analysis all files including Pods , but i want to analysis my project files ,can i add some parameter to Ignore third party library?	Hellengo	2016-06-03 12:55:36
357	2016-06-03 12:55:36	Thanks for your question, there is a hole in our documentation currently. This has been answered on #364, please report there if that doesn't work for you.	jvillard	2016-06-03 12:55:36
356	2016-05-03 03:06:23	Dear sir We write a tool class to close Closable item, like below public class CloseUtils { public static close(Closable closable) { try { if (closable != null) { closable.close(); } } catch (Exception e) { } } } But Infer still tell us we have res leak when we use this class to close item. Is there any way to change the rule? If we use this tool class to close item, Infer won't display this issu…	wisenight
356	2016-05-04 18:05:56	Hi @wisenight. Thanks for reporting this. We are currently working on solving this case, which is more tricky than it looks because of dynamic dispatch. Keeping the issue open for now and will update it when this case is fully supported.	jeremydubreil
355	2016-05-03 03:03:23	hile building module 'Security' imported from /Applications/Xcode.app/Contents/Developer/Platforms/iPhoneSimulator.platform/Developer/SDKs/iPhoneSimulator9.3.sdk/System/Library/Frameworks/Foundation.framework/Headers/NSURLCredential.h:9: In file included from <module-includes>:2: In file included from /Applications/Xcode.app/Contents/Developer/Platforms/iPhoneSimulator.platform/Developer/SDKs/iPh…	sunchongyang	2016-05-05 12:28:05
355	2016-05-05 12:28:05	This problem was fixed in infer 0.8.1. brew formula was updated yesterday and the problem should go away after upgrading. Running `brew update && brew upgrade infer` should do it. If it doesn't fix your problem, feel free to reopen the issue	akotulski	2016-05-05 12:28:05
354	2016-05-02 08:35:02	Command & Console output:: <S_CODE_TOKEN> toplevel.log <S_CODE_TOKEN> locale: <S_CODE_TOKEN> Tried solutions from #320 : 1. Running infer with: LC_ALL="en_US.UTF-8" infer ... 2. Changing "/usr/local/Cellar/infer/0.8.0/libexec/infer/lib/python/inferlib/capture/gradle.py" (3. no non-ascii characters in pwd) But, none are fixing the problem. Is there something else I can look at to fix this problem?	wouter89	2016-05-05 14:02:40
354	2016-05-05 14:02:40	This should be fixed in d4521fd70d9cb9545943f5ce2d84cd410fe8b0e8. Can you please try the latest master and re-open this issue if there is still a problem? Thanks for the report!	jvillard	2016-05-05 14:02:40
354	2016-05-10 07:47:41	I updated to version 8.1 but the problem still occurs. (Same as I reported above) Is there anything I can look for in the codebase to solve the problem or create a work-around?	wouter89	2016-05-05 14:02:40
354	2016-05-10 10:27:48	The fix was published after 0.8.1, and we haven't made a new release yet. In the meantime, you can [compile the latest master from source](https://github.com/facebook/infer/blob/master/INSTALL.md#install-infer-from-source).	jvillard	2016-05-05 14:02:40
353	2016-04-25 09:39:31	package src; import src.*; public class Test{ public static void main(String[] args){ A a = new A(); String s = a.id; s.length(); } } Here s maybe a nullpointer. But infer said "No issues found"	chen881129	2016-07-06 16:18:42
353	2016-04-25 09:56:07	- What is the code of class `A`? - What command did you use to run infer? - What version of infer are you using? - Can you paste the full output? Thanks!	jvillard	2016-07-06 16:18:42
353	2016-04-26 04:18:07	Sorry for my mistake. I got the result because I didn't clean my .class files. But it really dosn't work when I check my java project, the code is like this: String docvrid = doc.getClassid(); if (! docvrid.equals("10000103")) { ... } doc.classid is a private member and initialized from a xml in the constructed function, but [classid] in the xml maybe null. So, the code 'docvrid.equals("10000103"…	chen881129	2016-07-06 16:18:42
353	2016-04-26 04:53:39	Hi @chen881129. Infer does not parse the xml files, so the information whether `doc.getClassid()` may return `null` is not known. In this case, Infer will make optimistic assumptions about the code. Here, `docvrid` being dereferenced in `docvrid.equals(...)`, Infer will assumes that `docvrid != null`. If you know that `docvrid` can be null, you can annotate the code accordingly: <S_CODE_TOKEN> An…	jeremydubreil	2016-07-06 16:18:42
353	2016-04-26 07:14:54	Hello @jeremydubreil, very nice to receive your message. You are right that Infer dose not know `docvrid` is null. Actually `docvrid` is not always null, it's potentially null. So, `docvrid != null && !docvrid.equals("10000103")` will be safe and `docvrid.equals("10000103")` without `docvrid != null` is dangerous. In my opinion the dangerous code should be print. Can Infer print the potentially N…	chen881129	2016-07-06 16:18:42
353	2016-04-26 18:44:07	In theory, Infer could report every time there is not enough information to prove that a variable being dereference is not null. But in practice, this will generate way too many reports and could make the tool unusable.	jeremydubreil	2016-07-06 16:18:42
353	2016-04-26 19:54:13	If you want more demonic behavior w.r.t nullability, you might want to give eradicate a try (`infer -a eradicate -- <your_compile_command>`). Eradicate requires more annotations than Infer, but is also more exhaustive in reporting NPE warnings.	sblackshear	2016-07-06 16:18:42
353	2016-07-06 16:18:42	Check out my answer to https://github.com/facebook/infer/issues/383 to see another way to make Infer's NPE reporting more aggressive.	sblackshear	2016-07-06 16:18:42
352	2016-04-25 08:10:23	http://ios.jobbole.com/84371/ Some code errors occur when I use Infer analyze java project from article above. Is resolved this issue that infer cannot analyze java project?	AliceTENGZI	2016-06-03 12:58:51
352	2016-04-25 09:44:49	Hi @AliceTENGZI, Infer works with Java projects too. What's the Java project you have issues with? What error do you get?	jvillard	2016-06-03 12:58:51
352	2016-06-03 12:58:51	please re-open with more information	jvillard	2016-06-03 12:58:51
351	2016-04-25 02:53:41	Step 5 failed: The command '/bin/sh -c VERSION=1.2.2; curl -sL https://github.com/ocaml/opam/releases/download/$VERSION/opam-$VERSION-x86_64-Linux -o /usr/local/bin/opam && chmod 755 /usr/local/bin/opam && ((/usr/local/bin/opam --version | grep -q $VERSION) || (echo "failed to download opam from GitHub."; exit 1))' returned a non-zero code: 35 Then I get "https://github.com/ocaml/opam/releases/do…	chen881129	2016-06-14 10:08:55
351	2016-04-25 03:16:38	I find the Dockerfile and alter it, I'm doing the next command(also get an error with the run.sh....do it manuallly), good luck to me	chen881129	2016-06-14 10:08:55
351	2016-06-03 12:59:36	Hi @chen881129, did you solve your problem? Is there an issue with the Dockerfile?	jvillard	2016-06-14 10:08:55
351	2016-06-14 06:55:33	Thanks a lot, it's solved :)	chen881129	2016-06-14 10:08:55
350	2016-04-22 14:53:06	Hi, I have this issue when I try to install infer on Linux. `xz: (stdin): File format not recognized` <S_CODE_TOKEN> [console.log.zip](https://github.com/facebook/infer/files/232033/7b74cef32c04fed7.log.zip)	mackoj	2016-06-03 13:00:25
350	2016-04-22 15:07:39	looks like downloading from github failed. can you try running the script again?	jvillard	2016-06-03 13:00:25
350	2016-04-22 15:11:54	OK, I’m relaunching it.	mackoj	2016-06-03 13:00:25
350	2016-04-22 15:18:39	I have the same issue. <S_CODE_TOKEN>	mackoj	2016-06-03 13:00:25
350	2016-04-22 15:24:15	my bad, this is because there's no 0.8.1 release yet! We are in the process of releasing it. In the meantime, you can use the Dockerfile from 2e5da306071e81f7daca90f788abd337a7561796: - If you have a git checkout of infer, simply run `git checkout 2e5da306071e81f7daca90f788abd337a7561796` - Otherwise, if you downloaded Dockerfile directly from github, get another version with `wget -O Dockerfile …	jvillard	2016-06-03 13:00:25
350	2016-04-22 15:29:59	Thanks, I will try with `wget -O Dockerfile https://raw.githubusercontent.com/facebook/infer/2e5da306071e81f7daca90f788abd337a7561796/docker/Dockerfile`.	mackoj	2016-06-03 13:00:25
350	2016-04-22 15:51:06	It worked, it compiles but soon after I have an exit 1 on `cannot enable tty mode on non tty input`. I'm in the process of adding the support of infer for android and iOS on Bitrise CI. <S_CODE_TOKEN>	mackoj	2016-06-03 13:00:25
350	2016-04-25 17:24:29	If you are not running docker from a tty, you should not use `-t` in the docker command. What's the command you use to run infer?	jvillard	2016-06-03 13:00:25
350	2016-04-26 11:59:46	I'm running it from inside another docker container. <S_CODE_TOKEN>	mackoj	2016-06-03 13:00:25
350	2016-04-26 12:15:19	If you want to analyse a project using infer in docker, you can look at [this comment](https://github.com/facebook/infer/issues/345#issuecomment-212886795), but remove `-t` in commands (so for instance, `docker ... -it ...` becomes `docker ... -i ...`). However, if you are already inside a docker container, then why not install infer there? You can copy what the [Dockerfile](https://github.com/fa…	jvillard	2016-06-03 13:00:25
350	2016-04-26 14:10:17	I have tried to replicate what is done in the docker file but I have issues with opam... I will continue to try various approaches in order to install it and run it in my container. Thanks,	mackoj	2016-06-03 13:00:25
349	2016-04-22 12:02:46	I am using infer on Ubuntu 14.04(TLS) via docker. I execute the provided run.sh and docker container opens up. I am able to run java and android_hello example. But when i provide my project root, it does not find any class to compile. Could you please answer my below query: 1) How to access external files from inside the docker container? 2) Is it possible to install infer via linuxbrew? I am new…	tabishjaved03	2016-04-25 10:10:25
349	2016-04-22 15:14:18	1. see https://github.com/facebook/infer/issues/345#issuecomment-212886795 2. there is no linuxbrew recipe for infer as of yet. You can always [build infer from source](http://fbinfer.com/docs/getting-started.html#install-from-source)	jvillard	2016-04-25 10:10:25
349	2016-04-25 10:10:25	Thanks for your help @jvillard . Closing the issue, I ran infer from source.	tabishjaved03	2016-04-25 10:10:25
348	2016-04-22 06:26:34	[@sjs_14_125 bianyuteng]# java -version java version "1.8.0_25" Java(TM) SE Runtime Environment (build 1.8.0_25-b17) Java HotSpot(TM) 64-Bit Server VM (build 25.25-b02, mixed mode) [@sjs_14_125 infer-linux64-v0.8.0]# cat /etc/redhat-release Red Hat Enterprise Linux Server release 6.2 (Santiago) Can infer analyze java code on environment above?	AliceTENGZI	2016-04-22 10:05:37
348	2016-04-22 10:05:37	yes, that shouldn't be an issue.	jvillard	2016-04-22 10:05:37
348	2016-04-22 10:06:11	Please reopen if you have a concrete problem with this configuration that we can look at.	jvillard	2016-04-22 10:05:37
348	2016-04-22 11:16:49	OK I will Thanks.~	AliceTENGZI	2016-04-22 10:05:37
347	2016-04-21 13:07:24	The following produces a false positive NULL_DEREFERENCE message because infer doesn't recognize that error( ) aborts execution: <S_CODE_TOKEN>	rdtennent	2016-04-21 15:45:28
347	2016-04-21 13:10:43	Thanks for the report @rdtennent. Can you share the code of `error()`?	jvillard	2016-04-21 15:45:28
347	2016-04-21 13:20:03	<S_CODE_TOKEN>	rdtennent	2016-04-21 15:45:28
347	2016-04-21 13:44:53	I cannot reproduce the issue. Infer correctly realises that `error()` never returns and doesn't report on the following code: <S_CODE_TOKEN> How are you calling infer? Are the files where infer reports and the file that defines `error()` compiled in the same command?	jvillard	2016-04-21 15:45:28
347	2016-04-21 14:06:35	The file that defines error() is in another file previously analyzed by infer. How do I call infer with multiple file arguments?	rdtennent	2016-04-21 15:45:28
347	2016-04-21 14:10:04	OK. infer -- gcc -c files works. Thanks.	rdtennent	2016-04-21 15:45:28
347	2016-04-21 14:14:18	Yes, if you have a command that compiles your whole project at once, you can just use `infer -- <command>`. Otherwise, you can also do something like this: <S_CODE_TOKEN> Each `infer -a capture --reactive -- clang -c file_i.c` will translate `file_i.c` into infer's internal language. Then `infer -- analyze` will analyze all the procedures captured so far at once.	jvillard	2016-04-21 15:45:28
347	2016-04-21 15:12:36	When I do infer -- gcc -c files I get the message "Analyzed 0 files" followed by "No issues found", even if I add an issue that _should _be found. Yet gcc -c files works. Doesn't seem right.	rdtennent	2016-04-21 15:45:28
347	2016-04-21 15:16:43	`infer -- gcc -c <files>` isn't supported, unfortunately. For now you have to either write a short Makefile or other for your project, or use the method outlined above to do individual capture of each C file.	jvillard	2016-04-21 15:45:28
347	2016-06-06 14:48:48	Just FYI Infer now supports gcc/clang commands that involve multiple source files: 596823bd32cc8e21bb9fde8de9a88260b4dca7e1.	jvillard	2016-04-21 15:45:28
346	2016-04-21 12:55:09	./build-infer.sh clang leads to ... mkdir -p /home/rdt/src/infer-linux64-v0.8.0/infer/_build-infer make[2]: **\* No rule to make target `/home/rdt/src/infer-linux64-v0.8.0/facebook-clang-plugins/clang-ocaml/build/clang_ast.atd', needed by`clang/clang_ast_t.ml'. Stop.	rdtennent	2016-04-21 13:40:59
346	2016-04-21 12:58:33	can you paste the full output of `./build-infer.sh clang` please? use gist.github.com or similar	jvillard	2016-04-21 13:40:59
346	2016-04-21 13:18:19	[build.txt](https://github.com/facebook/infer/files/229953/build.txt)	rdtennent	2016-04-21 13:40:59
346	2016-04-21 13:30:10	Did you run `make clean` by any chance? That would mess up the release, unfortunately. You'll need to download the release tarball again if that's the case.	jvillard	2016-04-21 13:40:59
346	2016-04-21 13:34:57	The output said: compilation failure; you can try running <S_CODE_TOKEN> I presume I can re-use the tarball without re-downloading.	rdtennent	2016-04-21 13:40:59
346	2016-04-21 13:39:34	Yes, I'll change `make clean` to not clean inside `facebook-clang-plugins/` if we're inside a release; thanks for the report!	jvillard	2016-04-21 13:40:59
346	2016-04-21 13:40:59	After re-untaring the tarball, the compilation works. Thanks. Please fix the compilation failure outpuit (or fix make clean!).	rdtennent	2016-04-21 13:40:59
346	2016-04-21 15:39:15	How do you install opam(>=1.20) for linux ?	AliceTENGZI	2016-04-21 13:40:59
345	2016-04-21 09:35:41	When I try to run infer from any terminal or from android studio's terminal, I'm getting this error: <S_CODE_TOKEN> How can I solve this? I installed it with docker. Thanks.	Rexota	2016-04-22 15:11:21
345	2016-04-21 12:12:36	Hi @Rexota, the instructions for docker create an isolated container with infer in it, but it doesn't modify your local environment. When installing infer via docker, you need to perform your analysis from within the docker container. For example, here's how to run a Gradle-based project that builds with `./gradlew build`: <S_CODE_TOKEN> You can edit that last command to adapt to your needs (eg t…	jvillard	2016-04-22 15:11:21
345	2016-04-21 12:38:45	Hey @jvillard, I'm new to docker thing and didn't know that. Thanks for your detailed response. Have a good day.	Rexota	2016-04-22 15:11:21
345	2016-04-23 14:18:05	Hey @jvillard , as you said it's an isolated container. So how can I access my project files from docker? Because when I run this cmd from my project folder : `sudo docker run infer /bin/bash -c 'infer -- ./gradlew build'` Or this cmd: `sudo docker run -v /home/ozgur/Projects/Android/Rift/ -it infer /bin/bash -c 'infer -- ./gradlew build' ` It says : <S_CODE_TOKEN>	Rexota	2016-04-22 15:11:21
345	2016-04-25 04:41:43	hey @Rexota , Any progress? i am getting the same error.	tabishjaved03	2016-04-22 15:11:21
345	2016-04-25 07:52:20	Hey @tabishjaved03, As @jvillard said I tried to build infer from source. http://fbinfer.com/docs/getting-started.html#install-from-source I'll make it available for all system and "infer" command will be accessible from everywhere. Edit: I built it successfully. Now there is no problem with infer cmd.	Rexota	2016-04-22 15:11:21
345	2016-04-25 17:27:25	The way to access your project from within the docker container is described in my previous comment: https://github.com/facebook/infer/issues/345#issuecomment-212886795 See also [the docker documentation about data volumes](https://docs.docker.com/engine/userguide/containers/dockervolumes/#mount-a-host-directory-as-a-data-volume).	jvillard	2016-04-22 15:11:21
344	2016-04-21 09:17:49	I've found the following construct in my Java code (Example 1), which Infer doesn't analyse correctly (made simpler to better illustrate the problem) I've also found two small changes to the code that result in Infer correctly analysing the code (Examples: 3 - 6). I don't understand why these changes do lead to a correct report from Infer, maybe there is a bug to be found here. I'm running versio…	wouter89	2016-04-22 15:11:06
344	2016-04-21 10:12:10	Thanks for the detailed question, @wouter89. What you are seeing is because infer doesn't do a global analysis of a class (in this case `NoNullDereference`) to figure out invariants (in this case "`alwaysFalse` is always `false`"). To explain, let me try and go over your tests: 1. Infer analyses `test()` on its own (without looking at the context) and finds that it could dereference `null` if `al…	jvillard	2016-04-22 15:11:06
344	2016-04-21 13:44:05	Thanks for the explanation, very clear! Is there a similar limitation when working with classes in C++? I've found the following example which I could not explain just by looking at the results from Infer. In this case Infer does report the NULL_DEREFERENCE in the method that isn't in the class (even though the method in the class in the same). <S_CODE_TOKEN>	wouter89	2016-04-22 15:11:06
344	2016-04-21 13:48:57	C++ analysis is still experimental and unsupported for now. Infer doesn't analyse C++ code by default, so won't report on `A::test()`. You can pass `--cxx` to infer to switch the experimental C++ analysis on (you may need to upgrade to the current git version of infer first), like so: `infer --cxx -- clang++ -c foo.cpp`.	jvillard	2016-04-22 15:11:06
343	2016-04-21 03:20:27	I have the latest version of infer (0.8.0), but still occurred the issue: `elenadeMacBook-Pro:InferTest baidu$ infer -- clang -c ViewController.m In file included from ViewController.m:9: ./ViewController.h:9:9: fatal error: 'UIKit/UIKit.h' file not found # import <UIKit/UIKit.h> <S_CODE_TOKEN> 1 error generated.` how to fix it?	FridayAndHoliday	2016-04-22 15:11:41
343	2016-04-21 09:26:57	You have to replace `clang -c ViewController.m` by a command that compiles `ViewController.m`. If this is an xcode project you should find the `xcodebuild` command that builds the whole project and run `infer -- <command>`. See [here](http://fbinfer.com/docs/analyzing-apps-or-projects.html) for more examples.	jvillard	2016-04-22 15:11:41
342	2016-04-20 12:42:29	I dowmload Infer version 0.8.0 in https://github.com/facebook/infer/releases. Then I run "tar xf infer-linux64-v0.8.0.tar.xz" in Linux. (The version of Python is 2.7 ) I modify the PATH as follows: cd infer-*v0.\1.0 && echo "export PATH=\"\$PATH:`pwd`/infer/infer/bin\"" \ >> ~/.bash_profile && source ~/.bash_profile But I cannot run InferAnalyze binary. What should I do if I want to use infer che…	AliceTENGZI	2016-04-20 13:36:09
342	2016-04-20 13:36:09	Hi @AliceTENGZI, these instructions are out of date, please follow this instead: http://fbinfer.com/docs/getting-started.html On Linux you can use either Docker or build infer from source.	jvillard	2016-04-20 13:36:09
342	2016-04-21 11:38:17	I saw some dependences as follows: Infer dependencies for Linux Here are the prerequisites to be able to compile Infer on Linux. This is required to be able to use the release (faster), or to compile everything from source (see the end of this document). opam >= 1.2.0 Python 2.7 Java (only needed for the Java analysis) gcc >= 4.7.2 or clang >= 3.1 (only needed for the C/Objective-C analysis) auto…	AliceTENGZI	2016-04-20 13:36:09
342	2016-04-21 11:59:56	Some of these dependencies are not needed for the java analysis: those marked "only needed for the C/Objective-C analysis". So what you need to build from a [release](https://github.com/facebook/infer/releases/) is: - opam >= 1.2.0 - Python 2.7 - Java	jvillard	2016-04-20 13:36:09
342	2016-04-22 06:22:53	[@sjs_14_125 bianyuteng]# opam --version 1.2.2 [@sjs_14_125 bianyuteng]# python -V Python 2.7.5 [@sjs_14_125 bianyuteng]# java -version java version "1.8.0_25" Java(TM) SE Runtime Environment (build 1.8.0_25-b17) Java HotSpot(TM) 64-Bit Server VM (build 25.25-b02, mixed mode) [@sjs_14_125 infer-linux64-v0.8.0]# cat /etc/redhat-release Red Hat Enterprise Linux Server release 6.2 (Santiago) Above i…	AliceTENGZI	2016-04-20 13:36:09
342	2016-04-22 10:07:25	> `Sys_error("No space left on device")` Your disk ran out of space.	jvillard	2016-04-20 13:36:09
342	2016-04-22 11:25:07	When I clean my disk for enough space. and run "./build-infer.sh "..Error still exists as follows. [@sjs_14_125 infer-0.8.0]# ./build-infer.sh initializing opam... [WARNING] Running as root is not recommended [WARNING] Running as root is not recommended preparing build... checking if we are in an Infer release build... no checking whether to use the compilers in /search/bianyuteng/infer-0.8.0/fac…	AliceTENGZI	2016-04-20 13:36:09
341	2016-04-20 10:58:26	As suggested in the discussion https://github.com/facebook/infer/issues/326 this pull request implements <S_CODE_TOKEN> to get the method of a superclass that is being overridden by a specific java pname. I thought of unit test this, but unfortunately I wasn't able to figure out how to create the proper context with OUnit2. Perhaps the easiest way to test this will be integration tests. Feel free…	luiscruz	2016-04-26 06:15:12
341	2016-04-25 22:51:10	Thanks!	sblackshear	2016-04-26 06:15:12
340	2016-04-15 11:38:05	Command used: `infer --debug -- make` Output in console: <S_CODE_TOKEN> But when looking at the debug information (.html file) for 1 of the files that was analyzed by Infer in `infer-out/captured/` the following report was generated: <S_CODE_TOKEN> I confirmed there is a null dereference in this file, and before my upgrade to infer version v0.8.0, Infer reported this in the console and the debug …	wouter89	2016-04-19 13:39:38
340	2016-04-15 11:45:38	Thanks for the report! This looks like it could be a duplicate from #336 . You can verify this by trying the latest master, or inserting an instruction after the `if`.	jvillard	2016-04-19 13:39:38
340	2016-04-15 12:15:31	I tried adding a return statement (at multiple places) after the if statement but this doesn't solve the issue.	wouter89	2016-04-19 13:39:38
340	2016-04-15 14:24:33	I found the problem. It is related to an earlier issue #99. A parent folder that contained my source code contained a whitespace. After removing all the whitespaces, from the folder inside and in the parent folders of the project, Infer analyzed the files correctly. For my Java project it meant that infer could not run the project. I could build the project with ant, but when I ran Infer with ant…	wouter89	2016-04-19 13:39:38
340	2016-04-19 13:39:38	Thanks @wouter89, I'm closing the issue as we're already tracking the whitespace issue in #99.	jvillard	2016-04-19 13:39:38
339	2016-04-15 07:06:36	hi,my project add a new lib,so change setting Apple LLVM 7.0 -Language - Modules----> Enable Modules(C and Objective-C) to yes, but change to no my project build failed. run infer --pmd-xml -- xcodebuild -workspace Vodka.xcworkspace -scheme Vodka -configuration Debug -sdk phones The following build commands failed: CompileC /Users/speedxserver/Library/Developer/Xcode/DerivedData/Vodka-fitiszjztfk…	Hellengo	2016-04-20 15:54:48
339	2016-04-15 07:36:00	if run: xcodebuild -workspace Vodka.xcworkspace -scheme Vodka -configuration Debug -sdk phones Build SUCCEEDED	Hellengo	2016-04-20 15:54:48
339	2016-04-20 15:54:48	This should be fixed in the latest version of infer (see #335). Please re-open if switching to latest infer doesn't solve your issue. You'll have to [compile Infer with clang from source](https://github.com/facebook/infer/blob/master/INSTALL.md) to try; we'll also be making a new release shortly.	jvillard	2016-04-20 15:54:48
338	2016-04-14 07:01:55	Hi, When analysing the following piece of code, Infer does report a memory leak when the file is saved as a C file and it reports no issues when the file is saved as a C++ file. I think Infer should also report a memory leak when this file is saved as C++. Does Infer make different assumptions for C++ compared to C files? <S_CODE_TOKEN>	wouter89	2016-04-14 12:48:36
338	2016-04-14 10:25:43	hi, I saved this file as .c and then as .cpp and in both cases I get a leak. infer -- clang -c blo.cpp Starting analysis (Infer version v0.8.0-a6d700d) F.. Analyzed 1 file Found 1 issue blo.cpp:7: error: MEMORY_LEAK memory dynamically allocated to data by call to calloc() at line 7, column 18 is not reachable after line 7, column 3 1. { 2. char \* data; 3. > data = (char *)calloc(100, sizeof(char…	ddino	2016-04-14 12:48:36
338	2016-04-14 11:48:32	I can't reproduce the problem locally, memory leak gets reported both in C and C++. It might be related to C headers in your system (they might #define calloc to be something else). What platform are you using (mac os/linux distribution)?	akotulski	2016-04-14 12:48:36
338	2016-04-14 12:18:45	I ran the following commands on the file(s) mentioned above (one saved as c and one as cpp). This gave the following output: --- infer -- clang memleak1.c Starting analysis (Infer version v0.5.0) Computing dependencies... 100% Analyzing 1 cluster. 100% Analyzed 2 procedures in 1 file Found 1 issue memleak1.c:7: error: MEMORY_LEAK memory dynamically allocated to data by call to calloc() at line 7,…	wouter89	2016-04-14 12:48:36
338	2016-04-14 12:35:48	Could you try newer infer? I think current version in homebrew is 0.8.0 and many things changed since 0.5.0	akotulski	2016-04-14 12:48:36
338	2016-04-14 12:46:54	Update to infer version v0.8.0 solved the problem! Thank you for the support.	wouter89	2016-04-14 12:48:36
337	2016-04-14 06:58:01	pod 'pop', '1.0.8' pod 'Realm', '0.96.3' *\* BUILD FAILED ** The following build commands failed: CompileC /Users/Rick/Library/Developer/Xcode/DerivedData/Bitrise-azigpyqootmvxpbrxsuirzjrvcmb/Build/Intermediates/Pods.build/Debug-iphoneos/Realm.build/Objects-normal/armv7/RLMArray.o Realm/Realm/RLMArray.mm normal armv7 objective-c++ com.apple.compilers.llvm.clang.1_0.compiler (1 failure) Traceback …	rickli	2016-04-22 01:57:36
337	2016-04-19 13:40:56	can you show the full output please? Use gist.github.com or similar.	jvillard	2016-04-22 01:57:36
337	2016-04-20 02:19:22	Full Output RickdeMacBook-Pro:Example Wenba$ infer -- xcodebuild -workspace BTBalloon.xcworkspace -scheme BTBalloon 2016-04-20 10:16:52.282 xcodebuild[30486:699221] [MT] PluginLoading: Required plug-in compatibility UUID ACA8656B-FEA8-4B6D-8E4A-93F4C95C362C for plug-in at path '~/Library/Application Support/Developer/Shared/Xcode/Plug-ins/XActivatePowerMode.xcplugin' not present in DVTPlugInCompa…	rickli	2016-04-22 01:57:36
337	2016-04-20 09:44:12	does `xcodebuild -workspace BTBalloon.xcworkspace -scheme BTBalloon` work on its own, without infer?	jvillard	2016-04-22 01:57:36
337	2016-04-20 15:46:42	Ah, I see you also use the `pop` pod. Can you confirm if the issue is still present in the latest version of Infer? You'll have to compile it [from source following these instructions](https://github.com/facebook/infer/blob/master/INSTALL.md).	jvillard	2016-04-22 01:57:36
337	2016-04-22 01:57:34	I compile infer and run success!~	rickli	2016-04-22 01:57:36
337	2016-12-22 09:12:33	Its happening for me again. Traceback (most recent call last): File "/usr/local/bin/infer", line 178, in <module> main() File "/usr/local/bin/infer", line 142, in main capture_exitcode = imported_module.gen_instance(args, cmd).capture() File "/usr/local/Cellar/infer/0.8.0/libexec/infer/lib/python/inferlib/capture/xcodebuild.py", line 78, in capture utils.stdout(exc.output) File "/usr/local/Cellar…	sukesh1989	2016-04-22 01:57:36
337	2016-12-22 10:28:30	@sukesh1989 Can you try with infer 0.9.4.1? You should be able to upgrade via Homebrew.	jvillard	2016-04-22 01:57:36
336	2016-04-13 10:38:32	Hi, When running Infer I came across some odd behaviour I couldn't explain. I have made some small code examples to illustrate the problem without having to deal with the context. **Sample 1**: For this code Infer doesn't report a memory leak, even though the condition in the if statement will always evaluate to false and data will never be freed. Infer does recognise that the condition is always…	wouter89	2016-04-14 16:32:35
336	2016-04-13 10:43:14	Thank you for the report! This seems to happen when the conditional is the last statement. If you add another instruction, whether a return or something else, the leak will be reported. We will fix this.	cristianoc	2016-04-14 16:32:35
336	2016-04-14 16:32:35	Fixed in 054ad223a83d34fe3b79cd7735f2e8e9e5738f44	cristianoc	2016-04-14 16:32:35
335	2016-04-13 06:43:35	I use : infer --incremental -- xcodebuild -workspace xxx.xcworkspace -scheme xxx -sdk iphonesimulator -configuration Debug -destination 'platform=iOS Simulator,OS=9.2,name=iPhone 6s' CLANG_ENABLE_MODULES=NO clean build The following build commands failed: CompileC /Users/jianzhang/Library/Developer/Xcode/DerivedData/xxxxxxxx-aiaocxwzriymuzayasydwppoqjls/Build/Intermediates/Pods.build/Debug-iphone…	yanqi8573	2016-04-20 11:31:00
335	2016-04-15 12:22:48	Hi, I have the same problem. Have you a solution ? Thank's	ataourirt	2016-04-20 11:31:00
335	2016-04-15 12:30:49	Hi @yanqi8573, @ataourirt, Can you paste the full output of infer to gist.github or similar? Does the error also occur without infer? Please run `xcodebuild -workspace xxx.xcworkspace -scheme xxx -sdk iphonesimulator -configuration Debug -destination 'platform=iOS Simulator,OS=9.2,name=iPhone 6s' CLANG_ENABLE_MODULES=NO clean build` and let me know, or post the full output to gist.github or simil…	jvillard	2016-04-20 11:31:00
335	2016-04-18 10:17:06	I have two projects have the same error, same traceback like @yanqi8573 . The error only occur with infer. gist: https://gist.github.com/VincentSit/cb18ce4dc73af64ae98f72db3cfa1f87	VincentSit	2016-04-20 11:31:00
335	2016-04-18 10:31:47	Also failed with `CLANG_ENABLE_MODULES=NO clean`.	VincentSit	2016-04-20 11:31:00
335	2016-04-18 12:17:01	hi @jvillard I used your command line and the build doesn't work. The build fail because of this argument : `CLANG_ENABLE_MODULES=NO` Full output : [gist](https://gist.github.com/ataourirt/607ba593963c30794885ff7355a86d99) Same error with the latest version of Infer (v0.8.0-b7ab176).	ataourirt	2016-04-20 11:31:00
335	2016-04-18 12:24:05	Thanks for the extra info @VincentSit and @ataourirt @ataourirt can you try running the latest version of Infer without the `CLANG_ENABLE_MODULES=NO` flag? I wonder if the newer version of clang we use supports modules now, that would solve the real issue.	jvillard	2016-04-20 11:31:00
335	2016-04-18 12:43:48	Unfortunately, the error is still present @jvillard . With the latest version (v0.8.0-b7ab176) and this command line : `infer -- xcodebuild -workspace PagesJaunes.xcworkspace -scheme PagesJaunes -sdk iphonesimulator -configuration Debug clean build` I have this : [Gist](https://gist.github.com/ataourirt/fa1ed103b94c35fb85a3fe0b6e01379e)	ataourirt	2016-04-20 11:31:00
335	2016-04-18 13:21:44	Hi @jvillard , Thanks for the reply. I am trying to build from source and try again. Will give you feedback later.	VincentSit	2016-04-20 11:31:00
335	2016-04-18 14:04:22	I think the root cause is this issue in clang, which is still open: https://llvm.org/bugs/show_bug.cgi?id=25341 I can reproduce the error on a dummy example and the error goes away if I add `-fno-modules` to the clang arguments. Unfortunately if your project needs modules to compile then it's not a solution for you. Someone reported being able to selectively disable modules here: https://github.c…	jvillard	2016-04-20 11:31:00
335	2016-04-18 16:22:12	Hi @jvillard . I compiled a few times, but all failed, can you help me to analyze the log? You can find the log [here](https://gist.github.com/VincentSit/413fd6273728b6a81f55772177229f11). OS X 10.11.4 (15E65) Xcode 7.3 (7D175)	VincentSit	2016-04-20 11:31:00
335	2016-04-18 16:29:28	@VincentSit the error is at the end of the llvm compilation: `cp: /private/tmp/clang-setup.GnyT8E/tools/clang/runtime/compiler-rt/clang_darwin/10.4/libcompiler_rt.a: No such file or directory`. Not sure what's going on there...	jvillard	2016-04-20 11:31:00
335	2016-04-19 02:54:21	Hi @jvillard , I successfully compiled and install infer on another Mac (commit 82670de0c8930a9ee8d19e154c995d2d609dcf92). But still build failed, when I disable module, remove the [facebook pop](https://github.com/facebook/pop), build succeeded. Seems if objective-c++ project in Pods, it will cause the build to fail. Analysis results helps me fix many potential bug, thanks!	VincentSit	2016-04-20 11:31:00
335	2016-04-19 03:11:19	BTW, Infer install from brew can also build success.	VincentSit	2016-04-20 11:31:00
335	2016-04-19 10:50:43	Hello @ataourirt and @VincentSit, Could you please try to remove the `CLANG_ENABLE_MODULES=NO` argument and use `CLANG_CXX_LIBRARY=libstdc++` instead? Thus your `xcodebuild` command will look like this: `infer -- xcodebuild <args> CLANG_CXX_LIBRARY=libstdc++` Thanks!	martinoluca	2016-04-20 11:31:00
335	2016-04-19 11:58:46	Hi @martinoluca , build failed with `CLANG_CXX_LIBRARY=libstdc++`. You can find the log [here](https://gist.github.com/VincentSit/d5a70434b15b7db024cf7d2589e27ded).	VincentSit	2016-04-20 11:31:00
335	2016-04-19 12:13:18	Hi @martinoluca, same result as @VincentSit	ataourirt	2016-04-20 11:31:00
335	2016-04-19 12:18:54	This failure is infer's fault. I'll need to investigate why it happens, but it shouldn't happen in trunk (as of a8de56e9bfa5fe74943630ec1555d4b88e84f4ff) with default options. Which version of infer are you using? If it's 0.8.0, could you remove those two lines from infer and see if compilation succeeds (no recompilation of infer is required, just modify files and run xcodebuild again)? https://g…	akotulski	2016-04-20 11:31:00
335	2016-04-19 12:42:18	@VincentSit can you try `CLANG_CXX_LIBRARY=libstdc++` again using infer master? The version you compiled earlier is fine.	jvillard	2016-04-20 11:31:00
335	2016-04-19 12:42:45	Hi @akotulski, I use the latest git version : v0.8.0-5710a3e. I get the same error.	ataourirt	2016-04-20 11:31:00
335	2016-04-19 12:43:58	@ataourirt interesting, can you please paste the full output?	jvillard	2016-04-20 11:31:00
335	2016-04-19 12:51:15	@jvillard here is the command line : `infer -- xcodebuild -workspace PagesJaunes.xcworkspace -scheme PagesJaunes -sdk iphonesimulator -configuration Debug -destination 'platform=iOS Simulator,OS=9.3,name=iPhone 6s' CLANG_CXX_LIBRARY=libstdc++ clean build` Output : [Gist](https://gist.githubusercontent.com/ataourirt/64b268048e9cef31f99834ab7ffaae2b/raw/fe2c6312e80fe302fcf2c4410858d516a8fe9476/xcod…	ataourirt	2016-04-20 11:31:00
335	2016-04-19 13:09:41	Thanks @ataourirt . Could you try [this patch](https://gist.github.com/jvillard/202394e8afeaa200b25fa612edfa4ffb)? Apply it from the root of the infer repo with `patch -p1 < xcodebuild_use_apple_libc++_headers.patch`, then try your command again without `CLANG_CXX_LIBRARY=libstdc++`.	jvillard	2016-04-20 11:31:00
335	2016-04-19 13:32:18	Patch does not change anything unfortunately @jvillard. The output is the same with and without the patch.	ataourirt	2016-04-20 11:31:00
335	2016-04-19 13:38:35	Hi @jvillard . I have been off work. My Mac can not compile infer, I will try again tomorrow when I go to company.	VincentSit	2016-04-20 11:31:00
335	2016-04-19 13:48:53	@ataourirt did you remove `CLANG_CXX_LIBRARY=libstdc++` from the command? That is, you should run: <S_CODE_TOKEN>	jvillard	2016-04-20 11:31:00
335	2016-04-19 14:42:59	@jvillard, here is the [output](https://gist.githubusercontent.com/ataourirt/170c448ea004e667c5b0bd6f19d3142b/raw/d58f22380419cf90a181a3fb8ee11bb7bb0d0dd3/xcodebuild%2520with%2520Infer%2520version%2520v0.8.0-5710a3e)	ataourirt	2016-04-20 11:31:00
335	2016-04-20 02:19:14	@jvillard Unfortunately, It can not be build. [Log](https://gist.github.com/VincentSit/f21d80e4db1625bb1d34ee81ac22796d) If I remove Objective-C++ project from Pods (In my case, there only have one, Facebook pop), it successfully build.	VincentSit	2016-04-20 11:31:00
335	2016-04-20 10:40:07	I just committed 1be7827981048291331343be06b0e84be45592c3 which should fix issues with compiling CocoaPods. You should run infer -- <build_command> without any special flags and it should succeed. Could you try it out and let us know if it helps?	akotulski	2016-04-20 11:31:00
335	2016-04-20 11:15:35	Hi @akotulski , I have sync my local repository with the remote, and recompile infer, now I can build successfully. Thank you!	VincentSit	2016-04-20 11:31:00
335	2016-04-20 11:31:00	Thanks for helping us fix this issue @ataourirt and @VincentSit	jvillard	2016-04-20 11:31:00
334	2016-04-11 15:07:31	Hi, I'm trying to build Infer using the latest Ubuntu 16.04 LTS beta2 but the build process fails: <S_CODE_TOKEN> The package `atdgen` is installed and I'm able to run it via command line. If I try to run the `opam` commands, the process fails when running the `opam install --deps-only infer`: <S_CODE_TOKEN> The stdout-file and stderr-file are both empty. This is the content of the env-file: <S_C…	leinardi	2016-04-11 16:16:48
334	2016-04-11 15:13:15	What does `atgen -version` say? Have you tried `opam depext conf-ncurses.1`? Looking at the [package](https://github.com/ocaml/opam-repository/blob/master/packages/conf-ncurses/conf-ncurses.1/opam), it wants the `ncurses-dev` package on ubuntu, and the way to test whether it's installed is to check that `pkg-config ncurses` runs successfully (so `pkg-config ncurses; echo $?` should output 0).	jvillard	2016-04-11 16:16:48
334	2016-04-11 15:41:33	<S_CODE_TOKEN> Yes, I've tried: <S_CODE_TOKEN> But `pkg-config ncurses` has no output at all and returns a 1: <S_CODE_TOKEN> Running `sudo pkg-config ncurses; echo $?` gives a 0 as result...	leinardi	2016-04-11 16:16:48
334	2016-04-11 15:43:11	what is the output of `sudo apt-get install ncurses-dev`?	jvillard	2016-04-11 16:16:48
334	2016-04-11 15:43:41	<S_CODE_TOKEN>	leinardi	2016-04-11 16:16:48
334	2016-04-11 15:50:28	Ok, I was able to build using this commands: <S_CODE_TOKEN> For some reason it seems that I need to **run `opam install --deps-only infer` as root**. As I said `pkg-config ncurses` return 1 if run as normal user.	leinardi	2016-04-11 16:16:48
334	2016-04-11 16:16:48	alright, thanks! For the record, I think running `sudo opam depext infer` would also have solved your problem.	jvillard	2016-04-11 16:16:48
333	2016-04-07 20:21:42	Hello, I'm attempting to use Infer to test an embedded project. I know there are a number of null reference errors in the code, among other issues, but infer is not picking them up. Since a large part of the code being run occurs only if an interrupt is generated, will this affect the ability of infer to test it correctly? It's possible that the compiler is optimizing out large parts of the code …	DPastl	2016-04-08 16:53:29
333	2016-04-07 20:23:45	I suppose I should add that this is also an API that I'm trying to test: i.e. it does not attempt to exercise the entire code base as that is for the customer to use.	DPastl	2016-04-08 16:53:29
333	2016-04-07 20:35:52	Hi David, Infer should analyze every file that is compiled regardless of whether functions in that file are called from elsewhere. How are you building the project?	sblackshear	2016-04-08 16:53:29
333	2016-04-07 20:39:19	I'm currently just building if from the top level file, main.c, using clang: infer -- clang -c main.c -I api -I app_sim -I app	DPastl	2016-04-08 16:53:29
333	2016-04-07 22:08:07	Infer will only analyze source files passed to clang during the process of executing the build command. So for: > infer -- clang -c main.c -I api -I app_sim -I app only the functions defined in main.c will be analyzed. Are the null dereference errors you mentioned in main.c, or elsewhere?	jberdine	2016-04-08 16:53:29
333	2016-04-07 22:49:38	They are in one of the sub files, tried running infer by pointing it to the subfile, but I didn't get my expected error (to be fair, almost no other tool shows the error).	DPastl	2016-04-08 16:53:29
333	2016-04-07 23:19:10	You can test that the function is being analyzed by inserting a bug infer should report, such as `int* p = NULL; *p = 42;`, and checking that this is indeed reported. If that works, but the real issue isn't, is it possible to sanitize the code into something that can be shared with us?	jberdine	2016-04-08 16:53:29
333	2016-04-08 01:40:42	@DPastl from this discussion I'm wondering whether you're calling Infer one file at a time. That won't find issues that involve calling from one file to another one. To get the latter functionality, you'll need to either use a Makefile, and a single invocation of e.g. `infer -- make`, or use a slightly different workflow: [edited: the first version of this comment was missing `--reactive --contin…	cristianoc	2016-04-08 16:53:29
333	2016-04-08 16:53:29	I was calling infer with one file at a time. I tried the way you suggested @cristianoc but I'm still not seeing any errors. I'm thinking that perhaps the issue is a little too difficult to find, it was originally pointed out to me by someone running klocwork. It looks like great tool, it just might not be what we need.	DPastl	2016-04-08 16:53:29
333	2016-04-08 18:16:49	Sorry for giving the wrong command line, I've edited it above. It was missing `--reactive --continue`. It might not make a difference, but that's the correct command line.	cristianoc	2016-04-08 16:53:29
332	2016-04-07 08:41:36	Hi FB infer team, How are you doing? And thanks for such wonderful tool. Wondering if you could help to take a look at what happened when i tried to infer scan my Android project? I've installed the infer v0.8.0 on my local Ubuntu, and i've setup my environment properly by execute the infer scan on the examples folder's android_hello project, which shows the expected results of detected 3 errors.…	yitelu	2016-04-11 08:07:01
332	2016-04-07 08:51:25	I use the infer for my android project i got this log.My Infer version is 0.8 <S_CODE_TOKEN> Hope your help!	cctanfujun	2016-04-11 08:07:01
332	2016-04-07 09:23:18	i use `infer -- ./gradlew compileDebugSources` the infer worked. But I don't konw it is the same with `infer -- ./gradlew build`	cctanfujun	2016-04-11 08:07:01
332	2016-04-07 11:03:06	@cctanfujun you should use whatever command works to compile your project. `infer -- ./gradlew compileDebugSources` sounds like the right command for you. @yitelu does `./gradlew build` work for you?	jvillard	2016-04-11 08:07:01
332	2016-04-07 13:05:31	@jvillard `./gradlew build` works on my project that i could build the apk without problem, but i don't know why it can't generate the infer report....i've tried `./gradlew assembleDebug`, which responsed the same infer system err message	yitelu	2016-04-11 08:07:01
332	2016-04-11 08:07:01	@cctanfujun After some search, that I believes there's some limitation with FB infer, which not all of the gradle build variant could work, some build variant won't work with FB infer, so in your and my cases that we saw the system err....the best way is to try to find out which gradle build variant would work, you could type `gradlew task` which would list the build variant and hope there's one …	yitelu	2016-04-11 08:07:01
331	2016-04-07 06:26:17	Hello "Infer" detected a bug - RETAIN CYCLE, I interrupted point "delloc" at the method, this method is to be performed, the memory can be released, but reported a bug - RETAIN CYCLE, my code is as follows : `@interface NetworkRequestModel()` `@property (nonatomic,weak) id child;` `@implementation NetworkRequestModel` `- (instancetype)init` `{` `if (self = [super init]) {` `if ([self conformsToPr…	ZiYouDeLaoGe	2016-04-18 02:45:15
331	2016-04-07 11:06:01	does infer still complain after you add `weak` to `child`?	jvillard	2016-04-18 02:45:15
331	2016-04-07 11:11:55	I modified with weak but infer give me feedback---"RETAIN CYCLE".	ZiYouDeLaoGe	2016-04-18 02:45:15
331	2016-04-12 03:15:18	你好，可以帮忙看看吗？	ZiYouDeLaoGe	2016-04-18 02:45:15
331	2016-04-14 10:55:26	Can you give me more details about the class NetworkRequestModel and the protocol RequestModelProtocol? When I replaced them by empty class and protocol, I don't get the error, so I can't reproduce the bug.	dulmarod	2016-04-18 02:45:15
[truncated: 1,829 more rows]
