# Supplementary material for: Status, identity, and language: A study of issue discussions in GitHub
Source: PLoS One. 2019 Jun 14;14(6):e0215059. doi: 10.1371/journal.pone.0215059 (PMC6568400; doi:10.1371/journal.pone.0215059)
Supplement: S2 Data — (ZIP) [file pone.0215059.s003.zip › sample_46_projs_issues/facebook_infer/issue_comments_mentioned_committer_NOCODE_FULLBODY.csv]

issue_num	datetime	body	login	mention_login
629	2017-03-21 18:34:22	This is great, thanks @sblackshear!	jsachs	sblackshear
623	2017-03-20 12:20:40	@cristianoc Done, sent PR	riyaz	cristianoc
623	2017-03-20 16:16:14	@peterogithub Not yet, now that we have faster build will include more analyzers, thanks for your inputs.	riyaz	peterogithub
622	2017-03-15 18:20:55	@cristianoc Yes, I got the expected behavior using integers. The first one looks more like a bug now.	Linhao87	cristianoc
621	2017-03-19 13:33:26	@jvillard, I have formatted my desc and comment, hope it will help make more sense. :-) > AndroidJD-Lib/src/com/jingdong/common/entity/FilterBrand.java:170: error: NULL_DEREFERENCE object jsonArray last assigned on line 169 could be null and is dereferenced by call to getAlphabetList(...) at line 170 And getAlphabetList is defined as below	carozuoP	jvillard
620	2017-03-14 09:47:05	@cristianoc After excuting the following command, still the index.txt file is empty. `cat ./index.txt app/src/main/java/infer/inferandroidexample/MainActivity.java` But index.txt should include the file path right?	mohammedsafiq	cristianoc
610	2017-03-21 09:38:15	Hi, @jvillard I tried with the new commit as well. I'm still facing the same issue for building the clang. Any suggestions on this please	shreyasmrs	jvillard
608	2017-03-08 05:47:00	I was inside examples folder(tried "infer -- javac Hello.java") and this issue happened and now I came out of examples folder(tried "infer -- javac examples/Hello.java") its working fine. Thanks @jvillard	shreyasmrs	jvillard
598	2017-03-02 14:30:57	Thanks @benhuds :)	jvillard	benhuds
597	2017-03-23 18:26:19	@jvillard are there plans to cut a new Infer release? I'll update the PR as soon as that happens.	3flex	jvillard
596	2017-03-06 08:40:13	@cristianoc ,I have another question if the two builds are in different CI Runner, how can i ensure that two of the infer-out file contents are synchronized? Should I cache the infer-out folder content or ignore it?	sencho	cristianoc
596	2017-03-06 09:11:51	@cristianoc Can I use a regular expression to match the file name what I want to analyze? Well, before that, I have to complete a complete analysis, right? Check if the `infer-out` directory exists .if it exists, then run incremental analysis, if not exist run full analysis.	sencho	cristianoc
596	2017-03-06 09:17:23	@cristianoc ,The third question is that Facebook is using Phabricator to Code Review, but we are using Gitlab Code Review. When Infer completes the analysis, does the result insert the code into the code's comment to block CI progress?	sencho	cristianoc
596	2017-03-06 09:29:52	![image](https://cloud.githubusercontent.com/assets/863912/23603825/9bfe6bd2-0291-11e7-9460-0895e3b87e11.png) @cristianoc I've seen a presentation on the Infer team online, which has a slideshow introducing the process. When Infer analyzes the problematic code, it is commented on the code through the review tool's API. The code reviewer will ask for the development Repair again after submission, …	sencho	cristianoc
596	2017-03-06 09:41:21	@cristianoc Could you talk about the time spent and analysis strategy used by Facebook iOS App to give us a reference, when to use incremental analysis, when to use the full analysis in a CI process.I think I will share my practice here for everyone, if I succeed.	sencho	cristianoc
596	2017-03-06 10:06:28	@cristianoc Thanks a lot for your help!	sencho	cristianoc
596	2017-03-07 07:09:20	@cristianoc ,only infer capture phase spend 28 minutes for 1800+ files(iOS project) ,it is really unacceptable.If the speed is faster, I can implement in every push, instead of merge request.How can i save time?	sencho	cristianoc
596	2017-03-07 08:18:42	@cristianoc it takes in 3 minutes without infer	sencho	cristianoc
596	2017-03-07 09:08:12	@cristianoc ,I follow your suggestion,run step2. just one .m file inside index.txt file what I want to analyze, why infer print out all file's analysis result?	sencho	cristianoc
596	2017-03-07 13:55:21	@akotulski step1. step2. index.txt file just one .m file path as above proc_stats.json ,it analyze one file only.	sencho	akotulski
595	2017-03-02 14:24:38	@jvillard has imported this pull request. If you are a Facebook employee, you can view this diff [on Phabricator](https://phabricator.intern.facebook.com/D4642707).	facebook-github-bot	jvillard
595	2017-03-03 14:06:05	@jvillard this is the faulty PR which says `buildOptions` not `lintOptions`, but until it's merged to master I'm not sure the best way to open a new PR to correct it? There might be a way but my git knowledge only goes so far :/	3flex	jvillard
594	2017-02-28 19:27:40	Thanks @jvillard	sagpatil	jvillard
589	2017-03-07 10:57:12	@jvillard has imported this pull request. If you are a Facebook employee, you can view this diff [on Phabricator](https://phabricator.intern.facebook.com/D4666015).	facebook-github-bot	jvillard
586	2017-02-25 07:27:41	@jeremydubreil Thanks for looking into it. I just downloaded the openssh source code again and ran infer. And I got the same error again. The commands I used are, I was wondering if I invoked Infer correctly here.	Guoanshisb	jeremydubreil
586	2017-02-26 01:59:22	@jeremydubreil Thanks a lot for your help.	Guoanshisb	jeremydubreil
586	2017-03-02 06:18:37	@jeremydubreil I would like to share some update on my side. I tried to build Infer v0.10.0 on Windows subsystem for Linux and it worked on openssh. I guess that I must have messed up some environment setups in another machine. Do you think the clang version matters?	Guoanshisb	jeremydubreil
586	2017-03-02 17:52:45	I have faced the same issue while analyzing a project with a large number of Java files. @jeremydubreil Do you think it has to do with something like some stack-limit getting exceeded due to a long chain of function calls spanning different files?	xennygrimmato	jeremydubreil
586	2017-03-03 10:54:57	> Infer uses its own version of clang. I may be wrong but the version installed on the system should not matter. @jvillard: is this correct ? @jeremydubreil correct. > If I increase the --iterations flag, Infer will probably get more precise, right? It will spend more time on procedures before giving up. That often translates into more precision but your mileage may vary. @xennygrimmato size of c…	jvillard	jeremydubreil
586	2017-03-03 10:54:57	> Infer uses its own version of clang. I may be wrong but the version installed on the system should not matter. @jvillard: is this correct ? @jeremydubreil correct. > If I increase the --iterations flag, Infer will probably get more precise, right? It will spend more time on procedures before giving up. That often translates into more precision but your mileage may vary. @xennygrimmato size of c…	jvillard	xennygrimmato
585	2017-02-27 14:30:42	@jvillard has imported this pull request. If you are a Facebook employee, you can view this diff [on Phabricator](https://phabricator.intern.facebook.com/D4620311).	facebook-github-bot	jvillard
579	2017-02-13 22:50:14	@jvillard Thanks for your reply. I tried to change the program so that it exits when `malloc` fails as you suggested and got the same result. I was wondering if there is something that I can do to improve the precision. If it's convenient for you, would you mind taking a look at another example that is a slightly modified version of this one? Here is the result I got, Infer catches the NULL point…	Guoanshisb	jvillard
574	2017-02-27 13:18:28	@xennygrimmato yes, that makes sense.	jvillard	xennygrimmato
572	2017-01-31 19:02:58	@jvillard Thanks for your reply. It make sense now. May I ask another question about error trace? I noticed that some functions are not stepped into in the error trace even I set the max level to "max". I was wondering if the analysis is broken somewhere in these functions.	Guoanshisb	jvillard
572	2017-02-02 20:15:37	Thanks, @jvillard. It's so nice of you to answer my questions. Just want to confirm this issue: This is the last part of an error trace I got from executing the command, `inferTraceBugs --select 11 --max-level max`. `*ppDb` is initialized to 0 at the beginning and got deferenced at line 142399 (`#define ENC(db) ((db)->enc)`). However, `openDatabase` can have side effects of updating `*ppDb` to a …	Guoanshisb	jvillard
572	2017-02-03 18:19:26	@jvillard There are some specs for this function, Does it mean the analysis times out on this function?	Guoanshisb	jvillard
570	2017-02-07 11:24:17	I replicated this today. This is not a CentOS problem. @jvillard I suspect the root cause is an updated OS package that broke something, as the problem is I cannot get the Docker image to build. Following commands run today: Error messages continue as per original issue.	technion	jvillard
570	2017-02-07 22:02:28	Thanks @jvillard . None of this should matter since it's docker, but just in case: This is probably not the place to discuss it, but the build does take forever even when it works. I'd be happy to put my hand up to managing a prebuilt image to solve @AppVet 's request if there was interest.	technion	jvillard
570	2017-02-24 03:08:06	@jvillard I was just going to open a PR for that very issue - the Docker image didn't build for me either, showing the error below. Installing `libffi-dev` at the apt-get install step fixed the build.	3flex	jvillard
569	2017-01-24 21:27:27	Thank you @jvillard, that's helpful.	rvantonder	jvillard
562	2017-01-12 02:48:54	Hey @jeremydubreil thanks for the suggestion I'll do that for now. My intuition is that Infer does a `==`check on the keys. This would explain why `float` generated the bug report but `Float` and the hardcoded `1f` doesn't. i.e. looking just at the keys of the two map.get() calls, these are the three scenarios: `1f == 1f //true, null check is honored`	cxzhang2	jeremydubreil
559	2017-01-10 18:56:24	Hi @jeremydubreil yes that's a good point. My example was contrived; I wanted to keep things simple to make sure I was running the tool correctly. Probably the right thing to do is to assume usage similar to Guava when annotations from class files are being parsed. If it's clearly documented, I think that would work well for most cases. Also, maybe the default should be to behave just as Infer do…	msridhar	jeremydubreil
559	2017-01-10 20:36:23	@sblackshear, it would actually be easy to load the annotations from the 3rd party library. There is already some support for analyzing the dependencies. For example (changing the example a bit to avoid the issue with `@NonNull` mentioned earlier): and We can actually have Eradicate report the issue using the undocumented `--dependencies` options: The reason why we don't use `--dependencies` by d…	jeremydubreil	sblackshear
559	2017-01-13 22:39:58	@jeremydubreil That sounds like a great idea. As long as infer knows how to extract the analysis artifacts from the `prebuilt_jar` or `prebuilt_android_aar` decorated infer/eradicate genrules, the performance impact will be minimal and the quality of analysis will be a lot greater. Seems like that is the best approach forward.	kageiit	jeremydubreil
554	2017-01-10 16:20:56	Hi @jvillard , I didn't have much time over the weekend, Let me update my opam (I'll install from the source) and give you a feedback.	chaws	jvillard
554	2017-01-12 17:11:31	@jvillard , I'm trying to get opam 1.3.0 out of the source () but keep getting this error: Which seems like a syntax issue. Ocaml is new to me, I'm trying to grasp up some of it thru tutorials, but if you already have a hunch on solving this, that'd be great!	chaws	jvillard
551	2016-12-30 07:36:52	@jvillard Thanks!~ As your message, infer can not support with python3.5? we just let infer execute in python 2.7 version?	vincentyao	jvillard
551	2017-01-10 10:29:34	@kstreee thanks for your help. i use it in python2.7 now ~~~	vincentyao	kstreee
549	2017-01-19 18:20:51	@sblackshear has imported this pull request. If you are a Facebook employee, you can view this diff [on Phabricator](https://phabricator.intern.facebook.com/D4380560).	facebook-github-bot	sblackshear
545	2017-01-05 10:34:03	@akotulski Thanks for the workaround suggestion. Yes, i've compiled the `infer` from source and will apply the suggested workaround and report back the result. > https://github.com/facebook/infer/blob/master/infer/src/clang/ClangCommand.re#L32 simply change it to let infer_cxx_models = false. It would be nice, to make it configurable, though. That would make patching `infer` avoidable. > I have p…	davido	akotulski
543	2016-12-24 04:45:43	@akotulski When I upgrade infer I get the below error Warning: You are using a pre-release version of Xcode. You may encounter build failures or other breakages. Please create pull-requests instead of filing issues. Error: infer 0.8.1 already installed	devKrishnan	akotulski
543	2016-12-26 11:22:42	@jvillard It worked	devKrishnan	jvillard
541	2016-12-23 10:10:04	@jvillard thank you for info. I will take a try. I thought R.java is always created automatically by the build system 🤔 Something is going bad when building app with , maybe	omuomugin	jvillard
536	2016-12-16 07:13:05	Hi @dulmarod Thank you for your replay. My question was answered.	leo-yinle	dulmarod
535	2016-12-16 04:45:25	Hi @sblackshear , I rebased on Infer master and change to . Please check it. By the way, I still cannot fully understand why you use instead of . Could you give me a reference for that?	KihongHeo	sblackshear
535	2016-12-16 16:51:46	@sblackshear has imported this pull request. If you are a Facebook employee, you can view this diff [on Phabricator](https://phabricator.intern.facebook.com/D4319797).	facebook-github-bot	sblackshear
535	2016-12-16 17:59:30	@sblackshear has imported this pull request. If you are a Facebook employee, you can view this diff [on Phabricator](https://phabricator.intern.facebook.com/D4319797).	facebook-github-bot	sblackshear
535	2016-12-16 18:46:15	@sblackshear has imported this pull request. If you are a Facebook employee, you can view this diff [on Phabricator](https://phabricator.intern.facebook.com/D4319797).	facebook-github-bot	sblackshear
535	2016-12-16 19:41:49	@sblackshear has imported this pull request. If you are a Facebook employee, you can view this diff [on Phabricator](https://phabricator.intern.facebook.com/D4319797).	facebook-github-bot	sblackshear
534	2016-12-13 10:12:50	@jeremydubreil Status is a normal very basic enum. Here is the main part in case you need it: Hope it helps	carocad	jeremydubreil
527	2016-12-07 07:11:41	@jvillard Can you please reply I am stuck?	harshikesh	jvillard
527	2016-12-07 09:18:57	Thanks for explaining @jvillard . Problem statement : > What I am trying to achieve is to run Infer on some files, then re analyse those files after fixing issues. First I whitelisted some files on which I want to run infer then, _I tried all these commands._ `infer -- ./gradlew run` //I was running this each time after fixing my issues It worked but it is taking too much time. `infer --reactive …	harshikesh	jvillard
524	2016-12-06 09:55:13	Thanks @bootstraponline! Unfortunately, the version reported doesn't take into account the `.1` as you correctly point out...	jvillard	bootstraponline
518	2016-12-05 08:41:58	Hi @KihongHeo, It's expected that the output is a little bit different with `-j 1` than with other modes, so I don't think your last example shows a difference in behaviour between the two. Could you please clarify?	jvillard	KihongHeo
518	2016-12-06 02:48:40	Hi @jvillard, does not invoke the checkers (i.e., is not executed).	KihongHeo	jvillard
518	2016-12-07 15:46:41	@KihongHeo I'm looking into this.	jvillard	KihongHeo
518	2016-12-16 11:55:23	Thanks for the report @KihongHeo, this should be fixed now!	jvillard	KihongHeo
517	2016-12-07 10:19:22	Hi @akotulski Thank you for your response. In https://llvm.org/bugs/show_bug.cgi?id=31291, the bug is expected to be closed. However, I still wonder how should I do to make 'setup.sh' work? Is there any concrete guide?	leo-yinle	akotulski
517	2016-12-08 04:22:07	Hi @akotulski and @leo-yinle , I also have a problem but I am not sure it is the same as the one above. In my case, I got the following error messages during the clang compilation. I use	KihongHeo	akotulski
517	2016-12-08 13:24:51	I just committed https://github.com/facebook/infer/commit/3096e8448b124607dc0a0a0df99795711502683f to fix that problem. Please fetch infer's master and remember to update `facebook-clang-plugins` submodule by running `git submodule update` @KihongHeo by the fact that you are using ubuntu 14.04 I'd say it's likely the same issue. Please try again with newest version of infer.	akotulski	KihongHeo
516	2016-12-05 09:11:50	Hi @jvillard , I will move the second one into a new issue.	KihongHeo	jvillard
514	2016-12-01 15:27:53	Like @jvillard, I think it will be hard to tell without seeing more code, but here's a few ideas off the top of my head: - Try running infer with `--no-filtering` - Report on the `proc_name`/ `proc_desc`/`location` of the current procedure rather using `e.proc_desc` and so on. I think all of the checkers we have so far log errors that occur in a function `foo` called from `main` in `main` rather …	sblackshear	jvillard
514	2016-12-01 15:27:53	Like @jvillard, I think it will be hard to tell without seeing more code, but here's a few ideas off the top of my head: - Try running infer with `--no-filtering` - Report on the `proc_name`/ `proc_desc`/`location` of the current procedure rather using `e.proc_desc` and so on. I think all of the checkers we have so far log errors that occur in a function `foo` called from `main` in `main` rather …	sblackshear	cristianoc
514	2016-12-01 17:22:59	Thanks @sblackshear . - Running with does not change anything. - I don't get the second point clearly. My checker collects 's safety conditions and merges them into 's safety conditions. Each safety condition ( in the above code) has and . Then, it prints out all the collected errors using when the parameter is for . Can you give me a better way?	KihongHeo	sblackshear
514	2016-12-10 11:37:15	@sblackshear We solved our issue by collecting the starting points and ending points of the traces as you said. It works now though we did not apply the general `TraceDomain`. Thank you for help again.	skcho	sblackshear
508	2016-11-22 17:00:04	@zhuowei I reproduced issue on my computer and I'm looking into the fix. For now you can follow @jberdine suggestion	akotulski	jberdine
504	2017-03-21 17:36:19	Closing the issue. @kageiit: please re-open it is there is more to be done.	jeremydubreil	kageiit
493	2016-10-31 10:57:39	@ddino Thanks for looking at this. The code for decode_string is in here: https://github.com/P-H-C/phc-winner-argon2/blob/1f8e9fdef0558ae539e0aa92abeac24ecac4264f/src/encoding.c	technion	ddino
492	2016-11-06 07:22:19	I dug a bit to make sure I'm not crazy. This is the file I was actually looking at some time ago (with @ddino): This used to give a warning on line marked with HERE. It stopped giving a warning at commit 3fb8801b6c8672ad0b7819aeda74d1feb4325be7 (by @cristianoc). In any case, even if the parent commit gives a warning on T3@HERE (which I want!), it does not give a warning on the following: I don't …	rgrig	cristianoc
488	2016-12-06 09:38:25	@jvillard has imported this pull request. If you are a Facebook employee, you can view this diff [on Phabricator](https://phabricator.intern.facebook.com/D4284087).	facebook-github-bot	jvillard
483	2016-10-27 09:41:49	➜ infer-linux64-v0.9.3 sudo ./build-infer.sh initializing opam... [WARNING] Running as root is not recommended OPAM has already been initialized. =-=-=-=-=-=-=-=-=-=-=-=-=-=-=-=-=-=-=-=-=-=-=-=-=-=-=-=-=-=-=-=-=-=-=-=-=-=-= 1. To configure OPAM in the current shell session, you need to run: eval `opam config env` 2. To correctly configure OPAM for subsequent use, add the following line to your pr…	boyue	jvillard
483	2016-10-27 10:07:57	@jvillard That looks like unicode problem. Extracted from the log above:	akotulski	jvillard
482	2016-10-20 10:39:24	protected IMByteSendStream encodeChildHeader() { @xennygrimmato seems dont work .buddy,T-T	boyue	xennygrimmato
476	2016-10-17 20:35:43	@jberdine Thank you! I spend a while to understand the concept here and you are right, it is very different from the definition in my mind. Sorry for my misunderstanding!	zhenyu-zhou	jberdine
470	2016-12-06 14:39:15	@bootstraponline our releases do not include the infer binaries, in particular infer/infer/bin is empty.	jvillard	bootstraponline
470	2016-12-06 14:51:31	@bootstraponline The issue is in distributing these binaries, which is tricky due to the licenses of some of infer's dependencies. We are working to resolve the issue but this will likely take some more time.	jvillard	bootstraponline
467	2016-09-25 15:18:27	Hi @jberdine, I tried reinstalling both ocaml and opam, then installing infer, but infer threw the same error	Will5	jberdine
458	2016-09-08 09:25:23	@jeremydubreil this is an issue with us trying to compile assembly code and fail. I've been unable to reproduce the problem so far. Closing this one as this is duplicate of #450	akotulski	jeremydubreil
457	2017-03-10 19:41:10	@jeremydubreil @sblackshear - With the last release I noticed that Infer has support for clang compilation databases. Assuming we can get Bazel to output this would that be the preferred method for integration? >[Clang] Improved support for cmake and Xcode compilation databases. Use with infer --compilation-database compile_commands.json (for cmake and Buck), or with infer --compilation-database-…	rahul-malik	jeremydubreil
457	2017-03-10 19:41:10	@jeremydubreil @sblackshear - With the last release I noticed that Infer has support for clang compilation databases. Assuming we can get Bazel to output this would that be the preferred method for integration? >[Clang] Improved support for cmake and Xcode compilation databases. Use with infer --compilation-database compile_commands.json (for cmake and Buck), or with infer --compilation-database-…	rahul-malik	sblackshear
457	2017-03-13 18:31:22	@jvillard - Thanks! The compilation db should work well since we're only interested in analyzing our targets which are compiled with llvm/clang which already supports outputting a compilation database (I'm unaware of any Java compilation db as well).	rahul-malik	jvillard
451	2016-09-01 03:15:38	Thanks @ronin13! @facebook-github-bot shipit	jvillard	ronin13
437	2016-08-17 16:26:33	@xennygrimmato yes I think that's better. There's value, in the README, to explain what the concepts and parts are: there's a call graph, there's a control-flow graph, perhaps what their main function is, big picture kind of description. But for the details of each module, especially those details that are likely to need to be maintained when those modules evolve over time, it's best to have comm…	cristianoc	xennygrimmato
433	2016-08-10 02:06:28	Thank you @akotulski ,I was curious why Infer ignore `lstLen` in that case?	liweijian	akotulski
432	2016-08-09 18:01:11	Hi @xennygrimmato, [Here](https://github.com/facebook/infer/blob/master/infer/src/checkers/liveness.ml) is a simple checker that you can imitate to get started. This checker computes the set of live variables at each program points, which requires traversing each instruction and expression type in SIL. Once you've created a checker that looks like this, you can add it to the checkers to be run in…	sblackshear	xennygrimmato
428	2016-08-05 10:53:47	Hello @xennygrimmato, To use `L.err`/`L.out` you have to be in developer mode, which means you need to invoke infer with the `--developer-mode` argument (as you can see [here](https://github.com/facebook/infer/blob/fe780cb6ffd236cf618c2f9b63b03ddd2de18764/infer/src/backend/logging.ml#L142-L148)) But even if you use that, there may be many different processes running one after the other during the…	martinoluca	xennygrimmato
428	2016-08-05 11:44:01	Thanks @martinoluca , using `L.stderr` worked for me, but `L.stdout` didn't.	xennygrimmato	martinoluca
427	2016-08-16 12:34:39	@brotherpaul143 it seems that Infer and SATE use two opposite definitions of correct/sound. From your website: "1. The tool is claimed to be sound." and "Sound means every finding is correct. The tool need not produce a finding for every site; that is completeness." This is simply not the case for Infer: reports made by Infer may not correspond to an actual weakness in the code. Note that Infer i…	jvillard	jberdine
427	2016-08-16 13:35:54	I agree with you, @jvillard Please note that Ockham uses the term "finding". The use of "finding" allows an additional level of interpretation. As you point out, "if Infer doesn't report on a procedure, then that procedure has no bugs". The _lack_ of a report is a finding for Ockham's purposes. That is, users can absolutely depend on the fact that no bug reportfrom Infer means that the procedure …	brotherpaul143	jvillard
427	2016-08-16 13:35:54	I agree with you, @jvillard Please note that Ockham uses the term "finding". The use of "finding" allows an additional level of interpretation. As you point out, "if Infer doesn't report on a procedure, then that procedure has no bugs". The _lack_ of a report is a finding for Ockham's purposes. That is, users can absolutely depend on the fact that no bug reportfrom Infer means that the procedure …	brotherpaul143	jberdine
427	2016-08-16 18:33:29	@jberdine asks, "Do you have something else in mind?" Yes. There are lots of steps and checks and details and caveats and conditions, but the basic outline is as follows. We choose a test suite with known bugs. If Infer fails to report a bug, then it doesn't satisfy the SATE VI Ockham Criteria. I appreciate @jberdine and @jvillard responding to my inquiry. I'm a little surprised with what I perce…	brotherpaul143	jvillard
427	2016-08-16 18:33:29	@jberdine asks, "Do you have something else in mind?" Yes. There are lots of steps and checks and details and caveats and conditions, but the basic outline is as follows. We choose a test suite with known bugs. If Infer fails to report a bug, then it doesn't satisfy the SATE VI Ockham Criteria. I appreciate @jberdine and @jvillard responding to my inquiry. I'm a little surprised with what I perce…	brotherpaul143	jberdine
427	2016-08-19 13:48:15	@cristianoc thanks, I believe I understand now. Infer's approach sounds eminently practical. You're right though: with the heuristics filtering results before they reach the user, Infer is not a candidate for the Ockham criteria track in SATE VI. However, Infer would fit very well in other tracks in SATE VI. Again, thanks for patiently answering my questions, @jberdine and @jvillard too.	brotherpaul143	jvillard
427	2016-08-19 13:48:15	@cristianoc thanks, I believe I understand now. Infer's approach sounds eminently practical. You're right though: with the heuristics filtering results before they reach the user, Infer is not a candidate for the Ockham criteria track in SATE VI. However, Infer would fit very well in other tracks in SATE VI. Again, thanks for patiently answering my questions, @jberdine and @jvillard too.	brotherpaul143	jberdine
427	2016-08-19 13:48:15	@cristianoc thanks, I believe I understand now. Infer's approach sounds eminently practical. You're right though: with the heuristics filtering results before they reach the user, Infer is not a candidate for the Ockham criteria track in SATE VI. However, Infer would fit very well in other tracks in SATE VI. Again, thanks for patiently answering my questions, @jberdine and @jvillard too.	brotherpaul143	cristianoc
426	2016-08-18 17:45:32	Thanks @xennygrimmato!	jvillard	xennygrimmato
425	2016-08-09 19:57:10	Thanks for the reply, @sblackshear ! To check if `_pvar` in `let is_catch_pvar _pvar = failwith "implement me" in` is a `catch`, do I need to compare it with the `handler.JBir.e_catch_var` type? I am unable to traverse to that variable in Atom - it seems to be in Sawja Javalib.	xennygrimmato	sblackshear
425	2016-08-15 20:08:35	@sblackshear : For String comparison, I'm using `Pvar.to_string _pvar = "CatchVar"`, since the icfg.dot file seemed to have a node containing `n$13=*&CatchVar53:class java.lang.Object *`. However, I couldn't find a concrete name for a "catch" program variable, as other parts of the code seem to be using `JBir.e_catch_var` instead of String comparison. I tried string comparison of pvar with "catch…	xennygrimmato	sblackshear
410	2016-07-31 13:28:37	@hzsweers great suggestion. What specific use cases do you have in mind? For example, some time ago we added `@TrueOnNull` https://github.com/facebook/infer/blob/97bc95e8c920196d91a9d48cb4ac93f6c43b8187/infer/tests/codetoanalyze/java/eradicate/NullMethodCall.java#L248 to support boolean functions on objects that return `true` when the object is `null`. They can then be used as in https://github.c…	cristianoc	hzsweers
404	2016-08-03 17:27:58	no worries @jvillard ! Other Debian-based distros might need adjustments too but didn't get a chance to try.	filippog	jvillard
403	2016-07-22 12:16:45	@jvillard Thanks, My current version is 0.8.1. I will try.	cocoaroger	jvillard
401	2016-07-21 12:16:22	@jvillard, finally, i would think this could be a bug introduced by infer. the command array contains all the java files to be compiled in the phase one of infer analysis process. while there are several other files which extension are not `.java`, such as `.MF`, then javac failed. I deleted all the irrelevant files, then it works. Can infer consider to fix it?	luoshangyu	jvillard
401	2016-07-22 03:30:56	@jvillard, sorry for that I can't use company code to repro this. And my demo maven project seems not get the repro. However, in my company project, there will generate file like META-INF/MANIFEST.MF in some place which will be javac-ed in python cmd array, or your can nested some kind of file with other extension type in src. I still paste the demo by following your advise, see if it's helpful. …	luoshangyu	jvillard
399	2016-07-20 10:56:42	@jvillard Tried it again now, but the error stays the same. Previous build steps did download assets from various places so network connections should generally be working. Changing the version number to previous (as suggested) worked.	d2s	jvillard
399	2016-07-25 11:22:35	Good to see active project maintainers. :+1: @jvillard does good work supporting the project's users.	d2s	jvillard
398	2016-07-20 09:11:31	finally resolved everything, thanks `sblackshear`. @sblackshear	luoshangyu	sblackshear
392	2016-07-06 20:53:59	@sblackshear Thanks for your reply. I tried to find the commit you mentioned by doing `git show c23dc81cfdad2d12d38ad3e7fab02d5a983edb74` and it seems that there is no such commit.	Guoanshisb	sblackshear
392	2016-07-06 21:22:25	@sblackshear It's fine. I built Infer release using this link (https://github.com/facebook/infer/releases/tag/v0.8.1). It seems that the commit you sent me is quite new and thus does not show up in the official release. So I was wondering if I should checkout the latest commit of master branch and rebuild it.	Guoanshisb	sblackshear
389	2016-07-06 20:06:01	@ddino what if user defined a `malloc` function, will Infer always use its built-in model?	Guoanshisb	ddino
387	2016-06-21 12:26:02	@jvillard Okay, thank u very much	LichFaker	jvillard
383	2016-06-15 08:38:59	@cristianoc . Yeah, I used eradicate mode. There is no error about `getClassid() may return null but it is not annotated with @Nullable` in the bug.txt.	chen881129	cristianoc
383	2016-06-15 10:06:48	@cristianoc In fact, I'm QA, I can't modify the code... Thank you very much. I've seen the doc of Infer "What is the @Nullable convention?If you say nothing, you’re saying that the value **cannot be null**." Can I modify the code of Infer to the opposite--"If you say nothing, you’re saying that the value **can be null**."?	chen881129	cristianoc
383	2016-06-20 03:17:32	Hi, @cristianoc , I'm trying to find the code, could you give me some clue?	chen881129	cristianoc
383	2016-08-26 03:06:45	@sblackshear .Sorry to trouble you again. Infer compile failed until the OS is updated to centos7. I modify infer/src/backend/rearrange.ml as you said, but it comes an error: Infer: v0.9.2 Now my code is like this: Can you help me ?	chen881129	sblackshear
383	2016-08-29 09:12:17	@sblackshear Thank you very much, but it still compile error... backend/rearrange.ml line 1186 is:	chen881129	sblackshear
381	2016-06-16 02:18:52	@cristianoc "opam update" before the step and the result is the same.	chen881129	cristianoc
381	2016-06-20 03:12:57	Hello, @cristianoc , sorry to leave so long time. I tried this command last friday, it also didn't work.	chen881129	cristianoc
373	2016-06-02 14:44:14	Thanks @jvillard. How can I exclude this particular dead code checker when running `infer -a checkers ...` command? Or you meant that I should avoid using `checkers` analyzer? Cheers.	alexmx	jvillard
372	2016-05-27 08:21:41	@jeremydubreil thanks for your answer. I am interested in detecting common issues that usual common static analyzers (e.g. jshint) do not detect, like undefined methods. I was curious to understand more how Infer works. Because usually I have had problem using Flow (not so easy to get started with it the way I would like to), and I am still trying to set up Reason (that would be my favorite choic…	bitliner	jeremydubreil
370	2016-05-26 13:02:03	Thanks @jvillard for taking a look. I'm using Infer version v0.8.1 I was able to reproduce it for attached project example. [InferBugExample.zip](https://github.com/facebook/infer/files/284377/InferBugExample.zip) I'm running the following command: `infer -a checkers -a capture -a compile -a infer -a tracing -- xcodebuild -scheme InferBugExample -configuration Debug -sdk iphonesimulator` By the w…	alexmx	jvillard
370	2016-05-27 11:43:21	Ok, got it. Thanks @jvillard. I was confused by the output of help command `infer -h:` `-a ANALYZER, --analyzer ANALYZER Select the analyzer within: capture, checkers, compile, eradicate, infer, tracing` So I listed all of them, except eradicate which is for Android projects. I assume that this issue can be closed as I'm not getting this issue after running: P.S. I would be cool to be able to mer…	alexmx	jvillard
367	2016-05-27 03:14:54	@sblackshear Thank you very much for your reply! Just one clarification for > Once you add these annotations, Infer will report source-sink flows between the annotations. Does it mean I do not need to change anything on the OCaml code? Or in the OCaml code I have to do some changes as well? Right now I am trying to implement a checker that will detect the tainted variables that was brought over f…	jmtiong	sblackshear
353	2016-04-26 07:14:54	Hello @jeremydubreil, very nice to receive your message. You are right that Infer dose not know `docvrid` is null. Actually `docvrid` is not always null, it's potentially null. So, `docvrid != null && !docvrid.equals("10000103")` will be safe and `docvrid.equals("10000103")` without `docvrid != null` is dangerous. In my opinion the dangerous code should be print. Can Infer print the potentially N…	chen881129	jeremydubreil
349	2016-04-25 10:10:25	Thanks for your help @jvillard . Closing the issue, I ran infer from source.	tabishjaved03	jvillard
345	2016-04-21 12:38:45	Hey @jvillard, I'm new to docker thing and didn't know that. Thanks for your detailed response. Have a good day.	Rexota	jvillard
345	2016-04-23 14:18:05	Hey @jvillard , as you said it's an isolated container. So how can I access my project files from docker? Because when I run this cmd from my project folder : `sudo docker run infer /bin/bash -c 'infer -- ./gradlew build'` Or this cmd: `sudo docker run -v /home/ozgur/Projects/Android/Rift/ -it infer /bin/bash -c 'infer -- ./gradlew build' ` It says :	Rexota	jvillard
345	2016-04-25 07:52:20	Hey @tabishjaved03, As @jvillard said I tried to build infer from source. http://fbinfer.com/docs/getting-started.html#install-from-source I'll make it available for all system and "infer" command will be accessible from everywhere. Edit: I built it successfully. Now there is no problem with infer cmd.	Rexota	jvillard
335	2016-04-18 12:17:01	hi @jvillard I used your command line and the build doesn't work. The build fail because of this argument : `CLANG_ENABLE_MODULES=NO` Full output : [gist](https://gist.github.com/ataourirt/607ba593963c30794885ff7355a86d99) Same error with the latest version of Infer (v0.8.0-b7ab176).	ataourirt	jvillard
335	2016-04-18 12:43:48	Unfortunately, the error is still present @jvillard . With the latest version (v0.8.0-b7ab176) and this command line : `infer -- xcodebuild -workspace PagesJaunes.xcworkspace -scheme PagesJaunes -sdk iphonesimulator -configuration Debug clean build` I have this : [Gist](https://gist.github.com/ataourirt/fa1ed103b94c35fb85a3fe0b6e01379e)	ataourirt	jvillard
335	2016-04-18 13:21:44	Hi @jvillard , Thanks for the reply. I am trying to build from source and try again. Will give you feedback later.	VincentSit	jvillard
335	2016-04-18 16:22:12	Hi @jvillard . I compiled a few times, but all failed, can you help me to analyze the log? You can find the log [here](https://gist.github.com/VincentSit/413fd6273728b6a81f55772177229f11). OS X 10.11.4 (15E65) Xcode 7.3 (7D175)	VincentSit	jvillard
335	2016-04-19 02:54:21	Hi @jvillard , I successfully compiled and install infer on another Mac (commit 82670de0c8930a9ee8d19e154c995d2d609dcf92). But still build failed, when I disable module, remove the [facebook pop](https://github.com/facebook/pop), build succeeded. Seems if objective-c++ project in Pods, it will cause the build to fail. Analysis results helps me fix many potential bug, thanks!	VincentSit	jvillard
335	2016-04-19 11:58:46	Hi @martinoluca , build failed with `CLANG_CXX_LIBRARY=libstdc++`. You can find the log [here](https://gist.github.com/VincentSit/d5a70434b15b7db024cf7d2589e27ded).	VincentSit	martinoluca
335	2016-04-19 12:13:18	Hi @martinoluca, same result as @VincentSit	ataourirt	martinoluca
335	2016-04-19 12:42:45	Hi @akotulski, I use the latest git version : v0.8.0-5710a3e. I get the same error.	ataourirt	akotulski
335	2016-04-19 12:51:15	@jvillard here is the command line : `infer -- xcodebuild -workspace PagesJaunes.xcworkspace -scheme PagesJaunes -sdk iphonesimulator -configuration Debug -destination 'platform=iOS Simulator,OS=9.3,name=iPhone 6s' CLANG_CXX_LIBRARY=libstdc++ clean build` Output : [Gist](https://gist.githubusercontent.com/ataourirt/64b268048e9cef31f99834ab7ffaae2b/raw/fe2c6312e80fe302fcf2c4410858d516a8fe9476/xcod…	ataourirt	jvillard
335	2016-04-19 13:32:18	Patch does not change anything unfortunately @jvillard. The output is the same with and without the patch.	ataourirt	jvillard
335	2016-04-19 13:38:35	Hi @jvillard . I have been off work. My Mac can not compile infer, I will try again tomorrow when I go to company.	VincentSit	jvillard
335	2016-04-19 14:42:59	@jvillard, here is the [output](https://gist.githubusercontent.com/ataourirt/170c448ea004e667c5b0bd6f19d3142b/raw/d58f22380419cf90a181a3fb8ee11bb7bb0d0dd3/xcodebuild%2520with%2520Infer%2520version%2520v0.8.0-5710a3e)	ataourirt	jvillard
335	2016-04-20 02:19:14	@jvillard Unfortunately, It can not be build. [Log](https://gist.github.com/VincentSit/f21d80e4db1625bb1d34ee81ac22796d) If I remove Objective-C++ project from Pods (In my case, there only have one, Facebook pop), it successfully build.	VincentSit	jvillard
335	2016-04-20 11:15:35	Hi @akotulski , I have sync my local repository with the remote, and recompile infer, now I can build successfully. Thank you!	VincentSit	akotulski
333	2016-04-08 16:53:29	I was calling infer with one file at a time. I tried the way you suggested @cristianoc but I'm still not seeing any errors. I'm thinking that perhaps the issue is a little too difficult to find, it was originally pointed out to me by someone running klocwork. It looks like great tool, it just might not be what we need.	DPastl	cristianoc
332	2016-04-07 13:05:31	@jvillard `./gradlew build` works on my project that i could build the apk without problem, but i don't know why it can't generate the infer report....i've tried `./gradlew assembleDebug`, which responsed the same infer system err message	yitelu	jvillard
330	2016-06-13 00:22:01	@jvillard infer-out/toplevel.log [INFO] Running command /usr/local/bin/infer -- xcodebuild -workspace /Users/hujiachun684/Downloads/PALifeApp-master/PALifeApp.xcworkspace -scheme PALifeApp -configuration Debug -sdk iphonesimulator [INFO] Path to infer script /usr/local/bin/infer (/usr/local/Cellar/infer/0.8.0/libexec/infer/lib/python/infer) [INFO] Infer version v0.8.0 Copyright 2009 - present Fac…	hujiachun	jvillard
326	2016-04-04 09:38:00	@luiscruz are sure you're getting static fields? Static fields are represented as global variables internally, not as field accesses. If you want to restrict to the current class: The surrounding type gives you a handle to restrict the attention to specific classes.	cristianoc	luiscruz
326	2016-04-06 09:29:24	It's done. Thanks @cristianoc. I've adapted the `callback_check_field_access` checker. Regarding the static field accesses I had to check the outer struct `static_fields`. Otherwise it would detect them.	luiscruz	cristianoc
326	2016-04-06 09:32:07	Thanks @luiscruz. At some point, when you get some results, let us know how you're using your checker.	cristianoc	luiscruz
326	2016-04-08 15:51:36	@luiscruz can you paste small examples to illustrate what you would like to get?	cristianoc	luiscruz
326	2016-04-11 21:17:57	Sure @cristianoc: > Methods that are annotated with @ override > Methods that are being overridden by one of their subclasses So, in this last case I don't want to flag `HelloSuper.shouldNotBeStatic` as a potential static method since it is not static so that it can be overridden by a subclass.	luiscruz	cristianoc
326	2016-04-13 16:10:42	Thanks @sblackshear. I think `Prover.get_overrides_of` will get the job done for my second problem -- Methods that are being overridden by one of their subclasses. Regarding my first problem -- Methods that are annotated with @ override -- I need to do this because I am having the following false positive. I.e., I am identifying that this method should be static: I believe that since `android.wid…	luiscruz	sblackshear
326	2016-04-14 12:32:47	I've successfully used `Prover.get_overrides_of` to skip methods that are being override in subclasses. Thanks @sblackshear! I still need to check whether a method is overriding a superclass method. I.e., I don't want to identify the method `getItemId()` in https://github.com/facebook/infer/issues/326#issuecomment-209526683 as a static candidate.	luiscruz	sblackshear
313	2016-03-21 14:30:04	@cristianoc by LOC I was trying to mean lines of code/simplicity. An accessor should have only one instruction. `get_proc_desc` will probably get the job done. Thanks!	luiscruz	cristianoc
313	2016-03-21 15:13:35	I'm finding this `get_proc_desc` hard to understand. @cristianoc could you give me some examples?	luiscruz	cristianoc
313	2016-03-23 17:11:14	Thanks @sblackshear. This is really cool. For the method above, `getFoo()` I have the following representation I can see that `S_*` probably means a start node, `E_*` an exit node and `I_*` an instruction node. This is pretty similar to what I can get from the dot CFG when I run with checkers enabled: ![screen shot 2016-03-23 at 16 59 04](https://cloud.githubusercontent.com/assets/1080714/1399353…	luiscruz	sblackshear
312	2016-03-21 14:07:44	@cristianoc Thank you very much for this, I must have missed the documentation on this! Very useful!	MatejBalantic	cristianoc
312	2017-03-03 12:46:24	@jvillard Thanks ! I got it .	qmkCamel	jvillard
307	2016-03-21 12:05:42	Got it! Thanks @cristianoc	luiscruz	cristianoc
304	2016-03-17 14:19:28	@jvillard yes some Chinese in path	liuyangc3	jvillard
302	2016-03-17 19:28:35	@luiscruz FYI, we're rolling out a new framework that makes it easy to write a flow-sensitive checker if you can express your checker as an abstract interpretation. See https://github.com/facebook/infer/blob/dec843f5f53ced7a41bd3331de7be3c89a795b99/infer/src/checkers/copyPropagation.ml for an example of what these can look like. The framework is restricted to intraprocedural checkers for now, but…	sblackshear	luiscruz
302	2016-03-18 11:24:27	Thanks @sblackshear, it looks interesting. I'll take a look at that :+1:	luiscruz	sblackshear
301	2016-03-12 05:25:12	@cristianoc `@Inject` is also an alias for `FIELD_NOT_NULLABLE` isn't it? Assuming being in the same group as the others implies it suppresses the same errors: `[inject; inject_view; bind; suppress_view_nullability]`	hzsweers	cristianoc
301	2016-03-12 05:44:29	@hzsweers apologies for the code... that group is used to define annotations that have the property `ia_is_inject`, which suppresses `FIELD_NOT_NULLABLE`. In addition `@InjectView` has the property `ia_is_inject_view`, which suppresses `FIELD_NOT_NULLABLE`. So if you want both, you should modify the code for `ia_is_inject_view`. Those properties should definitely be renamed to something less conf…	cristianoc	hzsweers
301	2016-03-12 05:54:09	@hzsweers I don't know the internal details of Butter Knife. If using it leads to `FIELD_NOT_NULLABLE` reports then we should include `bind` into `ia_is_inject_view` (or the better name for it).	cristianoc	hzsweers
301	2016-03-12 06:38:21	@hzsweers thanks for the detailed explanations! Then definitely we should include `bind`. I'll make sure that `@Nullable` overrules `@Bind` if not already the case.	cristianoc	hzsweers
301	2016-03-12 06:51:26	No problem, happy to help! For the scope of this PR, should @NickFirmani just move `suppress_view_nullability` to `ia_is_inject_view` and add `bind`? Also there are some other new features in ButterKnife 7+ for resource value injection that should probably be there too, namely the following that bind reference types: Should they be added as well? They behave similarly in that they're null until `…	hzsweers	NickFirmani
301	2016-03-12 06:54:38	@hzsweers yes let's include them all.	cristianoc	hzsweers
301	2016-03-13 03:16:25	@NickFirmani I think you meant to add the butterknife annotations to `ia_is_injectview`, not `ia_is_inject`. I think `ia_is_inject` should probably just have `bind` and nothing else at this point, unless they need to be in both (@cristianoc correct me if I'm wrong) Might also be a good time to give it a more general name, like `ia_is_butterknife_binding` or something	hzsweers	cristianoc
301	2016-03-13 03:16:25	@NickFirmani I think you meant to add the butterknife annotations to `ia_is_injectview`, not `ia_is_inject`. I think `ia_is_inject` should probably just have `bind` and nothing else at this point, unless they need to be in both (@cristianoc correct me if I'm wrong) Might also be a good time to give it a more general name, like `ia_is_butterknife_binding` or something	hzsweers	NickFirmani
301	2016-03-13 03:23:00	@hzsweers Thanks for the catch!	NickFirmani	hzsweers
299	2016-03-11 16:38:20	I will take a look into those methods. If I manage to succeed I will try to write a quick tutorial. Thanks @cristianoc!	luiscruz	cristianoc
299	2016-03-13 17:40:39	@luiscruz `sil.mli` contains a brief description of each instruction: type `instr`. It's pretty basic, but it should give an idea of what instructions exist. Those are the instructions that every source language is translated to. There is one front-end for each language.	cristianoc	luiscruz
299	2016-03-14 10:29:27	Thanks @cristianoc! So, now I created a method that prints all java methods (very similar to `callback_print_c_method_calls`) and I've registered it at registerCheckers.ml. Then I ran `make` from the root directory of the repository. Apparently it did not update my infer executable. How should I proceed?	luiscruz	cristianoc
297	2016-03-09 16:47:45	thanks for the report @luiscruz!	jvillard	luiscruz
297	2016-03-09 23:11:02	No problem @jvillard! ;)	luiscruz	jvillard
296	2016-03-08 18:28:40	I was following the description in the following link: http://fbinfer.com/docs/advanced-features.html#run-internal-tests Thanks @jvillard. I will give it a try.	luiscruz	jvillard
296	2016-03-08 23:23:13	My laptop is still building which means I wasn't doing it right, previously. I believe we can close this for now. I'll re-open it if the issue persists, but probably it doesn't. Thanks for the help @jvillard and sorry for the noob question. :sweat_smile:	luiscruz	jvillard
296	2016-03-09 09:38:33	@sblackshear: Glad I can help :)	luiscruz	sblackshear
296	2016-03-11 13:49:17	@luiscruz yes, you can try reverting buck to an older version to make it work. See facebook/buck#697. The first release that removed it was v2015.11.02.01. You can revert to https://github.com/facebook/buck/releases/tag/v2015.10.26.01 to get a working version. I'll add a `.buckconfig` file to infer to prevent this problem, then close the issue.	jvillard	luiscruz
296	2016-03-11 13:50:29	Great! Thanks @jvillard!	luiscruz	jvillard
293	2016-03-07 11:54:34	@kstreee what kind of system did you run infer on?	jvillard	kstreee
292	2016-03-04 20:11:21	@sblackshear Unfortunately, it's a private project and I can't share the source code, but can maybe you tell me what to look for?	nellylam	sblackshear
292	2016-03-04 20:21:12	@sblackshear or is there any other information I can provide to help debug this?	nellylam	sblackshear
291	2016-03-07 01:45:33	@kstreee thx for your hlep, it works now	wisenight	kstreee
289	2016-02-26 16:30:39	Thanks @kstreee! maven integration is the one thing we don't have integration tests for internally, unfortunately. It would be cool to add some smoke tests on github to test that (easier to do it on the github side in this case).	jvillard	kstreee
287	2016-02-26 11:14:10	Hi @kstreee, have you tried with the latest master? there's a good chance that this issue was solved in dc52ce8158c51e22e16c36997324f6b089d6b560. Let me know if it works for you.	jvillard	kstreee
287	2016-02-27 06:18:11	@jvillard I tested above bug using `Infer version v0.7.0-379d185`, but exceptions are reported again. Some UTF-8 characters are handled well by Infer, but some other characters causes the exceptions. I will find reasons of it more.	kstreee	jvillard
287	2016-03-16 09:54:21	@kstreee, @adamhowardprice What's your locale? (`locale`) I cannot reproduce this locally, so a minimal example would help.	jvillard	kstreee
287	2016-03-16 09:56:48	Also, what's the full path of the current directory you are running Infer from? @adamhowardprice which trace do you get? @kstreee reported two different ones. Thanks!	jvillard	kstreee
287	2016-03-16 18:11:24	@jvillard The Infer binary lives in `/Users/spotify-buildagent/.vulcan/cache/infer-0.7.0-osx-x86_64.zip-7476817ede427b9e2a2586f57d09a216fa353117/extracted/infer/lib/python/infer` and is being invoked from `/Users/spotify-buildagent/buildAgent/work/c2c5a1e10baf8cc9` locale:	adamhowardprice	jvillard
286	2016-02-25 16:36:53	@jvillard thanks for fast response. so once again, near future - when it is approx? next week, next month?	vicmosin	jvillard
286	2016-03-15 08:36:04	@jvillard Also here trying to run infer 0.7.0 on an Android codebase with retrolambda and getting this same error as @crm416 . Using [me.tatarka.retrolambda:3.2.5](https://github.com/evant/gradle-retrolambda) Gradle plugin with default settings, invoking infer with Update: Ended up removing java8 features from the codebase and it now compiles and is analysed as java7.	laalto	jvillard
286	2016-03-20 20:40:18	@jvillard -- Sorry for the delay. Appreciate all the activity in this thread. To analyze my project, I was just using the recommended flow: `infer -- ./gradlew assembleDebug`. With Retrolambda in the mix, the Android build process is something like: - Run `javac` over your source files to produce Java 8 bytecode. - Retrolambda transforms the bytecode to be Java 6/7 compatible. - `dx` transforms t…	crm416	jvillard
284	2016-02-22 17:34:08	Thanks for looking into this, @kstreee! We'll be pushing further improvements to that part of the code soon as well.	jvillard	kstreee
282	2016-02-18 11:29:41	@jvillard， /AutoHome/Plugin/Autohome_plugin5.3.2/ThirdControl/SBJson/SBJsonStreamParserAdapter.m:72:2: error: 'array' is unavailable array = nil; ^ In file included from /AutoHome/Plugin/Autohome_plugin5.3.2/ThirdControl/SBJson/SBJsonStreamParserAdapter.m:33: /AutoHome/Plugin/Autohome_plugin5.3.2/ThirdControl/SBJson/SBJsonStreamParserAdapter.h:122:25: note: declaration uses __weak, but ARC is dis…	d6638219	jvillard
282	2016-07-21 05:42:11	@jvillard version 0.7, brew installed, then i install it from source, excute succeeded, but another issue occurred - #400	galaxycoder	jvillard
281	2016-03-17 02:24:14	hi, @jvillard I notice infer v8.0 releaseed, and encode issuse should be fixed in [dc52ce8](https://github.com/facebook/infer/commit/dc52ce8158c51e22e16c36997324f6b089d6b560) so I tried again on my gradle project maybe the encode issues needs be fixed more more than one place.	liuyangc3	jvillard
277	2016-09-13 03:19:17	Hi, @jvillard. You provide the URL(example) can not be opened.	BroderickLee	jvillard
276	2016-02-10 19:19:40	@akotulski: Thank you!	sitsofe	akotulski
274	2016-02-10 13:16:13	thanks @kenkyee!	jvillard	kenkyee
255	2016-02-04 19:02:32	@tonycosentini: Unfortunately, you cannot use Infer and Eradicate using the same out directory because the analysis data are not compatible. This is not a theoretical limitation but it will require a good amount of changes to support this use case. Is it possible in your setting to just make a copy of `infer-out` after `infer -a capture` and before running the analysis ? Besides, I think that the…	jeremydubreil	tonycosentini
247	2016-01-26 22:23:57	Hi @tonycosentini. There is no easy support for that right now. The filtering is implemented in this file: https://github.com/facebook/infer/blob/master/infer/lib/python/inferlib/issues.py#L259 However, the `RETURN_VALUE_IGNORED` should be displayed by default. I am not sure we actually ever looked at how this check for return values behaves in Java. Are you using Infer with the `--no-filtering` …	jeremydubreil	tonycosentini
241	2016-01-20 05:06:42	Thanks @sblackshear. I tried to run `opam switch 4.02.3` but it can't update because http://caml.inria.fr/ is currently down. I'll let you know if I get it working when I can update ocaml. Also I don't have a file called `setup.sh` in the root directory of infer. The only file called `setup.sh` I could find is `./facebook-clang-plugins/clang/setup.sh`	joshluongo	sblackshear
241	2016-01-20 17:25:33	@jeremydubreil yes, that is correct. The configure script currently doesn't check the version of OCaml, but it should.	jvillard	jeremydubreil
241	2016-01-20 21:44:44	Thanks @sblackshear, After the update I was able to build :) One issue did encounter is `build-infer.sh` gave me an incorrect command to run. The solution was to run `opam install --deps-only infer-osx-v0`. Another suggestion is that someone should add the note about it requiring OCaml 4.02.3 in the release notes and in the [dependency info](https://github.com/facebook/infer/blob/master/INSTALL.m…	joshluongo	sblackshear
240	2016-01-14 03:28:25	Thanks @tonycosentini for the pull request! Yes, I think that it is legit to run `infer` as an equivalent to `infer --help`.	jeremydubreil	tonycosentini
237	2016-01-14 03:19:46	I re-ran with the code from master, android can be passed, no stuck, the problem is fixed. I hope you get better and better. Thank you very much! @jvillard @sblackshear	ronniesun	jvillard
237	2016-01-14 03:19:46	I re-ran with the code from master, android can be passed, no stuck, the problem is fixed. I hope you get better and better. Thank you very much! @jvillard @sblackshear	ronniesun	sblackshear
234	2016-01-07 10:27:29	@sblackshear `./build-infer.sh` is supposed to take care of that, so I wonder what's going on. @shenruisi, can you run `./autogen.sh` and paste the output here? Also, regarding #230 my opinion is that it would be easier for you to simply get rid of the rogue `.git/` directory that must be somewhere up of where you unpacked the release of infer, then build infer from the release, as it's much fast…	jvillard	sblackshear
234	2016-01-08 06:52:46	@jvillard i run ./autogen.sh and got output here. git repository detected, updating submodule... done generating acinclude.m4... done generating ./configure script... done you may now run the following commands to build Infer: ./configure make run `./configure --help` for more options @sblackshear i re-clone the infe git clone --recursive https://github.com/facebook/infer.git and got follow error…	shenruisi	jvillard
234	2016-01-08 06:52:46	@jvillard i run ./autogen.sh and got output here. git repository detected, updating submodule... done generating acinclude.m4... done generating ./configure script... done you may now run the following commands to build Infer: ./configure make run `./configure --help` for more options @sblackshear i re-clone the infe git clone --recursive https://github.com/facebook/infer.git and got follow error…	shenruisi	sblackshear
231	2016-01-06 14:31:47	@jvillard thank you for this information. Definitely, you need to update that documentation for required Opam modules.	cegonya	jvillard
227	2015-12-30 09:48:02	Thank you @jberdine	RameshAran	jberdine
223	2015-12-30 01:59:37	Hi @martinoluca , Sorry I cannot provide the project source code. Is there the parameter I can add when run infer to print more detail. If possible I will try to provide the log for analyze	tony-zhou	martinoluca
219	2015-12-21 13:30:10	Hi @jeremydubreil, When I tested I am getting the same list of leaks with both Xcode Analyze option and Infer. This is where I got a doubt that when Apple itself is poviding options in its IDE, Why are we going for Infer? Even in Infer FAQ page, I have seen like "On iOS there is the Clang Static analyzer. Infer does some things different, in particular reasoning that spans across multiple files. …	sulthana	jeremydubreil
214	2015-12-11 22:23:55	@martinoluca there is no specific console output . It was xcodebuild compile command for a .m file and stopped there for around 20 mins. @jberdine I understand that it will be slower than the compiler but 90 mins and counting seemed to be way long. Facebook source code must be much bigger than mine. I am wondering how much time it takes for infer to analyze their source code. If it is faster what…	vigneshr89	martinoluca
214	2015-12-11 22:23:55	@martinoluca there is no specific console output . It was xcodebuild compile command for a .m file and stopped there for around 20 mins. @jberdine I understand that it will be slower than the compiler but 90 mins and counting seemed to be way long. Facebook source code must be much bigger than mine. I am wondering how much time it takes for infer to analyze their source code. If it is faster what…	vigneshr89	jberdine
213	2015-12-11 14:50:28	@jvillard why not update doc? i download from https://github.com/facebook/infer/releases/tag/v0.4.0, and build successfully!	veryitman	jvillard
213	2016-04-09 16:38:05	@jvillard thx，use brew install infer solve my problem, cool	Hellengo	jvillard
212	2015-12-10 10:06:28	Thanks @sblackshear I had a same issue. Should `brew install opam` be updated to `brew install opam autoconf automake` in the https://github.com/facebook/infer/blob/master/INSTALL.md#infer-dependencies-for-macosx	marukami	sblackshear
210	2015-12-08 01:23:11	@akotulski so I can't use it to collect warning in Object-C in infer's log,I found something like: /InferTest/DetailViewController.m:34:15: warning: unused variable 'price' [-Wunused-variable] NSString *price; ^ 1 warning generated. but it did's show in report,can I collect warnings like this?I mean it's loged,so there is a way to collect it?	njafei	akotulski
210	2015-12-09 02:03:29	@jvillard get it ,thanks	njafei	jvillard
207	2015-12-02 01:37:31	@martinoluca So sorry.I checked again and I think I installed the latest version v0.4.0 ;( But it always returns error: clang: error: unknown argument: '-fembed-bitcode-marker' only in case when I try to build workspace	TequilarTomsk	martinoluca
207	2015-12-04 03:20:10	@jvillard Please check some log files. [toplevel.log.zip](https://github.com/facebook/infer/files/51614/toplevel.log.zip) [toplevel.log.zip](https://github.com/facebook/infer/files/51615/toplevel.log.zip)	TequilarTomsk	jvillard
207	2015-12-04 03:53:43	@jvillard Here are the screen capture when I tried to build <img width="541" alt="screen shot 2015-12-04 at 10 48 48 am" src="https://cloud.githubusercontent.com/assets/10858548/11581483/140f8088-9a75-11e5-8941-0cf79a9d9dd6.png"> <img width="780" alt="screen shot 2015-12-04 at 10 51 16 am" src="https://cloud.githubusercontent.com/assets/10858548/11581482/140ee9b6-9a75-11e5-9996-fbffca54c6bd.png">	TequilarTomsk	jvillard
202	2015-11-20 12:09:37	@jvillard, Its not the duplicate. This is the alternate command that I tried to run Watchkit extension as a separate component Which returns the above mentioned error. I wanted to know the reason for the error and solution for the same. Please help me by giving info.	sulthana	jvillard
199	2015-11-09 01:33:43	@jvillard Thank you, it is work for me.	ruijun	jvillard
195	2015-11-04 03:49:35	@jvillard I do like this sysctl -w kern.maxfiles=20480 sysctl -w kern.maxfilesperproc=22480 ulimit -S -n 2048 It does not work then I set 100 times larger num it does not work too	wowsershan	jvillard
195	2015-11-05 03:53:45	@cristianoc solve the problem,3ks	wowsershan	cristianoc
195	2015-11-05 12:05:42	@jvillard ok, first use issue-.-|||	wowsershan	jvillard
194	2015-11-03 09:47:25	With 6553ba237916125be8e389f46a4006ed6e92abaf the problem should be solved, since the `-gmodules` flag gets replaced with equivalent ones. Can you please check you are running the latest version? To save time, follow the instructions above, provided by @jvillard	martinoluca	jvillard
194	2015-11-03 22:01:01	@jvillard Yes. I followed your instructions. I will try the release build and see if that works for me	tettoffensive	jvillard
190	2015-10-27 12:15:14	@jvillard, Thank you. Yes, its working now.	RameshAran	jvillard
189	2015-10-22 16:36:53	Hey @jvillard, thanks for looking into this! After being online for 3 years, the project out of all days was removed now ... weird. I updated the link in my original post to point to the part of our code where we use SFHFKeychainUtils, hope that helps debugging.	lumaxis	jvillard
182	2015-10-27 21:35:32	Hi @jvillard, unfortunaly I cannot share the project: I would be probably fired :-) [OMISSIS] had a lot of file. I just installed the stable version v0.4.0 and I tried again: from the error I have now I understood that I had to increase the number of open files, as suggested in #22. However, still no issues are found. I don't know if it can help you, but _infer-out/log/analyzer_err_ contains	giacgbj	jvillard
177	2015-09-14 11:56:11	@martinoluca This is the output. Infer version git-401109b4eb9d54ef8831ee953a3436ec3e2bb72e Copyright 2009 - present Facebook. All Rights Reserved.	swatigoel	martinoluca
177	2015-09-15 06:06:43	@martinoluca thanks for your support. But that also didn't work. Actually "infer" doesn't suit to our code structure. To run infer I have moved all library folders into main app folder and then ran below commands "./gradlew clean" "infer -- ./gradlew build" Now it started running without giving project root error.	swatigoel	martinoluca
177	2015-09-15 09:43:40	hello @martinoluca After running "infer -- ./gradlew build", it gets stuck after sometimes. I retried multiple times but always it gets stuck at same location. Attached is the screen-shot that displays logs after that app gets stuck for infinite time. I have to interrupt it by Ctrl+C ![selection_001](https://cloud.githubusercontent.com/assets/3157058/9873267/397363fa-5bbc-11e5-8ea8-aaa4ecf61bb7.p…	swatigoel	martinoluca
177	2015-09-16 04:23:12	Hello @sblackshear As I already said my main app is using 2 android app as library and 1 java library. All are at different different locations. So while running "infer -- ./gradlew build" , I was getting error related to project root. So After code checkout I moved out all library code inside my main app and updated path in settings.gradle After that I ran "./gradlew clean" command to build the …	swatigoel	sblackshear
176	2015-09-14 09:17:53	Hello @martinoluca , I run this command "eval ./opam config env" as per setup steps but I got below error: The program 'opam' is currently not installed. You can install it by typing: sudo apt-get install opam So I did sudo apt-get install opam, it installed opam but after running command "eval ./opam config env" again I got below error: [ERROR] Your version of OPAM (1.1.1) is not recent enough t…	swatigoel	martinoluca
175	2015-09-16 08:23:03	@akotulski I add u before '{0}:{1}: {2}: {3}\n {4}\n'.format( at infer/bin/inferlib.py line 361 save the file and I rerun infer command at terminal，and I got same error at last and I run inferTraceBugs command at Project path , display the correct result, after I choose report to display (default=0): and choose maximum level of nested procedures calls (default=max),I get same error.	jimmyleaf	akotulski
175	2015-11-02 08:08:24	@jvillard I just try running infer with LANG=C get same error at last	jimmyleaf	jvillard
175	2015-11-04 02:19:43	@jvillard infer-out/toplevel.log created And i can confirm that there is no non-ascii character in the path of the project	jimmyleaf	jvillard
173	2015-09-30 13:07:00	closing for now. feel free to reopen with more info as per @martinoluca's question.	jvillard	martinoluca
170	2015-09-07 10:42:51	Thank you @martinoluca I did what you said.There is my console information: MacBook-Pro:~$tar xf /Users/xfeng/Downloads/infer-osx-v0.3.0.tar.xz MacBook-Pro:~$cd infer-osx-v0.3.0/ MacBook-Pro:~/infer-osx-v0.3.0$make -C infer make -C src clang sed -e 's/@MAJOR@/0/g' \ -e 's/@MINOR@/2/g' \ -e 's/@PATCH@/0/g' \ -e 's/@GIT_COMMIT@/37a4709a0f2be7b23a29950a2d6345040b67b8eb/g' \ -e 's/@GIT_BRANCH@/master…	feilongzheng	martinoluca
170	2015-09-23 19:00:53	@martinoluca I get the following error when I run make -C infer Error : make -C src clang GIT_COMMIT=$(git rev-parse HEAD 2> /dev/null || printf "unknown commit"); \ GIT_BRANCH=$(git rev-parse --abbrev-ref HEAD 2> /dev/null || printf "unknown branch"); \ UNKNOWN="-unknown"; \ if [ -e "/Users/vijayr/Downloads/infer/.release" ]; then \ UNKNOWN=""; \ fi; \ GIT_TAG=$(git tag --points-at HEAD 2> /dev/…	RahulRvR	martinoluca
170	2015-10-09 03:40:27	@jvillard https://gist.github.com/jollychang/7eab752eafa029ea348f	jollychang	jvillard
170	2015-10-13 03:47:16	Thanks @jvillard after update repo(d360ba7776bdd6f16458ba8c3516850a9b5f0c31) and is successful, but `./compile-fcp.sh` failed, log as below: https://gist.github.com/jollychang/4dfcd09a15a96bb691b8	jollychang	jvillard
170	2015-10-28 09:41:18	@jvillard after `xcode-select --install` , it works!! Thanks	jollychang	jvillard
165	2015-08-25 02:13:24	@jeremydubreil not a big file, about 7kb	wanyukang	jeremydubreil
165	2015-08-26 06:04:04	@sblackshear sorry can't send the whole product codes, but one file AboutActivity.java maybe is Allowed. I will send the file to your mailbox, and the command I'm running is infer -- ./gradlew clean build	wanyukang	sblackshear
163	2015-08-26 19:38:56	Hey @jvillard, here is the outputs. Hope it helps: `infer-out/toplevel.log`: > [INFO] Running command /home/romano/infer-linux64-v0.3.0/infer/bin/infer -- ./gradlew build > [INFO] Path to infer script /home/romano/infer-linux64-v0.3.0/infer/bin/infer (/home/romano/infer-linux64-v0.3.0/infer/bin/infer) > [INFO] Infer version v0.3.0 > Copyright 2009 - present Facebook. All Rights Reserved. > > [INF…	romanoaugusto88	jvillard
163	2015-09-21 14:54:54	@sblackshear infer built. The error message is indeed much better: _The project root /var/lib/jenkins/workspace/fennec-infer/obj-arm-linux-androideabi/build/annotationProcessors is not a prefix of /var/lib/jenkins/workspace/fennec-infer/build/annotationProcessors/AnnotationInfo.java_ but I am not sure infer is right here (it worked with 0.1.0)	sylvestre	sblackshear
162	2015-08-14 00:56:57	@martinoluca thanks for your suggestion, i have still two questions first. how infer change the PATH environment variable, i echo the $PATH and found it is appended the cross-compile tool directory, is it enough echo $PATH /home/infer/infer/bin:/usr/local/sbin:/usr/local/bin:/usr/sbin:/usr/bin:/sbin:/bin:/usr/games:/usr/local/games:/home/11xprj/rgosm-build/.toolchain-x86_32/x86_32/bin(<- last seg…	b0207191	martinoluca
162	2015-08-20 01:05:23	@jvillard yes,the project do the compile by call 'makefile' in every directory Recursively one 'makefile' look like this: include $(top_srcdir)/Rules.mk LIB_CLI_VER := 1.0.0 DLIB_FLAGS = -fPIC -shared -lpthread -lrt TAG := xxx.so ELF := $(TAG).$(LIB_CLI_VER) SRC := $(shell find -name '_.c') DEPEND = $(shell find -name '_.d') OBJ = file1.o file2.o .... filen.o %.o: %.c $(CC) -c -fPIC $(CFLAGS) -Wa…	b0207191	jvillard
162	2015-08-21 01:19:16	@jvillard well, although i can try 'infer -- make CC=clang xxx', i haven't all the codes in the project, the code of mine need to link other .so(dynamic library) of other components , so the log occur in linking parse: --- ## /usr/bin/ld: skipping incompatible build/prj_nic-x86-32/images/rootfs/lib/libxxx.so when searching for -lxxx i think if i want to use infer, i should get all the code of pro…	b0207191	jvillard
162	2015-08-31 14:21:36	@jvillard thank you for advise all above. i made a try under 32bit-ubuntu enviroment and had successfully to run infer the project inspite there are most false positive in result. by the way, can infer now only detect null pointer reference and memory(resouce) leak ? i think since its working manner is similiar to coverity, it should discover many bugs in the future.	b0207191	jvillard
161	2015-08-10 01:35:41	hi @jvillard thanks for your advice, i replace the facebook.zip with the version you mentinoed, it compiled correctly now!	b0207191	jvillard
158	2015-08-26 11:07:43	Hi @chenjinying, did @martinoluca's suggestion solve your issue?	jvillard	martinoluca
156	2015-07-22 13:23:52	Thanks @rahulparsani!	jvillard	rahulparsani
153	2015-08-26 11:12:37	@jvillard hey dude, yup. go for it! :+1:	Hesamedin	jvillard
151	2015-07-22 16:46:10	Hi @DoctorQ, could you tell me a bit more about how you envision that people will use this docker image? Thanks!	jvillard	DoctorQ
151	2015-08-04 19:53:05	Hey @jvillard. I was just looking for a docker image, so I thought I would share my use case. - I want to try infer for the first time and running a docker image is a single command. (Only helps people already familiar with docker, but that's a growing number of people.) - I want to spin up a VPS for CI that can run infer & act as a git remote. Building this on docker, makes it portable and shara…	iainsmith	jvillard
150	2016-01-21 19:14:20	Have anyone successfully used the `@SupressWarnings` annotation with Java infer? Tried both 0.5.0 and 0.6.0 and it still gives false positives on closing a `InputStream`. @sblackshear this is supposed to work, right?	sveinungkb	sblackshear
150	2016-01-21 22:23:41	@jeremydubreil sorry for the potential spam, but forgot to mention you so not sure if github sent any response email.	sveinungkb	jeremydubreil
150	2016-01-21 22:58:39	Thanks for the update @sblackshear, what are my options for whitelisting a file/class/method today? Any issue I can follow?	sveinungkb	sblackshear
147	2015-07-16 09:49:28	Hi @martinoluca, The error message is "The following build commands failed: CompileC /Users/guafei/Library/Developer/Xcode/DerivedData/Mogujie4iPhone-fdcbfyexveuuwwfyasfuhajbixfl/Build/Intermediates/Pods.build/Debug-iphoneos/Pods-Mogujie4iPhone-DDIMSDK.build/Objects-normal/armv7/CAStreamBasicDescription.o DDIMSDK/IOSDuoduo/IOSDuoduo/Voice/manager/PublicUtility/CAStreamBasicDescription.cpp normal …	guafei	martinoluca
147	2015-07-16 15:37:58	Hi @martinoluca , Sorry for forgeting to provide key message, I have followed you steps, clean the project then build it, but the error message is "In file included from /Users/guafei/Desktop/Mogujie/projects/mogujie-iphone/Pods/DDIMSDK/IOSDuoduo/IOSDuoduo/Voice/manager/PublicUtility/CAXException.cpp:47: In file included from /Users/guafei/Desktop/Mogujie/projects/mogujie-iphone/Pods/DDIMSDK/IOSD…	guafei	martinoluca
147	2015-07-17 10:09:29	Hi @martinoluca, @jeremydubreil, @dulmarod My project has builded and analyzed successful, it is great, keep in touch and have a good weekend. Regards & Thanks	guafei	martinoluca
145	2015-08-28 08:46:51	@jvillard I believe I have addressed all your comments. Can you ptal?	denizt	jvillard
144	2015-07-20 06:49:17	Hi @martinoluca , I have tried many ways to compile ,such as: infer -- xcodebuild -target ttpic -configuration Release -sdk iphoneos or infer -- xcodebuild -target ttpic -configuration Release -sdk iphonesimulator,both failed. error message is the same as above	zekey2005	martinoluca
140	2015-07-13 09:20:51	@dulmarod thanks	DoctorQ	dulmarod
139	2015-08-27 01:22:20	Thank you, @jvillard Have a nice day :D	hckhanh	jvillard
131	2015-07-11 09:52:18	@jvillard ptal	denizt	jvillard
130	2015-07-09 04:14:38	@jvillard Error still display as root.	DoctorQ	jvillard
130	2015-08-26 11:19:57	Hi @DoctorQ, could you provide more information so I can try and reproduce your issue? For instance, what distribution are you using? Are you running these commands from a docker instance or similar?	jvillard	DoctorQ
126	2015-07-13 21:36:46	@jvillard thanks for having a look! Maybe it could be hidden behind a `--exit-code` flag. I don't use infer with any of the other modules currently, but if there is interest in including this I could try to add to them as well. @jeremydubreil That makes sense, I didn't think about that use case. Thanks for the example. Personally I would prefer to avoid an extra script on the CI server though.	tgummerer	jvillard
126	2015-07-13 21:36:46	@jvillard thanks for having a look! Maybe it could be hidden behind a `--exit-code` flag. I don't use infer with any of the other modules currently, but if there is interest in including this I could try to add to them as well. @jeremydubreil That makes sense, I didn't think about that use case. Thanks for the example. Personally I would prefer to avoid an extra script on the CI server though.	tgummerer	jeremydubreil
126	2015-08-27 07:19:12	@jvillard thanks, I like this solution better than mine :)	tgummerer	jvillard
122	2015-08-17 02:39:06	Hey @jvillard anything we can do to help with this?	rahulparsani	jvillard
118	2015-07-01 09:42:06	@ddino thanks for you, of course, including @dulmarod's reply..very helpful. But, another question introduced.. @ddino could u give me some examples to explain "for example null pointer dereference" just u referred above, till I know, I think Coverity do the most npe check.. findbugs analyzed result mostly is just its subset .. so “ For this reason many large companies employing static analysis u…	GeekMin	dulmarod
118	2015-07-01 09:42:06	@ddino thanks for you, of course, including @dulmarod's reply..very helpful. But, another question introduced.. @ddino could u give me some examples to explain "for example null pointer dereference" just u referred above, till I know, I think Coverity do the most npe check.. findbugs analyzed result mostly is just its subset .. so “ For this reason many large companies employing static analysis u…	GeekMin	ddino
116	2015-06-30 03:31:50	@dulmarod: if CFReadStreamCopyError returns null...what will happened?	GeekMin	dulmarod
114	2015-06-30 09:14:29	@akotulski Thanks! I try this command "infer -- javac -J-Duser.language=en Hello.java", it's ok.	Stupidcoding	akotulski
112	2015-07-02 03:06:26	Hello @dulmarod, I upgrade infer version to v0.2.0, when I input command "make -C infer" ,it comes out error message "File "_none_", line 1: Error: Files java/jAnnotation.cmx and /Users/guafei/.opam/4.01.0/lib/javalib/javalib.cmxa make inconsistent assumptions over implementation Javalib_pack" Could you kindly help me to solve it, thanks a lot.	guafei	dulmarod
112	2015-07-02 05:33:23	Hi @jeremydubreil You suggestion is great, but I meet an other problem that analyze my project,it builds failed with infer ,while xcode can build success, the error message is "The following build commands failed: CompileC build/TargetName.build/Debug-iphonesimulator/TargetName-WithoutWatch.build/Objects-normal/i386/SearchWordsCell.o TargetName/Classes/Modules/SearchWordsCell.m normal i386 object…	guafei	jeremydubreil
112	2015-07-16 09:05:40	@martinoluca thanks，you give me a trail to further study xcodebulid. I have a question that how can I user infer avoid to compile my c++ code in my project, I meet the problem when I build my project that " CompileC /xxx/CADebugMacros.cpp normal armv7 c++ com.apple.compilers.llvm.clang.1_0.compiler (2 failures)". assign to @dulmarod and @jeremydubreil, hope to get feedback, thanks.	guafei	dulmarod
112	2015-07-16 09:05:40	@martinoluca thanks，you give me a trail to further study xcodebulid. I have a question that how can I user infer avoid to compile my c++ code in my project, I meet the problem when I build my project that " CompileC /xxx/CADebugMacros.cpp normal armv7 c++ com.apple.compilers.llvm.clang.1_0.compiler (2 failures)". assign to @dulmarod and @jeremydubreil, hope to get feedback, thanks.	guafei	martinoluca
112	2015-07-16 09:05:40	@martinoluca thanks，you give me a trail to further study xcodebulid. I have a question that how can I user infer avoid to compile my c++ code in my project, I meet the problem when I build my project that " CompileC /xxx/CADebugMacros.cpp normal armv7 c++ com.apple.compilers.llvm.clang.1_0.compiler (2 failures)". assign to @dulmarod and @jeremydubreil, hope to get feedback, thanks.	guafei	jeremydubreil
112	2015-08-31 02:07:50	Hi @jvillard I have fixed this issue through changing my cpp code, not to prevent Infer from analysing c++ files, I meet the problem which is caused by macro. Thanks for your reply, your suggestion may help others.	guafei	jvillard
111	2015-06-26 14:34:04	@jvillard Yes, just noticed it. Sorry.	Anakros	jvillard
110	2015-06-26 13:25:07	@jvillard It helps, Thanks!	GlenG1898	jvillard
109	2015-06-26 08:29:01	Thank you @dulmarod . Yes the folder location was wrong. I have changed the folder and when I compile the AppDelegate.m file, there is an error. ![screen shot 2015-06-26 at 1 55 39 pm](https://cloud.githubusercontent.com/assets/11853648/8373535/6ab3bd52-1c0b-11e5-9655-e6c04de5d2ce.png) Please help.	Debhora	dulmarod
109	2015-06-26 10:32:49	@dulmarod Yes I can use incremental mode instead of compiling each time. The CustomNavBar files are in different folder to maintain clean code. Please help. What if there are dependencies in a file from various other files that are present in different folder.	Debhora	dulmarod
109	2015-06-26 11:18:26	@dulmarod : Thank you . I tried the above format. It extended to a very large command, but due to a framework, I ran into the error below, please help. BLRMC-C02L26E6DR53:AppDelegate debhora.souza$ clang -c AppDelegate.m -isysroot `xcode-select -p`/Platforms/iPhoneSimulator.platform/Developer/SDKs/iPhoneSimulator.sdk -mios-simulator-version-min=8.2 -I /Users/debhora.souza/fk-ios-app/xyz/Classes/C…	Debhora	dulmarod
109	2015-06-26 11:56:14	Yes, @Debhora, I would suggest to use incremental mode as @akotulski is suggesting. That will make the analysis faster. I don't know how I can help you further with compiling one file.	dulmarod	akotulski
109	2015-06-26 12:17:57	@akotulski Yes. But I just wanted to know if there is a way to analyse a single file. Yes, I understand that incremental mode is faster, after the first analysis. I just wanted to know if there is a way to analyse a single file (.m file). If there is please let me know for POC ;).	Debhora	akotulski
109	2015-06-26 12:22:01	@dulmarod @akotulski Yes, I am aware that incremental mode is fast after first analysis. Just wanted to know if there is a way to analyse a single file , that has dependencies with other files which are present in different folders. I wanted to know if it possible, for a POC ;) Thank you for the patience.	Debhora	dulmarod
109	2015-06-26 12:22:01	@dulmarod @akotulski Yes, I am aware that incremental mode is fast after first analysis. Just wanted to know if there is a way to analyse a single file , that has dependencies with other files which are present in different folders. I wanted to know if it possible, for a POC ;) Thank you for the patience.	Debhora	akotulski
108	2015-06-27 15:09:17	@jeremydubreil permission denied. I deleted my source and did the instructions again,this time also throw error when I execute 'make -C infer java ![aaea8463-3786-46ac-bdec-ff7e8a1eb7e8](https://cloud.githubusercontent.com/assets/9626161/8392568/58ca5454-1d21-11e5-8056-41345dc3e46d.png) ![a01ec9ea-6ae5-445a-b213-49d66dc0c6fb](https://cloud.githubusercontent.com/assets/9626161/8392573/7ec77150-1d2…	since1987	jeremydubreil
107	2015-06-29 09:19:27	@jvillard this alls appears with system headers like UIKit or Foundation.h. I agree that the best use here is to build the whole project via the infer command. @dulmarod yes, both xCode and command line tools are installed, Cocoapods is also used within the project.	emkou	jvillard
107	2015-06-29 09:19:27	@jvillard this alls appears with system headers like UIKit or Foundation.h. I agree that the best use here is to build the whole project via the infer command. @dulmarod yes, both xCode and command line tools are installed, Cocoapods is also used within the project.	emkou	dulmarod
107	2015-07-08 11:02:01	Hello @emkou, As @jvillard said, `NSUserDefaults+App.h` doesn't look like a system header, so I'd proceed as he suggested, by passing to Clang the path where this file lives, using the `-I` argument. More in general, when `xcodebuild` builds each file of your codebase, it passes to Clang more arguments than just the source filename, and among those there's the `-isysroot` one, which tells Clang w…	martinoluca	jvillard
99	2015-06-24 10:52:01	Thanks @jvillard Just installed latest version of JDK and it worked for me. And I had already followed #30 and reason to open this was i have received different message :) Thanks for quick reply.	randikapw	jvillard
99	2015-06-24 12:28:35	@jvillard Just downgraded it :( still not working CD-RWEERASOORI:expandablelistsample rweerasooriya$ export JAVA_HOME=$(/usr/libexec/java_home -v 1.7) CD-RWEERASOORI:expandablelistsample rweerasooriya$ <b>java -version</b> java version "1.7.0_79" Java(TM) SE Runtime Environment (build 1.7.0_79-b15) Java HotSpot(TM) 64-Bit Server VM (build 24.79-b02, mixed mode) CD-RWEERASOORI:expandablelistsample…	randikapw	jvillard
99	2015-06-24 12:30:28	Hi @occho Give me few minutes.. ill post it	randikapw	occho
99	2015-06-24 12:36:10	Hi @occho, This is the result CD-RWEERASOORI:expandablelistsample rweerasooriya$ cd ~/Desktop/Hello/ CD-RWEERASOORI:Hello rweerasooriya$<b> javac -verbose Hello.java</b> [parsing started RegularFileObject[Hello.java]] [parsing completed 15ms] [search path for source files: .] [search path for class files: /Library/Java/JavaVirtualMachines/jdk1.7.0_79.jdk/Contents/Home/jre/lib/resources.jar,/Libra…	randikapw	occho
99	2015-06-24 12:57:15	@occho :+1:	randikapw	occho
99	2015-06-29 02:29:38	@jvillard OK	Stupidcoding	jvillard
99	2015-06-29 03:41:41	@jvillard I try to use infer v0.2.0, the error changes. and folowing is error. linux1@linux1-X550VL:/opt/test$ ls -l -rwxrwxrwx 1 linux1 linux1 79 June 27 10:55 Hello.java linux1@linux1-X550VL:/opt/test$ infer -- javac Hello.java Fatal error: exception Failure("Failed to load any Java source code") Traceback (most recent call last): File "/usr/local/infer-linux64-v0.2.0/infer/infer/bin/infer", li…	yolinkxzw	jvillard
99	2015-06-29 05:12:53	> @yolinkxzw: do you observe the same thing with: infer -- javac -J-Duser.language=en Hello.java ? @jeremydubreil this command fix the problem. thank you very much!	yolinkxzw	jeremydubreil
99	2015-06-29 05:36:40	@yolinkxzw: Great! @occho found out that this was an when issue using Japanese as local language. Adding `-J-Duser.language=en` will no longer be necessary once we integrate https://github.com/facebook/infer/pull/94.	jeremydubreil	occho
99	2016-04-20 22:44:00	@kageiit: Thanks for reporting this. Infer indeed crashes if the path contains a semicolon.	jeremydubreil	kageiit
96	2015-08-26 11:50:03	@sreeneel, @fangmobile did @martinoluca's suggestion solve your issue?	jvillard	martinoluca
96	2015-08-27 14:20:20	Good question. @martinoluca, what do you think?	jvillard	martinoluca
94	2015-06-26 17:53:07	@occho: Thanks for the pull request! We indeed did not consider this case.	jeremydubreil	occho
94	2015-06-29 05:46:02	@occho: Thanks a lot for fixing this! It seems that this pull request is fixing one of the most frequently reported issue when running Infer on Java. We were unable to reproduce this bug because we only use english as default local language.	jeremydubreil	occho
94	2015-06-29 06:19:18	@jeremydubreil It's my pleasure! :)	occho	jeremydubreil
84	2015-06-22 10:51:37	Hello @martinoluca, I am using the latest version 1.1. Please find the screenshot in the attachment ![screen shot 2015-06-22 at 4 20 14 pm](https://cloud.githubusercontent.com/assets/11853648/8280420/bbed04da-18fa-11e5-9e3d-8a41020d927c.png)	Debhora	martinoluca
84	2015-06-22 16:01:49	@martinoluca I ran into this issue and it was that I needed to use the workspace rather than the project file implicitly	mattoakesnet	martinoluca
84	2015-06-23 10:29:44	Hi @martinoluca, Yes, command provided by you works, now app is successful compiled and analysed. Thank you.	Debhora	martinoluca
79	2015-06-18 12:23:18	@akotulski @martinoluca I tried running the ./gradlew build without infer and it builds successfuly. i also checked that if i had InferAnalyze and it also present. Anything else that i can do?	mshukla19	martinoluca
79	2015-06-18 12:23:18	@akotulski @martinoluca I tried running the ./gradlew build without infer and it builds successfuly. i also checked that if i had InferAnalyze and it also present. Anything else that i can do?	mshukla19	akotulski
79	2015-06-20 10:14:17	I followed the instructions from `https://github.com/facebook/infer/blob/master/INSTALL.md` but the release is working fine now. Thanks @akotulski	alvarofe	akotulski
75	2015-06-16 15:54:02	@dulmarod sorry, didn't noticed them at first place. Closing this bug then. Thank you for a good work!	XVilka	dulmarod
69	2015-06-17 08:25:56	@martinoluca here it is: Xcode 6.3.2 Build version 6D2105 Apple LLVM version 6.1.0 (clang-602.0.53) (based on LLVM 3.6.0svn) Target: x86_64-apple-darwin14.3.0 Thread model: posix The build works fine without infer --. Someone from Realm told me that Infer doesn't support C++ and Obj-C++ yet, so that might be the case, since Infer recompiles the workspace again and couldn't recompile Realm code? I…	allanrvj	martinoluca
69	2015-06-17 08:43:45	@martinoluca here is one of the errors I get: The same build command without `infer --` works fine	vhbit	martinoluca
69	2015-06-17 09:13:14	@martinoluca here's a test workspace where you could reproduce the issue: https://www.dropbox.com/s/dxmbi1k3ykc4ejr/Testing%202.zip?dl=0 This is the command I executed to recreate the failing build: infer -- xcodebuild -workspace Testing.xcworkspace -scheme Testing -configuration Debug -sdk iphonesimulator -arch "i386" ONLY_ACTIVE_ARCH=NO VALID_ARCHS="i386 x86_64" SYMROOT=$(PWD)/build	allanrvj	martinoluca
69	2015-06-17 15:44:57	@martinoluca when I use infer --incremental -- xcodebuild -workspace Uni.xcworkspace -scheme 'Uni' -configuration Debug -sdk iphonesimulator I get the error last comment, but when I run xcodebuild -workspace Uni.xcworkspace -scheme 'Uni' -configuration Debug -sdk iphonesimulator build success	strivingboy	martinoluca
69	2015-06-18 09:31:29	@martinoluca saw that you committed a fix. Can we get the latest version now and test it? I'm just excited to see how Infer works. Hehe :)	allanrvj	martinoluca
69	2015-08-20 03:22:02	@martinoluca I have the latest version of infer (Infer version git-37a4709a0f2be7b23a29950a2d6345040b67b8eb), and still occurred the same issue. Should I install the older version like release-0.2.0 instead git-37a4709? My Xcode and clang version is [Xcode 6.1, Build version 6A1052d, Apple LLVM version 6.0 (clang-600.0.54) (based on LLVM 3.5svn), Target: x86_64-apple-darwin13.3.0, Thread model: p…	wanyukang	martinoluca
67	2015-06-17 07:04:37	@jvillard, should we add the checksum info here as well: http://fbinfer.com/docs/getting-started.html ?	jeremydubreil	jvillard
65	2015-06-17 07:39:53	@jeremydubreil: the second error : i just use the 'android_hello' project at path /infer/examples/android_hello when i use infer -- javac Hello.java,i got an error as below: xxxxMacBook-Pro:examples june$ pwd /workspace_ios/infer/examples xxxxMacBook-Pro:examples june$ infer -- javac Hello.java Fatal error: exception Failure("Java model file is required") [ERROR] Failure during frontend, original…	juneJuly	jeremydubreil
65	2015-06-17 16:09:35	@jeremydubreil: thanks a lot, can u push me a msg when u fix it? and is there anything i can do?	juneJuly	jeremydubreil
65	2015-06-22 11:36:09	@juneJuly @jeremydubreil I hava the same error when I run infer -- javac Hello.java . i don't know how to fix it.	chuanshao	jeremydubreil
65	2015-06-24 01:41:45	@jvillard my java version: xxxxMacBook-Pro:~ june$ java -fullversion java full version "1.7.0_60-b19" and "javac Hello.java" work well thanks a lot	juneJuly	jvillard
65	2015-07-08 03:06:07	@jvillard yes,this worked for me. thz!	juneJuly	jvillard
64	2015-06-15 15:01:26	The problem is related with permission on your gradlew script. Have you tried giving it permission like @akotulski suggested?	martinoluca	akotulski
64	2015-06-15 15:03:30	yes @martinoluca, chmod +x gradlew ./gradlew build env: bash\r: No such file or directory and chmod a+x gradlew env: bash\r: No such file or directory	MrThiago	martinoluca
64	2015-06-15 15:09:41	@irpap hi. If I run Infer on the example project that came with infer release it works fine. Now I am trying to run on my own project.	MrThiago	irpap
64	2015-06-15 15:18:11	@irpap using Android Studio @akotulski Thank you for your info. I try it. also no hope. I will google more for help on my MAC.	MrThiago	akotulski
64	2015-06-15 15:18:11	@irpap using Android Studio @akotulski Thank you for your info. I try it. also no hope. I will google more for help on my MAC.	MrThiago	irpap
64	2015-06-15 15:56:27	@akotulski @irpap @martinoluca Thank you very much for all your help... Apologies to discover the problem was with my gradlew and not Infer. Thanks agian. P.S, I fixed gradle, had to install in on my mac. My project was built on a Windows. I guess that was the problem. I can now run INFER ;-))	MrThiago	martinoluca
64	2015-06-15 15:56:27	@akotulski @irpap @martinoluca Thank you very much for all your help... Apologies to discover the problem was with my gradlew and not Infer. Thanks agian. P.S, I fixed gradle, had to install in on my mac. My project was built on a Windows. I guess that was the problem. I can now run INFER ;-))	MrThiago	akotulski
64	2015-06-15 15:56:27	@akotulski @irpap @martinoluca Thank you very much for all your help... Apologies to discover the problem was with my gradlew and not Infer. Thanks agian. P.S, I fixed gradle, had to install in on my mac. My project was built on a Windows. I guess that was the problem. I can now run INFER ;-))	MrThiago	irpap
58	2015-06-15 15:30:11	@akotulski - javac 1.7.0_79 @irpap - thank you very much let me know if I can help	icaspi	akotulski
58	2015-06-15 15:30:11	@akotulski - javac 1.7.0_79 @irpap - thank you very much let me know if I can help	icaspi	irpap
53	2015-06-14 14:47:46	Hi @jvillard Thanks for help. But i got a error during ant clean /Users/AhmtBrK/Library/Android/sdk/tools/ant/build.xml:470: The following error occurred while executing this line: Target "nodeps" does not exist in the project "null".	ahmtbrk	jvillard
53	2015-06-14 15:11:42	No problem @jvillard. I used infer -- ant and infer -- ant -f build.xml but terminal moved to the bottom line(new line). Like this; macbook-MacBook-Pro:AkilliEv AhmtBrK$ infer -- ant macbook-MacBook-Pro:AkilliEv AhmtBrK$	ahmtbrk	jvillard
53	2015-06-14 15:16:25	Hi @jvillard i ran this command only "ant" Output; macbook-MacBook-Pro:AkilliEv AhmtBrK$ ant Buildfile: /Users/AhmtBrK/Documents/SmartHomeWorkspace/akilli-ev-android/AkilliEv/build.xml help: [echo] Android Ant Build. Available targets: [echo] help: Displays this help. [echo] clean: Removes output files created by other targets. [echo] This calls the same target on all dependent projects. [echo] U…	ahmtbrk	jvillard
47	2015-06-14 10:31:30	Hi @jvillard , > The errors for java 1.6 seem to be from gradle itself. Yes you are right. Those messy info comes from gradle itself. > Before running Infer again using java 1.7, did you run ./gradlew clean? See also http://fbinfer.com/docs/infer-workflow.html. Yes I did that but the problem remains for the android_hello project. Notice that I also have problem running the Hello.java example as #…	wzpan	jvillard
41	2015-06-15 12:11:35	@akotulski That is exactly the issue. I had created symlinks. Thank you.	leoherbie	akotulski
38	2015-06-22 18:21:11	@jvillard I'm probably going to wait(or possibly contribute) until kinks are cleared out. Java 7 may not be an option for us at the moment. Thanks for the conversation.	mesanjeeb	jvillard
36	2016-01-13 08:53:46	Thank you @tonycosentini :tada: :beer:	jvillard	tonycosentini
36	2016-01-13 10:28:28	@tonycosentini - what do we do when we create new infer release?	akotulski	tonycosentini
34	2015-11-24 04:48:36	We do not yet support LLVM (as @rohanjr mentioned earlier in the thread, we have the beginnings of an LLVM IR frontend, but there are lots of constructs we can't parse or translate yet). If you're interested in extending the frontend, let me know and I can give you some pointers on where to start!	sblackshear	rohanjr
34	2016-04-22 08:28:03	@sblackshear Hi sam, I am interested in the 'extending frontend'. Supporting LLVM sounds awsome and I am very interested. Can you tell me where I should start? By the way, we are making a tool to analyze java projects automatically in our team, by connecting Github and Infer. The tool detects push and pull requests, analyzes automatically using Infer, and then reports results as comments on each …	kstreee	sblackshear
34	2016-04-25 17:02:51	Hey @kstreee, just a quick note that the llvm frontend prototype lives in https://github.com/facebook/infer/tree/master/infer/src/llvm. Right now it starts from text-form llvm, not bitcode, and not all constructs have been translated.	jvillard	kstreee
34	2016-04-28 01:00:49	@jvillard Thanks for your reply! :)	kstreee	jvillard
30	2015-06-12 11:06:55	@martinoluca I installed javac. Proof: wyw@wyw-System-Product-Name:~/workspace/test$ javac -version javac 1.7.0_06	wywlds	martinoluca
30	2015-06-13 04:20:16	I've managed to get this working. Upgraded my java installation to: and downgraded my javac to: as @jeremydubreil said, looks like compatibility issues.	aussiDavid	jeremydubreil
30	2015-06-13 04:28:20	@jeremydubreil: I'm not 100% sure. From memory it was v1.6~.	aussiDavid	jeremydubreil
30	2015-06-13 05:28:58	@jeremydubreil Sorry I forgot to mention I'm running it using a gradle build on a somewhat of a complex project I'll try to run it on a hello world in a few hours and get back to you, thank you so much!	icaspi	jeremydubreil
30	2015-06-13 19:51:35	@jeremydubreil Hello.java is working fine I believe this the problem - At first it complained about LeakCanary (https://github.com/square/leakcanary) I suspect its something with its lint release configuration, after removing LeakCanary it complains about this - 22:41:36.360 [ERROR] [org.gradle.BuildExceptionReporter] 22:41:36.360 [ERROR] [org.gradle.BuildExceptionReporter] FAILURE: Build failed …	icaspi	jeremydubreil
30	2015-06-15 01:29:18	@jeremydubreil it's java 1.7.0_06 java version "1.7.0_06" Java(TM) SE Runtime Environment (build 1.7.0_06-b24) Java HotSpot(TM) 64-Bit Server VM (build 23.2-b09, mixed mode)	wywlds	jeremydubreil
26	2015-06-12 16:38:15	@chris-wood: try running `which atdgen` and if you don't see the path to atdgen it's a sign that you missed some steps while installing the dependencies through OPAM (there is an `eval` command that OPAM tells you to run, to make sure your shell finds the installed dependencies; try installing them again to see these instructions again). @DoctorQ: The `No such file or directory` error lines are n…	martinoluca	DoctorQ
26	2015-06-12 16:42:20	@martinoluca: good call -- atdgen is indeed missing. Though, according to opam, it's not. [cwood@corncake:~/Projects/infer]$ opam install atdgen.1.5.0 [NOTE] Package atdgen is already installed (current version is 1.5.0).	chris-wood	martinoluca
26	2015-06-12 17:12:32	@martinoluca thanks,my opam has a error,how to solve it.	DoctorQ	martinoluca
26	2015-06-12 17:13:16	@jvillard: That did it. It's compiling now. Many thanks! @martinoluca: You should consider adding that step to the OSX instructions.	chris-wood	jvillard
26	2015-06-12 17:13:16	@jvillard: That did it. It's compiling now. Many thanks! @martinoluca: You should consider adding that step to the OSX instructions.	chris-wood	martinoluca
26	2015-06-12 17:17:52	@DoctorQ start from a clean installation of OPAM if you can.	martinoluca	DoctorQ
22	2015-06-16 16:38:06	@akotulski I have the same issue. Here is my output. It seems something doesn't like like my class name `om.xvia.android.account.LoginActivity$$ViewInjector$1`. There does seem to be quite a long set of arguments passed to inferJ. I'm running in bash on OSX 10.10.3 with gradle 1.1.0.	jetherton	akotulski
22	2015-06-23 10:33:04	@akotulski, I have another crash in 0.11	FreddieMigme	akotulski
22	2015-06-24 00:58:51	@jvillard: open new issue here #97	FreddieMigme	jvillard
21	2015-06-15 02:11:25	@martinoluca This is my java and javac version: java -version java version "1.8.0_05" Java(TM) SE Runtime Environment (build 1.8.0_05-b13) Java HotSpot(TM) 64-Bit Server VM (build 25.5-b02, mixed mode) javac -version javac 1.8.0_05	MichaelScofield	martinoluca
12	2015-06-15 10:21:39	@martinoluca Just warnings, no error.	Elmundo	martinoluca
12	2015-06-21 13:18:36	Hey @Elmundo, @martinoluca, I had the same issue... Reinstalling command line tools has fixed it for me. I'm running OSX 10.11 (15A178w), and command line tools for Xcode 6.3.2. Xcode 7 beta command line tools break this in a completely different way for me.	markohlebar	martinoluca
9	2017-02-15 20:00:07	Workaround --- ### Generate a json compilation database If you add the [following parameter](http://oclint-docs.readthedocs.io/en/stable/guide/xctool.html#running-xctool-with-json-compilation-database-reporter) to * `xctool`: `-reporter json-compilation-database:compile_commands.json` * `xcpretty`: `-r json-compilation-database -o compile_commands.json` #### This'll enable you to use one of the f…	daneov	jvillard
620	2017-03-14 08:59:10	@cristianoc I have read the article to make the infer to analyze only the modified files. https://github.com/facebook/infer/issues/596 Can i follow the same approach for android too? Where should the index.txt file should reside? I followed two steps: `infer -a capture -- ./gradlew --offline assLollipopDeb` `infer --reactive --changed-files-index ./index.txt -- analyze` I know there are two issue…	mohammedsafiq	cristianoc
618	2017-03-11 17:20:56	@cristianoc has imported this pull request. If you are a Facebook employee, you can view this diff [on Phabricator](https://phabricator.intern.facebook.com/D4695475).	facebook-github-bot	cristianoc
617	2017-03-13 11:04:36	@jvillard has imported this pull request. If you are a Facebook employee, you can view this diff [on Phabricator](https://phabricator.intern.facebook.com/D4697682).	facebook-github-bot	jvillard
617	2017-03-15 10:02:49	@jvillard has imported this pull request. If you are a Facebook employee, you can view this diff [on Phabricator](https://phabricator.intern.facebook.com/D4697682).	facebook-github-bot	jvillard
617	2017-03-16 10:46:58	@jvillard has imported this pull request. If you are a Facebook employee, you can view this diff [on Phabricator](https://phabricator.intern.facebook.com/D4697682).	facebook-github-bot	jvillard
616	2017-03-13 11:06:31	@jvillard has imported this pull request. If you are a Facebook employee, you can view this diff [on Phabricator](https://phabricator.intern.facebook.com/D4697686).	facebook-github-bot	jvillard
611	2017-03-09 17:13:25	@sblackshear has imported this pull request. If you are a Facebook employee, you can view this diff [on Phabricator](https://phabricator.intern.facebook.com/D4682190).	facebook-github-bot	sblackshear
611	2017-03-16 11:23:24	@jvillard has imported this pull request. If you are a Facebook employee, you can view this diff [on Phabricator](https://phabricator.intern.facebook.com/D4682190).	facebook-github-bot	jvillard
598	2017-03-02 14:26:21	@jvillard has imported this pull request. If you are a Facebook employee, you can view this diff [on Phabricator](https://phabricator.intern.facebook.com/D4642709).	facebook-github-bot	jvillard
593	2017-02-28 10:05:41	@jvillard has imported this pull request. If you are a Facebook employee, you can view this diff [on Phabricator](https://phabricator.intern.facebook.com/D4627315).	facebook-github-bot	jvillard
593	2017-02-28 11:49:44	> So that this functionality doesn't regress in the future, could you change this test so that it has recursive submodules? @jvillard Thanks for your feedback. I added an intermediate `parent pom` for `module2`. I also reordered my commits (failing testcase before fix).	juergenhoetzel	jvillard
593	2017-03-01 12:24:14	@jvillard has imported this pull request. If you are a Facebook employee, you can view this diff [on Phabricator](https://phabricator.intern.facebook.com/D4627315).	facebook-github-bot	jvillard
587	2017-02-27 12:05:19	@jvillard has imported this pull request. If you are a Facebook employee, you can view this diff [on Phabricator](https://phabricator.intern.facebook.com/D4620091).	facebook-github-bot	jvillard
586	2017-03-02 17:36:46	Thanks for the update. Infer uses its own version of clang. I may be wrong but the version installed on the system should not matter. @jvillard: is this correct ?	jeremydubreil	jvillard
586	2017-03-03 10:54:57	> Infer uses its own version of clang. I may be wrong but the version installed on the system should not matter. @jvillard: is this correct ? @jeremydubreil correct. > If I increase the --iterations flag, Infer will probably get more precise, right? It will spend more time on procedures before giving up. That often translates into more precision but your mileage may vary. @xennygrimmato size of c…	jvillard	jvillard
584	2017-03-07 18:19:37	cc @KihongHeo	jvillard	KihongHeo
582	2017-02-14 11:08:40	@dulmarod has imported this pull request. If you are a Facebook employee, you can view this diff [on Phabricator](https://phabricator.intern.facebook.com/D4558143).	facebook-github-bot	dulmarod
582	2017-02-15 15:07:28	@dulmarod has imported this pull request. If you are a Facebook employee, you can view this diff [on Phabricator](https://phabricator.intern.facebook.com/D4565221).	facebook-github-bot	dulmarod
568	2017-01-24 07:42:57	@jberdine I recall you wanted to remove those comment headers for Reason files?	chenglou	jberdine
559	2017-01-10 20:36:23	@sblackshear, it would actually be easy to load the annotations from the 3rd party library. There is already some support for analyzing the dependencies. For example (changing the example a bit to avoid the issue with `@NonNull` mentioned earlier): and We can actually have Eradicate report the issue using the undocumented `--dependencies` options: The reason why we don't use `--dependencies` by d…	jeremydubreil	kageiit
557	2017-01-07 03:55:54	@sblackshear Can this be merged?	kageiit	sblackshear
557	2017-01-09 13:08:12	@sblackshear has imported this pull request. If you are a Facebook employee, you can view this diff [on Phabricator](https://phabricator.intern.facebook.com/D4387800).	facebook-github-bot	sblackshear
557	2017-01-09 21:14:49	@sblackshear has imported this pull request. If you are a Facebook employee, you can view this diff [on Phabricator](https://phabricator.intern.facebook.com/D4387800).	facebook-github-bot	sblackshear
557	2017-01-09 22:43:58	@sblackshear has imported this pull request. If you are a Facebook employee, you can view this diff [on Phabricator](https://phabricator.intern.facebook.com/D4387800).	facebook-github-bot	sblackshear
557	2017-01-10 01:16:31	@sblackshear has imported this pull request. If you are a Facebook employee, you can view this diff [on Phabricator](https://phabricator.intern.facebook.com/D4387800).	facebook-github-bot	sblackshear
556	2017-01-06 10:47:26	@ddino do you know something about it?	akotulski	ddino
556	2017-01-06 16:43:52	I think it is not necessary to set up this attribute because it's already set by fopen. But @cristianoc should know this for sure.	ddino	cristianoc
535	2016-12-13 14:42:55	@sblackshear has imported this pull request. If you are a Facebook employee, you can view this diff [on Phabricator](https://phabricator.intern.facebook.com/D4319797).	facebook-github-bot	sblackshear
524	2016-12-06 09:40:28	@jvillard has imported this pull request. If you are a Facebook employee, you can view this diff [on Phabricator](https://phabricator.intern.facebook.com/D4284090).	facebook-github-bot	jvillard
523	2016-12-06 09:42:59	@jvillard has imported this pull request. If you are a Facebook employee, you can view this diff [on Phabricator](https://phabricator.intern.facebook.com/D4284097).	facebook-github-bot	jvillard
521	2016-12-05 09:13:19	Hi, It seems that the front-end skips casting operations. For example, to and to As @jvillard said in https://github.com/facebook/infer/issues/516, it seems to be an intended result. But my checker is sensitive to type casing. Is it possible to capture type castings?	KihongHeo	jvillard
521	2016-12-05 13:06:29	I see. Changing frontend shouldn't be very hard, but there are questions I don't know answers to: 1. there may be some implications to our backend that I'm not aware of (this adds another indirection for backend to understand) 2. there is a question how to represent such cast in SIL. Maybe @ddino or @cristianoc will know?	akotulski	ddino
521	2016-12-05 13:06:29	I see. Changing frontend shouldn't be very hard, but there are questions I don't know answers to: 1. there may be some implications to our backend that I'm not aware of (this adds another indirection for backend to understand) 2. there is a question how to represent such cast in SIL. Maybe @ddino or @cristianoc will know?	akotulski	cristianoc
518	2016-12-04 01:01:42	Hi Infer Team, As @jberdine said in https://github.com/facebook/infer/issues/514, > If procedures are recursive, they may be analyzed a few times. Each procedure should have only a single spec written to disk, however. Also, multiple parallel processes may analyze the same procedure multiple times and race to write the spec to disk. > - Can multiple parallel processes analyze the same procedure e…	KihongHeo	jberdine
507	2016-11-20 16:19:56	@martinoluca here is the NPE I was mentioning to you at the droidcon	carlonzo	martinoluca
502	2016-11-15 18:25:05	@jvillard has imported this pull request. If you are a Facebook employee, you can view this diff [on Phabricator](https://phabricator.intern.facebook.com/D4183416).	facebook-github-bot	jvillard
499	2016-11-25 22:28:38	Here Infer could not infer specs for wrap and create since the calls g_malloc(sizeof(...)) are causing PRECONDITION_NOT_MET. Maybe sizeof(...) is evaluated to 0, as mentioned by @ddino in #497. Replacing g_malloc with malloc removed those FPs (see code below).	keigoi	ddino
492	2016-11-05 15:42:50	If I say I get a warning no matter what argument I actually send to D.f. I'd like to get a warning only if I call with the argument being `true`. The `null` trick you suggest is actually what I was trying before @ddino showed me that `while(true){}` does what I want. But it stopped working in the meantime ...	rgrig	ddino
492	2016-11-05 16:56:55	Thanks, that does indeed clear things up! I think that the triple you want is what can/will inferred for the on-paper version of the bi-abduction algorithm, but the Infer implementation chooses to report a warning in this case for pragmatic reasons (assuming that all branches are reachable in some context lets us report more bugs without causing too many false positives). If I'm right about this,…	sblackshear	ddino
492	2016-11-05 16:56:55	Thanks, that does indeed clear things up! I think that the triple you want is what can/will inferred for the on-paper version of the bi-abduction algorithm, but the Infer implementation chooses to report a warning in this case for pragmatic reasons (assuming that all branches are reachable in some context lets us report more bugs without causing too many false positives). If I'm right about this,…	sblackshear	cristianoc
492	2016-11-06 07:22:19	I dug a bit to make sure I'm not crazy. This is the file I was actually looking at some time ago (with @ddino): This used to give a warning on line marked with HERE. It stopped giving a warning at commit 3fb8801b6c8672ad0b7819aeda74d1feb4325be7 (by @cristianoc). In any case, even if the parent commit gives a warning on T3@HERE (which I want!), it does not give a warning on the following: I don't …	rgrig	ddino
473	2016-09-30 08:02:49	Ref #454 @jeremydubreil I got it close to a point where it can be finished up to merge. Im no ocaml expert and just based my code off the other existing ones. Please let me know if something is completely off and what I should do to fix the last few compiler errors. This will let us exclude entire paths like `buck-out/annotation` which contain all generated code and greatly improve infer run spee…	kageiit	jeremydubreil
460	2017-03-10 18:13:10	There is also a discussion on https://github.com/facebook/infer/issues/596 It is also presented in this video by @jvillard https://fosdem.cu.be/2017/H.2213/infer_a_static_analyzer.mp4 (~ min 22)	eboudrant	jvillard
453	2016-09-01 16:39:54	Right now there is no such option - you may try adding `buckw` to the list in line you provided, but it's not guaranteed to out of the box for `buck` (we may have hardcoded `buck` in our buck integration). Another short term solution is to make `which buck` point to your script, but I can imagine it may not be an option for you. As for adding an option, we could add it in following form (modulo n…	akotulski	jvillard
453	2016-09-01 16:39:54	Right now there is no such option - you may try adding `buckw` to the list in line you provided, but it's not guaranteed to out of the box for `buck` (we may have hardcoded `buck` in our buck integration). Another short term solution is to make `which buck` point to your script, but I can imagine it may not be an option for you. As for adding an option, we could add it in following form (modulo n…	akotulski	jberdine
437	2016-08-11 16:31:54	@jberdine @jvillard do we have a Makefile target to generate ocamldoc from the code? Just wondering what should go in .mli/.rei files directly vs in README.md files.	cristianoc	jvillard
437	2016-08-11 16:31:54	@jberdine @jvillard do we have a Makefile target to generate ocamldoc from the code? Just wondering what should go in .mli/.rei files directly vs in README.md files.	cristianoc	jberdine
432	2016-08-09 16:04:34	@sblackshear could you provide some pointers how to write such checker?	akotulski	sblackshear
423	2016-08-03 14:36:27	Strictly speaking, it's true that the code will not generate an NPE. That said, the choice Infer makes is to report anyway. If a project deliberately catches `NullPointerException`, Infer will produce a lot of unintended reports. For such projects (if they exist), a different message would help. I suspect that it would be hard to implement that behaviour in infer: if `foo()` dereferences null, th…	jvillard	martinoluca
304	2016-03-17 02:26:40	hi, @jvillard see #281 I commented	liuyangc3	jvillard
302	2016-03-14 11:45:54	@cristianoc This Checker is based on Checkers.callback_print_c_method_calls and prints every Java method call. Note: for my convenience I have added `oUnit-all.cache` to `.gitinore`.	luiscruz	cristianoc
241	2016-01-20 17:22:43	@jvillard: Does this line https://github.com/facebook/infer/blob/master/build-infer.sh#L105 means that if ocaml is already installed, whatever the version, then we do nothing but if not found we install OCaml version 4.02.3 ? Is there anywhere else where we check the version of the installed OCaml compiler ?	jeremydubreil	jvillard
202	2015-11-20 11:56:06	@sulthana, @martinoluca, is this a duplicate of #203?	jvillard	martinoluca
150	2015-09-17 13:17:55	I think @sblackshear is working on something similar to FindBugs' SupressWarnings annotation, or maybe I am misreading a9b6f33940554629538cecd1c36ccb291da9ce78? For further reference, please see [the stackoverflow question](http://stackoverflow.com/questions/1829904/is-there-a-way-to-ignore-a-single-findbugs-warning)	denizt	sblackshear
147	2015-07-17 10:09:29	Hi @martinoluca, @jeremydubreil, @dulmarod My project has builded and analyzed successful, it is great, keep in touch and have a good weekend. Regards & Thanks	guafei	jeremydubreil
147	2015-07-17 10:09:29	Hi @martinoluca, @jeremydubreil, @dulmarod My project has builded and analyzed successful, it is great, keep in touch and have a good weekend. Regards & Thanks	guafei	dulmarod
145	2015-08-27 11:47:11	@jeremydubreil I followed up your comments, PTAL	denizt	jeremydubreil
120	2016-04-20 17:11:00	The issue is that infer fails to analyse the call to `list_free(list);` at line 78, and then concludes there is a memleak nonetheless, whereas it should be more angelic in that case and assume that this function deallocates everything (cc @sblackshear).	jvillard	sblackshear
