# Supplementary material for: Status, identity, and language: A study of issue discussions in GitHub
Source: PLoS One. 2019 Jun 14;14(6):e0215059. doi: 10.1371/journal.pone.0215059 (PMC6568400; doi:10.1371/journal.pone.0215059)
Supplement: S2 Data — (ZIP) [file pone.0215059.s003.zip › sample_46_projs_issues/facebook_infer/issue_first_in.csv]

163	sylvestre	2015-09-21 14:54:54
163	romanoaugusto88	2015-08-26 19:38:56
551	vincentyao	2016-12-30 07:36:52
241	jvillard	2016-01-20 17:25:33
241	joshluongo	2016-01-20 05:06:42
241	jeremydubreil	2016-01-20 17:22:43
111	Anakros	2015-06-26 14:34:04
12	markohlebar	2015-06-21 13:18:36
12	Elmundo	2015-06-15 10:21:39
610	shreyasmrs	2017-03-21 09:38:15
234	jvillard	2016-01-07 10:27:29
234	shenruisi	2016-01-08 06:52:46
170	feilongzheng	2015-09-07 10:42:51
170	RahulRvR	2015-09-23 19:00:53
170	jollychang	2015-10-09 03:40:27
165	wanyukang	2015-08-25 02:13:24
177	swatigoel	2015-09-14 11:56:11
9	daneov	2017-02-15 20:00:07
593	juergenhoetzel	2017-02-28 11:49:44
593	facebook-github-bot	2017-02-28 10:05:41
587	facebook-github-bot	2017-02-27 12:05:19
84	Debhora	2015-06-22 10:51:37
84	mattoakesnet	2015-06-22 16:01:49
240	jeremydubreil	2016-01-14 03:28:25
535	KihongHeo	2016-12-16 04:45:25
535	facebook-github-bot	2016-12-13 14:42:55
404	filippog	2016-08-03 17:27:58
326	cristianoc	2016-04-04 09:38:00
326	luiscruz	2016-04-06 09:29:24
213	veryitman	2015-12-11 14:50:28
213	Hellengo	2016-04-09 16:38:05
499	keigoi	2016-11-25 22:28:38
145	denizt	2015-08-27 11:47:11
620	mohammedsafiq	2017-03-14 08:59:10
518	jvillard	2016-12-05 08:41:58
518	KihongHeo	2016-12-04 01:01:42
158	jvillard	2015-08-26 11:07:43
173	jvillard	2015-09-30 13:07:00
595	3flex	2017-03-03 14:06:05
595	facebook-github-bot	2017-03-02 14:24:38
622	Linhao87	2017-03-15 18:20:55
508	akotulski	2016-11-22 17:00:04
616	facebook-github-bot	2017-03-13 11:06:31
387	LichFaker	2016-06-21 12:26:02
562	cxzhang2	2017-01-12 02:48:54
47	wzpan	2015-06-14 10:31:30
345	Rexota	2016-04-21 12:38:45
467	Will5	2016-09-25 15:18:27
545	davido	2017-01-05 10:34:03
110	GlenG1898	2015-06-26 13:25:07
30	aussiDavid	2015-06-13 04:20:16
30	icaspi	2015-06-13 05:28:58
30	wywlds	2015-06-12 11:06:55
367	jmtiong	2016-05-27 03:14:54
536	leo-yinle	2016-12-16 07:13:05
524	jvillard	2016-12-06 09:55:13
524	facebook-github-bot	2016-12-06 09:40:28
94	occho	2015-06-29 06:19:18
94	jeremydubreil	2015-06-26 17:53:07
120	jvillard	2016-04-20 17:11:00
476	zhenyu-zhou	2016-10-17 20:35:43
423	jvillard	2016-08-03 14:36:27
383	chen881129	2016-06-15 08:38:59
370	alexmx	2016-05-26 13:02:03
176	swatigoel	2015-09-14 09:17:53
96	jvillard	2015-08-26 11:50:03
594	sagpatil	2017-02-28 19:27:40
401	luoshangyu	2016-07-21 12:16:22
282	d6638219	2016-02-18 11:29:41
282	galaxycoder	2016-07-21 05:42:11
287	jvillard	2016-02-26 11:14:10
287	adamhowardprice	2016-03-16 18:11:24
287	kstreee	2016-02-27 06:18:11
293	jvillard	2016-03-07 11:54:34
389	Guoanshisb	2016-07-06 20:06:01
585	facebook-github-bot	2017-02-27 14:30:42
116	GeekMin	2015-06-30 03:31:50
140	DoctorQ	2015-07-13 09:20:51
175	jimmyleaf	2015-09-16 08:23:03
556	akotulski	2017-01-06 10:47:26
556	ddino	2017-01-06 16:43:52
332	yitelu	2016-04-07 13:05:31
118	GeekMin	2015-07-01 09:42:06
231	cegonya	2016-01-06 14:31:47
139	hckhanh	2015-08-27 01:22:20
207	TequilarTomsk	2015-12-02 01:37:31
608	shreyasmrs	2017-03-08 05:47:00
492	rgrig	2016-11-05 15:42:50
492	sblackshear	2016-11-05 16:56:55
579	Guoanshisb	2017-02-13 22:50:14
162	b0207191	2015-08-14 00:56:57
79	alvarofe	2015-06-20 10:14:17
79	mshukla19	2015-06-18 12:23:18
210	njafei	2015-12-08 01:23:11
598	jvillard	2017-03-02 14:30:57
598	facebook-github-bot	2017-03-02 14:26:21
618	facebook-github-bot	2017-03-11 17:20:56
202	jvillard	2015-11-20 11:56:06
202	sulthana	2015-11-20 12:09:37
194	tettoffensive	2015-11-03 22:01:01
194	martinoluca	2015-11-03 09:47:25
554	chaws	2017-01-10 16:20:56
304	liuyangc3	2016-03-17 02:26:40
596	sencho	2017-03-06 08:40:13
237	ronniesun	2016-01-14 03:19:46
289	jvillard	2016-02-26 16:30:39
398	luoshangyu	2016-07-20 09:11:31
534	carocad	2016-12-13 10:12:50
426	jvillard	2016-08-18 17:45:32
353	chen881129	2016-04-26 07:14:54
460	eboudrant	2017-03-10 18:13:10
153	Hesamedin	2015-08-26 11:12:37
493	technion	2016-10-31 10:57:39
274	jvillard	2016-02-10 13:16:13
161	b0207191	2015-08-10 01:35:41
58	icaspi	2015-06-15 15:30:11
277	BroderickLee	2016-09-13 03:19:17
572	Guoanshisb	2017-01-31 19:02:58
451	jvillard	2016-09-01 03:15:38
307	luiscruz	2016-03-21 12:05:42
223	tony-zhou	2015-12-30 01:59:37
488	facebook-github-bot	2016-12-06 09:38:25
36	jvillard	2016-01-13 08:53:46
36	akotulski	2016-01-13 10:28:28
427	jvillard	2016-08-16 12:34:39
427	brotherpaul143	2016-08-16 13:35:54
75	XVilka	2015-06-16 15:54:02
214	vigneshr89	2015-12-11 22:23:55
219	sulthana	2015-12-21 13:30:10
457	rahul-malik	2017-03-10 19:41:10
302	luiscruz	2016-03-14 11:45:54
302	sblackshear	2016-03-17 19:28:35
483	akotulski	2016-10-27 10:07:57
483	boyue	2016-10-27 09:41:49
333	DPastl	2016-04-08 16:53:29
589	facebook-github-bot	2017-03-07 10:57:12
67	jeremydubreil	2015-06-17 07:04:37
482	boyue	2016-10-20 10:39:24
521	akotulski	2016-12-05 13:06:29
521	KihongHeo	2016-12-05 09:13:19
541	omuomugin	2016-12-23 10:10:04
570	technion	2017-02-07 11:24:17
570	3flex	2017-02-24 03:08:06
131	denizt	2015-07-11 09:52:18
559	msridhar	2017-01-10 18:56:24
559	kageiit	2017-01-13 22:39:58
559	jeremydubreil	2017-01-10 20:36:23
64	MrThiago	2015-06-15 15:03:30
64	martinoluca	2015-06-15 15:01:26
99	randikapw	2015-06-24 10:52:01
99	Stupidcoding	2015-06-29 02:29:38
99	jeremydubreil	2015-06-29 05:36:40
99	yolinkxzw	2015-06-29 03:41:41
312	MatejBalantic	2016-03-21 14:07:44
312	qmkCamel	2017-03-03 12:46:24
527	harshikesh	2016-12-07 07:11:41
349	tabishjaved03	2016-04-25 10:10:25
453	akotulski	2016-09-01 16:39:54
69	wanyukang	2015-08-20 03:22:02
69	allanrvj	2015-06-17 08:25:56
69	vhbit	2015-06-17 08:43:45
69	strivingboy	2015-06-17 15:44:57
122	rahulparsani	2015-08-17 02:39:06
569	rvantonder	2017-01-24 21:27:27
291	wisenight	2016-03-07 01:45:33
144	zekey2005	2015-07-20 06:49:17
597	3flex	2017-03-23 18:26:19
392	Guoanshisb	2016-07-06 20:53:59
34	jvillard	2016-04-25 17:02:51
34	kstreee	2016-04-22 08:28:03
34	sblackshear	2015-11-24 04:48:36
621	carozuoP	2017-03-19 13:33:26
568	chenglou	2017-01-24 07:42:57
156	jvillard	2015-07-22 13:23:52
21	MichaelScofield	2015-06-15 02:11:25
41	leoherbie	2015-06-15 12:11:35
53	ahmtbrk	2015-06-14 14:47:46
428	xennygrimmato	2016-08-05 11:44:01
428	martinoluca	2016-08-05 10:53:47
433	liweijian	2016-08-10 02:06:28
109	dulmarod	2015-06-26 11:56:14
109	Debhora	2015-06-26 08:29:01
514	KihongHeo	2016-12-01 17:22:59
514	skcho	2016-12-10 11:37:15
514	sblackshear	2016-12-01 15:27:53
335	ataourirt	2016-04-18 12:17:01
335	VincentSit	2016-04-18 13:21:44
130	jvillard	2015-08-26 11:19:57
130	DoctorQ	2015-07-09 04:14:38
543	devKrishnan	2016-12-24 04:45:43
507	carlonzo	2016-11-20 16:19:56
504	jeremydubreil	2017-03-21 17:36:19
617	facebook-github-bot	2017-03-13 11:04:36
381	chen881129	2016-06-16 02:18:52
22	FreddieMigme	2015-06-23 10:33:04
22	jetherton	2015-06-16 16:38:06
195	wowsershan	2015-11-04 03:49:35
126	tgummerer	2015-07-13 21:36:46
372	bitliner	2016-05-27 08:21:41
112	guafei	2015-07-02 03:06:26
255	jeremydubreil	2016-02-04 19:02:32
212	marukami	2015-12-10 10:06:28
458	akotulski	2016-09-08 09:25:23
147	guafei	2015-07-16 09:49:28
523	facebook-github-bot	2016-12-06 09:42:59
470	jvillard	2016-12-06 14:39:15
584	jvillard	2017-03-07 18:19:37
189	lumaxis	2015-10-22 16:36:53
299	cristianoc	2016-03-13 17:40:39
299	luiscruz	2016-03-11 16:38:20
284	jvillard	2016-02-22 17:34:08
286	crm416	2016-03-20 20:40:18
286	laalto	2016-03-15 08:36:04
286	vicmosin	2016-02-25 16:36:53
281	liuyangc3	2016-03-17 02:24:14
517	akotulski	2016-12-08 13:24:51
517	leo-yinle	2016-12-07 10:19:22
517	KihongHeo	2016-12-08 04:22:07
403	cocoaroger	2016-07-22 12:16:45
582	facebook-github-bot	2017-02-14 11:08:40
313	luiscruz	2016-03-21 14:30:04
502	facebook-github-bot	2016-11-15 18:25:05
425	xennygrimmato	2016-08-09 19:57:10
108	since1987	2015-06-27 15:09:17
399	d2s	2016-07-20 10:56:42
432	akotulski	2016-08-09 16:04:34
432	sblackshear	2016-08-09 18:01:11
276	sitsofe	2016-02-10 19:19:40
437	cristianoc	2016-08-11 16:31:54
373	alexmx	2016-06-02 14:44:14
182	giacgbj	2015-10-27 21:35:32
38	mesanjeeb	2015-06-22 18:21:11
151	jvillard	2015-07-22 16:46:10
151	iainsmith	2015-08-04 19:53:05
296	jvillard	2016-03-11 13:49:17
296	luiscruz	2016-03-08 18:28:40
330	hujiachun	2016-06-13 00:22:01
473	kageiit	2016-09-30 08:02:49
557	kageiit	2017-01-07 03:55:54
557	facebook-github-bot	2017-01-09 13:08:12
292	nellylam	2016-03-04 20:11:21
611	facebook-github-bot	2017-03-09 17:13:25
410	cristianoc	2016-07-31 13:28:37
301	NickFirmani	2016-03-13 03:23:00
301	cristianoc	2016-03-12 05:44:29
301	hzsweers	2016-03-12 05:25:12
114	Stupidcoding	2015-06-30 09:14:29
199	ruijun	2015-11-09 01:33:43
629	jsachs	2017-03-21 18:34:22
516	KihongHeo	2016-12-05 09:11:50
586	jvillard	2017-03-03 10:54:57
586	xennygrimmato	2017-03-02 17:52:45
586	Guoanshisb	2017-02-25 07:27:41
586	jeremydubreil	2017-03-02 17:36:46
107	emkou	2015-06-29 09:19:27
107	martinoluca	2015-07-08 11:02:01
190	RameshAran	2015-10-27 12:15:14
150	sveinungkb	2016-01-21 19:14:20
150	denizt	2015-09-17 13:17:55
26	chris-wood	2015-06-12 16:42:20
26	DoctorQ	2015-06-12 17:12:32
26	martinoluca	2015-06-12 16:38:15
297	jvillard	2016-03-09 16:47:45
297	luiscruz	2016-03-09 23:11:02
65	juneJuly	2015-06-17 07:39:53
65	chuanshao	2015-06-22 11:36:09
247	jeremydubreil	2016-01-26 22:23:57
549	facebook-github-bot	2017-01-19 18:20:51
623	riyaz	2017-03-20 12:20:40
574	jvillard	2017-02-27 13:18:28
227	RameshAran	2015-12-30 09:48:02
