# Supplementary material for: Status, identity, and language: A study of issue discussions in GitHub
Source: PLoS One. 2019 Jun 14;14(6):e0215059. doi: 10.1371/journal.pone.0215059 (PMC6568400; doi:10.1371/journal.pone.0215059)
Supplement: S2 Data — (ZIP) [file pone.0215059.s003.zip › sample_46_projs_issues/facebook_infer/issue_comments_mentioned_NOCODE_FULLBODY.csv]

issue_num	datetime	body	login	mention_login
629	2017-03-21 18:34:22	This is great, thanks @sblackshear!	jsachs	sblackshear
628	2017-03-21 07:57:51	@mohammedsafiq linters operate on the AST produced by a front-end -- currently there's only support for the clang front-end, so no Java.	cristianoc	mohammedsafiq
623	2017-03-20 06:08:06	@riyaz thanks this is awesome! A good place for documenting CI integration could be e.g. in the User Guide, in its own section right after `Analyzing apps or projects`. https://github.com/facebook/infer/blob/gh-pages/_data/nav_docs.yml	cristianoc	riyaz
623	2017-03-20 12:20:40	@cristianoc Done, sent PR	riyaz	cristianoc
623	2017-03-20 12:46:07	@riyaz, are you using, or have you considered, some of the functionality available under "infer -a checkers"? In particular, there is a new check for classes labelled @ThreadSafe, which looks for concurrency issues. (Not so well documented yet, but it is there.) Just though I'd ask!	peterogithub	riyaz
623	2017-03-20 16:16:14	@peterogithub Not yet, now that we have faster build will include more analyzers, thanks for your inputs.	riyaz	peterogithub
622	2017-03-15 10:12:48	@Linhao87 thanks for the report! For the first example, do you get the expected behavior using integers instead of doubles?	cristianoc	Linhao87
622	2017-03-15 18:20:55	@cristianoc Yes, I got the expected behavior using integers. The first one looks more like a bug now.	Linhao87	cristianoc
622	2017-03-15 18:27:06	@Linhao87 yes looks there is a bug in the treatment of non-integer constants.	cristianoc	Linhao87
621	2017-03-19 13:33:26	@jvillard, I have formatted my desc and comment, hope it will help make more sense. :-) > AndroidJD-Lib/src/com/jingdong/common/entity/FilterBrand.java:170: error: NULL_DEREFERENCE object jsonArray last assigned on line 169 could be null and is dereferenced by call to getAlphabetList(...) at line 170 And getAlphabetList is defined as below	carozuoP	jvillard
621	2017-03-20 17:50:55	@carozuoP I mean the output of `inferTraceBugs --max-level max` when you select the bug where infer seems to be wrong. `inferTraceBugs` is an executable that ships with infer.	jvillard	carozuoP
620	2017-03-14 09:47:05	@cristianoc After excuting the following command, still the index.txt file is empty. `cat ./index.txt app/src/main/java/infer/inferandroidexample/MainActivity.java` But index.txt should include the file path right?	mohammedsafiq	cristianoc
620	2017-03-16 11:10:26	@mohammedsafiq In order to analyze a file, infer has to analyze all the procedures called from that file. So if some of these procedures live in different files then they are also analyzed. That doesn't mean that all the procedures in these files were analyzed, only the ones called (transitively!) from the original file.	jvillard	mohammedsafiq
614	2017-03-09 08:37:31	Thanks @mohammedsafiq!	jvillard	mohammedsafiq
612	2017-03-09 10:00:20	Hi @mohammedsafiq, Other tools use `@SuppressWarnings` annotations, so they won't make infer crash but infer will ignore them. In particular, infer may report on methods annotated with `@SuppressWarnings("infer")`.	jvillard	mohammedsafiq
610	2017-03-08 10:33:41	Hi @shreyasmrs, these warnings are harmless. Clang takes a while to build (30 minutes to an hour).	jvillard	shreyasmrs
610	2017-03-13 12:07:49	Unfortunately I gave the wrong command and so we don't get stderr in the logs (need to redirect stderr to stdout *after* redirecting stdout to the log file)... @shreyasmrs if you still have the energy, could you try this instead? Thanks!	jvillard	shreyasmrs
610	2017-03-14 10:42:44	@shreyasmrs looks like there's a problem with your paste; could you send again?	jvillard	shreyasmrs
610	2017-03-14 10:43:23	@shreyasmrs ah, if I remove .js at the end of the URL it works correctly: https://gist.github.com/shreyasmrs/df21aa807ca0b4e674d1c30d62be4033	jvillard	shreyasmrs
610	2017-03-15 15:39:43	Thanks for your patient reporting @shreyasmrs! Please re-open this issue if the current master still doesn't build clang for you.	jvillard	shreyasmrs
610	2017-03-16 11:04:45	@shreyasmrs yes that's one way. You can also run `make install` to install infer in /usr/local/bin, or use `./configure --prefix=/usr` to install in /usr/bin (more installation options are available, see `./configure --help`).	jvillard	shreyasmrs
610	2017-03-21 09:38:15	Hi, @jvillard I tried with the new commit as well. I'm still facing the same issue for building the clang. Any suggestions on this please	shreyasmrs	jvillard
610	2017-03-21 14:56:00	Hi @shreyasmrs, could you paste again the result of this command? Thanks!	jvillard	shreyasmrs
608	2017-03-08 05:47:00	I was inside examples folder(tried "infer -- javac Hello.java") and this issue happened and now I came out of examples folder(tried "infer -- javac examples/Hello.java") its working fine. Thanks @jvillard	shreyasmrs	jvillard
600	2017-03-05 21:33:01	@RomanWuattier thanks for the report!. This use of reactive mode was recently broken by mistake -- fix coming soon.	cristianoc	RomanWuattier
598	2017-03-02 14:30:57	Thanks @benhuds :)	jvillard	benhuds
597	2017-03-23 18:26:19	@jvillard are there plans to cut a new Infer release? I'll update the PR as soon as that happens.	3flex	jvillard
596	2017-03-06 08:27:03	@sencho is your build incremental, or does CI compile everything every time it runs?	cristianoc	sencho
596	2017-03-06 08:40:13	@cristianoc ,I have another question if the two builds are in different CI Runner, how can i ensure that two of the infer-out file contents are synchronized? Should I cache the infer-out folder content or ignore it?	sencho	cristianoc
596	2017-03-06 08:50:07	@sencho since CI builds all the files every time, each CI Runner should have its own `infer-out`, so no synchronization. Unless I am missing some specific use you have in mind.	cristianoc	sencho
596	2017-03-06 09:11:51	@cristianoc Can I use a regular expression to match the file name what I want to analyze? Well, before that, I have to complete a complete analysis, right? Check if the `infer-out` directory exists .if it exists, then run incremental analysis, if not exist run full analysis.	sencho	cristianoc
596	2017-03-06 09:16:45	@sencho `index.txt` must be an explicit list of files. You can use a regular expression in a script that generates `index.txt`. With the process I've described above in points `1.` and `2.` there's no need to run a previous analysis: each analysis will be completely separate. But, notice that step `1.`, the capture, must run on all the files, every time.	cristianoc	sencho
596	2017-03-06 09:17:23	@cristianoc ,The third question is that Facebook is using Phabricator to Code Review, but we are using Gitlab Code Review. When Infer completes the analysis, does the result insert the code into the code's comment to block CI progress?	sencho	cristianoc
596	2017-03-06 09:29:52	![image](https://cloud.githubusercontent.com/assets/863912/23603825/9bfe6bd2-0291-11e7-9460-0895e3b87e11.png) @cristianoc I've seen a presentation on the Infer team online, which has a slideshow introducing the process. When Infer analyzes the problematic code, it is commented on the code through the review tool's API. The code reviewer will ask for the development Repair again after submission, …	sencho	cristianoc
596	2017-03-06 09:41:21	@cristianoc Could you talk about the time spent and analysis strategy used by Facebook iOS App to give us a reference, when to use incremental analysis, when to use the full analysis in a CI process.I think I will share my practice here for everyone, if I succeed.	sencho	cristianoc
596	2017-03-06 09:43:59	@sencho CI on iOS uses always incremental analysis, by giving the list of files that are modified in the current commit (step 2). edited: added `modified`	cristianoc	sencho
596	2017-03-06 10:06:28	@cristianoc Thanks a lot for your help!	sencho	cristianoc
596	2017-03-06 10:09:15	@sencho looking forward to hear about your experience. If all works well, a great outcome would be a short guide to help others with CI integration.	cristianoc	sencho
596	2017-03-07 07:09:20	@cristianoc ,only infer capture phase spend 28 minutes for 1800+ files(iOS project) ,it is really unacceptable.If the speed is faster, I can implement in every push, instead of merge request.How can i save time?	sencho	cristianoc
596	2017-03-07 07:48:39	@sencho if you run the same build command, but without Infer, how long does it take?	cristianoc	sencho
596	2017-03-07 08:18:42	@cristianoc it takes in 3 minutes without infer	sencho	cristianoc
596	2017-03-07 09:08:12	@cristianoc ,I follow your suggestion,run step2. just one .m file inside index.txt file what I want to analyze, why infer print out all file's analysis result?	sencho	cristianoc
596	2017-03-07 12:27:00	@sencho that's an unusual slowdown -- something in the range of 2X is to be expected, but not from 3 to 28 minutes. You're referring to step 1, i.e. the capture command only, correct? For your question on step 2, Infer analyzes all the functions called from the .m file you are providing. My guess is that's what you're observing. As a simple check: if `index.txt` is empty, then nothing will be ana…	cristianoc	sencho
596	2017-03-07 13:55:21	@akotulski step1. step2. index.txt file just one .m file path as above proc_stats.json ,it analyze one file only.	sencho	akotulski
595	2017-03-02 14:24:38	@jvillard has imported this pull request. If you are a Facebook employee, you can view this diff [on Phabricator](https://phabricator.intern.facebook.com/D4642707).	facebook-github-bot	jvillard
595	2017-03-03 14:06:05	@jvillard this is the faulty PR which says `buildOptions` not `lintOptions`, but until it's merged to master I'm not sure the best way to open a new PR to correct it? There might be a way but my git knowledge only goes so far :/	3flex	jvillard
594	2017-02-28 09:30:55	Hi @sagpatil, we do not put `InferPrint` in the PATH because it's internal to `infer`, but it's still available. You should be able to find it with `$(dirname $(realpath $(which infer)))/InferPrint`, or directly with `/usr/local/Cellar/infer/0.10.0/lib/infer/infer/bin/InferPrint`.	jvillard	sagpatil
594	2017-02-28 19:27:40	Thanks @jvillard	sagpatil	jvillard
589	2017-03-07 10:57:12	@jvillard has imported this pull request. If you are a Facebook employee, you can view this diff [on Phabricator](https://phabricator.intern.facebook.com/D4666015).	facebook-github-bot	jvillard
586	2017-02-24 18:02:35	Hi @Guoanshisb, Thanks for reporting this. Can you check if you get the same error with the latest release v0.10.0 ?	jeremydubreil	Guoanshisb
586	2017-02-25 07:27:41	@jeremydubreil Thanks for looking into it. I just downloaded the openssh source code again and ran infer. And I got the same error again. The commands I used are, I was wondering if I invoked Infer correctly here.	Guoanshisb	jeremydubreil
586	2017-02-26 01:59:22	@jeremydubreil Thanks a lot for your help.	Guoanshisb	jeremydubreil
586	2017-03-02 06:18:37	@jeremydubreil I would like to share some update on my side. I tried to build Infer v0.10.0 on Windows subsystem for Linux and it worked on openssh. I guess that I must have messed up some environment setups in another machine. Do you think the clang version matters?	Guoanshisb	jeremydubreil
586	2017-03-02 17:52:45	I have faced the same issue while analyzing a project with a large number of Java files. @jeremydubreil Do you think it has to do with something like some stack-limit getting exceeded due to a long chain of function calls spanning different files?	xennygrimmato	jeremydubreil
586	2017-03-03 10:54:57	> Infer uses its own version of clang. I may be wrong but the version installed on the system should not matter. @jvillard: is this correct ? @jeremydubreil correct. > If I increase the --iterations flag, Infer will probably get more precise, right? It will spend more time on procedures before giving up. That often translates into more precision but your mileage may vary. @xennygrimmato size of c…	jvillard	jeremydubreil
586	2017-03-03 10:54:57	> Infer uses its own version of clang. I may be wrong but the version installed on the system should not matter. @jvillard: is this correct ? @jeremydubreil correct. > If I increase the --iterations flag, Infer will probably get more precise, right? It will spend more time on procedures before giving up. That often translates into more precision but your mileage may vary. @xennygrimmato size of c…	jvillard	xennygrimmato
585	2017-02-27 14:30:42	@jvillard has imported this pull request. If you are a Facebook employee, you can view this diff [on Phabricator](https://phabricator.intern.facebook.com/D4620311).	facebook-github-bot	jvillard
584	2017-02-23 10:00:10	Hi @medduk9871, this is an internal infer error. Does the analysis carry through after that? If so you don't need to worry about it. We can look into fixing it in infer though, thanks for the report.	jvillard	medduk9871
584	2017-03-08 06:45:59	Hi @vavrusa , Did you run the buffer overrun checker? What kind of options did you use? And please provide more detailed information about the error such as your environment, options, or minimal crashing examples.	KihongHeo	vavrusa
584	2017-03-09 03:34:08	Thanks @vavrusa. Now I figured out the problem. I will submit the patch today. Thanks for your help.	KihongHeo	vavrusa
579	2017-02-13 22:50:14	@jvillard Thanks for your reply. I tried to change the program so that it exits when `malloc` fails as you suggested and got the same result. I was wondering if there is something that I can do to improve the precision. If it's convenient for you, would you mind taking a look at another example that is a slightly modified version of this one? Here is the result I got, Infer catches the NULL point…	Guoanshisb	jvillard
574	2017-02-27 13:18:28	@xennygrimmato yes, that makes sense.	jvillard	xennygrimmato
573	2017-02-02 09:12:42	Hi @mohammedsafiq, Eradicate works pretty much like a type checker, where a value annotated @Nullable is considered as always being potentially null, so local checks for null are required. In particular, Eradicate does not try to understand the flow of values in a method call, such as `notEmpty(name)`. Another way to look at this: it only considers information at method boundaries, so it will giv…	cristianoc	mohammedsafiq
572	2017-01-31 19:02:58	@jvillard Thanks for your reply. It make sense now. May I ask another question about error trace? I noticed that some functions are not stepped into in the error trace even I set the max level to "max". I was wondering if the analysis is broken somewhere in these functions.	Guoanshisb	jvillard
572	2017-02-02 15:24:07	@Guoanshisb this can happen when infer failed to analyse a function for some reason. Possible reasons include infer getting confused when trying to understand the code, or the function taking too long to analyse. It could be useful to include that kind of info in the trace too in the future.	jvillard	Guoanshisb
572	2017-02-02 20:15:37	Thanks, @jvillard. It's so nice of you to answer my questions. Just want to confirm this issue: This is the last part of an error trace I got from executing the command, `inferTraceBugs --select 11 --max-level max`. `*ppDb` is initialized to 0 at the beginning and got deferenced at line 142399 (`#define ENC(db) ((db)->enc)`). However, `openDatabase` can have side effects of updating `*ppDb` to a …	Guoanshisb	jvillard
572	2017-02-03 01:23:10	@Guoanshisb you can look at the specs in infer-out/specs/ and see if you see one for `openDatabase()`. It should look like `openDatabase.<some hash>.specs`. `InferPrint` knows how to read .specs files if you pass them on the command line (depending on how you installed infer, you may not have it in your `PATH` though, but it's always at `$(dirname $(realpath $(which infer)))/InferPrint`).	jvillard	Guoanshisb
572	2017-02-03 18:19:26	@jvillard There are some specs for this function, Does it mean the analysis times out on this function?	Guoanshisb	jvillard
570	2017-02-07 11:24:17	I replicated this today. This is not a CentOS problem. @jvillard I suspect the root cause is an updated OS package that broke something, as the problem is I cannot get the Docker image to build. Following commands run today: Error messages continue as per original issue.	technion	jvillard
570	2017-02-07 13:10:16	@AppVet you can always build infer from source (using the [release](https://github.com/facebook/infer/releases/latest/) or directly from GitHub). See the "Install from source" section of the [getting started page](http://fbinfer.com/docs/getting-started.html). For CentOS7 you will need to install some dependencies, including `sudo yum install autoconf automake cmake devtoolset-2-gcc-c++`. I will …	jvillard	AppVet
570	2017-02-07 22:02:28	Thanks @jvillard . None of this should matter since it's docker, but just in case: This is probably not the place to discuss it, but the build does take forever even when it works. I'd be happy to put my hand up to managing a prebuilt image to solve @AppVet 's request if there was interest.	technion	jvillard
570	2017-02-07 22:02:28	Thanks @jvillard . None of this should matter since it's docker, but just in case: This is probably not the place to discuss it, but the build does take forever even when it works. I'd be happy to put my hand up to managing a prebuilt image to solve @AppVet 's request if there was interest.	technion	AppVet
570	2017-02-23 10:01:51	@technion good catch!	jvillard	technion
570	2017-02-24 03:08:06	@jvillard I was just going to open a PR for that very issue - the Docker image didn't build for me either, showing the error below. Installing `libffi-dev` at the apt-get install step fixed the build.	3flex	jvillard
569	2017-01-24 21:27:27	Thank you @jvillard, that's helpful.	rvantonder	jvillard
568	2017-01-24 09:53:52	@chenglou what's the expected classification in the bar that shows the distribution of files per language? With the comment headers, .re files are classified as Rust files. Without comment headers, e.g. `InferPrintExe.re` seems not to be classified as any language: https://github.com/facebook/infer/search?utf8=%E2%9C%93&q=InferPrint&type=Code Though there is syntax highlighting.	cristianoc	chenglou
567	2017-02-06 08:24:15	Hi @msridhar, there is a new treatment of conditionals in https://github.com/facebook/infer/commit/319e3ed271e81618bdd809823c2dbb9e065e2794. This affects the treatment of conditionals in general, when a value is accessed for the first time in one branch of the conditional, and is not accessed in the other branch. The tests we have run look positive so far.	cristianoc	msridhar
562	2017-01-11 21:43:34	Hi @cxzhang2. Is `1f` a global constant in your example ?	jeremydubreil	cxzhang2
562	2017-01-12 02:48:54	Hey @jeremydubreil thanks for the suggestion I'll do that for now. My intuition is that Infer does a `==`check on the keys. This would explain why `float` generated the bug report but `Float` and the hardcoded `1f` doesn't. i.e. looking just at the keys of the two map.get() calls, these are the three scenarios: `1f == 1f //true, null check is honored`	cxzhang2	jeremydubreil
559	2017-01-10 18:28:19	Hi @msridhar. It is theoretically possible to follow the annotations from the 3rd party libraries. One thing that is not so clear is that different libraries do not necessarily follow the same convention when it comes to `@Nullable`. For example, for analyzed source code, is equivalent to: for Eradicate, meaning that parameter are consider non-nullable by default except when analyzed with `@Nulla…	jeremydubreil	msridhar
559	2017-01-10 18:56:24	Hi @jeremydubreil yes that's a good point. My example was contrived; I wanted to keep things simple to make sure I was running the tool correctly. Probably the right thing to do is to assume usage similar to Guava when annotations from class files are being parsed. If it's clearly documented, I think that would work well for most cases. Also, maybe the default should be to behave just as Infer do…	msridhar	jeremydubreil
559	2017-01-10 20:36:23	@sblackshear, it would actually be easy to load the annotations from the 3rd party library. There is already some support for analyzing the dependencies. For example (changing the example a bit to avoid the issue with `@NonNull` mentioned earlier): and We can actually have Eradicate report the issue using the undocumented `--dependencies` options: The reason why we don't use `--dependencies` by d…	jeremydubreil	sblackshear
559	2017-01-13 22:39:58	@jeremydubreil That sounds like a great idea. As long as infer knows how to extract the analysis artifacts from the `prebuilt_jar` or `prebuilt_android_aar` decorated infer/eradicate genrules, the performance impact will be minimal and the quality of analysis will be a lot greater. Seems like that is the best approach forward.	kageiit	jeremydubreil
554	2017-01-10 12:40:00	@chaws does upgrading opam solve the issue for you? If so, could you please change your PR to bump the required version of opam up? As it stands, opam 1.2.0 is untested on our end so even if we include your fix it's possible we end up breaking it again in the future. 1.2.2 is available on many major systems. Debian stable still uses 1.2.0 but it's easy to manually upgrade. Let me know if that mak…	jvillard	chaws
554	2017-01-10 16:20:56	Hi @jvillard , I didn't have much time over the weekend, Let me update my opam (I'll install from the source) and give you a feedback.	chaws	jvillard
554	2017-01-12 17:11:31	@jvillard , I'm trying to get opam 1.3.0 out of the source () but keep getting this error: Which seems like a syntax issue. Ocaml is new to me, I'm trying to grasp up some of it thru tutorials, but if you already have a hunch on solving this, that'd be great!	chaws	jvillard
552	2017-01-03 10:14:35	Hi @evgzor, have you tried running the xcodebuild command without `infer`, that is: and see whether it succeeds or not? If succeeds, maybe it's the space in the path where the project is located: Try renaming it to a name without spaces and see if it keeps failing. Let me know, thanks!	martinoluca	evgzor
551	2016-12-30 07:36:52	@jvillard Thanks!~ As your message, infer can not support with python3.5? we just let infer execute in python 2.7 version?	vincentyao	jvillard
551	2016-12-30 09:15:19	@vincentyao yes	jvillard	vincentyao
551	2017-01-02 03:43:40	@vincentyao FYI, I strongly recommend the [pyenv](https://github.com/yyuu/pyenv) to handle Python versions and dependencies of Python libraries.	kstreee	vincentyao
551	2017-01-10 10:29:34	@kstreee thanks for your help. i use it in python2.7 now ~~~	vincentyao	kstreee
550	2016-12-28 10:16:02	Hi @MnO2, I noticed you closed your pull request. If you just didn't want to sign the CLA, would you be ok if I just add the logo to the page? We would love to have your logo there if you are using Infer. I'm also interested to know more about your experience with the Objective-C analysis. Have you found it useful? Are you using xcpretty? Thanks, Dulma	dulmarod	MnO2
549	2017-01-19 18:20:51	@sblackshear has imported this pull request. If you are a Facebook employee, you can view this diff [on Phabricator](https://phabricator.intern.facebook.com/D4380560).	facebook-github-bot	sblackshear
545	2017-01-05 10:34:03	@akotulski Thanks for the workaround suggestion. Yes, i've compiled the `infer` from source and will apply the suggested workaround and report back the result. > https://github.com/facebook/infer/blob/master/infer/src/clang/ClangCommand.re#L32 simply change it to let infer_cxx_models = false. It would be nice, to make it configurable, though. That would make patching `infer` avoidable. > I have p…	davido	akotulski
543	2016-12-24 04:45:43	@akotulski When I upgrade infer I get the below error Warning: You are using a pre-release version of Xcode. You may encounter build failures or other breakages. Please create pull-requests instead of filing issues. Error: infer 0.8.1 already installed	devKrishnan	akotulski
543	2016-12-24 09:50:12	@devKrishnan try `brew update` before `brew upgrade infer`.	jvillard	devKrishnan
543	2016-12-26 11:22:42	@jvillard It worked	devKrishnan	jvillard
541	2016-12-23 10:10:04	@jvillard thank you for info. I will take a try. I thought R.java is always created automatically by the build system 🤔 Something is going bad when building app with , maybe	omuomugin	jvillard
537	2016-12-21 20:48:44	@tautschnig > For us, this has come up as part of various larger code bases. (I agree that static analysis of small snippets is of limited use.) My example was just intended so as to have a reproducible test scenario. Arguably we could work on ways to exclude tests from the analysis altogether. I get it now, thanks! > For specifications, I am wondering whether JUnit is most suitable; wouldn't JML…	sblackshear	tautschnig
536	2016-12-16 07:13:05	Hi @dulmarod Thank you for your replay. My question was answered.	leo-yinle	dulmarod
535	2016-12-16 04:45:25	Hi @sblackshear , I rebased on Infer master and change to . Please check it. By the way, I still cannot fully understand why you use instead of . Could you give me a reference for that?	KihongHeo	sblackshear
535	2016-12-16 16:51:46	@sblackshear has imported this pull request. If you are a Facebook employee, you can view this diff [on Phabricator](https://phabricator.intern.facebook.com/D4319797).	facebook-github-bot	sblackshear
535	2016-12-16 17:59:30	@sblackshear has imported this pull request. If you are a Facebook employee, you can view this diff [on Phabricator](https://phabricator.intern.facebook.com/D4319797).	facebook-github-bot	sblackshear
535	2016-12-16 18:46:15	@sblackshear has imported this pull request. If you are a Facebook employee, you can view this diff [on Phabricator](https://phabricator.intern.facebook.com/D4319797).	facebook-github-bot	sblackshear
535	2016-12-16 19:41:49	@sblackshear has imported this pull request. If you are a Facebook employee, you can view this diff [on Phabricator](https://phabricator.intern.facebook.com/D4319797).	facebook-github-bot	sblackshear
534	2016-12-13 10:12:50	@jeremydubreil Status is a normal very basic enum. Here is the main part in case you need it: Hope it helps	carocad	jeremydubreil
527	2016-12-07 07:11:41	@jvillard Can you please reply I am stuck?	harshikesh	jvillard
527	2016-12-07 09:18:57	Thanks for explaining @jvillard . Problem statement : > What I am trying to achieve is to run Infer on some files, then re analyse those files after fixing issues. First I whitelisted some files on which I want to run infer then, _I tried all these commands._ `infer -- ./gradlew run` //I was running this each time after fixing my issues It worked but it is taking too much time. `infer --reactive …	harshikesh	jvillard
524	2016-12-06 09:55:13	Thanks @bootstraponline! Unfortunately, the version reported doesn't take into account the `.1` as you correctly point out...	jvillard	bootstraponline
520	2016-12-06 09:22:11	@carozuoP ok, I'll work on adding this feature to bugs.txt. Thanks for the feedback! PS: If you haven't already, can you please consider adding your company to our [list of users](https://github.com/facebook/infer/edit/gh-pages/_data/powered_by.yml)? This helps us prioritise open-source users.	jvillard	carozuoP
520	2016-12-14 10:24:45	@carozuoP Thanks! Would it be ok to add the logo of your company to our [list of users](http://fbinfer.com/index.html#who-uses-infer)?	jvillard	carozuoP
518	2016-12-05 08:41:58	Hi @KihongHeo, It's expected that the output is a little bit different with `-j 1` than with other modes, so I don't think your last example shows a difference in behaviour between the two. Could you please clarify?	jvillard	KihongHeo
518	2016-12-06 02:48:40	Hi @jvillard, does not invoke the checkers (i.e., is not executed).	KihongHeo	jvillard
518	2016-12-07 15:46:41	@KihongHeo I'm looking into this.	jvillard	KihongHeo
518	2016-12-16 11:55:23	Thanks for the report @KihongHeo, this should be fixed now!	jvillard	KihongHeo
517	2016-12-05 14:46:15	@yinle2002 could you check if you have c++ libraries installed? Simply run following command: `apt list | grep libstdc++`	akotulski	yinle2002
517	2016-12-07 10:19:22	Hi @akotulski Thank you for your response. In https://llvm.org/bugs/show_bug.cgi?id=31291, the bug is expected to be closed. However, I still wonder how should I do to make 'setup.sh' work? Is there any concrete guide?	leo-yinle	akotulski
517	2016-12-08 04:22:07	Hi @akotulski and @leo-yinle , I also have a problem but I am not sure it is the same as the one above. In my case, I got the following error messages during the clang compilation. I use	KihongHeo	leo-yinle
517	2016-12-08 04:22:07	Hi @akotulski and @leo-yinle , I also have a problem but I am not sure it is the same as the one above. In my case, I got the following error messages during the clang compilation. I use	KihongHeo	akotulski
517	2016-12-08 13:24:51	I just committed https://github.com/facebook/infer/commit/3096e8448b124607dc0a0a0df99795711502683f to fix that problem. Please fetch infer's master and remember to update `facebook-clang-plugins` submodule by running `git submodule update` @KihongHeo by the fact that you are using ubuntu 14.04 I'd say it's likely the same issue. Please try again with newest version of infer.	akotulski	KihongHeo
516	2016-12-05 09:11:50	Hi @jvillard , I will move the second one into a new issue.	KihongHeo	jvillard
514	2016-12-01 15:27:53	Like @jvillard, I think it will be hard to tell without seeing more code, but here's a few ideas off the top of my head: - Try running infer with `--no-filtering` - Report on the `proc_name`/ `proc_desc`/`location` of the current procedure rather using `e.proc_desc` and so on. I think all of the checkers we have so far log errors that occur in a function `foo` called from `main` in `main` rather …	sblackshear	jvillard
514	2016-12-01 15:27:53	Like @jvillard, I think it will be hard to tell without seeing more code, but here's a few ideas off the top of my head: - Try running infer with `--no-filtering` - Report on the `proc_name`/ `proc_desc`/`location` of the current procedure rather using `e.proc_desc` and so on. I think all of the checkers we have so far log errors that occur in a function `foo` called from `main` in `main` rather …	sblackshear	cristianoc
514	2016-12-01 17:22:59	Thanks @sblackshear . - Running with does not change anything. - I don't get the second point clearly. My checker collects 's safety conditions and merges them into 's safety conditions. Each safety condition ( in the above code) has and . Then, it prints out all the collected errors using when the parameter is for . Can you give me a better way?	KihongHeo	sblackshear
514	2016-12-10 11:37:15	@sblackshear We solved our issue by collecting the starting points and ending points of the traces as you said. It works now though we did not apply the general `TraceDomain`. Thank you for help again.	skcho	sblackshear
508	2016-11-22 17:00:04	@zhuowei I reproduced issue on my computer and I'm looking into the fix. For now you can follow @jberdine suggestion	akotulski	zhuowei
508	2016-11-22 17:00:04	@zhuowei I reproduced issue on my computer and I'm looking into the fix. For now you can follow @jberdine suggestion	akotulski	jberdine
504	2017-03-21 17:36:19	Closing the issue. @kageiit: please re-open it is there is more to be done.	jeremydubreil	kageiit
493	2016-10-31 10:57:39	@ddino Thanks for looking at this. The code for decode_string is in here: https://github.com/P-H-C/phc-winner-argon2/blob/1f8e9fdef0558ae539e0aa92abeac24ecac4264f/src/encoding.c	technion	ddino
492	2016-11-06 07:22:19	I dug a bit to make sure I'm not crazy. This is the file I was actually looking at some time ago (with @ddino): This used to give a warning on line marked with HERE. It stopped giving a warning at commit 3fb8801b6c8672ad0b7819aeda74d1feb4325be7 (by @cristianoc). In any case, even if the parent commit gives a warning on T3@HERE (which I want!), it does not give a warning on the following: I don't …	rgrig	cristianoc
488	2016-12-06 09:38:25	@jvillard has imported this pull request. If you are a Facebook employee, you can view this diff [on Phabricator](https://phabricator.intern.facebook.com/D4284087).	facebook-github-bot	jvillard
485	2016-10-24 08:35:39	Hello @zhangying19871987, could you please provide instructions on how to reproduce this issue? Thanks!	martinoluca	zhangying19871987
483	2016-10-27 09:41:49	➜ infer-linux64-v0.9.3 sudo ./build-infer.sh initializing opam... [WARNING] Running as root is not recommended OPAM has already been initialized. =-=-=-=-=-=-=-=-=-=-=-=-=-=-=-=-=-=-=-=-=-=-=-=-=-=-=-=-=-=-=-=-=-=-=-=-=-=-= 1. To configure OPAM in the current shell session, you need to run: eval `opam config env` 2. To correctly configure OPAM for subsequent use, add the following line to your pr…	boyue	jvillard
483	2016-10-27 10:07:57	@jvillard That looks like unicode problem. Extracted from the log above:	akotulski	jvillard
483	2016-10-27 10:45:43	`UTF-8` is not a valid locale name. And for some reason Python raises `ValueError` in this case but we only catch `locale.Error`. I suppose we can change infer to also catch `ValueError` here. In the meantime @boyue you can try `export LC_CTYPE=en_GB.UTF-8` or whatever valid locale before compiling and running infer. Let me know if it helps!	jvillard	boyue
482	2016-10-20 07:39:17	Hey @boyue ! In this line: `IMByteSendStream sendStream = new IMByteSendStream(new ByteArrayOutputStream());` the `ByteArrayOutputStream()` resource has been passed to `IMByteSendStream` and has not been closed. I think that is the reason for the leak.	xennygrimmato	boyue
482	2016-10-20 10:39:24	protected IMByteSendStream encodeChildHeader() { @xennygrimmato seems dont work .buddy,T-T	boyue	xennygrimmato
480	2016-10-18 10:56:55	Hello @zhangying19871987, I think the problem here is that your compilation process is generating llvm-bitcode, which we don't support. Try disabling it via xcode, or by adding `ENABLE_BITCODE=NO` to your xcodebuild command. Thanks!	martinoluca	zhangying19871987
479	2016-10-12 16:06:20	Hi @cryptogrammer. Would you be able to reproduce it on a small example ?	jeremydubreil	cryptogrammer
476	2016-10-17 20:35:43	@jberdine Thank you! I spend a while to understand the concept here and you are right, it is very different from the definition in my mind. Sorry for my misunderstanding!	zhenyu-zhou	jberdine
472	2016-09-30 14:07:43	Thanks for your PR @master-q I think distributing this with infer as-is may be problematic because assert failures are reported as null pointer dereferences, which is incorrect. However, it looks like including this macro definition in your code as you're doing in your example produces the same result without having to modify infer at all. Does this cover your use-case well enough?	jvillard	master-q
470	2016-12-06 14:39:15	@bootstraponline our releases do not include the infer binaries, in particular infer/infer/bin is empty.	jvillard	bootstraponline
470	2016-12-06 14:51:31	@bootstraponline The issue is in distributing these binaries, which is tricky due to the licenses of some of infer's dependencies. We are working to resolve the issue but this will likely take some more time.	jvillard	bootstraponline
467	2016-09-25 15:18:27	Hi @jberdine, I tried reinstalling both ocaml and opam, then installing infer, but infer threw the same error	Will5	jberdine
467	2016-11-08 09:11:29	@self-creative can you please open a separate issue for your problem when compiling from source? Others: we should have a new Homebrew release by next week, stay tuned.	jvillard	self-creative
464	2016-09-19 08:38:23	Hi @frankyliu, - Does `xcodebuild -scheme xxxx -configuration Release -sdk iphonesimulator10.0` succeed on its own? - Do you still get an error with infer 0.9.2? - If so, do you still get an error with the latest master from github? We recently upgraded the version of clang used by infer to deal with the latest xcode release.	jvillard	frankyliu
463	2016-09-15 17:08:29	Hi @achilleasxy. I don't see either `readFieldOrNull` or an object named `context` in the code snippet. Does it exits somewhere else in the project ? In which case it could be an issue about reporting the errors in the right place.	jeremydubreil	achilleasxy
460	2017-03-19 08:18:13	Thanks @eboudrant, finally we came up with steps which reduced the build time by 4 times	riyaz	eboudrant
458	2016-09-08 09:25:23	@jeremydubreil this is an issue with us trying to compile assembly code and fail. I've been unable to reproduce the problem so far. Closing this one as this is duplicate of #450	akotulski	jeremydubreil
457	2017-03-10 19:41:10	@jeremydubreil @sblackshear - With the last release I noticed that Infer has support for clang compilation databases. Assuming we can get Bazel to output this would that be the preferred method for integration? >[Clang] Improved support for cmake and Xcode compilation databases. Use with infer --compilation-database compile_commands.json (for cmake and Buck), or with infer --compilation-database-…	rahul-malik	jeremydubreil
457	2017-03-10 19:41:10	@jeremydubreil @sblackshear - With the last release I noticed that Infer has support for clang compilation databases. Assuming we can get Bazel to output this would that be the preferred method for integration? >[Clang] Improved support for cmake and Xcode compilation databases. Use with infer --compilation-database compile_commands.json (for cmake and Buck), or with infer --compilation-database-…	rahul-malik	sblackshear
457	2017-03-13 11:00:47	@rahul-malik I would recommend using compilation dbs to integrate with Bazel. I don't think infer can reasonably support a large range of build systems "natively". Going through an intermediate compilation DB is a more scalable solution. Note however that infer doesn't support running its Java frontend using compilation DBs yet. Let us know if that'd be helpful to add for you (are there tools out…	jvillard	rahul-malik
457	2017-03-13 18:31:22	@jvillard - Thanks! The compilation db should work well since we're only interested in analyzing our targets which are compiled with llvm/clang which already supports outputting a compilation database (I'm unaware of any Java compilation db as well).	rahul-malik	jvillard
451	2016-09-01 03:15:38	Thanks @ronin13! @facebook-github-bot shipit	jvillard	ronin13
450	2016-09-01 16:55:34	I looked at full output and it seems that infer is failing to build code in `assembler-with-cpp` language. I'll try to play with some small examples to see if infer works at all with `assembler-with-cpp`, but I suspect issue may be hidden further. @zhangying19871987 It would greatly help me to debug issue sooner if I could get my hands on standalone repro. It'd be great if you could run following…	akotulski	zhangying19871987
446	2016-08-26 01:21:24	Thanks for the report @zhangying19871987 Could you edit [this line](https://github.com/facebook/infer/blob/a31a735e355aeb0cb28377c7b25583c4bd374e2e/infer/lib/clang_wrappers/hijack_and_normalize_clang_command.sh#L30) to change to and report back?	jvillard	zhangying19871987
442	2016-08-19 05:26:10	@windanchaos : The project (i.e. a Java Maven project that builds) is supported by infer, but this bug will require a fix so that infer does not pick the `xml` files.	xennygrimmato	windanchaos
437	2016-08-17 16:26:33	@xennygrimmato yes I think that's better. There's value, in the README, to explain what the concepts and parts are: there's a call graph, there's a control-flow graph, perhaps what their main function is, big picture kind of description. But for the details of each module, especially those details that are likely to need to be maintained when those modules evolve over time, it's best to have comm…	cristianoc	xennygrimmato
433	2016-08-10 02:06:28	Thank you @akotulski ,I was curious why Infer ignore `lstLen` in that case?	liweijian	akotulski
432	2016-08-09 18:01:11	Hi @xennygrimmato, [Here](https://github.com/facebook/infer/blob/master/infer/src/checkers/liveness.ml) is a simple checker that you can imitate to get started. This checker computes the set of live variables at each program points, which requires traversing each instruction and expression type in SIL. Once you've created a checker that looks like this, you can add it to the checkers to be run in…	sblackshear	xennygrimmato
428	2016-08-05 10:53:47	Hello @xennygrimmato, To use `L.err`/`L.out` you have to be in developer mode, which means you need to invoke infer with the `--developer-mode` argument (as you can see [here](https://github.com/facebook/infer/blob/fe780cb6ffd236cf618c2f9b63b03ddd2de18764/infer/src/backend/logging.ml#L142-L148)) But even if you use that, there may be many different processes running one after the other during the…	martinoluca	xennygrimmato
428	2016-08-05 11:44:01	Thanks @martinoluca , using `L.stderr` worked for me, but `L.stdout` didn't.	xennygrimmato	martinoluca
427	2016-08-09 11:28:53	@brotherpaul143 Thanks for your interest in Infer. Perhaps there is some oversight, but as far as we understand Infer does not satisfy the SATE criteria. Infer produces two basic forms of output: 1) specifications of procedures / functions / methods, and 2) issue reports for property violations. Only the inferred specifications are claimed to be sound (subject to some idealistic and optimistic as…	jberdine	brotherpaul143
427	2016-08-16 12:34:39	@brotherpaul143 it seems that Infer and SATE use two opposite definitions of correct/sound. From your website: "1. The tool is claimed to be sound." and "Sound means every finding is correct. The tool need not produce a finding for every site; that is completeness." This is simply not the case for Infer: reports made by Infer may not correspond to an actual weakness in the code. Note that Infer i…	jvillard	brotherpaul143
427	2016-08-16 12:34:39	@brotherpaul143 it seems that Infer and SATE use two opposite definitions of correct/sound. From your website: "1. The tool is claimed to be sound." and "Sound means every finding is correct. The tool need not produce a finding for every site; that is completeness." This is simply not the case for Infer: reports made by Infer may not correspond to an actual weakness in the code. Note that Infer i…	jvillard	jberdine
427	2016-08-16 13:35:54	I agree with you, @jvillard Please note that Ockham uses the term "finding". The use of "finding" allows an additional level of interpretation. As you point out, "if Infer doesn't report on a procedure, then that procedure has no bugs". The _lack_ of a report is a finding for Ockham's purposes. That is, users can absolutely depend on the fact that no bug reportfrom Infer means that the procedure …	brotherpaul143	jvillard
427	2016-08-16 13:35:54	I agree with you, @jvillard Please note that Ockham uses the term "finding". The use of "finding" allows an additional level of interpretation. As you point out, "if Infer doesn't report on a procedure, then that procedure has no bugs". The _lack_ of a report is a finding for Ockham's purposes. That is, users can absolutely depend on the fact that no bug reportfrom Infer means that the procedure …	brotherpaul143	jberdine
427	2016-08-16 18:33:29	@jberdine asks, "Do you have something else in mind?" Yes. There are lots of steps and checks and details and caveats and conditions, but the basic outline is as follows. We choose a test suite with known bugs. If Infer fails to report a bug, then it doesn't satisfy the SATE VI Ockham Criteria. I appreciate @jberdine and @jvillard responding to my inquiry. I'm a little surprised with what I perce…	brotherpaul143	jvillard
427	2016-08-16 18:33:29	@jberdine asks, "Do you have something else in mind?" Yes. There are lots of steps and checks and details and caveats and conditions, but the basic outline is as follows. We choose a test suite with known bugs. If Infer fails to report a bug, then it doesn't satisfy the SATE VI Ockham Criteria. I appreciate @jberdine and @jvillard responding to my inquiry. I'm a little surprised with what I perce…	brotherpaul143	jberdine
427	2016-08-18 10:07:18	@brotherpaul143, Thanks for bringing this up, and I don't mean to be off-putting. What you're interpreting as reluctance is more wariness, and the expectation that the reality of how gray questions of soundness and completeness are for tools like Infer undermines the viability of these sorts of exercises. In particular, Infer uses both sound techniques and heuristics which are neither sound nor c…	jberdine	brotherpaul143
427	2016-08-18 10:38:49	@brotherpaul143 I think a good summary is that Infer comes from sound design principles, makes unsound compromises and heuristics where it makes sense. In particular, Infer tries to maximize the value given to developers, over soundness or completeness concerns. Now that all the provisos are out of the way, the main question is whether, given these provisos, you think that the results will be use…	cristianoc	brotherpaul143
427	2016-08-19 13:48:15	@cristianoc thanks, I believe I understand now. Infer's approach sounds eminently practical. You're right though: with the heuristics filtering results before they reach the user, Infer is not a candidate for the Ockham criteria track in SATE VI. However, Infer would fit very well in other tracks in SATE VI. Again, thanks for patiently answering my questions, @jberdine and @jvillard too.	brotherpaul143	jvillard
427	2016-08-19 13:48:15	@cristianoc thanks, I believe I understand now. Infer's approach sounds eminently practical. You're right though: with the heuristics filtering results before they reach the user, Infer is not a candidate for the Ockham criteria track in SATE VI. However, Infer would fit very well in other tracks in SATE VI. Again, thanks for patiently answering my questions, @jberdine and @jvillard too.	brotherpaul143	jberdine
427	2016-08-19 13:48:15	@cristianoc thanks, I believe I understand now. Infer's approach sounds eminently practical. You're right though: with the heuristics filtering results before they reach the user, Infer is not a candidate for the Ockham criteria track in SATE VI. However, Infer would fit very well in other tracks in SATE VI. Again, thanks for patiently answering my questions, @jberdine and @jvillard too.	brotherpaul143	cristianoc
426	2016-08-18 17:45:32	Thanks @xennygrimmato!	jvillard	xennygrimmato
425	2016-08-09 19:57:10	Thanks for the reply, @sblackshear ! To check if `_pvar` in `let is_catch_pvar _pvar = failwith "implement me" in` is a `catch`, do I need to compare it with the `handler.JBir.e_catch_var` type? I am unable to traverse to that variable in Atom - it seems to be in Sawja Javalib.	xennygrimmato	sblackshear
425	2016-08-15 20:08:35	@sblackshear : For String comparison, I'm using `Pvar.to_string _pvar = "CatchVar"`, since the icfg.dot file seemed to have a node containing `n$13=*&CatchVar53:class java.lang.Object *`. However, I couldn't find a concrete name for a "catch" program variable, as other parts of the code seem to be using `JBir.e_catch_var` instead of String comparison. I tried string comparison of pvar with "catch…	xennygrimmato	sblackshear
422	2016-08-03 10:52:22	Hello @liweijian, What you are discussing here is still a null dereference in practice, despite it being handled by the `catch` block. In general, the presence of a potential null dereference in your code means that there's something wrong with the implementation itself, and you should avoid this situation by handling it correctly. Do you have a specific use case in mind such that this kind of pa…	martinoluca	liweijian
421	2016-08-03 10:56:22	Hello @onion4, From the logs seems there are wrong permissions set for the `infer-out` folder. Thanks	martinoluca	onion4
420	2016-08-03 11:06:48	Hello @liweijian, In this case, `ObjectOutputStream` can throw an exception during its initialization, thus leaving an open `FileOutputStream` resource that cannot be closed because you don't have a reference to it in the `catch` block. For this reason this is a legit report. To fix it, you can try the following pattern: To understand more this kind of report, Infer provides a tool named `inferTr…	martinoluca	liweijian
410	2016-07-31 13:28:37	@hzsweers great suggestion. What specific use cases do you have in mind? For example, some time ago we added `@TrueOnNull` https://github.com/facebook/infer/blob/97bc95e8c920196d91a9d48cb4ac93f6c43b8187/infer/tests/codetoanalyze/java/eradicate/NullMethodCall.java#L248 to support boolean functions on objects that return `true` when the object is `null`. They can then be used as in https://github.c…	cristianoc	hzsweers
404	2016-08-03 17:27:58	no worries @jvillard ! Other Debian-based distros might need adjustments too but didn't get a chance to try.	filippog	jvillard
403	2016-07-22 12:16:45	@jvillard Thanks, My current version is 0.8.1. I will try.	cocoaroger	jvillard
401	2016-07-21 12:07:08	Hi @luoshangyu, could you please paste the following: - the command you used to run infer - the full output (please use https://gist.github.com/ or equivalent) - the contents of toplevel.log (also on https://gist.github.com/) Thanks!	jvillard	luoshangyu
401	2016-07-21 12:16:22	@jvillard, finally, i would think this could be a bug introduced by infer. the command array contains all the java files to be compiled in the phase one of infer analysis process. while there are several other files which extension are not `.java`, such as `.MF`, then javac failed. I deleted all the irrelevant files, then it works. Can infer consider to fix it?	luoshangyu	jvillard
401	2016-07-22 03:30:56	@jvillard, sorry for that I can't use company code to repro this. And my demo maven project seems not get the repro. However, in my company project, there will generate file like META-INF/MANIFEST.MF in some place which will be javac-ed in python cmd array, or your can nested some kind of file with other extension type in src. I still paste the demo by following your advise, see if it's helpful. …	luoshangyu	jvillard
399	2016-07-20 10:56:42	@jvillard Tried it again now, but the error stays the same. Previous build steps did download assets from various places so network connections should generally be working. Changing the version number to previous (as suggested) worked.	d2s	jvillard
399	2016-07-25 11:21:15	The tarballs for 0.9.0 have been up for a few days now, which has fixed the issue reported by @d2s. However, I see a different error message now: `infer is not available because the package is pinned to /opt/infer-linux64-v0.9.0, version 0.9.0.`. I'm investigating.	jvillard	d2s
399	2016-07-25 11:22:35	Good to see active project maintainers. :+1: @jvillard does good work supporting the project's users.	d2s	jvillard
398	2016-07-20 09:11:31	finally resolved everything, thanks `sblackshear`. @sblackshear	luoshangyu	sblackshear
392	2016-07-06 20:53:59	@sblackshear Thanks for your reply. I tried to find the commit you mentioned by doing `git show c23dc81cfdad2d12d38ad3e7fab02d5a983edb74` and it seems that there is no such commit.	Guoanshisb	sblackshear
392	2016-07-06 21:22:25	@sblackshear It's fine. I built Infer release using this link (https://github.com/facebook/infer/releases/tag/v0.8.1). It seems that the commit you sent me is quite new and thus does not show up in the official release. So I was wondering if I should checkout the latest commit of master branch and rebuild it.	Guoanshisb	sblackshear
390	2017-01-12 19:28:06	There have been a number of improvements in infer since this issue was open so I'm closing it. @fancygeek please re-open if infer is still many times slower than compilation. @harshikesh sorry for the delay; `infer --changed-files-index file_list.txt --reactive ...` will not analyse all the source files that have been captured, but instead only the ones in "file_list.txt", and the ones that they …	jvillard	harshikesh
390	2017-01-12 19:28:06	There have been a number of improvements in infer since this issue was open so I'm closing it. @fancygeek please re-open if infer is still many times slower than compilation. @harshikesh sorry for the delay; `infer --changed-files-index file_list.txt --reactive ...` will not analyse all the source files that have been captured, but instead only the ones in "file_list.txt", and the ones that they …	jvillard	fancygeek
389	2016-07-06 20:06:01	@ddino what if user defined a `malloc` function, will Infer always use its built-in model?	Guoanshisb	ddino
388	2016-06-22 06:37:11	@kumarbanty have you seen the Differential Workflow in http://fbinfer.com/docs/infer-workflow.html? Alternatively, if your use case is different than a loop, change code + analyze, there are some experimental options to specify a list of files to be analyzed.	cristianoc	kumarbanty
387	2016-06-21 12:26:02	@jvillard Okay, thank u very much	LichFaker	jvillard
387	2016-06-27 13:25:10	@loveai88 thanks	LichFaker	loveai88
383	2016-06-15 07:39:08	@chen881129 I guess you're using eradicate mode with `-a eradicate`. Is the return type of `getClassid()` annotated `@Nullable`?	cristianoc	chen881129
383	2016-06-15 08:38:59	@cristianoc . Yeah, I used eradicate mode. There is no error about `getClassid() may return null but it is not annotated with @Nullable` in the bug.txt.	chen881129	cristianoc
383	2016-06-15 08:43:32	@chen881129 you should annotate `getClassid()` in your source code, e.g. `@Nullable String getClassid() { ... }`	cristianoc	chen881129
383	2016-06-15 10:06:48	@cristianoc In fact, I'm QA, I can't modify the code... Thank you very much. I've seen the doc of Infer "What is the @Nullable convention?If you say nothing, you’re saying that the value **cannot be null**." Can I modify the code of Infer to the opposite--"If you say nothing, you’re saying that the value **can be null**."?	chen881129	cristianoc
383	2016-06-20 03:17:32	Hi, @cristianoc , I'm trying to find the code, could you give me some clue?	chen881129	cristianoc
383	2016-07-06 16:14:31	@chen881129, Is your copy of the code read-only, or is it possible to change it locally just for testing? Or can you suggest that someone else add the `@Nullable` annotation? This seems like it would be the simplest solution. It would be quite difficult to change Eradicate to treat all values as potentially nullable, but it should be fairly easy to modify Infer to do this. If you change the code …	sblackshear	chen881129
383	2016-08-26 03:06:45	@sblackshear .Sorry to trouble you again. Infer compile failed until the OS is updated to centos7. I modify infer/src/backend/rearrange.ml as you said, but it comes an error: Infer: v0.9.2 Now my code is like this: Can you help me ?	chen881129	sblackshear
383	2016-08-29 09:12:17	@sblackshear Thank you very much, but it still compile error... backend/rearrange.ml line 1186 is:	chen881129	sblackshear
382	2016-06-16 09:17:27	@jmtiong I means analyze the server side, not just client.	calistochen	jmtiong
382	2016-06-16 09:23:07	@jmtiong facebook not only use it to analyze Instagram , but also to analyze Instagram's server side?	calistochen	jmtiong
381	2016-06-15 08:27:07	@chen881129 can you do `opam update` and try again the step `opam pin add -y merlin 'https://github.com/the-lambda-church/merlin.git#reason-0.0.1`.	cristianoc	chen881129
381	2016-06-16 02:18:52	@cristianoc "opam update" before the step and the result is the same.	chen881129	cristianoc
381	2016-06-16 09:44:57	@chen881129 looks like the tag `reason-0.0.1` is not found. But it's there: https://github.com/the-lambda-church/merlin/commits/reason-0.0.1 The last commit there is 87ea0e7998c04f16e4821676c27f19d3879dc2d1. So you could instead try the more direct	cristianoc	chen881129
381	2016-06-20 03:12:57	Hello, @cristianoc , sorry to leave so long time. I tried this command last friday, it also didn't work.	chen881129	cristianoc
381	2016-08-30 17:59:16	@mishudark Can you please provide more information? Please include: - the version of Infer - the command you ran - the full output (please use https://gist.github.com/ or equivalent)	jvillard	mishudark
381	2016-08-30 18:14:50	@mishudark The version of `git` might be too old on your system. You'll need to install Reason manually for now I'm afraid. Something like this may work: 1. select the infer-4.02.3 opam switch: `opam switch infer-4.02.3 && eval $(opam config env)` 2. clone the Reason repo locally, checkout its 0.0.1 release, then `opam pin add -k git reason .` inside the repo should install reason from there 3. r…	jvillard	mishudark
378	2016-07-26 13:37:57	Hi @hujiachun, sorry for the delay in replying. This should be fixed in the latest version, can you please give it a try? Please re-open if there is still an issue.	jvillard	hujiachun
375	2016-11-04 14:34:10	@hongzimao Here, If i want to get human readable format, have you found any solutions..~? (like xml format.. or others that is easier to parse.. to assist something, like do regression test.. hmmm, you see, if i get the xml-like format, I think i really get the raw data.. refers to : https://github.com/facebook/infer/issues/494 )	GeekMin	hongzimao
373	2016-06-02 14:19:48	Thanks for the report @alexmx. That's definitely an issue with the dead code checker. To be honest I think we'd be better off just not running that checker by default since no-one actively maintains it anymore.	jvillard	alexmx
373	2016-06-02 14:44:14	Thanks @jvillard. How can I exclude this particular dead code checker when running `infer -a checkers ...` command? Or you meant that I should avoid using `checkers` analyzer? Cheers.	alexmx	jvillard
372	2016-05-27 08:21:41	@jeremydubreil thanks for your answer. I am interested in detecting common issues that usual common static analyzers (e.g. jshint) do not detect, like undefined methods. I was curious to understand more how Infer works. Because usually I have had problem using Flow (not so easy to get started with it the way I would like to), and I am still trying to set up Reason (that would be my favorite choic…	bitliner	jeremydubreil
371	2016-05-26 14:00:27	Thanks, @jaggs6!	jvillard	jaggs6
370	2016-05-26 12:44:16	Thanks for the report @alexmx! I cannot reproduce this issue locally. Can you give me a full example? Also, which version of Infer are you using?	jvillard	alexmx
370	2016-05-26 13:02:03	Thanks @jvillard for taking a look. I'm using Infer version v0.8.1 I was able to reproduce it for attached project example. [InferBugExample.zip](https://github.com/facebook/infer/files/284377/InferBugExample.zip) I'm running the following command: `infer -a checkers -a capture -a compile -a infer -a tracing -- xcodebuild -scheme InferBugExample -configuration Debug -sdk iphonesimulator` By the w…	alexmx	jvillard
370	2016-05-27 11:43:21	Ok, got it. Thanks @jvillard. I was confused by the output of help command `infer -h:` `-a ANALYZER, --analyzer ANALYZER Select the analyzer within: capture, checkers, compile, eradicate, infer, tracing` So I listed all of them, except eradicate which is for Android projects. I assume that this issue can be closed as I'm not getting this issue after running: P.S. I would be cool to be able to mer…	alexmx	jvillard
367	2016-05-27 03:14:54	@sblackshear Thank you very much for your reply! Just one clarification for > Once you add these annotations, Infer will report source-sink flows between the annotations. Does it mean I do not need to change anything on the OCaml code? Or in the OCaml code I have to do some changes as well? Right now I am trying to implement a checker that will detect the tainted variables that was brought over f…	jmtiong	sblackshear
356	2016-05-04 18:05:56	Hi @wisenight. Thanks for reporting this. We are currently working on solving this case, which is more tricky than it looks because of dynamic dispatch. Keeping the issue open for now and will update it when this case is fully supported.	jeremydubreil	wisenight
353	2016-04-26 04:53:39	Hi @chen881129. Infer does not parse the xml files, so the information whether `doc.getClassid()` may return `null` is not known. In this case, Infer will make optimistic assumptions about the code. Here, `docvrid` being dereferenced in `docvrid.equals(...)`, Infer will assumes that `docvrid != null`. If you know that `docvrid` can be null, you can annotate the code accordingly: And Infer will th…	jeremydubreil	chen881129
353	2016-04-26 07:14:54	Hello @jeremydubreil, very nice to receive your message. You are right that Infer dose not know `docvrid` is null. Actually `docvrid` is not always null, it's potentially null. So, `docvrid != null && !docvrid.equals("10000103")` will be safe and `docvrid.equals("10000103")` without `docvrid != null` is dangerous. In my opinion the dangerous code should be print. Can Infer print the potentially N…	chen881129	jeremydubreil
352	2016-04-25 09:44:49	Hi @AliceTENGZI, Infer works with Java projects too. What's the Java project you have issues with? What error do you get?	jvillard	AliceTENGZI
351	2016-06-03 12:59:36	Hi @chen881129, did you solve your problem? Is there an issue with the Dockerfile?	jvillard	chen881129
349	2016-04-25 10:10:25	Thanks for your help @jvillard . Closing the issue, I ran infer from source.	tabishjaved03	jvillard
347	2016-04-21 13:10:43	Thanks for the report @rdtennent. Can you share the code of `error()`?	jvillard	rdtennent
345	2016-04-21 12:12:36	Hi @Rexota, the instructions for docker create an isolated container with infer in it, but it doesn't modify your local environment. When installing infer via docker, you need to perform your analysis from within the docker container. For example, here's how to run a Gradle-based project that builds with `./gradlew build`: You can edit that last command to adapt to your needs (eg to run `inferTra…	jvillard	Rexota
345	2016-04-21 12:38:45	Hey @jvillard, I'm new to docker thing and didn't know that. Thanks for your detailed response. Have a good day.	Rexota	jvillard
345	2016-04-23 14:18:05	Hey @jvillard , as you said it's an isolated container. So how can I access my project files from docker? Because when I run this cmd from my project folder : `sudo docker run infer /bin/bash -c 'infer -- ./gradlew build'` Or this cmd: `sudo docker run -v /home/ozgur/Projects/Android/Rift/ -it infer /bin/bash -c 'infer -- ./gradlew build' ` It says :	Rexota	jvillard
345	2016-04-25 04:41:43	hey @Rexota , Any progress? i am getting the same error.	tabishjaved03	Rexota
345	2016-04-25 07:52:20	Hey @tabishjaved03, As @jvillard said I tried to build infer from source. http://fbinfer.com/docs/getting-started.html#install-from-source I'll make it available for all system and "infer" command will be accessible from everywhere. Edit: I built it successfully. Now there is no problem with infer cmd.	Rexota	jvillard
345	2016-04-25 07:52:20	Hey @tabishjaved03, As @jvillard said I tried to build infer from source. http://fbinfer.com/docs/getting-started.html#install-from-source I'll make it available for all system and "infer" command will be accessible from everywhere. Edit: I built it successfully. Now there is no problem with infer cmd.	Rexota	tabishjaved03
344	2016-04-21 10:12:10	Thanks for the detailed question, @wouter89. What you are seeing is because infer doesn't do a global analysis of a class (in this case `NoNullDereference`) to figure out invariants (in this case "`alwaysFalse` is always `false`"). To explain, let me try and go over your tests: 1. Infer analyses `test()` on its own (without looking at the context) and finds that it could dereference `null` if `al…	jvillard	wouter89
342	2016-04-20 13:36:09	Hi @AliceTENGZI, these instructions are out of date, please follow this instead: http://fbinfer.com/docs/getting-started.html On Linux you can use either Docker or build infer from source.	jvillard	AliceTENGZI
340	2016-04-19 13:39:38	Thanks @wouter89, I'm closing the issue as we're already tracking the whitespace issue in #99.	jvillard	wouter89
337	2016-12-22 10:28:30	@sukesh1989 Can you try with infer 0.9.4.1? You should be able to upgrade via Homebrew.	jvillard	sukesh1989
335	2016-04-15 12:30:49	Hi @yanqi8573, @ataourirt, Can you paste the full output of infer to gist.github or similar? Does the error also occur without infer? Please run `xcodebuild -workspace xxx.xcworkspace -scheme xxx -sdk iphonesimulator -configuration Debug -destination 'platform=iOS Simulator,OS=9.2,name=iPhone 6s' CLANG_ENABLE_MODULES=NO clean build` and let me know, or post the full output to gist.github or simil…	jvillard	yanqi8573
335	2016-04-15 12:30:49	Hi @yanqi8573, @ataourirt, Can you paste the full output of infer to gist.github or similar? Does the error also occur without infer? Please run `xcodebuild -workspace xxx.xcworkspace -scheme xxx -sdk iphonesimulator -configuration Debug -destination 'platform=iOS Simulator,OS=9.2,name=iPhone 6s' CLANG_ENABLE_MODULES=NO clean build` and let me know, or post the full output to gist.github or simil…	jvillard	ataourirt
335	2016-04-18 10:17:06	I have two projects have the same error, same traceback like @yanqi8573 . The error only occur with infer. gist: https://gist.github.com/VincentSit/cb18ce4dc73af64ae98f72db3cfa1f87	VincentSit	yanqi8573
335	2016-04-18 12:17:01	hi @jvillard I used your command line and the build doesn't work. The build fail because of this argument : `CLANG_ENABLE_MODULES=NO` Full output : [gist](https://gist.github.com/ataourirt/607ba593963c30794885ff7355a86d99) Same error with the latest version of Infer (v0.8.0-b7ab176).	ataourirt	jvillard
335	2016-04-18 12:24:05	Thanks for the extra info @VincentSit and @ataourirt @ataourirt can you try running the latest version of Infer without the `CLANG_ENABLE_MODULES=NO` flag? I wonder if the newer version of clang we use supports modules now, that would solve the real issue.	jvillard	VincentSit
335	2016-04-18 12:24:05	Thanks for the extra info @VincentSit and @ataourirt @ataourirt can you try running the latest version of Infer without the `CLANG_ENABLE_MODULES=NO` flag? I wonder if the newer version of clang we use supports modules now, that would solve the real issue.	jvillard	ataourirt
335	2016-04-18 12:43:48	Unfortunately, the error is still present @jvillard . With the latest version (v0.8.0-b7ab176) and this command line : `infer -- xcodebuild -workspace PagesJaunes.xcworkspace -scheme PagesJaunes -sdk iphonesimulator -configuration Debug clean build` I have this : [Gist](https://gist.github.com/ataourirt/fa1ed103b94c35fb85a3fe0b6e01379e)	ataourirt	jvillard
335	2016-04-18 13:21:44	Hi @jvillard , Thanks for the reply. I am trying to build from source and try again. Will give you feedback later.	VincentSit	jvillard
335	2016-04-18 16:22:12	Hi @jvillard . I compiled a few times, but all failed, can you help me to analyze the log? You can find the log [here](https://gist.github.com/VincentSit/413fd6273728b6a81f55772177229f11). OS X 10.11.4 (15E65) Xcode 7.3 (7D175)	VincentSit	jvillard
335	2016-04-18 16:29:28	@VincentSit the error is at the end of the llvm compilation: `cp: /private/tmp/clang-setup.GnyT8E/tools/clang/runtime/compiler-rt/clang_darwin/10.4/libcompiler_rt.a: No such file or directory`. Not sure what's going on there...	jvillard	VincentSit
335	2016-04-19 02:54:21	Hi @jvillard , I successfully compiled and install infer on another Mac (commit 82670de0c8930a9ee8d19e154c995d2d609dcf92). But still build failed, when I disable module, remove the [facebook pop](https://github.com/facebook/pop), build succeeded. Seems if objective-c++ project in Pods, it will cause the build to fail. Analysis results helps me fix many potential bug, thanks!	VincentSit	jvillard
335	2016-04-19 10:50:43	Hello @ataourirt and @VincentSit, Could you please try to remove the `CLANG_ENABLE_MODULES=NO` argument and use `CLANG_CXX_LIBRARY=libstdc++` instead? Thus your `xcodebuild` command will look like this: `infer -- xcodebuild <args> CLANG_CXX_LIBRARY=libstdc++` Thanks!	martinoluca	VincentSit
335	2016-04-19 10:50:43	Hello @ataourirt and @VincentSit, Could you please try to remove the `CLANG_ENABLE_MODULES=NO` argument and use `CLANG_CXX_LIBRARY=libstdc++` instead? Thus your `xcodebuild` command will look like this: `infer -- xcodebuild <args> CLANG_CXX_LIBRARY=libstdc++` Thanks!	martinoluca	ataourirt
335	2016-04-19 11:58:46	Hi @martinoluca , build failed with `CLANG_CXX_LIBRARY=libstdc++`. You can find the log [here](https://gist.github.com/VincentSit/d5a70434b15b7db024cf7d2589e27ded).	VincentSit	martinoluca
335	2016-04-19 12:13:18	Hi @martinoluca, same result as @VincentSit	ataourirt	martinoluca
335	2016-04-19 12:13:18	Hi @martinoluca, same result as @VincentSit	ataourirt	VincentSit
335	2016-04-19 12:42:18	@VincentSit can you try `CLANG_CXX_LIBRARY=libstdc++` again using infer master? The version you compiled earlier is fine.	jvillard	VincentSit
335	2016-04-19 12:42:45	Hi @akotulski, I use the latest git version : v0.8.0-5710a3e. I get the same error.	ataourirt	akotulski
335	2016-04-19 12:43:58	@ataourirt interesting, can you please paste the full output?	jvillard	ataourirt
335	2016-04-19 12:51:15	@jvillard here is the command line : `infer -- xcodebuild -workspace PagesJaunes.xcworkspace -scheme PagesJaunes -sdk iphonesimulator -configuration Debug -destination 'platform=iOS Simulator,OS=9.3,name=iPhone 6s' CLANG_CXX_LIBRARY=libstdc++ clean build` Output : [Gist](https://gist.githubusercontent.com/ataourirt/64b268048e9cef31f99834ab7ffaae2b/raw/fe2c6312e80fe302fcf2c4410858d516a8fe9476/xcod…	ataourirt	jvillard
335	2016-04-19 13:09:41	Thanks @ataourirt . Could you try [this patch](https://gist.github.com/jvillard/202394e8afeaa200b25fa612edfa4ffb)? Apply it from the root of the infer repo with `patch -p1 < xcodebuild_use_apple_libc++_headers.patch`, then try your command again without `CLANG_CXX_LIBRARY=libstdc++`.	jvillard	ataourirt
335	2016-04-19 13:32:18	Patch does not change anything unfortunately @jvillard. The output is the same with and without the patch.	ataourirt	jvillard
335	2016-04-19 13:38:35	Hi @jvillard . I have been off work. My Mac can not compile infer, I will try again tomorrow when I go to company.	VincentSit	jvillard
335	2016-04-19 13:48:53	@ataourirt did you remove `CLANG_CXX_LIBRARY=libstdc++` from the command? That is, you should run:	jvillard	ataourirt
335	2016-04-19 14:42:59	@jvillard, here is the [output](https://gist.githubusercontent.com/ataourirt/170c448ea004e667c5b0bd6f19d3142b/raw/d58f22380419cf90a181a3fb8ee11bb7bb0d0dd3/xcodebuild%2520with%2520Infer%2520version%2520v0.8.0-5710a3e)	ataourirt	jvillard
335	2016-04-20 02:19:14	@jvillard Unfortunately, It can not be build. [Log](https://gist.github.com/VincentSit/f21d80e4db1625bb1d34ee81ac22796d) If I remove Objective-C++ project from Pods (In my case, there only have one, Facebook pop), it successfully build.	VincentSit	jvillard
335	2016-04-20 11:15:35	Hi @akotulski , I have sync my local repository with the remote, and recompile infer, now I can build successfully. Thank you!	VincentSit	akotulski
335	2016-04-20 11:31:00	Thanks for helping us fix this issue @ataourirt and @VincentSit	jvillard	VincentSit
335	2016-04-20 11:31:00	Thanks for helping us fix this issue @ataourirt and @VincentSit	jvillard	ataourirt
333	2016-04-08 01:40:42	@DPastl from this discussion I'm wondering whether you're calling Infer one file at a time. That won't find issues that involve calling from one file to another one. To get the latter functionality, you'll need to either use a Makefile, and a single invocation of e.g. `infer -- make`, or use a slightly different workflow: [edited: the first version of this comment was missing `--reactive --contin…	cristianoc	DPastl
333	2016-04-08 16:53:29	I was calling infer with one file at a time. I tried the way you suggested @cristianoc but I'm still not seeing any errors. I'm thinking that perhaps the issue is a little too difficult to find, it was originally pointed out to me by someone running klocwork. It looks like great tool, it just might not be what we need.	DPastl	cristianoc
332	2016-04-07 11:03:06	@cctanfujun you should use whatever command works to compile your project. `infer -- ./gradlew compileDebugSources` sounds like the right command for you. @yitelu does `./gradlew build` work for you?	jvillard	cctanfujun
332	2016-04-07 11:03:06	@cctanfujun you should use whatever command works to compile your project. `infer -- ./gradlew compileDebugSources` sounds like the right command for you. @yitelu does `./gradlew build` work for you?	jvillard	yitelu
332	2016-04-07 13:05:31	@jvillard `./gradlew build` works on my project that i could build the apk without problem, but i don't know why it can't generate the infer report....i've tried `./gradlew assembleDebug`, which responsed the same infer system err message	yitelu	jvillard
332	2016-04-11 08:07:01	@cctanfujun After some search, that I believes there's some limitation with FB infer, which not all of the gradle build variant could work, some build variant won't work with FB infer, so in your and my cases that we saw the system err....the best way is to try to find out which gradle build variant would work, you could type `gradlew task` which would list the build variant and hope there's one …	yitelu	cctanfujun
330	2016-04-07 10:44:33	hi @mbrubin56, the python error is bad, thanks for reporting. It's hiding the real issue, which in your case is that building failed. Does the command `xcodebuild -workspace <my product>.xcworkspace -scheme <my scheme> -sdk iphonesimulator -configuration Debug build` succeed?	jvillard	mbrubin56
330	2016-04-11 10:33:28	@dleyanlin, @mbrubin56, to debug further, I need the full output of the infer run. Can you paste it, eg to gist.github.com?	jvillard	mbrubin56
330	2016-04-11 10:33:28	@dleyanlin, @mbrubin56, to debug further, I need the full output of the infer run. Can you paste it, eg to gist.github.com?	jvillard	dleyanlin
330	2016-06-13 00:22:01	@jvillard infer-out/toplevel.log [INFO] Running command /usr/local/bin/infer -- xcodebuild -workspace /Users/hujiachun684/Downloads/PALifeApp-master/PALifeApp.xcworkspace -scheme PALifeApp -configuration Debug -sdk iphonesimulator [INFO] Path to infer script /usr/local/bin/infer (/usr/local/Cellar/infer/0.8.0/libexec/infer/lib/python/infer) [INFO] Infer version v0.8.0 Copyright 2009 - present Fac…	hujiachun	jvillard
327	2016-03-31 12:22:39	Hi @wisenight, Can you please provide more information? Please include: - the command you used to run infer - the full output (please use https://gist.github.com/ or equivalent) - the contents of toplevel.log (also on https://gist.github.com/) Thanks!	jvillard	wisenight
326	2016-04-04 09:38:00	@luiscruz are sure you're getting static fields? Static fields are represented as global variables internally, not as field accesses. If you want to restrict to the current class: The surrounding type gives you a handle to restrict the attention to specific classes.	cristianoc	luiscruz
326	2016-04-06 09:29:24	It's done. Thanks @cristianoc. I've adapted the `callback_check_field_access` checker. Regarding the static field accesses I had to check the outer struct `static_fields`. Otherwise it would detect them.	luiscruz	cristianoc
326	2016-04-06 09:32:07	Thanks @luiscruz. At some point, when you get some results, let us know how you're using your checker.	cristianoc	luiscruz
326	2016-04-08 15:51:36	@luiscruz can you paste small examples to illustrate what you would like to get?	cristianoc	luiscruz
326	2016-04-11 21:17:57	Sure @cristianoc: > Methods that are annotated with @ override > Methods that are being overridden by one of their subclasses So, in this last case I don't want to flag `HelloSuper.shouldNotBeStatic` as a potential static method since it is not static so that it can be overridden by a subclass.	luiscruz	cristianoc
326	2016-04-13 16:10:42	Thanks @sblackshear. I think `Prover.get_overrides_of` will get the job done for my second problem -- Methods that are being overridden by one of their subclasses. Regarding my first problem -- Methods that are annotated with @ override -- I need to do this because I am having the following false positive. I.e., I am identifying that this method should be static: I believe that since `android.wid…	luiscruz	sblackshear
326	2016-04-14 12:32:47	I've successfully used `Prover.get_overrides_of` to skip methods that are being override in subclasses. Thanks @sblackshear! I still need to check whether a method is overriding a superclass method. I.e., I don't want to identify the method `getItemId()` in https://github.com/facebook/infer/issues/326#issuecomment-209526683 as a static candidate.	luiscruz	sblackshear
325	2016-03-31 11:54:04	@charany1 can you install javalib on its own? For example `opam pin remove infer && opam install javalib`?	jvillard	charany1
325	2016-04-19 13:43:00	Hi @charany1, any news here?	jvillard	charany1
320	2016-03-28 17:02:29	@hqzhon that works! Thanks for the help :-D	smb510	hqzhon
313	2016-03-21 14:30:04	@cristianoc by LOC I was trying to mean lines of code/simplicity. An accessor should have only one instruction. `get_proc_desc` will probably get the job done. Thanks!	luiscruz	cristianoc
313	2016-03-21 15:13:35	I'm finding this `get_proc_desc` hard to understand. @cristianoc could you give me some examples?	luiscruz	cristianoc
313	2016-03-23 17:11:14	Thanks @sblackshear. This is really cool. For the method above, `getFoo()` I have the following representation I can see that `S_*` probably means a start node, `E_*` an exit node and `I_*` an instruction node. This is pretty similar to what I can get from the dot CFG when I run with checkers enabled: ![screen shot 2016-03-23 at 16 59 04](https://cloud.githubusercontent.com/assets/1080714/1399353…	luiscruz	sblackshear
312	2016-03-21 14:07:44	@cristianoc Thank you very much for this, I must have missed the documentation on this! Very useful!	MatejBalantic	cristianoc
312	2017-03-03 11:00:31	@qmkCamel they work the same as before, only the names changed. The example above is still valid. If you specify a whitelist, only the files whose path matches the whitelist regexp will be analysed. The path is relative to the project root (see help for `--project-root`).	jvillard	qmkCamel
312	2017-03-03 12:46:24	@jvillard Thanks ! I got it .	qmkCamel	jvillard
307	2016-03-21 12:05:42	Got it! Thanks @cristianoc	luiscruz	cristianoc
304	2016-03-17 10:46:36	@liuyangc3 what's the full path from where you're running infer? The one ending "nxin-farm-web". Also, can you paste the output of `locale` here?	jvillard	liuyangc3
304	2016-03-17 14:19:28	@jvillard yes some Chinese in path	liuyangc3	jvillard
304	2016-03-17 14:25:44	@liuyangc3 python2 is quite picky about utf-8 in your environment. Right now we don't support running from a path with utf8 in it, see this old issue: #76 I'm closing this as a duplicate of #76, but please feel free to comment on that issue if you want to add something.	jvillard	liuyangc3
302	2016-03-17 19:28:35	@luiscruz FYI, we're rolling out a new framework that makes it easy to write a flow-sensitive checker if you can express your checker as an abstract interpretation. See https://github.com/facebook/infer/blob/dec843f5f53ced7a41bd3331de7be3c89a795b99/infer/src/checkers/copyPropagation.ml for an example of what these can look like. The framework is restricted to intraprocedural checkers for now, but…	sblackshear	luiscruz
302	2016-03-18 11:24:27	Thanks @sblackshear, it looks interesting. I'll take a look at that :+1:	luiscruz	sblackshear
301	2016-03-12 05:25:12	@cristianoc `@Inject` is also an alias for `FIELD_NOT_NULLABLE` isn't it? Assuming being in the same group as the others implies it suppresses the same errors: `[inject; inject_view; bind; suppress_view_nullability]`	hzsweers	cristianoc
301	2016-03-12 05:44:29	@hzsweers apologies for the code... that group is used to define annotations that have the property `ia_is_inject`, which suppresses `FIELD_NOT_NULLABLE`. In addition `@InjectView` has the property `ia_is_inject_view`, which suppresses `FIELD_NOT_NULLABLE`. So if you want both, you should modify the code for `ia_is_inject_view`. Those properties should definitely be renamed to something less conf…	cristianoc	hzsweers
301	2016-03-12 05:54:09	@hzsweers I don't know the internal details of Butter Knife. If using it leads to `FIELD_NOT_NULLABLE` reports then we should include `bind` into `ia_is_inject_view` (or the better name for it).	cristianoc	hzsweers
301	2016-03-12 06:38:21	@hzsweers thanks for the detailed explanations! Then definitely we should include `bind`. I'll make sure that `@Nullable` overrules `@Bind` if not already the case.	cristianoc	hzsweers
301	2016-03-12 06:51:26	No problem, happy to help! For the scope of this PR, should @NickFirmani just move `suppress_view_nullability` to `ia_is_inject_view` and add `bind`? Also there are some other new features in ButterKnife 7+ for resource value injection that should probably be there too, namely the following that bind reference types: Should they be added as well? They behave similarly in that they're null until `…	hzsweers	NickFirmani
301	2016-03-12 06:54:38	@hzsweers yes let's include them all.	cristianoc	hzsweers
301	2016-03-13 03:16:25	@NickFirmani I think you meant to add the butterknife annotations to `ia_is_injectview`, not `ia_is_inject`. I think `ia_is_inject` should probably just have `bind` and nothing else at this point, unless they need to be in both (@cristianoc correct me if I'm wrong) Might also be a good time to give it a more general name, like `ia_is_butterknife_binding` or something	hzsweers	cristianoc
301	2016-03-13 03:16:25	@NickFirmani I think you meant to add the butterknife annotations to `ia_is_injectview`, not `ia_is_inject`. I think `ia_is_inject` should probably just have `bind` and nothing else at this point, unless they need to be in both (@cristianoc correct me if I'm wrong) Might also be a good time to give it a more general name, like `ia_is_butterknife_binding` or something	hzsweers	NickFirmani
301	2016-03-13 03:23:00	@hzsweers Thanks for the catch!	NickFirmani	hzsweers
299	2016-03-11 16:38:20	I will take a look into those methods. If I manage to succeed I will try to write a quick tutorial. Thanks @cristianoc!	luiscruz	cristianoc
299	2016-03-13 17:40:39	@luiscruz `sil.mli` contains a brief description of each instruction: type `instr`. It's pretty basic, but it should give an idea of what instructions exist. Those are the instructions that every source language is translated to. There is one front-end for each language.	cristianoc	luiscruz
299	2016-03-14 10:29:27	Thanks @cristianoc! So, now I created a method that prints all java methods (very similar to `callback_print_c_method_calls`) and I've registered it at registerCheckers.ml. Then I ran `make` from the root directory of the repository. Apparently it did not update my infer executable. How should I proceed?	luiscruz	cristianoc
297	2016-03-09 16:47:45	thanks for the report @luiscruz!	jvillard	luiscruz
297	2016-03-09 23:11:02	No problem @jvillard! ;)	luiscruz	jvillard
296	2016-03-08 18:28:40	I was following the description in the following link: http://fbinfer.com/docs/advanced-features.html#run-internal-tests Thanks @jvillard. I will give it a try.	luiscruz	jvillard
296	2016-03-08 23:23:13	My laptop is still building which means I wasn't doing it right, previously. I believe we can close this for now. I'll re-open it if the issue persists, but probably it doesn't. Thanks for the help @jvillard and sorry for the noob question. :sweat_smile:	luiscruz	jvillard
296	2016-03-09 09:38:33	@sblackshear: Glad I can help :)	luiscruz	sblackshear
296	2016-03-11 13:49:17	@luiscruz yes, you can try reverting buck to an older version to make it work. See facebook/buck#697. The first release that removed it was v2015.11.02.01. You can revert to https://github.com/facebook/buck/releases/tag/v2015.10.26.01 to get a working version. I'll add a `.buckconfig` file to infer to prevent this problem, then close the issue.	jvillard	luiscruz
296	2016-03-11 13:50:29	Great! Thanks @jvillard!	luiscruz	jvillard
293	2016-03-07 11:54:34	@kstreee what kind of system did you run infer on?	jvillard	kstreee
292	2016-03-04 20:11:21	@sblackshear Unfortunately, it's a private project and I can't share the source code, but can maybe you tell me what to look for?	nellylam	sblackshear
292	2016-03-04 20:21:12	@sblackshear or is there any other information I can provide to help debug this?	nellylam	sblackshear
291	2016-03-07 01:45:33	@kstreee thx for your hlep, it works now	wisenight	kstreee
289	2016-02-26 16:30:39	Thanks @kstreee! maven integration is the one thing we don't have integration tests for internally, unfortunately. It would be cool to add some smoke tests on github to test that (easier to do it on the github side in this case).	jvillard	kstreee
287	2016-02-26 11:14:10	Hi @kstreee, have you tried with the latest master? there's a good chance that this issue was solved in dc52ce8158c51e22e16c36997324f6b089d6b560. Let me know if it works for you.	jvillard	kstreee
287	2016-02-27 06:18:11	@jvillard I tested above bug using `Infer version v0.7.0-379d185`, but exceptions are reported again. Some UTF-8 characters are handled well by Infer, but some other characters causes the exceptions. I will find reasons of it more.	kstreee	jvillard
287	2016-03-16 09:54:21	@kstreee, @adamhowardprice What's your locale? (`locale`) I cannot reproduce this locally, so a minimal example would help.	jvillard	adamhowardprice
287	2016-03-16 09:54:21	@kstreee, @adamhowardprice What's your locale? (`locale`) I cannot reproduce this locally, so a minimal example would help.	jvillard	kstreee
287	2016-03-16 09:56:48	Also, what's the full path of the current directory you are running Infer from? @adamhowardprice which trace do you get? @kstreee reported two different ones. Thanks!	jvillard	adamhowardprice
287	2016-03-16 09:56:48	Also, what's the full path of the current directory you are running Infer from? @adamhowardprice which trace do you get? @kstreee reported two different ones. Thanks!	jvillard	kstreee
287	2016-03-16 18:11:24	@jvillard The Infer binary lives in `/Users/spotify-buildagent/.vulcan/cache/infer-0.7.0-osx-x86_64.zip-7476817ede427b9e2a2586f57d09a216fa353117/extracted/infer/lib/python/infer` and is being invoked from `/Users/spotify-buildagent/buildAgent/work/c2c5a1e10baf8cc9` locale:	adamhowardprice	jvillard
286	2016-02-25 15:48:16	@vicmosin here's a quick summary/clarification: - current situation: infer crashes when it sees java 8-specific code (lambdas, ...) - near future: infer skips files containing java 8-specific code - one day: infer analyses and reports bugs on java 8 code Note that this discussion is about java 8 features _in the code_. For instance, it's perfectly fine to take code that is compatible with java 7 …	jvillard	crm416
286	2016-02-25 15:48:16	@vicmosin here's a quick summary/clarification: - current situation: infer crashes when it sees java 8-specific code (lambdas, ...) - near future: infer skips files containing java 8-specific code - one day: infer analyses and reports bugs on java 8 code Note that this discussion is about java 8 features _in the code_. For instance, it's perfectly fine to take code that is compatible with java 7 …	jvillard	vicmosin
286	2016-02-25 16:36:53	@jvillard thanks for fast response. so once again, near future - when it is approx? next week, next month?	vicmosin	jvillard
286	2016-03-15 08:36:04	@jvillard Also here trying to run infer 0.7.0 on an Android codebase with retrolambda and getting this same error as @crm416 . Using [me.tatarka.retrolambda:3.2.5](https://github.com/evant/gradle-retrolambda) Gradle plugin with default settings, invoking infer with Update: Ended up removing java8 features from the codebase and it now compiles and is analysed as java7.	laalto	jvillard
286	2016-03-15 08:36:04	@jvillard Also here trying to run infer 0.7.0 on an Android codebase with retrolambda and getting this same error as @crm416 . Using [me.tatarka.retrolambda:3.2.5](https://github.com/evant/gradle-retrolambda) Gradle plugin with default settings, invoking infer with Update: Ended up removing java8 features from the codebase and it now compiles and is analysed as java7.	laalto	crm416
286	2016-03-17 13:29:35	@laalto thanks for the update! We hope to have Java8 support in Infer at some point. Right now (v0.8.0), the situation should be that Infer skips Java8 files, not that it crashes. If you can provide a way for us to reproduce your issue we'll look into it.	jvillard	laalto
286	2016-03-20 20:40:18	@jvillard -- Sorry for the delay. Appreciate all the activity in this thread. To analyze my project, I was just using the recommended flow: `infer -- ./gradlew assembleDebug`. With Retrolambda in the mix, the Android build process is something like: - Run `javac` over your source files to produce Java 8 bytecode. - Retrolambda transforms the bytecode to be Java 6/7 compatible. - `dx` transforms t…	crm416	jvillard
286	2016-03-21 14:48:12	Thanks for the detailed update @crm416. Skipping Java 8 files and not crashing is the expected behaviour, there's a fix in 0.8.0 to reintroduce it. For infer to be able to analyse code compiled with retrolambda, one of these two things needs to happen: 1. Java 8 support is added to Infer (#314) 2. Support for starting from the bytecode instead of from the Java source is added to Infer (#308) 1 is…	jvillard	crm416
284	2016-02-22 17:34:08	Thanks for looking into this, @kstreee! We'll be pushing further improvements to that part of the code soon as well.	jvillard	kstreee
283	2016-02-18 13:26:14	Thanks for the report @btakeya, I managed to reproduce the issue locally, we'll look into it.	jvillard	btakeya
282	2016-02-18 11:27:19	hi @d6638219, You only pasted the line used to compile SBJsonStreamParserAdapter.m; can you please provide the actual error message as well? You can paste the entire output [here](https://gist.github.com/).	jvillard	d6638219
282	2016-02-18 11:29:41	@jvillard， /AutoHome/Plugin/Autohome_plugin5.3.2/ThirdControl/SBJson/SBJsonStreamParserAdapter.m:72:2: error: 'array' is unavailable array = nil; ^ In file included from /AutoHome/Plugin/Autohome_plugin5.3.2/ThirdControl/SBJson/SBJsonStreamParserAdapter.m:33: /AutoHome/Plugin/Autohome_plugin5.3.2/ThirdControl/SBJson/SBJsonStreamParserAdapter.h:122:25: note: declaration uses __weak, but ARC is dis…	d6638219	jvillard
282	2016-02-18 12:09:02	Hello @d6638219, Have you tried replacing `ARCHS="i386 x86_64"` with `ARCHS="x86_64"` ? Thanks	martinoluca	d6638219
282	2016-07-20 10:11:12	@galaxycoder to answer this question we need more information: - what version of infer are you using? - what is the full output of the infer command? (use https://gist.github.com/ or similar)	jvillard	galaxycoder
282	2016-07-21 05:42:11	@jvillard version 0.7, brew installed, then i install it from source, excute succeeded, but another issue occurred - #400	galaxycoder	jvillard
281	2016-02-18 13:27:20	hi @liuyangc3, we're working on fixing a similar issue, we'll keep you posted.	jvillard	liuyangc3
281	2016-03-17 02:24:14	hi, @jvillard I notice infer v8.0 releaseed, and encode issuse should be fixed in [dc52ce8](https://github.com/facebook/infer/commit/dc52ce8158c51e22e16c36997324f6b089d6b560) so I tried again on my gradle project maybe the encode issues needs be fixed more more than one place.	liuyangc3	jvillard
278	2016-03-15 17:01:32	hey @Daij-Djan, sorry for the delay. A quick search on the web suggests upgrading XCode to 7.0 or later and running `xcode-select --install` again. Could you try that?	jvillard	Daij-Djan
278	2016-03-15 20:26:41	no thats not it and the posts are wrong ;) found that too with 10.11 there is no /usr/include > On Mar 15, 2016, at 6:01 PM, Jules Villard notifications@github.com wrote: > > hey @Daij-Djan https://github.com/Daij-Djan, sorry for the delay. A quick search on the web suggests upgrading XCode to 7.0 or later and running xcode-select --install again. Could you try that? > > — > You are receiving thi…	Daij-Djan	Daij-Djan
277	2016-02-10 13:02:47	@kushalsethi you can look into [this post](https://medium.com/@Rapchik/static-analysis-build-server-for-android-with-jenkins-using-docker-bda888d4b34e#.257b2muh6) for example.	jvillard	kushalsethi
277	2016-09-13 03:19:17	Hi, @jvillard. You provide the URL(example) can not be opened.	BroderickLee	jvillard
276	2016-02-10 19:19:40	@akotulski: Thank you!	sitsofe	akotulski
275	2016-02-10 13:00:36	Hi @sitsofe, thanks for reporting this. We'll change the error message when `shasum` is not present, good catch! The second problem you raise is fixed in master (the script now suggests `opam pin add --yes --no-action infer .`), but isn't included in a release yet.	jvillard	sitsofe
274	2016-02-10 13:16:13	thanks @kenkyee!	jvillard	kenkyee
270	2016-02-09 10:26:19	@technion I sent a pull request to solve it, so if you need it right now, you can try it. It works for me. https://github.com/facebook/infer/pull/271	kstreee	technion
270	2016-03-01 02:45:16	@jimmyxu0311 Try that again after run `./configure` command.	kstreee	jimmyxu0311
266	2016-02-04 15:55:39	@MatthewBennington this looks like a different error. You need the following command to run the example you are trying to run:	jvillard	MatthewBennington
266	2016-02-04 16:00:11	@MatthewBennington There's a Hello.java in the examples/ folder that compiles as you were trying. The one in examples/hello_java/ is a bit more involved. It's documented [here](https://github.com/facebook/infer/blob/master/examples/README).	jvillard	MatthewBennington
265	2016-02-03 09:48:34	Hi @mcandre, can you tell us a bit more about what breaks if your project uses Python 3?	jvillard	mcandre
265	2016-04-19 17:58:05	There is no plan to support Python3. Python2.7 is marked as a dependency already so I'm closing this task. @mcandre you need python2.7 in your `PATH` to run infer.	jvillard	mcandre
255	2016-02-04 19:02:32	@tonycosentini: Unfortunately, you cannot use Infer and Eradicate using the same out directory because the analysis data are not compatible. This is not a theoretical limitation but it will require a good amount of changes to support this use case. Is it possible in your setting to just make a copy of `infer-out` after `infer -a capture` and before running the analysis ? Besides, I think that the…	jeremydubreil	tonycosentini
247	2016-01-26 22:23:57	Hi @tonycosentini. There is no easy support for that right now. The filtering is implemented in this file: https://github.com/facebook/infer/blob/master/infer/lib/python/inferlib/issues.py#L259 However, the `RETURN_VALUE_IGNORED` should be displayed by default. I am not sure we actually ever looked at how this check for return values behaves in Java. Are you using Infer with the `--no-filtering` …	jeremydubreil	tonycosentini
242	2016-01-22 06:52:09	Hi @MatthewBennington. The best way is probably to follow the [list of dependencies for Linux](https://github.com/facebook/infer/blob/master/INSTALL.md#infer-dependencies-for-linux) and to find the corresponding packages in RHEL.	jeremydubreil	MatthewBennington
241	2016-01-20 05:06:42	Thanks @sblackshear. I tried to run `opam switch 4.02.3` but it can't update because http://caml.inria.fr/ is currently down. I'll let you know if I get it working when I can update ocaml. Also I don't have a file called `setup.sh` in the root directory of infer. The only file called `setup.sh` I could find is `./facebook-clang-plugins/clang/setup.sh`	joshluongo	sblackshear
241	2016-01-20 17:25:33	@jeremydubreil yes, that is correct. The configure script currently doesn't check the version of OCaml, but it should.	jvillard	jeremydubreil
241	2016-01-20 21:44:44	Thanks @sblackshear, After the update I was able to build :) One issue did encounter is `build-infer.sh` gave me an incorrect command to run. The solution was to run `opam install --deps-only infer-osx-v0`. Another suggestion is that someone should add the note about it requiring OCaml 4.02.3 in the release notes and in the [dependency info](https://github.com/facebook/infer/blob/master/INSTALL.m…	joshluongo	sblackshear
241	2016-02-02 16:08:54	thanks for the report @joshluongo	jvillard	joshluongo
240	2016-01-14 03:28:25	Thanks @tonycosentini for the pull request! Yes, I think that it is legit to run `infer` as an equivalent to `infer --help`.	jeremydubreil	tonycosentini
237	2016-01-14 03:19:46	I re-ran with the code from master, android can be passed, no stuck, the problem is fixed. I hope you get better and better. Thank you very much! @jvillard @sblackshear	ronniesun	jvillard
237	2016-01-14 03:19:46	I re-ran with the code from master, android can be passed, no stuck, the problem is fixed. I hope you get better and better. Thank you very much! @jvillard @sblackshear	ronniesun	sblackshear
235	2016-01-07 10:30:47	Hi @bkangtf, Does `xcodebuild -target myTarget -configuration Debug -sdk iphonesimulator` succeed on its own? Can you paste the contents of `infer-out/toplevel.log`? Please use something like https://gist.github.com/ or pastebin et al. for text pastes as it will preserve formatting.	jvillard	bkangtf
235	2016-01-07 11:03:48	@bkangtf re: gist.github: just share the url once you've pasted it. If I understand correctly, you get the same error running `xcodebuild -target myTarget -configuration Debug -sdk iphonesimulator`. This means that this is not the right command to build your project. You first need to figure out how to compile your project from the command line. Then use `infer -- <your command here>` to run infe…	jvillard	bkangtf
235	2016-01-07 12:42:00	Hello @bkangtf, if the original command you provided fails: Then it may be that the `iphonesimulator` SDK doesn't support the required architecture. Try running and see if works, then try running infer with it. Thanks.	martinoluca	bkangtf
235	2016-04-20 15:44:57	Thanks @Coeur. @bkangtf: let us know if this didn't work for you.	jvillard	bkangtf
235	2016-04-20 15:44:57	Thanks @Coeur. @bkangtf: let us know if this didn't work for you.	jvillard	Coeur
234	2016-01-07 10:27:29	@sblackshear `./build-infer.sh` is supposed to take care of that, so I wonder what's going on. @shenruisi, can you run `./autogen.sh` and paste the output here? Also, regarding #230 my opinion is that it would be easier for you to simply get rid of the rogue `.git/` directory that must be somewhere up of where you unpacked the release of infer, then build infer from the release, as it's much fast…	jvillard	sblackshear
234	2016-01-07 10:27:29	@sblackshear `./build-infer.sh` is supposed to take care of that, so I wonder what's going on. @shenruisi, can you run `./autogen.sh` and paste the output here? Also, regarding #230 my opinion is that it would be easier for you to simply get rid of the rogue `.git/` directory that must be somewhere up of where you unpacked the release of infer, then build infer from the release, as it's much fast…	jvillard	shenruisi
234	2016-01-08 06:52:46	@jvillard i run ./autogen.sh and got output here. git repository detected, updating submodule... done generating acinclude.m4... done generating ./configure script... done you may now run the following commands to build Infer: ./configure make run `./configure --help` for more options @sblackshear i re-clone the infe git clone --recursive https://github.com/facebook/infer.git and got follow error…	shenruisi	jvillard
234	2016-01-08 06:52:46	@jvillard i run ./autogen.sh and got output here. git repository detected, updating submodule... done generating acinclude.m4... done generating ./configure script... done you may now run the following commands to build Infer: ./configure make run `./configure --help` for more options @sblackshear i re-clone the infe git clone --recursive https://github.com/facebook/infer.git and got follow error…	shenruisi	sblackshear
234	2016-03-21 14:41:42	@shenruisi are you still having issues with building Infer?	jvillard	shenruisi
232	2016-01-18 17:36:18	I am in the same situation as @joshluongo I wasn't able to compile with that flag as well.	beloso	joshluongo
231	2016-01-06 10:29:11	@cegonya thanks for your report. This is indeed the intended workflow: `./build-infer.sh` tells you how to install the opam dependencies. `opam pin add --yes --no-action .` should have created the "infer" package that opam is complaining about in your message about `opam install --deps-only infer`. See #222 for a discussion about how to improve the docs around this.	jvillard	cegonya
231	2016-01-06 14:31:47	@jvillard thank you for this information. Definitely, you need to update that documentation for required Opam modules.	cegonya	jvillard
228	2016-01-08 09:48:18	Hello @tianyutingxy, can you please provide more information about how you are getting this problem? Thanks.	martinoluca	tianyutingxy
228	2016-01-08 23:36:44	Thanks @tianyutingxy for reporting this. It seems to me that the Gradle integration is creating javac command lines with a number of file exceeding the bash limit. The current Gradle integration is mostly a proof of concept to show that we can analyze Gradle projects with Infer but is very fragile. We are working on a much more robust way to integrate Infer with Java built systems. I will update …	jeremydubreil	tianyutingxy
227	2015-12-30 09:48:02	Thank you @jberdine	RameshAran	jberdine
225	2015-12-29 00:11:31	Hi @kushalsethi. Did you follow the install instructions in [install-infer-from-source](https://github.com/facebook/infer/blob/master/INSTALL.md#install-infer-from-source) ?	jeremydubreil	kushalsethi
225	2015-12-29 09:46:08	Hello @kushalsethi, You should run infer through the build-system used to build your app. The code that will be analyzed will be the one where the build-system invokes the compiler. If the command to build your app is, for example then the command to run the analysis is Thanks.	martinoluca	kushalsethi
224	2016-01-25 05:36:58	@qiuhm How to resolve this?	itouch2	qiuhm
223	2015-12-29 09:39:43	Hello @tony-zhou, do you have an example we can run to reproduce this problem? Thanks.	martinoluca	tony-zhou
223	2015-12-30 01:59:37	Hi @martinoluca , Sorry I cannot provide the project source code. Is there the parameter I can add when run infer to print more detail. If possible I will try to provide the log for analyze	tony-zhou	martinoluca
222	2016-01-05 14:43:33	Hi @DavidAudrain, The idea here was that `./build-infer.sh` would tell you what to do in this situation: if the opam packages are missing, it fails with the following message: Perhaps the last two commands can be added to the document instead of your opam command? The (small) advantage is that this is guaranteed to remain in sync with the [opam file](https://github.com/facebook/infer/blob/45813c3…	jvillard	DavidAudrain
219	2015-12-18 19:49:56	Hi @sulthana. Do you get the same list of leaks with both tools ?	jeremydubreil	sulthana
219	2015-12-21 13:30:10	Hi @jeremydubreil, When I tested I am getting the same list of leaks with both Xcode Analyze option and Infer. This is where I got a doubt that when Apple itself is poviding options in its IDE, Why are we going for Infer? Even in Infer FAQ page, I have seen like "On iOS there is the Clang Static analyzer. Infer does some things different, in particular reasoning that spans across multiple files. …	sulthana	jeremydubreil
214	2015-12-11 09:29:19	Hello @vigneshr89, could you please provide more information, for example the console output where it gets stuck? It will help understanding more what's happening. Thanks.	martinoluca	vigneshr89
214	2015-12-11 22:23:55	@martinoluca there is no specific console output . It was xcodebuild compile command for a .m file and stopped there for around 20 mins. @jberdine I understand that it will be slower than the compiler but 90 mins and counting seemed to be way long. Facebook source code must be much bigger than mine. I am wondering how much time it takes for infer to analyze their source code. If it is faster what…	vigneshr89	martinoluca
214	2015-12-11 22:23:55	@martinoluca there is no specific console output . It was xcodebuild compile command for a .m file and stopped there for around 20 mins. @jberdine I understand that it will be slower than the compiler but 90 mins and counting seemed to be way long. Facebook source code must be much bigger than mine. I am wondering how much time it takes for infer to analyze their source code. If it is faster what…	vigneshr89	jberdine
213	2015-12-11 14:50:28	@jvillard why not update doc? i download from https://github.com/facebook/infer/releases/tag/v0.4.0, and build successfully!	veryitman	jvillard
213	2016-04-07 11:01:12	@Hellengo you can use `brew install infer` to install infer on mac os. If you want to compile infer yourself, you need to upgrade your version of ocaml. Assuming you use opam:	jvillard	Hellengo
213	2016-04-09 16:38:05	@jvillard thx，use brew install infer solve my problem, cool	Hellengo	jvillard
212	2015-12-10 10:06:28	Thanks @sblackshear I had a same issue. Should `brew install opam` be updated to `brew install opam autoconf automake` in the https://github.com/facebook/infer/blob/master/INSTALL.md#infer-dependencies-for-macosx	marukami	sblackshear
211	2015-12-08 12:03:01	@markusfisch This behaviour has just changed and we're in the process of making a new release and updating the docs. Here is the correct sequence:	jvillard	markusfisch
210	2015-12-07 13:00:56	@njafei you need to add `-a eradicate` flag to run eradicate analyzer. Eradicate only works for @Nullable annotations in java. You need to run something like this: infer -a eradicate -- ...	akotulski	njafei
210	2015-12-08 01:23:11	@akotulski so I can't use it to collect warning in Object-C in infer's log,I found something like: /InferTest/DetailViewController.m:34:15: warning: unused variable 'price' [-Wunused-variable] NSString *price; ^ 1 warning generated. but it did's show in report,can I collect warnings like this?I mean it's loged,so there is a way to collect it?	njafei	akotulski
210	2015-12-08 14:10:40	@njafei there is no equivalent of eradicate for ObjC at the moment. The warning you see is from the compiler (clang), not infer.	jvillard	njafei
210	2015-12-09 02:03:29	@jvillard get it ,thanks	njafei	jvillard
209	2015-12-11 11:49:38	Hi @NebirosFeR, could you paste the contents of infer-out/toplevel.log to help us debug this? In particular, what version of infer are you using and does this still repro with latest release or master?	jvillard	NebirosFeR
209	2015-12-15 22:01:25	@NebirosFeR you can try changing this line: https://github.com/facebook/infer/blob/master/infer/lib/xcode_wrappers/clang#L12 to and see if it helps.	jvillard	NebirosFeR
207	2015-12-01 10:15:44	Hello @TequilarTomsk, I had a better look at that and seems like the version of clang in use doesn't support that flag yet, so please update your release of Infer to a recent one that is skipping that flag and should proceed with the analysis. Thanks!	martinoluca	TequilarTomsk
207	2015-12-02 01:37:31	@martinoluca So sorry.I checked again and I think I installed the latest version v0.4.0 ;( But it always returns error: clang: error: unknown argument: '-fembed-bitcode-marker' only in case when I try to build workspace	TequilarTomsk	martinoluca
207	2015-12-02 11:34:46	@TequilarTomsk you can check which version of infer you are using with infer --version Can you post the contents of infer-out/toplevel.log from where you've run infer to help us debug?	jvillard	TequilarTomsk
207	2015-12-04 03:20:10	@jvillard Please check some log files. [toplevel.log.zip](https://github.com/facebook/infer/files/51614/toplevel.log.zip) [toplevel.log.zip](https://github.com/facebook/infer/files/51615/toplevel.log.zip)	TequilarTomsk	jvillard
207	2015-12-04 03:53:43	@jvillard Here are the screen capture when I tried to build <img width="541" alt="screen shot 2015-12-04 at 10 48 48 am" src="https://cloud.githubusercontent.com/assets/10858548/11581483/140f8088-9a75-11e5-8941-0cf79a9d9dd6.png"> <img width="780" alt="screen shot 2015-12-04 at 10 51 16 am" src="https://cloud.githubusercontent.com/assets/10858548/11581482/140ee9b6-9a75-11e5-9996-fbffca54c6bd.png">	TequilarTomsk	jvillard
207	2015-12-11 11:53:53	@TequilarTomsk sorry, that's an issue with v0.4.0 that has been addressed since (9db0648cb1d9b9512dc5c5b7c5ef68db2f891a29). Please upgrade to latest master or wait until we publish a new release (should be soon!).	jvillard	TequilarTomsk
203	2015-11-20 11:19:19	Hello @sulthana, The support for the analysis of the Watch extension is not yet implemented, we are working on it. Thanks.	martinoluca	sulthana
202	2015-11-20 11:56:06	@sulthana, @martinoluca, is this a duplicate of #203?	jvillard	sulthana
202	2015-11-20 12:09:37	@jvillard, Its not the duplicate. This is the alternate command that I tried to run Watchkit extension as a separate component Which returns the above mentioned error. I wanted to know the reason for the error and solution for the same. Please help me by giving info.	sulthana	jvillard
202	2015-11-24 13:23:06	@sulthana one thing you can do is use infer on a target that does not use the watch toolkit, as infer's version of clang does not support it yet. That said, you may have better luck with Infer's latest master, as we just upgraded clang to the latest trunk: 04e4546a918c0aa2d1a7331c7497578bfd1e149c Note that you'll have to recompile infer's clang for this version (see instructions [here](https://gi…	jvillard	sulthana
200	2015-11-11 17:04:02	Hello @andrewbutterfield, Have you installed the xcode command-line tools? If not, the command to install them is:	martinoluca	andrewbutterfield
200	2015-11-12 15:13:24	Hello @andrewbutterfield, You can use JDK 1.8 but new Java 8 constructs in source code are not supported. Feel free to reopen this issue in case the problem still persists.	martinoluca	andrewbutterfield
200	2015-11-12 15:22:15	@andrewbutterfield regarding JDK 1.8, we don't really support it yet and we encourage to use JDK 1.7. While JDK 1.8 might work for some projects, infer might crash for some projects. You are also fine with JDK 1.8 as long as you are not analyzing java code.	akotulski	andrewbutterfield
199	2015-11-09 01:33:43	@jvillard Thank you, it is work for me.	ruijun	jvillard
198	2015-11-05 09:27:38	Hello @oatsuper, About the "Failed to run InferAnalyze binary, exiting" error, you have to compile the binaries of Infer first, please follow the instructions [here](http://fbinfer.com/docs/getting-started.html). About Eclipse, there's no plugin to run Infer from the UI, but you can still run Infer on your source code through the command-line. If your project builds with gradle, and the task to b…	martinoluca	oatsuper
197	2015-11-04 14:44:46	@scarrobin this looks good, thanks!	jvillard	scarrobin
197	2015-11-24 14:07:34	Hi @scarrobin, sorry for the delay, please have a look at my line notes and after that I'll try to merge your PR.	jvillard	scarrobin
195	2015-11-04 03:49:35	@jvillard I do like this sysctl -w kern.maxfiles=20480 sysctl -w kern.maxfilesperproc=22480 ulimit -S -n 2048 It does not work then I set 100 times larger num it does not work too	wowsershan	jvillard
195	2015-11-05 03:53:45	@cristianoc solve the problem,3ks	wowsershan	cristianoc
195	2015-11-05 12:00:07	@wowsershan can you please close the issue?	jvillard	wowsershan
195	2015-11-05 12:05:42	@jvillard ok, first use issue-.-|||	wowsershan	jvillard
195	2015-11-05 12:08:07	@wowsershan no problem, thanks :)	jvillard	wowsershan
195	2016-08-16 11:02:44	@wowsershan How to solve the problem? 3ks	xukai186	wowsershan
194	2015-11-02 09:36:53	Hello @tettoffensive, Could you please provide instructions on how to reproduce this issue? Thanks!	martinoluca	tettoffensive
194	2015-11-02 21:12:57	@tettoffensive the workflow has changed. It's now: You can also [use the release](http://fbinfer.com/docs/getting-started.html) to avoid having to recompile clang and the plugin.	jvillard	tettoffensive
194	2015-11-03 09:47:25	With 6553ba237916125be8e389f46a4006ed6e92abaf the problem should be solved, since the `-gmodules` flag gets replaced with equivalent ones. Can you please check you are running the latest version? To save time, follow the instructions above, provided by @jvillard	martinoluca	jvillard
194	2015-11-03 21:46:35	@tettoffensive just to be sure, is that after running `facebook-clang-plugin/clang/setup.sh`?	jvillard	tettoffensive
194	2015-11-03 22:01:01	@jvillard Yes. I followed your instructions. I will try the release build and see if that works for me	tettoffensive	jvillard
194	2016-05-04 10:24:49	Hello @tettoffensive do you know whether your issue is now solved using our latest release? Thanks!	martinoluca	tettoffensive
190	2015-10-27 10:30:04	@RameshAran have you tried reinstalling the command-line tools? This looks similar to #132.	jvillard	RameshAran
190	2015-10-27 12:15:14	@jvillard, Thank you. Yes, its working now.	RameshAran	jvillard
189	2015-10-22 16:26:54	Hi @lumaxis, thanks for your report. From the small snippet it's not immediately obvious what's wrong, we'll look into it. PS: It seems that the project you linked to is gone [(404 here)](https://github.com/kamiro/SFHFKeychainUtils).	jvillard	lumaxis
189	2015-10-22 16:36:53	Hey @jvillard, thanks for looking into this! After being online for 3 years, the project out of all days was removed now ... weird. I updated the link in my original post to point to the part of our code where we use SFHFKeychainUtils, hope that helps debugging.	lumaxis	jvillard
188	2015-10-15 14:39:42	@vampireshj2013 what's the issue you're trying to address? Maybe this would be better as a [GitHub issue](https://github.com/facebook/infer/issues/)?	jvillard	vampireshj2013
187	2015-10-15 12:31:58	Hi @wangype, you need to compile Infer to use it. The release only contains a pre-compiled clang because that's the most time-consuming step. Please follow the instructions [here](http://fbinfer.com/docs/getting-started.html).	jvillard	wangype
182	2015-10-27 15:10:38	Hi @giacgbj, sorry for the delay. Is there any chance you could share the project you are trying to analyse, or provide a reproducible example? In "toplevel.log", the line `[u'inferJ', u'-g', u'-a', u'infer', u'javac', '[OMISSIS]']` has java files instead of `'[OMISSIS]`, right? Just checking that infer actually sees _some_ files being compiled. Lastly, you might want to have a look at #38.	jvillard	giacgbj
182	2015-10-27 21:35:32	Hi @jvillard, unfortunaly I cannot share the project: I would be probably fired :-) [OMISSIS] had a lot of file. I just installed the stable version v0.4.0 and I tried again: from the error I have now I understood that I had to increase the number of open files, as suggested in #22. However, still no issues are found. I don't know if it can help you, but _infer-out/log/analyzer_err_ contains	giacgbj	jvillard
182	2016-04-20 14:53:03	Hi @giacgbj, does the latest infer work for you? If not please re-open this issue and paste the full output of infer somewhere (such as gist.github.com). Thank you!	jvillard	giacgbj
181	2015-10-06 14:54:47	Hi @sylvestre, thanks for the suggestion. There is a fix in the facebook-clang-plugins repo: https://github.com/facebook/facebook-clang-plugins/commit/2bc8e83d2e84a0c274ad0eaf61645bfc0be1855c We'll soon include it in infer.	jvillard	sylvestre
180	2015-09-24 08:47:33	Hello @coderReview, Thanks for reporting this issue, we are actively working on a fix!	martinoluca	coderReview
178	2015-09-30 13:09:17	Hi @RahulRvR, thanks for opening a separate issue. I'm pasting what I said on #170 here: it looks like you're not using the release version of infer, so you need to compile the clang plugin (or `make -C infer java` if you're only interested in Infer for Java). Please follow the [compile instructions](https://github.com/facebook/infer/blob/master/INSTALL.md#compile-clang-and-infer-from-source). Le…	jvillard	RahulRvR
177	2015-09-14 11:36:08	Hello @swatigoel, Could you please run `infer --version` and paste here the output?	martinoluca	swatigoel
177	2015-09-14 11:56:11	@martinoluca This is the output. Infer version git-401109b4eb9d54ef8831ee953a3436ec3e2bb72e Copyright 2009 - present Facebook. All Rights Reserved.	swatigoel	martinoluca
177	2015-09-15 06:06:43	@martinoluca thanks for your support. But that also didn't work. Actually "infer" doesn't suit to our code structure. To run infer I have moved all library folders into main app folder and then ran below commands "./gradlew clean" "infer -- ./gradlew build" Now it started running without giving project root error.	swatigoel	martinoluca
177	2015-09-15 09:43:40	hello @martinoluca After running "infer -- ./gradlew build", it gets stuck after sometimes. I retried multiple times but always it gets stuck at same location. Attached is the screen-shot that displays logs after that app gets stuck for infinite time. I have to interrupt it by Ctrl+C ![selection_001](https://cloud.githubusercontent.com/assets/3157058/9873267/397363fa-5bbc-11e5-8ea8-aaa4ecf61bb7.p…	swatigoel	martinoluca
177	2015-09-15 09:48:56	Hello @swatigoel, That is the output of the debug info of gradle, and should be normal, the analysis may take some time, depending on the size of your codebase.	martinoluca	swatigoel
177	2015-09-16 04:23:12	Hello @sblackshear As I already said my main app is using 2 android app as library and 1 java library. All are at different different locations. So while running "infer -- ./gradlew build" , I was getting error related to project root. So After code checkout I moved out all library code inside my main app and updated path in settings.gradle After that I ran "./gradlew clean" command to build the …	swatigoel	sblackshear
176	2015-09-14 08:54:44	Hello @swatigoel, I think that your problem is due to a missing atdgen binary (`make[1]: atdgen: Command not found`). Make sure all your dependencies have been installed correctly (run `opam list` and check they are all there) or re-install them with the command: If they are all there and the problem persists, run: and try again.	martinoluca	swatigoel
176	2015-09-14 09:17:53	Hello @martinoluca , I run this command "eval ./opam config env" as per setup steps but I got below error: The program 'opam' is currently not installed. You can install it by typing: sudo apt-get install opam So I did sudo apt-get install opam, it installed opam but after running command "eval ./opam config env" again I got below error: [ERROR] Your version of OPAM (1.1.1) is not recent enough t…	swatigoel	martinoluca
175	2015-09-15 14:06:41	@jimmyleaf I can't reproduce the problem locally (infer doesn't crash for me with unicode characters in error message). There is one line fix that might fix your problems, could you change inferlib.py file and report back whether it helps? I'll push the patch if it fixes your problem. The potential fix: add `u` before `'{0}:{1}: {2}: {3}\n {4}\n'.format(` like so: http://pastebin.com/EvZ1Hvup You…	akotulski	jimmyleaf
175	2015-09-16 08:23:03	@akotulski I add u before '{0}:{1}: {2}: {3}\n {4}\n'.format( at infer/bin/inferlib.py line 361 save the file and I rerun infer command at terminal，and I got same error at last and I run inferTraceBugs command at Project path , display the correct result, after I choose report to display (default=0): and choose maximum level of nested procedures calls (default=max),I get same error.	jimmyleaf	akotulski
175	2015-10-27 15:36:44	@jimmyleaf can you try running infer with `LANG=C` to see if the error persists?	jvillard	jimmyleaf
175	2015-11-02 08:08:24	@jvillard I just try running infer with LANG=C get same error at last	jimmyleaf	jvillard
175	2015-11-02 21:17:21	@jimmyleaf is infer-out/toplevel.log created and if so can you copy its contents? Is there any non-ascii character in the path of the project that you are running infer on? I'm wondering if this is linked to #76.	jvillard	jimmyleaf
175	2015-11-04 02:19:43	@jvillard infer-out/toplevel.log created And i can confirm that there is no non-ascii character in the path of the project	jimmyleaf	jvillard
175	2015-11-13 17:02:56	@jimmyleaf I forgot to update this issue to let you know that your issue may now be fixed in the current master. Let me know if that works for you.	jvillard	jimmyleaf
174	2015-09-10 12:42:13	Hello @kingangelTOT, Before running `infer` you need to compile it first, please follow the instructions described here http://fbinfer.com/docs/getting-started.html to install the dependencies and compile infer	martinoluca	kingangelTOT
174	2015-09-28 16:03:19	@kingangelTOT Finally, I run infer without issue. Do not compile from source. Just use the release as follow to save your time: http://fbinfer.com/docs/getting-started.html	JohnWong	kingangelTOT
174	2015-09-30 14:12:42	@kingangelTOT Xcode 6.4 should be no problem.	jvillard	kingangelTOT
173	2015-09-16 10:04:33	Hello @kingangelTOT, It looks like a problem of paths. `infer` searches for the capture package within the lib folder, and that is not found. How did you install infer?	martinoluca	kingangelTOT
173	2015-09-30 13:07:00	closing for now. feel free to reopen with more info as per @martinoluca's question.	jvillard	martinoluca
172	2015-09-09 08:34:23	Hello @zlychelsea, This issue is the same as the one reported in https://github.com/facebook/infer/issues/170 Please make sure you follow the instructions in http://fbinfer.com/docs/getting-started.html to compile and install infer and its dependencies.	martinoluca	zlychelsea
170	2015-09-07 09:58:07	Hello @feilongzheng, You should first compile Infer before running it. Please follow the instructions in http://fbinfer.com/docs/getting-started.html to compile and install Infer.	martinoluca	feilongzheng
170	2015-09-07 10:42:51	Thank you @martinoluca I did what you said.There is my console information: MacBook-Pro:~$tar xf /Users/xfeng/Downloads/infer-osx-v0.3.0.tar.xz MacBook-Pro:~$cd infer-osx-v0.3.0/ MacBook-Pro:~/infer-osx-v0.3.0$make -C infer make -C src clang sed -e 's/@MAJOR@/0/g' \ -e 's/@MINOR@/2/g' \ -e 's/@PATCH@/0/g' \ -e 's/@GIT_COMMIT@/37a4709a0f2be7b23a29950a2d6345040b67b8eb/g' \ -e 's/@GIT_BRANCH@/master…	feilongzheng	martinoluca
170	2015-09-23 13:10:44	Hi @RahulRvR, please try running to configure your PATH environment variable, then try again.	martinoluca	RahulRvR
170	2015-09-23 19:00:53	@martinoluca I get the following error when I run make -C infer Error : make -C src clang GIT_COMMIT=$(git rev-parse HEAD 2> /dev/null || printf "unknown commit"); \ GIT_BRANCH=$(git rev-parse --abbrev-ref HEAD 2> /dev/null || printf "unknown branch"); \ UNKNOWN="-unknown"; \ if [ -e "/Users/vijayr/Downloads/infer/.release" ]; then \ UNKNOWN=""; \ fi; \ GIT_TAG=$(git tag --points-at HEAD 2> /dev/…	RahulRvR	martinoluca
170	2015-09-30 13:01:54	@jollychang there is no error message in the logs you pasted. Can you please paste the full logs? You can also use https://gist.github.com/ for text pastes such as this. @RahulRvR it looks like you're not using the release version of infer, so you need to compile the clang plugin (or `make -C infer java` if you're only interested in Infer for Java). Please follow the [compile instructions](https:…	jvillard	jollychang
170	2015-09-30 13:01:54	@jollychang there is no error message in the logs you pasted. Can you please paste the full logs? You can also use https://gist.github.com/ for text pastes such as this. @RahulRvR it looks like you're not using the release version of infer, so you need to compile the clang plugin (or `make -C infer java` if you're only interested in Infer for Java). Please follow the [compile instructions](https:…	jvillard	RahulRvR
170	2015-10-09 03:40:27	@jvillard https://gist.github.com/jollychang/7eab752eafa029ea348f	jollychang	jvillard
170	2015-10-09 10:09:46	@jollychang what version of clang and Xcode are you using? You can check with: There seems to be a mismatch between the versions of Xcode and the command-line tools. See eg [here](https://github.com/glfw/glfw/issues/559) for a similar-looking issue.	jvillard	jollychang
170	2015-10-09 11:10:55	@jollychang I think you may have too old clang in facebook-clang-plugins. Could you run `facebook-clang-plugins/clang/bin/clang --version` from top of infer directory? We updated clang version there some time ago and you'd need to recompile clang (which takes some time)	akotulski	jollychang
170	2015-10-12 13:34:28	@jollychang there is a new version of clang in the infer repo. You need to recompile clang: See also infer's [INSTALL.md](https://github.com/facebook/infer/blob/master/INSTALL.md#compile-clang-and-infer-from-source).	jvillard	jollychang
170	2015-10-13 03:47:16	Thanks @jvillard after update repo(d360ba7776bdd6f16458ba8c3516850a9b5f0c31) and is successful, but `./compile-fcp.sh` failed, log as below: https://gist.github.com/jollychang/4dfcd09a15a96bb691b8	jollychang	jvillard
170	2015-10-13 16:24:44	@jollychang can you try the following and let me know if it helps? This looks like a problem in our Makefiles, thanks for reporting it.	jvillard	jollychang
170	2015-10-16 12:45:25	@jollychang you may need to reinstall the command-line tools: see #132	jvillard	jollychang
170	2015-10-28 09:41:18	@jvillard after `xcode-select --install` , it works!! Thanks	jollychang	jvillard
169	2015-09-17 09:39:19	Hello @sacrificar, could you please paste here the output of `opam list`? Thanks	martinoluca	sacrificar
168	2015-09-01 09:17:10	@lzhenyu0 this is intended behavior. We provide releases with prebuilt clang and facebook-clang-plugins, but you need to build the rest from source we provide in the release (it should be fairly quick) The full installation process is described here: http://fbinfer.com/docs/getting-started.html Please remember to install all dependencies: https://github.com/facebook/infer/blob/master/INSTALL.md#i…	akotulski	lzhenyu0
167	2015-09-01 14:40:30	Hi @marcinwyszynski, thanks for your report. The actual issue is that our Makefile currently does not work if git is not installed! The error message `Infer is not tracked, not updating backend/version.ml` is misleading here. For now, simply install git (`apt-get install git`). This should fix the problem and allow you to build Infer.	jvillard	marcinwyszynski
165	2015-08-25 02:13:24	@jeremydubreil not a big file, about 7kb	wanyukang	jeremydubreil
165	2015-08-26 06:04:04	@sblackshear sorry can't send the whole product codes, but one file AboutActivity.java maybe is Allowed. I will send the file to your mailbox, and the command I'm running is infer -- ./gradlew clean build	wanyukang	sblackshear
165	2015-11-11 15:30:34	I haven't been able to reproduce this issue with the file from @wanyukang. @shbi, would you mind sending the package-info.java file that is causing trouble for you?	sblackshear	wanyukang
165	2015-11-11 15:30:34	I haven't been able to reproduce this issue with the file from @wanyukang. @shbi, would you mind sending the package-info.java file that is causing trouble for you?	sblackshear	shbi
164	2015-08-26 11:00:08	Hi @liaohuqiu, thanks a lot for your contribution, this is great! We'd be happy to link to your website. We recently updated the website. Would you mind getting the translation up to date before we link to it? In particular http://infer.liaohuqiu.net/docs/getting-started.html and http://infer.liaohuqiu.net/support.html, especially the first one since these instructions are no longer valid and poi…	jvillard	liaohuqiu
164	2015-09-08 06:55:54	Hi @liaohuqiu I've read docs http://infer.liaohuqiu.net/docs/getting-started.html and http://fbinfer.com/docs/getting-started.html. There is a lot of differences between them.	feilongzheng	liaohuqiu
164	2015-10-28 16:44:13	@liaohuqiu that's great to hear! Unfortunately only contributors with push access can be assigned issues from GitHub.	jvillard	liaohuqiu
164	2016-04-20 13:37:24	Hi @liaohuqiu, do you have any news about updating your website? The installation instructions are out of date and this is causing confusion for our users (see eg #342). Many thanks.	jvillard	liaohuqiu
163	2015-08-26 15:13:22	Hi @romanoaugusto88, This seems like a bug in Infer. Thanks for reporting it! - Could you please post the contents of infer-out/toplevel.log? - Can you try running `./gradlew clean && OCAMLRUNPARAM=b infer -- ./gradlew build` and paste the result?	jvillard	romanoaugusto88
163	2015-08-26 19:38:56	Hey @jvillard, here is the outputs. Hope it helps: `infer-out/toplevel.log`: > [INFO] Running command /home/romano/infer-linux64-v0.3.0/infer/bin/infer -- ./gradlew build > [INFO] Path to infer script /home/romano/infer-linux64-v0.3.0/infer/bin/infer (/home/romano/infer-linux64-v0.3.0/infer/bin/infer) > [INFO] Infer version v0.3.0 > Copyright 2009 - present Facebook. All Rights Reserved. > > [INF…	romanoaugusto88	jvillard
163	2015-09-21 13:54:42	Hi @sylvestre, Could you try pulling the latest Infer code, recompiling, running it again, and reporting the result? a62c71290b4f03db93277fe8abc01911631277c0 added a better error message that should help us debug this problem.	sblackshear	sylvestre
163	2015-09-21 14:54:54	@sblackshear infer built. The error message is indeed much better: _The project root /var/lib/jenkins/workspace/fennec-infer/obj-arm-linux-androideabi/build/annotationProcessors is not a prefix of /var/lib/jenkins/workspace/fennec-infer/build/annotationProcessors/AnnotationInfo.java_ but I am not sure infer is right here (it worked with 0.1.0)	sylvestre	sblackshear
162	2015-08-12 09:26:28	@b0207191 hi, did you run `make clean` before `infer -- make xxx`? Infer needs to capture whole compilation process. More information about this (including --incremental flag for incremental builds) here: http://fbinfer.com/docs/infer-workflow.html	akotulski	b0207191
162	2015-08-13 08:25:36	Hello @b0207191, Could you please post one of the clang commands that your Makefile executes? This will help us troubleshooting. Thanks.	martinoluca	b0207191
162	2015-08-14 00:56:57	@martinoluca thanks for your suggestion, i have still two questions first. how infer change the PATH environment variable, i echo the $PATH and found it is appended the cross-compile tool directory, is it enough echo $PATH /home/infer/infer/bin:/usr/local/sbin:/usr/local/bin:/usr/sbin:/usr/bin:/sbin:/bin:/usr/games:/usr/local/games:/home/11xprj/rgosm-build/.toolchain-x86_32/x86_32/bin(<- last seg…	b0207191	martinoluca
162	2015-08-19 08:52:36	Hi @b0207191, You probably don't need to use dest-$CC to compile infer and the facebook-clang-plugins. (The error you get is because your dest-$CC is indeed too old) The Makefile you pasted does not seem to contain any build rules, it just calls other Makefiles. To be able to help, it would be great to see an example invocation of the compiler as called by your Makefiles. One possibility for your…	jvillard	b0207191
162	2015-08-20 01:05:23	@jvillard yes,the project do the compile by call 'makefile' in every directory Recursively one 'makefile' look like this: include $(top_srcdir)/Rules.mk LIB_CLI_VER := 1.0.0 DLIB_FLAGS = -fPIC -shared -lpthread -lrt TAG := xxx.so ELF := $(TAG).$(LIB_CLI_VER) SRC := $(shell find -name '_.c') DEPEND = $(shell find -name '_.d') OBJ = file1.o file2.o .... filen.o %.o: %.c $(CC) -c -fPIC $(CFLAGS) -Wa…	b0207191	jvillard
162	2015-08-21 01:19:16	@jvillard well, although i can try 'infer -- make CC=clang xxx', i haven't all the codes in the project, the code of mine need to link other .so(dynamic library) of other components , so the log occur in linking parse: --- ## /usr/bin/ld: skipping incompatible build/prj_nic-x86-32/images/rootfs/lib/libxxx.so when searching for -lxxx i think if i want to use infer, i should get all the code of pro…	b0207191	jvillard
162	2015-08-31 14:21:36	@jvillard thank you for advise all above. i made a try under 32bit-ubuntu enviroment and had successfully to run infer the project inspite there are most false positive in result. by the way, can infer now only detect null pointer reference and memory(resouce) leak ? i think since its working manner is similiar to coverity, it should discover many bugs in the future.	b0207191	jvillard
161	2015-08-08 11:48:35	Hi @b0207191, which version of infer and the facebook-clang-plugins are you using? Can you try with the latest git master of infer?	jvillard	b0207191
161	2015-08-10 01:35:41	hi @jvillard thanks for your advice, i replace the facebook.zip with the version you mentinoed, it compiled correctly now!	b0207191	jvillard
158	2015-07-27 08:47:49	Hello @chenjinying, Do you have `m4` installed on your machine? Please run `m4 --version` and check if you get version information about it. Thanks.	martinoluca	chenjinying
158	2015-08-26 11:07:43	Hi @chenjinying, did @martinoluca's suggestion solve your issue?	jvillard	martinoluca
158	2015-08-26 11:07:43	Hi @chenjinying, did @martinoluca's suggestion solve your issue?	jvillard	chenjinying
157	2015-08-06 16:27:03	@sbennett1990 is your `/tmp` partition mounted with the `noexec` option by any chance?	jvillard	sbennett1990
157	2015-08-26 11:05:32	@sbennett1990 any more blockers related to this issue?	jvillard	sbennett1990
156	2015-07-22 13:23:52	Thanks @rahulparsani!	jvillard	rahulparsani
154	2015-07-22 17:12:25	Hi @vikhyat. It is in theory possible to use annotations with Infer but so far we did not need it. Do you have a concrete example in mind where using annotations in the models would be good ?	jeremydubreil	vikhyat
153	2015-07-22 03:51:45	You are the man @hckhanh :) Yours works like charm. Thank you. This is my code which is like yours:	Hesamedin	hckhanh
153	2015-07-22 06:24:02	@hckhanh Do you have any idea how to cache it on travis in order to prevent installation each time? i'm not sure it's possible but it's good idea to be able to create Ubuntu custom snapshot based on our needs. Then we always are able to initialize it once and use it when new PR created. Is that possible?	Hesamedin	hckhanh
153	2015-08-26 11:10:24	Hi @Hesamedin, is it ok to close this issue or do you have more questions to be addressed?	jvillard	Hesamedin
153	2015-08-26 11:12:37	@jvillard hey dude, yup. go for it! :+1:	Hesamedin	jvillard
151	2015-07-18 08:42:25	@facebook-github-bot Done it.	DoctorQ	facebook-github-bot
151	2015-07-22 16:46:10	Hi @DoctorQ, could you tell me a bit more about how you envision that people will use this docker image? Thanks!	jvillard	DoctorQ
151	2015-08-04 19:53:05	Hey @jvillard. I was just looking for a docker image, so I thought I would share my use case. - I want to try infer for the first time and running a docker image is a single command. (Only helps people already familiar with docker, but that's a growing number of people.) - I want to spin up a VPS for CI that can run infer & act as a git remote. Building this on docker, makes it portable and shara…	iainsmith	jvillard
150	2015-09-17 19:41:18	@denizt Yes, Infer now supports the java.lang `@SuppressWarnings` [annotation](http://docs.oracle.com/javase/7/docs/api/java/lang/SuppressWarnings.html). You can write `@SuppressWarnings("infer")` or `@SuppressWarnings("null")` on a method/class to suppress all warnings on the method/methods belonging to the class. This does indeed seem to be very similar to the FindBugs feature you mention. Hope…	sblackshear	denizt
150	2016-01-21 19:14:20	Have anyone successfully used the `@SupressWarnings` annotation with Java infer? Tried both 0.5.0 and 0.6.0 and it still gives false positives on closing a `InputStream`. @sblackshear this is supposed to work, right?	sveinungkb	sblackshear
150	2016-01-21 19:17:43	Hi @sveinungkb. Which build system are you using ?	jeremydubreil	sveinungkb
150	2016-01-21 22:23:41	@jeremydubreil sorry for the potential spam, but forgot to mention you so not sure if github sent any response email.	sveinungkb	jeremydubreil
150	2016-01-21 22:58:39	Thanks for the update @sblackshear, what are my options for whitelisting a file/class/method today? Any issue I can follow?	sveinungkb	sblackshear
148	2015-07-16 23:07:47	Hi @tettoffensive. I don't understand the issue. Is there a way we can reproduce this on a small example ?	jeremydubreil	tettoffensive
148	2016-04-20 19:41:41	Hi @tettoffensive, we have implemented support for nested blocks since you created this issue. I'm closing this issue because we think this has been addressed. Please feel free to reopen if you think there's still an issue in the current version of infer.	jvillard	tettoffensive
147	2015-07-16 09:33:07	Hello @guafei, could you please provide the error reported by xcodebuild? Usually there's a more detailed error message above the one you've just pasted. Thanks.	martinoluca	guafei
147	2015-07-16 09:49:28	Hi @martinoluca, The error message is "The following build commands failed: CompileC /Users/guafei/Library/Developer/Xcode/DerivedData/Mogujie4iPhone-fdcbfyexveuuwwfyasfuhajbixfl/Build/Intermediates/Pods.build/Debug-iphoneos/Pods-Mogujie4iPhone-DDIMSDK.build/Objects-normal/armv7/CAStreamBasicDescription.o DDIMSDK/IOSDuoduo/IOSDuoduo/Voice/manager/PublicUtility/CAStreamBasicDescription.cpp normal …	guafei	martinoluca
147	2015-07-16 15:37:58	Hi @martinoluca , Sorry for forgeting to provide key message, I have followed you steps, clean the project then build it, but the error message is "In file included from /Users/guafei/Desktop/Mogujie/projects/mogujie-iphone/Pods/DDIMSDK/IOSDuoduo/IOSDuoduo/Voice/manager/PublicUtility/CAXException.cpp:47: In file included from /Users/guafei/Desktop/Mogujie/projects/mogujie-iphone/Pods/DDIMSDK/IOSD…	guafei	martinoluca
147	2015-07-17 10:09:29	Hi @martinoluca, @jeremydubreil, @dulmarod My project has builded and analyzed successful, it is great, keep in touch and have a good weekend. Regards & Thanks	guafei	martinoluca
147	2015-07-20 12:42:41	Hello @guafei, Please feel free to share here how you solved the issue, so that other people can do the same in case they encounter a similar problem. Thanks.	martinoluca	guafei
146	2015-07-16 09:30:28	Hello @roywu01, Do you have Xcode installed on your computer? If it is installed, can you please check the output of `xcrun --version`? Thanks.	martinoluca	roywu01
146	2015-07-24 13:08:54	@roywu01 You can't use Apple developer tools on Linux, because they were build to run on OS X. You would have to run a mac in order to analyse Xcode projects using infer or any other tool for that matter. Please report back after you tried replicating this on a Mac, otherwise I propose to close this issue.	anthonymonori	roywu01
145	2015-08-27 14:28:01	Thanks @denizt, I have a few nits.	jvillard	denizt
145	2015-08-28 08:46:51	@jvillard I believe I have addressed all your comments. Can you ptal?	denizt	jvillard
145	2015-09-30 13:15:50	Thanks, @denizt. Will merge.	jvillard	denizt
144	2015-07-16 09:42:06	Hello @zekey2005, Could you please paste here the error message provided by xcodebuild? Usually it's located above the one you've just pasted. By just looking at this paste, try also running the infer command with `-sdk iphonesimulator -configuration Debug`. Thanks	martinoluca	zekey2005
144	2015-07-20 06:49:17	Hi @martinoluca , I have tried many ways to compile ,such as: infer -- xcodebuild -target ttpic -configuration Release -sdk iphoneos or infer -- xcodebuild -target ttpic -configuration Release -sdk iphonesimulator,both failed. error message is the same as above	zekey2005	martinoluca
141	2015-07-13 20:59:44	Hi @denizt. Thanks for reporting this. Yes, Infer does not currently analyses the standard libraries. It only analyses what gets compiled and does not know what `TextUtils.isEmpty` does in this case. It especially does not know that `TextUtils.isEmpty(states)` returns `true` when `statues == null`. I am keeping this task opened for now as we may start to analyse some part of the standard library …	jeremydubreil	denizt
140	2015-07-13 09:20:51	@dulmarod thanks	DoctorQ	dulmarod
139	2015-07-13 21:03:34	@hckhanh: There is a discussion about this in https://github.com/facebook/infer/pull/126	jeremydubreil	hckhanh
139	2015-08-26 17:31:57	@hckhanh there is now a `--fail-on-bug` flag you can pass to Infer to do what you want.	jvillard	hckhanh
139	2015-08-27 01:22:20	Thank you, @jvillard Have a nice day :D	hckhanh	jvillard
138	2016-04-20 17:32:25	@mk270 didn't realise that at all, my bad. What I meant was that it's unlikely we'd ever want to fix that, since as you mentioned it's such a weird case of pointer-passing, about which you'd like to be warned... We can leave this issue open anyway, maybe it was a bit hasty of me to close it. It would indeed be better if infer reported a different error message here after all!	jvillard	mk270
133	2015-07-10 13:31:32	Hi @royburns, Could you please explain a bit more how to repro your issue? Thanks	martinoluca	royburns
132	2015-07-10 10:04:35	Hello @tettoffensive, Have you installed the command-line tools? If not, could you please try running:	martinoluca	tettoffensive
131	2015-07-11 09:52:18	@jvillard ptal	denizt	jvillard
130	2015-07-09 04:14:38	@jvillard Error still display as root.	DoctorQ	jvillard
130	2015-08-26 11:19:57	Hi @DoctorQ, could you provide more information so I can try and reproduce your issue? For instance, what distribution are you using? Are you running these commands from a docker instance or similar?	jvillard	DoctorQ
128	2015-07-08 06:07:11	@rdtorres: Thanks for reporting it. This is indeed a false positive in this particular case because the map is empty when calling `main`. Infer does not compute class invariants but we are working on this. As you said, it is in general difficult to know that maps cannot contain null elements. So Infer should report a possible NPE on the following example:	jeremydubreil	rdtorres
127	2015-07-07 02:16:26	@ryanseys: Thanks for reporting this. The issue was that we were only matching the charset with uppercase, and not lowercase. I will fix this.	jeremydubreil	ryanseys
126	2015-07-13 13:29:56	Hi @tgummerer, thanks for your diff! We're still in discussion about what to do and others have requested this feature as well (eg, #139). We'll likely want to gate this behaviour behind a command-line option to Infer. Moreover, it would be good to implement this for other modules than just buck so that Infer behaves consistently on different build systems.	jvillard	tgummerer
126	2015-07-13 21:36:46	@jvillard thanks for having a look! Maybe it could be hidden behind a `--exit-code` flag. I don't use infer with any of the other modules currently, but if there is interest in including this I could try to add to them as well. @jeremydubreil That makes sense, I didn't think about that use case. Thanks for the example. Personally I would prefer to avoid an extra script on the CI server though.	tgummerer	jvillard
126	2015-07-13 21:36:46	@jvillard thanks for having a look! Maybe it could be hidden behind a `--exit-code` flag. I don't use infer with any of the other modules currently, but if there is interest in including this I could try to add to them as well. @jeremydubreil That makes sense, I didn't think about that use case. Thanks for the example. Personally I would prefer to avoid an extra script on the CI server though.	tgummerer	jeremydubreil
126	2015-08-26 17:34:26	@tgummerer in the end I implemented something slightly more general that works for any infer module, not just buck: e63269fa14f360249612407d13cd47e35566ec48 Feel free to reopen this PR if needed.	jvillard	tgummerer
126	2015-08-27 07:19:12	@jvillard thanks, I like this solution better than mine :)	tgummerer	jvillard
124	2015-10-23 16:54:04	@joshualan you probably need to run `eval $(opam config env)` to add opam to your PATH, etc. To avoid doing this every time you open a new console, you can install opam:	jvillard	joshualan
124	2015-11-14 01:41:34	~~@joshualan were you able to resolve the atdgen issue? @Polyg0n - where did you find the atdgen path to add to PATH?~~ Nevermind...looks like some dependencies were missing	vinnybad	joshualan
123	2015-07-02 13:18:55	@suojingchao You can try:	jvillard	suojingchao
122	2015-08-17 02:39:06	Hey @jvillard anything we can do to help with this?	rahulparsani	jvillard
121	2015-07-06 21:52:24	@startthread: sounds like a lot of time indeed. Which build system are you using ?	jeremydubreil	startthread
119	2015-06-30 08:56:45	Hi @don59, does `gradle build` work on its own? You need gradle version at least 1.7 for this build script (check with `gradle -version`).	jvillard	don59
118	2015-07-01 09:42:06	@ddino thanks for you, of course, including @dulmarod's reply..very helpful. But, another question introduced.. @ddino could u give me some examples to explain "for example null pointer dereference" just u referred above, till I know, I think Coverity do the most npe check.. findbugs analyzed result mostly is just its subset .. so “ For this reason many large companies employing static analysis u…	GeekMin	dulmarod
118	2015-07-01 09:42:06	@ddino thanks for you, of course, including @dulmarod's reply..very helpful. But, another question introduced.. @ddino could u give me some examples to explain "for example null pointer dereference" just u referred above, till I know, I think Coverity do the most npe check.. findbugs analyzed result mostly is just its subset .. so “ For this reason many large companies employing static analysis u…	GeekMin	ddino
116	2015-06-30 03:31:50	@dulmarod: if CFReadStreamCopyError returns null...what will happened?	GeekMin	dulmarod
114	2015-06-30 09:12:35	@tianyutingxy you can either wait until we create new release or patch your infer with this change: https://github.com/occho/infer/commit/7219f81bf7a0902e23ee9d852929a0cecf08993c It's a change to scripts so you don't need to recompile anything.	akotulski	tianyutingxy
114	2015-06-30 09:14:29	@akotulski Thanks! I try this command "infer -- javac -J-Duser.language=en Hello.java", it's ok.	Stupidcoding	akotulski
113	2015-08-04 05:46:19	@mdelapenya you are right, need `gradle clean` first.	solome	mdelapenya
113	2015-08-26 11:35:19	@sukeshsalian can you try again with the latest version of Infer, and paste the contents of `infer-out/toplevel.log` somewhere?	jvillard	sukeshsalian
112	2015-07-02 03:06:26	Hello @dulmarod, I upgrade infer version to v0.2.0, when I input command "make -C infer" ,it comes out error message "File "_none_", line 1: Error: Files java/jAnnotation.cmx and /Users/guafei/.opam/4.01.0/lib/javalib/javalib.cmxa make inconsistent assumptions over implementation Javalib_pack" Could you kindly help me to solve it, thanks a lot.	guafei	dulmarod
112	2015-07-02 03:13:04	@guafei: do you still get the same issue if you try with `make -C infer clean && make -C infer` ?	jeremydubreil	guafei
112	2015-07-02 05:33:23	Hi @jeremydubreil You suggestion is great, but I meet an other problem that analyze my project,it builds failed with infer ,while xcode can build success, the error message is "The following build commands failed: CompileC build/TargetName.build/Debug-iphonesimulator/TargetName-WithoutWatch.build/Objects-normal/i386/SearchWordsCell.o TargetName/Classes/Modules/SearchWordsCell.m normal i386 object…	guafei	jeremydubreil
112	2015-07-08 10:39:01	Hello @guafei, I suspect the problem is related with the fact that in the presence of CocoaPods, you should use the xcworkspace and not the xcodeproj; please try running a command like this (customize according to your project): you can find the right scheme running:	martinoluca	guafei
112	2015-07-16 09:05:40	@martinoluca thanks，you give me a trail to further study xcodebulid. I have a question that how can I user infer avoid to compile my c++ code in my project, I meet the problem when I build my project that " CompileC /xxx/CADebugMacros.cpp normal armv7 c++ com.apple.compilers.llvm.clang.1_0.compiler (2 failures)". assign to @dulmarod and @jeremydubreil, hope to get feedback, thanks.	guafei	dulmarod
112	2015-07-16 09:05:40	@martinoluca thanks，you give me a trail to further study xcodebulid. I have a question that how can I user infer avoid to compile my c++ code in my project, I meet the problem when I build my project that " CompileC /xxx/CADebugMacros.cpp normal armv7 c++ com.apple.compilers.llvm.clang.1_0.compiler (2 failures)". assign to @dulmarod and @jeremydubreil, hope to get feedback, thanks.	guafei	martinoluca
112	2015-07-16 09:05:40	@martinoluca thanks，you give me a trail to further study xcodebulid. I have a question that how can I user infer avoid to compile my c++ code in my project, I meet the problem when I build my project that " CompileC /xxx/CADebugMacros.cpp normal armv7 c++ com.apple.compilers.llvm.clang.1_0.compiler (2 failures)". assign to @dulmarod and @jeremydubreil, hope to get feedback, thanks.	guafei	jeremydubreil
112	2015-08-26 11:41:59	@guafei the way Infer works is by following what the build system of your project does, so to prevent Infer from analysing c++ files, you have to modify your build system to not compile them. Or you can try this untested trick: This will hardcode the c++ compiler to be, eg, /usr/bin/clang++ instead of just clang++. This will prevent Infer from replacing clang++ with its own clang and make this st…	jvillard	guafei
112	2015-08-31 02:07:50	Hi @jvillard I have fixed this issue through changing my cpp code, not to prevent Infer from analysing c++ files, I meet the problem which is caused by macro. Thanks for your reply, your suggestion may help others.	guafei	jvillard
111	2015-06-26 14:34:04	@jvillard Yes, just noticed it. Sorry.	Anakros	jvillard
111	2015-06-26 14:35:35	@Anakros no worries, I just commented in case someone else gets the same error and ends up here :)	jvillard	Anakros
110	2015-06-26 13:02:50	Hi @GlenG1898, try installing the command-line tools with `xcode-select --install`. Let me know if this helps.	jvillard	GlenG1898
110	2015-06-26 13:25:07	@jvillard It helps, Thanks!	GlenG1898	jvillard
109	2015-06-26 08:29:01	Thank you @dulmarod . Yes the folder location was wrong. I have changed the folder and when I compile the AppDelegate.m file, there is an error. ![screen shot 2015-06-26 at 1 55 39 pm](https://cloud.githubusercontent.com/assets/11853648/8373535/6ab3bd52-1c0b-11e5-9655-e6c04de5d2ce.png) Please help.	Debhora	dulmarod
109	2015-06-26 10:23:40	@Debhora it probably doesn't answer your question, but are you using --incremental mode? The analysis should be much faster then since you don't have to clean&rebuild the project every time you change something. More info about incremental vs non-incremental here: http://fbinfer.com/docs/infer-workflow.html	akotulski	Debhora
109	2015-06-26 10:32:49	@dulmarod Yes I can use incremental mode instead of compiling each time. The CustomNavBar files are in different folder to maintain clean code. Please help. What if there are dependencies in a file from various other files that are present in different folder.	Debhora	dulmarod
109	2015-06-26 11:18:26	@dulmarod : Thank you . I tried the above format. It extended to a very large command, but due to a framework, I ran into the error below, please help. BLRMC-C02L26E6DR53:AppDelegate debhora.souza$ clang -c AppDelegate.m -isysroot `xcode-select -p`/Platforms/iPhoneSimulator.platform/Developer/SDKs/iPhoneSimulator.sdk -mios-simulator-version-min=8.2 -I /Users/debhora.souza/fk-ios-app/xyz/Classes/C…	Debhora	dulmarod
109	2015-06-26 11:52:28	@Debhora you said analyzing whole project was too slow for you and hence you want to analyze one file only. Was it too slow when using incremental build (infer --incremental -- BUILD_CMD)? It might solve all your problems without getting deep into compiling single file via very long command line. Note: you shouldn't clean build in between runs.	akotulski	Debhora
109	2015-06-26 11:56:14	Yes, @Debhora, I would suggest to use incremental mode as @akotulski is suggesting. That will make the analysis faster. I don't know how I can help you further with compiling one file.	dulmarod	akotulski
109	2015-06-26 11:56:14	Yes, @Debhora, I would suggest to use incremental mode as @akotulski is suggesting. That will make the analysis faster. I don't know how I can help you further with compiling one file.	dulmarod	Debhora
109	2015-06-26 12:17:57	@akotulski Yes. But I just wanted to know if there is a way to analyse a single file. Yes, I understand that incremental mode is faster, after the first analysis. I just wanted to know if there is a way to analyse a single file (.m file). If there is please let me know for POC ;).	Debhora	akotulski
109	2015-06-26 12:22:01	@dulmarod @akotulski Yes, I am aware that incremental mode is fast after first analysis. Just wanted to know if there is a way to analyse a single file , that has dependencies with other files which are present in different folders. I wanted to know if it possible, for a POC ;) Thank you for the patience.	Debhora	dulmarod
109	2015-06-26 12:22:01	@dulmarod @akotulski Yes, I am aware that incremental mode is fast after first analysis. Just wanted to know if there is a way to analyse a single file , that has dependencies with other files which are present in different folders. I wanted to know if it possible, for a POC ;) Thank you for the patience.	Debhora	akotulski
108	2015-06-26 14:47:45	@since1987 do you have a working java install? Please provide the outputs of Also, you do not need to run `make -C infer java` with `sudo`.	jvillard	since1987
108	2015-06-26 16:53:41	The issue seems to be when building the models for Java. @since1987 : what happen if you do not use `sudo`, and just `make -C infer java` ?	jeremydubreil	since1987
108	2015-06-27 15:09:17	@jeremydubreil permission denied. I deleted my source and did the instructions again,this time also throw error when I execute 'make -C infer java ![aaea8463-3786-46ac-bdec-ff7e8a1eb7e8](https://cloud.githubusercontent.com/assets/9626161/8392568/58ca5454-1d21-11e5-8056-41345dc3e46d.png) ![a01ec9ea-6ae5-445a-b213-49d66dc0c6fb](https://cloud.githubusercontent.com/assets/9626161/8392573/7ec77150-1d2…	since1987	jeremydubreil
108	2015-06-29 09:31:16	@since1987 it looks like you need to adjust permissions in the directory where infer is located. Regarding compilation errors - are you using non-english locale? If you do, please fetch newest code because https://github.com/facebook/infer/pull/94 might help you. You could also try using our prebuilt binaries if you just want to try out infer: https://github.com/facebook/infer/releases	akotulski	since1987
108	2015-08-26 11:43:57	@since1987 is it ok to close this issue or is Infer still not working for you after upgrading?	jvillard	since1987
107	2015-06-29 09:19:27	@jvillard this alls appears with system headers like UIKit or Foundation.h. I agree that the best use here is to build the whole project via the infer command. @dulmarod yes, both xCode and command line tools are installed, Cocoapods is also used within the project.	emkou	jvillard
107	2015-06-29 09:19:27	@jvillard this alls appears with system headers like UIKit or Foundation.h. I agree that the best use here is to build the whole project via the infer command. @dulmarod yes, both xCode and command line tools are installed, Cocoapods is also used within the project.	emkou	dulmarod
107	2015-07-08 11:02:01	Hello @emkou, As @jvillard said, `NSUserDefaults+App.h` doesn't look like a system header, so I'd proceed as he suggested, by passing to Clang the path where this file lives, using the `-I` argument. More in general, when `xcodebuild` builds each file of your codebase, it passes to Clang more arguments than just the source filename, and among those there's the `-isysroot` one, which tells Clang w…	martinoluca	jvillard
107	2015-07-08 11:02:01	Hello @emkou, As @jvillard said, `NSUserDefaults+App.h` doesn't look like a system header, so I'd proceed as he suggested, by passing to Clang the path where this file lives, using the `-I` argument. More in general, when `xcodebuild` builds each file of your codebase, it passes to Clang more arguments than just the source filename, and among those there's the `-isysroot` one, which tells Clang w…	martinoluca	emkou
107	2015-07-14 11:53:20	@emkou feel free to re-open if you have issues running infer on your code.	jvillard	emkou
103	2015-08-26 11:57:01	@loufranco feel free to re-open the issue if the bug is still present in Infer's latest version and you can provide more details.	jvillard	loufranco
100	2015-06-25 05:28:21	@GeekMin good point, our linter didn't pick this up :)	markohlebar	GeekMin
99	2015-06-24 10:38:44	Hi @randikapw, thanks for the detailed report. It looks like a duplicate of #30. The workaround for now is to upgrade java and javac to version 1.7. Please reopen and update this issue if java and javac 1.7 do not solve it for you.	jvillard	randikapw
99	2015-06-24 10:52:01	Thanks @jvillard Just installed latest version of JDK and it worked for me. And I had already followed #30 and reason to open this was i have received different message :) Thanks for quick reply.	randikapw	jvillard
99	2015-06-24 10:55:47	@randikapw yes indeed, we removed the "TODO" message in favour of raising the exception you're seeing in a8a8501243742c27b7cec8e6cbf9d5c26d668d70	jvillard	randikapw
99	2015-06-24 12:24:17	Hi @randikapw I'm just curious, but could you show me the output of the following command? `$ javac -verbose Hello.java` Your error messages are similar to those I had before. https://github.com/facebook/infer/pull/94	occho	randikapw
99	2015-06-24 12:28:35	@jvillard Just downgraded it :( still not working CD-RWEERASOORI:expandablelistsample rweerasooriya$ export JAVA_HOME=$(/usr/libexec/java_home -v 1.7) CD-RWEERASOORI:expandablelistsample rweerasooriya$ <b>java -version</b> java version "1.7.0_79" Java(TM) SE Runtime Environment (build 1.7.0_79-b15) Java HotSpot(TM) 64-Bit Server VM (build 24.79-b02, mixed mode) CD-RWEERASOORI:expandablelistsample…	randikapw	jvillard
99	2015-06-24 12:30:28	Hi @occho Give me few minutes.. ill post it	randikapw	occho
99	2015-06-24 12:36:10	Hi @occho, This is the result CD-RWEERASOORI:expandablelistsample rweerasooriya$ cd ~/Desktop/Hello/ CD-RWEERASOORI:Hello rweerasooriya$<b> javac -verbose Hello.java</b> [parsing started RegularFileObject[Hello.java]] [parsing completed 15ms] [search path for source files: .] [search path for class files: /Library/Java/JavaVirtualMachines/jdk1.7.0_79.jdk/Contents/Home/jre/lib/resources.jar,/Libra…	randikapw	occho
99	2015-06-24 12:54:40	Thanks @randikapw Well, I'm sorry, I misunderstood. I had thought that you were still stuck with Hello.java. In my case, verbose output contained characters that the lexer did not expect, which caused parsing errors. I'll check spaces are allowed for file paths	occho	randikapw
99	2015-06-24 12:57:15	@occho :+1:	randikapw	occho
99	2015-06-24 12:59:07	@randikapw I am guessing that the spaces cause the bug. https://github.com/facebook/infer/blob/master/infer/src/java/jVerboseLexer.mll#L25 I mean the spaces in "Review Work Space". /Users/rweerasooriya/Documents/EAG/Review Work Space/expandablelistsample/bin/classes	occho	randikapw
99	2015-06-28 16:42:22	@yolinkxzw it looks like you are running `infer -- javac Hello.java` from a directory that does not contain the file `Hello.java` (`infer/examples` in the distribution). @Stupidcoding: thanks for the report, that's a bug in the error handling path of javac.py! That doesn't explain the root of your issue though. It doesn't seem like it's an instance of this issue. Could you please open a new one a…	jvillard	Stupidcoding
99	2015-06-28 16:42:22	@yolinkxzw it looks like you are running `infer -- javac Hello.java` from a directory that does not contain the file `Hello.java` (`infer/examples` in the distribution). @Stupidcoding: thanks for the report, that's a bug in the error handling path of javac.py! That doesn't explain the root of your issue though. It doesn't seem like it's an instance of this issue. Could you please open a new one a…	jvillard	yolinkxzw
99	2015-06-29 02:29:38	@jvillard OK	Stupidcoding	jvillard
99	2015-06-29 03:15:33	> @yolinkxzw it looks like you are running infer -- javac Hello.java from a directory that does not contain the file Hello.java (infer/examples in the distribution). I copy Hello.java from directory infer/examples to /opt/test. Maybe, I use chinese ubuntu system, so there is some chinese word confused you. I delete chinese word and paste the error again. please check it again. Thank you! linux1@l…	yolinkxzw	yolinkxzw
99	2015-06-29 03:41:41	@jvillard I try to use infer v0.2.0, the error changes. and folowing is error. linux1@linux1-X550VL:/opt/test$ ls -l -rwxrwxrwx 1 linux1 linux1 79 June 27 10:55 Hello.java linux1@linux1-X550VL:/opt/test$ infer -- javac Hello.java Fatal error: exception Failure("Failed to load any Java source code") Traceback (most recent call last): File "/usr/local/infer-linux64-v0.2.0/infer/infer/bin/infer", li…	yolinkxzw	jvillard
99	2015-06-29 04:59:37	@yolinkxzw: do you observe the same thing with: `infer -- javac -J-Duser.language=en Hello.java` ?	jeremydubreil	yolinkxzw
99	2015-06-29 05:12:53	> @yolinkxzw: do you observe the same thing with: infer -- javac -J-Duser.language=en Hello.java ? @jeremydubreil this command fix the problem. thank you very much!	yolinkxzw	jeremydubreil
99	2015-06-29 05:12:53	> @yolinkxzw: do you observe the same thing with: infer -- javac -J-Duser.language=en Hello.java ? @jeremydubreil this command fix the problem. thank you very much!	yolinkxzw	yolinkxzw
99	2015-06-29 05:36:40	@yolinkxzw: Great! @occho found out that this was an when issue using Japanese as local language. Adding `-J-Duser.language=en` will no longer be necessary once we integrate https://github.com/facebook/infer/pull/94.	jeremydubreil	occho
99	2015-06-29 05:36:40	@yolinkxzw: Great! @occho found out that this was an when issue using Japanese as local language. Adding `-J-Duser.language=en` will no longer be necessary once we integrate https://github.com/facebook/infer/pull/94.	jeremydubreil	yolinkxzw
99	2016-04-20 22:44:00	@kageiit: Thanks for reporting this. Infer indeed crashes if the path contains a semicolon.	jeremydubreil	kageiit
96	2015-07-06 08:51:39	Hello @sreeneel and @fangmobile, please make sure you use the latest version of Infer, and you run the compilation with `GCC_PRECOMPILE_PREFIX_HEADER=NO`	martinoluca	fangmobile
96	2015-07-06 08:51:39	Hello @sreeneel and @fangmobile, please make sure you use the latest version of Infer, and you run the compilation with `GCC_PRECOMPILE_PREFIX_HEADER=NO`	martinoluca	sreeneel
96	2015-08-26 11:50:03	@sreeneel, @fangmobile did @martinoluca's suggestion solve your issue?	jvillard	fangmobile
96	2015-08-26 11:50:03	@sreeneel, @fangmobile did @martinoluca's suggestion solve your issue?	jvillard	martinoluca
96	2015-08-26 11:50:03	@sreeneel, @fangmobile did @martinoluca's suggestion solve your issue?	jvillard	sreeneel
96	2015-08-27 14:20:20	Good question. @martinoluca, what do you think?	jvillard	martinoluca
94	2015-06-26 17:53:07	@occho: Thanks for the pull request! We indeed did not consider this case.	jeremydubreil	occho
94	2015-06-29 05:46:02	@occho: Thanks a lot for fixing this! It seems that this pull request is fixing one of the most frequently reported issue when running Infer on Java. We were unable to reproduce this bug because we only use english as default local language.	jeremydubreil	occho
94	2015-06-29 06:19:18	@jeremydubreil It's my pleasure! :)	occho	jeremydubreil
91	2015-06-24 00:16:16	Nice one :+1: although I prefer the Homebrew way, see https://github.com/facebook/infer/issues/36. Silly question @sindresorhus , does your nmp install work on **both** OS X and Linux	mokagio	sindresorhus
85	2015-06-19 11:47:39	Hi @PriyankaJais, > There was nothing to analyze, exiting This means that Infer didn't find any file to analyse in your project. You should run Infer on a cleaned version of your project. Try running something like this before running Infer: (adapt this command to your own project) > IOError: [Errno 2] No such file or directory: u'/Users/Priyanka/Documents/XXXX/Local/XXXX/trunk/infer-out/report.j…	jvillard	PriyankaJais
85	2015-06-19 12:20:16	Hello @PriyankaJais, I'd suggest to have a look at this guide by Apple to find the right command to build your project through `xcodebuild` https://developer.apple.com/library/ios/technotes/tn2339/_index.html#//apple_ref/doc/uid/DTS40014588-CH1-HOW_DO_I_BUILD_MY_PROJECTS_FROM_THE_COMMAND_LINE_ Follow the guide and try running `xcodebuild` with the correct set of arguments first, then as soon as y…	martinoluca	PriyankaJais
85	2015-06-22 09:51:46	@PriyankaJais: you may have some luck with re-installing the command line tools, as pointed out in [another issue](https://github.com/facebook/Infer/issues/12#issuecomment-113900524).	jvillard	PriyankaJais
84	2015-06-19 10:21:23	Hello @Debhora, are you using the latest release of Infer available in https://github.com/facebook/infer/releases/latest Can you please send me the output of `infer --version` Thanks!	martinoluca	Debhora
84	2015-06-22 10:51:37	Hello @martinoluca, I am using the latest version 1.1. Please find the screenshot in the attachment ![screen shot 2015-06-22 at 4 20 14 pm](https://cloud.githubusercontent.com/assets/11853648/8280420/bbed04da-18fa-11e5-9e3d-8a41020d927c.png)	Debhora	martinoluca
84	2015-06-22 13:15:59	Hi @Debhora, > I have followed the instructions in the docs for infer, and installed infer. In oder to analyse the app i have used the following command: > infer --incremental -- xcodebuild -target xyz -configuration Debug -sdk iphonesimulator I suspect the problem is related with the fact that in the presence of CocoaPods, you should use the xcworkspace and not the xcodeproj; please try running …	martinoluca	Debhora
84	2015-06-22 16:01:49	@martinoluca I ran into this issue and it was that I needed to use the workspace rather than the project file implicitly	mattoakesnet	martinoluca
84	2015-06-23 10:29:44	Hi @martinoluca, Yes, command provided by you works, now app is successful compiled and analysed. Thank you.	Debhora	martinoluca
84	2017-01-19 12:13:25	I agree with @Ricardo1980. Cocoapods is so used that this should be in the "Hello World" example.	revolter	Ricardo1980
83	2015-06-18 17:38:08	Hi @jsgf, we believe this is fixed in the latest version [v0.1.1](https://github.com/facebook/infer/releases/tag/v0.1.1). Please re-open this issue if upgrading to v0.1.1 doesn't fix it for you.	jvillard	jsgf
81	2015-06-18 14:16:24	Hello @Ken-NET and @qiaobacmm, could you please provide us some instructions on how to reproduce your issue? Thanks.	martinoluca	Ken-NET
81	2015-06-18 14:16:24	Hello @Ken-NET and @qiaobacmm, could you please provide us some instructions on how to reproduce your issue? Thanks.	martinoluca	qiaobacmm
81	2015-06-22 14:55:04	Hi @qiaobacmm and @Ken-NET, this looks like a possible duplicate of #18. Another possibility is that you need to clean your project before running Infer:	jvillard	Ken-NET
81	2015-06-22 14:55:04	Hi @qiaobacmm and @Ken-NET, this looks like a possible duplicate of #18. Another possibility is that you need to clean your project before running Infer:	jvillard	qiaobacmm
79	2015-06-17 12:45:08	Hello @mshukla19, could you please try running the same command (`./gradlew build`) without `infer --` ?	martinoluca	mshukla19
79	2015-06-17 16:26:46	@alvarofe it looks like infer script can't find InferAnalyze binary in bin/ directory /Users/alvaro_fe/Projects/Reverse/infer/infer/bin/ would you mind running following command: ls -l /Users/alvaro_fe/Projects/Reverse/infer/infer/bin/	akotulski	alvarofe
79	2015-06-17 22:08:10	@alvarofe where did you get binaries from? Could you try redownloading them again from our github releases page and try again? It is there for me. https://github.com/facebook/infer/releases	akotulski	alvarofe
79	2015-06-18 12:23:18	@akotulski @martinoluca I tried running the ./gradlew build without infer and it builds successfuly. i also checked that if i had InferAnalyze and it also present. Anything else that i can do?	mshukla19	martinoluca
79	2015-06-18 12:23:18	@akotulski @martinoluca I tried running the ./gradlew build without infer and it builds successfuly. i also checked that if i had InferAnalyze and it also present. Anything else that i can do?	mshukla19	akotulski
79	2015-06-20 10:14:17	I followed the instructions from `https://github.com/facebook/infer/blob/master/INSTALL.md` but the release is working fine now. Thanks @akotulski	alvarofe	akotulski
79	2015-06-22 14:52:59	@mshukla19: your problem may be a duplicate of #30. Please try installing java and javac version 1.7 if you have a different version (see the outputs of `java -version` and `javac -version`). This is a temporary workaround until we get the problem fixed in a third-party library used to parse Java bytecode inside Infer. Also, you may want to upgrade Infer to [the latest version](https://github.com…	jvillard	mshukla19
76	2015-06-19 12:39:52	Hi @jonan, I reproduced this issue, and will take a look at fixing it. Thanks for reporting it.	irpap	jonan
75	2015-06-16 15:54:02	@dulmarod sorry, didn't noticed them at first place. Closing this bug then. Thank you for a good work!	XVilka	dulmarod
73	2015-06-18 10:40:50	Hello @evgeniyd, Thanks for reporting the issue. We've just made a new release of Infer, and it is available at https://github.com/facebook/infer/releases/latest Let us know if the problem still persists, or close the issue if it is solved.	martinoluca	evgeniyd
69	2015-06-16 11:52:13	Hi @allanrvj, The message containing the error should be a bit above the one you've just provided. Could you please paste it so it can help troubleshooting? Thanks!	martinoluca	allanrvj
69	2015-06-17 07:57:33	@allanrvj, if you run the build command you provided without `infer --` does it work fine? Furthermore, which version of Xcode/clang do you have? Please run @strivingboy the error you posted is incomplete, and may be different from the one posted by @allanrvj. The message containing the error should be a bit above the one you've just provided. Could you please paste it so it can help troubleshoot…	martinoluca	strivingboy
69	2015-06-17 07:57:33	@allanrvj, if you run the build command you provided without `infer --` does it work fine? Furthermore, which version of Xcode/clang do you have? Please run @strivingboy the error you posted is incomplete, and may be different from the one posted by @allanrvj. The message containing the error should be a bit above the one you've just provided. Could you please paste it so it can help troubleshoot…	martinoluca	allanrvj
69	2015-06-17 08:25:56	@martinoluca here it is: Xcode 6.3.2 Build version 6D2105 Apple LLVM version 6.1.0 (clang-602.0.53) (based on LLVM 3.6.0svn) Target: x86_64-apple-darwin14.3.0 Thread model: posix The build works fine without infer --. Someone from Realm told me that Infer doesn't support C++ and Obj-C++ yet, so that might be the case, since Infer recompiles the workspace again and couldn't recompile Realm code? I…	allanrvj	martinoluca
69	2015-06-17 08:43:45	@martinoluca here is one of the errors I get: The same build command without `infer --` works fine	vhbit	martinoluca
69	2015-06-17 09:00:18	@allanrvj lack of support for some parts of the language is meant in terms of the analysis, the compilation process should normally work. Do you have a way I can try to reproduce this issue? @vhbit what is your command to run `infer`? Do you think that https://github.com/numenta/nupic/issues/2096 may be related?	martinoluca	vhbit
69	2015-06-17 09:00:18	@allanrvj lack of support for some parts of the language is meant in terms of the analysis, the compilation process should normally work. Do you have a way I can try to reproduce this issue? @vhbit what is your command to run `infer`? Do you think that https://github.com/numenta/nupic/issues/2096 may be related?	martinoluca	allanrvj
69	2015-06-17 09:13:14	@martinoluca here's a test workspace where you could reproduce the issue: https://www.dropbox.com/s/dxmbi1k3ykc4ejr/Testing%202.zip?dl=0 This is the command I executed to recreate the failing build: infer -- xcodebuild -workspace Testing.xcworkspace -scheme Testing -configuration Debug -sdk iphonesimulator -arch "i386" ONLY_ACTIVE_ARCH=NO VALID_ARCHS="i386 x86_64" SYMROOT=$(PWD)/build	allanrvj	martinoluca
69	2015-06-17 11:26:10	@allanrvj @vhbit I reproduced the issue, thanks for reporting it! We are working on it.	martinoluca	vhbit
69	2015-06-17 11:26:10	@allanrvj @vhbit I reproduced the issue, thanks for reporting it! We are working on it.	martinoluca	allanrvj
69	2015-06-17 15:44:57	@martinoluca when I use infer --incremental -- xcodebuild -workspace Uni.xcworkspace -scheme 'Uni' -configuration Debug -sdk iphonesimulator I get the error last comment, but when I run xcodebuild -workspace Uni.xcworkspace -scheme 'Uni' -configuration Debug -sdk iphonesimulator build success	strivingboy	martinoluca
69	2015-06-17 15:50:14	@strivingboy I reproduced the issue, now the cause of the problem is known and we are working on it. Thanks for your report.	martinoluca	strivingboy
69	2015-06-18 09:31:29	@martinoluca saw that you committed a fix. Can we get the latest version now and test it? I'm just excited to see how Infer works. Hehe :)	allanrvj	martinoluca
69	2015-06-18 10:19:39	@allanrvj here is the [guide](https://github.com/facebook/infer/blob/master/INSTALL.md), I can confirm that my issue is fixed. But so far `infer` found errors only in pods I use :smile:	vhbit	allanrvj
69	2015-06-18 10:45:55	@allanrvj this issue has been addressed, please consider using the latest release available in: https://github.com/facebook/infer/releases/latest Reopen this task if the problem still persists.	martinoluca	allanrvj
69	2015-08-20 03:22:02	@martinoluca I have the latest version of infer (Infer version git-37a4709a0f2be7b23a29950a2d6345040b67b8eb), and still occurred the same issue. Should I install the older version like release-0.2.0 instead git-37a4709? My Xcode and clang version is [Xcode 6.1, Build version 6A1052d, Apple LLVM version 6.0 (clang-600.0.54) (based on LLVM 3.5svn), Target: x86_64-apple-darwin13.3.0, Thread model: p…	wanyukang	martinoluca
68	2015-06-16 11:48:04	Hi @Keruspe, thanks for your report. It looks like this can be solved by adding a model for `AssertionError`. I'll look into it.	jvillard	Keruspe
67	2015-06-17 07:04:37	@jvillard, should we add the checksum info here as well: http://fbinfer.com/docs/getting-started.html ?	jeremydubreil	jvillard
66	2015-06-16 06:28:12	@gangji001 try to run ./gradlew clean first. Run gradlew clean in between Infer runs. ./gradlew clean This causes gradle to recompile everything each time, and subsequently Infer to capture all the files again. then try infer -- ./gradlew build or Run Infer in incremental mode. infer --incremental -- ./gradlew build http://fbinfer.com/docs/hello-world.html#hello-world-android Hope this helps	MrThiago	gangji001
66	2015-06-16 07:47:44	Hello @gangji001, can you also please tell us which version of `javac` you are currently using? Simply run `javac -version` on your terminal. Thanks!	martinoluca	gangji001
66	2015-06-19 00:41:02	Hi @gangji001. Would you mind trying out the 0.1.1 release and seeing if it fixes the problem?	sblackshear	gangji001
65	2015-06-17 07:12:29	@juneJuly: thanks for reporting this. According to this error message: `TODO: print error message` at the beginning of the logs, the failure seems to be caused by a failure in the library parsing the bytecode. We are working on this and trying to push the fix upstream. The second error seems unrelated. Infer normally use the same `javac` compilation command than in the original compilation, so do…	jeremydubreil	juneJuly
65	2015-06-17 07:39:53	@jeremydubreil: the second error : i just use the 'android_hello' project at path /infer/examples/android_hello when i use infer -- javac Hello.java,i got an error as below: xxxxMacBook-Pro:examples june$ pwd /workspace_ios/infer/examples xxxxMacBook-Pro:examples june$ infer -- javac Hello.java Fatal error: exception Failure("Java model file is required") [ERROR] Failure during frontend, original…	juneJuly	jeremydubreil
65	2015-06-17 14:44:05	@juneJuly: no, the issue is in Infer. This is an issue in the thrid-party libraries used to parse bytecode and we are working on pushing a fix upstream. However, we have not been able to reproduce it locally.	jeremydubreil	juneJuly
65	2015-06-17 16:09:35	@jeremydubreil: thanks a lot, can u push me a msg when u fix it? and is there anything i can do?	juneJuly	jeremydubreil
65	2015-06-22 11:36:09	@juneJuly @jeremydubreil I hava the same error when I run infer -- javac Hello.java . i don't know how to fix it.	chuanshao	jeremydubreil
65	2015-06-22 11:36:09	@juneJuly @jeremydubreil I hava the same error when I run infer -- javac Hello.java . i don't know how to fix it.	chuanshao	juneJuly
65	2015-06-22 14:43:48	@juneJuly: Your first issue seems to be a duplicate of #30. The temporary workaround is to install java and javac version 1.7. @chuanshao, please try this as well. Your second issue seems to be a duplicate of #18. We are working on a fix. I am closing this taks as #18 and #30 seem to cover the same issues. Feel free to re-open if you don't think this is the case.	jvillard	juneJuly
65	2015-06-22 14:43:48	@juneJuly: Your first issue seems to be a duplicate of #30. The temporary workaround is to install java and javac version 1.7. @chuanshao, please try this as well. Your second issue seems to be a duplicate of #18. We are working on a fix. I am closing this taks as #18 and #30 seem to cover the same issues. Feel free to re-open if you don't think this is the case.	jvillard	chuanshao
65	2015-06-24 01:41:45	@jvillard my java version: xxxxMacBook-Pro:~ june$ java -fullversion java full version "1.7.0_60-b19" and "javac Hello.java" work well thanks a lot	juneJuly	jvillard
65	2015-07-02 12:27:17	@juneJuly There is a chance that 82c4dc6d104a6643f5433c440e74b0699b7e05bf solves your issue. Please upgrade Infer to the latest git version and let me know if the issue is still there. Thanks!	jvillard	juneJuly
65	2015-07-08 03:06:07	@jvillard yes,this worked for me. thz!	juneJuly	jvillard
64	2015-06-15 14:55:27	Hello @MrThiago, Could you please try running `./gradlew build` only?	martinoluca	MrThiago
64	2015-06-15 15:01:26	The problem is related with permission on your gradlew script. Have you tried giving it permission like @akotulski suggested?	martinoluca	akotulski
64	2015-06-15 15:03:30	yes @martinoluca, chmod +x gradlew ./gradlew build env: bash\r: No such file or directory and chmod a+x gradlew env: bash\r: No such file or directory	MrThiago	martinoluca
64	2015-06-15 15:09:41	@irpap hi. If I run Infer on the example project that came with infer release it works fine. Now I am trying to run on my own project.	MrThiago	irpap
64	2015-06-15 15:14:15	@MrThiago these failures have nothing to do with infer - they are related to gradle since it works on our example. Quick googling gave me this, maybe it applies to you as well: http://stackoverflow.com/questions/22301956/error-with-gradlew-usr-bin-env-bash-no-such-file-or-directory	akotulski	MrThiago
64	2015-06-15 15:16:00	@MrThiago how do you normally build your project?	irpap	MrThiago
64	2015-06-15 15:18:11	@irpap using Android Studio @akotulski Thank you for your info. I try it. also no hope. I will google more for help on my MAC.	MrThiago	akotulski
64	2015-06-15 15:18:11	@irpap using Android Studio @akotulski Thank you for your info. I try it. also no hope. I will google more for help on my MAC.	MrThiago	irpap
64	2015-06-15 15:56:27	@akotulski @irpap @martinoluca Thank you very much for all your help... Apologies to discover the problem was with my gradlew and not Infer. Thanks agian. P.S, I fixed gradle, had to install in on my mac. My project was built on a Windows. I guess that was the problem. I can now run INFER ;-))	MrThiago	martinoluca
64	2015-06-15 15:56:27	@akotulski @irpap @martinoluca Thank you very much for all your help... Apologies to discover the problem was with my gradlew and not Infer. Thanks agian. P.S, I fixed gradle, had to install in on my mac. My project was built on a Windows. I guess that was the problem. I can now run INFER ;-))	MrThiago	akotulski
64	2015-06-15 15:56:27	@akotulski @irpap @martinoluca Thank you very much for all your help... Apologies to discover the problem was with my gradlew and not Infer. Thanks agian. P.S, I fixed gradle, had to install in on my mac. My project was built on a Windows. I guess that was the problem. I can now run INFER ;-))	MrThiago	irpap
64	2015-06-15 16:17:50	Thanks for the update @MrThiago!	jvillard	MrThiago
61	2015-06-15 09:35:01	Hi @don59 thanks for reporting! Does the build command succeed itself? ./gradlew build Do you have permissions to write to ~/workspace/BangBang-Android folder? ls -ld ~/workspace/BangBang-Android	akotulski	don59
60	2015-12-15 12:17:32	Thanks @sereden It's good to know other people had the same problem... I had to manually create `local.properties`. The [document](http://fbinfer.com/docs/hello-world.html#hello-world-android) says **Edit** the file, which is really confusing.	liutingdu	sereden
60	2015-12-15 12:25:02	@liutingdu Thanks, I've updated the docs to clear that up.	jvillard	liutingdu
59	2015-06-15 08:58:07	Thank you @markddaa for reporting the entire error message, the cause of your issue is this: `error: use of '@import' when modules are disabled` It is a known issue and there's a task open for that here https://github.com/facebook/infer/issues/2	martinoluca	markddaa
59	2016-01-21 09:44:18	Hello @markddaa, This issue has already been discussed in https://github.com/facebook/infer/issues/232#issuecomment-169744110 please try adding that argument to your build command and see if it helps. Thanks	martinoluca	markddaa
58	2015-06-15 09:38:17	@icaspi could you run to tell us which version of javac you have? javac -version If you could tell us how we could repro this it would help us a lot in troubleshooting.	akotulski	icaspi
58	2015-06-15 15:24:07	Thanks @icaspi for reporting this. It seems related to this https://github.com/facebook/infer/issues/18. I'll take a look.	irpap	icaspi
58	2015-06-15 15:30:11	@akotulski - javac 1.7.0_79 @irpap - thank you very much let me know if I can help	icaspi	akotulski
58	2015-06-15 15:30:11	@akotulski - javac 1.7.0_79 @irpap - thank you very much let me know if I can help	icaspi	irpap
57	2015-06-18 11:52:59	Hi @reactormonk , thanks for reporting this. We are aware of this issue and will work on fixing it.	irpap	reactormonk
56	2015-06-15 08:18:18	Hello @adityakasturi, I think you should install Xcode again on your Mac, then try the running the infer command again.	martinoluca	adityakasturi
55	2015-06-14 20:24:34	@monkeytest15: thanks for reporting this. It seems that several people have experienced the same issue coming a failure in the library we use to parse bytecode. We are working on fixing the issue upstream.	jeremydubreil	monkeytest15
55	2015-06-15 08:20:38	@monkeytest15 can you please provide the exact version of `javac` you have? Simply run `javac -version` Thanks!	martinoluca	monkeytest15
54	2015-06-15 09:43:54	Hi @mk270 which version of gcc you have? As far as I know you need at least gcc 4.7.2. When we tested building from source on Ubuntu LTS we actually installed gcc-4.8 (so it didn't work with default gcc for some reason) an it worked for us then https://github.com/facebook/infer/blob/master/INSTALL.md	akotulski	mk270
53	2015-06-14 11:47:21	Hi @ahmtbrk, Thanks for your report. Infer supports ant. You can run Infer on your ant project with You can replace `ant compile` with the ant command you use to build your project. We'll add these steps to the website. Let me know if they work for you.	jvillard	ahmtbrk
53	2015-06-14 14:47:46	Hi @jvillard Thanks for help. But i got a error during ant clean /Users/AhmtBrK/Library/Android/sdk/tools/ant/build.xml:470: The following error occurred while executing this line: Target "nodeps" does not exist in the project "null".	ahmtbrk	jvillard
53	2015-06-14 15:11:42	No problem @jvillard. I used infer -- ant and infer -- ant -f build.xml but terminal moved to the bottom line(new line). Like this; macbook-MacBook-Pro:AkilliEv AhmtBrK$ infer -- ant macbook-MacBook-Pro:AkilliEv AhmtBrK$	ahmtbrk	jvillard
53	2015-06-14 15:16:25	Hi @jvillard i ran this command only "ant" Output; macbook-MacBook-Pro:AkilliEv AhmtBrK$ ant Buildfile: /Users/AhmtBrK/Documents/SmartHomeWorkspace/akilli-ev-android/AkilliEv/build.xml help: [echo] Android Ant Build. Available targets: [echo] help: Displays this help. [echo] clean: Removes output files created by other targets. [echo] This calls the same target on all dependent projects. [echo] U…	ahmtbrk	jvillard
53	2015-06-22 14:10:45	Hi @ahmtbrk, I'm closing this issue since the problem seems to be related to finding the right ant command to build your project rather than something Infer-specific. Feel free to post the solution to your problem, or to re-open the issue if you have more questions.	jvillard	ahmtbrk
51	2015-06-14 11:49:37	Hi @gansai, we don't provide 32 bit binaries for Infer at the moment. You can try [building Infer from source](https://github.com/facebook/infer/blob/master/INSTALL.md#linux).	jvillard	gansai
51	2015-06-22 14:07:41	Closing; the solution is to build Infer from source. @gansai, feel free to re-open if that doesn't solve your issue.	jvillard	gansai
50	2015-06-13 20:36:38	Hi @doggkruse, cmake generated Makefiles are not directly compatible with Infer. Please see #25 for a workaround.	jvillard	doggkruse
49	2015-06-14 01:48:53	@rockerhieu: Thanks for reporting this. This is a consequence of not having full support for dynamic dispatch yet. However, I will check if there could be a possible workaround for this particular case.	jeremydubreil	rockerhieu
47	2015-06-13 14:19:10	Hi @wzpan, thanks for reporting this. The errors for java 1.6 seem to be from gradle itself. Before running Infer again using java 1.7, did you run `./gradlew clean`? See also http://fbinfer.com/docs/infer-workflow.html.	jvillard	wzpan
47	2015-06-14 10:31:30	Hi @jvillard , > The errors for java 1.6 seem to be from gradle itself. Yes you are right. Those messy info comes from gradle itself. > Before running Infer again using java 1.7, did you run ./gradlew clean? See also http://fbinfer.com/docs/infer-workflow.html. Yes I did that but the problem remains for the android_hello project. Notice that I also have problem running the Hello.java example as #…	wzpan	jvillard
47	2015-06-22 14:30:17	Hi @wzpan, it looks like your error with Java 1.6 is due to incompatibilities in a third-party library that we use to parse Java bytecode. We are working with upstream to get it fixed. You can track the progress on #30. Your error with Java 1.7 is most likely a duplicate of #18. I'm closing this issue as #18 and #30 already cover it. Thanks again for your report!	jvillard	wzpan
46	2015-06-15 09:07:13	@doggkruse, maybe you don't have the `Xcode command-line tools` installed. Please install them running `xcode-select --install` and try again.	martinoluca	doggkruse
46	2015-06-15 09:08:43	@Thinkfly can you please give more details about your problem? What is the infer command you tried?	martinoluca	Thinkfly
46	2015-06-18 10:57:00	@doggkruse This issue has been addressed, please consider using the latest release available in: https://github.com/facebook/infer/releases/latest Reopen this task if the problem still persists.	martinoluca	doggkruse
46	2015-06-22 09:26:49	Hi @CW-CZ-bprabhakar, what version of Infer are you using? Does `clang -c file_name.m` succeed on its own?	jvillard	CW-CZ-bprabhakar
46	2015-06-22 09:35:10	@CW-CZ-bprabhakar: Does `clang -c file_name.m` succeed on its own? Regarding your other issue, Infer should tell you how many files it has analysed; if it says "0 file analyzed" it may mean there is another issue there.	jvillard	CW-CZ-bprabhakar
41	2015-06-15 09:23:52	Hi @leoherbie, I see from your error message you've installed Infer on `/usr/local/bin/infer`, this means that you should also have installed the `lib/` folder of Infer in `/usr/local/lib/`, since the `infer` command expects a `capture/` folder in `lib/`.	martinoluca	leoherbie
41	2015-06-15 09:28:10	@leoherbie If your /usr/local/bin/infer is a symbolic link, there was minor issue that we missed in initial release in regards to handing this: https://github.com/facebook/infer/pull/13 If you apply following code change, it should work: https://github.com/dambrisco/infer/commit/b2b2fe4436d43cc16405c792396d175ce4572cc6	akotulski	leoherbie
41	2015-06-15 12:11:35	@akotulski That is exactly the issue. I had created symlinks. Thank you.	leoherbie	akotulski
38	2015-06-22 14:38:21	@mesanjeeb: Someone reported successful settings [here](https://github.com/facebook/infer/issues/22#issuecomment-113186538). Otherwise you may have some luck with trying java and javac version 1.7.	jvillard	mesanjeeb
38	2015-06-22 18:21:11	@jvillard I'm probably going to wait(or possibly contribute) until kinks are cleared out. Java 7 may not be an option for us at the moment. Thanks for the conversation.	mesanjeeb	jvillard
38	2015-06-25 03:11:36	@adagios you are right I tried to delete some maven plugin, It works I think it's about this plugin and it's version is too low, with a new version it works also.	remagon	adagios
38	2015-06-25 10:03:21	@remagon you're right, I updated the `maven-compiler-plugin` version and it started working!	adagios	remagon
38	2015-08-26 12:00:47	Feel free to re-open if the issue is still there with the latest version of Infer and if @remagon's suggestion is not enough.	jvillard	remagon
37	2015-06-17 15:14:16	Thanks @loretoparisi for reporting this. We discovered an issue affecting the includes and we'll push a new release soon with a fix.	irpap	loretoparisi
37	2015-06-17 15:52:06	Hi @loretoparisi this issue is known already, I'm closing this task and merging it into https://github.com/facebook/infer/issues/69 Thanks for reporting.	martinoluca	loretoparisi
36	2015-06-15 17:06:59	**Update:** ~~Due to Facebook deciding to take down the pre-compiled binary, the infer recipe hosted in my repo currently won't work. Working on getting a from-source compilation sorted out.~~ Works again as of 0.3.0 @plowman As of right now, I'm basically blocked on building from source within Homebrew (see the previously linked issue for more context). I'm going to try to deep dive over the nex…	dambrisco	plowman
36	2016-01-13 08:53:46	Thank you @tonycosentini :tada: :beer:	jvillard	tonycosentini
36	2016-01-13 10:28:28	@tonycosentini - what do we do when we create new infer release?	akotulski	tonycosentini
34	2015-11-24 04:48:36	We do not yet support LLVM (as @rohanjr mentioned earlier in the thread, we have the beginnings of an LLVM IR frontend, but there are lots of constructs we can't parse or translate yet). If you're interested in extending the frontend, let me know and I can give you some pointers on where to start!	sblackshear	rohanjr
34	2016-04-22 08:28:03	@sblackshear Hi sam, I am interested in the 'extending frontend'. Supporting LLVM sounds awsome and I am very interested. Can you tell me where I should start? By the way, we are making a tool to analyze java projects automatically in our team, by connecting Github and Infer. The tool detects push and pull requests, analyzes automatically using Infer, and then reports results as comments on each …	kstreee	sblackshear
34	2016-04-25 17:02:51	Hey @kstreee, just a quick note that the llvm frontend prototype lives in https://github.com/facebook/infer/tree/master/infer/src/llvm. Right now it starts from text-form llvm, not bitcode, and not all constructs have been translated.	jvillard	kstreee
34	2016-04-28 01:00:49	@jvillard Thanks for your reply! :)	kstreee	jvillard
31	2015-06-16 07:06:33	@cakey Do you use AFNetworking in your project, i did a project wide search on SCNetworkReachabilityCreateWithAddress(), policies, pinnedCertificates found them inside AFNetworking directory .	AravinthChandran	cakey
30	2015-06-12 10:53:48	Hello @wywlds, Have you tried running `javac Hello.java` and see if it compiles correctly? I suspect `javac` is not installed in your machine.	martinoluca	wywlds
30	2015-06-12 11:06:55	@martinoluca I installed javac. Proof: wyw@wyw-System-Product-Name:~/workspace/test$ javac -version javac 1.7.0_06	wywlds	martinoluca
30	2015-06-13 04:20:16	I've managed to get this working. Upgraded my java installation to: and downgraded my javac to: as @jeremydubreil said, looks like compatibility issues.	aussiDavid	jeremydubreil
30	2015-06-13 04:24:04	@aussiDavid: Good point! Which version of Java were you using before ? @wywlds: Can you please check which implementation of Java are you using with `java -version` ?	jeremydubreil	wywlds
30	2015-06-13 04:24:04	@aussiDavid: Good point! Which version of Java were you using before ? @wywlds: Can you please check which implementation of Java are you using with `java -version` ?	jeremydubreil	aussiDavid
30	2015-06-13 04:28:20	@jeremydubreil: I'm not 100% sure. From memory it was v1.6~.	aussiDavid	jeremydubreil
30	2015-06-13 04:50:24	@icaspi: what do you get if you do: `java -version` ?	jeremydubreil	icaspi
30	2015-06-13 04:55:02	@icaspi: Thanks! Should normally be working with this version. Which platform are you trying this on ?	jeremydubreil	icaspi
30	2015-06-13 05:18:23	@icaspi: OK, so nothing we did not test with. Did you try modifying the example file `Hello.java` a bit and check if it is always failing	jeremydubreil	icaspi
30	2015-06-13 05:28:58	@jeremydubreil Sorry I forgot to mention I'm running it using a gradle build on a somewhat of a complex project I'll try to run it on a hello world in a few hours and get back to you, thank you so much!	icaspi	jeremydubreil
30	2015-06-13 19:51:35	@jeremydubreil Hello.java is working fine I believe this the problem - At first it complained about LeakCanary (https://github.com/square/leakcanary) I suspect its something with its lint release configuration, after removing LeakCanary it complains about this - 22:41:36.360 [ERROR] [org.gradle.BuildExceptionReporter] 22:41:36.360 [ERROR] [org.gradle.BuildExceptionReporter] FAILURE: Build failed …	icaspi	jeremydubreil
30	2015-06-14 11:53:24	Hi @icaspi, would you mind opening another issue for this problem, since running Infer on Hello.java seems to work for you? Many thanks!	jvillard	icaspi
30	2015-06-15 01:29:18	@jeremydubreil it's java 1.7.0_06 java version "1.7.0_06" Java(TM) SE Runtime Environment (build 1.7.0_06-b24) Java HotSpot(TM) 64-Bit Server VM (build 23.2-b09, mixed mode)	wywlds	jeremydubreil
30	2015-07-02 12:21:59	We think 82c4dc6 may have solved this issue. @wywlds @GeekMin @chenleii: please upgrade Infer to the latest git version and try again.	jvillard	GeekMin
30	2015-07-02 12:21:59	We think 82c4dc6 may have solved this issue. @wywlds @GeekMin @chenleii: please upgrade Infer to the latest git version and try again.	jvillard	wywlds
30	2015-07-02 12:21:59	We think 82c4dc6 may have solved this issue. @wywlds @GeekMin @chenleii: please upgrade Infer to the latest git version and try again.	jvillard	chenleii
29	2015-06-15 04:40:39	@iiSeymour and to wait for Apple to fix that will probably take years?	reactormonk	iiSeymour
27	2015-06-12 08:46:53	Hello @mshukla19, could you please provide more context where possible, e.g. output of Infer, screenshots. This will give us the possibility to further investigate the root cause of this issue. Thanks!	martinoluca	mshukla19
26	2015-06-12 16:38:15	@chris-wood: try running `which atdgen` and if you don't see the path to atdgen it's a sign that you missed some steps while installing the dependencies through OPAM (there is an `eval` command that OPAM tells you to run, to make sure your shell finds the installed dependencies; try installing them again to see these instructions again). @DoctorQ: The `No such file or directory` error lines are n…	martinoluca	chris-wood
26	2015-06-12 16:38:15	@chris-wood: try running `which atdgen` and if you don't see the path to atdgen it's a sign that you missed some steps while installing the dependencies through OPAM (there is an `eval` command that OPAM tells you to run, to make sure your shell finds the installed dependencies; try installing them again to see these instructions again). @DoctorQ: The `No such file or directory` error lines are n…	martinoluca	DoctorQ
26	2015-06-12 16:42:20	@martinoluca: good call -- atdgen is indeed missing. Though, according to opam, it's not. [cwood@corncake:~/Projects/infer]$ opam install atdgen.1.5.0 [NOTE] Package atdgen is already installed (current version is 1.5.0).	chris-wood	martinoluca
26	2015-06-12 16:43:57	@chris-wood: did you run `eval $(opam config env)`?	jvillard	chris-wood
26	2015-06-12 17:12:32	@martinoluca thanks,my opam has a error,how to solve it.	DoctorQ	martinoluca
26	2015-06-12 17:13:16	@jvillard: That did it. It's compiling now. Many thanks! @martinoluca: You should consider adding that step to the OSX instructions.	chris-wood	jvillard
26	2015-06-12 17:13:16	@jvillard: That did it. It's compiling now. Many thanks! @martinoluca: You should consider adding that step to the OSX instructions.	chris-wood	martinoluca
26	2015-06-12 17:17:52	@DoctorQ start from a clean installation of OPAM if you can.	martinoluca	DoctorQ
22	2015-06-15 15:00:05	@maxponte thank you for reporting. Indeed, we haven't tested our gradle extension on large builds. From what it sounds, it looks like we call inferJ with very long argument list (which we extract from gradle) and bash shell doesn't like it. If you look around the Traceback you sent us, do you see inferJ with a lot of parameters? Could you provide us with more script output before the traceback is…	akotulski	maxponte
22	2015-06-16 16:38:06	@akotulski I have the same issue. Here is my output. It seems something doesn't like like my class name `om.xvia.android.account.LoginActivity$$ViewInjector$1`. There does seem to be quite a long set of arguments passed to inferJ. I'm running in bash on OSX 10.10.3 with gradle 1.1.0.	jetherton	akotulski
22	2015-06-16 18:02:37	@jetherton you are hitting different issue - we are working on fixing that one: https://github.com/facebook/infer/issues/3	akotulski	jetherton
22	2015-06-18 15:05:02	@clinejj: that fixed my problem. Thanks! For the lazy: **With this method, upon the next reboot, the kern.maxfiles will go back to the default value.**	Macarse	clinejj
22	2015-06-23 10:33:04	@akotulski, I have another crash in 0.11	FreddieMigme	akotulski
22	2015-06-23 11:05:45	@FreddieMigme: this looks unrelated. Can you please open a new issue? Thanks for the report!	jvillard	FreddieMigme
22	2015-06-24 00:58:51	@jvillard: open new issue here #97	FreddieMigme	jvillard
21	2015-06-15 02:11:25	@martinoluca This is my java and javac version: java -version java version "1.8.0_05" Java(TM) SE Runtime Environment (build 1.8.0_05-b13) Java HotSpot(TM) 64-Bit Server VM (build 25.5-b02, mixed mode) javac -version javac 1.8.0_05	MichaelScofield	martinoluca
21	2015-06-15 08:28:16	@monkeytest15 is the `install` target also re-building your source code? Usually targets like `compile` are doing the compilation itself (which is what Infer needs to perform the analysis). Alternatively, have you tried cleaning your build with `mvn clean`?	martinoluca	monkeytest15
20	2015-06-12 09:25:16	Hello @yurikoles, thanks for asking this question. Infer analysis for clang based source-code requires the use of clang plugins, and plugins don't work with Apple's clang. In the specific, Infer uses the `YojsonASTExporter` plugin provided by https://github.com/facebook/facebook-clang-plugins We are currently investigating the `nullable` issue, the problem should be fixed soon.	martinoluca	yurikoles
12	2015-06-12 11:46:03	@Elmundo That example is meant to be executed on a Mac with Xcode installed (with the command line tools) and the iOS SDK.	martinoluca	Elmundo
12	2015-06-15 08:59:42	@Elmundo what happens if you just run `clang -c Hello.m` does it work?	martinoluca	Elmundo
12	2015-06-15 10:21:39	@martinoluca Just warnings, no error.	Elmundo	martinoluca
12	2015-06-21 13:18:36	Hey @Elmundo, @martinoluca, I had the same issue... Reinstalling command line tools has fixed it for me. I'm running OSX 10.11 (15A178w), and command line tools for Xcode 6.3.2. Xcode 7 beta command line tools break this in a completely different way for me.	markohlebar	Elmundo
12	2015-06-21 13:18:36	Hey @Elmundo, @martinoluca, I had the same issue... Reinstalling command line tools has fixed it for me. I'm running OSX 10.11 (15A178w), and command line tools for Xcode 6.3.2. Xcode 7 beta command line tools break this in a completely different way for me.	markohlebar	martinoluca
9	2015-06-22 13:48:03	@loufranco FYI the `@import` issue has been fixed in the latest version of Infer (v0.1.1).	jvillard	loufranco
9	2017-02-15 20:00:07	Workaround --- ### Generate a json compilation database If you add the [following parameter](http://oclint-docs.readthedocs.io/en/stable/guide/xctool.html#running-xctool-with-json-compilation-database-reporter) to * `xctool`: `-reporter json-compilation-database:compile_commands.json` * `xcpretty`: `-r json-compilation-database -o compile_commands.json` #### This'll enable you to use one of the f…	daneov	jvillard
6	2015-06-22 13:45:56	Hi @martinschaef , #3 has been closed by the latest Infer release and it looks like this would solve your issue too. Feel free to reopen if v0.1.1 doesn't fix it for you.	jvillard	martinschaef
4	2015-06-12 09:52:58	Thanks @rist for reporting this issue! We are currently investigating it, the problem should be fixed soon.	martinoluca	rist
4	2015-06-24 10:35:27	@altyus: yes, the patched version of clang we use now supports `__nullable`, `__nonnull` and `__null_unspecified`.	jvillard	altyus
3	2015-06-11 19:51:59	+1 Exact same problem here. The Infer output says you can add `abortOnError false` to `lintOptions`, but I would rather this just not cause an error in the first place. @zsiegel Which library is doing it for you? I personally am not using `Dagger`, but perhaps `Butterknife`?	mattblang	zsiegel
623	2017-03-20 12:46:07	@riyaz, are you using, or have you considered, some of the functionality available under "infer -a checkers"? In particular, there is a new check for classes labelled @ThreadSafe, which looks for concurrency issues. (Not so well documented yet, but it is there.) Just though I'd ask!	peterogithub	ThreadSafe
620	2017-03-14 08:59:10	@cristianoc I have read the article to make the infer to analyze only the modified files. https://github.com/facebook/infer/issues/596 Can i follow the same approach for android too? Where should the index.txt file should reside? I followed two steps: `infer -a capture -- ./gradlew --offline assLollipopDeb` `infer --reactive --changed-files-index ./index.txt -- analyze` I know there are two issue…	mohammedsafiq	cristianoc
618	2017-03-11 17:20:56	@cristianoc has imported this pull request. If you are a Facebook employee, you can view this diff [on Phabricator](https://phabricator.intern.facebook.com/D4695475).	facebook-github-bot	cristianoc
617	2017-03-13 11:04:36	@jvillard has imported this pull request. If you are a Facebook employee, you can view this diff [on Phabricator](https://phabricator.intern.facebook.com/D4697682).	facebook-github-bot	jvillard
617	2017-03-15 10:02:49	@jvillard has imported this pull request. If you are a Facebook employee, you can view this diff [on Phabricator](https://phabricator.intern.facebook.com/D4697682).	facebook-github-bot	jvillard
617	2017-03-16 10:46:58	@jvillard has imported this pull request. If you are a Facebook employee, you can view this diff [on Phabricator](https://phabricator.intern.facebook.com/D4697682).	facebook-github-bot	jvillard
616	2017-03-13 11:06:31	@jvillard has imported this pull request. If you are a Facebook employee, you can view this diff [on Phabricator](https://phabricator.intern.facebook.com/D4697686).	facebook-github-bot	jvillard
612	2017-03-09 07:19:09	Hi, I read the documentation that @SuppressWarnings will have no support from v0.10.0. Now i have installed v0.10.0 and in my project i have used @SuppressWarnings("infer") in 24 places. I thought after installing v0.10.0 it it will throw 24 errors to replace @SuppressWarnings with @SuppressLint. But it is not throwing. So does it mean like @SuppressWarnings will work in v0.10.0?? Any help is app…	mohammedsafiq	SuppressWarnings
612	2017-03-09 07:19:09	Hi, I read the documentation that @SuppressWarnings will have no support from v0.10.0. Now i have installed v0.10.0 and in my project i have used @SuppressWarnings("infer") in 24 places. I thought after installing v0.10.0 it it will throw 24 errors to replace @SuppressWarnings with @SuppressLint. But it is not throwing. So does it mean like @SuppressWarnings will work in v0.10.0?? Any help is app…	mohammedsafiq	SuppressLint
612	2017-03-09 10:00:20	Hi @mohammedsafiq, Other tools use `@SuppressWarnings` annotations, so they won't make infer crash but infer will ignore them. In particular, infer may report on methods annotated with `@SuppressWarnings("infer")`.	jvillard	SuppressWarnings
612	2017-03-09 10:06:25	No. Its not reporting the methods annotated with @SuppressWarnings("infer")	mohammedsafiq	SuppressWarnings
612	2017-03-13 12:00:00	If you introduce an obvious bug in one of the methods annotated with `@SuppressWarnings`, does infer report it? Maybe it simply doesn't find any issues anymore on these methods as they are.	jvillard	SuppressWarnings
612	2017-03-14 09:04:00	Yes I have introduced obvious bug with @SuppressWarnings just to test. Its not reporting. Have you given any backward compatibility?	mohammedsafiq	SuppressWarnings
611	2017-03-09 06:05:28	As in v0.10.0 `@SuppressWarnings` is deprecated, update the document for this change.	Kudo	SuppressWarnings
611	2017-03-09 17:13:25	@sblackshear has imported this pull request. If you are a Facebook employee, you can view this diff [on Phabricator](https://phabricator.intern.facebook.com/D4682190).	facebook-github-bot	sblackshear
611	2017-03-16 11:23:24	@jvillard has imported this pull request. If you are a Facebook employee, you can view this diff [on Phabricator](https://phabricator.intern.facebook.com/D4682190).	facebook-github-bot	jvillard
610	2017-03-09 09:56:49	/usr/bin/ld: ../../lib/libLLVMSupport.a(Error.cpp.o): relocation R_X86_64_32 against symbol `_ZN4llvm9ErrorList2IDE' can not be used when making a shared object; recompile with -fPIC /usr/bin/ld: ../../lib/libLLVMSupport.a(GraphWriter.cpp.o): relocation R_X86_64_32 against `.rodata.str1.1' can not be used when making a shared object; recompile with -fPIC /usr/bin/ld: ../../lib/libLLVMSupport.a(In…	shreyasmrs	CXXABI
601	2017-03-03 10:52:54	@mbouaziz has imported this pull request. If you are a Facebook employee, you can view this diff [on Phabricator](https://phabricator.intern.facebook.com/D4649810).	facebook-github-bot	mbouaziz
601	2017-03-03 13:15:03	@mbouaziz has imported this pull request. If you are a Facebook employee, you can view this diff [on Phabricator](https://phabricator.intern.facebook.com/D4649810).	facebook-github-bot	mbouaziz
598	2017-03-02 14:26:21	@jvillard has imported this pull request. If you are a Facebook employee, you can view this diff [on Phabricator](https://phabricator.intern.facebook.com/D4642709).	facebook-github-bot	jvillard
593	2017-02-28 10:05:41	@jvillard has imported this pull request. If you are a Facebook employee, you can view this diff [on Phabricator](https://phabricator.intern.facebook.com/D4627315).	facebook-github-bot	jvillard
593	2017-02-28 11:49:44	> So that this functionality doesn't regress in the future, could you change this test so that it has recursive submodules? @jvillard Thanks for your feedback. I added an intermediate `parent pom` for `module2`. I also reordered my commits (failing testcase before fix).	juergenhoetzel	jvillard
593	2017-03-01 12:24:14	@jvillard has imported this pull request. If you are a Facebook employee, you can view this diff [on Phabricator](https://phabricator.intern.facebook.com/D4627315).	facebook-github-bot	jvillard
591	2017-02-27 16:47:44	Do you have a small example where `@SuppressWarnings` does not work with 0.9.4 ? Having support for `@SuppressWarnings` is very tricky because the default `@SuppressWarnings` annotation only source retention only, and Infer runs on bytecode. The support was based on some complex annotation processing step and I would not be surprised if there are cases where it does not work properly. As of 0.10.…	jeremydubreil	SuppressWarnings
591	2017-02-27 16:47:44	Do you have a small example where `@SuppressWarnings` does not work with 0.9.4 ? Having support for `@SuppressWarnings` is very tricky because the default `@SuppressWarnings` annotation only source retention only, and Infer runs on bytecode. The support was based on some complex annotation processing step and I would not be surprised if there are cases where it does not work properly. As of 0.10.…	jeremydubreil	SuppressLint
587	2017-02-27 12:05:19	@jvillard has imported this pull request. If you are a Facebook employee, you can view this diff [on Phabricator](https://phabricator.intern.facebook.com/D4620091).	facebook-github-bot	jvillard
586	2017-03-02 17:36:46	Thanks for the update. Infer uses its own version of clang. I may be wrong but the version installed on the system should not matter. @jvillard: is this correct ?	jeremydubreil	jvillard
586	2017-03-03 10:54:57	> Infer uses its own version of clang. I may be wrong but the version installed on the system should not matter. @jvillard: is this correct ? @jeremydubreil correct. > If I increase the --iterations flag, Infer will probably get more precise, right? It will spend more time on procedures before giving up. That often translates into more precision but your mileage may vary. @xennygrimmato size of c…	jvillard	jvillard
584	2017-03-07 18:19:37	cc @KihongHeo	jvillard	KihongHeo
582	2017-02-14 11:08:40	@dulmarod has imported this pull request. If you are a Facebook employee, you can view this diff [on Phabricator](https://phabricator.intern.facebook.com/D4558143).	facebook-github-bot	dulmarod
582	2017-02-14 19:11:24	@zpao has imported this pull request. If you are a Facebook employee, you can view this diff [on Phabricator](https://phabricator.intern.facebook.com/D4559807).	facebook-github-bot	zpao
582	2017-02-15 15:07:28	@dulmarod has imported this pull request. If you are a Facebook employee, you can view this diff [on Phabricator](https://phabricator.intern.facebook.com/D4565221).	facebook-github-bot	dulmarod
576	2017-02-08 06:58:29	False positive for Null reference exception. I have a static method public static boolean notEmpty(@Nullable String string) { return !TextUtils.isEmpty(string); } when i call this in class like this String temp; if(notEmpty(temp)) { int i = temp.length; } it still throws "temp" could be null. Can you please tell what is the solution for this.	Vissonabe	Nullable
573	2017-01-31 07:27:08	Hi, Please look in the following example. @Nullable public String name; public static boolean notEmpty(@Nullable String string) { return !isEmpty(string); } public static boolean isEmpty(@Nullable CharSequence str) { if (str == null || str.length() == 0) return true; else return false; } **My piece of code is**, public void checkString() { if (notEmpty(name) && name.equals("SomeConstants")) { //d…	mohammedsafiq	Nullable
573	2017-02-02 09:12:42	Hi @mohammedsafiq, Eradicate works pretty much like a type checker, where a value annotated @Nullable is considered as always being potentially null, so local checks for null are required. In particular, Eradicate does not try to understand the flow of values in a method call, such as `notEmpty(name)`. Another way to look at this: it only considers information at method boundaries, so it will giv…	cristianoc	Nullable
568	2017-01-24 07:42:57	@jberdine I recall you wanted to remove those comment headers for Reason files?	chenglou	jberdine
568	2017-01-24 09:55:32	https://github.com/github/linguist/pull/3336 seems to have categorized it as plain ocaml. Will have to verify with @freebroccolo	chenglou	freebroccolo
566	2017-01-23 21:47:30	Are `filename1` and `filename2` relative paths to the files from the project root? If you are running Eradicate from `myproject/` and `filename1` is at `myproject/src/com/my/project/filename1`, .inferconfig would expect `src/com/my/project/filename` in `eradicate_blacklist`. In addition, note that the blacklist does not actually stop Eradicate from running on those files altogether; it just stops…	sblackshear	Nullable
559	2017-01-10 05:07:06	Not sure if this is a bug or a missing feature (or neither). I have two source files as input. T1.java: T2.java: I have infer installed from Homebrew, version 0.9.4. If I run javac on T2.java with Eradicate, I get the expected result: However, if I first compile T1.java with javac **without** running Eradicate, and then run javac on T2.java with Eradicate, I get no error: Hence it seems that Erad…	msridhar	NonNull
559	2017-01-10 18:28:19	Hi @msridhar. It is theoretically possible to follow the annotations from the 3rd party libraries. One thing that is not so clear is that different libraries do not necessarily follow the same convention when it comes to `@Nullable`. For example, for analyzed source code, is equivalent to: for Eradicate, meaning that parameter are consider non-nullable by default except when analyzed with `@Nulla…	jeremydubreil	Nullable
559	2017-01-10 18:28:19	Hi @msridhar. It is theoretically possible to follow the annotations from the 3rd party libraries. One thing that is not so clear is that different libraries do not necessarily follow the same convention when it comes to `@Nullable`. For example, for analyzed source code, is equivalent to: for Eradicate, meaning that parameter are consider non-nullable by default except when analyzed with `@Nulla…	jeremydubreil	NonNull
559	2017-01-10 20:36:23	@sblackshear, it would actually be easy to load the annotations from the 3rd party library. There is already some support for analyzing the dependencies. For example (changing the example a bit to avoid the issue with `@NonNull` mentioned earlier): and We can actually have Eradicate report the issue using the undocumented `--dependencies` options: The reason why we don't use `--dependencies` by d…	jeremydubreil	kageiit
559	2017-01-10 20:36:23	@sblackshear, it would actually be easy to load the annotations from the 3rd party library. There is already some support for analyzing the dependencies. For example (changing the example a bit to avoid the issue with `@NonNull` mentioned earlier): and We can actually have Eradicate report the issue using the undocumented `--dependencies` options: The reason why we don't use `--dependencies` by d…	jeremydubreil	NonNull
557	2017-01-07 03:55:54	@sblackshear Can this be merged?	kageiit	sblackshear
557	2017-01-09 13:08:12	@sblackshear has imported this pull request. If you are a Facebook employee, you can view this diff [on Phabricator](https://phabricator.intern.facebook.com/D4387800).	facebook-github-bot	sblackshear
557	2017-01-09 21:14:49	@sblackshear has imported this pull request. If you are a Facebook employee, you can view this diff [on Phabricator](https://phabricator.intern.facebook.com/D4387800).	facebook-github-bot	sblackshear
557	2017-01-09 22:43:58	@sblackshear has imported this pull request. If you are a Facebook employee, you can view this diff [on Phabricator](https://phabricator.intern.facebook.com/D4387800).	facebook-github-bot	sblackshear
557	2017-01-10 01:16:31	@sblackshear has imported this pull request. If you are a Facebook employee, you can view this diff [on Phabricator](https://phabricator.intern.facebook.com/D4387800).	facebook-github-bot	sblackshear
556	2017-01-06 10:47:26	@ddino do you know something about it?	akotulski	ddino
556	2017-01-06 16:43:52	I think it is not necessary to set up this attribute because it's already set by fopen. But @cristianoc should know this for sure.	ddino	cristianoc
549	2017-01-19 23:50:59	@zpao has imported this pull request. If you are a Facebook employee, you can view this diff [on Phabricator](https://phabricator.intern.facebook.com/D4439297).	facebook-github-bot	zpao
548	2016-12-27 16:39:13	3dfaa9ed7b750eddf1dad6870aea94569cbf1f43 drops support for `@SuppressWarnings` (though it is not included in the 0.9.4 release); we are using [`@SuppressLint`](https://developer.android.com/reference/android/annotation/SuppressLint.html) going forward. I'll take a look and make sure that `@SuppressLint` works for context leaks.	sblackshear	SuppressWarnings
548	2016-12-27 16:39:13	3dfaa9ed7b750eddf1dad6870aea94569cbf1f43 drops support for `@SuppressWarnings` (though it is not included in the 0.9.4 release); we are using [`@SuppressLint`](https://developer.android.com/reference/android/annotation/SuppressLint.html) going forward. I'll take a look and make sure that `@SuppressLint` works for context leaks.	sblackshear	SuppressLint
537	2016-12-15 23:39:37	Hello Infer Team, I would consider the below a false-positive, but you might as well tell me that this is by design and `@SuppressWarnings("infer")` should be used instead. Here's an example code: with the result and infer-out/report.json confirms that the trace originates at `should_fail`: My claim is that `@Test` with `expected=NullPointerException.class` should possibly only yield a report if …	tautschnig	Test
537	2016-12-15 23:39:37	Hello Infer Team, I would consider the below a false-positive, but you might as well tell me that this is by design and `@SuppressWarnings("infer")` should be used instead. Here's an example code: with the result and infer-out/report.json confirms that the trace originates at `should_fail`: My claim is that `@Test` with `expected=NullPointerException.class` should possibly only yield a report if …	tautschnig	SuppressWarnings
537	2016-12-20 18:52:14	Hi Michael, We don't currently have any special support for JUnit annotations like `@Test`, but we could add support if there is a need. In general, I'm skeptical of the utility of statically analyzing small pieces of test code like your example (since one can always just run the code and let JUnit check if the right thing happens). But I'm intrigued by the possibility of using JUnit assertions t…	sblackshear	Test
537	2016-12-21 13:54:18	A tad unrelated direction is to use infer's blacklisting options to avoid analysing or reporting on these files, unless tests and regular source codes are mixed together. For instance: `--infer-blacklist-files-containing "@Test("` or `--infer-blacklist-files-containing "import org.junit.Test;"`. These options (like all options) can also go into a .inferconfig file.	jvillard	Test
535	2016-12-13 14:42:55	@sblackshear has imported this pull request. If you are a Facebook employee, you can view this diff [on Phabricator](https://phabricator.intern.facebook.com/D4319797).	facebook-github-bot	sblackshear
533	2016-12-09 01:03:44	This annotation makes infer think a method is @Nullable even when its not. I think it sees @ and Nullable and causes this bug.	clonetwin26	Nullable
530	2016-12-07 08:47:21	Infer doesn't support suppressing warnings on a block of code but you could always put the offending code in a separate method and add `@SuppressWarnings("infer")` on that method.	jvillard	SuppressWarnings
524	2016-12-06 09:40:28	@jvillard has imported this pull request. If you are a Facebook employee, you can view this diff [on Phabricator](https://phabricator.intern.facebook.com/D4284090).	facebook-github-bot	jvillard
523	2016-12-06 09:42:59	@jvillard has imported this pull request. If you are a Facebook employee, you can view this diff [on Phabricator](https://phabricator.intern.facebook.com/D4284097).	facebook-github-bot	jvillard
521	2016-12-05 09:13:19	Hi, It seems that the front-end skips casting operations. For example, to and to As @jvillard said in https://github.com/facebook/infer/issues/516, it seems to be an intended result. But my checker is sensitive to type casing. Is it possible to capture type castings?	KihongHeo	jvillard
521	2016-12-05 13:06:29	I see. Changing frontend shouldn't be very hard, but there are questions I don't know answers to: 1. there may be some implications to our backend that I'm not aware of (this adds another indirection for backend to understand) 2. there is a question how to represent such cast in SIL. Maybe @ddino or @cristianoc will know?	akotulski	ddino
521	2016-12-05 13:06:29	I see. Changing frontend shouldn't be very hard, but there are questions I don't know answers to: 1. there may be some implications to our backend that I'm not aware of (this adds another indirection for backend to understand) 2. there is a question how to represent such cast in SIL. Maybe @ddino or @cristianoc will know?	akotulski	cristianoc
518	2016-12-04 01:01:42	Hi Infer Team, As @jberdine said in https://github.com/facebook/infer/issues/514, > If procedures are recursive, they may be analyzed a few times. Each procedure should have only a single spec written to disk, however. Also, multiple parallel processes may analyze the same procedure multiple times and race to write the spec to disk. > - Can multiple parallel processes analyze the same procedure e…	KihongHeo	jberdine
507	2016-11-20 16:19:56	@martinoluca here is the NPE I was mentioning to you at the droidcon	carlonzo	martinoluca
505	2016-11-16 13:00:51	./build-infer.sh initializing opam... [WARNING] Running as root is not recommended OPAM has already been initialized. =-=-=-=-=-=-=-=-=-=-=-=-=-=-=-=-=-=-=-=-=-=-=-=-=-=-=-=-=-=-=-=-=-=-=-=-=-=-= 1. To configure OPAM in the current shell session, you need to run: eval `opam config env` 2. To correctly configure OPAM for subsequent use, add the following line to your profile file (for instance ~/.…	bmihaescu	INFER
505	2016-11-16 13:00:51	./build-infer.sh initializing opam... [WARNING] Running as root is not recommended OPAM has already been initialized. =-=-=-=-=-=-=-=-=-=-=-=-=-=-=-=-=-=-=-=-=-=-=-=-=-=-=-=-=-=-=-=-=-=-=-=-=-=-= 1. To configure OPAM in the current shell session, you need to run: eval `opam config env` 2. To correctly configure OPAM for subsequent use, add the following line to your profile file (for instance ~/.…	bmihaescu	IS
502	2016-11-15 18:25:05	@jvillard has imported this pull request. If you are a Facebook employee, you can view this diff [on Phabricator](https://phabricator.intern.facebook.com/D4183416).	facebook-github-bot	jvillard
501	2016-11-11 01:17:18	You can use `@SuppressWarnings("infer")` to silence the warning, but there's no annotation that says "I always return a non-`null` value". But Infer should be normally be pretty good at determining when this is true. Interested to see your repro example if you can come up with a small one.	sblackshear	SuppressWarnings
499	2016-11-25 22:28:38	Here Infer could not infer specs for wrap and create since the calls g_malloc(sizeof(...)) are causing PRECONDITION_NOT_MET. Maybe sizeof(...) is evaluated to 0, as mentioned by @ddino in #497. Replacing g_malloc with malloc removed those FPs (see code below).	keigoi	ddino
492	2016-11-05 15:42:50	If I say I get a warning no matter what argument I actually send to D.f. I'd like to get a warning only if I call with the argument being `true`. The `null` trick you suggest is actually what I was trying before @ddino showed me that `while(true){}` does what I want. But it stopped working in the meantime ...	rgrig	ddino
492	2016-11-05 16:56:55	Thanks, that does indeed clear things up! I think that the triple you want is what can/will inferred for the on-paper version of the bi-abduction algorithm, but the Infer implementation chooses to report a warning in this case for pragmatic reasons (assuming that all branches are reachable in some context lets us report more bugs without causing too many false positives). If I'm right about this,…	sblackshear	ddino
492	2016-11-05 16:56:55	Thanks, that does indeed clear things up! I think that the triple you want is what can/will inferred for the on-paper version of the bi-abduction algorithm, but the Infer implementation chooses to report a warning in this case for pragmatic reasons (assuming that all branches are reachable in some context lets us report more bugs without causing too many false positives). If I'm right about this,…	sblackshear	cristianoc
492	2016-11-06 07:22:19	I dug a bit to make sure I'm not crazy. This is the file I was actually looking at some time ago (with @ddino): This used to give a warning on line marked with HERE. It stopped giving a warning at commit 3fb8801b6c8672ad0b7819aeda74d1feb4325be7 (by @cristianoc). In any case, even if the parent commit gives a warning on T3@HERE (which I want!), it does not give a warning on the following: I don't …	rgrig	ddino
483	2016-10-27 09:41:49	➜ infer-linux64-v0.9.3 sudo ./build-infer.sh initializing opam... [WARNING] Running as root is not recommended OPAM has already been initialized. =-=-=-=-=-=-=-=-=-=-=-=-=-=-=-=-=-=-=-=-=-=-=-=-=-=-=-=-=-=-=-=-=-=-=-=-=-=-= 1. To configure OPAM in the current shell session, you need to run: eval `opam config env` 2. To correctly configure OPAM for subsequent use, add the following line to your pr…	boyue	INFER
483	2016-10-27 09:41:49	➜ infer-linux64-v0.9.3 sudo ./build-infer.sh initializing opam... [WARNING] Running as root is not recommended OPAM has already been initialized. =-=-=-=-=-=-=-=-=-=-=-=-=-=-=-=-=-=-=-=-=-=-=-=-=-=-=-=-=-=-=-=-=-=-=-=-=-=-= 1. To configure OPAM in the current shell session, you need to run: eval `opam config env` 2. To correctly configure OPAM for subsequent use, add the following line to your pr…	boyue	IS
482	2016-10-20 03:13:30	@Override protected IMByteSendStream encodeChildHeader() throws IOException { infer say this have Reaource_leak ，but I dnot know how to fix,anybody can help me ?	boyue	Override
476	2016-10-09 13:56:06	I think that there might be some confusion here about what information `icfg.dot` is presenting. The `icfg.dot` files contain the static control-flow graph, which is determined by the source code and control-flow paths that might be impossible are not removed. From the comments, with the mention of e.g. "which variable is symbolic", it seems that @zzy assumes that infer operates in a way similar …	jberdine	zzy
473	2016-09-30 08:02:49	Ref #454 @jeremydubreil I got it close to a point where it can be finished up to merge. Im no ocaml expert and just based my code off the other existing ones. Please let me know if something is completely off and what I should do to fix the last few compiler errors. This will let us exclude entire paths like `buck-out/annotation` which contain all generated code and greatly improve infer run spee…	kageiit	jeremydubreil
465	2016-09-20 06:44:06	Use Xcode8 /Applications/Xcode.app/Contents/Developer/Platforms/iPhoneSimulator.platform/Developer/SDKs/iPhoneSimulator10.0.sdk/System/Library/Frameworks/Foundation.framework/Headers/NSCharacterSet.h:27:22: error: unknown property attribute 'class' @property (readonly, class, copy) NSCharacterSet *uppercaseLetterCharacterSet; ^ fatal error: too many errors emitted, stopping now [-ferror-limit=] 2…	ychexingwuji	property
460	2017-03-10 18:13:10	There is also a discussion on https://github.com/facebook/infer/issues/596 It is also presented in this video by @jvillard https://fosdem.cu.be/2017/H.2213/infer_a_static_analyzer.mp4 (~ min 22)	eboudrant	jvillard
459	2016-09-13 13:50:53	The following code is identified as STRONG_DELEGATE_WARNING: @property (readwrite, nonatomic, strong) NSMutableDictionary *mutableTaskDelegatesKeyedByTaskIdentifier; It should not have been. Here is one additional requirements that could improve the checker: - in order to identify a property as delegate, besides containing "delegate" in the name also require the usage of a protocol in the type. -…	rocketnik	property
453	2016-09-01 16:39:54	Right now there is no such option - you may try adding `buckw` to the list in line you provided, but it's not guaranteed to out of the box for `buck` (we may have hardcoded `buck` in our buck integration). Another short term solution is to make `which buck` point to your script, but I can imagine it may not be an option for you. As for adding an option, we could add it in following form (modulo n…	akotulski	jvillard
453	2016-09-01 16:39:54	Right now there is no such option - you may try adding `buckw` to the list in line you provided, but it's not guaranteed to out of the box for `buck` (we may have hardcoded `buck` in our buck integration). Another short term solution is to make `which buck` point to your script, but I can imagine it may not be an option for you. As for adding an option, we could add it in following form (modulo n…	akotulski	jberdine
451	2016-09-01 03:15:38	Thanks @ronin13! @facebook-github-bot shipit	jvillard	facebook-github-bot
437	2016-08-11 16:31:54	@jberdine @jvillard do we have a Makefile target to generate ocamldoc from the code? Just wondering what should go in .mli/.rei files directly vs in README.md files.	cristianoc	jvillard
437	2016-08-11 16:31:54	@jberdine @jvillard do we have a Makefile target to generate ocamldoc from the code? Just wondering what should go in .mli/.rei files directly vs in README.md files.	cristianoc	jberdine
432	2016-08-09 16:04:34	@sblackshear could you provide some pointers how to write such checker?	akotulski	sblackshear
423	2016-08-03 14:36:27	Strictly speaking, it's true that the code will not generate an NPE. That said, the choice Infer makes is to report anyway. If a project deliberately catches `NullPointerException`, Infer will produce a lot of unintended reports. For such projects (if they exist), a different message would help. I suspect that it would be hard to implement that behaviour in infer: if `foo()` dereferences null, th…	jvillard	martinoluca
410	2016-07-31 13:28:37	@hzsweers great suggestion. What specific use cases do you have in mind? For example, some time ago we added `@TrueOnNull` https://github.com/facebook/infer/blob/97bc95e8c920196d91a9d48cb4ac93f6c43b8187/infer/tests/codetoanalyze/java/eradicate/NullMethodCall.java#L248 to support boolean functions on objects that return `true` when the object is `null`. They can then be used as in https://github.c…	cristianoc	TrueOnNull
410	2016-07-31 22:42:32	It would be great to support them in general as they give a lot of contextual information about how a method handles inputs. The example in there about a method that only returns `null` if the input parameter is `null` is a great example. Being able to express other conditions in that format would be great too. Being able to mark methods as throwing on certain conditions would be immense as well.…	hzsweers	ParametersAreNonnullByDefault
407	2016-07-29 03:11:36	Butter Knife 8 switched from `@Bind` to `@BindView`	hzsweers	Bind
407	2016-07-29 03:11:36	Butter Knife 8 switched from `@Bind` to `@BindView`	hzsweers	BindView
401	2016-07-22 03:30:56	@jvillard, sorry for that I can't use company code to repro this. And my demo maven project seems not get the repro. However, in my company project, there will generate file like META-INF/MANIFEST.MF in some place which will be javac-ed in python cmd array, or your can nested some kind of file with other extension type in src. I still paste the demo by following your advise, see if it's helpful. …	luoshangyu	im
397	2016-07-20 10:17:00	Can you provide a full minimal example that reproduces your issue? Shooting from the hip, you could add a `@Nullable` annotation to the return of your getter method so that Infer assumes it can return null. More (speculative) details: When Infer doesn't know about a function for whatever reason (no implementation available, or Infer failed to analyse it), Infer will treat that function "angelical…	jvillard	Nullable
383	2016-06-15 07:39:08	@chen881129 I guess you're using eradicate mode with `-a eradicate`. Is the return type of `getClassid()` annotated `@Nullable`?	cristianoc	Nullable
383	2016-06-15 08:38:59	@cristianoc . Yeah, I used eradicate mode. There is no error about `getClassid() may return null but it is not annotated with @Nullable` in the bug.txt.	chen881129	Nullable
383	2016-06-15 08:43:32	@chen881129 you should annotate `getClassid()` in your source code, e.g. `@Nullable String getClassid() { ... }`	cristianoc	Nullable
383	2016-06-15 10:06:48	@cristianoc In fact, I'm QA, I can't modify the code... Thank you very much. I've seen the doc of Infer "What is the @Nullable convention?If you say nothing, you’re saying that the value **cannot be null**." Can I modify the code of Infer to the opposite--"If you say nothing, you’re saying that the value **can be null**."?	chen881129	Nullable
383	2016-07-06 16:14:31	@chen881129, Is your copy of the code read-only, or is it possible to change it locally just for testing? Or can you suggest that someone else add the `@Nullable` annotation? This seems like it would be the simplest solution. It would be quite difficult to change Eradicate to treat all values as potentially nullable, but it should be fairly easy to modify Infer to do this. If you change the code …	sblackshear	Nullable
381	2016-08-30 18:03:16	@jvanzyl sure **os**: `CentOS release 6.8 (Final)` **infer version**: `infer-linux64-v0.9.2$` **command**: `sh build-infer.sh` **output**:	mishudark	jvanzyl
376	2016-06-02 10:34:30	Hi @Tony-Mao, there is a rudimentary array bounds analysis in Infer, but the reports are filtered out by default as this feature is not supported at the moment and performs quite poorly. You can remove error filtering by running with the `--no-filtering` option (see `infer --help`). We're working on improving the array bounds analysis.	jvillard	Tony-Mao
368	2016-05-25 23:21:04	When running infer I get the following error when trying to telescope my constructors. src/main/java/Controller.java:60: error: NULL_DEREFERENCE object null could be null and is dereferenced by call to Controller(...) at line 60 1. @NonNull Source source, 2. @NonNull Type type) { 3. > this(activity, config, listener, summary, source, type, null); 4. } 5. 6. The null here is passed into a @Nullabl…	clonetwin26	Nullable
368	2016-05-25 23:21:04	When running infer I get the following error when trying to telescope my constructors. src/main/java/Controller.java:60: error: NULL_DEREFERENCE object null could be null and is dereferenced by call to Controller(...) at line 60 1. @NonNull Source source, 2. @NonNull Type type) { 3. > this(activity, config, listener, summary, source, type, null); 4. } 5. 6. The null here is passed into a @Nullabl…	clonetwin26	NonNull
368	2016-05-26 20:37:07	Unfortunately, it is hard to tell what is happening without more context about the definition of `Controler`. If I understood correctly, the constructor is of the form: `Controller(..., @Nullable Object obj) { ...}` where `obj` is not being dereference without a check for `null` inside the body of `Controler`. If that was the case, then the NPE would be reported in the body of `Controler`, not wh…	jeremydubreil	Nullable
348	2016-04-22 06:26:34	[@sjs_14_125 bianyuteng]# java -version java version "1.8.0_25" Java(TM) SE Runtime Environment (build 1.8.0_25-b17) Java HotSpot(TM) 64-Bit Server VM (build 25.25-b02, mixed mode) [@sjs_14_125 infer-linux64-v0.8.0]# cat /etc/redhat-release Red Hat Enterprise Linux Server release 6.2 (Santiago) Can infer analyze java code on environment above?	AliceTENGZI	sjs
342	2016-04-22 06:22:53	[@sjs_14_125 bianyuteng]# opam --version 1.2.2 [@sjs_14_125 bianyuteng]# python -V Python 2.7.5 [@sjs_14_125 bianyuteng]# java -version java version "1.8.0_25" Java(TM) SE Runtime Environment (build 1.8.0_25-b17) Java HotSpot(TM) 64-Bit Server VM (build 25.25-b02, mixed mode) [@sjs_14_125 infer-linux64-v0.8.0]# cat /etc/redhat-release Red Hat Enterprise Linux Server release 6.2 (Santiago) Above i…	AliceTENGZI	sjs
342	2016-04-22 11:25:07	When I clean my disk for enough space. and run "./build-infer.sh "..Error still exists as follows. [@sjs_14_125 infer-0.8.0]# ./build-infer.sh initializing opam... [WARNING] Running as root is not recommended [WARNING] Running as root is not recommended preparing build... checking if we are in an Infer release build... no checking whether to use the compilers in /search/bianyuteng/infer-0.8.0/fac…	AliceTENGZI	sjs
337	2016-04-20 02:19:22	Full Output RickdeMacBook-Pro:Example Wenba$ infer -- xcodebuild -workspace BTBalloon.xcworkspace -scheme BTBalloon 2016-04-20 10:16:52.282 xcodebuild[30486:699221] [MT] PluginLoading: Required plug-in compatibility UUID ACA8656B-FEA8-4B6D-8E4A-93F4C95C362C for plug-in at path '~/Library/Application Support/Developer/Shared/Xcode/Plug-ins/XActivatePowerMode.xcplugin' not present in DVTPlugInCompa…	rickli	loader
337	2016-04-20 02:19:22	Full Output RickdeMacBook-Pro:Example Wenba$ infer -- xcodebuild -workspace BTBalloon.xcworkspace -scheme BTBalloon 2016-04-20 10:16:52.282 xcodebuild[30486:699221] [MT] PluginLoading: Required plug-in compatibility UUID ACA8656B-FEA8-4B6D-8E4A-93F4C95C362C for plug-in at path '~/Library/Application Support/Developer/Shared/Xcode/Plug-ins/XActivatePowerMode.xcplugin' not present in DVTPlugInCompa…	rickli	rpath
337	2016-04-20 02:19:22	Full Output RickdeMacBook-Pro:Example Wenba$ infer -- xcodebuild -workspace BTBalloon.xcworkspace -scheme BTBalloon 2016-04-20 10:16:52.282 xcodebuild[30486:699221] [MT] PluginLoading: Required plug-in compatibility UUID ACA8656B-FEA8-4B6D-8E4A-93F4C95C362C for plug-in at path '~/Library/Application Support/Developer/Shared/Xcode/Plug-ins/XActivatePowerMode.xcplugin' not present in DVTPlugInCompa…	rickli	executable
331	2016-04-07 06:26:17	Hello "Infer" detected a bug - RETAIN CYCLE, I interrupted point "delloc" at the method, this method is to be performed, the memory can be released, but reported a bug - RETAIN CYCLE, my code is as follows : `@interface NetworkRequestModel()` `@property (nonatomic,weak) id child;` `@implementation NetworkRequestModel` `- (instancetype)init` `{` `if (self = [super init]) {` `if ([self conformsToPr…	ZiYouDeLaoGe	implementation
331	2016-04-07 06:26:17	Hello "Infer" detected a bug - RETAIN CYCLE, I interrupted point "delloc" at the method, this method is to be performed, the memory can be released, but reported a bug - RETAIN CYCLE, my code is as follows : `@interface NetworkRequestModel()` `@property (nonatomic,weak) id child;` `@implementation NetworkRequestModel` `- (instancetype)init` `{` `if (self = [super init]) {` `if ([self conformsToPr…	ZiYouDeLaoGe	interface
331	2016-04-07 06:26:17	Hello "Infer" detected a bug - RETAIN CYCLE, I interrupted point "delloc" at the method, this method is to be performed, the memory can be released, but reported a bug - RETAIN CYCLE, my code is as follows : `@interface NetworkRequestModel()` `@property (nonatomic,weak) id child;` `@implementation NetworkRequestModel` `- (instancetype)init` `{` `if (self = [super init]) {` `if ([self conformsToPr…	ZiYouDeLaoGe	property
331	2016-04-07 06:26:17	Hello "Infer" detected a bug - RETAIN CYCLE, I interrupted point "delloc" at the method, this method is to be performed, the memory can be released, but reported a bug - RETAIN CYCLE, my code is as follows : `@interface NetworkRequestModel()` `@property (nonatomic,weak) id child;` `@implementation NetworkRequestModel` `- (instancetype)init` `{` `if (self = [super init]) {` `if ([self conformsToPr…	ZiYouDeLaoGe	protocol
331	2016-04-14 12:03:35	I tried this code: @interface NetworkRequestModel : NSObject @end @protocol P <NSObject> @end @interface NetworkRequestModel()<P> @property (nonatomic,weak) id child; @end @implementation NetworkRequestModel - (instancetype)init { if (self = [super init]) { if ([self conformsToProtocol:@protocol(P)]) { self.child = self; } } return self; } @end and I don't get the error. If you are able to send m…	dulmarod	property
331	2016-04-14 12:03:35	I tried this code: @interface NetworkRequestModel : NSObject @end @protocol P <NSObject> @end @interface NetworkRequestModel()<P> @property (nonatomic,weak) id child; @end @implementation NetworkRequestModel - (instancetype)init { if (self = [super init]) { if ([self conformsToProtocol:@protocol(P)]) { self.child = self; } } return self; } @end and I don't get the error. If you are able to send m…	dulmarod	implementation
331	2016-04-14 12:03:35	I tried this code: @interface NetworkRequestModel : NSObject @end @protocol P <NSObject> @end @interface NetworkRequestModel()<P> @property (nonatomic,weak) id child; @end @implementation NetworkRequestModel - (instancetype)init { if (self = [super init]) { if ([self conformsToProtocol:@protocol(P)]) { self.child = self; } } return self; } @end and I don't get the error. If you are able to send m…	dulmarod	protocol
331	2016-04-14 12:03:35	I tried this code: @interface NetworkRequestModel : NSObject @end @protocol P <NSObject> @end @interface NetworkRequestModel()<P> @property (nonatomic,weak) id child; @end @implementation NetworkRequestModel - (instancetype)init { if (self = [super init]) { if ([self conformsToProtocol:@protocol(P)]) { self.child = self; } } return self; } @end and I don't get the error. If you are able to send m…	dulmarod	interface
331	2016-04-14 12:03:35	I tried this code: @interface NetworkRequestModel : NSObject @end @protocol P <NSObject> @end @interface NetworkRequestModel()<P> @property (nonatomic,weak) id child; @end @implementation NetworkRequestModel - (instancetype)init { if (self = [super init]) { if ([self conformsToProtocol:@protocol(P)]) { self.child = self; } } return self; } @end and I don't get the error. If you are able to send m…	dulmarod	end
330	2016-04-19 13:41:44	@foobra can you paste the full output and infer-out/toplevel.log to gist.github.com or similar please?	jvillard	foobra
326	2016-04-07 14:32:58	Hi again, In this checker I am getting two kinds of false positives: - **Methods that are annotated with @override** -- although I am checking whether a given method is overriding any method in one of its superclasses, this is not enough. - **Methods that are being overridden by one of their subclasses** -- these methods cannot be converted to static. For the first false positive I think I am get…	luiscruz	override
321	2016-03-28 03:15:53	I use the command infer --incremental -- xcodebuild -workspace QQNews.xcworkspace -scheme QQNews -configuration Debug -sdk iphonesimulator CLANG_ENABLE_MODULES=NO build failed: /Users/selmazhang/workspace/news_ios_codeCheck/QNCore/QNCore/QNCrashGuard/QNCrashGuard.m:15:1: error: use of '@import' when modules are disabled @import UIKit; ^ /Users/selmazhang/workspace/news_ios_codeCheck/QNCore/QNCore…	zhangying19871987	import
311	2016-03-23 12:22:49	There are two errors: 1. The linking step is failing. You can set `LD` to `/bin/true` to circumvent the issue. See the [FAQ](http://fbinfer.com/support.html#infer----build-command-fails-during-a-linking-step). Let me know if linking still fails. 2. You need to disable modules only selectively because you use `@import` in your project. Does [this solution](https://github.com/facebook/infer/issues/…	jvillard	import
304	2016-03-17 02:26:40	hi, @jvillard see #281 I commented	liuyangc3	jvillard
302	2016-03-14 11:45:54	@cristianoc This Checker is based on Checkers.callback_print_c_method_calls and prints every Java method call. Note: for my convenience I have added `oUnit-all.cache` to `.gitinore`.	luiscruz	cristianoc
301	2016-03-11 21:30:35	This pull request adds the @SuppressViewNullability annotation. The reasoning behind this is that in libraries, one cannot use Butterknife for view binding, which forces you to do it manually. Basically, this makes a new annotation that infer treats the same way as @Bind/@InjectView	NickFirmani	Bind
301	2016-03-11 21:30:35	This pull request adds the @SuppressViewNullability annotation. The reasoning behind this is that in libraries, one cannot use Butterknife for view binding, which forces you to do it manually. Basically, this makes a new annotation that infer treats the same way as @Bind/@InjectView	NickFirmani	InjectView
301	2016-03-11 21:30:35	This pull request adds the @SuppressViewNullability annotation. The reasoning behind this is that in libraries, one cannot use Butterknife for view binding, which forces you to do it manually. Basically, this makes a new annotation that infer treats the same way as @Bind/@InjectView	NickFirmani	SuppressViewNullability
301	2016-03-12 05:15:20	Is the idea to have an annotation with the same functionality of `@InjectView`: https://github.com/facebook/infer/blob/63b57790f91bcf8a89d6fc9e796f8b031915928b/infer/tests/codetoanalyze/java/eradicate/FieldNotNullable.java#L391 but with another name? The functionality being: suppress both `FIELD_NOT_INITIALIZED` and `FIELD_NOT_NULLABLE`. This pull request is an alias for `@Inject`, which suppress…	cristianoc	InjectView
301	2016-03-12 05:15:20	Is the idea to have an annotation with the same functionality of `@InjectView`: https://github.com/facebook/infer/blob/63b57790f91bcf8a89d6fc9e796f8b031915928b/infer/tests/codetoanalyze/java/eradicate/FieldNotNullable.java#L391 but with another name? The functionality being: suppress both `FIELD_NOT_INITIALIZED` and `FIELD_NOT_NULLABLE`. This pull request is an alias for `@Inject`, which suppress…	cristianoc	Inject
301	2016-03-12 05:25:12	@cristianoc `@Inject` is also an alias for `FIELD_NOT_NULLABLE` isn't it? Assuming being in the same group as the others implies it suppresses the same errors: `[inject; inject_view; bind; suppress_view_nullability]`	hzsweers	Inject
301	2016-03-12 05:44:29	@hzsweers apologies for the code... that group is used to define annotations that have the property `ia_is_inject`, which suppresses `FIELD_NOT_NULLABLE`. In addition `@InjectView` has the property `ia_is_inject_view`, which suppresses `FIELD_NOT_NULLABLE`. So if you want both, you should modify the code for `ia_is_inject_view`. Those properties should definitely be renamed to something less conf…	cristianoc	InjectView
301	2016-03-12 06:05:01	Basically: **Butter Knife 6** and before: `@InjectView` would cause a runtime exception if the view was null after binding. Could optionally add `@Optional` if you wanted to allow for nulls. Behavior applies to fields and methods. **Butter Knife 7**: `@Bind` was the same as `@InjectView` functionally, but `@Optional` was removed in favor of reusing `@Nullable` so the IDE would lint it. Same idea …	hzsweers	Bind
301	2016-03-12 06:05:01	Basically: **Butter Knife 6** and before: `@InjectView` would cause a runtime exception if the view was null after binding. Could optionally add `@Optional` if you wanted to allow for nulls. Behavior applies to fields and methods. **Butter Knife 7**: `@Bind` was the same as `@InjectView` functionally, but `@Optional` was removed in favor of reusing `@Nullable` so the IDE would lint it. Same idea …	hzsweers	Nullable
301	2016-03-12 06:05:01	Basically: **Butter Knife 6** and before: `@InjectView` would cause a runtime exception if the view was null after binding. Could optionally add `@Optional` if you wanted to allow for nulls. Behavior applies to fields and methods. **Butter Knife 7**: `@Bind` was the same as `@InjectView` functionally, but `@Optional` was removed in favor of reusing `@Nullable` so the IDE would lint it. Same idea …	hzsweers	Optional
301	2016-03-12 06:05:01	Basically: **Butter Knife 6** and before: `@InjectView` would cause a runtime exception if the view was null after binding. Could optionally add `@Optional` if you wanted to allow for nulls. Behavior applies to fields and methods. **Butter Knife 7**: `@Bind` was the same as `@InjectView` functionally, but `@Optional` was removed in favor of reusing `@Nullable` so the IDE would lint it. Same idea …	hzsweers	InjectView
301	2016-03-12 06:38:21	@hzsweers thanks for the detailed explanations! Then definitely we should include `bind`. I'll make sure that `@Nullable` overrules `@Bind` if not already the case.	cristianoc	Nullable
301	2016-03-12 06:38:21	@hzsweers thanks for the detailed explanations! Then definitely we should include `bind`. I'll make sure that `@Nullable` overrules `@Bind` if not already the case.	cristianoc	Bind
284	2016-02-20 03:58:44	Resolve a bug that Infer does not analyze procedures when the analyzer is run on '/'. This bug is reported by @btakeya on facebook/infer#283.	kstreee	btakeya
282	2016-02-19 01:11:14	@marcelerz I have tested, but reported the same mistakes。	d6638219	marcelerz
281	2016-03-01 07:50:59	@jvanzyl lib/python/inferlib/analyze.py in my case `args` is ['javac', '-d', '/data1/jenkins/workspace/\xe7\x94\xb0\xe8\x81\x94\xe7\xbd\x91'...] `0xe7` is first bytes of `\xe7\x94\xb0\xe8\x81\x94\xe7\xbd\x91` did some one check the string format before pass them into `get_javac_args`?	liuyangc3	jvanzyl
277	2016-02-10 13:02:47	@kushalsethi you can look into [this post](https://medium.com/@Rapchik/static-analysis-build-server-for-android-with-jenkins-using-docker-bda888d4b34e#.257b2muh6) for example.	jvillard	Rapchik
277	2016-09-19 08:21:52	@LeeY0510 it still opens for me	jvillard	LeeY0510
274	2016-02-09 19:32:03	Was trying this article out and noticed it hung on the ./configure when trying to read JAVA_HOME: https://medium.com/@Rapchik/static-analysis-build-server-for-android-with-jenkins-using-docker-bda888d4b34e#.dci57csez Adding this fixed it...not sure why the JVM didn't just cleanly exit but apparently the openJDK JVM does this :-P	kenkyee	Rapchik
255	2016-01-29 23:58:13	It seems like Infer does not keep separate caches for different analyzers. This can result in surprising empty analysis runs (unless I'm doing something wrong). I'm testing with this Java file: It should generate 0 Infer warnings and 1 Erradicate warning (because of a missing `@Nullable`). If I run Infer with `-i -a infer` first, and then `-i -a eradicate`, it will assume there is nothing to anal…	tonycosentini	Nullable
243	2016-01-24 06:01:44	I found this from the following documentation. http://fbinfer.com/docs/infer-bug-types.html#RETAIN_CYCLE The Retain Cycle is described as follows. @class Child; @interface Parent : NSObject { Child *child; } @end @interface Child : NSObject { __weak Parent *parent; } @end But I think, this is valid if "Child" is a subclass of "Parent". Here both Child and Parent are inherited from NSObject class …	RameshAran	class
243	2016-01-24 06:01:44	I found this from the following documentation. http://fbinfer.com/docs/infer-bug-types.html#RETAIN_CYCLE The Retain Cycle is described as follows. @class Child; @interface Parent : NSObject { Child *child; } @end @interface Child : NSObject { __weak Parent *parent; } @end But I think, this is valid if "Child" is a subclass of "Parent". Here both Child and Parent are inherited from NSObject class …	RameshAran	interface
243	2016-01-24 06:01:44	I found this from the following documentation. http://fbinfer.com/docs/infer-bug-types.html#RETAIN_CYCLE The Retain Cycle is described as follows. @class Child; @interface Parent : NSObject { Child *child; } @end @interface Child : NSObject { __weak Parent *parent; } @end But I think, this is valid if "Child" is a subclass of "Parent". Here both Child and Parent are inherited from NSObject class …	RameshAran	end
241	2016-01-20 17:22:43	@jvillard: Does this line https://github.com/facebook/infer/blob/master/build-infer.sh#L105 means that if ocaml is already installed, whatever the version, then we do nothing but if not found we install OCaml version 4.02.3 ? Is there anywhere else where we check the version of the installed OCaml compiler ?	jeremydubreil	jvillard
234	2016-01-07 02:40:24	I create issue #230 and closed by commit 9ecf2d9f5e4f6504a08e34e438af3a853ebc72b5. But i download it, and build, said follow error initializing opam... preparing build... ./build-infer.sh: line 120: facebook-clang-plugins/clang/setup.sh: No such file or directory Warning: you are not using a release of Infer. The C and Objective-C analyses require a custom clang to be compiled now. This step take…	shenruisi	INFER
232	2016-01-07 10:46:48	Hello @TiagoVeloso, I will investigate this issue and give you updates! In the meanwhile, could you please send me a paste of the real error? What you provided is just a summary of the errors that happened during the build. The real message should be a bit above that line. Thanks!	martinoluca	TiagoVeloso
230	2016-01-06 02:13:12	sorry,I paste the full output here. initializing opam... preparing build... --- --- *\* Building Infer ** --- --- checking if we are in an Infer release build... yes checking whether to use the compilers in /Users/yinshen/Desktop/infer-osx-v0.5.0/facebook-clang-plugins/clang/bin... yes checking for shasum... shasum checking for python2.7... python2.7 checking for javac... javac checking for xcode…	shenruisi	INFER
230	2016-01-06 02:13:12	sorry,I paste the full output here. initializing opam... preparing build... --- --- *\* Building Infer ** --- --- checking if we are in an Infer release build... yes checking whether to use the compilers in /Users/yinshen/Desktop/infer-osx-v0.5.0/facebook-clang-plugins/clang/bin... yes checking for shasum... shasum checking for python2.7... python2.7 checking for javac... javac checking for xcode…	shenruisi	executable
218	2015-12-29 09:36:55	Hello @tingxuan, Please check whether you have the command-line tools already installed. If not, please run to install them. Once you've done it, try running `build-infer.sh` again. Thanks.	martinoluca	tingxuan
210	2015-12-07 13:00:56	@njafei you need to add `-a eradicate` flag to run eradicate analyzer. Eradicate only works for @Nullable annotations in java. You need to run something like this: infer -a eradicate -- ...	akotulski	Nullable
206	2015-11-25 14:03:20	Yes, you can use `@SuppressWarning`: https://github.com/facebook/infer/blob/master/infer/tests/codetoanalyze/java/infer/NullPointerExceptions.java#L424	jvillard	SuppressWarning
204	2015-11-23 10:35:20	when we use infer to analyze project ,will get error as follow,but the project can be compiled successfully with xcodebuild 。 In file included from <module-includes>:2: 1610 In file included from /Applications/Xcode.app/Contents/Developer/Platforms/iPhoneOS.platform/Developer/SDKs/iPhoneOS9.1.sdk/System/Library/Frameworks/Foundation.framework/Headers/Foundation.h:10: 1611 In file included from /A…	xuejunxd	class
202	2015-11-20 11:56:06	@sulthana, @martinoluca, is this a duplicate of #203?	jvillard	martinoluca
201	2015-11-18 09:35:49	Hi this is an interesting example. As Dulma suggest can you paste the full example and the command to run infer and we will look into that. Thanks, Dino Sent from my iPhone On 18 Nov 2015, at 07:09, Dafeng Jin <notifications@github.com<mailto:notifications@github.com>> wrote: I test infer for detecting retain cycle with simple exsample: In ViewController.m: @property (strong, nonatomic) TestView …	ddino	property
198	2016-03-07 11:44:24	@igorcanadi what steps did you follow to compile infer? Also, there's no need to comment on multiple closed issues.	jvillard	igorcanadi
198	2016-03-07 12:08:18	I followed every single step I could find about Infer. Installed everything. And yes, comments need to happen on multiple issues until problem is resolved. On Mar 7, 2016 6:44 AM, "Jules Villard" notifications@github.com wrote: > @igorcanadi https://github.com/igorcanadi what steps did you follow to > compile infer? Also, there's no need to comment on multiple closed issues. > > — > Reply to this…	IgorGanapolsky	igorcanadi
193	2015-10-30 10:46:10	for ./compile-fcp.sh getting error bash: ocamlfind: command not found make: **\* [build/clang_ast_types.cmx] Error 127 for make -C infer getting make -C src clang GIT_COMMIT=$(git rev-parse HEAD 2> /dev/null || printf "unknown commit"); \ GIT_BRANCH=$(git rev-parse --abbrev-ref HEAD 2> /dev/null || printf "unknown branch"); \ UNKNOWN="-unknown"; \ if [ -e "/Users/bhargavsuthar/infer/.release" ]; …	bhargav1	GIT
193	2015-10-30 10:46:10	for ./compile-fcp.sh getting error bash: ocamlfind: command not found make: **\* [build/clang_ast_types.cmx] Error 127 for make -C infer getting make -C src clang GIT_COMMIT=$(git rev-parse HEAD 2> /dev/null || printf "unknown commit"); \ GIT_BRANCH=$(git rev-parse --abbrev-ref HEAD 2> /dev/null || printf "unknown branch"); \ UNKNOWN="-unknown"; \ if [ -e "/Users/bhargavsuthar/infer/.release" ]; …	bhargav1	MINOR
193	2015-10-30 10:46:10	for ./compile-fcp.sh getting error bash: ocamlfind: command not found make: **\* [build/clang_ast_types.cmx] Error 127 for make -C infer getting make -C src clang GIT_COMMIT=$(git rev-parse HEAD 2> /dev/null || printf "unknown commit"); \ GIT_BRANCH=$(git rev-parse --abbrev-ref HEAD 2> /dev/null || printf "unknown branch"); \ UNKNOWN="-unknown"; \ if [ -e "/Users/bhargavsuthar/infer/.release" ]; …	bhargav1	MAJOR
193	2015-10-30 10:46:10	for ./compile-fcp.sh getting error bash: ocamlfind: command not found make: **\* [build/clang_ast_types.cmx] Error 127 for make -C infer getting make -C src clang GIT_COMMIT=$(git rev-parse HEAD 2> /dev/null || printf "unknown commit"); \ GIT_BRANCH=$(git rev-parse --abbrev-ref HEAD 2> /dev/null || printf "unknown branch"); \ UNKNOWN="-unknown"; \ if [ -e "/Users/bhargavsuthar/infer/.release" ]; …	bhargav1	PATCH
178	2015-09-22 19:42:19	I get the following error make -C infer <pre> _make -C src clang GIT_COMMIT=$(git rev-parse HEAD 2> /dev/null || printf "unknown commit"); \ GIT_BRANCH=$(git rev-parse --abbrev-ref HEAD 2> /dev/null || printf "unknown branch"); \ UNKNOWN="-unknown"; \ if [ -e "/Users/vijayr/Downloads/infer/.release" ]; then \ UNKNOWN=""; \ fi; \ GIT_TAG=$(git tag --points-at HEAD 2> /dev/null || printf "v0.3.0$UN…	RahulRvR	GIT
178	2015-09-22 19:42:19	I get the following error make -C infer <pre> _make -C src clang GIT_COMMIT=$(git rev-parse HEAD 2> /dev/null || printf "unknown commit"); \ GIT_BRANCH=$(git rev-parse --abbrev-ref HEAD 2> /dev/null || printf "unknown branch"); \ UNKNOWN="-unknown"; \ if [ -e "/Users/vijayr/Downloads/infer/.release" ]; then \ UNKNOWN=""; \ fi; \ GIT_TAG=$(git tag --points-at HEAD 2> /dev/null || printf "v0.3.0$UN…	RahulRvR	MINOR
178	2015-09-22 19:42:19	I get the following error make -C infer <pre> _make -C src clang GIT_COMMIT=$(git rev-parse HEAD 2> /dev/null || printf "unknown commit"); \ GIT_BRANCH=$(git rev-parse --abbrev-ref HEAD 2> /dev/null || printf "unknown branch"); \ UNKNOWN="-unknown"; \ if [ -e "/Users/vijayr/Downloads/infer/.release" ]; then \ UNKNOWN=""; \ fi; \ GIT_TAG=$(git tag --points-at HEAD 2> /dev/null || printf "v0.3.0$UN…	RahulRvR	MAJOR
178	2015-09-22 19:42:19	I get the following error make -C infer <pre> _make -C src clang GIT_COMMIT=$(git rev-parse HEAD 2> /dev/null || printf "unknown commit"); \ GIT_BRANCH=$(git rev-parse --abbrev-ref HEAD 2> /dev/null || printf "unknown branch"); \ UNKNOWN="-unknown"; \ if [ -e "/Users/vijayr/Downloads/infer/.release" ]; then \ UNKNOWN=""; \ fi; \ GIT_TAG=$(git tag --points-at HEAD 2> /dev/null || printf "v0.3.0$UN…	RahulRvR	PATCH
176	2015-09-14 06:11:14	I have followed this link to setup infer on Linux machine (https://github.com/facebook/infer/blob/master/INSTALL.md#install-the-dependencies) After that I followed steps to checkout infer and clang to compile But I am not able to do so/ # Checkout Infer git clone https://github.com/facebook/infer.git cd infer git submodule update --init --recursive # Compile clang facebook-clang-plugins/clang/set…	swatigoel	GIT
176	2015-09-14 06:11:14	I have followed this link to setup infer on Linux machine (https://github.com/facebook/infer/blob/master/INSTALL.md#install-the-dependencies) After that I followed steps to checkout infer and clang to compile But I am not able to do so/ # Checkout Infer git clone https://github.com/facebook/infer.git cd infer git submodule update --init --recursive # Compile clang facebook-clang-plugins/clang/set…	swatigoel	MINOR
176	2015-09-14 06:11:14	I have followed this link to setup infer on Linux machine (https://github.com/facebook/infer/blob/master/INSTALL.md#install-the-dependencies) After that I followed steps to checkout infer and clang to compile But I am not able to do so/ # Checkout Infer git clone https://github.com/facebook/infer.git cd infer git submodule update --init --recursive # Compile clang facebook-clang-plugins/clang/set…	swatigoel	MAJOR
176	2015-09-14 06:11:14	I have followed this link to setup infer on Linux machine (https://github.com/facebook/infer/blob/master/INSTALL.md#install-the-dependencies) After that I followed steps to checkout infer and clang to compile But I am not able to do so/ # Checkout Infer git clone https://github.com/facebook/infer.git cd infer git submodule update --init --recursive # Compile clang facebook-clang-plugins/clang/set…	swatigoel	PATCH
176	2015-09-14 09:27:38	thank you for your quick response, I used this comman now eval `./opam config env` and run make -C infer again. Now it's giving another error make: Entering directory '/home/user/infer/infer' make -C src clang make[1]: Entering directory '/home/user/infer/infer/src' GIT_COMMIT=$(git rev-parse HEAD 2> /dev/null || printf "unknown commit"); \ GIT_BRANCH=$(git rev-parse --abbrev-ref HEAD 2> /dev/nul…	swatigoel	GIT
176	2015-09-14 09:27:38	thank you for your quick response, I used this comman now eval `./opam config env` and run make -C infer again. Now it's giving another error make: Entering directory '/home/user/infer/infer' make -C src clang make[1]: Entering directory '/home/user/infer/infer/src' GIT_COMMIT=$(git rev-parse HEAD 2> /dev/null || printf "unknown commit"); \ GIT_BRANCH=$(git rev-parse --abbrev-ref HEAD 2> /dev/nul…	swatigoel	MINOR
176	2015-09-14 09:27:38	thank you for your quick response, I used this comman now eval `./opam config env` and run make -C infer again. Now it's giving another error make: Entering directory '/home/user/infer/infer' make -C src clang make[1]: Entering directory '/home/user/infer/infer/src' GIT_COMMIT=$(git rev-parse HEAD 2> /dev/null || printf "unknown commit"); \ GIT_BRANCH=$(git rev-parse --abbrev-ref HEAD 2> /dev/nul…	swatigoel	MAJOR
176	2015-09-14 09:27:38	thank you for your quick response, I used this comman now eval `./opam config env` and run make -C infer again. Now it's giving another error make: Entering directory '/home/user/infer/infer' make -C src clang make[1]: Entering directory '/home/user/infer/infer/src' GIT_COMMIT=$(git rev-parse HEAD 2> /dev/null || printf "unknown commit"); \ GIT_BRANCH=$(git rev-parse --abbrev-ref HEAD 2> /dev/nul…	swatigoel	PATCH
170	2015-09-07 10:42:51	Thank you @martinoluca I did what you said.There is my console information: MacBook-Pro:~$tar xf /Users/xfeng/Downloads/infer-osx-v0.3.0.tar.xz MacBook-Pro:~$cd infer-osx-v0.3.0/ MacBook-Pro:~/infer-osx-v0.3.0$make -C infer make -C src clang sed -e 's/@MAJOR@/0/g' \ -e 's/@MINOR@/2/g' \ -e 's/@PATCH@/0/g' \ -e 's/@GIT_COMMIT@/37a4709a0f2be7b23a29950a2d6345040b67b8eb/g' \ -e 's/@GIT_BRANCH@/master…	feilongzheng	GIT
170	2015-09-07 10:42:51	Thank you @martinoluca I did what you said.There is my console information: MacBook-Pro:~$tar xf /Users/xfeng/Downloads/infer-osx-v0.3.0.tar.xz MacBook-Pro:~$cd infer-osx-v0.3.0/ MacBook-Pro:~/infer-osx-v0.3.0$make -C infer make -C src clang sed -e 's/@MAJOR@/0/g' \ -e 's/@MINOR@/2/g' \ -e 's/@PATCH@/0/g' \ -e 's/@GIT_COMMIT@/37a4709a0f2be7b23a29950a2d6345040b67b8eb/g' \ -e 's/@GIT_BRANCH@/master…	feilongzheng	MAJOR
170	2015-09-07 10:42:51	Thank you @martinoluca I did what you said.There is my console information: MacBook-Pro:~$tar xf /Users/xfeng/Downloads/infer-osx-v0.3.0.tar.xz MacBook-Pro:~$cd infer-osx-v0.3.0/ MacBook-Pro:~/infer-osx-v0.3.0$make -C infer make -C src clang sed -e 's/@MAJOR@/0/g' \ -e 's/@MINOR@/2/g' \ -e 's/@PATCH@/0/g' \ -e 's/@GIT_COMMIT@/37a4709a0f2be7b23a29950a2d6345040b67b8eb/g' \ -e 's/@GIT_BRANCH@/master…	feilongzheng	MINOR
170	2015-09-07 10:42:51	Thank you @martinoluca I did what you said.There is my console information: MacBook-Pro:~$tar xf /Users/xfeng/Downloads/infer-osx-v0.3.0.tar.xz MacBook-Pro:~$cd infer-osx-v0.3.0/ MacBook-Pro:~/infer-osx-v0.3.0$make -C infer make -C src clang sed -e 's/@MAJOR@/0/g' \ -e 's/@MINOR@/2/g' \ -e 's/@PATCH@/0/g' \ -e 's/@GIT_COMMIT@/37a4709a0f2be7b23a29950a2d6345040b67b8eb/g' \ -e 's/@GIT_BRANCH@/master…	feilongzheng	PATCH
170	2015-09-23 19:00:53	@martinoluca I get the following error when I run make -C infer Error : make -C src clang GIT_COMMIT=$(git rev-parse HEAD 2> /dev/null || printf "unknown commit"); \ GIT_BRANCH=$(git rev-parse --abbrev-ref HEAD 2> /dev/null || printf "unknown branch"); \ UNKNOWN="-unknown"; \ if [ -e "/Users/vijayr/Downloads/infer/.release" ]; then \ UNKNOWN=""; \ fi; \ GIT_TAG=$(git tag --points-at HEAD 2> /dev/…	RahulRvR	GIT
170	2015-09-23 19:00:53	@martinoluca I get the following error when I run make -C infer Error : make -C src clang GIT_COMMIT=$(git rev-parse HEAD 2> /dev/null || printf "unknown commit"); \ GIT_BRANCH=$(git rev-parse --abbrev-ref HEAD 2> /dev/null || printf "unknown branch"); \ UNKNOWN="-unknown"; \ if [ -e "/Users/vijayr/Downloads/infer/.release" ]; then \ UNKNOWN=""; \ fi; \ GIT_TAG=$(git tag --points-at HEAD 2> /dev/…	RahulRvR	MAJOR
170	2015-09-23 19:00:53	@martinoluca I get the following error when I run make -C infer Error : make -C src clang GIT_COMMIT=$(git rev-parse HEAD 2> /dev/null || printf "unknown commit"); \ GIT_BRANCH=$(git rev-parse --abbrev-ref HEAD 2> /dev/null || printf "unknown branch"); \ UNKNOWN="-unknown"; \ if [ -e "/Users/vijayr/Downloads/infer/.release" ]; then \ UNKNOWN=""; \ fi; \ GIT_TAG=$(git tag --points-at HEAD 2> /dev/…	RahulRvR	MINOR
170	2015-09-23 19:00:53	@martinoluca I get the following error when I run make -C infer Error : make -C src clang GIT_COMMIT=$(git rev-parse HEAD 2> /dev/null || printf "unknown commit"); \ GIT_BRANCH=$(git rev-parse --abbrev-ref HEAD 2> /dev/null || printf "unknown branch"); \ UNKNOWN="-unknown"; \ if [ -e "/Users/vijayr/Downloads/infer/.release" ]; then \ UNKNOWN=""; \ fi; \ GIT_TAG=$(git tag --points-at HEAD 2> /dev/…	RahulRvR	PATCH
169	2015-09-03 12:52:49	jinpengdeMacBook-Pro:infer-osx-v0.3.0 jinpeng$ make -C infer make -C src clang sed -e 's/@MAJOR@/0/g' \ -e 's/@MINOR@/2/g' \ -e 's/@PATCH@/0/g' \ -e 's/@GIT_COMMIT@/37a4709a0f2be7b23a29950a2d6345040b67b8eb/g' \ -e 's/@GIT_BRANCH@/master/g' \ -e 's/@GIT_TAG@/v0.3.0/g' \ backend/version.ml.in > backend/version.ml atdgen -t backend/jsonbug.atd -o backend/jsonbug make[1]: atdgen: No such file or dire…	ytrjp	GIT
169	2015-09-03 12:52:49	jinpengdeMacBook-Pro:infer-osx-v0.3.0 jinpeng$ make -C infer make -C src clang sed -e 's/@MAJOR@/0/g' \ -e 's/@MINOR@/2/g' \ -e 's/@PATCH@/0/g' \ -e 's/@GIT_COMMIT@/37a4709a0f2be7b23a29950a2d6345040b67b8eb/g' \ -e 's/@GIT_BRANCH@/master/g' \ -e 's/@GIT_TAG@/v0.3.0/g' \ backend/version.ml.in > backend/version.ml atdgen -t backend/jsonbug.atd -o backend/jsonbug make[1]: atdgen: No such file or dire…	ytrjp	MINOR
169	2015-09-03 12:52:49	jinpengdeMacBook-Pro:infer-osx-v0.3.0 jinpeng$ make -C infer make -C src clang sed -e 's/@MAJOR@/0/g' \ -e 's/@MINOR@/2/g' \ -e 's/@PATCH@/0/g' \ -e 's/@GIT_COMMIT@/37a4709a0f2be7b23a29950a2d6345040b67b8eb/g' \ -e 's/@GIT_BRANCH@/master/g' \ -e 's/@GIT_TAG@/v0.3.0/g' \ backend/version.ml.in > backend/version.ml atdgen -t backend/jsonbug.atd -o backend/jsonbug make[1]: atdgen: No such file or dire…	ytrjp	MAJOR
169	2015-09-03 12:52:49	jinpengdeMacBook-Pro:infer-osx-v0.3.0 jinpeng$ make -C infer make -C src clang sed -e 's/@MAJOR@/0/g' \ -e 's/@MINOR@/2/g' \ -e 's/@PATCH@/0/g' \ -e 's/@GIT_COMMIT@/37a4709a0f2be7b23a29950a2d6345040b67b8eb/g' \ -e 's/@GIT_BRANCH@/master/g' \ -e 's/@GIT_TAG@/v0.3.0/g' \ backend/version.ml.in > backend/version.ml atdgen -t backend/jsonbug.atd -o backend/jsonbug make[1]: atdgen: No such file or dire…	ytrjp	PATCH
162	2015-08-13 09:44:17	the compiler in project is gcc,not clang, echo $CC i486-unknown-linux-gnu-gcc and the key .mk file used in compile i think is following: CONFIG_SHELL := $(shell if [ -x "$$BASH" ]; then echo $$BASH; \ else if [ -x /bin/bash ]; then echo /bin/bash; \ else echo sh; fi ; fi) CENV := $(shell if [ `uname` = "Linux" ]; then echo linux; else echo cygwin; fi) top_srcdir := $(shell pwd) all: do-it-all OUT…	b0207191	rm
162	2015-08-13 09:44:17	the compiler in project is gcc,not clang, echo $CC i486-unknown-linux-gnu-gcc and the key .mk file used in compile i think is following: CONFIG_SHELL := $(shell if [ -x "$$BASH" ]; then echo $$BASH; \ else if [ -x /bin/bash ]; then echo /bin/bash; \ else echo sh; fi ; fi) CENV := $(shell if [ `uname` = "Linux" ]; then echo linux; else echo cygwin; fi) top_srcdir := $(shell pwd) all: do-it-all OUT…	b0207191	echo
162	2015-08-13 09:44:17	the compiler in project is gcc,not clang, echo $CC i486-unknown-linux-gnu-gcc and the key .mk file used in compile i think is following: CONFIG_SHELL := $(shell if [ -x "$$BASH" ]; then echo $$BASH; \ else if [ -x /bin/bash ]; then echo /bin/bash; \ else echo sh; fi ; fi) CENV := $(shell if [ `uname` = "Linux" ]; then echo linux; else echo cygwin; fi) top_srcdir := $(shell pwd) all: do-it-all OUT…	b0207191	tar
161	2015-08-07 11:26:12	when i make infer, there is an error message,can anyone help me? infer# make -C infer make: Entering directory '/home/rgos/infer/infer/infer' make -C src clang make[1]: Entering directory '/home/rgos/infer/infer/infer/src' fatal: Not a git repository (or any of the parent directories): .git fatal: Not a git repository (or any of the parent directories): .git fatal: Not a git repository (or any of…	b0207191	GIT
161	2015-08-07 11:26:12	when i make infer, there is an error message,can anyone help me? infer# make -C infer make: Entering directory '/home/rgos/infer/infer/infer' make -C src clang make[1]: Entering directory '/home/rgos/infer/infer/infer/src' fatal: Not a git repository (or any of the parent directories): .git fatal: Not a git repository (or any of the parent directories): .git fatal: Not a git repository (or any of…	b0207191	MINOR
161	2015-08-07 11:26:12	when i make infer, there is an error message,can anyone help me? infer# make -C infer make: Entering directory '/home/rgos/infer/infer/infer' make -C src clang make[1]: Entering directory '/home/rgos/infer/infer/infer/src' fatal: Not a git repository (or any of the parent directories): .git fatal: Not a git repository (or any of the parent directories): .git fatal: Not a git repository (or any of…	b0207191	MAJOR
161	2015-08-07 11:26:12	when i make infer, there is an error message,can anyone help me? infer# make -C infer make: Entering directory '/home/rgos/infer/infer/infer' make -C src clang make[1]: Entering directory '/home/rgos/infer/infer/infer/src' fatal: Not a git repository (or any of the parent directories): .git fatal: Not a git repository (or any of the parent directories): .git fatal: Not a git repository (or any of…	b0207191	PATCH
161	2015-08-07 17:38:58	thanks, i retry 'running make clean and then ./update-fcp.sh && ../facebook-clang-plugin/clang/setup.sh && ./compile-fcp.sh' it still failed on the step'make -c infer' with the following log: # make -C infer make: Entering directory '/home/rgos/infer/infer/infer' make -C src clang make[1]: Entering directory '/home/rgos/infer/infer/infer/src' fatal: Not a git repository (or any of the parent dire…	b0207191	GIT
161	2015-08-07 17:38:58	thanks, i retry 'running make clean and then ./update-fcp.sh && ../facebook-clang-plugin/clang/setup.sh && ./compile-fcp.sh' it still failed on the step'make -c infer' with the following log: # make -C infer make: Entering directory '/home/rgos/infer/infer/infer' make -C src clang make[1]: Entering directory '/home/rgos/infer/infer/infer/src' fatal: Not a git repository (or any of the parent dire…	b0207191	MINOR
161	2015-08-07 17:38:58	thanks, i retry 'running make clean and then ./update-fcp.sh && ../facebook-clang-plugin/clang/setup.sh && ./compile-fcp.sh' it still failed on the step'make -c infer' with the following log: # make -C infer make: Entering directory '/home/rgos/infer/infer/infer' make -C src clang make[1]: Entering directory '/home/rgos/infer/infer/infer/src' fatal: Not a git repository (or any of the parent dire…	b0207191	MAJOR
161	2015-08-07 17:38:58	thanks, i retry 'running make clean and then ./update-fcp.sh && ../facebook-clang-plugin/clang/setup.sh && ./compile-fcp.sh' it still failed on the step'make -c infer' with the following log: # make -C infer make: Entering directory '/home/rgos/infer/infer/infer' make -C src clang make[1]: Entering directory '/home/rgos/infer/infer/infer/src' fatal: Not a git repository (or any of the parent dire…	b0207191	PATCH
161	2015-08-08 01:33:41	well, i upgrade both the 'infer dir' and 'facebook-clang-plugin dir' to /home directory. the result is same, root@rgos-All-Series:/home/infer# make -C infer make: Entering directory '/home/infer/infer' make -C src clang make[1]: Entering directory '/home/infer/infer/src' fatal: Not a git repository (or any of the parent directories): .git fatal: Not a git repository (or any of the parent director…	b0207191	GIT
161	2015-08-08 01:33:41	well, i upgrade both the 'infer dir' and 'facebook-clang-plugin dir' to /home directory. the result is same, root@rgos-All-Series:/home/infer# make -C infer make: Entering directory '/home/infer/infer' make -C src clang make[1]: Entering directory '/home/infer/infer/src' fatal: Not a git repository (or any of the parent directories): .git fatal: Not a git repository (or any of the parent director…	b0207191	MINOR
161	2015-08-08 01:33:41	well, i upgrade both the 'infer dir' and 'facebook-clang-plugin dir' to /home directory. the result is same, root@rgos-All-Series:/home/infer# make -C infer make: Entering directory '/home/infer/infer' make -C src clang make[1]: Entering directory '/home/infer/infer/src' fatal: Not a git repository (or any of the parent directories): .git fatal: Not a git repository (or any of the parent director…	b0207191	MAJOR
161	2015-08-08 01:33:41	well, i upgrade both the 'infer dir' and 'facebook-clang-plugin dir' to /home directory. the result is same, root@rgos-All-Series:/home/infer# make -C infer make: Entering directory '/home/infer/infer' make -C src clang make[1]: Entering directory '/home/infer/infer/src' fatal: Not a git repository (or any of the parent directories): .git fatal: Not a git repository (or any of the parent director…	b0207191	PATCH
154	2015-07-22 18:38:21	One example would be Spring's @Autowired annotation, fields with that annotation should be treated as constructor-initialized but currently the Eradicate checker complains that they need to be marked as @Nullable since they are not initialized in the constructor. The actual use-case for which I posted this question is that I have some methods with @Validated annotations, for which there are a num…	vikhyat	Nullable
154	2015-07-22 18:38:21	One example would be Spring's @Autowired annotation, fields with that annotation should be treated as constructor-initialized but currently the Eradicate checker complains that they need to be marked as @Nullable since they are not initialized in the constructor. The actual use-case for which I posted this question is that I have some methods with @Validated annotations, for which there are a num…	vikhyat	Autowired
154	2015-07-22 18:38:21	One example would be Spring's @Autowired annotation, fields with that annotation should be treated as constructor-initialized but currently the Eradicate checker complains that they need to be marked as @Nullable since they are not initialized in the constructor. The actual use-case for which I posted this question is that I have some methods with @Validated annotations, for which there are a num…	vikhyat	Validated
154	2015-07-22 19:09:19	Adding support for @Autowired is going to be easy: we already support @Inject with the same effect of not requiring fields to be initialized, so it's just a matter of recognizing one more annotation. For @Validated, it's hard to say without knowing what are the constraints and what effect they should have.	cristianoc	Autowired
154	2015-07-22 19:09:19	Adding support for @Autowired is going to be easy: we already support @Inject with the same effect of not requiring fields to be initialized, so it's just a matter of recognizing one more annotation. For @Validated, it's hard to say without knowing what are the constraints and what effect they should have.	cristianoc	Validated
154	2015-07-22 19:09:19	Adding support for @Autowired is going to be easy: we already support @Inject with the same effect of not requiring fields to be initialized, so it's just a matter of recognizing one more annotation. For @Validated, it's hard to say without knowing what are the constraints and what effect they should have.	cristianoc	Inject
150	2015-07-17 18:36:16	Yes, you can create a JSON file named `.inferconfig` which should be in the directory where Infer is run. This allow to enable or disable the analysis at the level of files or directories. For example: will have the effect of enabling Infer on all the files in the `src/` sub-directory unless they are under `src/third-party` or they contain the string `@DISABLE_INFER`. I hope that is what you are …	jeremydubreil	DISABLE
150	2015-09-17 13:17:55	I think @sblackshear is working on something similar to FindBugs' SupressWarnings annotation, or maybe I am misreading a9b6f33940554629538cecd1c36ccb291da9ce78? For further reference, please see [the stackoverflow question](http://stackoverflow.com/questions/1829904/is-there-a-way-to-ignore-a-single-findbugs-warning)	denizt	sblackshear
150	2015-09-17 19:41:18	@denizt Yes, Infer now supports the java.lang `@SuppressWarnings` [annotation](http://docs.oracle.com/javase/7/docs/api/java/lang/SuppressWarnings.html). You can write `@SuppressWarnings("infer")` or `@SuppressWarnings("null")` on a method/class to suppress all warnings on the method/methods belonging to the class. This does indeed seem to be very similar to the FindBugs feature you mention. Hope…	sblackshear	SuppressWarnings
150	2016-01-21 19:14:20	Have anyone successfully used the `@SupressWarnings` annotation with Java infer? Tried both 0.5.0 and 0.6.0 and it still gives false positives on closing a `InputStream`. @sblackshear this is supposed to work, right?	sveinungkb	SupressWarnings
147	2015-07-17 10:09:29	Hi @martinoluca, @jeremydubreil, @dulmarod My project has builded and analyzed successful, it is great, keep in touch and have a good weekend. Regards & Thanks	guafei	jeremydubreil
147	2015-07-17 10:09:29	Hi @martinoluca, @jeremydubreil, @dulmarod My project has builded and analyzed successful, it is great, keep in touch and have a good weekend. Regards & Thanks	guafei	dulmarod
145	2015-08-27 11:47:11	@jeremydubreil I followed up your comments, PTAL	denizt	jeremydubreil
142	2015-08-18 19:17:18	This was fixed by 7821266c8feec03b7edf157d474e6a5ec364499f. Note that this will work even without the `@NotNull` annotation (which Infer actually doesn't understand); Infer will figure out that `str` must be non-null in order for the `parse` procedure to be safe, and it will complain if a caller of `parse` passes a possibly-null value.	sblackshear	NotNull
131	2015-07-08 11:21:54	The current way gradle plugin works is by parsing the verbose output to figure out which files to compile. This becomes a problem when the number of files exceed allowed argument parameter length. Use javac's @sources file instead. This patch will leave the tempfiles behind (also noted by Jyrki during the review), however I would like to leave that to a follow up commit and first make sure the to…	denizt	sources
124	2015-11-14 01:41:34	~~@joshualan were you able to resolve the atdgen issue? @Polyg0n - where did you find the atdgen path to add to PATH?~~ Nevermind...looks like some dependencies were missing	vinnybad	Polyg0n
123	2015-07-02 13:06:07	@suhasjoshi to upgrade, please run these commands from the `infer/` directory you got from git:	jvillard	suhasjoshi
120	2016-04-20 17:11:00	The issue is that infer fails to analyse the call to `list_free(list);` at line 78, and then concludes there is a memleak nonetheless, whereas it should be more angelic in that case and assume that this function deallocates everything (cc @sblackshear).	jvillard	sblackshear
103	2015-06-24 15:33:19	I am getting this RETAIN_CYCLE (type names and instance variables renamed to show weak/strong): Retain cycle involving the following objects: (1) an object of class TYPE_A retaining another object via instance variable _varForWeakPropertyInA, (2) an object of class TYPE_B retaining another object via instance variable _varForStrongPropertyinB, (3) an object of class TYPE_C retaining another objec…	loufranco	interface
103	2015-06-24 15:33:19	I am getting this RETAIN_CYCLE (type names and instance variables renamed to show weak/strong): Retain cycle involving the following objects: (1) an object of class TYPE_A retaining another object via instance variable _varForWeakPropertyInA, (2) an object of class TYPE_B retaining another object via instance variable _varForStrongPropertyinB, (3) an object of class TYPE_C retaining another objec…	loufranco	property
102	2015-06-24 15:06:53	ubuntu 14.04 x64 sed -e 's/@MAJOR@/0/g' \ -e 's/@MINOR@/1/g' \ -e 's/@PATCH@/1/g' \ -e 's/@GIT_COMMIT@/510fc4ed2504b31e942acf2d99cec93e55a1851a/g' \ -e 's/@GIT_BRANCH@/master/g' \ -e 's/@GIT_TAG@//g' \ backend/version.ml.in > backend/version.ml atdgen -t backend/jsonbug.atd -o backend/jsonbug make[1]: atdgen：command not found make[1]: **\* [backend/jsonbug_t.ml] err 127	easternHong	GIT
102	2015-06-24 15:06:53	ubuntu 14.04 x64 sed -e 's/@MAJOR@/0/g' \ -e 's/@MINOR@/1/g' \ -e 's/@PATCH@/1/g' \ -e 's/@GIT_COMMIT@/510fc4ed2504b31e942acf2d99cec93e55a1851a/g' \ -e 's/@GIT_BRANCH@/master/g' \ -e 's/@GIT_TAG@//g' \ backend/version.ml.in > backend/version.ml atdgen -t backend/jsonbug.atd -o backend/jsonbug make[1]: atdgen：command not found make[1]: **\* [backend/jsonbug_t.ml] err 127	easternHong	MINOR
102	2015-06-24 15:06:53	ubuntu 14.04 x64 sed -e 's/@MAJOR@/0/g' \ -e 's/@MINOR@/1/g' \ -e 's/@PATCH@/1/g' \ -e 's/@GIT_COMMIT@/510fc4ed2504b31e942acf2d99cec93e55a1851a/g' \ -e 's/@GIT_BRANCH@/master/g' \ -e 's/@GIT_TAG@//g' \ backend/version.ml.in > backend/version.ml atdgen -t backend/jsonbug.atd -o backend/jsonbug make[1]: atdgen：command not found make[1]: **\* [backend/jsonbug_t.ml] err 127	easternHong	MAJOR
102	2015-06-24 15:06:53	ubuntu 14.04 x64 sed -e 's/@MAJOR@/0/g' \ -e 's/@MINOR@/1/g' \ -e 's/@PATCH@/1/g' \ -e 's/@GIT_COMMIT@/510fc4ed2504b31e942acf2d99cec93e55a1851a/g' \ -e 's/@GIT_BRANCH@/master/g' \ -e 's/@GIT_TAG@//g' \ backend/version.ml.in > backend/version.ml atdgen -t backend/jsonbug.atd -o backend/jsonbug make[1]: atdgen：command not found make[1]: **\* [backend/jsonbug_t.ml] err 127	easternHong	PATCH
88	2015-06-20 19:26:09	@rmp91: This is an interesting bug. Thanks for reporting it. It would be great if we could reproduce it in order to fix it upstream in the javalib library used to parse bytecode.	jeremydubreil	rmp91
84	2015-06-19 10:17:07	![screen shot 2015-06-19 at 3 39 57 pm](https://cloud.githubusercontent.com/assets/11853648/8251375/b053ccb6-1699-11e5-8c01-44e83d704cc4.png) I have followed the instructions in the docs for infer, and installed infer. In oder to analyse the app i have used the following command: infer --incremental -- xcodebuild -target xyz -configuration Debug -sdk iphonesimulator Initially i was getting the @i…	Debhora	import
84	2015-06-22 16:13:51	Thank you @matto1990!	martinoluca	matto1990
62	2015-06-15 10:02:00	Hello @xiaoNizi90, maybe this helps: http://stackoverflow.com/questions/18358350/include-cstddef-file-not-found-in-xcode	martinoluca	xiaoNizi90
62	2015-06-18 10:52:52	@xiaoNizi90 This issue has been addressed, please consider using the latest release available in: https://github.com/facebook/infer/releases/latest Reopen this task if the problem still persists.	martinoluca	xiaoNizi90
59	2015-06-15 08:54:28	In file included from /Users/markddaa/Temp/training_ios/Training/NATViewController.m:27: /Users/markddaa/Temp/training_ios/Training/NATViewController.h:27:1: error: use of '@import' when modules are disabled @import CoreLocation; ^ /Users/markddaa/Temp/training_ios/Training/NATViewController.h:28:1: error: use of '@import' when modules are disabled @import CoreBluetooth; ^ /Users/markddaa/Temp/tr…	markddaa	property
59	2015-06-15 08:54:28	In file included from /Users/markddaa/Temp/training_ios/Training/NATViewController.m:27: /Users/markddaa/Temp/training_ios/Training/NATViewController.h:27:1: error: use of '@import' when modules are disabled @import CoreLocation; ^ /Users/markddaa/Temp/training_ios/Training/NATViewController.h:28:1: error: use of '@import' when modules are disabled @import CoreBluetooth; ^ /Users/markddaa/Temp/tr…	markddaa	protocol
59	2015-06-15 08:54:28	In file included from /Users/markddaa/Temp/training_ios/Training/NATViewController.m:27: /Users/markddaa/Temp/training_ios/Training/NATViewController.h:27:1: error: use of '@import' when modules are disabled @import CoreLocation; ^ /Users/markddaa/Temp/training_ios/Training/NATViewController.h:28:1: error: use of '@import' when modules are disabled @import CoreBluetooth; ^ /Users/markddaa/Temp/tr…	markddaa	import
59	2015-06-15 08:58:07	Thank you @markddaa for reporting the entire error message, the cause of your issue is this: `error: use of '@import' when modules are disabled` It is a known issue and there's a task open for that here https://github.com/facebook/infer/issues/2	martinoluca	import
39	2015-06-12 19:50:20	Have a look in the issues, there is already a similar report. We are working on it. Sent from my Android phone using Symantec TouchDown (www.symantec.com) -----Original Message----- From: legate [notifications@github.com] Received: Friday, 12 Jun 2015, 8:29pm To: facebook/infer [infer@noreply.github.com] Subject: [infer] iOS app build fails when using infer (#39) When I build my app like this it …	dulmarod	import
26	2015-06-12 07:11:08	infer (master) make -C infer make -C src clang sed -e 's/@MAJOR@/0/g' \ -e 's/@MINOR@/1/g' \ -e 's/@PATCH@/0/g' \ -e 's/@GIT_COMMIT@/2bce7c6c3dbb22646e2d67a2c6ade77f060b4bca/g' \ -e 's/@GIT_BRANCH@/master/g' \ -e 's/@GIT_TAG@//g' \ backend/version.ml.in > backend/version.ml atdgen -t backend/jsonbug.atd -o backend/jsonbug make[1]: atdgen: No such file or directory make[1]: **\* [backend/jsonbug_t…	authorfeng	GIT
26	2015-06-12 07:11:08	infer (master) make -C infer make -C src clang sed -e 's/@MAJOR@/0/g' \ -e 's/@MINOR@/1/g' \ -e 's/@PATCH@/0/g' \ -e 's/@GIT_COMMIT@/2bce7c6c3dbb22646e2d67a2c6ade77f060b4bca/g' \ -e 's/@GIT_BRANCH@/master/g' \ -e 's/@GIT_TAG@//g' \ backend/version.ml.in > backend/version.ml atdgen -t backend/jsonbug.atd -o backend/jsonbug make[1]: atdgen: No such file or directory make[1]: **\* [backend/jsonbug_t…	authorfeng	MINOR
26	2015-06-12 07:11:08	infer (master) make -C infer make -C src clang sed -e 's/@MAJOR@/0/g' \ -e 's/@MINOR@/1/g' \ -e 's/@PATCH@/0/g' \ -e 's/@GIT_COMMIT@/2bce7c6c3dbb22646e2d67a2c6ade77f060b4bca/g' \ -e 's/@GIT_BRANCH@/master/g' \ -e 's/@GIT_TAG@//g' \ backend/version.ml.in > backend/version.ml atdgen -t backend/jsonbug.atd -o backend/jsonbug make[1]: atdgen: No such file or directory make[1]: **\* [backend/jsonbug_t…	authorfeng	MAJOR
26	2015-06-12 07:11:08	infer (master) make -C infer make -C src clang sed -e 's/@MAJOR@/0/g' \ -e 's/@MINOR@/1/g' \ -e 's/@PATCH@/0/g' \ -e 's/@GIT_COMMIT@/2bce7c6c3dbb22646e2d67a2c6ade77f060b4bca/g' \ -e 's/@GIT_BRANCH@/master/g' \ -e 's/@GIT_TAG@//g' \ backend/version.ml.in > backend/version.ml atdgen -t backend/jsonbug.atd -o backend/jsonbug make[1]: atdgen: No such file or directory make[1]: **\* [backend/jsonbug_t…	authorfeng	PATCH
26	2015-06-12 16:16:24	I encountered this same issue. Below is the series of commands run, as per the installation instructions for OSX. Are you sure it's not something else? $opam init --comp=4.01.0 $opam install sawja.1.5 atdgen.1.5.0 javalib.2.3 extlib.1.5.4 $./update-fcp.sh && ../facebook-clang-plugin/clang/setup.sh && ./compile-fcp.sh $make -C infer make -C src clang sed -e 's/@MAJOR@/0/g' \ -e 's/@MINOR@/1/g' \ -…	chris-wood	GIT
26	2015-06-12 16:16:24	I encountered this same issue. Below is the series of commands run, as per the installation instructions for OSX. Are you sure it's not something else? $opam init --comp=4.01.0 $opam install sawja.1.5 atdgen.1.5.0 javalib.2.3 extlib.1.5.4 $./update-fcp.sh && ../facebook-clang-plugin/clang/setup.sh && ./compile-fcp.sh $make -C infer make -C src clang sed -e 's/@MAJOR@/0/g' \ -e 's/@MINOR@/1/g' \ -…	chris-wood	MINOR
26	2015-06-12 16:16:24	I encountered this same issue. Below is the series of commands run, as per the installation instructions for OSX. Are you sure it's not something else? $opam init --comp=4.01.0 $opam install sawja.1.5 atdgen.1.5.0 javalib.2.3 extlib.1.5.4 $./update-fcp.sh && ../facebook-clang-plugin/clang/setup.sh && ./compile-fcp.sh $make -C infer make -C src clang sed -e 's/@MAJOR@/0/g' \ -e 's/@MINOR@/1/g' \ -…	chris-wood	MAJOR
26	2015-06-12 16:16:24	I encountered this same issue. Below is the series of commands run, as per the installation instructions for OSX. Are you sure it's not something else? $opam init --comp=4.01.0 $opam install sawja.1.5 atdgen.1.5.0 javalib.2.3 extlib.1.5.4 $./update-fcp.sh && ../facebook-clang-plugin/clang/setup.sh && ./compile-fcp.sh $make -C infer make -C src clang sed -e 's/@MAJOR@/0/g' \ -e 's/@MINOR@/1/g' \ -…	chris-wood	PATCH
17	2015-06-12 12:26:04	Hi, I cannot reproduce your issue. I tried the following little example and I don't get the bug. #import <Foundation/Foundation.h> @interface A : NSObject @end @implementation A -(void) test { NSMutableString *s = CFBridgingRelease(CFStringCreateMutableCopy(NULL, 0, CFSTR("foo"))); } @end Could you give me more context about how you called Infer? Thanks, Dulma	dulmarod	implementation
17	2015-06-12 12:26:04	Hi, I cannot reproduce your issue. I tried the following little example and I don't get the bug. #import <Foundation/Foundation.h> @interface A : NSObject @end @implementation A -(void) test { NSMutableString *s = CFBridgingRelease(CFStringCreateMutableCopy(NULL, 0, CFSTR("foo"))); } @end Could you give me more context about how you called Infer? Thanks, Dulma	dulmarod	interface
17	2015-06-12 12:26:04	Hi, I cannot reproduce your issue. I tried the following little example and I don't get the bug. #import <Foundation/Foundation.h> @interface A : NSObject @end @implementation A -(void) test { NSMutableString *s = CFBridgingRelease(CFStringCreateMutableCopy(NULL, 0, CFSTR("foo"))); } @end Could you give me more context about how you called Infer? Thanks, Dulma	dulmarod	end
9	2015-06-11 18:32:40	I tried adding it myself, but I am running into the `@import` issue reported elsewhere.	loufranco	import
9	2015-06-11 21:26:21	this sounds like the better option... I certainly see why they specifically excluded options not supported by the open source compiler, but Infer is basically unusable to most of us using xcode and `@import`	triage	import
9	2015-06-22 13:48:03	@loufranco FYI the `@import` issue has been fixed in the latest version of Infer (v0.1.1).	jvillard	import
4	2015-06-18 12:56:50	Also getting this in `@property` attributes and return types, like:	loufranco	property
2	2015-06-17 12:06:01	error: use of '@import' when modules are disabled @import Foundation; ^ I'm getting the same error. Any news when it will be fixed?	artoyer	import
