# Supplementary material for: Status, identity, and language: A study of issue discussions in GitHub
Source: PLoS One. 2019 Jun 14;14(6):e0215059. doi: 10.1371/journal.pone.0215059 (PMC6568400; doi:10.1371/journal.pone.0215059)
Supplement: S2 Data — (ZIP) [file pone.0215059.s003.zip › sample_46_projs_issues/ptmt_react-native-macos/issue_comments_REPLACECODE.csv]

issue_num	datetime	body	login	close_date
154	2017-03-04 08:53:15	I've tried to run the UIExplorer demo. When trying to build the project I get the following error: <S_CODE_TOKEN> I haven't made any modifications to the code, so I wouldn't know what might be causing this issue. Would you know if there's any dependencies missing that I need to install?	axsauze	2017-03-06 07:02:07
154	2017-03-04 10:17:38	It looks you have `react-native` folder in UIExplorer (`/Users/USERNAME/Programming/devnull/react-native-macos/Examples/UIExplorer/react-native/`). Can you confirm that? If that's true try to delete it.	ptmt	2017-03-06 07:02:07
154	2017-03-04 10:19:04	Hey @ptmt I was just about to reply - you are totally correct, I have deleted the folder and it's now working! I was quite confused as the README.md in Examples/UIEXplorer says to clone and install react-native. Thank you for your help by the way!	axsauze	2017-03-06 07:02:07
154	2017-03-04 10:32:48	@axsauze Thanks for pointing out. I see now https://github.com/ptmt/react-native-macos/tree/master/Examples/UIExplorer this is an untouched copy from the original Facebook repository.	ptmt	2017-03-06 07:02:07
154	2017-03-04 10:40:28	Ah I see! I was a bit confused with those instructions, I was wondering why on earth would I want to run this on Android and IOS haha - Thanks!	axsauze	2017-03-06 07:02:07
153	2017-02-25 05:08:33	### shame Figured out it was a JS issue, despite no debugger feedback. ![image](https://cloud.githubusercontent.com/assets/987654/23328382/c1be01ee-faed-11e6-91c1-63316969fd55.png) <S_CODE_TOKEN>	ColeTownsend	2017-02-25 06:42:46
153	2017-02-25 06:43:46	It might be related to various imageLoader bugs in RN, which were fixed in later version.	ptmt	2017-02-25 06:42:46
153	2017-02-27 18:17:33	@ptmt could be the case! My logic was faulty, I was rendering an image with an invalid source (because the source was loaded w/ state). Any way I can help with upgrading? or is that a relatively massive undertaking	ColeTownsend	2017-02-25 06:42:46
152	2017-02-22 03:03:13	I was trying to remove borders and setting a transparent background to `<TextInput>` but I'm getting this: <img src="https://s31.postimg.org/kf1g9yzaz/Captura_de_pantalla_2017_02_21_a_las_23_59_00.png"> This is my code: <S_CODE_TOKEN> Note that I'm using red here to show the extra space and setting border 13 to show that it's not working. Any idea why I'm getting this? Thanks in advance	sanchan	2017-02-24 01:11:07
152	2017-02-24 01:11:07	I figured this out with the UIExplorer, basically I have to use `bezeled={false}` to remove borders: https://github.com/ptmt/react-native-macos/blob/master/Examples/UIExplorer/js/TextInputExample.macos.js#L363 Also, from here: https://facebook.github.io/react-native/docs/textinput.html > Note that some props are only available with multiline={true/false}. Additionally, border styles that apply to…	sanchan	2017-02-24 01:11:07
151	2017-02-20 07:59:01	When running the app i get Blank Screen. Any suggestions ?	khaledznobani
151	2017-02-20 18:33:20	1. Refresh it (cmd+r) 2. Restart it, including packager (a terminal window). 3. Is there something wrong in packager's window? Please, post a screenshot or copy logs here. 4. Is there something wrong in Xcode output panel? Make sure you toggled this tiny icon at the bottom. ![image](https://cloud.githubusercontent.com/assets/1004115/23137620/129a23b4-f7b4-11e6-8af3-3eb4daf21ec2.png)	ptmt
151	2017-02-28 20:41:43	Same here, the only complaint is in the XCode output: > Unhandled JS Exception: SyntaxError: Strict mode does not allow function declarations in a lexically nested statement. at each reload. If I go to port 8081 on the browser, I do see the `React Native packager is running.` page	melMass
151	2017-03-04 10:30:57	I have the same problem - the UI appears blank when I try to open it with this error: <S_CODE_TOKEN> However I can make it work if I explicitly select "Debug JS Remotely" and I refresh, but it seems there is something that it's stopping it from showing... I can provide further logs if it helps!	axsauze
150	2017-02-18 13:35:58	Fix for macOS 10.11 and latest SDK	tectiv3	2017-02-18 19:08:28
149	2017-02-16 03:37:25	Hi, really enjoying digging into this project. I noticed you said it isn't possible to use third party plugins that use native modules. Would it be possible to link libraries like here? https://facebook.github.io/react-native/docs/linking-libraries-ios.html#manual-linking I can drop a library into XCode but it seems like the Build Phases option isn't present for the project. Is there some way I c…	c-h-
149	2017-02-16 16:37:42	Unfortunately, native libraries which developed for iOS can't be linked to macOS without an effort. What's the plugin that you have tried to link?	ptmt
149	2017-02-16 18:29:07	@ptmt Thanks for the fast reply. I tried to link [React Native I18n](https://github.com/AlexanderZaytsev/react-native-i18n). Really all I need support for getting the user's language. On the web I'd use something like `navigator.language`. Would you be able to share how I might approach getting that on macOS?	c-h-
149	2017-02-17 04:39:48	This would be pretty easy. It doesn't require a platform-specific code, just need to have a new compile target. I'll fork it and demonstrate.	ptmt
148	2017-02-14 11:11:18	On the master branch, in UIExplorer Example, TextInput doesn't have the whole border: ![snip20170214_2](https://cloud.githubusercontent.com/assets/659130/22926821/3c4d6d8a-f2e9-11e6-955b-59d6dd7d7d65.png)	bakso
147	2017-02-14 07:19:01	Hi @ptmt ,you haven't updated this repo since v0.12.0-rc1, won't you upgrade this project anymore?	bakso	2017-02-14 08:23:49
147	2017-02-14 08:23:49	I will. There are some updates in master that need to be released. And speaking of syncing with current React Native — it'll take at least a few full-time days to work on, or maybe more, a lot of breaking changes.	ptmt	2017-02-14 08:23:49
146	2017-02-13 06:15:30	After I click the items in the left list-panel serval times, the items which I have clicked disappeared. ![2017-02-13 2 15 01](https://cloud.githubusercontent.com/assets/659130/22872804/da6aae68-f1f6-11e6-80f0-358e99b283de.png)	bakso
146	2017-02-14 08:25:26	Thanks for reporting this, it seems that it's some kind of regression. To fix this I should get back green TravisCI first and maybe syncing with latest RN-0.42	ptmt
145	2017-02-11 02:42:57	This commit makes it possible to share code more broadly between react native platforms. For example, take the following package.json field: package.json <S_CODE_TOKEN> With this set our components can import from react-native rather than react-native-macos, allowing code sharing between react native platforms more easily. Having the ability to use the same imports across platforms is incredibly …	c-h-	2017-02-11 05:59:39
144	2017-02-09 19:19:41	As pointed out by @benvan on Discord. Thanks for submitting a pull request! Please provide enough information so that others can review your pull request: > **Unless you are a React Native release maintainer and cherry-picking an *existing* commit into a current release, ensure your pull request is targeting the `master` React Native branch.** Explain the **motivation** for making this change. Wh…	rozele	2017-02-09 19:32:52
144	2017-02-10 06:31:12	It actually makes sense, since secureTextEntry is used in the original RN. I'm sorry that I've been too inactive for last months, out of the context completely. :(	ptmt	2017-02-09 19:32:52
143	2017-02-07 21:57:02	chore: removing iOS and Android specific Documentation files This is an initial PR for the cleanup of the `/docs` folder. The aim of this PR is to remove documentation that is pertinent to iOS and Android devices specifically. The following PRs will be aimed at modifying documentation present on the other .md files. The ultimate goal of these PRs is to deploy the `docs` folder with GitHub pages s…	andrerfneves
142	2017-02-04 18:58:43	please say yes!	cinder92	2017-02-04 20:43:01
142	2017-02-04 20:43:01	Only if there are no native dependencies, pure js plugin like react-native-carousel, for example. In other cases, a plugin won't compile thus requires some work (like react-native-video).	ptmt	2017-02-04 20:43:01
141	2017-02-04 18:35:27	Is possible to do something like Evernote, Caffeine etc does?	cinder92	2017-02-14 08:24:00
141	2017-02-04 20:46:18	Of course. After all, it's just a MacOS app, though, you need to write some native code. See example here https://github.com/ptmt/dripr-menubar/blob/react-native/osx/dripr/AppDelegate.m#L66	ptmt	2017-02-14 08:24:00
140	2017-02-03 23:22:16	This PR aims to improve the description text available in the `README.md` file. With better hierarchy structure for the text, community members receive more/better information and are able to use the tool without much further help. The README will continue to improve as RN macOS becomes more distinct from React Native itself, and this creates a better structure for improvements.	andrerfneves	2017-02-04 04:32:22
140	2017-02-04 04:32:18	Thanks, that's a good start. I'm planning to also add Real World Examples or "Built with RN for MacOS" section.	ptmt	2017-02-04 04:32:22
140	2017-02-04 22:13:08	@ptmt I would actually say to add both sections in there. `Real World Examples` can be any source code repo of actual idiomatic applications built with RN for macOS and `Built with RN for macOS` can be implemented/added when we have actual applications in production. I'm working on a simple app that demonstrates how to use RN for macOS (still working on figuring out routing solution with ReactNav…	andrerfneves	2017-02-04 04:32:22
139	2017-02-01 16:00:56	Hey all, I know this isn't technically an issue, more of a question, but I was unable to find any information on StackOverflow or elsewhere regarding a routing solution to use with RN macOS. I've tried React Native Router Flux, and Ex Navigation but to no avail. I was wondering if anyone has successfully used a RN routing library with RN macOS, and if so, what that solution was. I know ReactNavig…	andrerfneves	2017-02-21 19:28:40
139	2017-02-01 16:03:43	What're your current requirements for navigation library? Have you tried NavigationExperimental? I'm starting to make a new app next week, will try to evaluate ReactNavigation for a option	ptmt	2017-02-21 19:28:40
139	2017-02-01 16:08:27	@ptmt I don't have many requirements. Anything that would handle `push` to a navigation stack, or of the sort would suffice. Basically just any library that would have the same approach to routing as any of the libraries I mentioned above. I haven't yet tried NavigationExperimental though. Have you had any success with that?	andrerfneves	2017-02-21 19:28:40
139	2017-02-01 16:12:14	Yes, I changed default scene transitioner (basically, animation), but overall it integrates nicely with Redux and codebase can be shared with iOS. Although, RN for macOS has many flaws and still not ready for production. You should be prepared for some of them: processing a lot of view layers can be painfully slow, bugs with events, lack of some must-have Cocoa native controls. On Wed, 1 Feb 2017…	ptmt	2017-02-21 19:28:40
139	2017-02-01 16:16:13	Got it. So in your view, NavigationExperimental will definitely be the way to go for now? Is there any source code that I can check out for `changing default scene transitioner (basically, animation)`?	andrerfneves	2017-02-21 19:28:40
139	2017-02-01 17:08:14	It's not available for using custom styles right now without changing some core code (will merge it later from latest RN). See https://github.com/facebook/react-native/blob/master/Libraries/CustomComponents/NavigationExperimental/NavigationCardStack.js#L70 https://github.com/facebook/react-native/blob/master/Libraries/CustomComponents/NavigationExperimental/NavigationCardStackStyleInterpolator.js…	ptmt	2017-02-21 19:28:40
139	2017-02-01 17:15:26	@ptmt awesome! I'll take a look at these. This helps a lot. Please keep me posted on any ventures you take into ReactNavigation though. As I believe RN Core could eventually settle on ReactNavigation if it becomes the defacto router for RN-based apps. Cheers!	andrerfneves	2017-02-21 19:28:40
139	2017-02-16 03:30:33	@andrerfneves (cc @ptmt) I've been working on a side project that uses every platform variant of react native. The router solution I settled on was using [React Navigation](https://github.com/react-community/react-navigation) since it's fully featured and handles everything from deep linking to redux integration to web URL support. It utilizes native navigation stacks on iOS and Android, and it's…	c-h-	2017-02-21 19:28:40
139	2017-02-18 16:30:03	@c-h- that's great news. Looking forward to it. Please do let us know when you have some source code up as I'd love to get a feel for the tool.	andrerfneves	2017-02-21 19:28:40
139	2017-02-21 19:04:45	Hey @andrerfneves I just published the boilerplate I came up with. I intend to use it to build an app that works on every platform using the same code within the next month or so. https://github.com/c-h-/universal-native-boilerplate Of particular interest may be the routing/navigation support I added through react-navigation. You can see screenshots of the "app" on every platform. It comes with U…	c-h-	2017-02-21 19:28:40
139	2017-02-21 19:28:40	@c-h- that package looks pretty great. Would love to dive into it a bit more and contribute. I've been working with RN and React for a long time as well and I believe a universal package `that works` would be very interesting. I'm going to go ahead and move this discussion to the package's github repo's issues so we can discuss further.	andrerfneves	2017-02-21 19:28:40
138	2017-01-06 20:12:16	Hello! I'm in process on SplitView and I need some help or suggestions. I add RCTSplitViewManager that extends from RCTUIManager, So at this moment this code <S_CODE_TOKEN> worked but 1) I have some troubles with resize inner views - here is example: ![splitview](https://cloud.githubusercontent.com/assets/1817112/21730815/8139fef4-d462-11e6-838e-44f9020fb628.gif) If i research more i can call re-…	matpaul
138	2017-01-07 14:32:13	Wow, that's actually impressive. Thank you for your work! You can use NSSplitViewItem, 10.10+ requirement is fine, there are other APIs that requires it. About resizing inner views, you could mark this inner views as dirty for re-calculating frames by React Native layout engine. Can you make Work-in-Progress pull request so I can take a look?	ptmt
138	2017-01-08 09:12:20	Yep, i'll make work-in-progress pull request when complete some base functionality Thanks!	matpaul
138	2017-02-01 09:16:22	Just to update status, i re-check again splitViewItem and seems it for 10.11+(automaticMaximumThickness), also i can't find fast way for make childrens dirty when resize, i will send proposal request at then next week (own work kill time sorry)	matpaul
138	2017-02-01 09:22:35	Good news, don't rush and take your time. On Wed, 1 Feb 2017 at 12:16, Paul Matyukov <notifications@github.com> wrote: > Just to update status, i re-check again splitViewItem and seems it for > 10.11+(automaticMaximumThickness), also i can't find fast way for make > childrens dirty when resize, i will send proposal request at then next week > (own work kill time sorry) > > — > You are receiving t…	ptmt
137	2017-01-04 08:01:21	I believe this will fix CI on master.	LegNeato	2017-01-05 08:40:13
137	2017-01-05 08:40:03	I'm merging it, even now Travis won't work until recent RN changes and test fixes have been merged.	ptmt	2017-01-05 08:40:13
136	2016-12-27 16:23:29	Hello! This is initial implementation for cursor management Any suggestions and criticism are welcome!	matpaul	2016-12-28 15:27:47
136	2016-12-28 15:27:37	Looks good. Need to investigate into green TravisCI (I've been waiting for final RN 0.40 release)	ptmt	2016-12-28 15:27:47
135	2016-12-26 10:08:21	Hello! I started implement Cursor state management from Desktop-specific APIs #4 I think it will be Cursor Component with methods like <S_CODE_TOKEN> All types: https://developer.apple.com/reference/appkit/nscursor So what's your vision about component interface ?	matpaul	2016-12-28 15:27:49
135	2016-12-26 15:56:02	Yep, something like that. Look at `StatusBar` for example. It has both imperative static methods https://github.com/facebook/react-native/blob/master/Libraries/Components/StatusBar/StatusBar.js#L229 but also could be used as declarative virtual React component https://github.com/facebook/react-native/blob/master/Libraries/Components/StatusBar/StatusBar.js#L342 So you can do that with Cursor (much…	ptmt	2016-12-28 15:27:49
135	2016-12-26 16:12:38	Okay, i think most use-case is change cursor on hover like link component etc.., so for simplify i will implement imperative way at start. Will attach pull request to this issue. Also it will be good tag this type of issues as discussion	matpaul	2016-12-28 15:27:49
134	2016-12-25 12:13:17	Hi, i try to fix alerts callback and it's work now, but i don't understand some variables in RCTAlertManager.m: <S_CODE_TOKEN> So if you can explain for what it, i'll complete it =) Thanks	matpaul	2016-12-25 15:45:50
134	2016-12-25 13:23:29	Thanks for fix. This comes straight from React Native, I barely touched it. Alerts in RN can have multiple buttons (like OK, Cancel or Try Again, Ignore), thus each button should have callback. See https://facebook.github.io/react-native/docs/alert.html	ptmt	2016-12-25 15:45:50
134	2016-12-25 15:34:30	@ptmt Should i clear code from unused variables ? How to fix travis checks ?	matpaul	2016-12-25 15:45:50
134	2016-12-25 15:45:36	Don't worry, Travis is on me, it needs update from upstream.	ptmt	2016-12-25 15:45:50
133	2016-12-19 10:28:47	Just to make sure. Can the build shipped to mac app store?	nakaruna	2016-12-19 10:56:36
133	2016-12-19 10:56:36	It would be hard to do because of Sandbox limitations and restrictions https://developer.apple.com/app-sandboxing/, I've never tried that with RN yet.	ptmt	2016-12-19 10:56:36
132	2016-12-19 01:07:27	I'm unable to build the project straight after react-native-macos init myFirstDesktopApp. <S_CODE_TOKEN>	symmetriccurve	2016-12-19 09:57:46
132	2016-12-19 01:13:51	Changing "react-native-macos": "^0.12.0-alpha" to "react-native-macos": "^0.10.0" in package.json builds the app.	symmetriccurve	2016-12-19 09:57:46
132	2016-12-19 09:57:13	What's your macOS version? I guess you have the same problem https://github.com/ptmt/react-native-macos/issues/130. It seems that @jondot didn't have a chance to send a pull request, I'll try to do that in a weekend. Sorry, busy weeks.	ptmt	2016-12-19 09:57:46
132	2016-12-19 09:57:46	I'm closing this as duplicate feel free to follow #130 or drop any further details there.	ptmt	2016-12-19 09:57:46
131	2016-12-03 06:22:11	I have run & build a Mac Desktop App (Just Hello World !!! ) though xcode. Then it creates a Hello.app on a specific folder (In my case, according my app name) which is run with the help of react-native cli under a port like 8081. Now i want to run this simple desktop apps in different Mac PC as standalone without any dependencies. As I know that, react-native is not installed by default. In that…	TheAhmadSharif	2016-12-19 09:55:53
131	2016-12-19 09:55:53	I really sorry for long awaited answer. You just need to Build -> Archive this project, the same as for React Native for iOS. It will compile without dependencies into single archived binary *.app that can be distributed as a stand-alone file.	ptmt	2016-12-19 09:55:53
130	2016-12-01 10:10:14	Hi, Specifically this: https://github.com/ptmt/react-native-macos/commit/81e58885b150ff36131f1e337dcea8111940f210 Breaks in runtime: <S_CODE_TOKEN> because when you have 10.11, but using an updated Xcode, it will reports 10.12 and break in runtime. I would recommend reverting back to the runtime check, which I've been using successfully.	jondot
130	2016-12-01 10:52:02	You're right. It seems it needs both methods, because there is also people who using old SDK on the old macOS and runtime check doesn't work there. https://github.com/ptmt/react-native-macos/issues/124#issuecomment-258825808. Would you mind to make a pull request?	ptmt
130	2016-12-01 11:26:01	Sure, I will probably only be avail. to do it over the weekend - I hope I get to it.	jondot
129	2016-11-15 20:16:39	Hi, at first, thanks for the great project. Unfortunately I met issue when application got stuck with **CALayer position contains NaN: [nan nan]** error after switch from TextInput with enabled multiline into another TextInput. Details: - Issue happens only on macos and same view on ios is working correctly. - Cause of the issue is in *RCTUITextView.updateContentSize* where is defined *CGSize* as…	krablak
128	2016-11-14 05:54:28	In RCTTouchHandler, touch states are removed in `-[RCTTouchHandler _recordRemovedTouches:]`, which is called in `-[RCTTouchHandler mouseUp:]`. The problem is `-[RCTTouchHandler mouseUp:]` is not guaranteed to be called, and when it's not, the touch states would be wrong. So, correct me if I was wrong, I think touch states need to be cleared some where, and I think `-[NSGestureRecognizer reset]` m…	beretboat	2016-11-14 07:57:21
128	2016-11-14 07:57:17	Looks good to me, let's test in the wild in 0.11 rc3. Sorry for failed test, too many Flow errors.	ptmt	2016-11-14 07:57:21
128	2016-11-14 08:00:56	Thanks!	beretboat	2016-11-14 07:57:21
127	2016-11-12 13:52:54	Maybe it's not possible, but it would be awesome if we were able to use this https://developer.apple.com/reference/appkit/nshapticfeedbackperformer/1441738-perform to provide user feedback when dragging or hovering.	pabloppp
127	2016-11-14 11:48:30	Sure, I'm having old laptop, but it makes a lot of sense. RN for iOS supports this, this fork should too.	ptmt
127	2017-01-10 09:49:31	Any update on this? If not I'll close the issue	pabloppp
127	2017-01-10 13:56:17	Let's keep it. It's a nice feature to have. I updated MBP and now has the haptic engine, so can hack it one day or other contributors will help.	ptmt
126	2016-11-09 14:53:53	OS 10.11.5 I want to postMessage between React Native with webview(eg. jsbridge)，but RN0.32 doesn't support(0.37 supported)，and the onShouldStartLoadWithRequest also doesn't work。 error: ![react-native-macos-webview](https://raw.githubusercontent.com/coderwin/__/master/src/asserts/rnmacos.png)	coderwin	2016-11-15 09:28:22
126	2016-11-12 11:51:51	Thanks for the issue. Fixed partially, `onMessage`/`onShouldStartLoadWithRequest` doesn't work, though, but I'm close. ![screenshot 2016-11-12 14 50 26](https://cloud.githubusercontent.com/assets/1004115/20237568/5e023b78-a8e7-11e6-9d8b-863e1994d36e.png)	ptmt	2016-11-15 09:28:22
126	2016-11-14 11:48:45	Added `onMessage` support also in latest version	ptmt	2016-11-15 09:28:22
125	2016-11-07 11:56:10	Add module resolve `react-native` to `react-native-macos` by [babel-plugin-module-resolver](https://github.com/tleunen/babel-plugin-module-resolver). As a result, we can ensure that don't `require('react-native')` in the packager of `react-native-macos`. It work with following code: <S_CODE_TOKEN>	jhen0409	2016-11-25 08:35:00
125	2016-11-09 14:21:25	Sorry for a slow reply, need some time to consider all pros and cons on this and test it out more. I understand the problem, and have it also, so it looks legimate and good solution.	ptmt	2016-11-25 08:35:00
125	2016-11-25 08:36:07	Published as 0.12.0-alpha	ptmt	2016-11-25 08:35:00
124	2016-11-06 15:48:25	![2016-11-06 11 33 42](https://cloud.githubusercontent.com/assets/3001525/20039115/a16d2f7a-a479-11e6-8105-e8207e347425.png) With init project: <S_CODE_TOKEN> I'm using macOS 10.12.2 Beta (16C32f) and Xcode 8.1 (8B62) with template of `react-native-macos-cli@0.2.1`.	jhen0409	2016-11-07 12:14:53
124	2016-11-06 17:36:33	Thanks for the issue, Sierra has new convenient constructors, I have the fix locally, but need to support the previous version. Will prepare and fix it soon.	ptmt	2016-11-07 12:14:53
124	2016-11-07 11:54:08	Can you try 0.11.0-rc from npm? I've also added new example of simpliest button example: ![image](https://cloud.githubusercontent.com/assets/1004115/20056976/ebd4a892-a4f9-11e6-8158-39584128ffec.png) This new constructor is useful for touchbar.	ptmt	2016-11-07 12:14:53
124	2016-11-07 12:14:53	Thank you @ptmt, it work! :)	jhen0409	2016-11-07 12:14:53
124	2016-11-07 12:41:40	I'm getting this with `0.11.0-rc` running on OSX 10.11.6 (15G1108) <S_CODE_TOKEN>	knoopx	2016-11-07 12:14:53
124	2016-11-07 12:44:32	Thanks, it seems preprocessor macro should be there, I'll fix that in next release candidate.	ptmt	2016-11-07 12:14:53
124	2016-11-12 11:52:36	Should work on 10.11 now, could you try please when you have time.	ptmt	2016-11-07 12:14:53
124	2016-11-13 11:44:31	@ptmt 40d2b39 / `0.11.0-rc1` build succeeds but `<TextInput>` and `<Button>` seems to be broken now, at least on OSX 10.11: ![image](https://cloud.githubusercontent.com/assets/100993/20245310/b7e00654-a99e-11e6-9965-910622bdd8d5.png) ![image](https://cloud.githubusercontent.com/assets/100993/20245265/b9fcc3a6-a99d-11e6-8441-ccc1bf006fa5.png)	knoopx	2016-11-07 12:14:53
124	2016-11-13 11:50:27	It looks like the component views don't properly adjust to fit their content height. If I override the height they properly render again.	knoopx	2016-11-07 12:14:53
124	2016-11-14 07:20:37	@knoopx Supposedly fixed Button's default height for 10.11 in https://github.com/ptmt/react-native-macos/commit/a296de4c81951fcc2d02a51e1eede5fdf3d40d92.	ptmt	2016-11-07 12:14:53
123	2016-11-06 09:29:52	It doesn't work with react-native-router-flux and other packages using Platform api. The error is following: <img width="1045" alt="screen shot 2016-11-06 at 4 23 40 pm" src="https://cloud.githubusercontent.com/assets/2672802/20036245/3072cb26-a43e-11e6-916b-aca886d222b2.png"> - React: 15.3.2, react-native-macos: ^0.10.5 - Using Mac	7kfpun	2016-12-19 09:58:24
123	2016-11-06 17:40:41	I suppose that's because they require `react-native` directly https://github.com/aksonov/react-native-router-flux/blob/b11a84962e4e4d9265770382b8859d21d1a12ea0/src/NavBar.js#L37. Unfortunately, there is no good solution right now for aliasing this, only manually change (fork) the library and abstract `react-native`. React Native macOS might be updated as a pluggable thing to react-native in the f…	ptmt	2016-12-19 09:58:24
123	2016-11-06 19:38:48	@ptmt, maybe we can write a babel plugin to transform `react-native` to `react-native-macos` for import / require? We can add it to [transformer](https://github.com/ptmt/react-native-macos/blob/master/packager/transformer.js#L35) by default. Although there may be have a better way.	jhen0409	2016-12-19 09:58:24
123	2016-11-14 11:27:54	Have the same issue, maybe someone know good router for using with 'react-native-macos'?	hmelenok	2016-12-19 09:58:24
123	2016-11-14 11:49:57	@hmelenok This going to be resolved with https://github.com/ptmt/react-native-macos/pull/125 by @jhen0409 , you can try it right now and provide a feedback.	ptmt	2016-12-19 09:58:24
123	2016-11-14 21:26:23	Seems the same now, it not found it in your version of RN <img width="1015" alt="screen shot 2016-11-14 at 23 25 11" src="https://cloud.githubusercontent.com/assets/2149114/20283433/b90969d4-aac1-11e6-8a4c-0e883e0bba63.png">	hmelenok	2016-12-19 09:58:24
123	2016-11-14 21:31:59	I had use fork from `git+https://github.com/jhen0409/react-native-desktop.git#patch-2` `.babelrc`: <S_CODE_TOKEN> `.flowconfig`: <S_CODE_TOKEN> seems as alias working but without `Platform` _full code there:_ https://github.com/hmelenok/shelfnativeMacOSX	hmelenok	2016-12-19 09:58:24
123	2016-11-15 09:30:02	Added `Platform.select` support in 0.11.0-rc4. PR for babel transforming is still under testing	ptmt	2016-12-19 09:58:24
123	2016-12-19 09:58:24	0.12.0 now have babel-transform plugin	ptmt	2016-12-19 09:58:24
122	2016-10-13 00:48:09	Os: 10.12.1 Beta (16B2338c) Initialized a project named `Sample` and had duplicate name conflicts, and app loaded empty.	magbicaleman	2017-02-06 17:28:47
122	2016-10-15 14:41:13	How it looks like exactly? I tried this: <S_CODE_TOKEN> and got working project with latest (0.10.x) react-native-macos.	ptmt	2017-02-06 17:28:47
122	2016-10-21 23:28:09	I removed my personal paths, but this it right here; - `node version: v6.8.0` - `nvm version: 0.29.0` - `react-native-macos-cli: 0.2.1` > Failed to build DependencyGraph: @providesModule naming collision: > Duplicate module name: Sample > Paths: /react-native/Sample/package.json collides with /react-native/Sample/node_modules/react-native-macos/Libraries/Sample/package.json > > This error is caus…	magbicaleman	2017-02-06 17:28:47
122	2016-10-22 11:41:51	Do you have the same problem with https://github.com/facebook/react-native? And can you try to init project in different folder (not a `react-native`)	ptmt	2017-02-06 17:28:47
122	2016-10-22 21:03:38	This type of error is often encountered when you have installation problems with watchman, at least for vanilla react native. I'd check your npm version, and make sure flow watchman is installed right.	sampurcell93	2017-02-06 17:28:47
122	2017-02-06 17:26:09	Tried doing some debugging with the latest RN iOS and RN macOS. Specs: <S_CODE_TOKEN> `react-native-macos init Sample` creates a project, that builds successfully but then errors out on the Packager when loading bundle: ![screen shot 2017-02-06 at 12 12 35 pm](https://cloud.githubusercontent.com/assets/2574011/22657763/9e8dc8da-ec65-11e6-9759-f6eafbc1f00b.png) However, the exact same behavior is …	andrerfneves	2017-02-06 17:28:47
122	2017-02-06 17:28:47	Yes, let's consider that `Sample` is reserved name by system. Same with `Button`, `Alert` and others.	ptmt	2017-02-06 17:28:47
121	2016-10-07 06:07:36	Allows us to run `react-native-macos run-macos` to build and run the app. Borrowed heavily from `runIOS`	jasonfma	2016-10-07 06:11:09
121	2016-10-07 06:09:35	Wow, thanks!	ptmt	2016-10-07 06:11:09
121	2016-10-07 06:12:27	I pushed it as `0.10.5` to npm	ptmt	2016-10-07 06:11:09
121	2016-10-07 06:13:22	Thanks for the quick turn around!	jasonfma	2016-10-07 06:11:09
120	2016-09-30 12:30:30	This can be observed in UIExplorer.	theneverstill	2016-09-30 12:47:54
120	2016-09-30 12:34:58	I have been experiencing that same issue since the first time at tried react native desktop too. On Fri, Sep 30, 2016, 14:30 Lucas Still notifications@github.com wrote: > This can be observed in UIExplorer. > > — > You are receiving this because you are subscribed to this thread. > Reply to this email directly, view it on GitHub > https://github.com/ptmt/react-native-macos/issues/120, or mute the…	knoopx	2016-09-30 12:47:54
120	2016-09-30 12:46:48	In /Libraries/CustomComponents/ListView/ListView.js a) The prop autoScrollToBottom is a misnomer b) If I switch the order in the "prepend items" section, it appears to render correctly `if (this.props.autoScrollToBottom) { bodyComponents.push(row); } else { bodyComponents = [row].concat(bodyComponents); } `	theneverstill	2016-09-30 12:47:54
120	2016-09-30 12:49:26	You answered quicker than I have fixed. : ) Yes, this is because of autoScrollToBottom property (there is the other line too with reverse index).	ptmt	2016-09-30 12:47:54
120	2016-09-30 12:52:12	This hack was introduced because ios solution to achieve "chat window reverse order" (translateY: -1) doesn't work well on macOS. It seems that ListView order has been broken after a pretty inaccurate merge with latest RN and hasn't got properly tested. Thank you again for reporting.	ptmt	2016-09-30 12:47:54
120	2016-09-30 12:57:09	I can't even begin to explain how much of a positive performance impact this has made on my app. Now listviews only render rows once. :)	theneverstill	2016-09-30 12:47:54
120	2016-09-30 12:59:58	Don't hesitate to open as many issues as you want here and feel free to reach me out in any way. I don't have many hours dedicated to RN macOS right now, but I still have big plans and willing to fix bugs and improve performance. And sometimes a bug can turn out into a simple fix as this : )	ptmt	2016-09-30 12:47:54
120	2016-09-30 14:28:18	A console.log accidentally got left in the commit/fix.	theneverstill	2016-09-30 12:47:54
120	2016-09-30 15:22:23	fixed On Fri, 30 Sep 2016 at 17:28, Lucas Still notifications@github.com wrote: > A console.log accidentally got left in the commit/fix. > > — > You are receiving this because you modified the open/close state. > > Reply to this email directly, view it on GitHub > https://github.com/ptmt/react-native-macos/issues/120#issuecomment-250758655, > or mute the thread > https://github.com/notifications/…	ptmt	2016-09-30 12:47:54
119	2016-09-27 21:14:43	Remove an unused variable that creates an unnecessary dependency.	theneverstill	2016-09-28 07:15:25
118	2016-09-26 13:58:22	In /Libraries/Utilities/throwOnWrongReactAPI.js function throwOnWrongReactAPI includes "key" parameter typing information ": string". This should be removed.	theneverstill	2016-09-26 14:17:43
118	2016-09-26 14:03:03	Typing information actually appears to be in a number of files, including: /Libraries/JavaScriptAppEngine/Initialization/InitializeJavaScriptAppEngine.js	theneverstill	2016-09-26 14:17:43
118	2016-09-26 14:06:53	Yes, that's because React Native by Facebook originally uses Packager and Babel presets called `react-native`, which strips the types before executing. What do you do exactly that you get problems with these type annotations?	ptmt	2016-09-26 14:17:43
118	2016-09-26 14:09:49	At the end of the day, I'm trying to setup a react-native jest test but am running into a number of problems. Following directions (substituting for react-native-macos): http://facebook.github.io/jest/docs/tutorial-react-native.html	theneverstill	2016-09-26 14:17:43
118	2016-09-26 14:16:20	Would you mind to share example repository? Or I can add jest testing example to one of my test projects and share with you.	ptmt	2016-09-26 14:17:43
118	2016-09-26 14:17:32	The latter would be perfect, thank you!	theneverstill	2016-09-26 14:17:43
118	2016-09-26 14:53:45	The rabbit hole I started to go down arose from the issue: `Test suite failed to run` `Cannot find module 'Image' from 'setup.js'` `at Resolver.resolveModule (node_modules/jest-resolve/build/index.js:142:17)` Unless I included react-native as a dev dependency, I would get this issue.	theneverstill	2016-09-26 14:17:43
118	2016-09-27 20:50:32	I've made a lot of headway here as far as getting Jest running correctly. I had to make my own preprocessor to convert typescript AS WELL AS run babel on non-typescript and also modify jest-react-native setup.js to work with react-native-macos. Unfortunately, the above still requires the npm install of react-native. One or more pull requests forthcoming to fix some random issues that have cropped…	theneverstill	2016-09-26 14:17:43
118	2016-09-28 07:17:30	It seems to solve the problem we need to sync-up with latest react-native (t takes usually a few days), or maybe fix some Jest internals as a fork (didn't see there carefully, maybe a fork is not necessarily)	ptmt	2016-09-26 14:17:43
118	2016-09-29 12:51:14	Got it. The root cause is that the react node module has hard-coded dependencies on the react-native node module. The workaround: In package.json: jest -> moduleNameMapper -> "^react-native/(.*)$": "react-native-macos/$1"	theneverstill	2016-09-26 14:17:43
117	2016-09-19 22:22:58	Feature Request: A typescript definition file Currently I'm using the following, which is an exact copy of react-native but with the module name changed: `"react-native-macos": "github:Evernaut/DefinitelyTyped/react-native-macos/react-native-macos.d.ts#64213dd7707b4e9606389a40620f65af79255370"` It works great, with the following exceptions: - Module '"react-native-macos"' has no exported member '…	theneverstill	2016-09-29 13:39:41
117	2016-09-20 05:33:56	You're right, it's 95% the same as RN. Still plenty of work, especially considering you need to keep up with updates. Would you mind to add these definitions to your fork of DefinetlyTyped?	ptmt	2016-09-29 13:39:41
117	2016-09-20 11:52:50	I've actually never made a d.ts before, so I'll have to spend some time learning how.	theneverstill	2016-09-29 13:39:41
117	2016-09-29 13:39:41	Okay, I updated the definition file. Check the Evernaut repo for the latest commit. I'm not going to submit it to DT since I won't be able to keep it up-to-date/perfect, but I'll leave it where it is and update it as react-native-macos grows so that my compiler won't throw errors.	theneverstill	2016-09-29 13:39:41
117	2016-09-29 14:38:09	Thank you! On Thu, 29 Sep 2016 at 16:39, Lucas Still notifications@github.com wrote: > Closed #117 https://github.com/ptmt/react-native-macos/issues/117. > > — > You are receiving this because you commented. > > Reply to this email directly, view it on GitHub > https://github.com/ptmt/react-native-macos/issues/117#event-807010873, > or mute the thread > https://github.com/notifications/unsubscrib…	ptmt	2016-09-29 13:39:41
116	2016-09-15 20:10:42	I created a modal following the UIExplorer example, but onRequestClose is not being called on close of the modal (via the status bar X button).	theneverstill	2016-09-18 18:47:37
116	2016-09-18 18:48:07	Thanks for the issue. Fixed for Window modal. Will rewrite some parts to handle it more correctly.	ptmt	2016-09-18 18:47:37
116	2016-09-18 18:48:15	Published as 0.10.2 to npm	ptmt	2016-09-18 18:47:37
116	2016-09-18 18:49:18	Thanks!!	theneverstill	2016-09-18 18:47:37
115	2016-09-14 23:20:47	Two seemingly easy to fix bugs when updating to Xcode 8: In RCTWebSocket > RCTSRWebSocket.m: On two occasions the function is used: SecRandomCopyBytes Xcode doesn't like that the return value is ignored: /*! @function SecRandomCopyBytes @abstract Return count random bytes in *bytes, allocated by the caller. It is critical to check the return value for error @result Return 0 on success or -1 if so…	theneverstill	2016-09-15 04:41:58
115	2016-09-14 23:22:00	The actual error: <local path>/Libraries/WebSocket/RCTSRWebSocket.m:494:3: Ignoring return value of function declared with warn_unused_result attribute	theneverstill	2016-09-15 04:41:58
115	2016-09-15 03:45:54	What's the version of react-native-macos is this? Tthis error should be fixed in 0.10.0	ptmt	2016-09-15 04:41:58
115	2016-09-15 04:41:58	Ahh snap, I rolled back after a previous bug and forgot to update after your fix.	theneverstill	2016-09-15 04:41:58
114	2016-09-13 13:03:06	Commit 52f89c727ae60641beafad0fb5ec8bad7106248b broke background color on render updates. Steps to repeat: Create a view: `<View style={{backgroundColor: this.state.backgroundColor}}/>` The view will render correctly on first render, but all subsequent renders triggered by changing this.state.backgroundColor will fail. Instead of changing the view's background color, it appears to be changing the…	theneverstill	2016-09-14 11:28:33
114	2016-09-13 17:31:34	Thanks for pointing out on the issue. It's definitely should be added to UIExplorer to test that use case before release. Will fix tomorrow.	ptmt	2016-09-14 11:28:33
114	2016-09-14 11:29:48	Added example to UIExplorer -> View. Temporary, fix that bug by almost reverting this code.	ptmt	2016-09-14 11:28:33
113	2016-09-02 01:49:47	To avoid potential naming conflicts with npm, npmcdn.com is being renamed to unpkg.com. This is an automated pull request to update your project to use the new domain.	npmcdn-to-unpkg-bot	2016-09-02 04:52:02
112	2016-09-01 23:12:21	Adding this example to line 207 of `Examples/UIExample/js/ViewExample.js` cause incorrect rendering. <S_CODE_TOKEN> MacOS: ![image](https://cloud.githubusercontent.com/assets/97068/18187465/acc09b20-70a1-11e6-8f97-4b5de3203629.png) iOS with the same code as above for comparison: ![image](https://cloud.githubusercontent.com/assets/97068/18187476/bdfdd1a0-70a1-11e6-8ada-a5ff08e74076.png) Removing t…	mattoakesnet	2016-09-02 07:10:00
112	2016-09-01 23:16:15	I'm not certain why it would be related, but the only difference I can see between the iOS and MacOS border code is the lack of "resizing" support for MacOS. If that's causing this issue, then this category might be of interest: https://github.com/heardrwt/RHAdditions/blob/master/RHAdditions/NSImage%2BRHResizableImageAdditions.h	mattoakesnet	2016-09-02 07:10:00
112	2016-09-02 07:09:07	It's related to differences in clipping. At first, I checked if I set it manually. This worked as expected with clipped borders: <S_CODE_TOKEN> However, on RN ios even clipping is disabled, it still works for borders. ![image](https://cloud.githubusercontent.com/assets/1004115/18194766/b6ae18a2-70f0-11e6-9124-00fad950b0c5.png) macOS: ![image](https://cloud.githubusercontent.com/assets/1004115/181…	ptmt	2016-09-02 07:10:00
112	2016-09-02 07:09:46	And thanks again for testing and not giving up on RN for macOS. It's motivating.	ptmt	2016-09-02 07:10:00
112	2016-09-02 07:16:05	Perfect! Thanks a lot for fixing that. It would have taken me a while to figure that out. To confirm, this also works with the shadow under it as well now 👍	mattoakesnet	2016-09-02 07:10:00
111	2016-08-29 13:15:43	The name of the property was incorrect.	mattoakesnet	2016-08-29 16:07:34
110	2016-08-26 08:21:52	I've added the `PanResponder` example back into the UIExamples project and then changed the `RCTTouchHander` to use the new `NSEvent` rather than looking up the one it previously had. This allows it to correctly update the location and timestamp. I didn't know how the React ART was meant to look, so I've not fixed any problems there. Fixes #109.	mattoakesnet	2016-08-29 16:07:48
110	2016-08-28 03:46:38	Sorry for such latency. I'll finally be home tomorrow. PR looks nice, thanks for fixing that	ptmt	2016-08-29 16:07:48
110	2016-08-29 19:32:32	@matto1990 Thanks to your PR, this works now: ![aug-29-2016 22-29-12](https://cloud.githubusercontent.com/assets/1004115/18064510/6a1daaa8-6e38-11e6-9348-e005322b9553.gif)	ptmt	2016-08-29 16:07:48
110	2016-08-29 20:03:21	Oh nice! I didn't even realise that was there 😄	mattoakesnet	2016-08-29 16:07:48
109	2016-08-26 00:05:42	You can see the issue when enabling the `PanResponder` `UIExplorer` example. This is a critical feature for my application, so I'm going to look into supporting it. @ptmt Do you have any advice or thoughts on how you were going to support it. It seems the card I'd need to change is is `React/Base/RCTTouchHandler.m`.	mattoakesnet	2016-08-29 16:07:48
109	2016-08-26 03:57:39	Yep, https://github.com/ptmt/react-native-macos/blob/master/Examples/UIExplorer/js/ReactARTExample.js (simple svg editor) also is not working. This is related to how React works with events, I'll look into it on a weekend.	ptmt	2016-08-29 16:07:48
108	2016-08-25 14:37:55	Fixes #106. This was actually fixed in the main React Native repo with the same commit about 2 weeks ago (https://github.com/facebook/react-native/commit/a5678983bb16ff48f91ed43caafba96ca322f7dc). It would be really useful if @ptmt could document the process for bringing in change from the forked repository so others can help keep it up to date 👍	mattoakesnet	2016-08-25 15:37:22
108	2016-08-25 15:01:47	Sorry, I was out of the network. Thanks for PR, looks good!	ptmt	2016-08-25 15:37:22
108	2016-08-25 15:03:07	On the other hand, I guess we could fix the error in the first case. I'll take a look.	ptmt	2016-08-25 15:37:22
107	2016-08-25 05:17:58	Adds [`state`](https://developer.apple.com/library/mac/documentation/Cocoa/Reference/ApplicationKit/Classes/NSButton_Class/#//apple_ref/occ/instp/NSButton/state) and [`allowsMixedState`](https://developer.apple.com/library/mac/documentation/Cocoa/Reference/ApplicationKit/Classes/NSButton_Class/#//apple_ref/occ/instp/NSButton/allowsMixedState) props to `Button` component. This is my first PR for r…	angeloashmore	2016-08-25 15:03:47
107	2016-08-25 15:03:56	Awesome! Thanks for PR.	ptmt	2016-08-25 15:03:47
107	2016-08-25 15:42:12	Available in 0.10.0-rc4 on npm	ptmt	2016-08-25 15:03:47
106	2016-08-24 22:02:21	Archiving a project fails using 0.10.0-rc3. Set up the base project with: <S_CODE_TOKEN> Open Xcode and attempt to archive. The packing command fails with: <S_CODE_TOKEN>	mattoakesnet	2016-08-25 15:37:22
105	2016-08-22 19:46:46	Just missing the closing code blocks tick marks.	EvanLovely	2016-08-23 11:42:12
104	2016-08-19 17:15:53	After running my brand new untouched project from Xcode on macos if I have Hot Reloading enabled I get this error ![screen shot 2016-08-19 at 12 06 08 pm](https://cloud.githubusercontent.com/assets/11862464/17817891/698020ba-6606-11e6-8bb0-75110fddcbcd.jpg) The blurred part is username and project folder. ### React versions: "react": "15.3.0", "react-native-macos": "^0.10.0-rc1"	dicristomanuel	2016-08-21 04:58:38
104	2016-08-20 12:06:56	Can you post the part of your code where you are importing the `Button`?	mattoakesnet	2016-08-21 04:58:38
104	2016-08-20 12:15:33	Or as a option, @dicristomanuel could you upload your project on Github?	ptmt	2016-08-21 04:58:38
104	2016-08-20 18:28:47	Hey guys, thanks for your help. I just pushed to Github the project I was talking about. As I was mentioning I wrote no code for it yet, the button component is imported from the original code in this file `node_modules/react-native-macos/Libraries/react-native/react-native.js` I just followed this path: - npm install react-native-macos-cli -g - react-native-macos init reactMacosTest - cd reactMa…	dicristomanuel	2016-08-21 04:58:38
104	2016-08-20 22:04:37	Have you looked into facebook/react-native#4968 and followed the instructions in the error message? Does that not solve the issue?	mattoakesnet	2016-08-21 04:58:38
104	2016-08-21 00:44:50	Yes, followed that couple times but the issue persist. If I comment out the require for Button it returns the same issue for the next component requested. It seems like the files that return an error are all into the Components folder	dicristomanuel	2016-08-21 04:58:38
104	2016-08-21 04:28:19	`git clone && npm install` your repository, then running Xcode and enable Hot Reloading: ![image](https://cloud.githubusercontent.com/assets/1004115/17835319/57bf48d6-6770-11e6-9a9e-98fde819bdaf.png) ![image](https://cloud.githubusercontent.com/assets/1004115/17835325/9b165836-6770-11e6-816e-15f414bc679f.png) Does React Native for iOS work for you?	ptmt	2016-08-21 04:58:38
104	2016-08-21 04:30:46	I've managed to reproduce the issue: Debug JS Remotely + Hot Reloading. Working on fix.	ptmt	2016-08-21 04:58:38
104	2016-08-21 04:59:49	Fixed in `0.10.0-rc3`. Try it out. Hot reloading should be working when you debug your js remotely. There is a problem with applying changes without it now.	ptmt	2016-08-21 04:58:38
104	2016-08-21 15:18:00	Works great man, thanks for your help	dicristomanuel	2016-08-21 04:58:38
103	2016-08-14 03:15:26	When `<Image resizeMode='contain'/>` is being resized as part of a Flex layout the image is painted onto the scene twice: once stretched to match the frame, and a second time to scale the dimensions to fit within the frame with the same aspect ratio.	terinjokes
102	2016-08-14 02:39:29	React Native has implemented CSS `z-index` support to [iOS](https://github.com/facebook/react-native/commit/d64368b9e239b574039f4a6508bf2aeb0806121b) and [Android](https://github.com/facebook/react-native/commit/3d3b067f6fc831b6b23726087fe39cf39ef86f00), it would be great if this could be ported to macOS. My use case it to draw an `<ActivityIndicatorIOS/>` over the `<Image />` while it's loading.	terinjokes
102	2016-08-14 06:25:42	It might be implemented in the latest version https://github.com/ptmt/react-native-macos/pull/101 I will test your case.	ptmt
101	2016-08-10 16:55:23	- [x] Test UIExplorer app - [x] Green Travis - [ ] Test apps - [ ] Test `init` template	ptmt	2016-08-15 11:30:32
100	2016-08-07 15:30:39	I have made a first pass at changing from `react-native-desktop` to `react-native-macos`. I have included two separate commits, one to rename the `Platform.OS` value to `macos`, which also has the side effect of changing the file extensions to `*.macos.js`. The other commit changes the package name from `react-native-desktop` to `react-native-macos`. Both of these are breaking changes which will …	mattoakesnet	2016-08-09 10:02:40
100	2016-08-07 15:40:22	Thanks! I've also renamed osx to macos locally a month ago after WWDC, but didn't push it yet. :) Will review that a bit later. And need to fix Travis CI. Please, drop a few lines about your goals regarding RN on email muakacho gmail.com or discord?	ptmt	2016-08-09 10:02:40
100	2016-08-09 10:04:27	Fixed imports, requires and merged. UIExplorer now seemed to work. Now I'm testing. Also renamed repository.	ptmt	2016-08-09 10:02:40
99	2016-08-07 13:11:33	Can I use all of node's modules with React Native Desktop? Such as `fs`?	lmatteis
99	2016-08-07 13:13:45	Unfortunately, no. At the moment you can do the bridge like Electron does, but it's a certain amount of additional work.	ptmt
99	2016-08-07 13:14:38	You could take a look at [react-native-fs](https://github.com/johanneslumpe/react-native-fs), however, this will require some changes to make it work with macOS I presume.	mattoakesnet
99	2017-01-11 09:34:22	Is there some way to run a terminal command? I could get away with starting node in a separate process. Do you suppose there's already a module that could help with this? Thanks!	threepointone
99	2017-01-11 15:13:44	There is no such module, but it's not hard to build, something like `child_process` polyfill, but with worse quality of course. It would be easier to me write initial implementation if you have particular use cases such as node modules you want to use, or even project I can help you with.	ptmt
99	2017-01-11 15:22:36	I'd be happy to share my usecase! - I'm making [ratpack](https://github.com/threepointone/ratpack), a tool for building and running js. it's basically an electron wrapper around webpack/webpack-dev-server. the problem is, electron makes the app pretty heavy (~65 mb in my case), and it makes autoupdates less pleasant (electron doesn't support delta updates on mac yet). I'd be happy to outsource th…	threepointone
99	2017-01-11 16:36:42	Great! I'll fork it with proof-of-concept implementation of RN-node module. If it works I can extract it as a stand-alone module. Let's try and see that happens.	ptmt
99	2017-01-12 03:34:15	Oh! Thank you so much! Please don't go out of your way for this, there's clearly no rush :) Looking forward to it!	threepointone
99	2017-01-15 14:57:29	I submitted pull request https://github.com/threepointone/ratpack/pull/31 for anyone who is interested.	ptmt
98	2016-07-22 15:04:21		knoopx	2016-07-22 20:05:22
98	2016-07-22 20:05:18	Thanks!	ptmt	2016-07-22 20:05:22
97	2016-07-14 22:29:40	I'm having issues getting the basic generated sample to run. I have tried `react-native-desktop` before and got it working right away, but today I'm having issues. I have run: <S_CODE_TOKEN> I then open the XCode project and run the app. It builds fine, but when getting the Javascript it errors with: <S_CODE_TOKEN> I have tried all the options it gives, but it seems the error is coming from line …	mattoakesnet	2016-07-16 09:14:31
97	2016-07-15 10:23:15	Oops. React has added the direct dependency for `react-native`. Let me see that I can do about it.	ptmt	2016-07-16 09:14:31
97	2016-07-15 10:36:15	Thanks! Do you know if there's a combination of versions of `react` and `react-native-desktop` which I can use in the meantime. I tried looking in the `react` source code for when they made the change, but I can't actually see any of the source code in their repo. It looks like they have a really strange build system structure which changes where all the code lives...	mattoakesnet	2016-07-16 09:14:31
97	2016-07-15 10:41:06	You could try: <S_CODE_TOKEN>	ptmt	2016-07-16 09:14:31
97	2016-07-16 09:17:23	Please try again to re-create a project or directly specify 0.9.0-rc1.	ptmt	2016-07-16 09:14:31
97	2016-07-17 16:54:29	Thanks! That works brilliantly!	mattoakesnet	2016-07-16 09:14:31
96	2016-07-03 22:39:41	Is there any planned support for a video element? should it be/does existst a vlc/ffmpeg native component for desktop? Or the correct way should be throu a webview?	diogoviannaaraujo	2016-12-28 18:04:05
96	2016-11-13 11:29:36	I've done some progress a long time ago, I can push what I got but is half-cooked and needs further work.	knoopx	2016-12-28 18:04:05
96	2016-11-13 12:10:46	can it be a plugin? On Sun, 13 Nov 2016 at 14:29, Víctor Martínez notifications@github.com wrote: > I've done some progress a long time ago, I can push what I got but is > half-cooked and needs further work. > > — > You are receiving this because you are subscribed to this thread. > Reply to this email directly, view it on GitHub > https://github.com/ptmt/react-native-macos/issues/96#issuecomment…	ptmt	2016-12-28 18:04:05
96	2016-12-28 18:04:04	Closing this, it sounds better as a plugin like react-native-video.	ptmt	2016-12-28 18:04:05
95	2016-06-23 05:06:54	Can you tell me how to join the #react-native-desktop channel? Is that on IRC? If so, which server? Thanks! nabeards	nabeards	2016-06-23 05:42:55
95	2016-06-23 05:09:40	http://www.reactiflux.com/. But a channel has been deleted due to inactivity. See `#react-native-platforms`. (I'll change the Readme.md)	ptmt	2016-06-23 05:42:55
95	2016-06-23 05:42:44	Awesome, thanks!	nabeards	2016-06-23 05:42:55
94	2016-06-12 08:41:34	When loading a **local** image with multiple representations(an .icns icon, for example) via `<Image source={{uri:'...'}} />`, only the first representation will be kept, all other representations will be abandoned. Is there a good solution to avoid that? I looked into the code a little bit but not sure how to do that without breaking current image decoding mechanism. PS: I know using `<Image sou…	beretboat	2016-06-14 10:02:09
94	2016-06-13 16:22:38	Sorry for not answering. Image getting complicated these days, indeed. I remember that I even wrote a part of `<Image /`> a year ago in RN for iOS but now to be able to answer you I need a bit of spare time to dig into images.	ptmt	2016-06-14 10:02:09
94	2016-06-13 23:20:24	It' fine. And thanks a lot!	beretboat	2016-06-14 10:02:09
94	2016-06-13 23:26:44	BTW, in case you forgot, the code I mentioned that only taking the first representation of the image is at RCTImageUtils.m:RCTDecodeImageWithData.	beretboat	2016-06-14 10:02:09
94	2016-06-14 06:00:17	Could you please add this example to `Examples/UIExplorer/ImageExample.js` to demonstrate the use case? Are you talking about loading image through `file://` which loads the single file (tiff or icns) with embedded multiple images, instead of the prefix ones (`@2x`)?	ptmt	2016-06-14 10:02:09
94	2016-06-14 07:16:31	Please see the image-representations-test I just pushed. I'm loading an single icns(which has multiple representations embedded) image like this: `<Image source={{uri:'/path/to/image.icns'}} />`	beretboat	2016-06-14 10:02:09
94	2016-06-14 08:02:15	Ok, I see now, thanks. So I added `icns` to `assetExts` and tried `<Image source={require('./gear.icns'}} />` and it also loaded only the first representation. Am I missing something? ![image](https://cloud.githubusercontent.com/assets/1004115/16035341/5a64a792-321f-11e6-9977-f780a5908726.png) The possible way is to implement a custom decoder which implements `RCTImageDataDecoder`, but I'm not su…	ptmt	2016-06-14 10:02:09
94	2016-06-14 09:44:27	You're right, `<Image source={require('./gear.icns'}} />` has the problem too. Sorry I did't try it out first. In the code path I see code like `RCTIsXCAssetURL` in RCTUtils.m and I thought assert images will be handled differently. React Native for iOS behaves the same on this. But I think this make sense for iOS because there's no DPI changes in iOS. They mention this in the [doc](http://facebo…	beretboat	2016-06-14 10:02:09
94	2016-06-14 09:55:49	I see, thanks for the clarification. It sounds reasonable. I'm personally using only system icons and `react-native-vector-icons` but it makes sense to have the ability to support run-time dpi changing and multiple representations for bitmaps, and I'm totally ok with getting this back to the internal implementation. My current strategy, though, to implement as many things as possible in the user …	ptmt	2016-06-14 10:02:09
94	2016-06-14 10:02:09	Ok, thanks for your time. I'm closing this issue for now.	beretboat	2016-06-14 10:02:09
94	2016-06-14 10:06:55	To clarify: lets fix it if you need it for your project, just in a stand-alone branch.	ptmt	2016-06-14 10:02:09
94	2016-06-14 11:40:55	Got it. Original Message Sender:Dimanotifications@github.com Recipient:ptmt/react-native-desktopreact-native-desktop@noreply.github.com Cc:beretboatberetboat@gmail.com; State changestate_change@noreply.github.com Date:Tuesday, Jun 14, 2016 18:06 Subject:Re: [ptmt/react-native-desktop] How to keep all representations whenloading a image via Image source={{uri:'...'}}/? (#94) To clarify: lets fix i…	beretboat	2016-06-14 10:02:09
93	2016-06-09 09:53:14	This shouldn't break the current behavior and thus, it's fully optional and most likely will be removed in further releases.	ptmt
93	2016-12-23 22:26:18	@ptmt Hi, any updates about this pull request ?)	matpaul
93	2016-12-24 05:57:09	It worked for me, sort of. But now needs update. Do you have any problems with layout recalculating in master?	ptmt
93	2016-12-24 08:03:20	There is an issue with resize, you can see it when resize window fast (for ex. Button tab) in UIExplorer	matpaul
93	2016-12-24 08:17:03	Off topic question - Why Examples (SimpleChatClient) not in master ?	matpaul
93	2016-12-28 17:59:53	> Off topic question - Why Examples (SimpleChatClient) not in master ? It was hard to maintain them.	ptmt
92	2016-06-07 18:07:46	It will not cause much of problems in debugger-ui page, because Chrome will keep the same tab, but I change to open [react-native-debugger](https://github.com/jhen0409/react-native-debugger), the local server will still try to open debugger-ui page.	jhen0409	2016-06-09 13:29:47
92	2016-06-07 18:11:36	Thanks for report, will fix that! RN debugger is great! On Tue, 7 Jun 2016 at 21:08, Jhen-Jie Hong notifications@github.com wrote: > It will not cause much of problems in debugger-ui page, because Chrome > will keep the same tab, but I change to open react-native-debugger > https://github.com/jhen0409/react-native-debugger, the local server > will still try to open debugger-ui page. > > — > You a…	ptmt	2016-06-09 13:29:47
92	2016-06-07 18:24:04	Looks [local server](https://github.com/ptmt/react-native-desktop/tree/master/local-cli/server) not fully sync code, maybe related this issue? (e.g. [this commit](https://github.com/facebook/react-native/commit/64d56f34b779de94f251f4b443463cbfe790912d))	jhen0409	2016-06-09 13:29:47
92	2016-06-09 10:29:01	@jhen0409 thanks for pointing out. Can you check your setup with the latest master commit?	ptmt	2016-06-09 13:29:47
92	2016-06-09 13:29:47	@ptmt It works! thanks! :)	jhen0409	2016-06-09 13:29:47
91	2016-06-07 02:56:08	Hey there and thank you for using React Native! React Native, as you've probably heard, is getting really popular and truth is we're getting a bit overwhelmed by the activity surrounding it. There are just too many issues for us to manage properly. Do the checklist before filing an issue: - [ ] Is this something you can **debug and fix**? Send a pull request! Bug fixes and documentation fixes are…	ghost	2016-06-07 02:58:27
90	2016-06-06 02:59:08	Comparing to tracking rect, tracking area has two advantages: - Tracking area could be updated automatically as view being resized. - Tracking area does not need to make window as first responder to receive mouse move event.	beretboat	2016-06-07 08:36:58
90	2016-06-07 08:44:05	Thanks for reviewing!	beretboat	2016-06-07 08:36:58
90	2016-06-07 08:48:27	I'll publish it to npm later if you ok with that.	ptmt	2016-06-07 08:36:58
90	2016-06-07 08:49:49	Sure, go ahead.	beretboat	2016-06-07 08:36:58
89	2016-06-02 12:17:02	Hi, it looks the native modal component is not done yet. Is it something planned to be developed?	nunobbras	2016-06-18 10:48:28
89	2016-06-02 12:21:32	Eventually, yes it is. But there are also huge TODO-list of other features. Do you have a real use case for it, could you describe?	ptmt	2016-06-18 10:48:28
89	2016-06-02 12:25:39	We were trying to implement a modal kind login view. We can handle this with a simple navigation, no worries. Although it generally looks a good way to mimic desktop application modals.	nunobbras	2016-06-18 10:48:28
89	2016-06-02 12:28:19	It doesn't look impossible to do. I'm now on `autolayout` branch, trying to solve some resizing issues, then I will look into it.	ptmt	2016-06-18 10:48:28
89	2016-06-18 10:48:28	Fixed in https://github.com/ptmt/react-native-desktop/commit/a1ba40e00b06e0720abcd323b2e42dcf830c2ab5 (0.8.7 in npm) Please, check it out. It's a bit different from mobile implementation, though.	ptmt	2016-06-18 10:48:28
89	2016-06-28 05:19:46	@ptmt it [looks](https://www.npmjs.com/package/react-native-desktop) v0.8.7 not published yet.	jhen0409	2016-06-18 10:48:28
89	2016-06-28 05:22:07	Published now. On Tue, 28 Jun 2016 at 08:19 Jhen-Jie Hong notifications@github.com wrote: > @ptmt https://github.com/ptmt it looks > https://www.npmjs.com/package/react-native-desktop v0.8.7 not published > yet. > > — > You are receiving this because you were mentioned. > > Reply to this email directly, view it on GitHub > https://github.com/ptmt/react-native-desktop/issues/89#issuecomment-228950…	ptmt	2016-06-18 10:48:28
88	2016-06-01 11:29:00	Fix `scrollTo` function in `<ScrollView/>`, also change scroll view example in UIExplorer because the 'ScrollViewExample' demonstrates `scrollTo`.	beretboat	2016-06-01 11:31:30
88	2016-06-01 11:30:59	Thanks! After recent huge changes in ScrollView, it certainly needs refactoring and probably to finally get rid of two parallels implementations too.	ptmt	2016-06-01 11:31:30
88	2016-06-01 11:47:01	So the parallels implementations came from RN? Didn't know that.	beretboat	2016-06-01 11:31:30
88	2016-06-01 11:52:19	`RCTScrollView` came directly from RN, and RCTNativeScrollView I made a while ago because of some issues in UIKit-based implementation for a desktop.	ptmt	2016-06-01 11:31:30
87	2016-05-30 18:16:52	When adding react native based npm module, it would be nice to have something as the webpack alias: <S_CODE_TOKEN> Is there any nice strategy to solve this, besides duplicating packages, which is killing my project.	nunobbras	2016-07-16 09:16:24
87	2016-05-30 19:29:58	Are you using only react-native-desktop? Have you tried to create a stub `react-native` module which only purpose is `module.exports = require('react-native-desktop')`?	ptmt	2016-07-16 09:16:24
87	2016-05-31 19:33:50	No, I'll try that and let you know. Thanks	nunobbras	2016-07-16 09:16:24
87	2016-06-02 12:22:34	What's your status on this? What 3rd party libraries are you using?	ptmt	2016-07-16 09:16:24
87	2016-06-02 12:26:46	No time to feedback yet, but this is not forgotten. I'll get back ASAP.	nunobbras	2016-07-16 09:16:24
87	2016-06-03 08:27:18	Yep this works, thanks for your help. Do you know a way to insert this stub in a different place than the node_modules folder and still be recognized by other modules? This can be a problem when reinstalling the modules. Just a final thought: if react-native is imported instead of RND in all places and this stub is used, every react-native module "compatible" with RND can work instantly. The deve…	nunobbras	2016-07-16 09:16:24
87	2016-07-16 09:16:24	Added extraNodeModules in the latest version `0.9.0-rc1` resolving `react-native` as `react-native-desktop`.	ptmt	2016-07-16 09:16:24
86	2016-05-28 09:18:50	Awesome Project! Here is my code. <S_CODE_TOKEN> Text has been truncate. ![image](https://cloud.githubusercontent.com/assets/650753/15626457/e2243308-24f7-11e6-8ed9-569daaf5328f.png) I change fontSize to 20 , Everything is ok . ![image](https://cloud.githubusercontent.com/assets/650753/15626478/3cd01c40-24f8-11e6-9385-f5086aab1677.png)	buhe	2016-05-30 19:45:18
86	2016-05-28 09:22:14	<S_CODE_TOKEN> Simple code does't work.	buhe	2016-05-30 19:45:18
86	2016-05-30 18:12:39	You can solve this adding some top padding (and some height). Playing with the padding is clearly a workaround, but it works. <S_CODE_TOKEN>	nunobbras	2016-05-30 19:45:18
86	2016-05-30 19:45:26	Sorry for not answering, I was out of the grid for a couple days. Thank you for posting the issue, I fixed this in the latest release (0.8.5). The problem was related to `overflow` property which wasn't set correctly by default. See UIExplorer for more details of usage `overflow: hidden`: ![image](https://cloud.githubusercontent.com/assets/1004115/15657256/e6295c6e-26b7-11e6-9b27-ac0eb6fa4666.png)	ptmt	2016-05-30 19:45:18
86	2016-06-01 03:31:21	👍	buhe	2016-05-30 19:45:18
86	2016-06-01 07:18:42	I try add <S_CODE_TOKEN> to View and Text tags , But the problem is still unsolved. I try @nunobbras 's solution to solve it .	buhe	2016-05-30 19:45:18
86	2016-06-01 10:54:45	Have you updated the version of react-native-desktop? The problem should be fixed without any workaround. Please, create the repo that reproduce the issue, it latest version doesn't work for you.	ptmt	2016-05-30 19:45:18
85	2016-05-26 12:24:11	Hi, I am trying to use the callback from a button in an alert. For instance the RN tutorial <S_CODE_TOKEN> For some reason the callbacks associated with the onPress are not called. I tried to understand where are the bindings for the Cocoa but I didn't found any problem. thanks	nunobbras	2016-12-25 15:45:51
85	2016-05-26 12:28:52	Yeah, sorry, I didn't have a chance to adopt these callbacks yet. Will try to fix in next release.	ptmt	2016-12-25 15:45:51
85	2016-05-26 14:37:58	Ok. Thanks for the quick feedback. Where is it supposed to be handle?	nunobbras	2016-12-25 15:45:51
85	2016-05-26 15:39:04	Hmm.. got it thanks	nunobbras	2016-12-25 15:45:51
85	2016-06-02 12:25:00	Sorry for not answering, have you managed to fix the issue? Do you mind to send a pull request?	ptmt	2016-12-25 15:45:51
85	2016-06-02 12:29:43	No, I just left this for later... but I will pick it in a few days. Have a Demo with RND in a week... I will send a pull request if I have time to solve it conveniently.	nunobbras	2016-12-25 15:45:51
85	2016-06-02 12:31:31	@nunobbras glad to hear! Don't hesitate to DM me to ask any questions on Discord / Twitter or email.	ptmt	2016-12-25 15:45:51
85	2016-06-02 12:47:39	OK, thanks for the support!	nunobbras	2016-12-25 15:45:51
84	2016-05-26 06:40:32	Hi, I've got a few react-native projects on my machine so I'm fairly certain my RN setup is okay. I've followed the 4 steps from the README to init a new project using react-native-desktop-cli. When I open the project in Xcode (7.3.1) and hit run, I get the following error: <S_CODE_TOKEN> I tried switching the project to 32bit build and it doesn't build at all then. Can someone help me get up and…	dmendis	2016-05-26 09:55:24
84	2016-05-26 06:42:50	Sorry, this is related to new architecture. Please, run `react-native-desktop init` again, I've updated the npm module. Make sure you're using version 0.8.4	ptmt	2016-05-26 09:55:24
84	2016-05-26 06:48:38	Trying now! Super fast reply.	dmendis	2016-05-26 09:55:24
84	2016-05-26 07:00:10	Fixed in `0.8.4`. Appreciate it. I'd love to find some doco on how I can integrate this with `ios/` and `android/` counterparts I already have from a project. Maybe I'll ask on Discord. Thx again.	dmendis	2016-05-26 09:55:24
84	2016-05-26 07:01:18	ok, I'm writing a blog post on this. Thanks for patience! On Thu, 26 May 2016 at 10:00, Dineth notifications@github.com wrote: > Fixed in 0.8.4. Appreciate it. > > I'd love to find some doco on how I can integrate this with ios/ and > android/ counterparts I already have from a project. Maybe I'll ask on > Discord. > > Thx again. > > — > You are receiving this because you commented. > > Reply to …	ptmt	2016-05-26 09:55:24
84	2017-01-24 17:33:29	Hi, I am able to init a new React MacOS project. Works great ! Do we now have a way to integrate MacOS with existing ReactNative iOS and Android code base ? Thanks, Varun	varuntewari	2016-05-26 09:55:24
84	2017-01-26 03:07:25	It depends on how complex your project is. Basically, you need to place just a `rn-cli.config.js` file in a root (see example https://gist.github.com/ptmt/b1473dead098cf53d667e355aedf2a7b), and encapsulate some of your dependencies in React components (not importing directly from react-native).	ptmt	2016-05-26 09:55:24
83	2016-05-25 15:43:18	There are performance issues when resizing an app created with react-native-desktop. I created a basic app with an image consuming the full view available in the app, when I resize the window there is a lag in the view. The view does not resize as quickly as the app window. I have been able to reproduce the issue on the UIExplorer app as well.	samb90
83	2016-05-25 16:27:46	Thanks for creating the issue. I'm aware of this problem and I'm trying different approaches. What is your version?	ptmt
82	2016-05-25 15:12:55	Currently initial project of `v0.8.3` will thrown following errors: ![2016-05-25 11 09 53](https://cloud.githubusercontent.com/assets/3001525/15545141/d4eb998c-22cd-11e6-984f-0c774f0dffd9.png)	jhen0409	2016-05-25 15:20:52
82	2016-05-25 15:20:49	Thanks! The lack of testing with sort of things is annoying for me. Need to adopt the release command line tool from RN.	ptmt	2016-05-25 15:20:52
81	2016-05-16 11:28:13	To stop using the meaningless name.	ptmt
80	2016-05-15 22:45:33	This is a small fix to make ScrollView work.	genbit	2016-05-16 03:37:10
80	2016-05-16 03:37:05	Thanks, I'm aware of scrollview events, just don't get a chance to keep working on it.	ptmt	2016-05-16 03:37:10
79	2016-05-13 10:59:39	- [x] Fix layer.transform. - [x] Fix LayoutAnimation example. - [x] Test on real project (Archy, Skelet). - [ ] Test Cocoaspec (Spike) - [x] Animated and transforms. - [x] Integrations tests - [x] Flow and eslint.	ptmt	2016-05-19 11:57:15
78	2016-05-12 20:16:49	Beyond you just filing tons of issues for things that need to get done, could you brain dump a list of everything that needs doing? I'm thinking of anything ranging from documentation to low level obj-c stuff. There might be some things I can help out with while you're working on the hardcore parts.	geuis	2016-12-28 18:04:45
78	2016-05-13 14:57:58	Great to hear! I would really appreciate any help! It depends on how much time you have and what's your personal most wanted features. You can just search the source code for `TODO:` and get a lot of unimplemented things, then we can get a quick discussion about it.	ptmt	2016-12-28 18:04:45
78	2016-05-21 03:43:34	Awesome project! I create a NativeBase fork ( https://github.com/buhe/NativeBaseDesktop ), Hope to be helpful. Here is TODO List. - [ ] Text backgroupcolor - [ ] Icon Test - [ ] Input Style	buhe	2016-12-28 18:04:45
78	2016-12-28 18:04:45	Duplicate, See #4	ptmt	2016-12-28 18:04:45
77	2016-05-09 04:19:29	This is simple fix, that looks like it was an unintentional typo or merge conflict.	genbit	2016-05-09 05:22:40
77	2016-05-09 05:22:42	Thanks!	ptmt	2016-05-09 05:22:40
76	2016-05-02 17:59:17	Hello, First, tanks for this project, great job ! I try to wrap a react native application into a NSPopover but everything is shifted from the origin (about -8px, -8px). I am not sure it's a react native desktop bug but it seems to be. ![untitled 2](https://cloud.githubusercontent.com/assets/588205/14962604/f3fa7ee6-109f-11e6-8dfa-35c39adb10de.gif) The NSPopover is basically created like <S_CODE_…	BafS	2016-05-03 08:11:07
76	2016-05-03 08:13:33	@BafS thanks for reporting this. You're totally right! Since `NSPopover` overloads `NSObject`, not `NSWindow` to use private NSPopoverWindow implementation with some frame (13px in my case) around content view it messes with the [point locationInWindow]. I fixed that in 0.6.5, please check. Happy to see you're trying RND!	ptmt	2016-05-03 08:11:07
76	2016-05-03 08:40:40	Thank you for the quick fix, I just test and it works perfectly ! Happy that you develop RND :)	BafS	2016-05-03 08:11:07
75	2016-04-27 06:50:30	When I implement a ListView, is there supposed to be default styling? Currently there's none in my test app.	geuis	2016-04-27 07:22:28
74	2016-04-23 22:53:28	Fix for https://github.com/ptmt/react-native-desktop/issues/72	geuis	2016-04-25 20:23:08
74	2016-04-25 17:12:14	Sorry, it requires a lot more changes, so I'll sync to react@15 on the next merge with upstream (it seems it will be soon). For now, it works only with react@0.14	ptmt	2016-04-25 20:23:08
73	2016-04-23 22:51:42	Fix for https://github.com/ptmt/react-native-desktop/issues/72	geuis	2016-04-23 22:52:05
72	2016-04-23 22:24:10	Same issue as this previous PR https://github.com/ptmt/react-native-desktop/pull/64/files <S_CODE_TOKEN>	geuis	2016-04-27 06:49:34
71	2016-04-22 16:50:20	This is just a proposal. User should be able to set `onFocus` and `onBlur` handlers on any view and manage focused state by a keyboard using `tabIndex` property. Current task: - [x] NSView doesn't respond to `tab` key, only NSControls. - [ ] Support custom order, reverse order. - [ ] Cleanup	ptmt
71	2016-04-22 18:13:24	Example: (2 TextInput and 1 View with `onFocus` and `onBlur` handlers to change border) ![keyloop](https://cloud.githubusercontent.com/assets/1004115/14751145/2564a730-08d1-11e6-89f3-acc505acbd91.gif)	ptmt
71	2016-04-25 12:21:56	Why do custom stuff like that? When tabbing, focus should only jump between the two textfields. if the accessibility feature is set, then tabbing will cycle between the two textfields and the button. I dont think there is a need to override keyDown etc, right?	pvinis
71	2016-04-25 12:30:49	@pvinis It's a proposal of two different things here. In the web browser there is an behavior that considered as expected: the ability to not use the mouse / touchpad at all while interacting with the form, including links and buttons. I'm not so sure about `keyDown` override, though. Just an implementation details. The second thing here is an ability to create custom components which could be fi…	ptmt
71	2016-04-26 14:29:01	right, but since we are trying to simulate _native_ with other tech (here: web), we should respect the defaults, and change then only when its enhancing. so for the tab cycle, i think the text inputs should be the only targets, since you can press the `enter` key and the submit button would be pressed (or at least it should). the `View`-based first responders, i think that is a change that is enh…	pvinis
71	2016-04-26 14:37:21	@pvinis sure, you're right, it should only work if the user wants it working, in this case, because of `tabIndex` prop. Thank you for your advice for implementation, I hope to get time soon to continue working on this, and add another example (default / custom behavior).	ptmt
71	2016-04-26 15:38:17	http://superuser.com/a/473145/90011 that is the option i meant that allows you to tab through the buttons too.	pvinis
71	2016-05-18 06:26:57	Just found out that I made my self the assignee some days ago. It was a misoperation, I must have clicked some button by mistake. Sorry for the inconvenience cause.	beretboat
71	2016-05-18 07:51:26	that's fine On Wed, 18 May 2016 at 09:27, beretboat notifications@github.com wrote: > Just found out that I made my self the assignee some days ago. It was a > misoperation, I must have clicked some button by mistake. Sorry for the > inconvenience cause. > > — > You are receiving this because you authored the thread. > Reply to this email directly or view it on GitHub > https://github.com/ptmt/re…	ptmt
70	2016-04-20 06:37:35	This is the time I wish Github had a more diverse issue/question system. Anyway, how do you add the bar at the top of apps like the example app has? I think its a setting in the xcode project but not too sure now.	geuis
70	2016-04-20 15:19:12	Yeah, it certainly should be exposed to js. This is called `Titlebar` and it also could have included `NSToolbar`. What's your case? Do you need to show just a text, or add there some buttons?	ptmt
70	2016-04-20 20:54:43	No specific case at the moment. Was just wondering how to do it.	geuis
70	2016-05-25 12:06:03	I'd love to remove the titlebar to make an app like Alfred/Spotlight. Doable using Xcode.	dmendis
69	2016-04-18 16:56:31		kirkstrobeck	2016-04-19 19:23:17
69	2016-04-19 12:15:10	Have you got Discord account? https://discordapp.com/channels/102860784329052160/111514927801307136 should work.	ptmt	2016-04-19 19:23:17
69	2016-04-19 15:16:03	I do have an account. This is what shows at that URI. ![](http://f.cl.ly/items/0p2R1Y2O3X3R2S3c0i0W/Screen%20Shot%202016-04-19%20at%208.15.17%20AM.png)	kirkstrobeck	2016-04-19 19:23:17
69	2016-04-19 18:32:13	@kirkstrobeck Hmm, maybe this works only if you're already in Reactiflux server. Try this: http://www.reactiflux.com/ and thank you for feedback.	ptmt	2016-04-19 19:23:17
69	2016-04-19 19:23:14	That worked 👍	kirkstrobeck	2016-04-19 19:23:17
68	2016-04-15 22:08:56	Is there a way to accomplish this? If not point me in the direction I will get it implemented.	myusuf3
68	2016-04-19 12:16:23	Interesting. I'm not using WebView anywhere yet, so doesn't invest much time in it. Would be so kind to create a repository to reproduce?	ptmt
68	2016-04-19 20:05:10	sure. incoming.	myusuf3
67	2016-04-15 18:15:53	question in title	geuis	2016-04-19 12:17:18
67	2016-04-15 18:18:31	This fork adds new platform as a target for React Native — Mac OS X. So instead of using Cocoa Touch it uses Cocoa (UIKit -> AppKit). Because of that, there are bunch of new APIs (like Menu) and controls (Buttons).	ptmt	2016-04-19 12:17:18
67	2016-04-19 12:17:18	I hope I've answered your question. Feel free to ask details on Discord, maybe I should add it to readme.	ptmt	2016-04-19 12:17:18
66	2016-04-15 18:12:08	On the way to easier merges. - Returned Android, docs, bots and many other folders. No need to touch them, no need to remove them. - React and ReactNative both now are different modules. Breaking soon!	ptmt	2016-04-19 11:46:37
65	2016-04-15 13:48:32	This will reduce an energy needed to syncing with upstream and simplify using react-native for MacOS and iOS at the same time.	ptmt
65	2016-07-29 09:25:09	Is this something which is still being considered? I believe this would also make it simpler to sync with updates to React Native itself and to possibly integrate Mac OS support into React Native in the future. Is that the case?	mattoakesnet
65	2016-08-01 10:39:45	> Is this something which is still being considered? For now, using react-native and react-native-desktop at the same time is pretty straightforward. > integrate Mac OS support into React Native in the future No, currently I don't see how it's possible. But I believe that in the future there is no point of forking React Native, it will just require writing a UI layer for its core to achieve the s…	ptmt
65	2016-08-01 11:14:44	Thanks @ptmt! Do you have any more information about the React Native support for additional UI layers?	mattoakesnet
65	2016-08-01 12:54:49	Take a look at how Windows version works: https://github.com/ReactWindows/react-native-windows and consider the C++ core of RN itself. But surely, it's just a baby step, and not the most important task for RN right now.	ptmt
65	2016-08-01 13:29:39	Thanks, I'll take a look. I'm looking into using React Native as a core for a Mac OS app and I'm conscious that I want it to be a stable and upgradable base to work off.	mattoakesnet
65	2016-08-06 22:38:09	Looking at the ReactWindows code, it seems that there are some key steps to moving towards this style of extending React Native rather than forking it for MacOS. There seem to me to be: - Separate all the native MacOS code from the native iOS code. To start with this could be as simple as renaming the `React` directory. We would however need to catch the code up to the latest 0.31 version to do t…	mattoakesnet
65	2016-08-07 08:33:08	You're right, it's a far away from ideal right now. ReactWindows has most of the native code written in C#, though. It has a completely different native part, (like Android inside the RN) and requires a lot of efforts to write and maintain (dedicated team). They even use their own JavaScript engine ChakraCore. The problem with macOS version is that it's almost the same codebase. Maybe 5-10% diffe…	ptmt
65	2016-08-07 09:46:22	Yes, the AppleTV changes are a bit more superficially than we'd need to support for MacOS. I wonder if we could do something like only forking the `Library` and `React` directories using something like `git subtree`? I guess that's more of a problem for the future though. I'm happy to help out and start the migration to the `macos` namespace. If I begin using this project to write my application …	mattoakesnet
64	2016-04-15 06:40:35	Current new init installations fail. Update react versions to fix.	geuis	2016-04-15 08:14:35
64	2016-04-15 08:15:38	Thanks. Have to sync with upstream more often (currently 1 / month) to prevent such things.	ptmt	2016-04-15 08:14:35
63	2016-04-15 06:25:47	Trying to push a branch to do a pull request, but getting permissions issues. Have you restricted this repo?	geuis	2016-04-15 06:32:17
62	2016-04-14 07:29:34	Is there any plan to merge this project the official React Native project? It would be much easier for development.	quanglam2807	2016-04-14 07:35:13
62	2016-04-14 07:35:13	I would love to. But it requires a lot of effort, especially from react-native core maintainers. It should be proven as a high quality fork, be in high demand by a community, and backed by some serious company (such Microsoft). So, my answer is **very unlikely** for a next 6-10 months. Let's see that would be later.	ptmt	2016-04-14 07:35:13
61	2016-04-13 19:04:51	https://github.com/ReactNativeDesktop could be irrelevant since it's not about desktop in common sense now (or yet).	ptmt	2016-12-28 18:06:12
61	2016-04-15 04:04:04	Might want to hold off for a bit, given that Facebook has announced the equivalent of React Native for Windows. It won't surprise me to see a version for Mac and Linux soon.	geuis	2016-12-28 18:06:12
61	2016-12-28 18:06:24	moved to react-native-macos	ptmt	2016-12-28 18:06:12
60	2016-04-12 15:08:15	- [ ] Write a roadmap (NativeModules, JSCExector, Bridge, UIManager, View, etc.)	ptmt	2016-04-28 07:34:55
60	2016-04-28 07:34:55	Closing due to different parallel approach	ptmt	2016-04-28 07:34:55
59	2016-04-04 04:10:47	Qt or GTK or GTK#.	ptmt
59	2016-04-07 21:42:55	Is there any docs how to get started in creating support for new graphical interfaces such as GTK?	atilacamurca
59	2016-04-08 03:15:08	I've actually started to work on it (QT for now). It won't be hard to migrate to GTK later if needed. As soon as I get something I'll make the pull request to discuss.	ptmt
59	2016-04-08 12:49:16	great, I'll be waiting.	atilacamurca
59	2016-04-13 18:19:48	yes please	JohnAppleSeed-
59	2016-04-13 19:09:33	@ptmt Have you considered trying to integrate with node instead of JSC?	cesarandreu
59	2016-04-28 07:33:44	QT would be great! Wouldn't that also provide Window/OSX desktop apps too?(although I guess not as "native")	polarathene
59	2016-05-03 19:57:08	> although I guess not as "native" That ^^	LukasBombach
59	2016-05-05 11:21:49	What's up with this? https://github.com/grassator/react-qml Isn't that basically a react-QT-renderer?	LukasBombach
59	2016-05-05 12:31:02	Yeah, looks nice if you don't need react native. On Thu, 5 May 2016 at 14:21, Lukas Bombach notifications@github.com wrote: > What's up with this? https://github.com/grassator/react-qml > Isn't that basically a react-QT-renderer? > > — > You are receiving this because you were mentioned. > Reply to this email directly or view it on GitHub > https://github.com/ptmt/react-native-desktop/issues/59#i…	ptmt
59	2016-05-05 12:44:19	Ah right, it is only rendering QML/QT, not running natively. 👍	LukasBombach
59	2016-05-05 13:51:01	i mean it's not the same concept where you writing Javascript for do your UI and logic. On Thu, 5 May 2016 at 15:44, Lukas Bombach notifications@github.com wrote: > Ah right, it is only rendering QML/QT, not running natively. 👍 > > — > You are receiving this because you were mentioned. > Reply to this email directly or view it on GitHub > https://github.com/ptmt/react-native-desktop/issues/59#iss…	ptmt
59	2016-06-30 15:00:42	I was actually wondering why you didn't target something like Qt from the get go. It would have allowed you to target all major desktops at the same time. Any particular reason ? genuine curiosity :p	kamek-pf
59	2016-06-30 19:15:02	Back then it really made sense to port from UIKit -> AppKit, since it allowed to re-use 90% of the code. Of course, next-gen RN ports will consist of C++ core (which RN already has) and the UI part implemented in different libraries, including Qt.	ptmt
59	2016-07-20 09:45:07	Hi @ptmt any updates on the status? I've been waiting for this project for more than a month now. :)	SuhairZain
59	2016-07-20 09:54:19	It requires full-time effort or at least being the main side-project, and my patreon has failed (predictable). There is also Electron, which got unbelievable adoption and suitable solution for 90% tasks. But I believe that Linux fork will happen this year, maybe even several attempts to achieve cross-platforming. (.NET, Qt, etc.). React Native is strong as never, and community is awesome. (And I'…	ptmt
59	2016-07-20 14:27:58	Hi @ptmt . I know the struggle. :) I've made electron apps before but this particular one requires file system access (as in full read/write & file watchers). I didn't find a way to do that in electron since it's basically a packaged HTML and JS file and it has it's limitations, which drew me to your project. Guess I'll have to wait. I was also thinking about lending a hand to this project. Get s…	SuhairZain
59	2016-07-20 16:06:22	Electron embeds node, you can definitely access the file system with an Electron app.	kamek-pf
59	2016-07-20 20:13:35	@kamek-pf I had seen that this was possible before, but couldn't find a single example for that. Now I did another search and found this one: https://github.com/hokein/electron-sample-apps/tree/master/file-explorer. More than enough to get started and hopefully can move slowly into RN once it's released. Thanks.	SuhairZain
59	2016-10-25 09:54:29	@ptmt Just wondering, how is this going? Thanks :-)	Mayzie
59	2016-10-28 09:20:33	It has been frozen since Canonical announced their react-native fork for Ubuntu.	ptmt
58	2016-04-03 09:42:55	_by @beretboat. _ - [ ] Reproduce that behavior.	ptmt
57	2016-04-03 04:24:28	Remove trailing spaces. Saves 0.010529 megabytes.	clickthisnick	2016-04-03 04:28:33
57	2016-04-03 04:28:06	Thanks. It seems even React Native original source codebase has these. And I certainly need to setup some sort of the linter for that.	ptmt	2016-04-03 04:28:33
56	2016-04-03 03:07:35	![image](https://cloud.githubusercontent.com/assets/156825/14230482/cfd6a7e0-f927-11e5-9397-510a5eba8b64.png) Also seems to be broken in UIExplorer as well. <S_CODE_TOKEN>	myusuf3	2016-04-05 13:44:22
56	2016-04-03 04:10:23	Does WebView section work in this UIExplorer https://github.com/ptmt/react-native-desktop/files/199128/UIExplorer.zip for you?	ptmt	2016-04-05 13:44:22
56	2016-04-03 11:28:03	I meet the same issue, and the answer for the question above me "Does WebView section work in UIExplorer" is no.	heshiyou	2016-04-05 13:44:22
56	2016-04-04 03:04:10	No it does not.	myusuf3	2016-04-05 13:44:22
56	2016-04-04 03:42:23	What is the OS X version do you use?	ptmt	2016-04-05 13:44:22
56	2016-04-04 07:22:47	@ptmt 10.11.4	heshiyou	2016-04-05 13:44:22
56	2016-04-04 13:26:12	Same issue with 10.11.4. For information, the web site title appear in the footer of the view.	BafS	2016-04-05 13:44:22
56	2016-04-04 15:46:24	@ptmt el capitan 10.11.4 please fix or point me in direction so I can take a look, no log no nothing :(	myusuf3	2016-04-05 13:44:22
56	2016-04-05 13:45:31	Fixed. Please update react-native-desktop to 0.5.6.	ptmt	2016-04-05 13:44:22
55	2016-04-02 06:04:17	Type - double a	clickthisnick	2016-04-02 06:04:46
55	2016-04-02 06:04:50	Thanks!	ptmt	2016-04-02 06:04:46
54	2016-04-01 14:03:48		beretboat	2016-04-01 15:23:07
53	2016-04-01 05:52:40	I just downloaded the UIExplorer and after a second or two of the main window showing, it crashed. Here is the snippet of the error details which I thought were most useful. <S_CODE_TOKEN> And here's the first couple of backtraces... <S_CODE_TOKEN> I tried the same thing earlier at work, which was also running Yosemite, which _reacts_ (no pun intended) the same way as the computer I'm on now. Lau…	jmshal	2016-04-01 07:31:45
53	2016-04-01 07:31:53	Thanks! That was a bug. Please try this https://github.com/ptmt/react-native-desktop/files/199128/UIExplorer.zip	ptmt	2016-04-01 07:31:45
53	2016-04-01 07:37:19	Cheers, that works a charm! I appreciate your hard work, very well done.	jmshal	2016-04-01 07:31:45
52	2016-03-30 13:59:53	https://developer.apple.com/library/mac/documentation/UserExperience/Conceptual/OSXHIGuidelines/	ptmt	2016-03-31 17:56:52
51	2016-03-30 12:20:09	Hi, I have the following error when I launche examples :1234: <S_CODE_TOKEN>	OlivierAlbertini	2016-04-19 12:19:08
51	2016-03-30 20:55:08	I had a similar error. Manually installing (npm install) of babel-polyfill and babel-reigister fixed it for me.	adamtwiss	2016-04-19 12:19:08
51	2016-03-31 11:02:57	Interesting, could not reproduce even on the clean install, anyway, I'll upgrade all these dependencies when will sync with RN upstream.	ptmt	2016-04-19 12:19:08
51	2016-04-19 12:19:08	Fixed (I hope) in 0.6.0. Would you mind to check it again if you would have enough time?	ptmt	2016-04-19 12:19:08
50	2016-03-30 08:23:28	I want to use react-native-desktop to develop mac app. But I open the example of it ,there is some problem: 2016-03-30 19:20:27.268 [info][tid:com.facebook.React.JavaScript][RCTJSCProfiler.m:63] JSC profiler is not supported. 2016-03-30 19:20:27.783 [fatal][tid:main] Cannot find entry file Examples/SimpleChatClient/index.osx.js in any of the roots: ["/Users/Jincheng/Desktop/MyProject"]	JasonLiuOrg	2016-03-31 10:58:17
50	2016-03-30 08:46:09	The steps to run the example app is the same as [react-native](https://facebook.github.io/react-native/docs/getting-started.html#content) for iOS. Have you done that?	beretboat	2016-03-31 10:58:17
50	2016-03-31 03:48:06	Yes, I have done that, but the problem still exits. @beretboat	JasonLiuOrg	2016-03-31 10:58:17
50	2016-03-31 05:48:31	'JSC profiler is not supported.' is ignorable. The fatal one is 'Cannot find entry file...'. I don't know how it happen and I can't reproduce it. It looks like a environment issue. Maybe you could try cleaning up, updating your node and other dependencies, and then starting over.	beretboat	2016-03-31 10:58:17
50	2016-03-31 10:58:17	SimpleChatClient has its own dependencies so you need to install them: <S_CODE_TOKEN> I've also updated the example to resolve some bugs.	ptmt	2016-03-31 10:58:17
49	2016-03-30 06:27:12	cli: generator package.json should be format	nightink	2016-03-30 09:01:18
49	2016-03-30 12:40:32	Hi @ptmt Can you publish cli the new version?	nightink	2016-03-30 09:01:18
49	2016-03-30 12:44:20	Done.	ptmt	2016-03-30 09:01:18
48	2016-03-29 03:36:16	Without this commit, controls like `<Touchable/>` and `<Text/>` is invisible in Accessibility Inspector: <img width="1028" alt="withoutrole" src="https://cloud.githubusercontent.com/assets/4593681/14097270/dae3c476-f5a1-11e5-9123-fad34eddba44.png"> With this commit: <img width="1012" alt="withrole" src="https://cloud.githubusercontent.com/assets/4593681/14097321/343adf1e-f5a2-11e5-9237-e79206b984…	beretboat	2016-03-29 04:06:40
48	2016-03-29 04:06:37	Thank you very much for doing this. Accessibility is a huge todo and must have feature. _So tired of TravisCI fails_	ptmt	2016-03-29 04:06:40
47	2016-03-18 23:12:40	Just use init project, it will have the following problem: ![demo2](https://cloud.githubusercontent.com/assets/3001525/13894225/9ebf2dc2-eda0-11e5-8733-302483669510.gif)	jhen0409	2016-04-01 15:23:08
47	2016-03-19 11:40:07	Can't reproduce that on 0.5.0. Need more details.	ptmt	2016-04-01 15:23:08
47	2016-03-19 13:42:42	I can reproduce the exact problem with a project by `react-native-desktop init`. I think it might has something to do with `NSFullSizeContentViewWindowMask` `styleMask` of the window(Code is in AppDelegate.m, `-[AppDelegate init]`): - With `NSFullSizeContentViewWindowMask` (default code), I see the problem @jhen0409 reported. But I can only reproduce this on a Macbook Pro(15'', Retina, Mid 2012),…	beretboat	2016-04-01 15:23:08
47	2016-03-19 15:01:44	> But I can only reproduce this on a Macbook Pro(15'', Retina, Mid 2012), not iMac 5k. Thanks, this is useful! Can't reproduce on 0.5.0 `init` with MBP 15'' Retina, OS X 10.11.3 (resizing smoothly). Will try on 10.10 today. So it clearly depends on the environment, sure, we could use default mask window, but I'd like to reproduce a problem first.	ptmt	2016-04-01 15:23:08
47	2016-03-19 15:08:48	With or without NSFullSizeContentViewWindowMask, the difference is NSFullSizeContentViewWindowMask will turn on layer backing. And BTW I'm on 10.11.3 too.	beretboat	2016-04-01 15:23:08
47	2016-03-20 12:07:42	Reproduced on a slow 10.10 machine. I've made a workaround, but the are two bigger problems to further investigation: "slow" `layout` and the right way to handle complex layouts on resizing. But this is a different topic, I hope to get it eventually. Published as 0.5.1, could you please check?	ptmt	2016-04-01 15:23:08
47	2016-03-20 12:28:51	The infinite layouting problem is gone. `RCTContentView` still not being resized as window resized when `NSFullSizeContentViewWindowMask` not opted in. A workaround is to turn on layer backing for `RCTRootView`.	beretboat	2016-04-01 15:23:08
47	2016-03-31 17:53:53	@bereboat what is your solution here? Would you mind to send the pull request?	ptmt	2016-04-01 15:23:08
47	2016-04-01 13:34:05	I don't have a 'precise' fix. There're several places in the code that assume view has layer. So I just turned on layer backing for `RCTRootView`. Do you think the solution is OK? If yes I could send a PR.	beretboat	2016-04-01 15:23:08
47	2016-04-01 13:41:18	I have at least few places with such solutions. You could add something like `// TODO:` mark. If in the future we get more resources to work on this, we could improve it. By the way, what is the best way to contact you? I have a question regarding RND.	ptmt	2016-04-01 15:23:08
47	2016-04-01 14:05:00	You could reach me by beretboat(at)gmail.com	beretboat	2016-04-01 15:23:08
46	2016-03-11 20:25:00	Xcode trace: <S_CODE_TOKEN> rnd version: 0.4.0	jhen0409	2016-03-14 19:45:48
46	2016-03-12 04:14:07	@jhen0409 is this empty project created from react-native-desktop init? Anyway, please try to `0.5.0-rc1` version from npm.	ptmt	2016-03-14 19:45:48
46	2016-03-12 07:55:40	> is this empty project created from react-native-desktop init? Yes. I tried v0.5.0-rc1, it still has other problems: <S_CODE_TOKEN> Also, the v0.5.0-rc1 have a problem of `Cannot find module 'fast-path'`, [upstream](https://github.com/facebook/react-native/commit/fd816b1349506fb40c4229e470c0ef5c32de1e80) has been updated.	jhen0409	2016-03-14 19:45:48
46	2016-03-12 08:05:22	Ok, thanks for a feedback, really helpful. Let's wait for 0.5.0 then, I'm almost done with the test suite, it's already fully passed on my local machine, but errored on Travis. I'm also migrating on my current project which uses 0.4.0 currently.	ptmt	2016-03-14 19:45:48
46	2016-03-12 15:57:25	So I'm fighting with TravisCI environment at the moment, but seems to me that 0.5.0-rc3 works fine, I've migrated the project + tried `react-native-desktop init`.	ptmt	2016-03-14 19:45:48
46	2016-03-14 19:45:48	It work on v0.5.0, Thanks! :D	jhen0409	2016-03-14 19:45:48
45	2016-03-11 16:19:33		ptmt	2016-03-11 20:19:04
44	2016-03-06 03:15:14	Sync with react-native's flow version.	oliverzheng	2016-03-06 04:32:36
44	2016-03-06 04:32:30	Thank you! I'm planning to full sync with latest RN next week or so, though.	ptmt	2016-03-06 04:32:36
44	2016-03-06 08:07:59	Sweet! Thanks!	oliverzheng	2016-03-06 04:32:36
43	2016-03-04 14:27:50	It stopped working a while ago, after merging with RN@0.19 <S_CODE_TOKEN>	ptmt	2016-03-12 15:54:12
42	2016-03-04 13:39:20	Previously, backing scale factor was hardcoded to 1, which caused `<Image />` displayed wrong on Retina monitors. Also I remove `dispatch_once` so RND could adapt to dynamic backing scale factor changes. Unlike iOS devices, dynamic backing scale factor changes are possible. (For example, user with dual displays might drag a window from a Retina display to another non-Retina display.) With profili…	beretboat	2016-03-04 13:58:40
42	2016-03-04 13:41:39	This is for screen scale part of #37	beretboat	2016-03-04 13:58:40
42	2016-03-04 13:58:09	> backing scale factor was hardcoded to 1 is it? I mean there was the same expression `scale = [NSScreen mainScreen].backingScaleFactor;`. I'm merging it, but need to test it in real case scenarios. Thank you again!	ptmt	2016-03-04 13:58:40
42	2016-03-04 14:17:09	I don't know why, but yes. You can see it in the diff, there's `scale = 1;` before `dispatch_once`.	beretboat	2016-03-04 13:58:40
42	2016-03-04 14:21:26	It's just a default value, in your changes you also have one (`1.0`) or you mean something else? React Native doesn't have one https://github.com/facebook/react-native/blob/ac12f986899d8520527684438f76299675dc0daa/React/Base/RCTUtils.m#L246	ptmt	2016-03-04 13:58:40
42	2016-03-04 14:21:51	I tested on both Retina and non-Retina monitor. This might not the best solution through. We're still getting the scale from `NSScreen`. It might be a problem if you have multiple windows in one app. I think the best way should be getting scale from current `NSWindow`	beretboat	2016-03-04 13:58:40
42	2016-03-04 14:25:22	I agree. Will investigate that on multiple windows implementation. I suppose we should use something like `[NSWindow mainWindow].screen` for each window.	ptmt	2016-03-04 13:58:40
42	2016-03-04 14:26:58	The 1.0 in my code does not matter. It's just my coding habit to give a var a initial value. Because `static`, it will be only executed once. But in the old code, the 1.0 statement is in a separate line, which means it will override scale to 1.0 every time. After all `dispatch_once` will be executed only once.	beretboat	2016-03-04 13:58:40
42	2016-03-04 14:30:55	That's why I said the scale was hardcode to 1.0, the method always return 1.0.	beretboat	2016-03-04 13:58:40
42	2016-03-04 14:34:16	You are right, thanks for a clarification. My intentions was to make a quick respond, but switching from completely other dev context fails me. Should spend more time before answering.	ptmt	2016-03-04 13:58:40
42	2016-03-04 14:35:58	Oh I see. It happens.	beretboat	2016-03-04 13:58:40
41	2016-02-24 06:50:41	I created [a sample app](https://github.com/beretboat/RNDLayoutIssue) for the bug. The page also contains information like screenshots. Any idea?	beretboat	2016-02-28 15:31:58
41	2016-02-24 09:18:23	Yeah, I've got that recently too. Thanks for reproducing! It seems that it wasn't the issue on 0.2.x, though. This is a major bug along with that border/shadow problem, so I will research on that.	ptmt	2016-02-28 15:31:58
41	2016-02-24 09:36:20	Thank you! I tried 0.2.1 and 0.3.1*, both versions reproduced.	beretboat	2016-02-28 15:31:58
40	2016-02-06 17:05:20	First approach: multiple windows components. <S_CODE_TOKEN> Second approach: additional windows as a components <S_CODE_TOKEN>	ptmt
40	2016-03-03 09:38:28	The another way to achieve that: stand-alone instances of RCTRootView, RCTBridge for each Window. Need to way to communicate between windows.	ptmt
40	2016-06-18 10:46:31	This now have partial support with `<Modal />` component. See https://github.com/ptmt/react-native-desktop/blob/master/Examples/UIExplorer/ModalExample.js	ptmt
40	2016-06-26 02:36:47	The first option strikes me as a particularly nice React-like way to manage windows	tommoor
39	2016-02-05 02:18:56	#38	beretboat	2016-02-06 16:51:38
39	2016-02-05 05:19:14	Thanks! Ignore that test suite has failed, it's not related, I'm on it.	ptmt	2016-02-06 16:51:38
39	2016-02-05 05:33:17	Do you think I should add an example? If yes, do you think it should be a separate example, or extend existed examples?	beretboat	2016-02-06 16:51:38
39	2016-02-05 05:45:37	@beretboat you can it to existed example here https://github.com/ptmt/react-native-desktop/blob/master/Examples/UIExplorer/TextInputExample.osx.js	ptmt	2016-02-06 16:51:38
38	2016-02-05 01:42:27	Hi @ptmt, would you mind if I created a PR to add tool tip support?	beretboat	2016-02-06 16:54:14
38	2016-02-05 02:20:15	No example yet because I'm not sure if that's necessary.	beretboat	2016-02-06 16:54:14
38	2016-02-06 16:54:14	Merged, thanks	ptmt	2016-02-06 16:54:14
37	2016-02-02 17:25:07	- [ ] Fix resize mode `<Image source={require('../nick.png')} resizeMode={'contain'} />` `<Image source={require('../nick.png')} style={{width: 600}} />` - [ ] Autoload sizes from bundle - [ ] Dissapearing images mentioned by @beretboat here: Sometimes all images just not show in <Image/> component. It’s very hard to reproduce. Me and a tester see this once or twice in a few days. My <Image/> is …	ptmt
36	2016-02-01 18:58:17	Good day, I'm new to node, npm and react-native, so sorry if this is dumb.. when I try... react-native-desktop init MyProject I get... Looks like you installed react-native globally, maybe you meant react-native-cli? To fix the issue, run: npm uninstall -g react-native npm install -g react-native-cli I installed via npm install git+https...... -g Thanks	danzalot	2016-02-03 05:15:51
36	2016-02-01 19:00:15	Please try to install **cli** module globally `npm run react-native-desktop-cli -g`.	ptmt	2016-02-03 05:15:51
36	2016-02-01 20:08:16	No idea what that means.. I'm getting this.. Thanks again `$ npm run react-native-desktop-cli -g npm ERR! Darwin 14.3.0 npm ERR! argv "/usr/local/bin/node" "/usr/local/bin/npm" "run" "react-native-desktop-cli" "-g" npm ERR! node v5.5.0 npm ERR! npm v3.3.12 npm ERR! missing script: react-native-desktop-cli npm ERR! npm ERR! If you need help, you may report this error at: npm ERR! https://github.co…	danzalot	2016-02-03 05:15:51
36	2016-02-01 20:22:14	@danzalot Sorry, my bad. I mean `npm install react-native-desktop-cli -g` of course.	ptmt	2016-02-03 05:15:51
36	2016-02-02 17:23:28	@danzalot did you manage to run a project?	ptmt	2016-02-03 05:15:51
36	2016-02-02 18:34:57	No luck. I just get this. npm ERR! missing script: install is install supposed to be a separate js file or a target within one? I guess what i'm asking is.. where do I run that command? What I've tried.. uninstalled npm from homebrew installed node LTS pkg installer from nodes.org succesfully installed react-native(I can successfully generate react-native IOS projects) run npm install react-nativ…	danzalot	2016-02-03 05:15:51
36	2016-02-02 18:45:40	@danzalot `npm install react-native-desktop-cli -g`. See https://facebook.github.io/react-native/docs/getting-started.html#content for detailed manual, just add `-desktop` to `react-native` part everywhere.	ptmt	2016-02-03 05:15:51
36	2016-02-02 18:59:56	$ npm install react-native-desktop-cli -g npm ERR! Darwin 14.3.0 npm ERR! argv "/usr/local/bin/node" "/usr/local/bin/npm" "install" "react-native-desktop-cli" "-g" npm ERR! node v4.2.6 npm ERR! npm v2.14.12 npm ERR! path /usr/local/lib/node_modules/react-native-desktop-cli/index.js npm ERR! code ENOENT npm ERR! errno -2 npm ERR! syscall chmod npm ERR! enoent ENOENT: no such file or directory, chm…	danzalot	2016-02-03 05:15:51
36	2016-02-02 19:39:09	@danzalot, please try again, I've pushed new version to npm.	ptmt	2016-02-03 05:15:51
36	2016-02-02 20:10:27	Works now, thanks. I guess some files were missing?.. $react-native-desktop init MyProj This will walk you through creating a new React Native project in /Users/XXXX/devt/reactnative/desktop/MyProj Installing react-native-desktop package from npm... Setting up new React Native Desktop app in /Users/XXXX/devt/reactnative/desktop/MyProj To run your app on OSX: Open /Users/XXXX/devt/reactnative/desk…	danzalot	2016-02-03 05:15:51
36	2016-02-02 20:12:43	Yeah, the last npm version was broken, thank you. On Tue, 2 Feb 2016 at 23:11, danzalot notifications@github.com wrote: > Works now, thanks. > > I guess some files were missing?.. > > $react-native-desktop init MyProj > This will walk you through creating a new React Native project in > /Users/XXXX/devt/reactnative/desktop/MyProj > Installing react-native-desktop package from npm... > Setting up …	ptmt	2016-02-03 05:15:51
36	2016-02-02 23:07:14	The new version seems work for me now. Was not working at previous version. Thanks for the fix @ptmt	fraserxu	2016-02-03 05:15:51
35	2016-02-01 11:16:09		ptmt
34	2016-01-31 14:20:19		beretboat	2016-01-31 14:38:27
33	2016-01-31 13:38:15		beretboat	2016-01-31 13:42:46
33	2016-01-31 13:46:08	By the way, see #31. Cannot compile with the latest XCode, it seems submenu property has disappeared from NSMenuItem.	ptmt	2016-01-31 13:42:46
32	2016-01-31 10:08:56	This is annoying critical issue, came up only in 0.3.0+. For now, you have to turn it off and on again.	ptmt	2016-04-19 12:19:18
31	2016-01-31 10:06:28	`NSMenuItem` has no longer supports `submenu` property?	ptmt	2016-03-30 09:10:27
31	2016-01-31 14:12:47	Just tried, `submenu` worked. I'm still on 10.11.3, but I don't think it's the same on 10.11.4. You might need to call `addItem:` besides `setSubmenu`: <S_CODE_TOKEN>	beretboat	2016-03-30 09:10:27
31	2016-01-31 14:15:26	Yeah, it's only for 10.11.4. As soon Travis will support the latest `osx_image`, I add it to the tests configuration.	ptmt	2016-03-30 09:10:27
31	2016-03-30 09:10:27	It was like AppKit bug maybe? In released 10.11.4 no such thing, everything works.	ptmt	2016-03-30 09:10:27
30	2016-01-30 15:10:11		king6cong	2016-01-30 15:13:33
30	2016-01-30 15:13:28	Thanks! I actually already just done that in master. (published on npm a while ago). Sorry to not test yeoman template for after merge, doing it right now and fixing bugs on the fly.	ptmt	2016-01-30 15:13:33
30	2016-01-30 15:19:50	btw UIExample stops running just because the one option provided to packager changed. Interesting, though, that all tests passed, need to adopt e2e tests.	ptmt	2016-01-30 15:13:33
30	2016-01-30 17:31:35	Excellent :)	king6cong	2016-01-30 15:13:33
29	2016-01-25 11:03:05	Fetch latest changes for a few month, to get a lot of very nice features and bugfixes such a #28. _Not ready_	ptmt	2016-01-28 09:11:43
28	2016-01-15 08:30:43	I generate the bundle with command `curl 'http://localhost:8081/index.osx.bundle?platform=osx&dev=false&minify=true' -o main.jsbundle` The error message in Xcode console is: "It looks like the implementation of **DEV** has changed. Update -[RCTBatchedBridge loadSource:]." Similar error has been issued in [react-native](https://github.com/facebook/react-native/issues/3782) and resolved with [500ff…	beretboat	2016-01-31 13:14:43
28	2016-01-15 09:01:01	Thanks. Yeah, it has many of RN bugs, I will merge it with RN upstream (did it a few times already) once HotReload will finally get done.	ptmt	2016-01-31 13:14:43
28	2016-01-15 09:04:09	Does it really critical for you or you can wait for a week? By the way there is no need to use curl, you can use `react-native-desktop bundle` cli or let XCode package bundle by itself with a build phase shell hook.	ptmt	2016-01-31 13:14:43
28	2016-01-15 10:01:04	Good to know. Thank you. Before merging I will apply the fix locally. I know there's `react-native-desktop bundle`, but I'm not sure if it fully support OS X, because the `--platform` option in command help says it only accept "ios" or "android". BTW this "HotReload" you mentioned, did you mean [gaearon/react-hot-loader](https://github.com/gaearon/react-hot-loader)?	beretboat	2016-01-31 13:14:43
28	2016-01-31 10:11:19	@beretboat, it should be fixed now in 0.3.7. Yes, I mean react-hot-loader, which partially implemented now in react-native and therefore react-native-desktop.	ptmt	2016-01-31 13:14:43
28	2016-01-31 13:14:43	Just tested in latest build. Yes it's fixed, thank you.	beretboat	2016-01-31 13:14:43
27	2016-01-10 08:08:11	love your work ! but i download the latest repo and build with XCode (Version 7.1 (7B91b)) then the project stuck like this : ![image](https://cloud.githubusercontent.com/assets/6184465/12220641/04be0b48-b7b4-11e5-831d-c2d7f90fa963.png) so, how to run this project ?	mydearxym	2016-01-10 08:27:30
27	2016-01-10 08:11:31	That's all, you're already running it correctly :) It's a empty template. Maybe you have tried React Native, it's the same experience. See Index.osx.js. On Sun, 10 Jan 2016 at 11:08, xieyiming notifications@github.com wrote: > love your work ! > > but i download the latest repo and build with XCode (Version 7.1 (7B91b)) > then the project stuck like this : > [image: image] > https://cloud.githubu…	ptmt	2016-01-10 08:27:30
27	2016-01-10 08:27:30	@ptmt thanks for reply , i understand.	mydearxym	2016-01-10 08:27:30
26	2016-01-07 07:05:15	Wrapping `Text` in `Touchable*` works fine. But for `Image`, `onPress` callback will not be invoked and there's no highlighting effect.	beretboat	2016-01-07 07:26:56
26	2016-01-07 07:28:28	Thanks for the report! Fixed and added the example with `<TouchableHighlight><Image /></TouchableHighlight>` to UIExplorer. (Also added the example of a simulation of Hover effect via `onMouseEnter/onMouseLeave`.)	ptmt	2016-01-07 07:26:56
26	2016-01-07 07:29:34	Published as `@0.2.2`.	ptmt	2016-01-07 07:26:56
26	2016-01-07 09:12:31	Thanks for the quick fix!	beretboat	2016-01-07 07:26:56
25	2015-12-27 13:34:39	Animation duration does not seems work for now.	beretboat	2015-12-30 06:35:54
25	2015-12-27 13:40:00	Wow, thanks! Will take a deeper look later and drop some thoughts. I think we also should add support for `componentDidMount` animation to the example (it doesn't work either).	ptmt	2015-12-30 06:35:54
25	2015-12-27 13:43:19	Sure. Thank you!	beretboat	2015-12-30 06:35:54
25	2015-12-30 06:13:02	Sorry, I'm not familiar with Cocoa animation.	beretboat	2015-12-30 06:35:54
25	2015-12-30 06:35:21	It's ok, i will try to emulate that On Wed, 30 Dec 2015 at 09:13, beretboat notifications@github.com wrote: > Sorry, I'm not familiar with Cocoa animation. > > — > Reply to this email directly or view it on GitHub > https://github.com/ptmt/react-native-desktop/pull/25#issuecomment-167943966 > .	ptmt	2015-12-30 06:35:54
24	2015-12-24 08:27:29	LayoutAnimation is really handy on react-native for iOS. It does not work here because some of the code is commented in RCTUIManager.m. I assume you commented the code because `NSView` has no animation methods like `UIView` does? Anyway I found [a NSView category](https://github.com/connor/CMEqualizerIndicatorView/blob/master/CMEqualizerIndicatorView/NSView%2BNSViewAnimationWithBlocks.m) that sim…	beretboat	2016-01-04 02:34:14
24	2015-12-24 10:57:01	You're right, LayoutAnimation is must have API. In fact, I played a while ago with it and managed to make LayoutAnimation work for certain `updateAnimation` cases, which animates `frame` by setting `animator` property: <S_CODE_TOKEN> and `createAnimation` worked too but in different way, since it uses layer transforms. You solution looks nice and we certanly should investigate more on it. Could y…	ptmt	2016-01-04 02:34:14
23	2015-12-18 16:58:03	this is what I get when I build any example and create a new project. <S_CODE_TOKEN>	gregorym	2015-12-18 17:26:53
23	2015-12-18 17:00:13	What Node version do you use? ’node -v’ On Fri, 18 Dec 2015 at 19:58, Gregory notifications@github.com wrote: > this is what I get when I build any example and create a new project. > > /Users/me/code/react-native-desktop/local-cli/cli.js:53 > const setupEnvScript = /^win/.test(process.platform) > ^^^^^ > SyntaxError: Use of const in strict mode. > at exports.runInThisContext (vm.js:73:16) > at M…	ptmt	2015-12-18 17:26:53
23	2015-12-18 17:01:48	v0.12.2	gregorym	2015-12-18 17:26:53
23	2015-12-18 17:22:38	Sorry, React Native works only on Node 4.2+ On Fri, 18 Dec 2015 at 20:01, Gregory notifications@github.com wrote: > v0.12.2 > > — > Reply to this email directly or view it on GitHub > https://github.com/ptmt/react-native-desktop/issues/23#issuecomment-165839708 > .	ptmt	2015-12-18 17:26:53
23	2015-12-18 17:26:53	Work after reinstalling. Thanks	gregorym	2015-12-18 17:26:53
22	2015-12-17 15:06:22		pvinis	2015-12-18 12:24:35
22	2015-12-18 12:24:32	Thanks!	ptmt	2015-12-18 12:24:35
21	2015-11-24 16:57:54	For support WinXp, we chosen NW.js instead of electron. But NW.js is a half-dead project now, with poor performance and a lot of bugs. So I think react-native-desktop worth waiting for, not sure know to make it works on windows, maybe very difficulty. Any planning or roadmap? thanks	leecade	2016-04-13 19:07:07
21	2015-11-25 01:43:34	This is still proof of concept with a way more bugs than NW.js. When I will able to write commercial software with RND (earn money basically) I'm sure It would be ported it to Linux and Windows.	ptmt	2016-04-13 19:07:07
21	2015-11-25 02:14:40	@leecade If you prefer a hybrid solution, you may check out Electon, which is what Github use for the Atom editor and is quite popular and actively mantained.	fraserxu	2016-04-13 19:07:07
21	2015-11-25 04:36:42	@fraserxu yeah Electon is great, but no WinXp support	leecade	2016-04-13 19:07:07
21	2015-11-25 04:41:59	@ptmt I like the react way, a big ecosystem, very glad to see it run on desktop not sure how run on windows, do you have any idea now?	leecade	2016-04-13 19:07:07
21	2015-11-25 04:43:10	WinXp is really old, no need to spend extra on that I think. 2015-11-25 12:36 GMT+08:00 斯人 notifications@github.com: > @fraserxu https://github.com/fraserxu yeah Electon is great, but no > WinXp support > > — > Reply to this email directly or view it on GitHub > https://github.com/ptmt/react-native-desktop/issues/21#issuecomment-159489952 > . ## Sincerely, --- www.minghe.me Living@www.minghe.me -…	metrue	2016-04-13 19:07:07
21	2016-01-21 13:55:39	Yeah, who needs Windows XP? There are not even security updates any more for this! Concentrate on the current versions. For windows 8 & 10 it should be really easy as they support web technologies for metro apps (which runs also on the desktop with windows 10)	appinteractive	2016-04-13 19:07:07
21	2016-01-31 02:38:46	@leecade Why dont you want to gracefully degrade to NW on winXP while using cool Electron for newer environment? It shouldn't be so hard to port Electron app to NW maybe with loosing some features.	escaton	2016-04-13 19:07:07
21	2016-04-03 15:25:10	Getting this to work on windows would be pretty awesome. My ReactNative WPF project is not as far along as this one, though getting React Native to work on Windows with WPF is certainly possible. Microsoft has an Objective-C runtime, though it focuses on iOS and not the desktop. Not sure how feasible it would be to get it to work with the desktop, though it may be possible in the future with the …	joemcbride	2016-04-13 19:07:07
21	2016-04-03 15:40:54	AFAIK, WinObjC is not an ideal, and very limited. So I agree, right now, not sure if will work. `react-native-wpf` looks nice, great job! I hope to extract RND repository into a stand-alone namespace and hack on Windows implementation. Would be awesome to join forces eventually. Though, with such a large adoption of Windows 10 on devices, might be reasonable to support only that. And with .NET se…	ptmt	2016-04-13 19:07:07
21	2016-04-03 17:41:02	Also, it seems Microsoft will do it by yourself in week or so (though, it's only about windows universal apps)	ptmt	2016-04-13 19:07:07
21	2016-04-03 18:11:58	@joemcbride AWESOME! This is what I looking forward thanks for give me a hope	leecade	2016-04-13 19:07:07
21	2016-04-13 19:07:07	So, Windows 10 support is here! https://github.com/ReactWindows/react-native Older version would be covered by gtk+ branch.	ptmt	2016-04-13 19:07:07
21	2016-11-28 08:50:45	These two projects should be merged so that you can deploy to both environments just like the iOS/Android version does.. It would decrease the maintenance and overhead with developing and maintaining an app for two platforms.	Evanion	2016-04-13 19:07:07
20	2015-11-24 09:16:13	Currently throw an exception when loads `<Image />` from `https` url.	ptmt	2016-01-27 12:56:53
20	2016-01-27 12:56:52	It seems unrelated to https and fixed in 0.3.0	ptmt	2016-01-27 12:56:53
19	2015-11-23 03:03:17	(First of all thanks for the great work.) Any plan to support popover?	beretboat	2016-03-03 09:30:11
19	2015-11-23 03:07:09	You can achieve this now with the combination of using `onMouseEnter` and `onMouseLeave` events and `position:absolute` element, and certainly it could be included in the core or as a third-party plugin. I think I could even add it to SimpleChatExample later. Please, stay tuned.	ptmt	2016-03-03 09:30:11
19	2015-11-23 05:48:37	An example would be wonderful. Thank you.	beretboat	2016-03-03 09:30:11
19	2015-11-23 06:55:17	Do you mean showing a popover window at mouse enter position? But which api should I use to show a window?	beretboat	2016-03-03 09:30:11
19	2015-11-23 06:57:40	I was thinking about usual `<View />`. Windows (NSWindow) isn't supported yet.	ptmt	2016-03-03 09:30:11
19	2016-03-03 08:49:58	Do you still have a such problem? With 0.4.0 release you will get tooltip support for native `<Button />` I will add it to all other controls.	ptmt	2016-03-03 09:30:11
19	2016-03-03 09:24:05	Sorry, how is tooltip relative to this? I meant thing like NSPopover. But I'm Ok to close this because I saw #21. Popover is just a way to show a window.	beretboat	2016-03-03 09:30:11
19	2016-03-03 09:30:11	Oh, I see. I tried NSPopover for menubar app, by the way, looked like this: ![](https://cloud.githubusercontent.com/assets/1004115/13004952/b1a5e96c-d18f-11e5-978e-ab9227185389.png). It requires a native code, though, right now. About #21 you mean you need a Microsoft Windows support, so you are not able to use RND right now?	ptmt	2016-03-03 09:30:11
19	2016-03-03 09:34:45	Sorry again. My mistake, I meant #40 , not #21 .	beretboat	2016-03-03 09:30:11
19	2016-03-03 09:37:12	I was able to solve (sorta) this problem temporary, but couldn't decide which approach is better. Could you describe your use case there?	ptmt	2016-03-03 09:30:11
19	2016-03-03 14:29:06	Sorry for the delay. My use case is something like this: ![sc](https://camo.githubusercontent.com/4076aaab3776aad5883d3e2dd471252ad47186fe/68747470733a2f2f7261772e6769746875622e636f6d2f6164616d68617274666f72642f415348446174655069636b65722f6d61737465722f73637265656e73686f742e706e67)	beretboat	2016-03-03 09:30:11
19	2016-03-03 14:49:48	Ok, I will investigate into that, it certanly should be a lightweight solution. BTW, thanks for your contributions: https://github.com/ptmt/react-native-desktop/releases/tag/v0.4.0	ptmt	2016-03-03 09:30:11
19	2016-03-03 15:23:09	Congrats on the release, and again thanks for the great work. :-)	beretboat	2016-03-03 09:30:11
18	2015-11-20 12:54:12	:memo: - [x] ScrollView: Scrollbars isn't showed when needed; - [ ] ScrollView: lags while fast scrolling; - [x] `CALayer` initial transformations (doesn't apply while view being created); - [ ] CALayer Transform anchor point; - [x] Figure out the way to specify width and height by more dynamic way (percents?); - [x] TextInput: respect padding style; - [ ] #16 `<TextInput multiline={false} />` de…	ptmt	2015-12-15 02:50:13
18	2015-11-24 03:18:28	Sometimes AppKit is a way harder than UIKit. Spent almost two days on one small issue with transformations.	ptmt	2015-12-15 02:50:13
18	2015-12-15 02:50:13	Closing this due to releasing 0.2.0	ptmt	2015-12-15 02:50:13
17	2015-11-12 15:43:45	Any project in Examples gives: <S_CODE_TOKEN>	ptmt	2015-11-16 06:08:12
17	2015-11-16 06:08:12	Fixed	ptmt	2015-11-16 06:08:12
17	2015-11-16 06:08:31	https://github.com/ptmt/react-native-desktop/commit/5f29574fc7e4a5a323b0bb4021f04f7b442d67bb	ptmt	2015-11-16 06:08:12
16	2015-11-10 12:20:16	TextInput height should depend on font size.	ptmt	2016-03-03 10:02:41
15	2015-11-10 12:19:19	Cursor should be placed at start when clicking on placeholder, not like this: ![image](https://cloud.githubusercontent.com/assets/1004115/11293037/bc805bb0-8f77-11e5-8af3-510bab7606ae.png)	ptmt	2015-11-20 13:05:34
14	2015-11-10 12:18:44	Now it's using `Documents/RCTAsyncLocalStorage_V1/` which is inconvenient in most ways.	ptmt	2016-03-03 14:06:26
13	2015-11-09 11:42:44	- [x] Finish UIExplorer to be able easily try examples. - [ ] Finish react.zone - online playground. - [x] Add "Getting Started" introduction; - [x] Fix CLI Template (#12); - [ ] Update `website` task to publish API docs;	ptmt
13	2016-03-30 07:12:45	@ptmt The "[Getting Started](https://github.com/ptmt/react-native-desktop#getting-started)" instructions were quite confusing to me specially the last instruction. `open osx/MyProject.xcodeproj` I think it would be great if we can be explicit that **osx** is the folder in which the code is residing. Also how did we generate the **MyProject.xcodeproj** file. Unless I open the folder **MyProject** …	hkasera
13	2016-04-03 09:40:22	@hkasera thanks for pointing this out, I've added the additional command. Sorry, I somehow missed you comment here. It's certainly not a perfect, requires a lot of hidden knowledge and implicit actions (like you should install XCode). Need to fix that with the docs, which should be published to gh-pages eventually.	ptmt
13	2016-04-06 08:02:10	@ptmt Sure, thanks :+1:	hkasera
13	2016-04-07 16:45:23	Hey @ptmt - looks like this is a great project, thanks for all the hard work! It looks like in the latest release you implemented hot reloading? Does this change the getting started above?	tommoor
13	2017-02-02 01:58:00	@ptmt do you want help with this getting started documentation? I see the tag on the issue.	andrerfneves
13	2017-02-03 15:58:32	@andrerfneves yeah, it would be nice, though, I'm not sure how to solve the docs problem best. It's almost the same experience as React Native for iOS. I guess adding some pages here https://github.com/ptmt/react-native-macos/tree/master/docs will be the best. Then we can push it as a github pages	ptmt
13	2017-02-03 16:11:37	@ptmt I could strip out some of those iOS/Android specific md files and do a quick revise of the other ones, and we can deploy to GH pages and then iterate on a branch until Docs are up-to-date/correct.	andrerfneves
12	2015-11-07 04:45:30	As far as I can tell the only thing left to get the cli to be able to generate a mac app is to create the proper templates. This wouldn't take very long but would require some standardization on how the applications are created. Some preliminary things are if it would be best to put some logic in an XIB or have everything wired up in code. Also the recommend distribution method for the library it…	sphw	2015-12-09 12:25:20
12	2015-11-07 04:59:08	Don't be getting templates mean that it's ready to public usage via npm? And that it would require support, documentation and at least most of APIs to be stabilized. What kind of arguments you have for XIB since we still have to expose menu management to js? Visual approach, the way is recommended by Apple?	ptmt	2015-12-09 12:25:20
11	2015-11-07 02:08:42	This is very simple. It replaces the manual minimalistic menubar with one created from an xib. This allows things like copy and paste to work by default.	sphw	2015-11-07 03:00:06
11	2015-11-07 03:00:02	Merged, but Ideal solution would be encapsulate menu creation and other default window things to something like RCTWindow. I added programmaticly created Edit menu to SimpleChatClient as an example. Anyway, this is first real PR. Awesome! Thanks.	ptmt	2015-11-07 03:00:06
10	2015-10-30 10:41:18	Wait for https://github.com/travis-ci/travis-ci/issues/5015 or properly link the project with dependencies to make it pass on OS X 10.10.x	ptmt	2015-11-01 05:09:49
10	2015-11-01 05:09:48	![image](https://cloud.githubusercontent.com/assets/1004115/10867382/ad23da08-8080-11e5-915b-541349d3d133.png) Yay!	ptmt	2015-11-01 05:09:49
9	2015-10-22 17:10:32	In Google Inbox example the user has to paste the code with right click because the menu isn't hooked up. That is an easy fix. After this the NSTextField is the first responder. However when I click somewhere else in the window, on any other view, I get the exact same NSMouseDown event twice in `RCTTouchHandler`. This causes it to throw an error because the `The Touch is already recorded`. It has…	mrjjwright	2016-03-04 14:29:45
9	2015-10-23 01:47:10	I got the same error a while ago, and added some temporary workaround: https://github.com/ptmt/react-native-desktop/blob/master/React/Base/RCTTouchHandler.m#L96. Anyway, mouse events is bad and incomplete right now, need to invest a more time to RCTTouchHandler to fix a few major problems. @mrjjwright could you reach me out on muakacho at gmail.com, I would love to know what kind of apps you are …	ptmt	2016-03-04 14:29:45
9	2016-03-04 14:29:45	Need to create a reproducible scenario. It seems that the exact problem is fixed	ptmt	2016-03-04 14:29:45
8	2015-10-22 15:06:14	Adding a backgroundColor to a view backs it with a layer. https://github.com/ptmt/react-native-desktop/blob/master/React/Views/RCTView.m#L472 This is a natural choice. I am worried about the performance though if there are lots of views on the screen with a background color. Layer backed views are expensive. Did you consider drawing a backgroundColor or would that be worse? What about generating …	mrjjwright	2015-10-22 17:05:36
8	2015-10-22 15:59:45	Yes, it's a great topic to discuss. CALayer mentioned even on Apple's documentation in terms of performance and I tried to avoid creating a layer for _every_ single view. I decided to not think a lot about premature optimizations right now, and certanly will test some different approaches on the first real large desktop app which I will begin work on soon. There are so many trade-offs and questio…	ptmt	2015-10-22 17:05:36
8	2015-10-22 16:11:05	I plan to start a large desktop app with RND soon too. I will let you know what I find out. I feel like everything can be worked around eventually. The UXKit headers on the Apple Photos app proves that you can do great things and there are a number of highly performing Mac apps. I think we can make this work, it will just require decisions for sure. Thanks for starting this amazing project. On Th…	mrjjwright	2015-10-22 17:05:36
7	2015-10-22 14:44:41		mrjjwright	2015-10-22 15:45:40
6	2015-10-22 13:47:16	Hi, can you add just a few points on getting the examples to run in the README? Thanks, this looks so good!	mrjjwright	2015-10-22 13:58:38
6	2015-10-22 13:58:38	Nevermind, I got it to work!	mrjjwright	2015-10-22 13:58:38
5	2015-10-20 13:45:31	Fixes grammar in readme.	DanielKoehler	2015-10-20 13:49:20
5	2015-10-20 13:49:21	Thanks! I accidently removed `early` word.	ptmt	2015-10-20 13:49:20
4	2015-10-20 13:26:44	Implement core APIs. Keep in mind that some most difficult could be covered by plugins. - [x] Application menu; - [ ] Contexts menu; - [x] Custom titlebars. Now it's achieved by `[[self window] setTitlebarAppearsTransparent:YES];` + `NSFullSizeContentViewWindowMask`; - [x] Keyboard Shortcuts: expose it to js + as a key equivalents for menus; - [ ] Resizing (by dragging) areas inside window; - [x]…	ptmt
4	2015-12-14 20:00:52	Hey, great work with this project! What milestone are you expecting to add these in? Next release is 0.2.0 right? Would this be 0.3.0 stuff?	yanivtal
4	2015-12-15 02:52:53	I've started to implement a real product based on RND now, which will use most of these APIs internally. So eventually these will be merged into master. If you need some particular thing let me know.	ptmt
4	2015-12-15 03:01:58	That's great! Congrats. I'm very interested in the file writing API's. I'll keep an eye out for these hitting.	yanivtal
4	2016-12-26 22:14:41	Any news on the file-writing API (or file-reading for that matter)? Been looking around trying to figure out how to read files and directories with no luck	Amnesthesia
4	2016-12-27 04:17:24	I believe it should be the plugin, like `react-native-fs`. See also https://github.com/skeletcode/skelet/blob/master/macos/skelet/Modules/FilesystemManager.m#L34 for an example, there are 3 methods, not perfect, though. What's you task?	ptmt
4	2016-12-28 16:51:28	@ptmt what of these tasks has more priority ? Is resizing by dragging mean NSSplitView ?	matpaul
4	2016-12-28 18:07:18	Yes, NSSplitView would be one of key component for desktop app. The blocker-issue, though, is dealing with resizing due to a lot of views in AppKit. https://github.com/ptmt/react-native-macos/pull/93 this solution was a workaround, I don't sure if it needs to be merged. If I had enough time, I would update RN for macOS with latest React Native (including Yarn, Flow updates and etc.) and keep prof…	ptmt
4	2016-12-28 18:47:21	I'll start with implementation NSSplitView I saw issue with resizing in init app (when resize - view background resize some delay) I'm very interested in this project so yep, if you have some more details it will be good to provide it. Concerning Event bug - when I test cursor changes, onMouseEnter and onMouseLeave work excellent - so need some information how to reproduce it. It will be very coo…	matpaul
4	2017-03-04 16:23:26	Are there any prototypes around the file open dialog that could be looked at for inspiration?	stanlemon
4	2017-03-06 07:03:00	@stanlemon https://github.com/skeletcode/skelet/blob/master/macos/skelet/Modules/DialogManager.m#L32	ptmt
3	2015-10-20 13:00:58	- [x] Simple email client. - [x] Simple chat client.	ptmt
3	2015-10-22 11:04:59	Added Email Client. See readme for screenshots https://github.com/ptmt/react-native-desktop/blob/master/Examples/SimpleGmailClient/README.md In the process found so many bugs which should be fixed and improvements which should be added. Anyone wants to build persistent, animated, truly idiomatic React app?	ptmt
3	2015-10-22 11:27:48	very nice! great work!	buhe
3	2015-10-24 10:24:38	Another very early app added https://github.com/ptmt/react-native-desktop/tree/master/Examples/SimpleChatClient. Stopped to work on it, because of lack of features.	ptmt
3	2015-10-27 04:26:14	Discords TODOs: - [x] Port AsyncStorage; - [x] Port from RN `<Image/>`; - [x] Add SigninForm with animations, add image background; - [x] Redux; - [x] Show feedback on hover links; - [x] Persistensy; - [x] Textinput and sending messages; - [ ] Parse markdown, usernames?, links; - [x] Tabs - [ ] Actual updates on websockets (unreads counter); - [ ] Keyboard shortcuts; - [ ] Wrapping text - [ ] Ani…	ptmt
3	2015-10-31 13:47:21	Such a progress with Redux. Need a persistency? Just add Redux-Storage! Incredible. Many features, including devtools for free (thanks to execution of js thread in Chrome)	ptmt
3	2015-10-31 15:34:32	![image](https://cloud.githubusercontent.com/assets/1004115/10864401/be0cbbb8-800e-11e5-86f3-3c2de85f07a6.png)	ptmt
3	2015-11-04 10:23:42	<img width="1149" alt="screenshot 2015-11-04 11 22 07" src="https://cloud.githubusercontent.com/assets/1004115/10935424/6ec1f6b0-82e6-11e5-8037-497f88d4a8c3.png"> That's realy ugly looking UI, but it's nice to work on it.	ptmt
3	2015-11-25 14:39:32	![screenshot 2015-11-25 20 36 28](https://cloud.githubusercontent.com/assets/1004115/11399884/de7be26a-93ab-11e5-94c5-2c374d45f38a.png) Updates ScrollView, TextArea, TitleBar, RootView.	ptmt
3	2015-11-29 14:40:16	![screenshot 2015-11-29 20 38 25](https://cloud.githubusercontent.com/assets/1004115/11457680/0154db3e-96d1-11e5-8af0-3fe743a35231.png)	ptmt
3	2016-04-02 13:47:08	Hey, what kind of help is needed right now with it?	cbrwizard
3	2016-04-03 09:34:55	@cbrwizard, any type of idiomatic React app, which also use some native components and follows [Apple Guidelines](https://developer.apple.com/library/mac/documentation/UserExperience/Conceptual/OSXHIGuidelines/). I still think that apps for Email and Chat are good real-world examples, just need to add the line between a nice and concise example and full-featured app.	ptmt
2	2015-10-20 13:00:00	Need to ask somebody from Facebook about how it should be properly organized: - [ ] Files `LICENSE*.md` in repository; - [ ] Commented headers in existing and new files.	ptmt
1	2015-10-04 15:46:17	### General - [ ] **Licenses:** #2 - [ ] **Meta:** Improve Roadmap; - [x] Make UIExplore alive; - [x] Tests, CI; - [ ] Accessability; - [ ] **Clean up**; ### React.proj - [x] RCTRedBox: fix crashes when reloading - [ ] RCTRedBox: show SourceMap; - [ ] RCTRedBox: show NSTableView stacktrace; - [x] NSWindow should be able to restore size on start; - [x] Loading screen (or at least loading hint); - …	ptmt	2015-11-04 07:00:42
1	2015-10-12 13:46:47	Good job! Keep it up.	cgarvis	2015-11-04 07:00:42
1	2015-10-13 11:41:04	Finally got UIExplorer runnable. (These first examples works as is from React Native, no changes!) ![](http://i.imgur.com/QlhROpp.gif)	ptmt	2015-11-04 07:00:42
1	2015-10-13 21:32:46	This is awesome. Thank you so much!	yanivtal	2015-11-04 07:00:42
1	2015-10-15 12:17:21	New examples: ![screenshot 2015-10-15 18 07 23](https://cloud.githubusercontent.com/assets/1004115/10513334/5f431c18-7360-11e5-82b9-a36a402a6bad.png) Next: Continue to work on ScrollView, scroll events, text rendering. hitTest still broken sometimes.	ptmt	2015-11-04 07:00:42
1	2015-10-15 14:30:57	is there an easy way to try that out?	pvinis	2015-11-04 07:00:42
1	2015-10-15 14:50:25	@pvinis Short answer: no, there isn't. I will add the bundled (ready-to-run) app when 0.1.0 will be ready.	ptmt	2015-11-04 07:00:42
1	2015-10-15 14:51:28	Cool. i mean also try it as in compile and run, so we can mess around with it -- Pavlos Vinieratos On 15 Oct 2015 at 16:50:25, Dmitry (notifications@github.com) wrote: @pvinis Short answer: no. I will add the bundled (ready-to-run) app when 0.1.0 will be ready. — Reply to this email directly or view it on GitHub.	pvinis	2015-11-04 07:00:42
1	2015-10-15 16:15:28	@pvinis Basically you can run it the same way as React Native, though, I highly recommend waiting at least one week : )	ptmt	2015-11-04 07:00:42
1	2015-10-17 09:34:39	<img width="863" alt="screenshot 2015-10-17 15 31 23" src="https://cloud.githubusercontent.com/assets/1004115/10558069/1424bbb0-74dc-11e5-82c0-63b9371e7b97.png"> ScrollView has arrived! **Naive and native**. Now it's time to do some tests, TravicCI integration and other infrastructure tasks.	ptmt	2015-11-04 07:00:42
1	2015-10-17 09:40:59	http://i.imgur.com/ngju9d9.gifv. Scrolling has a weird reactions on wheel sometimes, but this is a still exciting milestone. Soon I will be able to start working on real app using `react-native-desktop` which should help to understand which features really important.	ptmt	2015-11-04 07:00:42
1	2015-10-18 14:04:04	Loading view and Dev menu arrived at some point. Need to add hotkeys, toggles though. <img width="271" alt="screenshot 2015-10-18 20 01 19" src="https://cloud.githubusercontent.com/assets/1004115/10564363/b971c6b4-75ca-11e5-9696-385c54f212bf.png">	ptmt	2015-11-04 07:00:42
1	2015-10-18 14:05:27	thats cool. i will try and see if i can make it run. On Κυρ, Οκτ 18, 2015 at 16:04, ptmt/react-native-desktop reply@reply.github.com wrote: Loading view and Dev menu arrived at some point. Need to add hotkeys, toggles though. screenshot 2015-10-18 20 01 19 [https://cloud.githubusercontent.com/assets/1004115/10564363/b971c6b4-75ca-11e5-9696-385c54f212bf.png] [https://cloud.githubusercontent.com/as…	pvinis	2015-11-04 07:00:42
1	2015-10-19 10:15:18	Added TraviCCI (almost the exact one with react-native). Most of the tests passed after porting Cocoa Touch specific code to Cocoa code. ![image](https://cloud.githubusercontent.com/assets/1004115/10575142/118fb320-7674-11e5-9139-9d106c76a21d.png)	ptmt	2015-11-04 07:00:42
1	2015-10-19 16:05:42	Still need to fix a few bugs for a clean travis build.	ptmt	2015-11-04 07:00:42
1	2015-10-20 07:00:59	Sending some love, you're doing a great work!	ptomasroos	2015-11-04 07:00:42
1	2015-10-20 13:20:54	Ported some components, but there are now some other blocking major issues. Tests still failed randomly and only on CI. <img width="868" alt="screenshot 2015-10-20 19 19 30" src="https://cloud.githubusercontent.com/assets/1004115/10608147/311445b0-7757-11e5-9ef7-2e76107e4bb7.png">	ptmt	2015-11-04 07:00:42
1	2015-10-21 10:02:46	Borders: <img width="1471" alt="screenshot 2015-10-21 15 59 17" src="https://cloud.githubusercontent.com/assets/1004115/10633482/5c0b9a68-7804-11e5-9a85-fcfb9c843482.png"> I don't know how properly debug the TravisCI build. Tried with a clean install and build still worked, but not in the CI environment.	ptmt	2015-11-04 07:00:42
1	2015-10-21 15:57:07	I love this, great work! :)	freerunnering	2015-11-04 07:00:42
1	2015-10-27 11:10:35	Added `<Image />` initial support. I love it it's related to my ffirst pull request to react-native. <img width="986" alt="screenshot 2015-10-27 17 08 38" src="https://cloud.githubusercontent.com/assets/1004115/10756317/0ee807ec-7cc5-11e5-8fe4-6aaa8a9f7858.png">	ptmt	2015-11-04 07:00:42
1	2015-10-27 18:16:07	Nice!	yanivtal	2015-11-04 07:00:42
1	2015-10-28 13:11:42	great work!	jonnyyu	2015-11-04 07:00:42
1	2015-11-04 07:00:42	It's time to move on to next iteration	ptmt	2015-11-04 07:00:42
