# Supplementary material for: Status, identity, and language: A study of issue discussions in GitHub
Source: PLoS One. 2019 Jun 14;14(6):e0215059. doi: 10.1371/journal.pone.0215059 (PMC6568400; doi:10.1371/journal.pone.0215059)
Supplement: S2 Data — (ZIP) [file pone.0215059.s003.zip › sample_46_projs_issues/ptmt_react-native-macos/issue_comments_mentioned_committer_NOCODE_FULLBODY.csv]

issue_num	datetime	body	login	mention_login
154	2017-03-04 10:19:04	Hey @ptmt I was just about to reply - you are totally correct, I have deleted the folder and it's now working! I was quite confused as the README.md in Examples/UIEXplorer says to clone and install react-native. Thank you for your help by the way!	axsauze	ptmt
153	2017-02-27 18:17:33	@ptmt could be the case! My logic was faulty, I was rendering an image with an invalid source (because the source was loaded w/ state). Any way I can help with upgrading? or is that a relatively massive undertaking	ColeTownsend	ptmt
149	2017-02-16 18:29:07	@ptmt Thanks for the fast reply. I tried to link [React Native I18n](https://github.com/AlexanderZaytsev/react-native-i18n). Really all I need support for getting the user's language. On the web I'd use something like `navigator.language`. Would you be able to share how I might approach getting that on macOS?	c-h-	ptmt
140	2017-02-04 22:13:08	@ptmt I would actually say to add both sections in there. `Real World Examples` can be any source code repo of actual idiomatic applications built with RN for macOS and `Built with RN for macOS` can be implemented/added when we have actual applications in production. I'm working on a simple app that demonstrates how to use RN for macOS (still working on figuring out routing solution with ReactNav…	andrerfneves	ptmt
139	2017-02-01 16:08:27	@ptmt I don't have many requirements. Anything that would handle `push` to a navigation stack, or of the sort would suffice. Basically just any library that would have the same approach to routing as any of the libraries I mentioned above. I haven't yet tried NavigationExperimental though. Have you had any success with that?	andrerfneves	ptmt
139	2017-02-01 16:12:14	Yes, I changed default scene transitioner (basically, animation), but overall it integrates nicely with Redux and codebase can be shared with iOS. Although, RN for macOS has many flaws and still not ready for production. You should be prepared for some of them: processing a lot of view layers can be painfully slow, bugs with events, lack of some must-have Cocoa native controls. On Wed, 1 Feb 2017…	ptmt	ptmt
139	2017-02-01 17:15:26	@ptmt awesome! I'll take a look at these. This helps a lot. Please keep me posted on any ventures you take into ReactNavigation though. As I believe RN Core could eventually settle on ReactNavigation if it becomes the defacto router for RN-based apps. Cheers!	andrerfneves	ptmt
139	2017-02-16 03:30:33	@andrerfneves (cc @ptmt) I've been working on a side project that uses every platform variant of react native. The router solution I settled on was using [React Navigation](https://github.com/react-community/react-navigation) since it's fully featured and handles everything from deep linking to redux integration to web URL support. It utilizes native navigation stacks on iOS and Android, and it's…	c-h-	andrerfneves
139	2017-02-16 03:30:33	@andrerfneves (cc @ptmt) I've been working on a side project that uses every platform variant of react native. The router solution I settled on was using [React Navigation](https://github.com/react-community/react-navigation) since it's fully featured and handles everything from deep linking to redux integration to web URL support. It utilizes native navigation stacks on iOS and Android, and it's…	c-h-	ptmt
139	2017-02-18 16:30:03	@c-h- that's great news. Looking forward to it. Please do let us know when you have some source code up as I'd love to get a feel for the tool.	andrerfneves	c-h-
139	2017-02-21 19:04:45	Hey @andrerfneves I just published the boilerplate I came up with. I intend to use it to build an app that works on every platform using the same code within the next month or so. https://github.com/c-h-/universal-native-boilerplate Of particular interest may be the routing/navigation support I added through react-navigation. You can see screenshots of the "app" on every platform. It comes with U…	c-h-	andrerfneves
139	2017-02-21 19:28:40	@c-h- that package looks pretty great. Would love to dive into it a bit more and contribute. I've been working with RN and React for a long time as well and I believe a universal package `that works` would be very interesting. I'm going to go ahead and move this discussion to the package's github repo's issues so we can discuss further.	andrerfneves	c-h-
134	2016-12-25 15:34:30	@ptmt Should i clear code from unused variables ? How to fix travis checks ?	matpaul	ptmt
124	2016-11-07 12:14:53	Thank you @ptmt, it work! :)	jhen0409	ptmt
124	2016-11-13 11:44:31	@ptmt 40d2b39 / `0.11.0-rc1` build succeeds but `<TextInput>` and `<Button>` seems to be broken now, at least on OSX 10.11: ![image](https://cloud.githubusercontent.com/assets/100993/20245310/b7e00654-a99e-11e6-9965-910622bdd8d5.png) ![image](https://cloud.githubusercontent.com/assets/100993/20245265/b9fcc3a6-a99d-11e6-8441-ccc1bf006fa5.png)	knoopx	ptmt
124	2016-11-14 07:20:37	@knoopx Supposedly fixed Button's default height for 10.11 in https://github.com/ptmt/react-native-macos/commit/a296de4c81951fcc2d02a51e1eede5fdf3d40d92.	ptmt	knoopx
123	2016-11-06 19:38:48	@ptmt, maybe we can write a babel plugin to transform `react-native` to `react-native-macos` for import / require? We can add it to [transformer](https://github.com/ptmt/react-native-macos/blob/master/packager/transformer.js#L35) by default. Although there may be have a better way.	jhen0409	ptmt
123	2016-11-14 11:49:57	@hmelenok This going to be resolved with https://github.com/ptmt/react-native-macos/pull/125 by @jhen0409 , you can try it right now and provide a feedback.	ptmt	jhen0409
122	2017-02-06 17:26:09	Tried doing some debugging with the latest RN iOS and RN macOS. Specs: `react-native-macos init Sample` creates a project, that builds successfully but then errors out on the Packager when loading bundle: ![screen shot 2017-02-06 at 12 12 35 pm](https://cloud.githubusercontent.com/assets/2574011/22657763/9e8dc8da-ec65-11e6-9759-f6eafbc1f00b.png) However, the exact same behavior is seen in React N…	andrerfneves	ptmt
93	2016-12-23 22:26:18	@ptmt Hi, any updates about this pull request ?)	matpaul	ptmt
92	2016-06-09 10:29:01	@jhen0409 thanks for pointing out. Can you check your setup with the latest master commit?	ptmt	jhen0409
92	2016-06-09 13:29:47	@ptmt It works! thanks! :)	jhen0409	ptmt
89	2016-06-28 05:19:46	@ptmt it [looks](https://www.npmjs.com/package/react-native-desktop) v0.8.7 not published yet.	jhen0409	ptmt
89	2016-06-28 05:22:07	Published now. On Tue, 28 Jun 2016 at 08:19 Jhen-Jie Hong notifications@github.com wrote: > @ptmt https://github.com/ptmt it looks > https://www.npmjs.com/package/react-native-desktop v0.8.7 not published > yet. > > — > You are receiving this because you were mentioned. > > Reply to this email directly, view it on GitHub > https://github.com/ptmt/react-native-desktop/issues/89#issuecomment-228950…	ptmt	ptmt
71	2016-04-25 12:30:49	@pvinis It's a proposal of two different things here. In the web browser there is an behavior that considered as expected: the ability to not use the mouse / touchpad at all while interacting with the form, including links and buttons. I'm not so sure about `keyDown` override, though. Just an implementation details. The second thing here is an ability to create custom components which could be fi…	ptmt	pvinis
71	2016-04-26 14:37:21	@pvinis sure, you're right, it should only work if the user wants it working, in this case, because of `tabIndex` prop. Thank you for your advice for implementation, I hope to get time soon to continue working on this, and add another example (default / custom behavior).	ptmt	pvinis
65	2016-08-01 11:14:44	Thanks @ptmt! Do you have any more information about the React Native support for additional UI layers?	mattoakesnet	ptmt
59	2016-04-13 19:09:33	@ptmt Have you considered trying to integrate with node instead of JSC?	cesarandreu	ptmt
59	2016-07-20 09:45:07	Hi @ptmt any updates on the status? I've been waiting for this project for more than a month now. :)	SuhairZain	ptmt
59	2016-07-20 14:27:58	Hi @ptmt . I know the struggle. :) I've made electron apps before but this particular one requires file system access (as in full read/write & file watchers). I didn't find a way to do that in electron since it's basically a packaged HTML and JS file and it has it's limitations, which drew me to your project. Guess I'll have to wait. I was also thinking about lending a hand to this project. Get s…	SuhairZain	ptmt
59	2016-10-25 09:54:29	@ptmt Just wondering, how is this going? Thanks :-)	Mayzie	ptmt
56	2016-04-04 07:22:47	@ptmt 10.11.4	heshiyou	ptmt
56	2016-04-04 15:46:24	@ptmt el capitan 10.11.4 please fix or point me in direction so I can take a look, no log no nothing :(	myusuf3	ptmt
50	2016-03-31 03:48:06	Yes, I have done that, but the problem still exits. @beretboat	JasonLiuOrg	beretboat
47	2016-03-19 13:42:42	I can reproduce the exact problem with a project by `react-native-desktop init`. I think it might has something to do with `NSFullSizeContentViewWindowMask` `styleMask` of the window(Code is in AppDelegate.m, `-[AppDelegate init]`): - With `NSFullSizeContentViewWindowMask` (default code), I see the problem @jhen0409 reported. But I can only reproduce this on a Macbook Pro(15'', Retina, Mid 2012),…	beretboat	jhen0409
46	2016-03-12 04:14:07	@jhen0409 is this empty project created from react-native-desktop init? Anyway, please try to `0.5.0-rc1` version from npm.	ptmt	jhen0409
39	2016-02-05 05:45:37	@beretboat you can it to existed example here https://github.com/ptmt/react-native-desktop/blob/master/Examples/UIExplorer/TextInputExample.osx.js	ptmt	beretboat
36	2016-02-02 23:07:14	The new version seems work for me now. Was not working at previous version. Thanks for the fix @ptmt	fraserxu	ptmt
28	2016-01-31 10:11:19	@beretboat, it should be fixed now in 0.3.7. Yes, I mean react-hot-loader, which partially implemented now in react-native and therefore react-native-desktop.	ptmt	beretboat
27	2016-01-10 08:27:30	@ptmt thanks for reply , i understand.	mydearxym	ptmt
21	2015-11-25 04:41:59	@ptmt I like the react way, a big ecosystem, very glad to see it run on desktop not sure how run on windows, do you have any idea now?	leecade	ptmt
13	2016-03-30 07:12:45	@ptmt The "[Getting Started](https://github.com/ptmt/react-native-desktop#getting-started)" instructions were quite confusing to me specially the last instruction. `open osx/MyProject.xcodeproj` I think it would be great if we can be explicit that **osx** is the folder in which the code is residing. Also how did we generate the **MyProject.xcodeproj** file. Unless I open the folder **MyProject** …	hkasera	ptmt
13	2016-04-06 08:02:10	@ptmt Sure, thanks :+1:	hkasera	ptmt
13	2016-04-07 16:45:23	Hey @ptmt - looks like this is a great project, thanks for all the hard work! It looks like in the latest release you implemented hot reloading? Does this change the getting started above?	tommoor	ptmt
13	2017-02-02 01:58:00	@ptmt do you want help with this getting started documentation? I see the tag on the issue.	andrerfneves	ptmt
13	2017-02-03 15:58:32	@andrerfneves yeah, it would be nice, though, I'm not sure how to solve the docs problem best. It's almost the same experience as React Native for iOS. I guess adding some pages here https://github.com/ptmt/react-native-macos/tree/master/docs will be the best. Then we can push it as a github pages	ptmt	andrerfneves
13	2017-02-03 16:11:37	@ptmt I could strip out some of those iOS/Android specific md files and do a quick revise of the other ones, and we can deploy to GH pages and then iterate on a branch until Docs are up-to-date/correct.	andrerfneves	ptmt
9	2015-10-23 01:47:10	I got the same error a while ago, and added some temporary workaround: https://github.com/ptmt/react-native-desktop/blob/master/React/Base/RCTTouchHandler.m#L96. Anyway, mouse events is bad and incomplete right now, need to invest a more time to RCTTouchHandler to fix a few major problems. @mrjjwright could you reach me out on muakacho at gmail.com, I would love to know what kind of apps you are …	ptmt	mrjjwright
4	2016-12-28 16:51:28	@ptmt what of these tasks has more priority ? Is resizing by dragging mean NSSplitView ?	matpaul	ptmt
4	2016-12-28 18:07:18	Yes, NSSplitView would be one of key component for desktop app. The blocker-issue, though, is dealing with resizing due to a lot of views in AppKit. https://github.com/ptmt/react-native-macos/pull/93 this solution was a workaround, I don't sure if it needs to be merged. If I had enough time, I would update RN for macOS with latest React Native (including Yarn, Flow updates and etc.) and keep prof…	ptmt	ptmt
1	2015-10-15 14:50:25	@pvinis Short answer: no, there isn't. I will add the bundled (ready-to-run) app when 0.1.0 will be ready.	ptmt	pvinis
1	2015-10-15 14:51:28	Cool. i mean also try it as in compile and run, so we can mess around with it -- Pavlos Vinieratos On 15 Oct 2015 at 16:50:25, Dmitry (notifications@github.com) wrote: @pvinis Short answer: no. I will add the bundled (ready-to-run) app when 0.1.0 will be ready. — Reply to this email directly or view it on GitHub.	pvinis	pvinis
1	2015-10-15 16:15:28	@pvinis Basically you can run it the same way as React Native, though, I highly recommend waiting at least one week : )	ptmt	pvinis
147	2017-02-14 07:19:01	Hi @ptmt ,you haven't updated this repo since v0.12.0-rc1, won't you upgrade this project anymore?	bakso	ptmt
132	2016-12-19 09:57:13	What's your macOS version? I guess you have the same problem https://github.com/ptmt/react-native-macos/issues/130. It seems that @jondot didn't have a chance to send a pull request, I'll try to do that in a weekend. Sorry, busy weeks.	ptmt	jondot
109	2016-08-26 00:05:42	You can see the issue when enabling the `PanResponder` `UIExplorer` example. This is a critical feature for my application, so I'm going to look into supporting it. @ptmt Do you have any advice or thoughts on how you were going to support it. It seems the card I'd need to change is is `React/Base/RCTTouchHandler.m`.	mattoakesnet	ptmt
108	2016-08-25 14:37:55	Fixes #106. This was actually fixed in the main React Native repo with the same commit about 2 weeks ago (https://github.com/facebook/react-native/commit/a5678983bb16ff48f91ed43caafba96ca322f7dc). It would be really useful if @ptmt could document the process for bringing in change from the forked repository so others can help keep it up to date 👍	mattoakesnet	ptmt
58	2016-04-03 09:42:55	_by @beretboat. _ - [ ] Reproduce that behavior.	ptmt	beretboat
49	2016-03-30 12:40:32	Hi @ptmt Can you publish cli the new version?	nightink	ptmt
38	2016-02-05 01:42:27	Hi @ptmt, would you mind if I created a PR to add tool tip support?	beretboat	ptmt
37	2016-02-02 17:25:07	- [ ] Fix resize mode `<Image source={require('../nick.png')} resizeMode={'contain'} />` `<Image source={require('../nick.png')} style={{width: 600}} />` - [ ] Autoload sizes from bundle - [ ] Dissapearing images mentioned by @beretboat here: Sometimes all images just not show in <Image/> component. It’s very hard to reproduce. Me and a tester see this once or twice in a few days. My <Image/> is …	ptmt	beretboat
