# Supplementary material for: Status, identity, and language: A study of issue discussions in GitHub
Source: PLoS One. 2019 Jun 14;14(6):e0215059. doi: 10.1371/journal.pone.0215059 (PMC6568400; doi:10.1371/journal.pone.0215059)
Supplement: S2 Data — (ZIP) [file pone.0215059.s003.zip › sample_46_projs_issues/ptmt_react-native-macos/issue_first_in.csv]

123	ptmt	2016-11-14 11:49:57
123	jhen0409	2016-11-06 19:38:48
39	ptmt	2016-02-05 05:45:37
27	mydearxym	2016-01-10 08:27:30
59	Mayzie	2016-10-25 09:54:29
59	SuhairZain	2016-07-20 09:45:07
59	cesarandreu	2016-04-13 19:09:33
46	ptmt	2016-03-12 04:14:07
47	beretboat	2016-03-19 13:42:42
154	axsauze	2017-03-04 10:19:04
122	andrerfneves	2017-02-06 17:26:09
1	ptmt	2015-10-15 14:50:25
1	pvinis	2015-10-15 14:51:28
134	matpaul	2016-12-25 15:34:30
92	ptmt	2016-06-09 10:29:01
92	jhen0409	2016-06-09 13:29:47
124	ptmt	2016-11-14 07:20:37
124	knoopx	2016-11-13 11:44:31
124	jhen0409	2016-11-07 12:14:53
21	leecade	2015-11-25 04:41:59
89	ptmt	2016-06-28 05:22:07
89	jhen0409	2016-06-28 05:19:46
93	matpaul	2016-12-23 22:26:18
28	ptmt	2016-01-31 10:11:19
58	ptmt	2016-04-03 09:42:55
139	ptmt	2017-02-01 16:12:14
139	c-h-	2017-02-16 03:30:33
139	andrerfneves	2017-02-01 16:08:27
132	ptmt	2016-12-19 09:57:13
50	JasonLiuOrg	2016-03-31 03:48:06
13	ptmt	2017-02-03 15:58:32
13	tommoor	2016-04-07 16:45:23
13	hkasera	2016-03-30 07:12:45
13	andrerfneves	2017-02-02 01:58:00
38	beretboat	2016-02-05 01:42:27
4	ptmt	2016-12-28 18:07:18
4	matpaul	2016-12-28 16:51:28
37	ptmt	2016-02-02 17:25:07
56	heshiyou	2016-04-04 07:22:47
56	myusuf3	2016-04-04 15:46:24
153	ColeTownsend	2017-02-27 18:17:33
140	andrerfneves	2017-02-04 22:13:08
36	fraserxu	2016-02-02 23:07:14
108	mattoakesnet	2016-08-25 14:37:55
109	mattoakesnet	2016-08-26 00:05:42
149	c-h-	2017-02-16 18:29:07
9	ptmt	2015-10-23 01:47:10
65	mattoakesnet	2016-08-01 11:14:44
71	ptmt	2016-04-25 12:30:49
147	bakso	2017-02-14 07:19:01
49	nightink	2016-03-30 12:40:32
