# Supplementary material for: Status, identity, and language: A study of issue discussions in GitHub
Source: PLoS One. 2019 Jun 14;14(6):e0215059. doi: 10.1371/journal.pone.0215059 (PMC6568400; doi:10.1371/journal.pone.0215059)
Supplement: S2 Data — (ZIP) [file pone.0215059.s003.zip › sample_46_projs_issues/svg_svgo/issue_comments_REPLACECODE.csv]

issue_num	datetime	body	login	close_date
689	2017-03-27 10:46:21	I have error when start `"*.svg": "imgmin"` in lint-staged. Only if more than one svg file has been uncommitted. Running tasks for *.svg → Unknown argument: ~\mySvgFolder\attention.svg	BrRenat	2017-03-27 17:54:30
689	2017-03-27 17:54:30	SVGO has syntax <S_CODE_TOKEN>	GreLI	2017-03-27 17:54:30
689	2017-03-28 05:50:25	` "scripts": { "imgmin": "svgo -f mySvgFolder", } ` Ok, if my syntax wrong. How i should add svgo task to lint-staged? I wrote that the error appears only if more than one svg file has been uncommitted. With one svg file everything works.	BrRenat	2017-03-27 17:54:30
688	2017-03-23 16:47:39	addresses https://github.com/svg/svgo/issues/395	pklingem	2017-03-25 19:17:23
688	2017-03-25 19:17:27	Thanks!	GreLI	2017-03-25 19:17:23
688	2017-03-27 14:59:24	@GreLI any chance you could cut a release for us now that this has been merged?	pklingem	2017-03-25 19:17:23
688	2017-03-27 17:55:39	It's not ready yet. There are plans for major release.	GreLI	2017-03-25 19:17:23
688	2017-03-27 18:33:11	thanks for the quick response, we'll lock to the sha for the time being.	pklingem	2017-03-25 19:17:23
687	2017-03-23 13:24:43	@caub thanks for catching it @GreLI Why tests were green?	Yeti-or	2017-03-23 17:45:39
687	2017-03-23 17:45:30	This plugin isn't covered. Actually it's quite outdated and I'm going to remove it.	GreLI	2017-03-23 17:45:39
686	2017-03-22 18:45:43	This is a simple plugin that allows you to add height and width dimensions based off the viewbox. It was made to deal with browser issues with rendering SVGs by default with 0x0 dimensions. This can be solved alternatively by giving the SVG a height / width through CSS. Setting a width/height in the SVG may not be desired. Definitely open to thoughts and improvements! This was based off other plu…	nym	2017-03-25 18:40:03
686	2017-03-23 09:59:54	it's fun because I'm doing the opposite, removing width and height when there's a viewBox. Width/height are really not necessary, like for jpeg/png, it's stylable in css	caub	2017-03-25 18:40:03
686	2017-03-23 15:43:42	@caub Totally width/height are not typically necessary. In my case, it allowed for just updating assets instead of deploying a new version of the app I'm working on. Had I not been time / deployment constrained, I would have used removeDimensions and set the dimensions in CSS ;-)	nym	2017-03-25 18:40:03
686	2017-03-25 07:55:35	@nym for doing something simple like this, I would do that: https://github.com/caub/svgo/blob/browser/test/browser.js#L38-L45 I've added .js2svg in lib/svgo.js then I can modify the result tree, remove attributes on svg, then stringify again <S_CODE_TOKEN> and result2 is 25 chars shorter as expected You want to do the opposite, remove viewBox, but it's similar	caub	2017-03-25 18:40:03
686	2017-03-25 18:40:03	Thanks for commitment! However, this plugin has nothing to do with optimizing and thus I cannot accept it. Unfortunately, SVGO is already somewhat bloated with such plugins, so it needs to focus on its main purpose to keep things as simple as possible. Feel free to use it by yourself, the plugin system was done to be easy to extend like this. Best wishes!	GreLI	2017-03-25 18:40:03
685	2017-03-22 06:11:44		Yeti-or	2017-03-22 08:51:49
685	2017-03-22 08:51:59	Thanks!	GreLI	2017-03-22 08:51:49
685	2017-03-23 13:16:28	@caub could you explain where is the typo ?	Yeti-or	2017-03-22 08:51:49
685	2017-03-23 13:21:14	https://github.com/svg/svgo/commit/4495a34f55560b2bc05cf837ba9dd01ca20cd479#diff-e2a39016bf512698d27bb1591c306096 so in plugins/transformsWithOnePath.js l:38 it should be `_path.relative2absolute`	caub	2017-03-22 08:51:49
685	2017-03-23 13:27:02	fixed it here: https://github.com/svg/svgo/pull/687	Yeti-or	2017-03-22 08:51:49
684	2017-03-15 17:06:00	Is it possible with any combination of settings to prevent `aria-*` attributes from being remove from the `<svg>` tag when optimising? I have tried all options that seem relevant to this but have had no luck so far: <S_CODE_TOKEN> This is quite important as the `aria-labelledby` and `aria-describedby` attributes allow screen readers to interpret the content of inline SVG's.	MrFirthy
684	2017-03-15 18:56:14	I believe they're removed by `removeUnknownsAndDefaults` as unknowns. But your config is set incorrect, there should be an array of plugins in `plugins` param.	GreLI
683	2017-03-13 13:38:25		dpanchenko	2017-03-25 19:15:35
683	2017-03-25 19:15:35	Since this plugin doesn't correctly parse CSS, it can break images in unexpected ways. You may be interested in the effort being done in #592.	GreLI	2017-03-25 19:15:35
682	2017-03-11 23:35:24	The <defs> and <use> elements are great for code reuse. However, theoretically there are some cases in which getting rid of them would result in a smaller SVG file size. For example, currently plugins like "mergePaths" have no effect on SVG elements referenced by <use> tags. If the <use> tag were to be replaced with a deep clone of the content it references, the "mergePaths" plugin would potentia…	alexjlockwood
682	2017-03-21 22:05:17	I second the need for this!	peternowell
681	2017-03-10 23:07:42	Feature Req: Add Option to export groups as separate indipendent svg files Rationale: Almost all artists draw their svg icons in a single svg document, so they can make global modifications or just compare on the same layout the various icon styles. It is a bother and a waste of time to have to save each icon separatedly after every update to such master svg file. A very useful feature of svgo wo…	Emasoft	2017-03-11 08:38:23
681	2017-03-11 08:38:23	Unfortunately, it's an image editing request, not optimizing one, so it's out of scope.	GreLI	2017-03-11 08:38:23
680	2017-03-10 22:23:34	SVGs exported from Adobe Illustrator make often extensive use of clipPath and mask elements. Sometimes those clipped or masked elements are as big as the image even if the part displayed in the end is very small. Those are very slow because of multiple layers redraw and also tend to bloat the code. A clipPath applied on a closed curve or a polygon can be easily replaced by a single curve with a s…	Emasoft
680	2017-03-11 08:40:26	Path merging and computation is a complex topic. Can you suggest an effective algorithm (i.e. better then O(n²))?	GreLI
679	2017-03-10 17:20:05	I'm trying to minify an svg I think is from Illustrator which contains lots of unused style classes but minifyStyles doesn't actually remove them... is this expected? <S_CODE_TOKEN> After it's just removed the spaces/new lines. Thanks!	ianchadwick	2017-03-11 08:43:07
679	2017-03-11 08:43:07	Yep, SVGO can't parse styles for now. That would bring a significant code complication. There is an effort in #592, though I doubt in its performance.	GreLI	2017-03-11 08:43:07
679	2017-03-14 16:28:25	@GreLI but it does, not directly but via CSSO. @ianchadwick By default minifyStyles should remove unused styles based on usage data. There are few exceptions: - SVG contains `<script>` element - some elements have an `on*` attribute (event handler) If something from the list is found in SVG, minifyStyles decides that style removal is unsafe. You can force removal by setting `usage.force` option t…	lahmatiy	2017-03-11 08:43:07
679	2017-03-16 08:34:38	I understood the problem. Unused styles removal feature were introduced in PR #640. But it's not released yet. @GreLI When are you planning publish a new version?	lahmatiy	2017-03-11 08:43:07
679	2017-03-16 09:00:10	@lahmatiy thanks for the extra info. Neithier of those exceptions are true for the SVG i'm attempting to minify. Here's what I've tried: `svgo 1.svg 1.min.svg --pretty --enable=minifyStyles --config '{"plugins":[{"minifyStyles":{"usage":{"force":true}}}]}'` Here are the before and after shots. Before: [Fat file](http://pastebin.com/raw/6Znrpmp0) After: [Minified(ish)](http://pastebin.com/raw/F1p6…	ianchadwick	2017-03-11 08:43:07
679	2017-03-16 09:12:24	@ianchadwick Do you use version from npm or github master? Version on npm hasn't unused style removal feature. Wait for upcoming release or try version from master. > If by performance you mean speed of conversion this is a complete non issue for me. I guess @GreLI misunderstood you, because mentioned issued #592 doesn't relate to your problem.	lahmatiy	2017-03-11 08:43:07
679	2017-03-16 09:26:38	@lahmatiy npm... just tried from master and it's working as expected. Thank you!!!	ianchadwick	2017-03-11 08:43:07
678	2017-03-09 14:46:46	if you have svgs with unquoted attributes such as: `xmlns="http://www.w3.org/2000/svg" width=20px height=20px` The error: `Error in parsing SVG: Unquoted attribute value` is emitted. I've created a loader to temporary fix this in webpack: https://www.npmjs.com/package/xml-fix-loader <S_CODE_TOKEN>	vzaidman
677	2017-03-09 13:48:15	I'm trying to run a few plugins over a folder of svgs and none of them are working. Can you enable more than one plugin at a time via the CLI? Example command: `svgo -f INPUT -o OUTPUT -p 1 --enable='removeTitle, removeDesc, removeDimensions'`	mrmohtas	2017-03-11 08:44:47
677	2017-03-10 12:53:17	After some investigation I've found out the way to use multiple plugins `svgo -f INPUT -o OUTPUT -p 1 --enable=removeTitle --enable=removeDesc --enable=removeDimensions` Not the best way to do it and not well documented... Failing silently isn't helpful either	mrmohtas	2017-03-11 08:44:47
677	2017-03-11 08:44:47	Well, that's a standard command-line syntax. In bash you can use curly brackets like <S_CODE_TOKEN> Can't say about other terminals.	GreLI	2017-03-11 08:44:47
676	2017-03-07 09:13:25	<S_CODE_TOKEN> I've checked v0.7.1, it has `.svgo.yml` at the root dir.	e-cloud	2017-03-07 09:16:32
676	2017-03-07 09:16:32	sorry, I find out it's broken by yarn's clean command.	e-cloud	2017-03-07 09:16:32
675	2017-03-02 16:52:02	## Problem Removing the xml processing instruction breaks mime type detection using `file`. I've tested this with both: - file-5.22 on Debian 8 (jessie) - file-5.04 on OSX 10.11.6 A number of other programs depend on file's mime type detection to avoid mime type spoofing. (In my case, I ran across it with the ruby gem Paperclip.) ## Steps to reproduce Using svgo 0.7.2 and node v6.9.5: <S_CODE_TOK…	posgarou	2017-03-11 08:46:08
675	2017-03-11 08:46:08	See #306. MIME-detection is broken, use correct tools for your tasks.	GreLI	2017-03-11 08:46:08
674	2017-03-02 15:09:58	This is a feature request. There's a plugin for minifying IDs but this is basically useless when inlining SVGs in HTML because it is guaranteed to cause problems (i.e. when inlining at least two SVGs that contain IDs you're guaranteed to have a conflict on ID "a"). It would be very useful if SVGO allowed prefixing IDs with a configurable key. This would allow tooling like `react-svg-loader` to ge…	pluma
674	2017-03-02 16:09:33	Actually, cleanupIDs has `prefix` option (works only with minifying).	GreLI
674	2017-03-10 19:25:42	I, too, need this feature. the cleanupIDs `prefix` option is not a solution to this problem. Consider two svg files both of which have a defined id `"id1"`. When using the two separate svgs inline, these two ids will conflict, since they exist in the same document. Using the `prefix` option only moves this problem from having two conflicting `"id1"` ids to having two conflicting `"prefix_id1"` id…	Kraxxis
674	2017-03-10 22:08:49	The prefix should be the name of the file. For example: IconOfACar.svg -> iconofacar_id1 IconOfABeer.svg -> iconofabeer_id1	Emasoft
674	2017-03-10 22:21:24	Being able to supply the prefix should suffice. Seems more versatile than having SVGO pick one automagically.	pluma
674	2017-03-10 22:38:37	I don't think that is versatile for batch processing. I usually process thousands of svg files with a script at every site update, and I surely don't want to manually enter a prefix for each one.	Emasoft
674	2017-03-20 22:18:56	Similar issue?: https://github.com/svg/svgo/issues/673	strarsis
673	2017-03-01 21:41:18	Not all styles can be inlined, like those in At-Rules. For even further scoping the left over CSS one could rename all selectors in a way that makes collisions with ones from other SVGs highly unlikely - by prefixing them with a manually passed string, by the basename of the SVG file or randomly generated.	strarsis
672	2017-02-28 23:18:57	It would be great if the default config file would not be a `.svgo.yml` hidden dotfile. Talking about this: https://github.com/svg/svgo/blob/4822a44f37bbbe803b710511f3b038cf9e21970d/lib/svgo/config.js#L31 This is causing issues with yarn (https://github.com/yarnpkg/yarn/issues/1051) and in a roundabout way other modules, like extract-text-webpack-plugin (https://github.com/webpack-contrib/extract…	tehnomaag
672	2017-02-28 23:21:08	Also was covered a bit in #622 without resolving it.	tehnomaag
672	2017-03-11 08:49:10	Dotfiles for configs is a like common convention. I believe, yarn should work with such a files properly.	GreLI
671	2017-02-27 18:36:35	If I run the following SVG through `svgo` the resulting cleaned code actually has the wrong width/height values. original: <S_CODE_TOKEN> conversion result: <S_CODE_TOKEN> While the `viewbox` and `width` values remain the same, the height has gone from `12pt` to `16` without any unit associated with it whatsoever, which breaks any build chain that relies on an SVG being able to correctly specify …	Pomax
671	2017-03-11 08:53:08	12pt is strictly equal to 16px (px is a default unit) by [standard](https://www.w3.org/TR/css3-values/#absolute-lengths), so it's quite unclear what is broken.	GreLI
671	2017-03-11 18:49:51	It's not a matter of "broken", it's a matter of "svgo can do something better here than what it currently does". Preserving units in values so that they can be interpreted by other tools is excellent practice, so that'd be reason alone to address this, but a second thing to consider is that turning `height="12pt"` into `height=16` but then leaving `weight="83pt"` as is, is inconsistent behaviour,…	Pomax
671	2017-03-12 08:34:38	Well, “better” is different for different people. SVGO main purpose is reducing file size, so it tries to write content in the shortest possible form (and not breaking the image). There is a plugin system to customize behavior. If you don't like converting values you can disable plugin `cleanupNumericValues` or its parameter `convertToPx`.	GreLI
671	2017-03-12 20:25:51	but will that kick in for "everything" or just for the top level width/height? The reasoning here is that those are two very different thigns: one is content, which should absolutely be cleaned up as aggressively as possible (lots of elements with units that can be left as implicit pixel values = lots of space saving) whereas the top level widht/height are document metadata, and should ideally ha…	Pomax
671	2017-03-13 10:56:14	Yep, for everything. Well, recently I usually modified and transformed width/height/viewBox as well as part of CSS/SVG opitmization. I don't think that your point about “metadata” is really common. You can make an option if you wish.	GreLI
671	2017-03-13 15:30:38	I would love to have an option for this. Especially given that the world is a huge place with millions of svgo installs a month: "uncommon" on 3.7 million installations is probably still thousands and thousands of people/projects that would probably benefit =)	Pomax
670	2017-02-26 15:58:32	I ran into exported svg's that use a lot of unnecessary defs, and decided to take matters into my own hands... This plugin: - loops through the svg to first find all `<defs>` element definitions. It then finds all `<use>` items. (In hindsight, this should have been done in a single loop.) - Filters out the element definitions that are only used once (by default, but optional) - Converts `<use>` t…	nikparo
670	2017-02-26 16:16:47	~~May have created the request a bit too early, noticed that there are some problems with at least masks and clip paths.~~ [Edit: My test was faulty.]	nikparo
670	2017-03-11 13:03:06	There are several caveats in your code.	GreLI
670	2017-03-12 00:35:27	I don't think this PR handles CSS cascades correctly. According to the SVG spec, CSS cascade is applied to the referenced elements, not the (conceptually) cloned elements that make up the shadow DOM. What I think you would have to do is: 1. Run some sort of inlineStyles plugin (i.e. #592) on the SVG so that all of the elements that are descendants of a `<defs>` element are assigned their styled a…	alexjlockwood
670	2017-03-12 09:51:43	Well, SVGO doesn't handle CSS almost at all.	GreLI
670	2017-03-24 16:27:56	A Window.getComputedStyle() implementation would be useful here. It is quite similar to inlineStyles plugin and style related API, an extra lookup table or property would be required because it would be too slow otherwise.	strarsis
669	2017-02-25 19:04:58	First svg is the original, second and third are generated from svgo current master branch, and last one from [browser](https://github.com/svg/svgo/pull/633) branch Last 3 are similar, and have this weird unwanted black arc shape. The test/browser.html script is in [browser](https://github.com/svg/svgo/pull/633) pull request branch ![image](https://cloud.githubusercontent.com/assets/3134574/233339…	caub
669	2017-03-11 11:37:28	Cannot reproduce on v0.7.2.	GreLI
669	2017-03-11 11:38:39	Ok, reproduced with `--precision 2`.	GreLI
668	2017-02-25 17:38:05	For example, it looks like the applyTransformsStroked param is never used, so it probably shouldn't be declared: https://github.com/svg/svgo/blob/master/plugins/convertPathData.js#L11 (At least it is never used inside the file... not sure if it is possible for it to be used elsewhere as well.). There are a couple other params that aren't used as well.	alexjlockwood	2017-02-26 09:51:05
668	2017-02-26 09:51:05	Nope, it's being used [in _path.js](https://github.com/svg/svgo/blob/a55dc255c25f4d72a4d209e5b1c880e7a83141b2/plugins/_path.js#L191). This is not an issue.	GreLI	2017-02-26 09:51:05
667	2017-02-22 17:25:48	Hi I can't see if there's a SVGO plugin which I can use to stop attributes which ="0" from being removed. e.g. x="0". An error is thrown in dev tools when trying to animate that attribute. Is there one/parameter to stop this from happening?	petebarr	2017-03-11 11:39:47
667	2017-03-11 11:39:47	Well, `x="0"` is a default value and thus removed by `removeUnknownsAndDefaults` plugin.	GreLI	2017-03-11 11:39:47
667	2017-03-11 12:39:53	Thanks for the heads up! :-)	petebarr	2017-03-11 11:39:47
666	2017-02-21 16:20:41	For a project of mine I need just parts of a larger svg image, I did implement the functionality as a plugin for svgo. I'm happy to share the bit of work I did by taking the https://github.com/w8r/martinez algorithm and applying it to svgo's plugin system. Thanks for svgo!	lordnox	2017-03-25 19:10:18
666	2017-03-25 19:10:18	Thanks for your interest in SVGO! However, this plugin is about very specific and limited image manipulation, so its quite out of scope of SVGO. Thus I cannot accept it.	GreLI	2017-03-25 19:10:18
665	2017-02-17 06:53:14	I want to resize below svg with `gulp-svgmin` <S_CODE_TOKEN> `fulpfile.js` config <S_CODE_TOKEN> It didn't work unless i delete the title and desc in the svg file. Then I read the source code and i find there has a condition in the `transformsWithOnePath` plugin code. <S_CODE_TOKEN> I realized that the problem is because of the default plugin list which defined in the `.svgo.yml`, so i change the…	sunshiner	2017-03-11 11:41:36
665	2017-03-11 11:41:36	`transformsWithOnePath` is working only when there is only one path, what is described by its name. Actually, it's an obsolete plugin out of scope of SVGO, so I'm going to remove it.	GreLI	2017-03-11 11:41:36
664	2017-02-17 00:28:31	The spec says that each term in viewBox is "separated by whitespace and/or a comma", but the regex here does not allow a comma. This updated regex allows a comma. It is, however, still more strict that the spec, in that it requires a space (AFTER the comma, if it exists).	i80and	2017-03-25 19:07:02
664	2017-03-25 19:07:02	Done in faabeff4f4b12527e334c4b338ae7eef5a41aca2.	GreLI	2017-03-25 19:07:02
663	2017-02-15 20:20:52	<S_CODE_TOKEN> become <S_CODE_TOKEN>	ganlanyuan	2017-03-11 11:42:38
663	2017-03-11 11:42:38	No, there is no such a plugin now. You can [write your own](https://github.com/svg/svgo/blob/master/docs/how-it-works/en.md) by yourself if you wish.	GreLI	2017-03-11 11:42:38
662	2017-02-14 17:25:02	config: <S_CODE_TOKEN> input: <S_CODE_TOKEN> output: <S_CODE_TOKEN> expected: <S_CODE_TOKEN>	kevinkace	2017-02-16 22:14:48
662	2017-02-16 22:14:48	Turns out I wasn't using `plugins` correctly, should be: <S_CODE_TOKEN>	kevinkace	2017-02-16 22:14:48
661	2017-02-13 23:35:39	Hi, I have the following basic SVG: <S_CODE_TOKEN> If I run it through svgo with default options, it turns into this: <S_CODE_TOKEN> Note that the `<polygon>` is now a path, and the `fill=` attribute is gone. I would like to keep the `fill=` attribute. I've tried adding `--disable removeUselessStrokeAndFill` but I still get the same result. Which plugin is responsible for the `fill=` attribute be…	ProdigySim	2017-03-11 11:44:46
661	2017-02-26 19:34:33	Try: svgo --pretty --disable=convertColors -o - default-color.svg	nikparo	2017-03-11 11:44:46
661	2017-03-11 11:44:46	`fill="#000000"` is the default color value (figures are being filled by black by default), so it's being removed as redundant. This is done by `removeUnknownsAndDefaults` plugin.	GreLI	2017-03-11 11:44:46
660	2017-02-13 20:06:19	This PR adds the usedChars plugin which adds a list of used characters in the text of a SVG document as style comment which is helpful for adding/embedding tailored fonts with reduced character set (e.g. Google Fonts text parameter or by a local font optimization technique). E.g. a SVG document that contains the texts `I love SVG!` and `Test.` would result in a list of used characters like so: <S…	strarsis
659	2017-02-10 14:43:26	<S_CODE_TOKEN> The class names are duplicated on the SVG.	Matt-Butler
659	2017-02-11 14:36:18	Yep, multipass literally runs SVGO several times with all its plugins. Probably, it worth consider for class duplication checking before applying. /cc @AprilArcus.	GreLI
659	2017-02-11 18:12:54	Thanks, I'll take this issue.	AprilArcus
659	2017-02-13 16:04:48	Thanks @AprilArcus @GreLI	Matt-Butler
658	2017-02-05 18:06:46		Zearin	2017-02-05 18:07:34
658	2017-02-05 18:21:07	:D	Zearin	2017-02-05 18:07:34
657	2017-01-29 22:47:26	Layer IDs exported from Adobe Illustrator are corrected, allowing .class or #id attributes to be specified as layer names. Signed-off-by: Daniel Bayley <daniel.bayley@me.com>	danielbayley	2017-01-31 21:04:12
657	2017-01-31 21:04:12	I've never saw `_x23_` or `_x2E_` in real SVGs. The code looks really hackish to merge it.	GreLI	2017-01-31 21:04:12
657	2017-01-31 23:58:23	@GreLI The "hackish"ness is what gets introduced by [surprise] Adobe! Both tests pass though. If you specify a `.class` (i.e. a layer name beginning with a `.` or an `#id` [layer name beginning with a `#`]), then once that SVG is exported from Illustrator, for some reason these become `_x2E_` instead of `.`, and `_x23_` in place of `#`… The idea here is that it's useful to be able to specify whic…	danielbayley	2017-01-31 21:04:12
657	2017-02-20 17:51:33	@danielbayley yeah i could see this being quite useful for developers working with SVGs exported from Adobe Illustrator. It would be great if we could write plugins like #564 describes that could hook into the `svgo` functionality without needing to fork the entire repo. if someone made progress on #564 that might help our PR's find a home that makes more sense	baldwmic	2017-01-31 21:04:12
656	2017-01-29 10:40:09	I just noticed that `svgo` is taking a font file and removing *all* information from the file. To verify this I just installed the latest version from npm and ran `svgo` on the file `PTSans-Regular.svg` which I cannot attach to this issue (no svg support). I end up with a file that contains just six bytes (`<svg/>`). <S_CODE_TOKEN> Any idea what I need to do to fix this issue?	tmpfs	2017-01-30 01:15:43
656	2017-01-29 17:12:58	Probably, it's being cleaned by `removeUselessDefs`. It removes all non-used referenced, which is an entire content of a font file. You just need to disable it. However, in general I don't recommend using SVG fonts—they're deprecated, have no actual use and pretty limited.	GreLI	2017-01-30 01:15:43
656	2017-01-30 01:15:43	Thanks for the info :) Closing as not an issue.	tmpfs	2017-01-30 01:15:43
655	2017-01-27 21:51:57	…isible shapes Tell me if it makes sense #638	caub	2017-03-11 11:48:54
655	2017-01-29 17:09:08	It looks like an idea for a separate plugin.	GreLI	2017-03-11 11:48:54
655	2017-01-30 19:16:25	Also better results may be achieved using `computedAttr` which considers inheritance.	GreLI	2017-03-11 11:48:54
655	2017-01-30 19:29:57	I know, but I use fill and stroke that already use computedAttr, I did it in the same plugin for perf, avoiding to do the same thing (item.computedAttr('stroke'), !item.computedAttr('fill', 'none')) in another plugin I check the attr in item, that's probably not necessary indeed	caub	2017-03-11 11:48:54
655	2017-02-19 15:32:04	note: https://github.com/svg/svgo/blob/master/plugins/removeUselessStrokeAndFill.js#L18 is really bad, because this module is required, then this global variable can be changed when running SVGO on one svg, then will keep that value for a next svg. I feel like this problem is not only on this plugin How to initialize those variables everytime you run .optimize? is there an event/hook for that?	caub	2017-03-11 11:48:54
655	2017-02-25 20:44:27	@GreLI by putting hasStyleOrScript in the config, it allows to make sure a new one is there when running a new instance of SVGO. Without this change, the flag is really global even with a new instance of SVGO https://github.com/svg/svgo/pull/655/commits/bcd908691f41b9e300e499d25967d3bb3e2a453f#diff-2b80c20a2dbfb8e48fe3a26d26111ddaR13 it could be possible to make this plugin in full mode like clea…	caub	2017-03-11 11:48:54
655	2017-03-12 00:24:22	I think @caub is right that the usage of global variables may be problematic elsewhere as well. For example, in the "removeUselessDefs" plugin, a global 'defs' variable is reassigned various times throughout the plugin's execution. When the plugin exits, the variable will continue to hold a reference to its current value. In this case, I don't think there will be any behavior changes... however, …	alexjlockwood	2017-03-11 11:48:54
655	2017-03-12 09:49:44	In `removeUselessDefs` global variable is used for recursion because of external function. It always will have actual value, so nothing to worry there.	GreLI	2017-03-11 11:48:54
654	2017-01-27 17:53:55		Zearin	2017-01-29 16:34:55
654	2017-01-29 16:35:00	Nice, thanks!	GreLI	2017-01-29 16:34:55
653	2017-01-25 14:07:34	The [node module example](https://github.com/svg/svgo/blob/master/examples/test.js) has the line `/*{ custom config object }*/`, but there is no reference to what the config object should look like. Could we get an example of that?	ohmfox
653	2017-01-29 16:19:04	Well, it's same as [in docs](https://github.com/svg/svgo/blob/master/docs/how-it-works/en.md#1-config), just in a form of JSON.	GreLI
653	2017-02-26 19:47:17	Here's part of one of mine. I use `full: true`, behaviour may be different with it off. <S_CODE_TOKEN>	nikparo
652	2017-01-24 15:01:27	This is basically just the code from @dnewcome that he've tried to merge long time ago (#368). This feature was asked a few times (#629, #65, #406, #362, ...), so I thought you could add it as a plugin. Especially because the icon-font-trend get's replaced by the just-SVG-trend: - https://css-tricks.com/icon-fonts-vs-svg/ - https://www.sitepoint.com/icon-fonts-vs-svg-debate/ - https://blog.protot…	gopeter
652	2017-01-24 15:03:51	Oh, maybe we should disable this plugin by default :-)	gopeter
652	2017-01-29 16:17:34	Why not just to add it to `convertShapeToPath`? As disabled by default option.	GreLI
652	2017-01-30 11:18:25	Because you already told @dnewcome that you don't want to include `circleToPath` conversions into `convertShapeToPath` because it doesn't optimize SVG code but makes the files bigger. To quote you: *Paths are ok, they are just written with more bytes which is opposite to purpose of optimization.* That's why I thought that this should go into an extra plugin.	gopeter
652	2017-01-30 19:15:10	Well, circles *may* be optimized, *if* resulting path will be merged with another path. So the option does make sense. It's just not guaranteed, that's why I preferred no to spend time writing it.	GreLI
652	2017-01-31 07:22:59	OK, so I'll add it to `convertShapeToPath` and you would be fine with it? :)	gopeter
652	2017-01-31 21:00:07	Yep	GreLI
651	2017-01-21 19:49:02	It may be useful for an addtional plugin to inline fills (notably gradients), too. SVGs exported from Illustrator extensively use them and they could collide with gradients of same ID in other SVGs.	strarsis
651	2017-02-02 11:54:14	It would be much easier if the new css selection features from https://github.com/svg/svgo/pull/592 could be used, querying for (linear)Gradient element by ID for its corresponding element fill attribute/style.	strarsis
650	2017-01-20 21:10:50	cc @GreLI @steveoriol similar but different to #373 found in [v0.6.6](https://github.com/svg/svgo/releases/tag/v0.6.6) I'm building a loading icon that animates endlessly by starting at 0 and continue when the last animation is complete. However the optimization seems to - ignore the second value in the begin - doesn't consider the id as being used - the id is dropped from the last animation Exam…	swilliamset
650	2017-01-29 16:15:56	Yeah, animations aren't supported well. Also, it's not that easy to fix in the current codebasee, so it will not be fixed in near future.	GreLI
649	2017-01-19 16:04:04	This is mostly notable because SVGs created with [potrace](https://en.wikipedia.org/wiki/Potrace) have `version="1.0"`. Instead, svgo appears to round the attribute to `version="1"`. SVG’s `version` attribute has never been used by browsers, so it should be safe to omit any value it contains.	tigt
649	2017-01-30 13:24:55	I use svgo to preproces a SVG for a google AMP project. Stripping `version` to `1` causes `ampvalidator` to throw following error: <S_CODE_TOKEN> `1.0` should not be shortened to `1`.	pmb0
648	2017-01-19 05:31:37	Initial implementation of #494 Please let me know if there are improvements to make. Perhaps there are more edge cases to handle and/or tests to write.	baldwmic	2017-03-25 18:41:24
648	2017-01-29 15:50:44	There are many considerations, but the main question is: what does it have with optimization? I can't accept it, if it's out of scope of SVGO's purpose. You can freely use it by yourself, of course.	GreLI	2017-03-25 18:41:24
648	2017-01-30 01:31:11	Thanks for taking a look @GreLI ## Motivation The purpose of submitting this PR is to clean up id attributes in SVG files by converting those id attributes to class attributes. If you include an SVG file with an id attribute more than once into an HTML file, that file has become invalidated because an id attribute needs to be unique. ## Application Design tools like [Sketch](https://www.sketchapp…	baldwmic	2017-03-25 18:41:24
647	2017-01-18 17:15:05	I've found a *huge* file that is bloated by a base64-encoded embedded `<image>`, *which isn't even visible*, because its `x` position is outside of the viewport. https://github.com/alecive/FlatWoken/blob/fd7d026fcbf455d42dc87aa9e43d44bfc4013cf4/FlatWoken/scalable/apps/bad-piggies.svg	pornel
647	2017-01-18 17:16:17	Well, that's nice, but in SVG 2 images will not be cropped by default :(. But yeah, it's possible.	GreLI
646	2017-01-18 13:53:01	I'm adding SVGO to [ImageOptim](https://github.com/ImageOptim/ImageOptim). https://github.com/ImageOptim/ImageOptim/blob/master/svgo/index.js * Do you have a recommended set of plugins to use? * Are there any mutually-exclusive plugins? (I could run multiple optimizations in parallel with different settings to find the best approach for each file). * Which plugins are safest to run? I'm worried t…	pornel	2017-01-18 16:33:53
646	2017-01-18 15:50:39	* Generally, I recommend all enabled by default plugins. However, some plugins like `removeTitle` are currently disabled by default because of some considerations, which I think is not the preferrable choice of most users. I'm planning to enable them, but after some rearranging of things. Also, `mergePaths` has O(n·log(n)) complexity (against number of points in paths) which is slow for large pic…	GreLI	2017-01-18 16:33:53
646	2017-01-18 16:33:53	That's very helpful. Thank you.	pornel	2017-01-18 16:33:53
646	2017-01-18 16:35:37	You're welcome.	GreLI	2017-01-18 16:33:53
645	2017-01-16 15:13:55	This test-case gives an error <S_CODE_TOKEN> error: <S_CODE_TOKEN> I guess there must be some global dirty side-effect, I'll try to see and fix maybe, but not urgent	caub	2017-02-25 20:41:08
645	2017-02-19 15:44:43	related to https://github.com/svg/svgo/pull/655#issuecomment-280926406 probably	caub	2017-02-25 20:41:08
645	2017-02-25 20:41:08	Fixed by https://github.com/svg/svgo/pull/655	caub	2017-02-25 20:41:08
644	2017-01-16 14:34:30	if there are many inline styles, style version will become shorter than the second one with attributes: <S_CODE_TOKEN> Yet SVGO returns the version with attributes Not easy to put that as a plugin, it could be done in JS2SVG I guess	caub
643	2017-01-13 12:29:38	how can i prevent the SVG id attribute from being removed ?? (i am usin imagemin with svgo plugin..) the following options do not work: <S_CODE_TOKEN> <S_CODE_TOKEN>	koraysels
643	2017-01-13 14:18:23	With CLI `--disable=cleanupIDs` should work. What about imagemin I'd suggest to ask its authors. Try to spell it as `cleanupIDs` for starting point.	GreLI
643	2017-01-15 22:45:05	I tried spelling it ``cleanupIDs`` to no avail.. looks like the options do not pass on to the actual imagemin process...	koraysels
642	2017-01-12 21:54:15	I created a GUI app that uses SVGO internally after noticing SVGO-GUI isn’t maintained anymore. [**Spritebot**](https://github.com/thomasjbradley/spritebot) It does optimization as well as prettification of code. I was inspired by SVGO-GUI & SVGOMG. The new features that it adds over those two apps are: batch processing, which SVGOMG doesn’t do & the ability to generate SVG sprite sheets for use …	thomasjbradley
642	2017-01-16 03:32:17	Just used the tool--very nice! Well done!	jadchaar
641	2017-01-12 11:42:15	Add the missed possibility to pass a `JSON` string to `--config` argument solves #636	elrumordelaluz	2017-01-12 16:49:53
641	2017-01-12 15:26:53	Nicely done, @elrumordelaluz! This would also address #598 :)	waldyrious	2017-01-12 16:49:53
640	2017-01-09 11:05:37	It's initial implementation of `removeUnusedStyles` plugin ([feature request](https://twitter.com/SaraSoueidan/status/817820467067293696)). Plugin collects usage data and removes styles from `<style>` having selectors that contain id, tag or class name never used in document. [CSSO usage data](https://github.com/css/csso#usage-data) filtering feature is using. Plugin can be disabled through setti…	lahmatiy	2017-01-31 20:59:43
640	2017-01-10 12:14:11	That's a very nice proposal! Regarding your questions: * Yes, both plugins are quite similar and using CSSO. This plugin will also minify styles, as I far as I see, even if the other one is disabled, so no sense in making them separate. * I don't see a reason to not make it enabled by default, so yes, I think it should be enabled as well, as all current options. * The only point is the presence o…	GreLI	2017-01-31 20:59:43
640	2017-01-12 12:01:54	@GreLI - Plugins are merged - Enabled by default - Doesn't remove unused styles when document has a <script> element or on* attribute. `usage.force` option to force removal - Now it's ok. Feel free to make up a code style and related after merge ;)	lahmatiy	2017-01-31 20:59:43
640	2017-01-18 19:22:06	Any comments? Why not to merge?	lahmatiy	2017-01-31 20:59:43
639	2016-12-30 08:08:46	I have had great use of your script. This is my last challenge. Some of the icons have a lot of code like this. Can I do something with your script to get rid of this? ![problem](https://cloud.githubusercontent.com/assets/10594806/21561653/bea6abc8-ce6f-11e6-99d1-f72429674445.jpg) <text x="729.64" y="231.36"> </text> <text x="1310.91" y="151.36"> </text> <text x="239.33" y="-29.9"> </text> <text …	erikdubois	2017-01-11 12:57:06
639	2017-01-09 11:11:29	@erikdubois [`removeEmptyText`](https://github.com/svg/svgo/blob/master/plugins/removeEmptyText.js) (_active_ by default) didn't work for you?	elrumordelaluz	2017-01-11 12:57:06
639	2017-01-11 12:57:06	close for now - Upon next cleaning cycle I will get back to you if this is still relevant	erikdubois	2017-01-11 12:57:06
638	2016-12-22 17:04:38	I have this config: <S_CODE_TOKEN> shouldn't this clean an invisible path like: `<svg viewBox="0 0 16 16" xmlns="http://www.w3.org/2000/svg" fill-rule="evenodd" clip-rule="evenodd" stroke-linejoin="round" stroke-miterlimit="1.41"><path fill="none" d="M-107.52-76.8h407.25V32.84h-407.25z"/></svg>` It doesn't	caub	2017-01-09 12:59:00
638	2017-01-09 11:25:19	@caub the fact that there is a `<path>` with attribute `fill` and the value `none` doesn't means is useless, since `fill=none` is useful to show the `stroke` and so on. I think because of this, the author (@deepsweet) checks if there is an attribute `fill` but with value different than `none` [here](https://github.com/svg/svgo/blob/master/plugins/removeUselessStrokeAndFill.js#L38)	elrumordelaluz	2017-01-09 12:59:00
638	2017-01-09 12:59:00	ok, thanks much, I see	caub	2017-01-09 12:59:00
637	2016-12-19 11:20:57	In addition to the current behavior, the following options were added: 1) Set a color that should be replaced to `currentColor`, for example `convertColors: { currentColor: '#030303' }`, so all fills and strokes with `#030303` color value will be replaced to `currentColor`. 2) Set a color(s) to be replaced using a regexp, for example `convertColors: { currentColor: /#FF.{4}/ }`, so all colors wit…	AlimovSV	2016-12-20 06:36:48
637	2016-12-28 17:47:27	Hi, I have a file: <S_CODE_TOKEN> After `convertColors`, it also convert `fill="white"` to `fill="currentColor"`. The output is <S_CODE_TOKEN> I use gulp with the option: <S_CODE_TOKEN> Could you help with this?	ganlanyuan	2016-12-20 06:36:48
637	2016-12-29 05:08:33	Looks like you use svgo version without this commit (old behaviour was exactly what you described, just `#000000` treated as `true`). I tested your file locally, the result is as expected - `fill` color stay unmodified, `stroke` replaced with `currentColor`.	AlimovSV	2016-12-20 06:36:48
637	2016-12-29 12:14:24	@AlimovSV thanks, waiting for SVGO new version to be released	ganlanyuan	2016-12-20 06:36:48
636	2016-12-19 10:35:51	I can't seem to figure out how to pass a param to a plugin when using the command line. Specifically I want to tell `convertColors` to set `currentColor` to `true`. The only way I found to do this is to create a config-file. But I'm hoping that there's a simpler inline-way of doing it?	jkelstrup	2017-01-12 14:00:20
636	2017-01-12 11:29:42	@jkelstrup looking at the `coa` code seems that there's a way to pass a _config_ String `JSON` formatted. Something like (tested and it works for me): <S_CODE_TOKEN>` I think could be added into CLI helps.	elrumordelaluz	2017-01-12 14:00:20
636	2017-01-12 14:00:20	Thanks a lot @elrumordelaluz ! This might not be the prettiest of CLI-interactions, but it does exactly what I was looking for! I'm gonna close this issue. If others could find it useful to see this improved, I think a new issue should be opened for that.	jkelstrup	2017-01-12 14:00:20
636	2017-01-12 14:23:01	yes @jkelstrup, absolutely agree about > might not be the prettiest and > new issue should be opened for that.	elrumordelaluz	2017-01-12 14:00:20
635	2016-12-15 20:41:20	A SVG exported from an Illustrator document (Illustrator CC 2017) uses `<image/>` elements. Each `<image/>` element is inside a `<g></g>` element with a `clip-path` property by css class. When the collapseGroups plugins collapse the group, the `<image/>` element inside gets the `clip-path` of that group assigned. This results in the `<image/>` elements not being visible anymore (its dimensions + …	strarsis
634	2016-12-15 02:10:39	A SVG exported from an Illustrator document (Illustrator CC 2017) uses the `xml:space="preserve"` attribute on a `tspan`-element. svgo plugin 'removeUnknownsAndDefaults' removes this attribute. This results in a visual change, the extra white space that is intentionally there isn't shown anymore. Chrome, Firefox and Internet Explorer 11 show no whitespaces anymore. In [plugins/_collections.js](ht…	strarsis
633	2016-12-13 22:10:10	- browser bundle - promise api: <S_CODE_TOKEN>	caub	2017-03-25 18:47:58
633	2017-03-21 18:56:26	added below a commit to round viewBox to floatPrecision too, simplified removeViewBox plugin, I can make it a separate PR later when more time Also we should use this to Math.round to round values: <S_CODE_TOKEN> it's faster than toFixed, and I can't think of a reason to keep trailing zeros? (2.30 instead of 2.3)	caub	2017-03-25 18:47:58
633	2017-03-25 18:47:58	I'm afraid it's too much change to accept. I don't want to stick to webpack or any compiler to keep code base as simple, compact and effective as possible. Lazy plugins requiring, when plugins are loaded only when needed, also follows this goal. Unfortunately, I don't know a graceful way to make it compatible with non-Node.js environment. Hopefully, there'll be a solution in future like new modul…	GreLI	2017-03-25 18:47:58
632	2016-12-07 11:33:32	I make `svgo --enable convertStyleToAttrs -f . -o ./opt` , but to see the output folder files tagged with `style` and` class` at `paths` what am I doing wrong? ))	nicothin	2017-01-09 12:04:04
632	2017-01-09 11:01:32	@nicothin`convertStyleToAttrs` plugin converts the `style` attribute form each node, not the classes referenced from `<style>` ~ [Example](https://github.com/svg/svgo/blob/master/plugins/convertStyleToAttrs.js#L34-L51)	elrumordelaluz	2017-01-09 12:04:04
631	2016-12-07 09:49:24	Hi, I need some help with the multipass and precision command in grunt: There are any way to use multipass and precision options? I tryed: <S_CODE_TOKEN> without sucess... any tips? Reference: https://github.com/sindresorhus/grunt-svgmin/issues/55	kellerkichel
631	2016-12-07 11:29:20	Hum, I think this is really usefull. If i use "https://jakearchibald.github.io/svgomg/", the svg gets smaller, but if i use svgmin at grunt, gets bigger than "https://jakearchibald.github.io/svgomg/". There's a way to set Multipass and Precision on it?	romuloinnocencio
630	2016-12-03 01:01:34	Every time Refreshing the project, the array `buildSteps.itemsToProcess` value in config.codekit3 changes silently — all the elements in this array is re-ordered. ![Diff of config.codekit3](https://cloud.githubusercontent.com/assets/3247876/20855302/e4a1b3ac-b936-11e6-8083-21ade645b3ff.png)	realfish	2016-12-03 01:04:41
630	2016-12-03 01:04:41	Sorry for mistaking a repo.	realfish	2016-12-03 01:04:41
629	2016-12-01 11:23:05		pfan123
628	2016-11-30 19:16:54	It would be nice if _cleanupListOfValues_ could work on `rgba()` values... removing unnecessary spaces and leading zeros. Not sure if rounding to the specified precision would be necessary, but it would be nice if `rgba(10, 20, 30, 0.4)` could turn into `rgba(10,20,30,.4)` .	peternowell
627	2016-11-29 12:26:40	Hi there. I need a SVG without any classes. The reason for this is that I'd like to change for example colors (stroke) of some elements via JavaScript (snap.svg). However when a stroke is defined via a class for this element it has a higher priority than the elements attribute. So the best way would be if I can somehow apply the class attributes to the corresponding element and delete the class c…	erazor83
627	2016-11-30 17:30:00	Unfortunately, svgo doesn't parse styles for now (except inlining `style` attribute).	GreLI
627	2017-03-21 13:06:38	Related PR: https://github.com/svg/svgo/pull/592	strarsis
626	2016-11-29 07:23:04		ehmicky	2016-11-30 17:28:23
625	2016-11-23 09:20:36	Adding the plugin with this spelling to the config file caused a case sensitive file system to trip. Took a while to figure this out ;)	s0meone	2016-11-23 18:58:33
625	2016-11-23 18:58:44	Nice catch!	GreLI	2016-11-23 18:58:33
624	2016-11-20 18:16:32	"**Flatten Transforms**" option is available in SVG editors like _Affinity Designer_ (~$40 / Mac) and it is very useful. It also improve performances of SVG rendering because coordinate transforms are precalculated. <img width="144" alt="ppg1q" src="https://cloud.githubusercontent.com/assets/713559/20465075/6b55e404-af55-11e6-97e5-0d0766561538.png"> Please add this option to SVGO.	Emasoft
624	2016-11-20 18:18:31	What does it do? If you mean applying transforms to paths then SVGO already does that when it possible.	GreLI
624	2016-11-20 18:30:07	It flattens the transforms of all elements (including elliptical arcs, gradients, text and tspan) concatenating the cumulative transforms of all parents since the root node and applying the resulting matrix to the leaf elements (rects are converted to polygons to allow that). When not possible to completely eliminate the transform (for edge cases like some filters on groups), the children element…	Emasoft
624	2016-11-20 18:31:13	Well, SVGO does something of that.	GreLI
624	2016-11-20 18:34:10	It does a very little of this, actually. Transforms in the output file are still too many compared to Affinity Designer exported svg file.	Emasoft
624	2016-11-20 19:12:06	It'd be more helpful if you provide such examples. Also, there was a bunch of bugs with incorrectly moved transforms, so one need to be careful with them.	GreLI
624	2016-12-06 19:14:35	Here's some examples of what I think @Emasoft is talking about: Input: <S_CODE_TOKEN> Output: <S_CODE_TOKEN> Should be: <S_CODE_TOKEN> Input: <S_CODE_TOKEN> Output: <S_CODE_TOKEN> Should be: <S_CODE_TOKEN>	steadicat
624	2017-03-10 22:45:22	Any update on this? This is a much needed feature because it allows to copy paste any xml node from an svg file to inline html without having to copy all parents nodes.	Emasoft
624	2017-03-11 16:48:38	I'm planning such an operation, but no updates yet.	GreLI
623	2016-11-15 10:07:42	Is there any way to pass in the filename of the current svg into a plugin ? The reason why i need this is because a lot of our svgs are exported from illustrator and have style tags with class names like `.st0 {} .st1 {}`. This causes a issues when we use a lot of svgs in a single page, as the styles get overriden. An easy way to solve this would be to replace a class like `.st0` to `.svgName0`..…	harrisjose
623	2017-02-21 10:02:10	+1. I recently added an auto prefixing feature for `defs` to https://github.com/BohemianCoding/svgo-compressor, based on the SVG filename, and was considering sending a pull request to make it "native" to SVGO.	bomberstudios
623	2017-02-22 06:07:23	Even though I mostly don't have this issue these days ( we just started using attributes or inline styles when exporting svgs ), I'd still love to see this being natively supported in svgo.	harrisjose
622	2016-11-10 23:37:31	Warning: Error: ENOENT: no such file or directory, open 'F:\Source\node_modules\svgo\.svgo.yml' getting the error when installed with yarn package manager.	bonesoul	2016-11-20 17:12:44
622	2016-11-12 19:17:39	`svgo/lib/svgo/config.js` [reeds](https://github.com/svg/svgo/blob/master/lib/svgo/config.js#L31) `${__dirname}/../../.svgo.yml`, so the target file should be `svgo/.svgo.yml`. It seems like something went wrong.	GreLI	2016-11-20 17:12:44
622	2016-11-16 20:39:40	I noticed this problem with Yarn after someone had run `yarn clean`. Deleting the `.yarnclean` file, deleting `node_modules`, then re-running `yarn` fixed it.	chrisvfritz	2016-11-20 17:12:44
622	2016-11-17 19:28:44	Confirming @chrisvfritz fix. Thanks.	pcwa-ahendricks	2016-11-20 17:12:44
622	2016-12-05 23:18:24	@chrisvfritz confirming as well. thank you kindly.	aap82	2016-11-20 17:12:44
622	2016-12-29 21:33:43	@chrisvfritz Confirmed! I faced this issue unexpectedly when trying to use css-loader with webpack....	teonik	2016-11-20 17:12:44
622	2017-01-19 09:05:01	@chrisvfritz Thanks !	valotvince	2016-11-20 17:12:44
622	2017-02-05 23:32:56	For whatever reason this fix doesn’t work for me.	brandondurham	2016-11-20 17:12:44
622	2017-02-08 17:20:57	Is there a way that we can make this library more compatible with Yarn so that this fix is not needed?	damassi	2016-11-20 17:12:44
622	2017-02-24 14:23:55	There's an open issue regarding `*.yml` files in `.yarnclean` at yarnpkg/yarn#2276	zrrtcs	2016-11-20 17:12:44
622	2017-03-04 19:44:07	@chrisvfritz Worked for me, too. Thanks!	khzaw	2016-11-20 17:12:44
622	2017-03-05 12:21:58	Thanks for the fix @chrisvfritz ! Just saved me a lot of trouble.	matthieusb	2016-11-20 17:12:44
622	2017-03-23 17:06:32	Thanks @chrisvfritz and @zrrtcs. Removing `*.yml` and ` .*.yml` (and any other entries that should not be deleted) from my `.yarnclean` file fixed my issues.	pearman	2016-11-20 17:12:44
622	2017-03-26 05:09:27	@chrisvfritz Thanks！	bytedaring	2016-11-20 17:12:44
621	2016-11-03 23:02:54	### The Problem: If you use the CLI to provide an output path for the optimized file, but the folder where that output file is to be created does not exist, SVGO will exit normally (code 0) but no output is created. ### Expected Result: 1. SVGO should create the folder where the output file is to be written if that folder does not exist. 2. If creation of that folder fails, SVGO should exit with …	bdkjones
621	2016-11-03 23:03:22	This one is related to #618.	bdkjones
620	2016-11-02 19:24:35	I had to look in GitHub issues to see how others were able to pass plugins for programmatic usage. Maybe you could add another example to examples folder showing plugins usage. <S_CODE_TOKEN>	niftylettuce
620	2016-11-20 17:12:03	Have you more concrete suggestions?	GreLI
620	2016-11-22 14:32:17	I've got a similar question ... **How do you enable plug-ins via command line?** Everything I tried didn't work I'm particularly interested in - **removeAttrs** - removeTitle - cleanupIDs - collapseGroups - removeStyleElement - mergePaths What I'm trying to do is cleaing up Illustrator asset SVGs as good as possible. However, I couldn't find any examples online. Maybe you could add some more exam…	emkayy
619	2016-11-02 18:31:05	I looked at the example here <https://github.com/svg/svgo/blob/master/examples/test.js#L15> and I didn't see an error argument available in the callback, nor did I find any documentation on this. Can you please elaborate and update the docs?	niftylettuce
619	2016-11-03 07:55:49	I was experimenting with `svgo` in case I wanted to use it for this package I just released https://github.com/crocodilejs/custom-fonts-in-emails.	niftylettuce
618	2016-10-23 20:53:07	When svgo encounters a SVG parse error, it does not exit with an error code. <S_CODE_TOKEN>	engina
618	2016-10-23 23:27:55	+1. I just wasted a lot of time trying to figure out what was going on before I realized SVGO incorrectly returns `0` when the option parsing fails. Any chance this can be addressed soon?	bdkjones
617	2016-10-19 21:58:49	This makes SVG smaller when urlencoded - https://codepen.io/tigt/post/optimizing-svgs-in-data-uris	techtonik
616	2016-10-17 15:54:07	Hey! I've created Telegram Bot for SVGO. I think that Telegram is a great platform for infinite number of useful tools. This one is among them.	maksugr	2016-11-13 09:43:49
615	2016-10-17 09:35:12	Did you see this bug on FF? http://stackoverflow.com/questions/24806913/how-can-i-refer-to-an-internal-gradient-definition-inside-an-svg-sprite-symbol Have you some options or issue for this?	Muskos
615	2016-10-17 18:38:27	No, I didn't encountered it. Is it actual? Firefox is gradually updating including graphical stuff like this.	GreLI
615	2016-10-18 08:06:42	It's actual. You can try: http://codepen.io/Muskos/pen/dpjvvj bad http://codepen.io/Muskos/pen/WGaGmN good Or mb you have another solution?	Muskos
614	2016-10-14 18:23:53	This fixes #504. There are definitely pros and cons to doing this, and am interested to hear your thoughts on what is best for the svgo project. My opinion, of course, is that this the pros outweigh the cons, but I can see the other side too. **Pros:** 1. This makes svgo compatible with JSPM. Up until now, anybody who uses jspm and depends on svgo (directly or indirectly) has to create a configur…	joeldenning	2016-11-13 09:43:15
614	2016-10-14 18:35:27	Looks like the [build is failing](https://travis-ci.org/svg/svgo/jobs/167721725#L647) only in node 6. The tests passed but after the tests coverall failed and I'm not sure exactly why. Any ideas on why I'm getting `Bad response: 422 {"message":"Couldn't find a repository matching this job.","error":true}` from the node 6 build?	joeldenning	2016-11-13 09:43:15
614	2016-10-15 16:52:10	That happens sometime. Dont't worry, it should be ok.	GreLI	2016-11-13 09:43:15
614	2016-11-13 09:43:15	I don't like the implementation since it loads all plugins including non-used one. It'll certainly slow down svgo execution for all users which I cannot accept. Also I cannot verify that it solves the issue. Is there a less kludgy solution?	GreLI	2016-11-13 09:43:15
613	2016-10-13 22:48:02	expected behavior: `{` and `}` are encoded as `%7B` and `%7D` actual behavior: `{` and `}` are not encoded at all and are included raw. #### Example: This file is already encoded and has style rules that includes `{` (`%7B`): <S_CODE_TOKEN> running cssnano with svgo enabled, the `{` character gets decoded from `%7B` <S_CODE_TOKEN> but disabling svgo, the `{` character stays encoded, as it should …	pabo
613	2016-11-26 01:49:37	Could this module be useful for safe url-escaping?: [inline-urlescape](https://github.com/strarsis/inline-urlescape)	strarsis
612	2016-10-12 02:36:41	This adds a plugin that transforms a given SVG to make it accessible. It allows passing `title` and/or `desc` and references them via `aria-labelledby` in the SVG element. <S_CODE_TOKEN> with the plugin and a setting of <S_CODE_TOKEN> becomes: <S_CODE_TOKEN> More info, see: - https://www.paciellogroup.com/blog/2013/12/using-aria-enhance-svg-accessibility/ - https://www.sitepoint.com/tips-accessib…	joscha	2016-11-12 18:38:39
612	2016-11-04 00:52:10	@GreLI is there anything I can do to get this merged?	joscha	2016-11-12 18:38:39
612	2016-11-11 04:05:33	Hmm, I'd really like to get this in - is there anyone here that is willing to start a conversation about it?	joscha	2016-11-12 18:38:39
612	2016-11-12 18:38:39	Sorry, I'm rather busy lately. However, I have to say that your PR doesn't have anything related to the purpose of optimization SVGs. People mostly removing titles, etc. There is already too many plugins polluting the scope. Fell free to use it on your own I just can't accept it since it's off the way.	GreLI	2016-11-12 18:38:39
612	2016-11-12 22:00:49	It does a very special optimization which is not related to size, correct, but makes the SVG itself accessible when used within a web context (e.g. as an inline icon for example), but I understand what you mean - too bad - anyway this plugin and a few more related to using SVGs in an inline context can be found here then: https://bitbucket.org/atlassian/atlaskit/src/3eaaa649f0b644a36f451ceed82409…	joscha	2016-11-12 18:38:39
611	2016-10-10 09:05:03	I tried to test my plugin with the old docs and it was not working so after I had a look into some other plugins I decided to update the docs here a little bit.	JonathanStoye	2016-10-11 15:22:10
611	2016-10-11 15:22:25	Nice gotcha! Thanks!	GreLI	2016-10-11 15:22:10
610	2016-10-08 19:57:57	When processing svg files that make use of [svg-stacks](http://xn--dahlstrm-t4a.net/svg/structure/svgstack-usage.html) or [view elements](https://betravis.github.io/icon-methods/svg-sprite-sheets#with-a-custom-view) cleanupIDs plugin would either leave the file untouched (when `<style>` is present) or delete all ids from `<view>` elements. I have added **force** (false by default) parameter to **…	Velenir	2017-01-31 20:58:26
609	2016-09-30 18:57:16	I was wondering if you were open to me rewriting the argument parsing logic using a library other than coa? It's unlicensed, which makes using it in our (Google's) tooling impossible. I have opened an issue on their repo (veged/coa#64), but it doesn't seem likely to be resolved quickly based on their level of activity. Ideally I'd like to depend on a library that already exists in your transitive…	shyndman
609	2016-10-01 08:49:20	Well, [package.json](https://github.com/veged/coa/blob/master/package.json) there says it has MIT license.	GreLI
608	2016-09-30 10:05:11	So that is a plugin that removes style tags and adds their content to the elements via their classes according to the parameters as inline style or as attributes. In addition I updated the testing part in the docs.	JonathanStoye	2016-11-13 09:39:22
608	2016-10-01 08:50:28	Seems like it duplicates #592	GreLI	2016-11-13 09:39:22
608	2016-10-04 12:40:58	@GreLI: didn't looked into the pull requests first. We needed it, so I wrote it and thought I should wrap things up and make a PR here. So if you don't need the plugin, should I create a separate PR for the docs update only?	JonathanStoye	2016-11-13 09:39:22
608	2016-10-06 16:22:54	@strarsis are you still working on #592?	katspaugh	2016-11-13 09:39:22
608	2016-10-06 18:55:28	@katspaugh: The plugin should also inline only when the selector matches once, otherwise not. This part is not completely implemented yet in the [localStyles](https://github.com/svg/svgo/pull/592) plugin. [juice](https://github.com/Automattic/juice/) is used internally because it already solved the inlining complexities and is well tested for this. Adding the feature to inline only when selector …	strarsis	2016-11-13 09:39:22
608	2016-11-13 09:39:22	Certainly this is not fully-fledged plugin, so it can be accepted.	GreLI	2016-11-13 09:39:22
607	2016-09-28 13:43:52	It would be great if unchanged files would stay untouched. it is really a pain to work with git up to now because every svg in the directory gets touched regardless if there where any changes to it or not. I am never certain if only the right ones got changed. Really loving svgo though.	JonathanStoye	2016-11-16 13:25:59
607	2016-11-16 13:27:55	I seems like under some circumstances the attributes just get reordered which is a change even thought it is not really changing the svg.	JonathanStoye	2016-11-16 13:25:59
606	2016-09-27 13:19:02	I have a plugin that uses `.createContentItem` - I expected `this` to be the `SVGO` object instance, but it is not. As a workaround I create an additional SVGO instance in the plugin itself, but I think ideally the `fn` function would be bound to the SVGO instance it runs on. Any reason this is currently not done?	joscha	2016-09-27 14:19:50
606	2016-09-27 14:00:18	Well, SVGO is for optimizing, thus creating items contradicts its purpose. `.createContentItem` method was exposed for external usage. You can workaround by using `constructor` property: <S_CODE_TOKEN> Also there is `clone` method (used by SVGOMG).	GreLI	2016-09-27 14:19:50
606	2016-09-27 14:19:50	ah, great, that works, thanks! I have an optimization step that makes an SVG accessible (it creates an `aria-labelledby` attribute and adds a `<title>` and `<description>` element. Not necessarily a performance optimization, but still an optimization in a sense.	joscha	2016-09-27 14:19:50
605	2016-09-27 10:11:25	I am using the grunt-svgmin 4.0.0 plugin to compress my svg sprites, and for some reason, when I compress only certain files, it deletes everything but a single `<svg />`. I have no Idea what is happening and how I can fix it. I have tried using different options or using no options whatsoever, and it all workes for some files, but for certain it doesn't. Could it have something to do with my svg…	nachtfunke	2016-09-28 08:02:59
605	2016-09-27 12:21:49	Perhaps, you have some misconfiguration. E.g. someone thoughtlessly enables all plugins, most of which are destructive and used for their very own purpose. Maybe you have not SVG pictures, but some sort of sprite/image library where all elements are hidden and used elsewhere. Such elements are removed by default by plugins like `removeUselessDefs`. In such a case it must be disabled (see `--disab…	GreLI	2016-09-28 08:02:59
605	2016-09-28 08:02:59	Thanks! In the Grunt Task I defined `removeUselessDefs: true`, and with svg-store I applied a class `hidden`to the svg-element, it seems as if in some cases that led to that problem.	nachtfunke	2016-09-28 08:02:59
604	2016-09-27 00:58:32	If I have my own plugin, like: <S_CODE_TOKEN> how can I pass a parameter (the callback) at runtime in a clean way? Currently I am doing this: <S_CODE_TOKEN> but that doesn't seem to be too sane - ideally I would pull in the plugin but not alter the class instance itself, but only the plugin that I actually pass to the SVGO object. I can't find how to do this in the docs - any hints?	joscha	2016-09-27 13:04:25
604	2016-09-27 09:22:22	I guess this should work: <S_CODE_TOKEN>	GreLI	2016-09-27 13:04:25
604	2016-09-27 09:49:30	@GreLI this works only for built-in plugins - how do I load/add my custom one with a predefined name like `callbackOnDefinedFill`?	joscha	2016-09-27 13:04:25
604	2016-09-27 09:58:21	There is no difference of defining custom and predefined plugin. I've skipped part before `const` in my example—it's same as yours.	GreLI	2016-09-27 13:04:25
604	2016-09-27 10:15:06	mine is es6 short notation, which makes it a: <S_CODE_TOKEN> meaning that the key is a string `'callbackOnDefinedFill'` and the value is the plugin object. Yours is only a string key with a JSON object. The plugin is not part of the equation any more and hence can not be picked up unless I tell SVGO somehow that behind the name `'callbackOnDefinedFill'` there is the plugin `callbackOnDefinedFill`…	joscha	2016-09-27 13:04:25
604	2016-09-27 12:08:17	That object contains params that are passed to the plugin. I don't understand your question.	GreLI	2016-09-27 13:04:25
604	2016-09-27 12:14:46	Your sample has a defined key in the JSON object. How does svgo know where to get the according plugin code?	joscha	2016-09-27 13:04:25
604	2016-09-27 12:23:00	It's being passed through `fn` option.	GreLI	2016-09-27 13:04:25
604	2016-09-27 12:44:09	@GreLI Yes, sure, but your code: <S_CODE_TOKEN> does not pass the plugin in anywhere - apart from the `plugins` array not even taking a named key like that. If I assume you meant: <S_CODE_TOKEN> which would be allowed by SVGO, it still would just be a plain JSON object with a key named `callbackOnDefinedFill`, but the plugin has not been loaded.	joscha	2016-09-27 13:04:25
604	2016-09-27 12:54:13	I suppose <S_CODE_TOKEN> would work without altering the required plugin, I think I was just hoping for something like: <S_CODE_TOKEN> or similar.	joscha	2016-09-27 13:04:25
604	2016-09-27 13:02:15	> Yes, sure, but your code:… does not pass the plugin in anywhere Yep, forgot it. I'm afraid there is no another way.	GreLI	2016-09-27 13:04:25
604	2016-09-27 13:04:22	OK, I will just use `Object.assign` for now then, thank you @GreLI!	joscha	2016-09-27 13:04:25
603	2016-09-23 03:57:34	Translate to Korean	primeiros	2016-09-27 08:30:08
603	2016-09-23 03:59:45	[![Coverage Status](https://coveralls.io/builds/8016903/badge)](https://coveralls.io/builds/8016903) Coverage remained the same at 89.005% when pulling **e136a72b448f100fd0920d58bd6cacfdf67cfce1 on primeiros:patch-1** into **04fa1d5e8364d404b4772552805e3f2610c87b71 on svg:master**.	coveralls	2016-09-27 08:30:08
602	2016-09-20 22:13:14	Requiring a different Node engine should be considering a breaking change. An environment where this package worked without issue and now has an issue should be considered a major version upgrade. Please republish the latest release as a major, not minor release.	leifdalan	2016-09-27 08:26:03
602	2016-09-21 05:09:15	This broke our builds. `css-loader` uses `cssnano` uses `postcss-svgo` uses `svgo`. And we did not even changed the version of `css-loader` as we are using strict version numbers[*](https://github.com/koding/koding/blob/master/client/package.json#L122) Not sure what is the best solution.	usirin	2016-09-27 08:26:03
602	2016-09-21 06:20:56	Versions below 0 don't follow semver. Why not just use modern environment? Node 0.10 is waaay outdated and buggy.	GreLI	2016-09-27 08:26:03
602	2016-09-21 07:57:01	Btw, Node 0.10 will be officially completely unsupported in 10 days.	GreLI	2016-09-27 08:26:03
602	2016-09-21 16:06:23	@GreLI Some of us are not afforded the opportunity to use .12+. A build server I am required to use is locked in at .10 for instance. A change from .10 for a lot of people is just not feasible whereas bumping this package by a major release so that we can be stuck in our archaic ways would not require much effort.	pmwisdom	2016-09-27 08:26:03
602	2016-09-21 18:18:54	What is blocking svgo's usage of semver at this point? Bumping to v1.0.0 would be a very welcome change as modules like https://github.com/ben-eb/gulp-svgmin, https://github.com/ben-eb/metalsmith-svgo & https://github.com/ben-eb/postcss-svgo (and a ton of others) could benefit from new features without requiring manual version bumps. It's been 4 years since the initial release, after all. 😄	ben-eb	2016-09-27 08:26:03
602	2016-09-22 15:02:48	@GreLI so let's use semver? every breaking change is a major bump (positive integers are still free), every new feature is a minor and every fix is a patch. well, 4 years ago this was not so popular :) v1.0.0 FTW.	deepsweet	2016-09-27 08:26:03
602	2016-09-22 15:51:53	Yep broke our builds too	palmerj3	2016-09-27 08:26:03
602	2016-09-22 18:02:54	@deepsweet, was thinking about it too. I think yeah, it's mature enough. Most bugs fixed, but what disturbs me is that SVGO still doesn't understand CSS.	GreLI	2016-09-27 08:26:03
602	2016-09-22 18:17:22	@GreLI supporting CSS in its basic form could be v1.1 or whatever minor version bump if it doesn't break backward compatibility or something. so imo it's time for 1.0 for sure.	deepsweet	2016-09-27 08:26:03
602	2016-09-22 18:19:47	@deepsweet right.	GreLI	2016-09-27 08:26:03
602	2016-09-26 16:06:59	Ditto. We don't have the ability to upgrade our Node version yet. Builds for ANYONE using Node 0.10.x and css-loader are broken now.	orbiteleven	2016-09-27 08:26:03
602	2016-09-26 17:33:09	Guys, how hard can it be to make another release and fix 0.10.x users' problems as well?	usirin	2016-09-27 08:26:03
602	2016-09-26 17:50:08	btw why all your builds are broken if there was a minor version bump while a major number is still zero? > Major version zero (0.y.z) is for initial development. Anything may change at any time. > http://semver.org/ this is why we have that special behaviour of `^`-range: > Caret ranges are ideal when an author may make breaking changes between 0.2.4 and 0.3.0 releases, which is a common practice…	deepsweet	2016-09-27 08:26:03
602	2016-09-26 17:55:34	in other words: dropping Node.js 0.10 was a breaking change for sure, no doubt about it. but it's totally allowed to make that only with minor version number while major one is zero.	deepsweet	2016-09-27 08:26:03
602	2016-09-26 18:06:27	It looks like at least for my build, it is due to `postcss-svgo`'s recent version bump: https://github.com/ben-eb/postcss-svgo/commit/12c10e7ae173fb5c0a3c730d61d5592d2fc154cb Perhaps I should follow up with them.	leifdalan	2016-09-27 08:26:03
602	2016-09-26 18:19:10	greenkeeper has been working hard :) builds are so green now. @GreLI could you please revert a part of commits prior to Node.js version dropping, then publish `0.7.1` (this will fix builds), then apply "breaking changes" again and publish it as `1.0.0`? it seems like we still have to do something regardless the semver discussion.	deepsweet	2016-09-27 08:26:03
602	2016-09-26 18:25:52	but greenkeeper could bump it again for you guys. or for your dependencies. and if your dependency maintainer will not bump a major version of that dependency too then things will become bad again.	deepsweet	2016-09-27 08:26:03
602	2016-09-26 18:26:15	> btw why all your builds are broken if there was a minor version bump while a major number is still zero? Problem of `npm` maybe, I haven't upgraded our `css-loader` dependency at all, and it was a fixed version (e.g doesn't include any wildchar `^`, `~`, `*`, or you name it), but still got this problem and i fixed it with forking `css-loader` to use a working version of `postcss-svgo`. Basicall…	usirin	2016-09-27 08:26:03
602	2016-09-26 19:13:52	@deepsweet, yep, will do.	GreLI	2016-09-27 08:26:03
602	2016-09-27 08:48:15	Well, v0.7.1 with the fix has been just released.	GreLI	2016-09-27 08:26:03
601	2016-09-20 13:42:20	for...of was first defined in ECMAScript 2015. This pull request replaces calls to for...of with calls to Map.prototype.forEach().	cravesoft	2016-09-21 09:43:12
601	2016-09-20 13:44:13	[![Coverage Status](https://coveralls.io/builds/7967240/badge)](https://coveralls.io/builds/7967240) Coverage remained the same at 89.005% when pulling **87f073feb793a93872242ee5554aaf9fa2f6df97 on cravesoft:master** into **4822a44f37bbbe803b710511f3b038cf9e21970d on svg:master**.	coveralls	2016-09-21 09:43:12
601	2016-09-20 17:45:39	The main reason of bumping dependencies to 0.12 is Map/Set, which are also not supported in 0.10. And I don't want to add polyfills useless for almost all. `for-of` is just syntactic sugar for better readability.	GreLI	2016-09-21 09:43:12
601	2016-09-21 09:43:12	OK, thanks for your answer. We now ask our users to install the latest nodejs from the nodesource binary repository.	cravesoft	2016-09-21 09:43:12
601	2016-09-27 08:27:48	It's been reverted (but I managed keep the fix for the original issue) in 8abdef7742e67d45ed39f677f8e808062563eb25.	GreLI	2016-09-21 09:43:12
601	2016-09-28 13:58:43	Thank you very much for keeping me informed. It does indeed work with node v0.10.29 now.	cravesoft	2016-09-21 09:43:12
600	2016-09-19 11:13:38	If a path contains elliptical arc curves ("A" or "a" SVG instruction), these segments won't be used to calculate the real path bounds. This leads to incorrect vcenter results and probably also to wrong scaling.	bummzack
600	2016-11-20 17:10:31	:disappointed:	GreLI
599	2016-09-16 08:24:28	<S_CODE_TOKEN> config: <S_CODE_TOKEN> output: <S_CODE_TOKEN> In addition, viewbox is not resized. https://github.com/svg/svgo/issues/547	breeswish
599	2016-09-18 19:12:13	Yes, the plugin is a bit outdated since it relies on the fact that paths use only relative commands, which is no true for a long ago.	GreLI
598	2016-09-14 12:52:55	This could be implemented with an option (one that says that we only want to use the explicitly enabled plugins), but I think it would make more sense to be a preset (#312). For now, the workaround that I've found is to create an empty config file, and use it in conjunction with `--enable`: `echo "plugins:" > c && svgo --config=c --enable=<plugin_name> test.svg`	waldyrious
598	2016-09-14 16:17:35	I would also like this. Sometimes I don't want _all_ the optimizations.	kevva
598	2016-09-14 17:54:03	There is config with `full: true` option exists for such a purpose.	GreLI
598	2016-09-14 18:16:00	I see, that info can be found in [docs/how-it-works/en.md#1-config](https://github.com/svg/svgo/blob/master/docs/how-it-works/en.md#1-config). However, that still requires the creation of a config file, so it doesn't change the current situation much: `echo "full: true" > c && svgo --config=c --enable=<plugin_name> test.svg` It would be nice to be able to do this in a single command. (by the way,…	waldyrious
598	2016-09-27 09:28:28	@waldyrious, you can pass config in a form of JSON in cli: <S_CODE_TOKEN> but yeah, I agree it's clumsy. Suggestions are welcome!	GreLI
598	2016-09-27 10:45:44	Uh. I was pretty sure I had tried passing a config string, but maybe the syntax was wrong and the error message led me to think that the problem was that it expected a file. I'll do some more experiments and will get back to you.	waldyrious
598	2016-09-27 14:31:33	I guess I just took the documentation's word and didn't even try a string xD I would suggest the documentation to be changed from <S_CODE_TOKEN> to <S_CODE_TOKEN> And maybe renaming the "full:true" feature to something else, since if you hadn't told me, I'd have assumed it did the opposite...	waldyrious
597	2016-09-14 10:08:22	Here's a diff: https://www.diffchecker.com/oofyWgas	waldyrious
596	2016-09-11 20:44:04	I think we could skip writing explicitly the the `--pretty` when `--indent=4` is used.. <S_CODE_TOKEN> Thas is also very clear that the intention is to prettify the file with 4 spaces <S_CODE_TOKEN>	lipis
596	2017-02-02 13:23:50	I suppose it is bad idea, because it will break code like this js2svg : { pretty: config.isDevelopment, indent: 2 }	Nejik
596	2017-02-06 11:22:00	What about doing so only in command line?	GreLI
595	2016-09-08 19:34:30	First off, thank you to everyone is working on this great tool. It makes working with SVGs so much better! I'm currently trying to run a directory of icons through a gulp routine (using [gulp-svgmin](https://www.npmjs.com/package/gulp-svgmin)), and for the life of me, I cannot get the 'prefix' feature of cleanupIDs to work. My ultimate goal is to dynamically prefix IDs for all of the files. I sim…	chipcullen
595	2016-09-08 19:50:07	`prefix` option [is being used](https://github.com/svg/svgo/blob/master/plugins/cleanupIDs.js#L195) only with `minify: true`. E.g. in yours test.svg it would be “foo-a”.	GreLI
595	2016-09-08 20:03:17	Hrm - when I change my config file to: <S_CODE_TOKEN> My output is still: <S_CODE_TOKEN> So, neither option has taken. Am I misunderstanding something? Based on what you say, I would expect <S_CODE_TOKEN>	chipcullen
595	2016-09-08 20:12:24	> Based on what you say, I would expect... Well, that's what I get myself with your config. Have you applied it properly?	GreLI
595	2016-09-08 20:18:19	> Have you applied it properly? Besides the creation of the config file, and passing it via `--congfig=` in the command, is there anything else one needs to do?	chipcullen
595	2016-09-08 20:22:28	If this helps, this is what I'm seeing: ![9sdtpjgjll](https://cloud.githubusercontent.com/assets/60903/18365359/63c58450-75e0-11e6-8fd4-88371043349c.gif)	chipcullen
595	2016-11-20 14:46:00	Oh, I got it. Only used IDs are being minified.	GreLI
595	2017-01-16 20:37:04	I'd like to have this applied to unused IDs as well. I often reference IDs from outside the svg file, and would like to prefix these ids to avoid collisions. Until such a feature is available, what's a clean way to make my own custom plugin for svgmin?	jaafit
594	2016-09-08 15:47:30	<S_CODE_TOKEN> In an SVG like this, the `translate` transform could be applied to the `x` and `y` coordinates, and output it as: <S_CODE_TOKEN> Edit: it was also suggested here: https://github.com/svg/svgo/issues/419#issuecomment-137070165, so I'd add "it can be done where `x` and `y` are supported, like `image` tags."	bfred-it
593	2016-09-08 02:44:11	svgo 0.7.0 fails with the following error message on my Ubuntu 14.04.2 installation: <S_CODE_TOKEN> Usage/help shows properly when calling svgo without arguments. Installation was done with "npm install -g svgo" I tried with two different files, one created with Inkscape and the other from https://en.wikipedia.org/wiki/Scalable_Vector_Graphics - same error. Please advise what I can do :-)	alentsch	2016-09-11 08:03:20
593	2016-09-08 08:07:36	SVGO requires Node.js 0.12 or higher. Unfortunately, Ubuntu has outdated version of Node.js, so you have to upgrade it. See https://nodejs.org/en/download/package-manager/#debian-and-ubuntu-based-linux-distributions for instructions.	GreLI	2016-09-11 08:03:20
593	2016-09-11 06:16:26	Thank you GreLI, this solved my problem!!!	alentsch	2016-09-11 08:03:20
593	2016-09-11 08:03:20	You're welcome.	GreLI	2016-09-11 08:03:20
592	2016-09-06 13:40:36	This pull request adds the inlineStyles plugin for inlining styles, also correctly handling selector specificity, cascading, etc and cleaning up matched selectors. Additionally, direct CSS selector support (powered by [css-select](https://github.com/fb55/css-select), [csstree](https://github.com/csstree/csstree) and [csso](https://github.com/css/csso)) is added to the svgo jsAPI which is used by …	strarsis
592	2016-09-06 14:18:04	[![Coverage Status](https://coveralls.io/builds/7762721/badge)](https://coveralls.io/builds/7762721) Coverage remained the same at 89.005% when pulling **b68892bf182414589a923bc0e3778470220e9217 on strarsis:inlineStyles** into **4822a44f37bbbe803b710511f3b038cf9e21970d on svg:master**.	coveralls
592	2016-09-06 14:22:59	[![Coverage Status](https://coveralls.io/builds/7762826/badge)](https://coveralls.io/builds/7762826) Coverage remained the same at 89.005% when pulling **bf29ceb9469fa06cff06dde24da8099fb516acbf on strarsis:inlineStyles** into **4822a44f37bbbe803b710511f3b038cf9e21970d on svg:master**.	coveralls
592	2016-09-06 14:44:05	[![Coverage Status](https://coveralls.io/builds/7763205/badge)](https://coveralls.io/builds/7763205) Coverage remained the same at 89.005% when pulling **fe759cb2ac65ea2264bc32f648611caa108b172d on strarsis:inlineStyles** into **4822a44f37bbbe803b710511f3b038cf9e21970d on svg:master**.	coveralls
592	2016-09-06 14:48:37	[![Coverage Status](https://coveralls.io/builds/7763284/badge)](https://coveralls.io/builds/7763284) Coverage remained the same at 89.005% when pulling **8ef17ee4d6c6501ddeea93fe57dc39c703aa2d21 on strarsis:inlineStyles** into **4822a44f37bbbe803b710511f3b038cf9e21970d on svg:master**.	coveralls
592	2016-09-06 14:53:50	Coming back to the discussion in https://github.com/svg/svgo/pull/447. Should this plugin now remove all classes that a) matched some elements and have been inlined and b) aren't used multiple times among elements? Or should this go into a separate plugin just for this task, which means that this plugin only inlines, but doesn't change the style elements content and element class attributes?	strarsis
592	2016-09-06 14:54:15	[![Coverage Status](https://coveralls.io/builds/7763393/badge)](https://coveralls.io/builds/7763393) Coverage remained the same at 89.005% when pulling **5bfd49821b03271a0fa2a4cc9f49a44c1ea35e47 on strarsis:inlineStyles** into **4822a44f37bbbe803b710511f3b038cf9e21970d on svg:master**.	coveralls
592	2016-09-06 15:01:29	I think the pugin should remove inlined classes (as well as emptied `<style>` elements). There is no reason to keep them. However, if a class is used many times, probably it's better to leave it as is without inlining. If the plugin will allways inline classes, I don't think it's a good idea to make it run by default.	GreLI
592	2016-09-06 15:02:40	OK, so I will adjust the plugin to use csso ast instead and modify the css class removal logic.	strarsis
592	2016-09-06 22:50:53	[![Coverage Status](https://coveralls.io/builds/7771061/badge)](https://coveralls.io/builds/7771061) Coverage remained the same at 89.005% when pulling **46aeebedd2cd5b5d5f8b8e4fd3da26392bac0dd3 on strarsis:inlineStyles** into **4822a44f37bbbe803b710511f3b038cf9e21970d on svg:master**.	coveralls
592	2016-09-06 22:50:54	[![Coverage Status](https://coveralls.io/builds/7771061/badge)](https://coveralls.io/builds/7771061) Coverage remained the same at 89.005% when pulling **46aeebedd2cd5b5d5f8b8e4fd3da26392bac0dd3 on strarsis:inlineStyles** into **4822a44f37bbbe803b710511f3b038cf9e21970d on svg:master**.	coveralls
592	2016-09-06 22:58:15	[![Coverage Status](https://coveralls.io/builds/7771218/badge)](https://coveralls.io/builds/7771218) Coverage remained the same at 89.005% when pulling **814369dfcd7bf7d440cb7eaea9bb4157894f6970 on strarsis:inlineStyles** into **4822a44f37bbbe803b710511f3b038cf9e21970d on svg:master**.	coveralls
592	2016-09-06 23:00:30	So the plugin will now remove selectors that matched once but preserve selectors that matched multiple times in the SVG style elements content. Also, style elements which content became empty after optimization will be removed, too.	strarsis
592	2016-09-06 23:01:08	[![Coverage Status](https://coveralls.io/builds/7771257/badge)](https://coveralls.io/builds/7771257) Coverage remained the same at 89.005% when pulling **a3cec049e2baf82400c566f578a3df03cfa23d4f on strarsis:inlineStyles** into **4822a44f37bbbe803b710511f3b038cf9e21970d on svg:master**.	coveralls
592	2016-09-06 23:01:09	[![Coverage Status](https://coveralls.io/builds/7771257/badge)](https://coveralls.io/builds/7771257) Coverage remained the same at 89.005% when pulling **a3cec049e2baf82400c566f578a3df03cfa23d4f on strarsis:inlineStyles** into **4822a44f37bbbe803b710511f3b038cf9e21970d on svg:master**.	coveralls
592	2016-09-09 12:12:30	Edit: Comment doesn't apply anymore, css-select + plugin feature used instead. Tests are passing, but there may be one thing left: Selectors (including classes) of classes that match multiple times are spared by this plugin - but still inlined. I assume that it makes sense that multiple times matching selectors aren't only spared but also not inlined. For this I would have to add an issue/PR for …	strarsis
592	2016-10-05 23:15:27	Not sure the status of this PR, I came across it because I want to avoid the class/id style leakage mentioned here: https://github.com/svg/svgo/issues/296#issuecomment-127957035. It seems this plugin as currently designed would not solve the leakage problem because it does not inline selectors that match multiple times. To solve leakage it would have to always inline and always remove the `<style…	zakness
592	2016-10-06 13:11:52	Edit: @zakness: There is now an option in this plugin with which you can toggle whether it should inline everything or only selectors that match once, so you can use it now for your purposes, too: <S_CODE_TOKEN>`	strarsis
592	2016-10-06 14:34:02	Ah okay, thanks for the quick response @strarsis :)	zakness
592	2016-10-10 17:16:23	@strarsis there is one caveat with the PR to juice. Since version 3 it requires Node.js >= 4, while svgo works on 0.10 and higher (and there were complains recently when it was bumped to 0.12, so I've reverted changes). If you update dependency on juice you will not able to use the plugin on lower Node.js versions.	GreLI
592	2016-10-10 23:03:46	Edit: This comment doesn't apply anymore as cheerio has been replaced.	strarsis
592	2016-11-03 07:16:02	Are there any updates on this plugin?	diedsmiling
592	2016-11-18 16:21:18	In this plugin, juice has been replaced now with css-select which can use the svgo AST directly and gives svgo native CSS selection capabilities.	strarsis
592	2016-12-05 13:03:46	Whats the current status on this? I'm in the need for moving styles declared in a <style> tag into every corresponding <path> tag, which this plugin seems to handle, right? Will this be merged into the main repo?	martinjuhasz
592	2016-12-05 15:59:57	@martinjuhasz @diedsmiling @raphael22: You could use/try out this plugin already, but for it to be merged to svgo master, recent css-select has to be [released to npm](https://github.com/fb55/css-select/issues/72) first. For installing from this PR branch: <S_CODE_TOKEN>` Available plugin options: <S_CODE_TOKEN>` It is recommended to also run the minify Styles plugin after this one in order to fl…	strarsis
592	2016-12-09 16:09:32	Edit: Currently this plugin can also filter for mediaqueries (at-rules) (it uses 'screen' and 'normal' styles by default).	strarsis
592	2016-12-12 01:57:16	Hi there, I'm not certain if this is still a work in progress but just wanted to let you know in case you weren't aware... I tried forking your branch and ran your plugin using svgo and saw unexpected results with your plugin enabled vs. disabled. Here is a gist containing the SVGs I used/generated: https://gist.github.com/alexjlockwood/f5d65651f2357f2fc9b4781c6e124778 I ran the following command…	alexjlockwood
592	2016-12-12 05:43:52	@alexjlockwood: Yes, I have the same issue and created a test now for this. Apparently csso ast list modifications leak into previously referenced declarations. When invoking `csso.translate(...)`, declarations are incorrectly used for selectors that come afterwards. Edit: Fixed!	strarsis
592	2016-12-12 18:13:30	that's great! thanks again for this... it's going to make my life a lot easier when dealing with UXers giving me SVGs that were exported by adobe illustrator. :D btw, do you have a ball park estimate of when this will be ready to be merged?	alexjlockwood
592	2016-12-12 19:45:05	@alexjlockwood: The recent css-select has to be [released to npm](https://github.com/fb55/css-select/issues/72). Also @GreLI has to review and possibly remark/fix things. My own guess is that this is merged quite soon after css-select has been released.	strarsis
592	2017-01-14 16:29:35	Any updates on this?	alexjlockwood
592	2017-01-14 16:57:57	@alexjlockwood: Current css-select changes have to be released as package to npm yet. You can already use this plugin though by installing svgo from this PR branch (instructions above).	strarsis
592	2017-01-18 18:09:52	Great work people! Really looking forward to this becoming a default svgo plugin. What's the usual procedure and timeline for these kinds of PRs to become merged and published?	laurentvd
592	2017-01-18 18:22:45	@laurentvd: You can already use it by installing svgo from this PR branch (see instructions further above). Currently not the latest [css-select](https://github.com/fb55/css-select/issues/72) release is used but a newer commit because of features/API that are required for its usage in svgo. @GreLI: This PR can't/shouldn't be merged into svgo with a [github commit](https://github.com/strarsis/svgo…	strarsis
592	2017-01-19 10:42:26	@strarsis thanks and yes I read those instructions (which work fine). The thing is - however - that I'm using a package which uses a package which uses `svgo` ;-) You probably see my problem there. I'll wait for it to be merged, was just curious on the timeline for this.	laurentvd
592	2017-01-19 10:58:14	There is no timeline. Just when @fb55 decides to release a new version of `css-select`	martinjuhasz
592	2017-01-19 11:05:25	@martinjuhasz I've released the current state as `1.3.0-rc0`. Does that work for you?	fb55
592	2017-01-19 14:52:01	@fb55 : Thanks! Now a normal npm package can be used for css-select.	strarsis
592	2017-01-21 19:33:57	Support for pseudo classes added (previously issues with styles that use pseudo classes). Styles in pseudo classes can now be optionally selectively inlined for special purposes (e.g. ':link' + ':hover').	strarsis
592	2017-02-05 16:58:30	@GreLI : Now this could be merged, any changes required?	strarsis
592	2017-02-05 17:41:22	It's a complicated topic. Thorough review is needed.	GreLI
592	2017-02-06 00:08:21	@GreLI: I can separate the code for _css selection_ and for the _inline styles plugin_ in two PRs if necessary?	strarsis
592	2017-02-08 10:47:22	strarsis, thank you very much for your work, your plugin is indeed what we need! Hope GreLI will merge it soon	Nejik
592	2017-02-09 21:22:19	I'm in desperate need of this to be merged so that I can fully automate my webpack config in conjuction with an external svg sprite. 👍	satazor
592	2017-02-09 21:33:27	Agree, this would be super awesome to have in svgo. Software like Adobe Illustrator outputs huge/spammy SVG files, and this plugin is necessary in order to reduce the size.	alexjlockwood
592	2017-02-24 23:26:14	Hey, just wanted to let you know that I got an error when I tried to process the following svg using your plugin: https://gist.github.com/alexjlockwood/0db6f64f81eb1eb54434636155463615 The SVG has a ton of unused stuff in the `<style>` tag so I assume it has something to do with that.	alexjlockwood
592	2017-02-25 00:36:13	@alexjlockwood: The issue is caused by the [deep combinator selectors](https://www.w3.org/TR/css-scoping-1/#deep-combinator) from the CSS Scoping Module used in the styles of that SVG. css-select/css-what apparently don't support this yet (issue https://github.com/fb55/css-select/issues/81). The plugin skips now all selectors that cause issues, leaving them in for further inspection/removal.	strarsis
592	2017-02-25 00:56:15	Ahh interesting... and I figured I would also ask... does this affect the minifyStyles SVGO plugin in any way? One thing I noticed was that the inlineStyles plugin took a *very* long time to finish. This does not surprise me at all considering how many selectors are in the `<style>` tag. But I also wonder if the minifyStyles plugin could have saved a bunch of time by removing the un-used selector…	alexjlockwood
592	2017-02-25 01:20:42	I just made a little benchmark, take it with a grain of salt - compare the numbers relatively to each other. Running svgo **only** with the **inlineStyles** plugin against that particular SVG (https://gist.github.com/alexjlockwood/0db6f64f81eb1eb54434636155463615) takes about **1.3 s**econds. **minifyStyles** **before inlineStyles** actually increases the required time to about **3.5 s**econds. *…	strarsis
592	2017-02-27 02:13:18	@alexjlockwood: Normally node can only utilise a single logical cpu core, so by using a suitable task runner one could make it utilise all available logical cores. For a system with 8 logical cores that could result in 8x speed up because each core can process a SVG at the same time. The minifyStyles plugin has been modified recently and extra logic added that cleans up classes that aren't used i…	strarsis
592	2017-03-14 13:45:14	This is nice, latest csso supports also latest css-tree which allows to use new AST walking methods. In order to use latest csso, css-tree has to be released with a fix for https://github.com/csstree/csstree/issues/39.	strarsis
592	2017-03-18 19:41:01	inlineStyles plugin has now been rewritten for using latest csstree for handling the AST. Furthermore, [CSSStyleDeclaration interface](https://developer.mozilla.org/en/docs/Web/API/CSSStyleDeclaration) has been implemented for svgo jsAPI, it is possible to set/get styles on each node now with intelligent AST translation. - setProperty(propertyName, value, priority) - getPropertyValue(propertyName…	strarsis
592	2017-03-20 22:17:07	@GreLI All tests are passing.	strarsis
592	2017-03-21 15:52:40	Awesome to hear about the performance improvements! Going to try this out for myself right now. :D	alexjlockwood
592	2017-03-21 16:21:18	Hmm... first of all, I should mention that I'm working with a fork of this plugin right now, so this issue may or may not affect svgo. But I figured I'd point it out since I've forked the code and dependencies exactly and am still having trouble building in my local setup with the following error: <S_CODE_TOKEN> Any idea what might be going on here?	alexjlockwood
592	2017-03-21 16:40:57	@alexjlockwood I suggest some kind of transpiler is used and it doesn't support for `require('./file.json')`.	lahmatiy
592	2017-03-21 17:31:24	I closed+re-opened the PR for triggering a re-build, there was an issue with the coveralls web service.	strarsis
592	2017-03-21 17:38:52	@lahmatiy: I am not sure whether this is really worth the performance improvements, but one could try to pass the css-tree parsed selector tokens directly to css-select instead first translating it to a string and letting css-select parse it back to its own tokens (https://github.com/fb55/css-select/blob/e109d4b3668354542c806a6b652410f135d679ae/lib/compile.js#L33 and https://www.npmjs.com/package…	strarsis
592	2017-03-21 18:12:04	@strarsis It's not clear to me what you're asking for. Question about the performance gain? I don't think it's a bottleneck. And converting to `css-what` format is overengineering.	lahmatiy
591	2016-09-03 16:07:33	I'm having an issue very similar to #522 with the most recent version and all plugins disabled. Input: <S_CODE_TOKEN> Output: <S_CODE_TOKEN>	MacX19
590	2016-09-02 18:26:00	Hi there, I got the use case today that we used linked SVG (SVG with PNG linked to it) and I wanted to pack everything in the SVG. I do not think it is currently possible with the lib but I wrote a small script for it. I'd be glad to include it in the lib if it helps 😄 Could it be an interesting feature for SVGO? To summary: you have a folder with PNGs and one SVG which refers to all these PNGs a…	lolobosse	2016-11-20 14:33:13
590	2016-09-05 20:00:14	Hi! Thanks for your interest! Regarding your question, it's a bit out of scope of SVGO, more like a sprite builder. SVG allows to do many crazy things, but here we're focusing on optimizing images.	GreLI	2016-11-20 14:33:13
590	2016-09-08 13:43:31	Also, there are cases where is strictly important to preserve linked images. It's up to you, when importing your PNGs in your design tool, to decide if your imported image will be linked or embedded.	paulocoghi	2016-11-20 14:33:13
590	2016-09-08 13:47:28	@paulocoghi Yeah of course, I wanted to give it as an option only (not to force the user to use embedded images). The use case was that I wanted really small pictures so I took my PNGs and minified them, then I minified my SVGs and I wanted to put them back together not to create 2 HTTP Requests. But ok, I can understand that this could be out of scope 😄 👍	lolobosse	2016-11-20 14:33:13
590	2016-09-08 13:51:23	@lolobosse Now I understand you better! And, now, I think this would be interesting :smiley:	paulocoghi	2016-11-20 14:33:13
590	2016-09-08 13:51:59	For automation purposes, +1	paulocoghi	2016-11-20 14:33:13
590	2016-09-08 13:53:08	Cool, I just need to learn how the lib is structured. 😆 Let's see what I can get done in the next days. 🚀	lolobosse	2016-11-20 14:33:13
590	2016-11-20 14:33:13	Feel free to write a plugin if you want.	GreLI	2016-11-20 14:33:13
589	2016-09-01 20:04:20	Just curious if there's any way to control the execution order of plugins... I ran into a conflict where one plugin was trying target elements by `id` but the `removeAttrs` plugin had already been run—and it was configured to remove the `id` attribute! Obviously, the order the plugins are executed would make a difference in this case...	elidupuis	2016-11-20 12:54:38
589	2016-09-02 07:59:53	Plugins are being run in order they're defined in [config](https://github.com/svg/svgo/blob/master/docs/how-it-works/en.md#1-config). By default it's defined in [.svgo.yml](/svg/svgo/blob/master/.svgo.yml).	GreLI	2016-11-20 12:54:38
589	2016-09-02 15:01:23	Thanks for clarifying, @GreLI. Turns out that my issue was actually the `cleanupIDs` plugin running before the `removeElementsByAttr`—which I had configured to remove an element by ID but by that time the ID had already been removed. Easy fix was to explicitly declare the `cleanupIDs` plugin in my config _after_ the `removeElementsByAttr` plugin. I wonder if it's worth giving `removeElementsByAtt…	elidupuis	2016-11-20 12:54:38
588	2016-09-01 17:20:49	In some cases, adjacent gradient `<stop>`s with the same color value can be safely removed: <S_CODE_TOKEN>	silverwind
587	2016-08-31 08:36:29		vkhv	2017-01-31 20:01:00
587	2016-08-31 10:47:18	[![Coverage Status](https://coveralls.io/builds/7685633/badge)](https://coveralls.io/builds/7685633) Coverage remained the same at 89.005% when pulling **25d3f017a178f34429135771342006ac26f1248e on vkhv:master** into **4822a44f37bbbe803b710511f3b038cf9e21970d on svg:master**.	coveralls	2017-01-31 20:01:00
587	2017-01-31 20:01:00	Many things are wrong here.	GreLI	2017-01-31 20:01:00
586	2016-08-31 08:33:25		vkhv	2016-08-31 08:33:49
586	2016-08-31 08:41:19	[![Coverage Status](https://coveralls.io/builds/7683766/badge)](https://coveralls.io/builds/7683766) Coverage remained the same at 89.005% when pulling **1cf0341d917e8e8bfaee5175cfedc986f30c09bb on vkhv:patch-2** into **4822a44f37bbbe803b710511f3b038cf9e21970d on svg:master**.	coveralls	2016-08-31 08:33:49
585	2016-08-29 22:43:36	I'd like to run all of the optimizations except for removing white-space (for readability on large SVG files) but I can't figure out how to do this. I though that `svgo --disable cleanupAttrs test.svg` would work, but whitespace is still removed. Is whitespace removed in a different plugin?	axelson	2016-08-31 20:22:06
585	2016-08-30 08:16:53	Whitespace is removed during parsing and there is no way to preserve it. There is option `--pretty` to format output svg.	GreLI	2016-08-31 20:22:06
585	2016-08-31 20:22:06	Cool, thanks! That works.	axelson	2016-08-31 20:22:06
584	2016-08-27 14:21:49	It would be great if async usage would be optional So far forceful usage of async in SVGO causes a lot of pain in libraries, which can't handle natively async calls. For example, some templates language doesn't play well with it at all. Any chances for optional sync implementation?	ArmorDarks	2016-11-20 12:54:01
584	2016-08-28 16:01:49	I see some efforts have been made here https://github.com/svg/svgo/issues/580, though, they didn't succeed.	ArmorDarks	2016-11-20 12:54:01
584	2016-11-20 12:54:01	I'm afraid the only option use it sync is to wait for execution in command prompt.	GreLI	2016-11-20 12:54:01
584	2016-11-20 15:00:26	`<irony>`10 out of 10 solution`</irony>`	ArmorDarks	2016-11-20 12:54:01
584	2016-12-09 09:00:08	@ArmorDarks It's maybe a bit ugly but you can make a hack using [deasync](https://github.com/abbr/deasync) <S_CODE_TOKEN> PS: I've made a [gist of it](https://gist.github.com/yvele/41690372d8bebe5070349a31f1e15784)	yvele	2016-11-20 12:54:01
583	2016-08-26 13:11:44	The addAttributesToSVGElement plugin will not function without first being defined in the .svgo.yml defaults file. This should just need to be added to the default plugins config to be allowed for use.	gjjones	2016-11-20 12:52:29
583	2016-10-17 14:01:11	Any update on this? It does not work and I have no idea where to find the .svgo.yml file.	stephan-v	2016-11-20 12:52:29
583	2016-10-17 15:22:31	What svgo version are you using? The plugin is available as of 7.0.1. There is a file named `.svgo.yml` in the base directory of your svgo installation. Near the bottom of that file is a line that reads `- addAttributesToSVGElement`. I'd be curious to know if it' there.	gjjones	2016-11-20 12:52:29
583	2016-10-17 18:29:49	You can also enable it in your own config file or through `--enable` option (as of v0.7.1).	GreLI	2016-11-20 12:52:29
583	2016-10-18 08:33:50	I pulled it in via imagemin and imagemin grabs imagemin-svgo: 5.1.0 which in turns grabbed svgo 0.7.0. I guess that's where the problem is. I've added it myself to the file but it does not work properly though. If I try this: <S_CODE_TOKEN> I will get an error: `Error in parsing SVG: Invalid attribute name` If I try this: <S_CODE_TOKEN> I will get an error: `Error in parsing SVG: Attribute withou…	stephan-v	2016-11-20 12:52:29
583	2016-10-18 12:30:51	Are you able to put this up as a minimal example in a gist or repo? I'll happily take a look to see what's going on, but I'm having trouble understanding from what you've said. Also, the first example of `attribute` expects a single string. `attributes` will accept and array and add all of them.	gjjones	2016-11-20 12:52:29
583	2016-10-18 12:54:03	Nevermind, easy enough to repro.	gjjones	2016-11-20 12:52:29
583	2016-10-18 14:05:01	Yes I thought so as well with the single string for a single attribute and I tried that as well but it does not work. This is repo where my gulpfile is located: https://github.com/stephan-v/svg-workflow You can take a look if you want. I will try to see why it is not working.	stephan-v	2016-11-20 12:52:29
583	2017-01-29 19:54:53	I am also getting this issue. What was the resolution to using the addAttributes plugin?	Matt-Butler	2016-11-20 12:52:29
583	2017-01-29 20:01:44	<S_CODE_TOKEN> The code above works, but I am unable to add an attribute without a value.	Matt-Butler	2016-11-20 12:52:29
583	2017-01-30 09:39:05	This was never resolved since I used this for a research project. I am afraid that the current implementation is broken/unfinished.	stephan-v	2016-11-20 12:52:29
582	2016-08-26 13:10:47	Allows use of the addAttributesToSVGElement by adding to defaults plugins list.	gjjones	2016-08-26 18:46:26
582	2016-08-26 13:12:02	Addresses #583	gjjones	2016-08-26 18:46:26
582	2016-08-26 13:12:37	[![Coverage Status](https://coveralls.io/builds/7623705/badge)](https://coveralls.io/builds/7623705) Coverage remained the same at 89.005% when pulling **1e7306f570aaadafd9e7433fb0cb27a4535e9670 on gjjones:allows-use-of-addAttributes-plugin** into **975a9ff223b562a440ccd919715092275024c950 on svg:master**.	coveralls	2016-08-26 18:46:26
581	2016-08-26 12:48:37	Hello, Is it possible to add dimensions as attributes from viewbox values? If not, how can I write my own plugin to do it? I wrote one, put it in plugins/ and .svgo.yaml, but nothing changes. I use it through gulp-svgmin though, I don't know if that makes a difference. Thanks in advance for your help, François	fr-olivier	2016-11-20 12:52:15
581	2016-08-26 18:04:33	IIRC, there is no such a plugin currently,	GreLI	2016-11-20 12:52:15
581	2016-11-20 12:52:15	To use a plugin you have to put a plugin into svgo `plugins` directory and then add it through a config. Alternately, you can pass it as a function in a JSON config (as were discussed in #564).	GreLI	2016-11-20 12:52:15
580	2016-08-25 13:16:11	Would be nice. Just saying...	MaKleSoft	2016-08-25 15:59:19
580	2016-08-25 13:58:37	Since the core of SVGO is inherently asynchronous, that would be difficult to pull of. If you tell me how you want to use it, I'd be glad to help you.	derhuerst	2016-08-25 15:59:19
580	2016-08-25 15:59:19	I'm integrating the optimizer into another tool that until now is working synchronously. I was just hoping adding a synchronous method would be possible without too much hassle so I didn't have to change my api 😊 other than this is exactly what I was looking for! Thanks for the quick answer, I guess I'll close the issue now.	MaKleSoft	2016-08-25 15:59:19
580	2016-08-25 16:12:32	> I'm integrating the optimizer into another tool that until now is working synchronously. I was just hoping adding a synchronous method would be possible without too much hassle so I didn't have to change my api This is by definition impossible. Since JavaScript runtimes execute blocks until they finish (without pausing and switching to another context), you can not possibly "wait" synchronously…	derhuerst	2016-08-25 15:59:19
580	2016-08-25 16:16:59	I know... I was just thinking many packages (including the core node packages) have synchronous as well asynchronous versions of most functions so maybe your dependecies offer that choice, too. On Do., 25. Aug. 2016 at 18:12, Jannis Redmann notifications@github.com wrote: > I'm integrating the optimizer into another tool that until now is working > synchronously. I was just hoping adding a synchr…	MaKleSoft	2016-08-25 15:59:19
580	2016-08-25 16:42:09	SVGO relies on at least one async library ([sax](https://github.com/isaacs/sax-js#readme)).	derhuerst	2016-08-25 15:59:19
580	2016-08-26 07:24:28	@derhuerst I see. Anyway, thanks so much for the clarification!	MaKleSoft	2016-08-25 15:59:19
579	2016-08-24 23:11:37	This fixes some annoyances with sortAttrs: - Attributes such as `stroke-linejoin` were not included with `stroke-width`, `stroke-miterlimit` etc.. Now all attributes that begin with `stroke-` are sorted alphabetically immediately after `stroke`. Same for fill and marker attributes. - Prefixed attributes are moved to the end of the list, except `xmlns`, which is still at the start. - Any attribute…	darktrojan	2016-08-25 19:31:03
579	2016-08-24 23:23:07	[![Coverage Status](https://coveralls.io/builds/7596702/badge)](https://coveralls.io/builds/7596702) Coverage remained the same at 88.947% when pulling **24f7b5908b34cb222991cd96a132a0137e0ed63d on darktrojan:sortAttrs** into **6e9854a046e1dffda0cc55caf4593191ce197d90 on svg:master**.	coveralls	2016-08-25 19:31:03
579	2016-08-24 23:25:54	[![Coverage Status](https://coveralls.io/builds/7596742/badge)](https://coveralls.io/builds/7596742) Coverage remained the same at 88.947% when pulling **24f7b5908b34cb222991cd96a132a0137e0ed63d on darktrojan:sortAttrs** into **6e9854a046e1dffda0cc55caf4593191ce197d90 on svg:master**.	coveralls	2016-08-25 19:31:03
578	2016-08-24 13:17:21	Since`yml` is not as well known as`JSON` and also opens a lot more potential issues I think it would be nice to offer an option to define config in a JSON file instead. IMHO the yml syntax is irritating and results in issues e.g. #558	pixelass	2016-11-20 12:48:19
578	2016-08-24 14:54:11	I think JS files are the most straightforward, since you can put inline functions etc.	derhuerst	2016-11-20 12:48:19
578	2016-08-24 16:07:13	@derhuerst I don't disagree ;) JSON is the main format for a lot of tools (.eslintrc, .babelrc ...) hence the suggestion. IMHO `js` and `json` are better than `yml` at least when working in a node environment	pixelass	2016-11-20 12:48:19
578	2016-11-20 12:48:19	Actually, one can pass a json file as a config.	GreLI	2016-11-20 12:48:19
577	2016-08-19 15:40:34	added a pull request that fixes the issue https://github.com/svg/svgo/pull/576	tombigel	2016-08-19 15:48:47
577	2016-08-19 15:48:47	PR itself would be enough. Thanks!	GreLI	2016-08-19 15:48:47
576	2016-08-19 15:39:19	when running cleanupIds with minify:false option it does not save a reference to all ids and removes ids that shouldn't be removed. This fix adds a var that keeps a ref to the original id even if minify is not defined	tombigel	2016-08-19 15:45:34
576	2016-08-19 15:41:02	[![Coverage Status](https://coveralls.io/builds/7525368/badge)](https://coveralls.io/builds/7525368) Coverage remained the same at 88.947% when pulling **4865892f6ec358369651fbbbdeeb0211822788b1 on tombigel:patch-1** into **7302d4d8ccf62bd4f5e2690d64bce246c9f60be1 on svg:master**.	coveralls	2016-08-19 15:45:34
576	2016-08-19 15:45:30	Nice! Thanks!	GreLI	2016-08-19 15:45:34
575	2016-08-17 16:04:28	We are using svgo with [image-webpack-loader](https://github.com/tcoopman/image-webpack-loader) to compile our webapp. Compilation produces client assets and server assets. The same source SVG file gets minified to two different versions on client and server. The problem has been removed by setting `{ "removeUselessStrokeAndFill": false }`. There are no other settings (using defaults). Please see…	zdila	2016-11-20 12:47:14
575	2016-08-21 20:02:51	Well, I don't see any difference in browser. The only difference in hashed files is that the first element <S_CODE_TOKEN> is converted by `removeUselessStrokeAndFill` to <S_CODE_TOKEN> So what the problem? Is there one?	GreLI	2016-11-20 12:47:14
575	2016-08-24 10:41:46	The problem is that two different results were produced with the same arguments. I'll do some more testing and inform you if I find some more details.	zdila	2016-11-20 12:47:14
574	2016-08-16 10:55:13	If you try to use SVGO as nodejs module in tests, where you have mock-fs for any targets you will see this error: <S_CODE_TOKEN> node `v6.2.1` npm `3.9.3` svgo `0.6.6`	awinogradov	2016-08-21 10:46:36
574	2016-08-20 17:38:48	SVGO fails to read the default config.	GreLI	2016-08-21 10:46:36
574	2016-08-20 17:39:36	yep	awinogradov	2016-08-21 10:46:36
574	2016-08-20 18:31:20	So what the point of the issue?	GreLI	2016-08-21 10:46:36
574	2016-08-20 19:11:19	So, svgo doesn't work if u try to use it with mock-fs. I think it's necessary in general and for me, because many users use mock-fs in tests. Now I can't use svgo and I need to find another tool, but I don't want to do it. I like svgo and I think u can solve this problem. I think problem can be in yml parser, but I'm not sure. Sent from my iPhone > On 20 Aug 2016, at 21:31, Lev Solntsev notificat…	awinogradov	2016-08-21 10:46:36
574	2016-08-20 19:12:21	@awinogradov have you manually confirmed the file exists?	derhuerst	2016-08-21 10:46:36
574	2016-08-20 19:20:00	It's not yml parser, it's [svgo/lib/svgo/config.js:31:48](/svg/svgo/blob/1162dac878a36bfe317040283b4777c62ab600ea/lib/svgo/config.js#L31) as stack trace says. It tries to read the default config file as I said above.	GreLI	2016-08-21 10:46:36
574	2016-08-20 20:09:38	> It's not yml parser, it's svgo/lib/svgo/config.js:31:48 as stack trace says. It tries to read the default config file as I said above. Yeah, but why can't it read `.svgo.yml`? Is that because of `mock-fs` or because of something else? That's why I asked @awinogradov wether he can confirm manually that the file exists.	derhuerst	2016-08-21 10:46:36
574	2016-08-20 22:05:48	@derhuerst I'm absolutely sure. I've made example for exception demo https://github.com/awinogradov/svgo-ex. You can repeat it: <S_CODE_TOKEN>	awinogradov	2016-08-21 10:46:36
574	2016-08-20 22:17:34	Your example doesn't seem to "copy" the files into the mock fs: <S_CODE_TOKEN> Also, svgo loads the yaml file relative to the _current file_, not to the current working directory. This looks like it might be another reason it fails.	derhuerst	2016-08-21 10:46:36
574	2016-08-20 22:20:05	U can do any operations with mock-fs. SVGO fails anyway :( Sent from my iPhone > On 21 Aug 2016, at 01:17, Jannis Redmann notifications@github.com wrote: > > Your example doesn't seem to "copy" the files into the mock fs: > > const mock = require('mock-fs'); > const SVGO = require('svgo'); > > mock({[process.cwd()]: mock.directory()}); > > const svgo = new SVGO(); > Also, svgo loads the yaml file…	awinogradov	2016-08-21 10:46:36
574	2016-08-21 01:05:17	@awinogradov I think this issue isn't related to SVGO. You first have to tell mock-fs which files should be available in the mocked fs. The following code fails (even though it doesn't even use SVGO): <S_CODE_TOKEN>	derhuerst	2016-08-21 10:46:36
574	2016-08-21 10:43:18	@derhuerst yep. I'm going to mock-fs issues)	awinogradov	2016-08-21 10:46:36
574	2016-08-21 10:46:36	https://github.com/tschaub/mock-fs/issues/158	awinogradov	2016-08-21 10:46:36
574	2016-11-24 11:01:27	@adamdicarlo It might be caused by .yarnclean file. This file include `.*.yml`, when you yarn install, match files will be ignore.	blade254353074	2016-08-21 10:46:36
574	2016-11-24 11:01:44	https://yarnpkg.com/en/docs/cli/clean	blade254353074	2016-08-21 10:46:36
574	2016-12-21 01:45:51	To get rid of this problem temporarily, edit ./node_modules/svgo/lib/svgo/config.js Line 31, set defaults var: defaults = { plugins: [] } Yarn is fast, but f*ks up sometimes.	athlite	2016-08-21 10:46:36
573	2016-08-10 21:07:17	i wrote below command but it did not work , please help me with correct syntax `svgo removeStylement 1.svg 2.svg`	myselfgaurav	2016-11-20 12:46:45
573	2016-08-21 20:05:51	See “[How to use](https://github.com/svg/svgo#how-to-use)” (or cli output) about basic usage and “[config](https://github.com/svg/svgo/blob/master/docs/how-it-works/en.md#1-config)” about configuring plugins. The config is passed by `--config` command line option.	GreLI	2016-11-20 12:46:45
572	2016-08-04 22:02:27	running with `collapseGroups` removes half of the image but running with `--disable collapseGroups` works. original image follows: <S_CODE_TOKEN>	modosc	2016-08-24 19:02:24
572	2016-08-07 17:26:00	Seems like another transform moved around mask issue.	GreLI	2016-08-24 19:02:24
572	2016-08-16 13:16:01	I have a similar problem on another image : ### Original <S_CODE_TOKEN> <img width="995" alt="capture d ecran 2016-08-16 a 15 14 30" src="https://cloud.githubusercontent.com/assets/928701/17699991/3229eaf4-63c4-11e6-9105-8a2b10a16ecd.png"> ### optimized ko <S_CODE_TOKEN> <img width="1018" alt="capture d ecran 2016-08-16 a 15 14 42" src="https://cloud.githubusercontent.com/assets/928701/17699993/3…	abarre	2016-08-24 19:02:24
572	2016-08-25 08:20:21	Thank you for the fix. Will you make a new release with the fix ?	abarre	2016-08-24 19:02:24
572	2016-08-25 20:26:18	v0.7.0 has been just released.	GreLI	2016-08-24 19:02:24
571	2016-07-27 22:58:07	As noted in #570 synced [README](https://github.com/svg/svgo/blob/master/README.md) with `svgo -h` command	elrumordelaluz	2016-07-28 18:36:01
571	2016-07-27 23:00:16	[![Coverage Status](https://coveralls.io/builds/7194155/badge)](https://coveralls.io/builds/7194155) Coverage remained the same at 88.947% when pulling **46d604b10e5b33e101f1d96bf839f31b4e3b6043 on elrumordelaluz:readme-elrumordelaluz** into **4dcef5e31a89f903ccd90724d65a2e44063aff60 on svg:master**.	coveralls	2016-07-28 18:36:01
570	2016-07-27 17:43:22	Seems that the _plugin_ (`active` by default) doesn't work in some cases leaving an empty `<g>` without attributes and with only one `<path>` inside. I am using this `svg` code as **test.svg** <S_CODE_TOKEN> and with a simple test like the one below <S_CODE_TOKEN> the result is: <S_CODE_TOKEN> --- Here fast visual explanation thanks to [svgomg](https://jakearchibald.github.io/svgomg/) ![svgo](htt…	elrumordelaluz	2016-07-27 20:54:15
570	2016-07-27 20:02:51	Sometimes some optimizations need to be applied after ones that was made later. That why`--multipass` was introduced.	GreLI	2016-07-27 20:54:15
570	2016-07-27 20:19:16	great @GreLI, thanks for the reply. Is there any _doc_ about `--multipass` (didn't foud in README) or at least how to use in node (no CLI)? thanks again,	elrumordelaluz	2016-07-27 20:54:15
570	2016-07-27 20:42:55	@elrumordelaluz Check [the `svgo` executable](https://github.com/svg/svgo/blob/9f545d2/lib/svgo/coa.js#L215-L219), although that's not docs.	derhuerst	2016-07-27 20:54:15
570	2016-07-27 20:54:15	Thank you @derhuerst	elrumordelaluz	2016-07-27 20:54:15
569	2016-07-25 07:56:28	`removeEmptyContainers` is handy plugin, but it might a bit tricky to enable it by default. One issue could be "empty pattern" container. According to `removeEmptyContainers` it is empty, but in fact it serves as holder that can be filled by `css`. Here is an actual example: **Unminified file:** [plunker for the svg demonstration](https://plnkr.co/edit/YoXcSKgbJsbNdW92oeub?p=preview) <img width="…	maksad	2016-07-27 08:21:09
569	2016-07-26 10:44:02	Have you tried it in latest version? Work fine for me in 0.6.6.	GreLI	2016-07-27 08:21:09
569	2016-07-27 08:20:55	You are right. seems that the versions above `^0.6.0` solves this issue. 👍	maksad	2016-07-27 08:21:09
568	2016-07-22 11:25:58	Inkscape uses one-stop gradients by default instead of solid fills when creating swatches. It would be nice to have them replaced with solid fills.	hlg
567	2016-07-21 14:14:05	Any of the SVG font files within; https://github.com/igaro/app/tree/master/src/cp/cdn/fonts	andrewcharnley	2016-08-21 20:32:43
567	2016-07-21 17:32:12	Have you disabled `removeUselessDefs` plugin? It removes non-referenced `<defs>` like fonts.	GreLI	2016-08-21 20:32:43
567	2016-07-21 18:00:03	Not done a thing, shouldn't this plugin be disabled by default then?	andrewcharnley	2016-08-21 20:32:43
567	2016-07-21 18:04:26	Nope, SVG fonts aren't usual images and, frankly, obsolete by now. I'd strongly recommend using modern font formats like WOFF. All modern and widespread browsers support it, often with additional font features, while SVG fonts even don't have base things like kerning. It's just a set of glyphs outline.	GreLI	2016-08-21 20:32:43
567	2016-07-21 18:45:55	I'm using otf, woff etc, the svg is a fallback for older browsers. I still thing the role of svgo should be to clean and not destroy. ;)	andrewcharnley	2016-08-21 20:32:43
566	2016-07-19 10:15:27	Example file: https://cdn.rawgit.com/PrivateBin/assets/96208cd24ca1c5d2dbf819fe3f101a34b58dc800/images/preview/icon.svg Now minify it and you get this file with ~1,9KB: https://gist.github.com/rugk/cd91d31eb7871f2f129ab158f93c60a7 In browsers this looks gode, but in the GNOME image viewer of LMDE it looks broken: ![brokensvg](https://cloud.githubusercontent.com/assets/11966684/16946642/e97cb8a6-4…	rugk	2016-07-21 19:27:50
566	2016-07-19 10:16:46	Can you give an example, with both the SVG you optimized and which plugins were enabled?	derhuerst	2016-07-21 19:27:50
566	2016-07-19 10:25:06	See edit...	rugk	2016-07-21 19:27:50
566	2016-07-19 12:19:01	I guess, GNOME viewer is somewhat broken. IIRC, colleague of mine has encountered the problem as well.	GreLI	2016-07-21 19:27:50
566	2016-07-19 12:20:25	Okay, that's good to hear (as it means the SVG is valid). If it is already a known bug: Is there a bug report for this opened in the GNOME issue tracker somewhere?	rugk	2016-07-21 19:27:50
566	2016-07-21 18:06:15	Not I'm aware of.	GreLI	2016-07-21 19:27:50
566	2016-07-21 19:27:50	Okay, reported: https://bugzilla.gnome.org/show_bug.cgi?id=769052	rugk	2016-07-21 19:27:50
565	2016-07-06 19:58:05	This is a simple plugin that allows you to remove certain elements based on their `id` attributes. We need this for a specific workflow in one of our projects where SVGs are exported from Photoshop with a `rect` to set the specifically to set the `viewBox` dimensions—but that `rect` needs to be removed before the SVGs are rendered in our app. Definitely open to thoughts and improvements!	elidupuis	2016-07-21 07:17:04
565	2016-07-06 20:02:51	[![Coverage Status](https://coveralls.io/builds/6895323/badge)](https://coveralls.io/builds/6895323) Coverage remained the same at 88.947% when pulling **f4b455a65d50537027942b06e46690e7e60b39ca on elidupuis:remove-elements** into **e0ca3f09efe343b0c8c8e9df16e65f796a8ab81e on svg:master**.	coveralls	2016-07-21 07:17:04
565	2016-07-06 20:12:52	No doubts in content, but the name `removeElements` is too vague. It's hard to understand that the plugin removes elements with certain ids by the name. Also, is some extensibility being supposed? E.g. removing by classes or other attributes.	GreLI	2016-07-21 07:17:04
565	2016-07-06 20:18:06	Yeah, ideally this would accept more than just `id` attributes but I haven't wrapped my head around how to make it work yet 😉	elidupuis	2016-07-21 07:17:04
565	2016-07-07 22:58:13	@GreLI Any suggestions on a configuration format for allowing more flexible element selectors? Are there other plugins that use a CSS-like selector format?	elidupuis	2016-07-21 07:17:04
565	2016-07-08 03:33:34	How about `removeElementsByAttr` with config similar to `removeAttrs`? <S_CODE_TOKEN> This plugin config would remove elements with `id="foo"` or `class="bar"`.	elidupuis	2016-07-21 07:17:04
565	2016-07-08 17:33:22	> Any suggestions on a configuration format for allowing more flexible element selectors? Are there other plugins that use a CSS-like selector format? No, there is no such plugins. And I don't think that it's really needed. It's somewhat out of SVGOs scope. However, since this plugin is removing stuff, it could be useful. Could you add removing elements by classes as well? Then it'll be worth eno…	GreLI	2016-07-21 07:17:04
565	2016-07-21 04:49:17	[![Coverage Status](https://coveralls.io/builds/7097972/badge)](https://coveralls.io/builds/7097972) Coverage remained the same at 88.947% when pulling **d60c5c18da01b6538bd568ac47439cb0cfa435ee on elidupuis:remove-elements** into **e0ca3f09efe343b0c8c8e9df16e65f796a8ab81e on svg:master**.	coveralls	2016-07-21 07:17:04
565	2016-07-21 07:17:00	:+1:	GreLI	2016-07-21 07:17:04
564	2016-07-06 19:23:10	Is there a way to add custom plugins to SVGO? I have a small plugin I'd like to include as a build step in a project. For example, I'd like to run `svgo` with a command line option pointing to a directory that contains custom plugins. Or point to said directory in my `.svgo.yml` configuration file. Is this possible?	elidupuis	2016-11-20 12:45:38
564	2016-07-06 19:24:12	No, it's not possible for now.	GreLI	2016-11-20 12:45:38
564	2016-08-22 11:15:02	@GreLI would you be happy for a contribution adding this ability?	gampleman	2016-11-20 12:45:38
564	2016-08-22 12:43:49	Yes	GreLI	2016-11-20 12:45:38
564	2016-08-22 16:25:34	So looking at the source I think something like this is already supported. When I pass in a configuration looking like this: <S_CODE_TOKEN> I get to execute my code in a custom manner. It seems that the only limitation is: - Only supports inline code, so you have to invoke SVGO via the API rather than using command line or YAML.	gampleman	2016-11-20 12:45:38
564	2016-08-22 17:01:54	Oh sweet! Thanks for looking into this @gampleman! In my opinion it would be ideal to have a config (or command line) option that points to a local directory of custom plugins that following the conventions of the plugins bundled inside SVGO. This directory would essentially be merged with bundled plugins. I peeked at the source when I created this issue but didn't have time to investigate furthe…	elidupuis	2016-11-20 12:45:38
563	2016-07-01 16:55:43	Since ids are mangled by default, they hardly can be referenced reliably outside. So it's worth inlining if we detect they're used only once (after removing invisible and other parts). Such references might happen pretty often even in hand-written code.	kirilloid
563	2016-07-01 18:04:22	Yep, but I don't understand your point. What's next?	GreLI
563	2016-07-01 18:52:53	Sorry, I don't understand what you don't understand. I'm suggesting a feature for the tool.	kirilloid
563	2016-11-11 19:52:34	Consider this example @GreLI. This defs/mask/use structure is typical of some graphics programs output like Illustrator or Sketch. With IDs: <S_CODE_TOKEN> Optimized by inlining referenced element: <S_CODE_TOKEN>	themadcreator
563	2016-12-06 19:24:49	@themadcreator I like this idea a lot, but are you sure your example is correct? I believe Sketch uses the shape-with-mask pattern to recreate the stroke-position: inside setting which is not available in SVG. The mask is supposed to hide the part of the stroke that falls outside the shape. By removing the mask you are breaking this and effectively doubling the width stroke. Here's a screenshot o…	steadicat
563	2017-01-25 21:31:21	Though that example was not great, this feature would still be neat for cases where the referenced element is truly only used once within the SVG. Here's a snippet from one of mine: <S_CODE_TOKEN>` Can easily become <S_CODE_TOKEN>` I'm just starting to use SVGO and SVGs in my workflow, but I'm seeing a number of examples like this exported from Sketch with `<mask>`, `<clipPath>` and other element…	ProdigySim
562	2016-07-01 01:08:11	Heads up for the great work. I found pretty strange edge-case when id's are not correctly minified. I really tried to make test example as simple as possible, but the bug is reproduced only in very specific conditions. [files.zip](https://github.com/svg/svgo/files/342633/files.zip) Attachment includes index.html file with original as well as minified SVGs. The problem is with `mid-line` id, which…	kirilloid	2016-08-25 19:15:15
562	2016-08-26 00:55:37	Wow, cool. Thanks for the fix.	kirilloid	2016-08-25 19:15:15
561	2016-06-27 20:44:47	Might be a useful plugin.	kevinSuttle	2016-07-01 19:04:50
561	2016-07-01 19:04:50	I believe #521 is right about this. (Released in 0.6.4.)	GreLI	2016-07-01 19:04:50
560	2016-06-26 08:58:26	I'm trying to use this comment with svgo `find img -name "*.svg" | xargs svgo` and it is giving me an `Unknown argument: img/centers/icons/peace-of-mind.svg` error. is there something I'm misunderstanding here or is this a bug of svgo?	lifeiscontent	2016-11-20 12:44:20
560	2016-06-26 09:01:51	I also tried `svgo -f img/**` and `svgo -f img/**/*.svg` but no luck	lifeiscontent	2016-11-20 12:44:20
560	2016-06-26 09:23:11	`svgo` accepts only two filenames — one for input and one for output. So, `xargs` isn't suitable for bunch of files. You need to use `for` loop or folder syntax that is `svgo -f img` (without `**`).	GreLI	2016-11-20 12:44:20
560	2016-08-19 18:14:32	My workaround: `find . | grep "\.svg$" | xargs -Iz -n 1 -P <number of CPUs> svgo z`. The `-n 1` argument tells xargs to only use one file at a time. With `-P` you can run it in parallel.	marcopashkov	2016-11-20 12:44:20
560	2016-09-16 05:24:53	@marcopashkov this is awesome, thanks	lifeiscontent	2016-11-20 12:44:20
559	2016-06-16 14:54:58	This is probably right on the line of what's appropriate to bring up here rather than on some svg forum, but on the off chance that it is a place svgo could be improved: I was surprised when svgo (well, svgomg - if this is something specific to that implementation, I apologize, you can just ignore me) gave me this output <S_CODE_TOKEN> Is there a reason the `text` and `textspan` weren't merged in…	olets
559	2016-06-17 11:33:05	Not bad idea for a plugin! However, the case is somewhat rare and some details like positioning (`x`, `y` attributes and so on) should be considered.	GreLI
558	2016-06-16 12:27:17	<S_CODE_TOKEN> input <S_CODE_TOKEN> output <S_CODE_TOKEN> expected output <S_CODE_TOKEN> I tested the config file with other plugins and they work separately and in combiation with this one, though `removeAttrs` does no change the code in any way	pixelass	2016-08-25 19:24:53
558	2016-08-16 14:50:54	I had the same problem. The yml should be: <S_CODE_TOKEN>	jonrimmer	2016-08-25 19:24:53
558	2016-08-16 15:53:31	@jonrimmer thx. Not sure why people can't just agree upon using json for settings. It would probably solve/prevent a lot of issues Since nobody ever responded to this issue I actually built my own parser to handle issues that svgo has. Closing this for now.	pixelass	2016-08-25 19:24:53
558	2016-08-25 19:24:53	Actually, one can use json. It was json initially and will be correctly parsed now.	GreLI	2016-08-25 19:24:53
557	2016-06-09 09:48:07	How do I remove: `xmlns:xlink="http://www.w3.org/1999/xlink"` from the SVG? As using: `{removeAttrs: { attrs: ['svg:xmlns', 'svg:xmlns:xlink'] }},` doesn't work... only the `xmlns` is removed.	iamdriz
557	2016-06-17 11:35:03	Why not `xmlns:xlink`? What do you mean by “only the `xmlns` is removed”?	GreLI
557	2016-06-27 20:43:33	Was wondering about the same thing.	kevinSuttle
557	2016-06-29 09:33:46	@GreLI @kevinSuttle Because the `:` is used by this script as an element search it conflicts with attributes that have `:` in them. So for example I want to remove the attribute: `xmlns:xlink` from the `svg` element but because it sees that `:` it tries to remove `xlink` from the `xmls` element which doesn't exist. That make sense?	iamdriz
557	2016-07-01 19:22:48	No. What did you have? What did you do? And what did you get in result? My guess is that you should run SVGO with `{removeAttrs: { attrs: ['xmlns:xlink'] }},` in config.	GreLI
557	2016-07-05 10:00:04	@GreLI That causes it to try and remove an `xlink` attribute from an `<xmlns>` element (which doesn't exist!). The problem is that the `:` colon is used as a prefix to choose which element to apply the search and in this case the attribute itself contains the prefix so confuses SVGO.	iamdriz
557	2016-07-09 15:55:43	Got it. The plugin API isn't that good really. Any ideas or suggestions?	GreLI
557	2016-07-30 21:02:45	`removeAttrs: {attrs: '(stroke|xmlns)'},` works	anaibol
557	2016-07-30 21:13:17	I wonder if you can escape the : or maybe process them as template literals with backticks.	kevinSuttle
557	2016-09-27 12:51:00	Found this thread because I had the same problem when transforming an SVG to vdom calls. The following plugin removes all namespaced attributes: <S_CODE_TOKEN>	joscha
556	2016-06-06 01:11:46	I need to strip down a SVG file as to make working with it easier, any suggestions right now there is too much data to work with ?	SheepDomination	2016-11-20 12:42:43
556	2016-08-25 19:22:36	Well, SVGO makes svg code cleaner. However, you might want to turn off some optimizations.	GreLI	2016-11-20 12:42:43
555	2016-06-01 11:10:54	So I'm trying to svgo in a project which does not, and will not have node. The project has its own require function, etc. Note: I'm trying to use svgo similar to this: https://github.com/svg/svgo/blob/master/examples/test.js Except I already have the svg file as a string... in fact there is no svg file on the filesystem. svgo has a bunch of npm dependancies, some of which may be easy to remove. H…	ComLock	2016-11-20 12:42:18
555	2016-07-02 21:16:01	If you bundle svgo using [Broserify](http://browserify.org/), it will only bundle the dependencies `require`d by the entrypoint. Thus, the CLI dependencies won't be included.	derhuerst	2016-11-20 12:42:18
555	2016-07-09 15:46:05	Hello! Sorry for the late response. > fs, and js-yaml are only used to load configuration from a yml file, Yes, but `fs` is also used to load and save files (full folders). So, yes, if you pass in everything they aren't needed, that's true. > coa and mkdir are only used when svgo is run from the command line, and since I want to use svgo as a js library, I don't need that? Yep. > colors is only u…	GreLI	2016-11-20 12:42:18
555	2016-07-09 15:48:24	It seems as if svgo could be easily split into `svgo` and `svgo-cli`.	derhuerst	2016-11-20 12:42:18
555	2016-07-09 15:51:33	Yeah, but people got used to `npm install svgo` for the CLI utility, so I don't think it's a good idea to change this for sake of backward compatibility. It can break many CI-processes.	GreLI	2016-11-20 12:42:18
555	2016-07-09 16:55:32	What about `svgo-core` and `svgo`?	derhuerst	2016-11-20 12:42:18
555	2016-07-09 16:56:16	Maybe. But it's not on top of priorities.	GreLI	2016-11-20 12:42:18
555	2016-09-20 14:40:44	@derhuerst See also https://github.com/svg/svgo/issues/436	ben-eb	2016-11-20 12:42:18
555	2016-09-20 16:01:04	@ben-eb Thanks! Let's close this in favor of #436 because that issue fits better.	derhuerst	2016-11-20 12:42:18
554	2016-05-27 13:07:22	We're going to be using SVGO in a project of ours, we were planning on showing the logo. As a designer, I'm aching to make a couple of improvements. Would anyone mind? I plan on keeping the same general shape, colours, and concept. Just refresh the style a little bit.	cjdowner
554	2016-05-30 00:02:04	Personally, I think that SVGO needs a brand new modern logo. I doubt that current one is well-known.	GreLI
554	2016-06-05 16:49:36	👍	deepsweet
553	2016-05-27 12:20:27	Hi, I'm running the following gulp task. I already post on 'gulp-imagemin' project page, but they recommend to post it here, since they are using this package. <S_CODE_TOKEN> Original file <S_CODE_TOKEN> And it returns an empty SVG file after compression. <S_CODE_TOKEN> Any help? Thanks, Bruno	bpalermo	2016-11-20 12:37:17
553	2016-06-03 09:18:04	I guess this essentially the same issue as #467 . You need to disable certain plugins: disabling `cleanupIDs` and `removeUselessDefs` (in this particular order) fixed the similar issue for me.	harriha	2016-11-20 12:37:17
553	2016-06-08 20:58:19	Works!	bpalermo	2016-11-20 12:37:17
553	2016-06-18 05:58:25	Same issue (using gulp-svgmin) <S_CODE_TOKEN> Converts to: <S_CODE_TOKEN> But if one of icons has not empty `defs`: <S_CODE_TOKEN> it works. In config: <S_CODE_TOKEN>	andrey-hohlov	2016-11-20 12:37:17
553	2016-06-23 11:48:44	@andrey-hohlov, `<symbol>` is considered empty by itself, because it's not rendered. That's why it's being removed by default. You need to turn off `removeUselessDefs` as suggested above.	GreLI	2016-11-20 12:37:17
553	2016-11-20 12:37:17	I guess that should be clear for now.	GreLI	2016-11-20 12:37:17
552	2016-05-26 22:58:52	I am unable to get datauri to properly encode either a single file or a directory of files. Commands I tried are below. The files processed but without encoding and without throwing an error that the encoding failed. <S_CODE_TOKEN>	tingzilla	2016-11-20 12:36:14
552	2016-11-20 12:36:14	datauri doesn't work for folders. I hardly imagine how it could do so. See #340	GreLI	2016-11-20 12:36:14
551	2016-05-25 07:56:24	The optimised SVG produces errors in Chrome browser. Happens with 0.6.3 and 0.6.6, but not with 0.5.6 (only tested with those 3 versions). ### Console Errors: Error: `<path>` attribute d: Expected number, "`…1148l-48.0187187-e-7z`". Error: `<path>` attribute d: Expected number, "`…5294 5.01352941ce-7 -e-8-.031930…`". ### Command: `svgo -p 8` ### Optimised SVG: <S_CODE_TOKEN> ### Source SVG: <S_CO…	betabong	2016-11-20 12:34:03
551	2016-11-20 12:34:03	That was function to remove leading zero that was not expected to see exponential notation.	GreLI	2016-11-20 12:34:03
550	2016-05-24 08:59:48	Hey, didn't see this issue, I hope it's no duplicate: The option "collapseGroups" removes group-elements, which contain a `data-bind`. So my code <S_CODE_TOKEN> Gets reduced to `<rect ... data-bind="..." />` and the important group is gone. I know about the intention to merge down the attributes down to the single element, but this doesn't work in this case (and will never work, because the group…	sateffen	2016-11-20 11:22:39
550	2016-11-20 11:22:39	Thanks for reporting, that was a nasty bug!	GreLI	2016-11-20 11:22:39
549	2016-05-23 02:38:51	We tried to use svgo for SVG images displaying of mathematical formulae generated by MathJax. While this leads go good results in many cases, it fails for at least one [case](https://github.com/mathjax/MathJax-node/issues/235). Thus, we need to understand in which cases svgo guarantees to keep the spatial alignment of the glyphs used in the formulae and in which cases, this cannot be guaranteed. …	physikerwelt	2016-11-20 10:58:05
549	2016-11-20 10:58:05	Quite a bug! Thanks for reporting!	GreLI	2016-11-20 10:58:05
548	2016-05-20 08:55:31	Would something like this be possible? If you look at the octicons on github, they are cropped to fit the artwork bounds. I know that illustrator and inkscape have these options, but I was wondering if such a task could be automated using npm scripts.	ivancuric
548	2016-05-20 10:14:08	It's totally possible. Actually ‘[transformsWithOnePath](https://github.com/svg/svgo/blob/master/plugins/transformsWithOnePath.js)’ plugin computes BBox of the path (but for scaling). You need only to translate and resize the image (can be done jusy by amending `viewBox`). However, the plugin supports only relative coordinates commands (e.g. “l” but not “L”) and the task itself is not a SVGOs pur…	GreLI
548	2016-05-20 10:43:48	Yea, it's not really in SVGOs domain. What would be the best way to go about the problem in your opinion?	ivancuric
548	2016-05-20 10:45:46	Developing own SVGO plugin is totally fine I think.	GreLI
548	2016-05-27 10:49:23	I'll try. Still trying to understand how this all works :) Could use some help.	ivancuric
548	2016-05-30 00:04:03	General information is in “[How it works](https://github.com/svg/svgo/blob/master/docs/how-it-works/en.md)” doc.	GreLI
548	2016-08-27 14:46:35	That would be nice addition :+1: I agree it's indeed seems to be a bit out of scope for svgo, however, from another perspective, it can be named as kind of optimization too.	ArmorDarks
547	2016-05-13 07:04:22	I need to scale all svg icons to 40x40 with transformsWithOnePath plugin, this works. but viewBox is not changed. How can i do this? original: <S_CODE_TOKEN> result expected: <S_CODE_TOKEN> but i got: <S_CODE_TOKEN>	hh9527
547	2016-05-13 08:02:35	Yeah it [seems so](https://github.com/svg/svgo/blob/master/plugins/transformsWithOnePath.js#L218). No `viewBox` amending. You can remove it with `removeViewBox` plugin though :wink:.	GreLI
546	2016-05-12 12:16:04	Allows adding valueless attributes to the svg element.	gjjones	2016-08-25 19:34:09
546	2016-05-12 12:17:15	This PR is meant to address #543	gjjones	2016-08-25 19:34:09
546	2016-05-12 12:17:40	[![Coverage Status](https://coveralls.io/builds/6152292/badge)](https://coveralls.io/builds/6152292) Coverage increased (+0.06%) to 89.005% when pulling **34d9500844bfe3dc944ce71e538ddf0f2a879623 on gjjones:master** into **e0ca3f09efe343b0c8c8e9df16e65f796a8ab81e on svg:master**.	coveralls	2016-08-25 19:34:09
546	2016-05-26 09:26:25	+1	mattyod	2016-08-25 19:34:09
546	2016-10-29 08:37:42	Hi! Am I right that it convert svg code to one jsx-sutable ? if it so could you, please, give a short example how to use it finally?	UsulPro	2016-08-25 19:34:09
546	2016-11-02 18:40:03	@UsulPro, here is an example of how I used it for a plugin to convert SVGs to React components: https://gitlab.com/gjjones/svg-to-react/blob/master/src/utilities.js#L6	gjjones	2016-08-25 19:34:09
545	2016-05-12 10:37:41	on svg file 24x24 <S_CODE_TOKEN> svgo renders 32x32 svg: <S_CODE_TOKEN>	a-x-	2016-05-12 10:38:22
545	2016-05-12 10:38:51	it's my mistake: `pt` unit	a-x-	2016-05-12 10:38:22
544	2016-05-10 19:33:47	When using just the removeUnknownsAndDefaults option, some of my &lt;animate&gt;s are disappearing. Perhaps it's just the ones with attributeName="offset". For example: <S_CODE_TOKEN> the &lt;animate&gt; disappears. In another SVG of mine, however, the attributeName="stop-opacity" ones survive. My apologies if I'm misunderstanding that this is somehow intended behavior, or is actually being cause…	maxstarkenburg	2016-11-20 09:04:14
544	2016-11-20 09:04:14	That was an error data. Fixed.	GreLI	2016-11-20 09:04:14
543	2016-05-05 14:33:50	I'm currently outputting SVGO to a generated JSX file for our React icons library. We're looking to use the JSX hooks as part of the base element's attributes. That would look like the following: <S_CODE_TOKEN> Since I need the attribute value to not have wrapping quotes, I decided to make a plugin to add `className={className}` as the attribute key, and provide an empty value. This does not work…	gjjones	2016-11-20 08:00:40
543	2016-05-07 17:13:30	Well, while SVG has not such attributes (at least I'm aware of), some content in `<foreignObject>` may have it, so it's worth to consider. Note that [JSAPI.prototype.addAttr](https://github.com/svg/svgo/blob/a7624a0c438cc6ee9a1d29b4ecba0bd1ec510f0a/lib/svgo/jsAPI.js#L247) currently doesn't support adding valueless attributes either.	GreLI	2016-11-20 08:00:40
543	2016-05-07 17:37:58	I'm open to making a PR if it'd be useful to see	gjjones	2016-11-20 08:00:40
543	2016-05-07 17:48:27	You're welcome.	GreLI	2016-11-20 08:00:40
542	2016-05-04 18:05:13		flehoux
542	2016-05-04 18:14:45	I guess it should. IIRC there was some related bug.	GreLI
542	2016-05-04 18:28:41	This one SVG is an example of the transform being applied to path's `d` attribute but not to the values within it's animate. <S_CODE_TOKEN> Which plugin should be doing the above work?	flehoux
542	2016-05-07 17:06:34	It's beeing done in [plugins/convertPathData.js](https://github.com/svg/svgo/blob/master/plugins/convertPathData.js#L75)	GreLI
541	2016-05-02 23:44:47	I have an element with a transform set as follow : <S_CODE_TOKEN> and using svgo with convertTransform enabled breaks the transform. Problem come from the function responsible of the matrix decomposition ( `matrixToTransform()` ). The _wrong_ output from `matrixToTransform()` is : <S_CODE_TOKEN> Unfortunately the matrix output was generated by a software so I don't know what's the real compositio…	ghetolay	2016-11-20 07:57:32
541	2016-11-20 07:57:32	Actually, the current result is `scale(1 -1) rotate(60.505 293.421 -60.682)` which is right. There were related fixes, probably, you've used not the latest version of svgo.	GreLI	2016-11-20 07:57:32
541	2016-11-21 10:14:47	Well, my issue was submitted 6 month ago. I can confirm it works now with the latest version `0.7.1`. Thank You.	ghetolay	2016-11-20 07:57:32
540	2016-05-01 16:14:05	Addition of a plugin that scans elements for `data-name` or `id` attributes and copies the value to the `class` attribute. This is intended to be used with the Adobe Illustrator export option "Object IDs: Layer Names" to make it easier to get meaningful class names exported into SVGs from Illustrator. I have a blog post that explains the intended use case: https://codingwithspike.wordpress.com/20…	rally25rs	2016-11-13 09:37:28
540	2016-05-01 16:15:50	[![Coverage Status](https://coveralls.io/builds/6003512/badge)](https://coveralls.io/builds/6003512) Coverage remained the same at 88.947% when pulling **aa5358cd31c3ba4da72c1493f4dce705ec6e27ca on rally25rs:illustratorLayerIdsToClasses** into **e0ca3f09efe343b0c8c8e9df16e65f796a8ab81e on svg:master**.	coveralls	2016-11-13 09:37:28
540	2016-05-02 02:23:08	[![Coverage Status](https://coveralls.io/builds/6006663/badge)](https://coveralls.io/builds/6006663) Coverage remained the same at 88.947% when pulling **24b38aa6557f46b065f579ff2487bdd151276b70 on rally25rs:illustratorLayerIdsToClasses** into **e0ca3f09efe343b0c8c8e9df16e65f796a8ab81e on svg:master**.	coveralls	2016-11-13 09:37:28
540	2016-08-11 18:31:09	Can anyone comment on why some PRs (like this one) are being left open for months without any comments, but other PRs are being accepted/merged?	rally25rs	2016-11-13 09:37:28
540	2016-08-11 19:20:54	Yes, sorry for the delay. Unfortunately, your PR is out of scope of SVGO, and thus I cannot accept it. It just have nothing with optimization which is the purpose of SVGO.	GreLI	2016-11-13 09:37:28
540	2016-08-11 19:35:29	> Unfortunately, your PR is out of scope of SVGO, and thus I cannot accept it. I think that's up for discussion if it's out of scope. (Personally, I don't really have an opinion on this.) But since this is a plugin that can be disabled by default, I don't see a reason why it shouldn't be included if it's a reasonably common use case.	derhuerst	2016-11-13 09:37:28
540	2016-08-11 19:40:49	I doubt its a common use case, but it let me clean up my illustrator exported SVGs in one pass through SVGO. I can certainly find another more general SVG manipulating package and move my plugin there and pass images through 2 applications.	rally25rs	2016-11-13 09:37:28
540	2016-08-11 19:49:00	I think the SVGO plugin setup is a bit more complicated than necessary, but as far as I could see it, bundling SVGO for in-browser won't include unsused plugins. Therefore, I don't see a reason not to include this plugin.	derhuerst	2016-11-13 09:37:28
540	2016-11-13 09:37:28	Closing it since it doesn't have any relation to optimization.	GreLI	2016-11-13 09:37:28
539	2016-04-28 08:11:54	This PR adds a new precision scaling plugin to SVGO. This plugin scales decimal values by powers of ten to remove the decimal point from the SVG source. The plugin accepts a single boolean parameter, `applyViewBox`. If set to `true` (and the image has with/height attributes), a viewBox will be added to the root SVG element and the original width/height values will not be scaled. This allows a cli…	keithclark	2016-04-28 08:13:52
539	2016-04-28 08:13:52	Ooops! I raised this to the wrong repo. It's not ready for the main project yet.	keithclark	2016-04-28 08:13:52
539	2016-04-28 08:13:53	[![Coverage Status](https://coveralls.io/builds/5966562/badge)](https://coveralls.io/builds/5966562) Coverage remained the same at 88.947% when pulling **d6ca18bf7476cc1e0156a2337560067a3d0dd1f5 on keithclark:scale-precision-plugin** into **e0ca3f09efe343b0c8c8e9df16e65f796a8ab81e on svg:master**.	coveralls	2016-04-28 08:13:52
538	2016-04-27 13:39:20	After running `npm test` from a fresh clone I have 137 failing tests. These are all due to the test expecting line endings to be `\r\n` yet, in my case, the compressed output appears to be returning `\n`: <S_CODE_TOKEN> Is this a configuration issue or does the [test script](https://github.com/svg/svgo/blob/master/test/plugins/_index.js#L30-L31) need to tidy line endings before asserting equality?	keithclark	2016-08-20 17:42:00
537	2016-04-26 19:23:01	I'm writing a plugin that, among other things, makes changes to transform values. I've found that my plugin throws an error when used with `moveGroupAttrsToElems`. moveGroupAttrsToElems is correctly copying transforms from a group to each child element, but it's assigning the "new" attribute to the element by referencing the original instead of creating a new copy of it. This results in my plugin…	keithclark	2016-04-27 12:58:11
536	2016-04-25 12:34:20	Hi, I recently got this error while trying to compile 120+ SVGs. SVGO closes after 40+ with an error.	visualcookie	2016-11-19 16:03:46
536	2016-04-25 14:19:18	Probably, there is some error on processing one of those files. Could you find the erroneous file and report about it?	GreLI	2016-11-19 16:03:46
536	2016-04-26 10:16:11	Nope, it was not in the logs, sadly.	visualcookie	2016-11-19 16:03:46
536	2016-04-26 12:46:51	Probably reduce it to the file by binary search?	GreLI	2016-11-19 16:03:46
536	2016-11-19 16:03:46	Can't do anything without data. Probably there is some invalid content.	GreLI	2016-11-19 16:03:46
535	2016-04-22 09:51:42	Some SVGs require a license header, it'd be nice if svgo could automate the process of adding one if specified.	nt1m
535	2016-11-19 16:02:36	Could you provide some information about what format it should be?	GreLI
535	2016-11-20 10:28:50	@GreLI An example: <S_CODE_TOKEN> A parameter that accepts a string or a text file to append as header would fit my needs.	nt1m
535	2016-11-20 10:31:35	Well, you can write a plugin for that. However, there is no sign that the comment is a license to preserve it. Like an exclamation mark in JS (`/*! some license text */`).	GreLI
535	2016-11-20 10:35:07	@GreLI I'd be fine with having to regenerate the header every time SVGs are cleaned. The exclamation point is a good idea though.	nt1m
534	2016-04-21 13:52:25	Source: <S_CODE_TOKEN> Output (with --pretty): <S_CODE_TOKEN> Works with `--disable=collapseGroups`, but I'd prefer not to have to use that. Might be related to #214.	glen-84	2016-04-25 11:03:57
534	2016-04-25 11:31:50	v0.6.6 with the fix is out.	GreLI	2016-04-25 11:03:57
534	2016-04-26 18:42:32	Thank you! =)	glen-84	2016-04-25 11:03:57
533	2016-04-19 16:09:24	I have this image that is generated by Adobe Illustrator with the option "preserve illustrator editing capabilities" : https://gist.github.com/abarre/21a60e4277bde17d7807af4ba1edebb4 (input.svg) After optimizing with SVGO, the image is corrupted : https://gist.github.com/abarre/21a60e4277bde17d7807af4ba1edebb4 (output-broker.svg) The error is `error on line 10 at column 113: Namespace prefix i on…	abarre	2016-04-24 18:29:32
533	2016-04-20 08:34:26	Detail of the problem : https://commons.wikimedia.org/wiki/User:Quibik/Cleaning_up_SVG_files_manually	abarre	2016-04-24 18:29:32
533	2016-04-25 11:31:35	v0.6.6 with the fix is out.	GreLI	2016-04-24 18:29:32
533	2016-04-25 20:35:03	Thank you for your fix.	abarre	2016-04-24 18:29:32
532	2016-04-14 14:14:31	When I'm trying to optimize this flag: https://github.com/lipis/flag-icon-css/blob/master/flags/4x3/tj.svg I'm getting this as a result: https://dl.dropboxusercontent.com/u/15234/tj-svgo.svg	lipis	2016-04-25 10:36:33
532	2016-04-25 10:37:04	Thanks for reporting! Just another issue about passing transform and having references.	GreLI	2016-04-25 10:36:33
532	2016-04-25 10:42:45	Awesome! 💯	lipis	2016-04-25 10:36:33
532	2016-04-25 11:31:45	v0.6.6 with the fix is out.	GreLI	2016-04-25 10:36:33
531	2016-04-06 19:04:15	Converting tags type (like changing `rect` to `path`), can break embedded CSS. For example: **Original File** <S_CODE_TOKEN> **Optimized File** <S_CODE_TOKEN> In this file the original `rect` has been changed to a `path`, consequently the style is not applied. **Screen Shot** ![capture1](https://cloud.githubusercontent.com/assets/744035/14329291/5e351e2e-fc00-11e5-9805-409267b796ee.png)	ben-page	2016-11-19 16:01:35
531	2016-04-06 20:41:48	Thinking on this, I don't think the optimization should be turned off if there is are embedded styles defined for tags. Or at least not by default, an config option would be nice. However, a warning (on the command line, when optimizing) would be very helpful. With [reworkss](https://github.com/reworkcss/css) is should be pretty easy to parse the CSS and identify if there are problematic styles d…	ben-page	2016-11-19 16:01:35
531	2016-11-19 16:01:35	Actually, a lot of optimizations can break embedded styles since there can be any selector. It's a known issue that svgo doesn't understand css—parsing and applying it is a complex thing to implement.	GreLI	2016-11-19 16:01:35
530	2016-04-05 17:27:05	Previously seen in #409. This is useful for cases where you are inlining `<svg>` elements - [HTML5 does not support namespaces](https://www.w3.org/TR/html5/syntax.html#foreign-elements).	ricardobeat	2016-08-25 19:53:36
530	2016-04-05 17:43:17	[![Coverage Status](https://coveralls.io/builds/5671689/badge)](https://coveralls.io/builds/5671689) Coverage remained the same at 89.474% when pulling **768107b33deb6a6e8c06ad3ed372e75b680a2e00 on ricardobeat:master** into **b35d828d49e2608d889df8ccebd9d499ede37583 on svg:master**.	coveralls	2016-08-25 19:53:36
529	2016-04-05 17:22:40	If you run `svgo` repeatedly over a set of files it will continue to add the same class over and over: <S_CODE_TOKEN> <S_CODE_TOKEN> This commit changes `addClassesToSVGElement` to only add classes that are not already present.	ricardobeat	2016-08-25 19:52:55
529	2016-04-05 17:41:30	[![Coverage Status](https://coveralls.io/builds/5671614/badge)](https://coveralls.io/builds/5671614) Coverage remained the same at 89.474% when pulling **dd8e385695fd1f5eecd234edbd4e7c6acc7cd7d6 on ricardobeat:addClassesNoRepeat** into **b35d828d49e2608d889df8ccebd9d499ede37583 on svg:master**.	coveralls	2016-08-25 19:52:55
529	2016-04-05 17:42:13	[![Coverage Status](https://coveralls.io/builds/5671635/badge)](https://coveralls.io/builds/5671635) Coverage remained the same at 89.474% when pulling **dd8e385695fd1f5eecd234edbd4e7c6acc7cd7d6 on ricardobeat:addClassesNoRepeat** into **b35d828d49e2608d889df8ccebd9d499ede37583 on svg:master**.	coveralls	2016-08-25 19:52:55
528	2016-04-05 14:14:42	<S_CODE_TOKEN>	vithar	2016-04-05 14:34:11
528	2016-04-05 14:33:59	Good catch! `font` has been moved from styling property to incorrect attribute and thus removed by `removeUnknownsAndDefaults`.	GreLI	2016-04-05 14:34:11
527	2016-03-29 22:02:57	Hi there, I am using Iconic svg icons, which have "smart" svgs that contain `<script>` tags inside them. I need help figuring out which setting to disable. I have pasted the code below. <S_CODE_TOKEN> The offending code seems to come in here: `e&&i(e)`. When the .svgs are minified, that code is converted to `e&amp;&amp;i(e)`. Thank you very much for any help you can provide!	ethanmay	2016-11-19 15:35:03
527	2016-03-30 10:59:35	Are you using latest SVGO version? I couldn't reproduce this behavior. Have you tried removing `//` comments before `<![CDATA[` since they're totally useless?	GreLI	2016-11-19 15:35:03
527	2016-03-30 15:07:50	Thanks for the quick reply. I did try removing those `//` and unfortunately it made no difference. I am gulp-imagemin, so it's possible that this is not an issue related to SVGO. Gulp-imagemin includes `imagemin-svgo@4.2.1`, which includes `svgo@0.6.3`. So it does appear to be the latest version. If it makes a difference, the `<script>` tag I mentioned above is located right before the closing `<…	ethanmay	2016-11-19 15:35:03
527	2016-05-10 22:45:39	The comments are not useless. When you use the `<script>` tag, 2 different parsers are working at the same time: the XML parser, and the JavaScript parser. Because the JavaScript parser is active, we need to hide the cdata sections from the JavaScript parser.	hellol11	2016-11-19 15:35:03
527	2016-11-19 15:35:03	As I said I can't reproduce this behavior and CDATA sections are preserved as is. Please provide a reduced test case if you can reproduce the behavior.	GreLI	2016-11-19 15:35:03
526	2016-03-27 03:13:27	I took a stab at adding an option to indent svgs for #465 ##### CLI <S_CODE_TOKEN> ##### JS API <S_CODE_TOKEN> It defaults to 4 to stick with the existing convention, but hopefully provides a little more flexibility to those who are looking to have different indention settings.	scurker	2016-03-27 07:24:32
526	2016-03-27 03:15:01	[![Coverage Status](https://coveralls.io/builds/5559876/badge)](https://coveralls.io/builds/5559876) Coverage increased (+0.05%) to 89.894% when pulling **3d8496033cfb94fd366612b8e2c656bedc266a9a on scurker:pretty-print-indent** into **b80944cb825036314758020926dfdb54c602e181 on svg:master**.	coveralls	2016-03-27 07:24:32
526	2016-03-27 07:24:30	Very nice. thanks!	GreLI	2016-03-27 07:24:32
526	2016-04-05 15:21:10	[v0.6.4](https://github.com/svg/svgo/releases/tag/v0.6.4) with the option has been just released.	GreLI	2016-03-27 07:24:32
525	2016-03-24 22:33:35		waldyrious	2016-03-27 07:26:57
525	2016-03-24 22:35:27	[![Coverage Status](https://coveralls.io/builds/5541397/badge)](https://coveralls.io/builds/5541397) Coverage remained the same at 89.84% when pulling **b0598a226821715c4f80c5b2747be88f7dccb3c1 on waldyrious:patch-1** into **b80944cb825036314758020926dfdb54c602e181 on svg:master**.	coveralls	2016-03-27 07:26:57
524	2016-03-24 19:56:53	I have several groups with paths that all contain attrs and to get as I want I have to set `Collapse Unless groups` to false (so the id on the group). When I select `move attr to parent group` it adds the fill (but not stroke) to the parent group of the first group but on the rest of the groups the fill attr remains on the paths.	dottodot	2016-11-19 15:23:44
524	2016-03-24 20:30:29	Sorry, I don't fully understand your issue. Could you provide some more details and examples?	GreLI	2016-11-19 15:23:44
524	2016-03-25 08:53:06	OK so my svg from AI is like below (path values have been remove to keep it easy to folllow <S_CODE_TOKEN> I make clean ids false so the groups keep there ids, make collaspe unless groups false, then select `Move attrs to parent group` which results in the following. <S_CODE_TOKEN> As you can see the fill attr has moved to the group for the undershorts group but on all the other paths within grou…	dottodot	2016-11-19 15:23:44
524	2016-04-03 16:24:08	Ah, I understand now. `plugins/moveElemsAttrsToGroup.js` is moving attributes only of there is more than one element. I guess, because there is no profit in moving attributes if there is only one element. Probably, it's best not to move them, because if that group is empty it can be removed. So, it works as expected.	GreLI	2016-11-19 15:23:44
523	2016-03-24 18:58:26		lahmatiy	2016-03-24 19:04:01
523	2016-03-24 19:00:25	[![Coverage Status](https://coveralls.io/builds/5538316/badge)](https://coveralls.io/builds/5538316) Coverage remained the same at 89.84% when pulling **df9cd399c0bd25f6597f36c13bbd3a530c08a93b on lahmatiy:master** into **e69f0a27bea0b5dc258a42167d20009d0c21c209 on svg:master**.	coveralls	2016-03-24 19:04:01
522	2016-03-22 14:32:59	I'm having an issue very similar to #299 with the most recent version and it's causing me some serious issues. The only difference is I'm using `white-space:pre` styling as well, so if there's no fix to stop the white-space removal directly, maybe you can make a rule specifically for elements with the `white-space:pre` styling? Here's an example: **Input** <S_CODE_TOKEN> **Output** <S_CODE_TOKEN>	shaneparsons
522	2016-03-22 14:45:04	It behaves the same with the "proper" SVG 1.1 method as well, i.e. `xml:space='preserve'`.	shaneparsons
522	2016-04-03 16:28:10	Unfortunately, it's parsing time issue and thus quite complicated at the moment to solve.	GreLI
521	2016-03-21 17:19:02	This is related to #497, but instead of creating a new plugin it adds an additional param to the existing `convertColors` plugin. Part of the issue that this addresses, if a color is defined within an SVG you can't override the color easily in CSS without manually editing the SVG. With this new param, you can automatically convert colors to `currentColor` allowing CSS overrides. The only downside…	scurker	2016-03-27 07:26:00
521	2016-03-21 17:21:48	[![Coverage Status](https://coveralls.io/builds/5492228/badge)](https://coveralls.io/builds/5492228) Coverage remained the same at 89.84% when pulling **97ab6c2a6e68c7bcde5cc4c66a6d4f02cbf8797b on scurker:master** into **e69f0a27bea0b5dc258a42167d20009d0c21c209 on svg:master**.	coveralls	2016-03-27 07:26:00
521	2016-03-21 18:17:29	@doot0 @CodeTheory Would this still help resolve your issue with currentColor in #497?	scurker	2016-03-27 07:26:00
521	2016-03-21 18:25:49	That's a nice one! However, it will convert not only `fill` but `stroke` as well. May be there is need in more control over the properties.	GreLI	2016-03-27 07:26:00
521	2016-03-21 18:48:48	@scurker Seems like it would, thank you! Hope this gets merged in.	doot0	2016-03-27 07:26:00
521	2016-03-21 19:24:30	@GreLI Correct, it'll convert both allowing you to convert colors for everything within css: <S_CODE_TOKEN> However, I could see potentially wanting more granular control over paths vs strokes. Are there any other examples of plugins that allow you to pass in an array of options?	scurker	2016-03-27 07:26:00
521	2016-03-22 08:14:07	I don't have strong opinion, personally. If it's ok for @doot0, I guess it's fine. From the other point view, one can have full control through the image itself by setting certaing properties Anyway, it's not the main svgo purpose, just a sideeffect, that can be achievied almost for nothing.	GreLI	2016-03-27 07:26:00
521	2016-03-22 13:35:12	[![Coverage Status](https://coveralls.io/builds/5503792/badge)](https://coveralls.io/builds/5503792) Coverage remained the same at 89.84% when pulling **8e5706485e993267f1be7e72048e69649317c5ff on scurker:master** into **e69f0a27bea0b5dc258a42167d20009d0c21c209 on svg:master**.	coveralls	2016-03-27 07:26:00
521	2016-07-01 19:12:35	Nice!	kevinSuttle	2016-03-27 07:26:00
520	2016-03-19 14:51:21	I manually compressed file to achieve smaller file size. Was: <S_CODE_TOKEN> After compression: <S_CODE_TOKEN> May be it is possible to write such plugin(s): 1) Remove IDs unused in this file (via option --self-contain or something similar) 2) Remove unused `<g>` after IDs removal 3) Minimize classnames or move properties from `<style>` to attrs if it would result smaller file size Was 4411 bytes…	vithar	2016-11-19 15:22:16
520	2016-04-06 19:20:06	Removing unused IDs and minifing class names would be bad. They can be referenced in external CSS or JavaScript.	ben-page	2016-11-19 15:22:16
520	2016-04-09 14:53:31	We can do it in plug-in disabled by default.	vithar	2016-11-19 15:22:16
520	2016-11-19 15:22:16	Need to teach svgo parse and understand styles for that. Quite a task, but there is some effort in #592.	GreLI	2016-11-19 15:22:16
519	2016-03-17 16:12:56	I am getting the message in the title when processing a folder where there are webfont.svg-files, example: **OpenSans-BoldItalic-webfont.svg: The file contains data of an unknown image type** Is this because it isn't exactly an image, or do you have any information as to why this might occur? If you need any more information just ask me, and I'll try my best :)	Torkiliuz	2016-11-19 15:19:41
519	2016-11-19 15:19:41	Sorry, I've missed the issue. It's a complicated topic. See discussion about file type detection in #306.	GreLI	2016-11-19 15:19:41
518	2016-03-14 11:00:15	Hi I have spent quite nice week with SVGO and minifying SVGs. Firstly I have created command line tool (no problem at all) Then I wanted to create webpage with this functionality and I have succeeded but I needed to rewrite some parts of SVGo. There was only one issue with default configuration `.svgo.yml` which is loaded by `fs` which is not in browser. I am asking you if you will be interested …	ondrejbartas	2016-11-19 15:18:01
518	2016-03-14 16:24:01	I'm totally ok as long as it doesn't break something.	GreLI	2016-11-19 15:18:01
518	2016-03-17 10:55:47	it depends on how you will implement this.	deepsweet	2016-11-19 15:18:01
518	2016-12-13 01:38:30	+1, I still think this is a valid feature request. I've been having trouble with this myself.	alexjlockwood	2016-11-19 15:18:01
517	2016-03-14 01:17:43	![svgo-convertpathdata](https://cloud.githubusercontent.com/assets/1940215/13732698/7f6ef26c-e9dc-11e5-8485-a107186b0986.jpg) This SVG is a stroked donut shape: <S_CODE_TOKEN> Running through svgo version 0.6.1 preserves the original shape: <S_CODE_TOKEN> Whereas 0.6.2 loses the hole in the middle of the donut: <S_CODE_TOKEN> It seems to be commit 044fc3b1684fc2148fe7286adfa9ce12a0e5a479 that int…	felthy	2016-03-20 09:30:11
517	2016-03-16 20:29:47	We ran into this same exact problem on my team, via gulp-svgmin. Forcing v 0.6.1 for now.	techtolentino	2016-03-20 09:30:11
517	2016-03-20 09:31:07	Thanks for reporting! There was an error in relative coordinates calculations.	GreLI	2016-03-20 09:30:11
517	2016-03-20 18:21:20	[v0.6.3](https://github.com/svg/svgo/releases/tag/v0.6.3) with the fix has been just released.	GreLI	2016-03-20 09:30:11
516	2016-03-12 18:14:35	Currently, I cannot use removeAttrs plugin with RegExp that match or exclude certain classes, or smth specific other then tag name. Would be really useful to be able to somehow exclude from rule certain svg files. I'd like to use smth like this: 'removeAttrs': { attrs: '._path(?!._class="filled").*:fill' }	fr-ench
516	2016-03-20 08:50:14	Technically, it's quite complicated and since the plugin is a byproduct by a third-party committer it's unlikely that someone will improve it.	GreLI
515	2016-03-11 14:33:53	I've been testing it on the Breeze icons. Example of svg file that breaks: https://quickgit.kde.org/?p=breeze-icons.git&a=blob&h=3dd55bcaa991d5d159b88a9ad6aba243afcfbdd7&f=icons%2Fapps%2F32%2Fpreferences-desktop-emoticons.svg&o=plain	aleixpol	2016-03-12 12:27:50
515	2016-03-12 12:28:33	It wasn't expected, that someone will keep properties in `style`.	GreLI	2016-03-12 12:27:50
515	2016-03-20 18:21:11	[v0.6.3](https://github.com/svg/svgo/releases/tag/v0.6.3) with the fix has been just released.	GreLI	2016-03-12 12:27:50
514	2016-03-07 20:39:26	Calling `svgo --show-plugins` currently returns the list of available plugins in a seemingly random order; in order for users to quickly find the plugin they need, it would be great if this list was `sort()`ed alphabetically.	Pomax	2016-03-08 13:57:52
514	2016-03-08 06:57:28	Well, actually it's the order in which they're being applied.	GreLI	2016-03-08 13:57:52
514	2016-03-08 13:57:24	Not sure it's the best solution, but probably it's a little less messy indeed.	GreLI	2016-03-08 13:57:52
514	2016-03-08 13:57:52	Done in 57dc9aedc4a39325a22125d258d668b156e56812.	GreLI	2016-03-08 13:57:52
513	2016-03-07 18:35:28	I'm trying to clean up some SVG generated through MathJax, and svgo seems to rewrite essential transform and clipping information, leading to completely wrong SVGs. For instance, here's an original SVG: ![screenshot 186](https://cloud.githubusercontent.com/assets/177243/13579132/911331a4-e450-11e5-9972-103c295a3b52.png) <S_CODE_TOKEN> And here is its SVGO-cleaned version, which looks both flipped…	Pomax	2016-03-08 06:55:12
513	2016-03-07 20:04:35	While it's odd that SVGO is removing the `transform="matrix(1 0 0 -1 0 0)"` (the part flipping the image) I'd be curious why MathJax writes everything upside down and then flips it after the fact... I'm not faimilar, perhaps their coordinate system is like Inkscape's?	vagari	2016-03-08 06:55:12
513	2016-03-07 20:07:55	Yes, it's an error in `convertTransform` in the part where matrix is being decomposed (lost the sign of y-scale, therefore the error). I've got a solution, but not sure it's complete.	GreLI	2016-03-08 06:55:12
513	2016-03-07 20:27:37	presumably because it extracts glyphs from OpenType fonts (it doesn't render text, it does glyph composition, LaTeX style), and font coordinates are "flipped" compared to virtually every other graphics context. positive Y values in font units "go up", like on paper, rather than "go down" like in a Canvas2D context.	Pomax	2016-03-08 06:55:12
513	2016-03-07 20:30:45	Playing with the image on [SVGOMG](https://jakearchibald.github.io/svgomg/) and unchecking the "Round/rewrite tranforms" (`convertTransform` I presume) the transform is retained and the image is properly rendered (at least when you download the result, in my web browser nothing is displayed on SVGOMG).	vagari	2016-03-08 06:55:12
513	2016-03-07 20:31:22	I'm using svgo as CLI tool, what would that option be on the command line?	Pomax	2016-03-08 06:55:12
513	2016-03-08 06:27:32	`--disable=convertTransform`	GreLI	2016-03-08 06:55:12
513	2016-03-08 17:04:10	thanks! looking forward to the new version on npm	Pomax	2016-03-08 06:55:12
513	2016-03-08 18:12:46	[v0.6.2](https://github.com/svg/svgo/releases/tag/v0.6.2) with the fix is out.	GreLI	2016-03-08 06:55:12
513	2016-03-08 18:42:54	awesome!	Pomax	2016-03-08 06:55:12
512	2016-03-06 10:41:35	Run diff on source rendered svg and resulted rendered svg After optimization. Cancel next dangerous optimization step if diff failed Repeat iteration opt --> diff Return proof lossless optimized svg Cool?	a-x-	2016-11-19 15:16:31
512	2016-03-06 10:46:20	Perhaps, but rendering is a heavy optimization, and it also requires heavy dependencies. Also, it doesn't guarantee that image isn't worse, since SVG rendering depends on scale. If it's not sufficient enough then some small details can be loosen. Again, too large scale still is heavy.	GreLI	2016-11-19 15:16:31
512	2016-03-06 10:58:15	there isn't happy in the world :) есть ещё мысль just run special gemini cases on website after icons optimization with high sensitivity settings (targets on icons, better on only immediately oprimized icons) It 'll be check in `real world` Let's automate this (svgo running then run gemini on automaticaly generated icon test cases)	a-x-	2016-11-19 15:16:31
512	2016-11-19 15:16:31	I believe it goes beyond the scope of SVGO. It can a script or whatever.	GreLI	2016-11-19 15:16:31
511	2016-03-04 19:48:27	The issue is caused because the code does a lowercase check if the color exists, but then doesn't lowercase the value when it's looked up. So an uppercase color name such as `Black` breaks the plugin. <S_CODE_TOKEN> Something like the following would resolve it: <S_CODE_TOKEN> Found using error handling improvements #510	daniellmb	2016-03-08 13:34:48
511	2016-03-08 13:34:59	Thanks for catching this!	GreLI	2016-03-08 13:34:48
511	2016-03-08 18:12:38	[v0.6.2](https://github.com/svg/svgo/releases/tag/v0.6.2) with the fix is out.	GreLI	2016-03-08 13:34:48
511	2016-03-08 18:25:00	:+1:	daniellmb	2016-03-08 13:34:48
510	2016-03-04 19:29:41	When I recently tried to optimize an SVG file I got the following completely useless error. ![screen shot 2016-03-04 at 11 15 48 am](https://cloud.githubusercontent.com/assets/108018/13537599/919ab55a-e1fa-11e5-8939-93af76f60af3.png) Currently, the plugins are run like this: <S_CODE_TOKEN> I propose wrapping the code with a try catch block and log useful information about failures. Perhaps someth…	daniellmb
510	2016-03-08 13:42:25	Nice idea, but `group[0]` isn't the actual name of the current plugin. Each group can contain several plugins, so it's a bit more complicated then that.	GreLI
510	2016-03-08 16:07:16	Right, this was more pseudo code to get the idea across... even just the stack trace would be helpful. That's what I actually used to track down what happend.	daniellmb
509	2016-03-04 09:37:03	Когда обрабатываем большое кол-во файлов при помощи SVGO то иногда получаем испорченный результат. (сломанные иконки) Подскажите список безопасных опций, которые не влияют на результат. --- When processed a large number of files using SVGO we sometimes get spoiled result. (broken icons) Tell me the list of safe options that do not affect the result. [](https://github.com/CSSSR/csssr-project-templ…	jt3k	2016-03-04 21:15:16
509	2016-03-04 18:11:51	Да все плагины что-то делают, и в этом плане небезопасны :smiley:. Но опаснее те, что делают что-то более сложное. Вообще я стараюсь все баги чинить (и многое уже починино), так что если что-то реально портится, лучше про это сообщать. Из последнего, что было исправлено, но ещё на выпущено в релиз: превращение в дуги в `convertPathData` #477 и некорректные переносы трансформаций, если есть маски,…	GreLI	2016-03-04 21:15:16
509	2016-03-04 21:15:16	Спасибо за ответ :+1: Я тогда пофлудю в ишьюсы если наберу достаточное количество проблемных файлов.	jt3k	2016-03-04 21:15:16
508	2016-03-01 19:30:12	I cannot say exactly what they are, but they are referenced in #387	stevenvachon	2016-03-20 17:52:46
508	2016-03-20 17:56:24	Done. It seems that «smart» rounding brought odd results sometimes, so I make it to apply only when the rounding is needed. So, in subsequent passes in `--multipass` already rounded numbers will not be modified further.	GreLI	2016-03-20 17:52:46
508	2016-03-20 18:21:32	[v0.6.3](https://github.com/svg/svgo/releases/tag/v0.6.3) with the fix has been just released.	GreLI	2016-03-20 17:52:46
507	2016-02-29 01:24:49	As a suggestion, `--pretty` should respect [`.editorconfig`](http://editorconfig.org) for formatting, particularly in regards to indentation. `.editorconfig` is a centralized place to configure encoding and formatting for all text files in a repo, so you don't have to separately configure tools. Often, I will `--pretty` optimize files and then open them in Atom to make manual edits. Atom convenie…	jaydenseric
507	2016-11-19 15:13:41	FYI, there is new option `--indent` added in 0.6.4 which allows to set number of spaces to `--pretty`.	GreLI
506	2016-02-26 15:00:44	Hi, We are having a problem with an SVG file minified with gulp-svg-min. The minified version of the file changes between running it on a Mac and running it on Windows. Not exactly sure what information is relevant here so please ask if you are wondering anything. The file in question is here: http://pastebin.com/LY9NHtcx We are running svgmin like this: <S_CODE_TOKEN> We have other SVG files tha…	terje	2016-11-19 15:12:17
506	2016-02-26 18:28:12	Hmm, I see no problems when I'm passing this file through svgo.	GreLI	2016-11-19 15:12:17
506	2016-02-27 07:30:43	Ok, give me a couple days and I'll set up a reduced test for you. ## Terje > On 26 Feb 2016, at 19:28, Lev Solntsev notifications@github.com wrote: > > Hmm, I see no problems when I'm passing this file through svgo. > > — > Reply to this email directly or view it on GitHub.	terje	2016-11-19 15:12:17
506	2016-02-28 14:03:03	It would be nice of you.	GreLI	2016-11-19 15:12:17
506	2016-02-29 10:57:34	Sorry, I am unable to reproduce it outside of our bigger project now. Test case here: https://github.com/terje/svgo-bug-reduction Feel free to close this issue, I will reopen or submit another if I am able to reproduce it.	terje	2016-11-19 15:12:17
506	2016-03-08 18:07:39	Still couldn't reproduce. However, v0.6.2 is out and there are some fixes that may help.	GreLI	2016-11-19 15:12:17
505	2016-02-25 12:17:53	I use [gulp-imagemin](https://github.com/sindresorhus/gulp-imagemin) to optimize svg files. But everytime the viewBox gets deleted even if I explicit define that they shouldnt be removed, like seen below. imagemin({ svgoPlugins: [{removeViewBox: false}] })	innodeta	2016-11-19 15:11:39
505	2016-02-25 15:46:37	`viewBox` isn't removed by SVGO by default, so it's some sort of settings error in imagemin.	GreLI	2016-11-19 15:11:39
505	2016-04-14 11:39:56	@GreLI got the same issue with [gulp-svgmin](https://github.com/ben-eb/gulp-svgmin). My config looks like: <S_CODE_TOKEN>	bm2u	2016-11-19 15:11:39
505	2016-11-15 17:20:45	For those experiencing this issue, make sure that the `viewBox` property has proper camel-casing on the source SVG file, otherwise it will get stripped out by svgo.	joaocunha	2016-11-19 15:11:39
505	2016-11-19 15:11:38	Sorry, I cannot reproduce. If problem still persist try reduce to minimal test case. E.g. <S_CODE_TOKEN> doesn't remove `viewBox`, while changing to `"removeViewBox": true` removes.	GreLI	2016-11-19 15:11:39
504	2016-02-23 05:43:58	Hey there, We're working on getting JSPM's CSS loader all hooked up into PostCSS plugins. We would like to (easily) use CSSNano as our CSS minification plugin. CSSNano has a dependency on svgo. Currently, JSPM does not have support for dynamic require statements (see here: https://github.com/jspm/registry/issues/221). As such, [this bit of code](https://github.com/svg/svgo/blob/master/lib/svgo/co…	MeoMix	2016-11-19 14:46:44
504	2016-02-23 08:16:52	What are dynamic declaration and how it differs from static? How would you use plugins in that case?	GreLI	2016-11-19 14:46:44
504	2016-02-23 15:04:26	Hey, Thanks for the response. Essentially, instead of dynamically building a string which points to an unknown-until-runtime location in the `plugins` folder, all plugins which could potentially be needed should be required upfront and then only worked upon if needed. I might be able to provide a PR at some point, but need to do some reading to make sure it works as expected. I'll end up doing th…	MeoMix	2016-11-19 14:46:44
504	2016-11-19 14:46:42	See #614	GreLI	2016-11-19 14:46:44
503	2016-02-23 05:30:42		MeoMix	2016-02-23 07:55:19
502	2016-02-23 05:29:50		MeoMix	2016-02-23 07:55:15
501	2016-02-23 05:28:32	It's good practice to declare the file type being required. This will help svgo play nice with JSPM. Additionally, one of the requires was already declaring its file type. So, this PR adds consistency, too.	MeoMix	2016-02-23 07:55:11
500	2016-02-20 13:29:02	Ref: #478 Before: <S_CODE_TOKEN> After: <S_CODE_TOKEN>	joafeldmann	2016-03-09 09:21:37
500	2016-03-08 17:02:11	What the point of the issue? Have you tried `--multipass`?	GreLI	2016-03-09 09:21:37
500	2016-03-08 17:16:59	The styles <S_CODE_TOKEN> should be translated to a path/fill attribute. (See "after" above) I tried `svgo --enable=convertStyleToAttrs file.svg`	joafeldmann	2016-03-09 09:21:37
500	2016-03-08 17:41:50	`convertStyleToAttrs` converts `style` attribute to separate style attributes. You likely want something like #454 which I haven't dealt with yet.	GreLI	2016-03-09 09:21:37
500	2016-03-09 09:21:37	That's it! Closing this as dup of #454	joafeldmann	2016-03-09 09:21:37
499	2016-02-19 14:47:08	Change sentence structure to make it more readable	pra85	2016-02-19 19:03:21
499	2016-02-19 19:04:15	Thank you for committing!	GreLI	2016-02-19 19:03:21
498	2016-02-12 12:31:05	I am having a problem optimizing a specific SVG. As seen in the screenshot in the lower image part there are two paths (read circles) missing: ![loosing elements](https://cloud.githubusercontent.com/assets/582546/13006746/57f00d20-d18b-11e5-8da1-9d5eee0c04e3.png) When disabling the _convertPathData_ plugin the result is correct. See the attached zip file for before/after SVG files. [icons.zip](ht…	darkv	2016-03-08 17:01:00
498	2016-03-08 17:00:35	Fixed along with #477.	GreLI	2016-03-08 17:01:00
498	2016-03-08 18:12:31	[v0.6.2](https://github.com/svg/svgo/releases/tag/v0.6.2) with the fix is out.	GreLI	2016-03-08 17:01:00
498	2016-03-09 13:05:57	Cool, thanks!	darkv	2016-03-08 17:01:00
497	2016-02-12 11:48:59	…tyle the compiled SVGs with CSS color property	doot0	2016-03-27 07:27:38
497	2016-02-12 11:50:02	:+1: This would be very useful for me. I currently do this manually.	CodeTheory	2016-03-27 07:27:38
497	2016-02-12 18:40:26	Not sure, this plugin should be in SVGO. Besides, it has quite odd parsing and doesn't follow the code-style. (You can somewhat check it with `make jshint` command.) However, there is a plugin [convertColors.js](https://github.com/svg/svgo/blob/master/plugins/convertColors.js). It already has color parsing (while I'm not sure you're really need it) and you can just add an option to convert `fill`…	GreLI	2016-03-27 07:27:38
497	2016-03-27 07:27:37	#521 done it.	GreLI	2016-03-27 07:27:38
496	2016-02-09 17:37:29	When minifying SVGs the compound circle with cross inside is being inverted and leaves only cross visible. I'm using: - SVGO version: `0.6.0` - grunt-svgmin version: `3.1.2` Following plugins are disabled (should I disable any other?): <S_CODE_TOKEN> [Original SVG](https://gist.github.com/skmasq/c7a18a91da3f17458f8d) (File is compatible with Illustrator) [Minified using SVGO](https://gist.github.…	skmasq	2016-02-09 17:47:47
496	2016-02-09 17:47:47	Fixed issue adding: `{convertPathData: false}`	skmasq	2016-02-09 17:47:47
496	2016-03-08 16:24:02	Definitely a bug in v0.6.1 which is already fixed.	GreLI	2016-02-09 17:47:47
496	2016-03-08 18:12:22	[v0.6.2](https://github.com/svg/svgo/releases/tag/v0.6.2) with the fix is out.	GreLI	2016-02-09 17:47:47
495	2016-02-08 22:42:51	Looking through the code I did not find a way to add a custom plugin without wrapping the svgo command in my own command line tool. I tried to use a YAML config file and JSON config file but the parser never saw my fn: declaration as a JS function. Is there a way to easily tell svgo here is my custom plugin JS file? Thanks	supercodepoet	2016-02-28 22:07:28
495	2016-02-09 14:01:14	Well, the plugin should be in a `plugins` folder of SVGO and has to be listed in `plugins` option. That's how it works for now.	GreLI	2016-02-28 22:07:28
494	2016-02-08 18:37:25	is it possible to add a plugin that would remove the id attr from an element and map it to a class with an optional prefix and / or postfix? #### For example <S_CODE_TOKEN> would map: <S_CODE_TOKEN> to: <S_CODE_TOKEN> #### Additionally: This: <S_CODE_TOKEN> would map to: <S_CODE_TOKEN> My reason is that Group and path names in Adobe Illustrator come out as IDs when you save as an SVG but if you i…	infn8
494	2016-02-09 13:58:04	Well, it's totally possilble. Couple of caveats though: 1. `cleanupIDs` will remove unused IDs. So, the plugin should run before it, or `cleanupIDs` needs to be disabled, if these IDs aren't being referenced. If they are, references should also be updated of course. 2. SVGO cannot parse CSS for now. So, replacing IDs there requires some additional managing. May be it's better just to update `clea…	GreLI
494	2016-02-09 15:30:57	It would for sure need to run before `cleanupIDs` but after it does run `cleanupIDs` would have no IDs to cleanup. Re: CSS, I was thinking a little more brute force in that each element would only care about itself. <S_CODE_TOKEN> Then remove id attribute and that's it. No need to parse CSS. But if we can add elegance or intelligently extend another function that would be boss. Adding it as a par…	infn8
494	2016-02-09 18:38:21	No doubts about `class` content. I was talking about selectors in possible `<style>` declarations that can use IDs.	GreLI
494	2016-02-09 19:34:16	Great point! I had not thought of that. It could just be a documented shortfall of that option. Are there any other features you're considering that might need, or benefit from, CSS parsing? This doesn't seem like the cost benefit is there with this one feature on its own.	infn8
494	2016-02-09 21:00:58	Yeah, CSS parsing is desirable feature. At least for checking styles. It's important to know in some places whether there is `fill` or `stroke` property for example. [There is already a method](https://github.com/svg/svgo/blob/master/lib/svgo/jsAPI.js) `computedAttr` but it checks only for (perhaps inherited) attributes for now. Of course, there could be some optimizations. E.g. remove useless st…	GreLI
494	2017-02-02 21:36:06	If you remove IDs, how do you use a `<use xlink:href="#arrow-right" />` type of reference?	dangayle
494	2017-02-04 03:41:51	@dangayle I don't think you could but the reason i want to strip ids is because i plan on using the same svg in the dom in several places and best practices say that your ids should all be unique. You would have to decide whether or not you would need to use references like that before stripping the ids.	infn8
493	2016-01-26 17:55:30	When **`convertShapeToPath`** plugin was disabled, SVGO did not perform rounding for points in `<polygon>` objects. I guess this is because the polygon object doesn't get converted to `<path>`, then the plugin `convertPathData` failed to pick it up. Is `convertShapeToPath` required for all kind of floating point rounding? It should be clarified at homepage to reduce confusion.	kevinlaw91	2016-09-13 08:56:26
493	2016-01-26 18:42:38	Actually, there is [/plugins/cleanupNumericValues.js](https://github.com/svg/svgo/blob/master/plugins/cleanupNumericValues.js), but it doesn't process `points`, yes. I guess, it's good place for enhancing.	GreLI	2016-09-13 08:56:26
493	2016-01-26 18:51:58	Yes this is important. This is affecting not just `points`, but other attributes like `viewBox` too.	kevinlaw91	2016-09-13 08:56:26
493	2016-09-13 08:56:26	Unable to reproduce this any more. Closing this.	kevinlaw91	2016-09-13 08:56:26
492	2016-01-26 09:52:53	While building my site with Foundation 6 which uses imagemin plugin I noticed that my svg-defs.svg file was broken. I have used [svgstore](https://github.com/w0rm/gulp-svgstore) to create the file in question. The source file: `<svg xmlns="http://www.w3.org/2000/svg"><symbol viewBox="0 0 28.6 36" id="shape-mr-symbol"><title>mr-symbol</title><path d="M1.4 13.3c1.3 2.2 2.8 4.2 4.5 6.1.1.2 1.3.2 1.2…	markorosic	2016-01-27 17:27:22
492	2016-01-26 16:28:29	The problem is SVGO doesn't keep unused symbol in file. Try disable `cleanupIDs` plugin and try again.	kevinlaw91	2016-01-27 17:27:22
492	2016-01-26 17:33:52	Thanks, it did the trick.	markorosic	2016-01-27 17:27:22
491	2016-01-20 22:13:45	Is it possible to calculate viewbox similar to getBBox() with SVGO, if it not exists in svg input file and write it back?	iskiselev	2016-02-28 22:05:48
491	2016-01-21 09:25:35	Well, there is some implementation for `path` in [plugins/transformsWithOnePath.js](https://github.com/svg/svgo/blob/master/plugins/transformsWithOnePath.js). However, it works only with relative commands (turn off `utilizeAbsolute` in `plugins/convertPathData.js`). For other basic shapes I believe implementation is trivial. But write it back to where? If you mean `viewBox` attribute it has defau…	GreLI	2016-02-28 22:05:48
491	2016-08-27 14:47:49	Just for a note, that question seems to be relative to https://github.com/svg/svgo/issues/548	ArmorDarks	2016-02-28 22:05:48
490	2016-01-19 22:50:16	Optimized version of [1] doesn't show gradients. An inspection using inkscape, shows the gradient vector far away from where it should be. Passing `--disable=convertPathData` displays as expected. [1] http://quickgit.kde.org/?p=plasma-framework.git&a=blob&h=21776986ff19cd9ce6ad35ccec2dca9f43547e20&f=src%2Fdesktoptheme%2Fbreeze%2Ftranslucent%2Fdialogs%2Fbackground.svgz&o=plain	aleixpol	2016-03-08 16:55:17
490	2016-01-20 13:12:31	Actually, I don't see a difference in any browser.	GreLI	2016-03-08 16:55:17
490	2016-01-20 14:00:55	Correct, this is only happens after I pass `--disable=convertStyleToAttrs`, that I need to enable to ensure #489 doesn't affect.	aleixpol	2016-03-08 16:55:17
490	2016-03-08 16:55:10	Doesn't reproduce after fixing #489.	GreLI	2016-03-08 16:55:17
489	2016-01-19 17:59:48	I've found that the optimization process has some issues when converting the style. We've experienced this issue in a couple of places. Here's an example: http://quickgit.kde.org/?p=plasma-framework.git&a=blob&h=29e74c0f31838fc123fc4a30eddd9d4d7acd61b1&f=src%2Fdesktoptheme%2Fbreeze%2Fwidgets%2Ftasks.svgz&o=plain When optimizing this one, some components will apply the following change: <S_CODE_TO…	aleixpol	2016-03-08 16:51:40
489	2016-01-20 13:15:23	I see `fill="currentColor"` (right after `opacity=".3"`) in your example as well as in the test file.	GreLI	2016-03-08 16:51:40
489	2016-01-20 13:57:23	You are right, my assessment was wrong. Nevertheless, the representation is still different: ![](http://i.imgur.com/cOS0OW5.png)	aleixpol	2016-03-08 16:51:40
489	2016-03-08 16:52:09	Well, SVGO doesn't support embedded styles in SVG for now.	GreLI	2016-03-08 16:51:40
489	2016-03-08 18:11:59	[v0.6.2](https://github.com/svg/svgo/releases/tag/v0.6.2) with the fix is out.	GreLI	2016-03-08 16:51:40
488	2016-01-18 17:03:12	See https://medium.com/@larsenwork/598815d74f9c for reference - the author saved a lot of space by scaling the SVG paths up until he had round numbers (with a loss of n% accuracy) and increasing the scale of the viewBox accordingly. It should be possible to automate this process.	atk	2016-01-20 13:16:57
488	2016-01-18 17:08:43	Related/duplicate of https://github.com/svg/svgo/issues/293.	paperboyo	2016-01-20 13:16:57
488	2016-01-20 13:16:57	Yep, it is.	GreLI	2016-01-20 13:16:57
487	2016-01-18 13:38:50	You can validate this by adding a counter to the optimize method: <S_CODE_TOKEN> And passing erroneous input (such as some Ruby code): <S_CODE_TOKEN> Here is some code that can reproduce this error: <S_CODE_TOKEN> Ideally the module should return immediately upon encountering an error and refuse to parse any more input.	ben-eb	2016-02-28 22:04:37
487	2016-02-28 22:04:37	There were recent improvements on error handling, so it seems to me to be called once.	GreLI	2016-02-28 22:04:37
486	2016-01-16 12:46:46	Handle data URI scheme containing optional charset field like `data:image/svg+xml;charset=US-ASCII,%3C%3Fxml%20...` .	holymonson	2016-01-16 13:10:59
485	2016-01-12 18:25:31	I'd love to see js2svg and svg2js exposed as API, ideally as own module. As far as I can see this has been done with some work on [svgp](https://github.com/svg/svgp), although it seems to have stalled. This would yield the possibility to enable other offspring, say a type of `svglint`. I'd be interested in helping to get this off the ground, if this is seen as the way forward for svgo.	marionebl	2016-11-19 14:58:30
485	2016-01-13 14:38:33	Yeah, it of course planned to do so and rewrite svgo architecture completely. However, it requires a bunch of work, and I don't like API in svgp in the current state.	GreLI	2016-11-19 14:58:30
485	2016-01-13 17:47:55	If you outline the work that is planned for svgp i'd be more than happy to help!	marionebl	2016-11-19 14:58:30
485	2016-11-19 14:58:30	It's not the current problem but certainly will be considered when (and if) there'll be a rewrite.	GreLI	2016-11-19 14:58:30
484	2016-01-12 01:52:30	Hi, I'm using gulp-svgmin, which uses svgo, and when I run an svg through `cleanupIDs` with the `prefix` option, it prefixes the `id`s on `mask` elements, but not the `id`s on `path` or `g` elements. I've attached an example of input and output. I'd really appreciate a fix. Let me know if there's anyway I can help debug it. svgo version: `0.5.6` gulp-svgmin version: `1.2.0` node version: `0.12.7`…	mxdubois	2016-11-19 14:55:49
484	2016-03-08 16:18:26	It seems, that you have provided wrong config. `plugins` in config is an array of objects which define every plugin separately. E.g.: <S_CODE_TOKEN>	GreLI	2016-11-19 14:55:49
484	2016-03-08 16:19:10	However, I don't exactly know how gulp-svgmin works with config.	GreLI	2016-11-19 14:55:49
483	2016-01-10 22:03:05	Here's a screenshot what happens to the attached .svg file when I run `svgo` with default options: ![svgo-bug](https://cloud.githubusercontent.com/assets/189964/12224284/5e26d8fe-b7f5-11e5-846e-a2f5dc5cf5c1.png) Note that the text is not `<text>`, just paths. If I disable `convertPathData`, everything is ok. I assume the problem has something to do with the `scale` transform in the paths. There i…	tuomassalo	2016-03-08 16:14:43
483	2016-03-08 18:11:32	[v0.6.2](https://github.com/svg/svgo/releases/tag/v0.6.2) with the fix is out.	GreLI	2016-03-08 16:14:43
482	2016-01-09 15:10:18	Would be useful if parse errors included line number (column too if possible). It's currently hard to debug errors in large SVG files as there's no indication of where the parse error is. ## https://github.com/sindresorhus/grunt-svgmin/blob/0a71db372f1e77fbc5d565e60310fdc18a8af061/tasks/svgmin.js#L20	sindresorhus	2016-02-07 21:40:13
482	2016-03-08 18:11:22	[v0.6.2](https://github.com/svg/svgo/releases/tag/v0.6.2) now shows parser error. Enjoy!	GreLI	2016-02-07 21:40:13
481	2016-01-08 00:15:01	SVGO v0.6.1 fails to completely draw this box-shaped path - note the missing piece in the upper-left corner. ![screenshot 2016-01-07 19 11 46](https://cloud.githubusercontent.com/assets/283842/12186648/dd609b76-b572-11e5-9a7d-60b2def1f8ee.png) SVGs to reproduce: Input: <S_CODE_TOKEN> (Incorrect) output: <S_CODE_TOKEN> (Manually) corrected output: <S_CODE_TOKEN> I simply ran `svgo` from the comman…	nolanlawson	2016-11-19 14:55:27
481	2016-01-13 14:35:56	That's interesting case, because, if you remove `v-164` (`z` will do the job) or replace it with `L130.395 74.133` (like the first `M`)–then it would be like the original one. However, the relative `lineto` command gives such a result. It seems that it's a particularity (or even a bug) of an edge case of stroke drawing. I don't have a solution for this except removing that last line segment which…	GreLI	2016-11-19 14:55:27
481	2016-01-15 02:04:27	Interesting; just thought I would let you know. :) It's not too hard to manually correct.	nolanlawson	2016-11-19 14:55:27
480	2016-01-06 23:02:26	I added the fix, and a test to reproduce this issue. When you call SVGO with a precision value different than 0, and then (in the same script) you call it with precision 0, an error like this is thrown: <S_CODE_TOKEN> This little thing might seem pointless (why anyone would do that, right?), but is preventing SVGOMG to use `"floatPrecision=0"` in its UI. Please tell me if I missed anything. Cheer…	DanReyLop	2016-01-13 14:18:10
480	2016-01-06 23:10:05	On a side note, Travis is configured to run against Node `0.10` and `0.12`. Is there any specific reason for that? Can we bump it to `0.12`, `4` and `stable`?	DanReyLop	2016-01-13 14:18:10
480	2016-01-07 07:56:06	Probably, it's again some incorrectly preserved settings like I fixed in 614bc00d77eee6c0ebdc4b118c9c77ccbae1d901. Have you used recent version of svgo?	GreLI	2016-01-13 14:18:10
480	2016-01-07 10:34:30	I've cloned the last commit on `master`, it's still happening.	DanReyLop	2016-01-13 14:18:10
480	2016-01-13 14:18:36	Thanks for the test case! Fixed it a bit differently.	GreLI	2016-01-13 14:18:10
480	2016-01-13 21:53:29	Fine for me. I still think that the difference in performance is negligible, but your solution is also cleaner :)	DanReyLop	2016-01-13 14:18:10
479	2016-01-06 18:23:02	Using [this as input](http://kaspar.h1x.com/arduino-original.svg) with this config: <S_CODE_TOKEN> `svgo arduino-original.svg --config=config.yaml -o -` will output nothing and give an exit status of 0. `svgo arduino-original.svg --disable=addClassesToSVGElement --config=config.yaml -o -` will work fine.	kasbah	2016-03-08 15:30:33
479	2016-03-08 15:31:49	Well, you should look what are you using. `addClassesToSVGElement` needs to get somewhere a class name to add.	GreLI	2016-03-08 15:30:33
479	2016-03-08 19:57:40	Fair enough, my issue was with the exit status but it looks like you fixed that (though I haven't tested it). Cheers!	kasbah	2016-03-08 15:30:33
478	2016-01-06 18:16:41	- [original](http://kaspar.h1x.com/arduino-original.svg) - [without moveElemsAttrsToGroup](http://kaspar.h1x.com/arduino-noElemAttrToGroups.svg) - [with moveElemsAttrsToGroup](http://kaspar.h1x.com/arduino-ElemAttrToGroups.svg) Config used: <S_CODE_TOKEN>	kasbah	2016-11-19 14:54:57
478	2016-01-07 07:57:45	There are `<style>` tags, svgo doesn't understand them unfortunately for now.	GreLI	2016-11-19 14:54:57
478	2016-11-19 14:54:57	Actually, as of version 0.7.1 I see no differences with the original. Turning the plugin on and off makes no difference.	GreLI	2016-11-19 14:54:57
477	2016-01-05 21:34:21	Original icon: <img width="423" alt="2016-01-05 3 31 57" src="https://cloud.githubusercontent.com/assets/2639151/12128250/a89688cc-b3c1-11e5-8842-e726181d306d.png"> <S_CODE_TOKEN> After compressed (using 0.6.1): <img width="419" alt="2016-01-05 3 33 00" src="https://cloud.githubusercontent.com/assets/2639151/12128259/b4ffb49e-b3c1-11e5-9816-a75c787c79a3.png"> <S_CODE_TOKEN> But after I added para…	jackycute	2016-01-06 10:57:27
477	2016-01-06 11:02:03	Thanks for reporting! That was a nasty NaN with unexpected output result.	GreLI	2016-01-06 10:57:27
477	2016-01-06 14:34:03	Such quick response! Thx a lot, I like svgo very much.	jackycute	2016-01-06 10:57:27
477	2016-03-08 18:10:24	[v0.6.2](https://github.com/svg/svgo/releases/tag/v0.6.2) with the fix is out.	GreLI	2016-01-06 10:57:27
476	2016-01-04 14:41:31	Makes external entities declared in doctype known to the sax parser in svgo. This allows the source file to be saved in illustrator with preserved editing capabilities. Added a very basic test to check and sample file to check whether the parser runs through. Shouldn't have too many side effects. Note: there are activities around entity parsing going on in the sax parser itself, see https://githu…	kaij	2016-01-04 17:22:25
476	2016-01-04 17:23:24	Thanks for contribution! I was simultaneously thinking in the same direction.	GreLI	2016-01-04 17:22:25
475	2015-12-29 04:09:51		yandavid	2016-01-04 16:45:05
475	2016-03-04 18:04:04	I don't know, actually what this test for. I've reworked some issues with errors and parsing errors now just show error instead of throwing (not released yet). However, `error` attribute is still being passed to callback.	GreLI	2016-01-04 16:45:05
474	2015-12-28 09:05:08		yandavid	2015-12-28 11:59:19
473	2015-12-28 01:31:59		yandavid	2015-12-28 07:29:38
473	2015-12-28 07:30:01	Thanks for catching this!	GreLI	2015-12-28 07:29:38
472	2015-12-24 14:47:41	[#What it can do](https://github.com/svg/svgo#what-it-can-do) expose all the plugins currently available. As a first-time users, I want to know was what is on/off at normal usage `$ svgo <file.svg>`. The current section deserves to be more clean on this side.	hugolpz
472	2016-02-04 07:58:05	+1	defaude
472	2016-04-14 19:36:13	+1	bm2u
471	2015-12-14 17:54:29	I'm using gulp-imagemin to optimize images in our application. Until recently we didn't have problems with the optimization of SVG, but now we are seeing that we have problems with the gradients in our SVG files when they are optimized. I've submitted the original and optimized files below. But I've narrowed the problem to the `transform2js()` function in `_transforms.js`. In fact the problem is …	Nightcreap	2016-03-08 14:49:18
471	2016-03-08 14:49:18	It's the same issue as #513.	GreLI	2016-03-08 14:49:18
471	2016-03-08 18:10:10	[v0.6.2](https://github.com/svg/svgo/releases/tag/v0.6.2) with the fix is out.	GreLI	2016-03-08 14:49:18
470	2015-12-08 14:53:41	I know this has been discussed before and you didn't like it, but I would also be interested to have a requirejs / browserify support. For a single page application built with gulp and browserify the plugins are not included. I guess the problem araises in Config, where the plugins are loaded with a parameter, which browserify is blind for... EXTEND({}, require('../../plugins/' + item)); I would …	wauwau0977	2016-11-19 14:46:52
470	2016-11-19 14:46:52	See #614.	GreLI	2016-11-19 14:46:52
469	2015-12-04 13:10:42	I'm using `svgmin` with the `svgo` plugin `removeAttrs`. The [documentation](https://github.com/svg/svgo/blob/master/plugins/removeAttrs.js) seems to suggest that this should work: <S_CODE_TOKEN> But for some reason the script doesn't run at all when it's formatted like that. It works if I format it like this: <S_CODE_TOKEN> Am I reading the documentation wrong, or is there an issue in the script…	jasmussen	2016-02-28 20:53:18
469	2015-12-04 15:35:05	There is `attrs` option, that you forgot. E.g. not <S_CODE_TOKEN> but <S_CODE_TOKEN>	GreLI	2016-02-28 20:53:18
469	2015-12-04 18:56:40	Correct. And like I mentioned, it works when I write `{ removeAttrs: { attrs: 'fill' } }`, but that's not mentioned in the documentation anywhere. May I offer a PR to update the documentation? Right now `{ removeAttrs: 'fill' },` doesn't work at all, though that's what seems to be the suggested use.	jasmussen	2016-02-28 20:53:18
469	2015-12-04 18:58:53	I didn't noticed where is the error, but if you found it, it would be nice of you to make PR.	GreLI	2016-02-28 20:53:18
469	2015-12-07 12:39:37	Tried making a PR, but seems I don't have permissions to push PRs. In any case, the change to the documentation is very small. Here's an updated file: https://cloudup.com/czB43eIAPOH	jasmussen	2016-02-28 20:53:18
468	2015-12-03 19:00:50	Input SVG: <S_CODE_TOKEN> (The above svg is the [Appuri, Inc](http://www.appuri.com/) logo and copyrighted thereof) Result: <S_CODE_TOKEN> The `<mask>` tag is getting stripped, changing how the SVG looks.	nathanboktae	2015-12-03 21:01:48
468	2015-12-03 19:09:36	Well, the actual output is <S_CODE_TOKEN> and I see no difference there. And there is no `<symbol>`, btw. Regarding the mask, it's being stripped since it's not used, and thus stripping can has no effect.	GreLI	2015-12-03 21:01:48
468	2015-12-03 21:01:48	Ah yes, it's not referenced, so you are right, it has no effect (my mistake). The `symbol` was there because I was using `svg-sprite`. Thanks for the quick response.	nathanboktae	2015-12-03 21:01:48
467	2015-11-30 13:46:02	Not sure if this isn't by design, but: <S_CODE_TOKEN> This is a common trick (http://stackoverflow.com/a/12025098/530394) to emulate `filter: blur` in Firefox <35. I'm sure there is a rationale behind this behaviour, but can it be disabled by enabling one of the plugins?	Flackus	2015-11-30 16:56:38
467	2015-11-30 16:08:09	Filter is not used, that's why it's being removed. Disable `removeUselessDefs` plugin to prevent this.	GreLI	2015-11-30 16:56:38
467	2015-11-30 16:22:11	Thanks :+1: It was rather obvious :flushed:	Flackus	2015-11-30 16:56:38
466	2015-11-26 23:45:00	I was attempting to pass JSON for the `config` option because JSON is much easier to create/parse than yml. Before I found the example in #361, I tried passing this: <S_CODE_TOKEN> SVGO silently failed. Nothing was returned by the CLI: no error message, no warnings, etc. That should probably not be the case. If SVGO doesn't like the config file, it should tell you so.	bdkjones	2016-02-07 21:00:24
466	2016-03-08 18:09:29	[0.6.2](https://github.com/svg/svgo/releases/tag/v0.6.2) with some improvements is out.	GreLI	2016-02-07 21:00:24
466	2016-03-08 18:13:44	Thanks!	bdkjones	2016-02-07 21:00:24
465	2015-11-26 18:48:50	Fixes #424 (almost 6K saved from the tests :dancer:)	lipis	2016-03-27 07:25:03
465	2015-11-26 19:07:21	Not sure how to resolve this test: https://travis-ci.org/svg/svgo/jobs/93412457	lipis	2016-03-27 07:25:03
465	2015-11-26 19:13:06	I think it should be an option, not the hardcoded change.	GreLI	2016-03-27 07:25:03
465	2015-11-26 19:20:54	I thought about it as an option.. but then again it doesn't make much sense :) It's still pretty and smaller.. Let's sleep on and see tomorrow.. :night_with_stars:	lipis	2016-03-27 07:25:03
465	2015-12-17 04:57:50	Would love to see this as an option. I'd love for 2 spaces, though I'm sure there's people who prefer actual tab characters or 4 spaces. :ok_hand:	levibuzolic	2016-03-27 07:25:03
465	2015-12-17 09:07:35	I'm not sure how to add it as an option (not much time for it), but my opinion is that there is no much need for it to add the extra complexity.. having said that if anyone want's to contribute.. please do so! I just want to be able to use the 2 spaces :)	lipis	2016-03-27 07:25:03
465	2015-12-17 09:08:06	If we are about to merge this one though... let me know how can I fix the last test..	lipis	2016-03-27 07:25:03
465	2016-01-13 14:23:28	I'd also love the change the indent level to 2	febLey	2016-03-27 07:25:03
465	2016-01-24 14:06:25	shall we merge that one?	lipis	2016-03-27 07:25:03
465	2016-01-24 15:50:58	See https://github.com/svg/svgo/pull/465#issuecomment-159978721: > I think it should be an option, not the hardcoded change.	GreLI	2016-03-27 07:25:03
465	2016-01-24 16:04:17	Can someone implement this then if anyone with spare time?	lipis	2016-03-27 07:25:03
465	2016-03-27 03:25:54	With #526, I added the ability to pretty print svgs with an optional indent level. There really wasn't an existing (good) place to write the test for this, but I wanted to at least implement something.	scurker	2016-03-27 07:25:03
465	2016-03-27 07:25:03	Closed in favor of #526.	GreLI	2016-03-27 07:25:03
465	2016-04-05 15:21:26	[v0.6.4](https://github.com/svg/svgo/releases/tag/v0.6.4) with `--indent` option has been just released.	GreLI	2016-03-27 07:25:03
465	2016-04-05 18:39:25	:+1:	lipis	2016-03-27 07:25:03
464	2015-11-25 04:06:06	When you run the `-v` command on SVGO from the command line, the version string is printed to `stderr` instead of `stdout`. That's not expected; the version command ran successfully so the output should go to `stdout`. This matters for folks trying to integrate SVGO into other processes/build-tools/apps. Thanks.	bdkjones	2015-12-28 11:59:20
463	2015-11-24 17:47:15	Is it possible to process more than one file? If so how can it be done? Or how about whole directories? this doesn't seem to work... files: { 'dist/wonkhe-main-logo.svg':'assets/img/wonkhe-main-logo.svg', 'dist/wonkhe-site-icons.svg':'assets/img/wonkhe-site-icons.svg' }	v3nt
463	2015-11-24 18:55:44	Pull requests are always welcome :wink:.	GreLI
463	2016-01-15 19:56:35	Processing multiple files at the same time would be a real time saver.	pauldraper
462	2015-11-23 18:10:37		lencioni	2015-11-23 18:50:57
461	2015-11-20 20:21:48	Since updating to 0.6.0 svgo seems to ignore some of my svg files. When executing something like "svgo test.svg test.min.svg" there's no output at all. Optimizing still works with other files, but I can see no pattern here. When reverting to 0.5.6 everything works fine again. Is there any debug option to figure out what goes wrong?	mcfly83	2015-11-21 10:53:24
461	2015-11-21 08:53:05	It's likely some error. Could you provide a sample file?	GreLI	2015-11-21 10:53:24
461	2015-11-21 09:59:51	This is one of the files that fail with v0.6.0: http://dropcanvas.com/d2vq6	mcfly83	2015-11-21 10:53:24
461	2015-11-21 10:53:20	It's `CDATA` in `<style>`, same as #456.	GreLI	2015-11-21 10:53:24
460	2015-11-20 03:04:31	I'm not sure if this is by intention, but the convertTransform plugin removes the gradient transformations: Gist with before and after: https://gist.github.com/matbech/541687f496976fa23b9e The relevant markup: Before: `gradientTransform="matrix(.8738 0 0-.8738-112.82 718.94)"` After `gradientTransform="scale(NaN NaN)"`	matbech	2015-11-20 12:34:20
460	2015-11-20 12:15:18	SVG syntax doesn't allow absence of space before minus sign in transformation. Where did you get such a file?	GreLI	2015-11-20 12:34:20
460	2015-11-20 12:20:38	The file was exported from Adobe Illustrator and then "pre-cleaned" by svg cleaner. Apparently the bug is in svg cleaner. I apologize for the false alarm. But it would be better if svgo would complain about the syntax error instead of silently ignoring it.	matbech	2015-11-20 12:34:20
460	2015-11-20 19:21:51	It requires rewriting of transform attribute parser, which is not that trivial or somewhat prioritized task.	GreLI	2015-11-20 12:34:20
460	2015-11-21 11:07:11	Made it so in v0.6.1. No more errors, yay!	GreLI	2015-11-20 12:34:20
459	2015-11-19 17:21:14	I'm calling svgo with the following option: --multipass --disable=convertTransform For this particular .svg the result is a file with all the markup aside from svg element removed: https://gist.github.com/matbech/0629e2ab460af94f9339	matbech	2015-11-21 09:38:43
459	2015-11-19 18:31:55	Wow! It's the type of error that shouldn't occur.	GreLI	2015-11-21 09:38:43
459	2015-11-21 09:35:02	Your error is due to `transform="translate(.5-89.26)"`. SVG syntax doesn't allow omitting the separator between numbers in transform functions. Did you use SVG Cleaner or such?	GreLI	2015-11-21 09:38:43
459	2015-11-21 09:38:43	That was most likely the case. Thank you for pointing it out.	matbech	2015-11-21 09:38:43
459	2015-11-21 11:07:52	Just released v0.6.1 which should work well now.	GreLI	2015-11-21 09:38:43
458	2015-11-19 04:12:59	I'm using it with [webpack-svgo-loader](https://github.com/rpominov/svgo-loader) with the latest svgo library. Module build failed: TypeError: Cannot use 'in' operator to search for 'floatPrecision' in <S_CODE_TOKEN> at module.exports (/Users/Kebot/Codes/bragi/node_modules/svgo/lib/svgo/config.js:32:29) at Object.module.exports (/Users/Kebot/Codes/bragi/node_modules/svgo/lib/svgo.js:21:19) @ ./as…	kebot	2016-02-07 17:36:44
458	2015-11-21 09:47:25	It seems that there is some problem with config. Something odd is passed to svgo.	GreLI	2016-02-07 17:36:44
458	2015-11-22 13:21:38	@kebot I think you use <S_CODE_TOKEN> instead of <S_CODE_TOKEN>	lgordey	2016-02-07 17:36:44
458	2016-01-14 23:47:14	I get the same error with this seemingly trivial example (click "run"): https://tonicdev.com/569830dcfca1b10c00b4f7db/569830dcfca1b10c00b4f7dc	pygy	2016-02-07 17:36:44
458	2016-01-14 23:52:12	Oooh, my bad, I didn't read the example carefully, I was trying to call `svgo` when I should have called `svgo().optimize`... Sorry for the noise.	pygy	2016-02-07 17:36:44
457	2015-11-18 13:54:31	Program API shows `--config=CONFIG : Config file to extend or replace default` can be used to configure `svgo` program. But there is no example of the config file in the docs.	gajus	2015-11-18 13:54:52
457	2015-11-18 13:54:52	Found it. https://github.com/svg/svgo/blob/master/docs/how-it-works/en.md#1-config	gajus	2015-11-18 13:54:52
457	2015-11-18 19:24:16	Yeah, not the best location.	GreLI	2015-11-18 13:54:52
456	2015-11-17 09:22:06	<S_CODE_TOKEN> Ошибка возникает при наличие в svg такой конструкции: <S_CODE_TOKEN> соответственно CLI тоже вылетает без ошибки	ne3Vubeki	2015-11-21 10:00:36
456	2015-11-18 00:56:51	I can confirm the same error happening with the addition of this plugin. We are wrapping our SVG style content with CDATA (recommended by the w3c), which breaks the plugin and causes build errors: <S_CODE_TOKEN> Taken from the standard .... http://www.w3.org/TR/SVG/styling.html _Note how the CSS style sheet is placed within a CDATA construct (i.e., <![CDATA[ ... ]]>). Placing internal CSS style s…	dishs	2015-11-21 10:00:36
455	2015-11-16 17:12:49	I am using svgo version 0.6.0 (through gulp-imagemin). And was getting an error after upgrading to node 5. I had an svg with this block, after removing it, imagemin is working again. <S_CODE_TOKEN>	AgDude	2015-11-21 10:00:36
454	2015-11-13 22:18:54	This PR adds the local styles plugin. It is a complete rewrite of previous PR, to make the code simpler and more efficient. With best regards	strarsis	2016-09-06 13:41:15
454	2015-11-14 01:09:18	Hm, jshint fails with build using nodejs release v0.10.40, but with othe plugins than this one. Should I base off from a different commit than current master? With best regards	strarsis	2016-09-06 13:41:15
454	2015-11-14 09:36:38	Also, I'd like if styles were transfered just if there is only one match, not if two or more (non-adjanced, adjanced can be grouped). It seems it can be done easy enough in the current implementation.	GreLI	2016-09-06 13:41:15
454	2015-11-14 16:16:27	"Also, I'd like if styles were transfered just if there is only one match, not if two or more (non-adjanced, adjanced can be grouped). It seems it can be done easy enough in the current implementation." So this means that when a CSS rule with multiple selectors is selected because _one_ selector matched /not all of them), then the whole CSS rule should be cleaned? Like for example using this rule…	strarsis	2016-09-06 13:41:15
454	2015-11-17 12:12:24	The jshint fails with other files for this PR, should I base it off a different commit that passes the tests? https://travis-ci.org/svg/svgo/jobs/91121264#L176 With best regards	strarsis	2016-09-06 13:41:15
454	2015-11-17 12:57:00	No, I don't think it's required. Do it if you want. It's odd that other builds including master branch passed it.	GreLI	2016-09-06 13:41:15
454	2015-11-17 13:41:52	OK, so the last thing that needs to be clarified is how matched CSS rules are handled. So a CSS rule should be cleaned up when any of its selectors matched, right? With best regards	strarsis	2016-09-06 13:41:15
454	2015-11-17 17:52:52	I mean remove a rule only if there only one corresponding class in document. E.g. <S_CODE_TOKEN> but not then there are several classes here and there: <S_CODE_TOKEN>	GreLI	2016-09-06 13:41:15
454	2015-11-21 03:56:52	Yes, I fixed/changed the loop code now. Preserving selectors/rules when they are used multiple times is a bit tricky, the current (not pushed yet) implementation is a bit bloated, I have to simplify it a bit. I also try to get rid of the global variables and add some further tests for edge cases. With best regards	strarsis	2016-09-06 13:41:15
454	2015-11-21 10:20:33	Don't forget to check with «CDATA», empty `<style/>` tag, complex selectors, etc. Just fixed a couple of issues: fc174aa9f0412061a427ab592b7784f63c6ed170.	GreLI	2016-09-06 13:41:15
454	2016-09-05 09:57:46	Do you guys have any update on this?	LeZuse	2016-09-06 13:41:15
454	2016-09-05 11:58:50	Yes, I rewrote the plugin so that it can use the svgo ast as cheerio ast and juice for cleaning up the styles. cheerio ast back to svgo ast is not fully working yet, hence no new PR has been created yet. Edit: The reason why I use juice now in this svgo plugin is that it already solved the quite complicated handling of style cascadation, selectors, etc and comes with tests included.	strarsis	2016-09-06 13:41:15
454	2016-09-06 13:41:15	OK, the rewrite has been finished: https://github.com/svg/svgo/pull/592	strarsis	2016-09-06 13:41:15
453	2015-11-08 18:00:03		TrySound	2015-11-08 18:09:40
452	2015-11-06 20:14:12	I can't find a way to use the `--pretty` option when using it as a node module. I see how you can pass in config values, but to my knowledge that only works for plugins, not built-in functionality like `--pretty` or `--datauri` Maybe I'm missing something easy and small. Any help?	tay1orjones	2016-03-08 14:36:26
452	2015-11-08 15:28:39	I guess this should work: <S_CODE_TOKEN> This is not obvious, yes. `datauri` works only in certain output as of current state of things.	GreLI	2016-03-08 14:36:26
452	2016-03-08 14:36:26	I guess, I answered your question. For data:uri there is related issue #340.	GreLI	2016-03-08 14:36:26
451	2015-11-01 23:36:04	This PR adds the minifyStyles plugin. It minifies styles in style elements and style attribute of the elements using CSSO. CSSO related options can be passed through using the csso option key of that plugin. With best regards	strarsis	2015-11-02 18:52:33
451	2015-11-08 17:40:37	[v0.6.0](https://github.com/svg/svgo/releases/tag/v0.6.0) with the plugin have been just released.	GreLI	2015-11-02 18:52:33
450	2015-11-01 21:35:40		nt1m	2016-02-28 20:47:45
450	2015-11-02 10:16:03	Yes, please! :+1:	waldyrious	2016-02-28 20:47:45
450	2015-11-24 02:10:06	+1 we work with 2 spaces, not 4.	jaydenseric	2016-02-28 20:47:45
450	2016-02-28 20:47:45	Duplicates #424.	GreLI	2016-02-28 20:47:45
450	2016-02-29 01:30:49	@GreLI #242 is about changing the hardcoded indentation value (to 2 spaces from 4), not making indentation configurable as with this issue/suggestion. Ultimately I would like to see configurable `--pretty` indentation via a CLI argument, defaulting to `.editorconfig` and finally falling back to 2 spaces. See https://github.com/svg/svgo/issues/507.	jaydenseric	2016-02-28 20:47:45
450	2016-02-29 12:29:12	Hardcoded indentation isn't an option ofc.	GreLI	2016-02-28 20:47:45
449	2015-11-01 20:25:49	In ./test/plugins/ svg "diffs" can be placed with @@@ as separator. The plugin is tested automatically. But how can I add tests with different options passed to the plugin? Can I add "annotations" for the options to the svg test file?	strarsis	2016-02-07 12:14:06
449	2015-11-02 18:28:33	You can place JSON like parameters after the second separator. See for example [test/plugins/removeAttrs.01.svg](https://raw.githubusercontent.com/svg/svgo/master/test/plugins/removeAttrs.01.svg).	GreLI	2016-02-07 12:14:06
448	2015-10-30 10:18:08		Sokol-ua	2015-10-30 14:20:08
448	2015-10-30 14:20:08	See #296	GreLI	2015-10-30 14:20:08
448	2015-11-03 16:28:36	Thanks=)	Sokol-ua	2015-10-30 14:20:08
447	2015-10-28 23:08:53	This PR adds the localStyles plugin which copies styles from style element to style attribute of the selected elements. - run this plugin before the removeStyleElement plugin - this plugin won't remove the style element, use removeStyleElement after this plugin - run convertStyleToAttrs after this plugin - minify styles in style element if necessary before this plugin (minified = "computed" style…	strarsis	2015-11-13 22:11:34
447	2015-10-28 23:25:03	+1!	Joeynoh	2015-11-13 22:11:34
447	2015-10-29 09:33:28	Why there are styles both in attribute and `<style>` tag? What about media queries? Also, code style check fails.	GreLI	2015-11-13 22:11:34
447	2015-10-29 14:43:32	I ran npm test which doesn't invoke make travis, so jshint was ommited, hence the build errors, fixed that now. As mediaqueries and other nested structures cannot be added to style attribute, they would be preserved in style element in any case for further possible usage. Initially the styles element was intended to be preserved by this plugin and removed by removeStyleElement plugin instead. How…	strarsis	2015-11-13 22:11:34
447	2015-10-29 15:52:23	Just my two cents: It makes sense that this plugin does not remove the style element, considering there is already a plugin that does. You can simply run them in sequence. Optionally, this plugin can perhaps call removeStyleElement, but should be set to false by default. Calling cleanupAttrs afterwards makes sense as well.	Joeynoh	2015-11-13 22:11:34
447	2015-10-29 15:59:40	When there are mediaquery styles, the svgo end user would disable removeStyleElement anyway, so this shouldn't cause trouble either. Maybe an extra plugin that just removes styles that aren't used by the classes/ids inside before this one, so there are no leftover styles?	strarsis	2015-11-13 22:11:34
447	2015-10-30 14:29:02	I added style element clean up which will strip any selectors/rules that matched the elements (by class/id) (and which declarations were copied to style attribute). The following rules apply to style element clean up now: - Preserve nested structures (e.g. media queries) in any case (cannot be inlined). - Remove selectors that matched. - Remove rules where all its selectors matched. With best reg…	strarsis	2015-11-13 22:11:34
447	2015-10-30 14:40:33	Ready to merge?	strarsis	2015-11-13 22:11:34
447	2015-10-30 15:05:39	I haven't looked into it closely yet. Also, we're using indentation of 4 spaces mostly.	GreLI	2015-11-13 22:11:34
447	2015-11-01 20:16:33	There seems to be more issues posted concerning styles in svgo. - Remove styles with display: none; (hidden layers) - Remove styles element when not needed (similar to this plugin) - Minify styles element (and inline styles?) To improve selector support, using a XML parser like cheerio would help because it offers $(...) which can evaluate more complex selectors.	strarsis	2015-11-13 22:11:34
447	2015-11-02 18:58:52	I'm sorry, still don't have much time to look into it. Quite a big pull-request.	GreLI	2015-11-13 22:11:34
447	2015-11-13 22:11:34	I did a full rewrite and rebranch and will create a new PR instead.	strarsis	2015-11-13 22:11:34
446	2015-10-26 13:22:35	With `svgo` version 0.5.6. Using the `moveElemsAttrsToGroup` plugin on a svg 'hide' some text entries node. (The node is here but we can't see the content) Here is my test config: <S_CODE_TOKEN> The cmd: <S_CODE_TOKEN> The plugin move a `translate` attributes (You can easily see this on the node with id `g150`) from a group to another one. But this seems to change the result of the svg. This as p…	cduez	2015-11-08 16:10:54
446	2015-11-08 16:11:11	Another `clip-path` issue. Thanks for reporting!	GreLI	2015-11-08 16:10:54
446	2015-11-08 17:40:47	[v0.6.0](https://github.com/svg/svgo/releases/tag/v0.6.0) with the fix have been just released.	GreLI	2015-11-08 16:10:54
445	2015-10-19 06:14:09	I trust that svgo works, and the output of my build process is overly long as it is. Add a `-q` / `--quiet` option to suppress all the chatter and only show important / error messages.	phihag	2015-11-19 09:49:05
445	2015-11-18 13:14:44	@GreLI Is there something wrong with this pull request? Any opinion?	phihag	2015-11-19 09:49:05
445	2015-11-18 18:56:01	Just forgot it.	GreLI	2015-11-19 09:49:05
445	2015-11-19 09:49:15	Nice. Thanks!	GreLI	2015-11-19 09:49:05
444	2015-10-15 14:49:19	Dear Developers, ill like that gulp Plugin and write my first plugin for SVG optimisation. But my problem is that i cannot bring it to my gulp. Ill override the "addClassesToSVGElement" file and than it works, but wanne have my own file - maybe for github. I am very new to this. Ill read the manual here: https://github.com/svg/svgo/blob/master/docs/how-it-works/en.md but it doesnt work, do you ha…	jolution	2016-02-07 12:14:14
444	2015-10-18 07:25:37	Well, when you have your own file, you need to add to the plugins list in config. Also, if it's disabled by default (`exports.active = false`), you have to set it to true.	GreLI	2016-02-07 12:14:14
443	2015-10-14 08:32:03	Hullo, before I disable each SVG plugin one by one, I thought I'd check if anyone has come across the SVG compressor translating stroke badly? It seems to make it too thin. Here are the before and after https://gist.github.com/sebastianthomas/f68fc465c63b26bc3bae https://gist.github.com/sebastianthomas/79e80064145be1b03ab5 This is my current gulp task: <S_CODE_TOKEN> As per: https://www.npmjs.com…	plonko	2016-02-28 20:46:56
443	2015-10-20 14:38:27	You know, I couldn't reproduce the case with and without these plugins in any version of 0.5 in command line. `stroke-width` is correctly preserved by svgo.	GreLI	2016-02-28 20:46:56
442	2015-10-14 05:45:41	$ svgo -v <S_CODE_TOKEN> $ cat bulb.svg <S_CODE_TOKEN> $ svgo bulb.svg <S_CODE_TOKEN> $ cat bulb.svg <S_CODE_TOKEN> $ svgo bulb.svg <S_CODE_TOKEN> In fact it produces malformed xml.	vbarbarosh	2015-10-20 15:41:38
442	2015-10-20 15:42:13	Thanks for reporting! Added the namespace.	GreLI	2015-10-20 15:41:38
442	2015-11-08 17:40:28	[v0.6.0](https://github.com/svg/svgo/releases/tag/v0.6.0) with the fix have been just released.	GreLI	2015-10-20 15:41:38
442	2015-11-11 17:01:00	Thanks for making this! Awesome savings on so many of my SVG's. But are you sure this issue hass been fixed? I just installed SVGO for the first time and tried it on an illustrator file that had lots of sodpodi's. `<g id="g9856" transform="matrix(0.02682851,0,0,0.02682851,118.68105,942.83463)"> <g id="path9858" sodipodi:rx="16.428572" sodipodi:type="arc" sodipodi:cy="472.36218" sodipodi:ry="16.42…	birchcode	2015-10-20 15:41:38
442	2015-11-11 19:53:06	Since the error in parsing, your file is already broken. SVGO can't do anything until it parse file.	GreLI	2015-10-20 15:41:38
442	2016-01-11 12:00:08	I have same error with `Error in parsing: Unbound namespace prefix: «sketch»`	eden-lane	2015-10-20 15:41:38
442	2016-01-11 19:46:38	`Error in parsing` — it's parse time error, you will get same in the browser.	GreLI	2015-10-20 15:41:38
442	2016-01-12 08:29:11	I hadn't this error when I used same svg without svgo. Anyway, removing prefixes solved this problem.	eden-lane	2015-10-20 15:41:38
442	2016-09-08 17:50:42	@GreLI AFAIK a namespace prefix is only valid if the svg has a xmlns binding that prefix to a unique DTD. So if svgo removes the xmlns, it should also remove the corresponding prefix from the elements/attributes, otherwise the svg file is invalid (I'm not 100% sure on this, but that's my understanding). In any case, according to the [inkscape wiki](http://wiki.inkscape.org/wiki/index.php/Inkscape…	waldyrious	2015-10-20 15:41:38
441	2015-10-11 23:35:26	Here's a simple star: <S_CODE_TOKEN> But the path isnt closed when its converted: <S_CODE_TOKEN> it needs a z at the end	ccorcos	2015-11-08 16:13:43
441	2015-10-11 23:52:03	Seems like it should always be a closed path if its a polygon: https://github.com/svg/svgo/blob/master/plugins/convertShapeToPath.js#L90	ccorcos	2015-11-08 16:13:43
441	2015-10-11 23:52:16	Also, this isn't stopping the conversion: { convertShapeToPath: false },	ccorcos	2015-11-08 16:13:43
441	2015-10-12 14:38:53	Actually there is no need in closing if you have no stroke. It's absolutely same.	GreLI	2015-11-08 16:13:43
441	2015-10-12 17:37:32	Without the Z <S_CODE_TOKEN> ![screen shot 2015-10-12 at 10 36 10 am](https://cloud.githubusercontent.com/assets/1794527/10434230/27c8f464-70cd-11e5-90fa-9b6c50e24e32.png) With the Z <S_CODE_TOKEN> ![screen shot 2015-10-12 at 10 36 28 am](https://cloud.githubusercontent.com/assets/1794527/10434243/371d6c6a-70cd-11e5-95f4-173b0a22416e.png)	ccorcos	2015-11-08 16:13:43
441	2015-10-12 21:05:26	Ah, you have stroke in styles. Yes, svgo can't parse styles for now.	GreLI	2015-11-08 16:13:43
441	2015-10-13 06:00:01	the styles aren't within the SVG file. its within the html page. at the top is the SVG file thats input. The first example in the last comment is the compiled version. And the second is what I think it should be, with the Z appended.	ccorcos	2015-11-08 16:13:43
441	2015-10-13 06:00:11	All polygons are closed. Thats my point.	ccorcos	2015-11-08 16:13:43
441	2015-10-13 20:40:58	Yeah, but svgo can't know about it. Consider tuning the configuration.	GreLI	2015-11-08 16:13:43
441	2015-10-13 20:57:29	Thats my point about this line: https://github.com/svg/svgo/blob/master/plugins/convertShapeToPath.js#L90 I think closePath should always be true for polygons.	ccorcos	2015-11-08 16:13:43
441	2015-11-08 17:40:52	[v0.6.0](https://github.com/svg/svgo/releases/tag/v0.6.0) with the fix have been just released.	GreLI	2015-11-08 16:13:43
440	2015-10-11 23:03:44	when I'm styling my SVG's with CSS its nice to strip all the inline colors so I can style them myself. This challenging when colors are set with inline styles. So I strip them out: <S_CODE_TOKEN> But then there are circles that are filled in when they shouldnt be. So it would be aweosme if you could strip all the stroke and fill attributes so long are they're not none. Unless you've found a bette…	ccorcos	2015-10-13 06:00:47
440	2015-10-11 23:52:43	`{ removeAttrs: {attrs: '(stroke|fill)'} },` is also removing stroke-width	ccorcos	2015-10-13 06:00:47
440	2015-10-12 14:41:38	Sorry, I don't understand your first statement. > `{ removeAttrs: {attrs: '(stroke|fill)'} },` is also removing stroke-width It's likely that `removeUselessStrokeAndFill` removes `stroke-width` since there is no stroke. Just disable it.	GreLI	2015-10-13 06:00:47
440	2015-10-12 17:40:34	Ah. I'll try that. Let me reiterate my first statement: When using these svg's inline an styling with CSS, its nice to be able to set the stroke and fill colors. Thus, I want to remove the stroke and fill colors. However I want to preserve all styles where fill is set to none -- that is, I want to preserve hallow regions. Stripping all fill attributes will cause icons to look wrong.	ccorcos	2015-10-13 06:00:47
440	2015-10-12 21:10:24	Well, `removeAttrs` takes only style attributes names. You can extend it if you want, but this is not main svgo purpose.	GreLI	2015-10-13 06:00:47
440	2015-10-13 06:00:46	ok. I see. SVG's are kind of a pain.... :/	ccorcos	2015-10-13 06:00:47
439	2015-10-11 07:23:04	Its not clear how to specify the config in Node.js. Here's what I have, but its not entirely working -- especially the removeAttrs <S_CODE_TOKEN>	ccorcos	2015-10-11 23:01:12
439	2015-10-11 09:37:29	See [how it works](https://github.com/svg/svgo/blob/master/docs/how-it-works/en.md#how-it-works). There must be an array of plugins under the `plugins` key.	GreLI	2015-10-11 23:01:12
439	2015-10-11 23:01:12	Ah. I see. A little awkward, but it works :) <S_CODE_TOKEN>	ccorcos	2015-10-11 23:01:12
439	2015-10-12 21:12:44	An order of plugins execution is important, that's why an array is needed.	GreLI	2015-10-11 23:01:12
439	2015-10-13 06:02:39	oh, interesting. I never thought of that. I'm building a plugin for meteor to do this stuff. It would be great if you're README has some examples of a standard set of optimizers.	ccorcos	2015-10-11 23:01:12
439	2016-06-09 01:09:42	👍 this thread helped me after a long long search for how to configure SVGO	DavidWells	2015-10-11 23:01:12
439	2016-06-09 11:27:09	@DavidWells, where did you search in the first place? Do you have any suggestions?	GreLI	2015-10-11 23:01:12
439	2016-06-09 16:55:07	I was searching around in these issues and inside https://github.com/mrsum/webpack-svgstore-plugin but this thread helped me get the config working. What @ccorcos posted worked and altering the config option he provided actually changes my sprite output now! =) I'm using svgo via the 'webpack-svgstore-plugin' package. My webpack now looks like: <S_CODE_TOKEN>	DavidWells	2015-10-11 23:01:12
438	2015-10-10 11:07:14	Example <S_CODE_TOKEN> It's after Optimizing Why is ids not cleanup? # Код вверху. IDs не удаляются. Почему?	vruzin	2016-02-28 20:34:01
438	2015-10-10 11:10:41	svgo doesn't parse <style>, so it can't say whether the id is used. # svgo не умеет парсить отдельные стили, поэтому не знает, используется ли id.	GreLI	2016-02-28 20:34:01
438	2015-10-10 11:33:16	Может в CleanupIDs стоит сделать опцию "all:true/false" чтоб удалять все ID? Они редко используются.Иконки, например, маленькие картинки где ID вообще не нужны. Про style. Думаю стоит сделать опцию "Style" с опциями: - Удалить - Оставить как есть - Сжать (Оптимизировать) - Вынести в отдельный файл (указать его). Это будет супер удобно при работе с большим числом иконок. В них удобно выносить стил…	vruzin	2016-02-28 20:34:01
438	2015-10-10 14:50:18	На самом деле, как раз в недавнем пулл-реквесте #427 сделали плагин для удаления `<style>`, но он ещё не попал в релиз.	GreLI	2016-02-28 20:34:01
437	2015-10-09 09:28:16	https://github.com/jakearchibald/svgomg/issues/32	s10wen
437	2015-10-09 10:13:54	As far as I understand your request, you want to parse styles. SVGO cannot parse styles for now, only the `style` attribute.	GreLI
436	2015-10-06 09:23:00	SVGO has a lot of [dependents](https://www.npmjs.com/browse/depended/svgo) - it would be nice to extract the CLI into a separate module so that consumers of the JS API don't have to download coa, mkdirp et al. :smile:	ben-eb	2016-11-19 14:44:13
436	2015-10-06 09:23:30	:+1:	TrySound	2016-11-19 14:44:13
436	2015-10-07 06:49:54	Can you provide an example of such a package? How to provide CLI in such a way?	GreLI	2016-11-19 14:44:13
436	2015-10-07 07:29:04	https://github.com/ben-eb/cssnano-cli https://github.com/ai/autoprefixer-cli https://github.com/code42day/postcss-cli	TrySound	2016-11-19 14:44:13
436	2015-10-07 16:31:14	Essentially it means removing the binary and associated dependencies/code from this module, out to a new module, say svgo-cli. Then svgo-cli would depend on svgo, and be its own package with its own tests etc. https://github.com/ben-eb/cssnano/commit/8f4db2268e57c2adfddbfd21420e5d0943342c8f	ben-eb	2016-11-19 14:44:13
436	2015-10-23 13:55:06	@GreLI Any thoughts?	TrySound	2016-11-19 14:44:13
436	2015-10-23 15:33:54	That's a major change, and I'm not sure, that it really worth it.	GreLI	2016-11-19 14:44:13
436	2015-10-23 15:37:18	@GreLI You can firstly just make svgo-cli which will be dependent on svgo. Dependencies will be deduped.	TrySound	2016-11-19 14:44:13
436	2015-10-23 21:24:52	Why do you think that dependendecies are such a big problem? Perhaps, svgo will reutilize them in the future :stuck_out_tongue_winking_eye:. Besides, users are got used to just do `npm install svgo` and I don't think that breaking this pattern is a good idea either.	GreLI	2016-11-19 14:44:13
436	2015-10-23 21:45:38	After reading @sindresorhus' reasoning on this (https://github.com/sindresorhus/ama/issues/17#issuecomment-117860283) I thought it was a good practice to have a separate CLI. It makes sense for those wrapper modules that will not make use of the command line, and therefore don't need the dependencies. This way the package is leaner overall. :smile: The why is simple; extra calls to npm & more to …	ben-eb	2016-11-19 14:44:13
436	2015-10-24 08:13:46	:+1: In addition, it makes the readmes neater, as you don't have to fit both CLI and API docs into one readme.	sindresorhus	2016-11-19 14:44:13
436	2015-10-24 10:53:05	Is it a **big** issue? I don't think so.	GreLI	2016-11-19 14:44:13
436	2015-10-24 11:08:58	@GreLI For you it's not a big issue. For us yes. Web should be small in every ways.	TrySound	2016-11-19 14:44:13
436	2016-10-27 04:06:03	Would you accept a PR for this?	wtgtybhertgeghgtwtg	2016-11-19 14:44:13
436	2016-10-27 06:24:21	I afraid this goes beyond a simple PR.	GreLI	2016-11-19 14:44:13
436	2016-10-27 06:29:37	Sorry, a PR and an `svgo-cli` repository. Or a PR and an `svgo-core` repository. Whichever way it would be.	wtgtybhertgeghgtwtg	2016-11-19 14:44:13
436	2016-11-19 14:44:13	I'm hardly imagine such a request, but you can try make so.	GreLI	2016-11-19 14:44:13
435	2015-10-06 07:24:43	Plugin removeUnknownsAndDefaults. If an element is encountered that doesn't exist in collections.elems, unhandled exception occurs as there is no existence check. Encountered with this xml block (Illustrator export) <S_CODE_TOKEN>	thiakil	2015-10-09 10:12:01
435	2015-10-07 06:48:33	It would be nice to add a test in test/plugins.	GreLI	2015-10-09 10:12:01
435	2015-10-08 01:09:20	Added test. NB: End result is that the unknown elements are NOT removed. Should this be changed to filter elements not in the Collection?	thiakil	2015-10-09 10:12:01
435	2015-10-08 08:41:50	I guess it should, that's what the plugin do.	GreLI	2015-10-09 10:12:01
435	2015-10-08 13:53:37	Updated to enable checking children of elements without a content property in the collections file. If the child itself is not listed in the elems collection, we delete it.	thiakil	2015-10-09 10:12:01
435	2015-10-09 10:12:10	Ok, thanks for the good job!	GreLI	2015-10-09 10:12:01
435	2015-11-08 17:40:20	[v0.6.0](https://github.com/svg/svgo/releases/tag/v0.6.0) with the fix have been just released.	GreLI	2015-10-09 10:12:01
434	2015-09-30 17:45:17	I have php tags in my svg, for dynamic colouring reasons, and svgo destroys my php tags by converting the `<` and `>` to `&lt;` and `&gt;` I've looked to see if there was a setting to disable this "functionality", but there doesn't seem to be.	shaneparsons	2015-10-12 14:23:59
434	2015-10-08 15:59:35	Any ideas?	shaneparsons	2015-10-12 14:23:59
434	2015-10-08 20:29:40	No ideas, sorry.	GreLI	2015-10-12 14:23:59
434	2015-10-12 02:39:59	If you really want to have PHP tags in an SVG file, you will need to run it through some kind of preprocessor before it hits svgo, as your file is invalid. A better approach would likely be not running SVG as PHP on your server; use XML valid placeholders instead and process in separate PHP script. That would allow you to use vanilla svgo on the command line.	thiakil	2015-10-12 14:23:59
434	2015-10-12 14:23:59	Yeaa it took some reworking but I ended up just swapping out the php with classes and using php on the other end	shaneparsons	2015-10-12 14:23:59
433	2015-09-26 09:01:59	Hello. Thank you for your work on svgo! I have a suggestion to change the approach to default configuration. Now, to use svgo one must read through all the plugins, figure our which one of them applies by default, then examine default configuration and disable plugins if necessary. More importantly, it is not possible to make a future-proof configuration: each svgo update might possibly bring new…	senotrusov	2015-09-26 10:37:29
433	2015-09-26 10:37:29	I'm sorry, I guess config option `full: true` serves exactly for that purpose.	senotrusov	2015-09-26 10:37:29
432	2015-09-24 20:10:47	Hi there, Hopefully this is the right place to post this. I'm getting an error that I've never had before and randomly mid-way through a project: <S_CODE_TOKEN> I've not changed anything or update any files. Can anyone point me in the right direction?	vdecree	2016-02-28 20:44:57
432	2015-09-25 17:48:08	That's odd. Content of any element should be an array, so no such an error should appear. It's hard to say anything without config and files. Probably there is some bad plugin. May be you're using old node.js or svgo version.	GreLI	2016-02-28 20:44:57
432	2015-11-21 11:29:48	Does it reproduce with latest svgo version. If so, can you provide a sample file?	GreLI	2016-02-28 20:44:57
432	2016-01-05 07:40:27	For information the problem comes when one of the SVG files is corrupted	arnogues	2016-02-28 20:44:57
432	2016-02-28 20:44:57	It's hard to say without further info, but it probably have been fixed by #435 or other error handling measures.	GreLI	2016-02-28 20:44:57
431	2015-09-20 13:25:01	I know most SVG editors leave in blank and useless metadata, but stripping Creator/Rights/Licence information by default makes this a cracking tool, not an optimizer.	scruss	2016-02-28 20:42:40
431	2015-09-21 12:00:30	Removing comments doesn't remove rights for the image. If a license doesn't allow removing legal info, then the user must preserve it, e.g. by disabling appropriate plugins. But usually there is nonsense stuff like “generated by our awesome editor” which worth nothing. Do you have a reliable way of detecting such a legal information? We'd like to see a pull-request.	GreLI	2016-02-28 20:42:40
431	2015-09-21 12:49:39	I'm not a javascript programmer, so a pull request is unlikely. Any RDF section that would ultimately resolve to a non-empty string should be preserved. RDF isn't just comments; it's provenance. While removing it doesn't remove rights, it makes the job of proving rights harder for the creator.	scruss	2016-02-28 20:42:40
431	2015-09-22 09:27:12	Sorry, it contradicts the purpose of optimization which is in priority here. That's why I'm asking for technical details. SVGO is a tool and it's assumed that user knows how to use it.	GreLI	2016-02-28 20:42:40
431	2015-10-12 02:47:16	Please provide an example metadata section and I might be able to look into it. Although, agreed that this is really a user issue. Calling it a cracking tool is fear mongering... You could call Notepad a cracking tool by that definition. The creator would likely have original files that would easily prove their rights.	thiakil	2016-02-28 20:42:40
431	2015-10-14 12:28:07	Thanks! I put a small file with example metadata here: http://scruss.com/wordpress/wp-content/uploads/2015/10/kite.svg One unrelated thing I've noticed (with 0.5.6) and this particular example file is that the output is massively scaled up. The original is ~ 9 mm wide, but it ends roughly 9½ m wide when run through svgo.	scruss	2016-02-28 20:42:40
431	2015-10-16 04:43:58	So, by default, the removeMetadata plugin is enabled. This quite obviously will remove the whole metadata section - something I can guarantee most other image optimisers will do. My personal opinion is that this is your responsibility to disable. `--disable=removeMetadata` IANAL, but from my studies I know that the absence of licence info does not affect copyright claims, so the default option is…	thiakil	2016-02-28 20:42:40
431	2016-02-28 20:42:40	Well, may be it'll be considered with the new architecture implementation, but for now `--disable=removeMetadata` is the best option to keep legal info.	GreLI	2016-02-28 20:42:40
430	2015-09-11 20:54:10	got some warnings when installing other deps, does it hurt to bump this dep?	pgherveou	2015-11-08 17:37:44
430	2015-11-08 17:37:44	Dependencies have been updated in [v0.6.0](https://github.com/svg/svgo/releases/tag/v0.6.0)	GreLI	2015-11-08 17:37:44
429	2015-09-11 15:15:06	We have a problem with this svg it contains NaN after optimization. We run svgo with the default settings like `$ svgo paper.svg`. Before: <S_CODE_TOKEN> After: <S_CODE_TOKEN>	danez	2015-11-21 11:30:34
429	2015-09-18 13:33:58	Wrong SVG, `translate()` doesn't allow omitting space between values while you have `transform="translate(-621-124)"` (no separator before `-124`). See [the syntax](http://www.w3.org/TR/SVG/coords.html#TransformAttributeEffectOnSiblingAttributes): <S_CODE_TOKEN> `comma-wsp` means that there must be comma or whitespace character between numbers. Where did you get such an image?	GreLI	2015-11-21 11:30:34
429	2015-11-21 11:30:34	v0.6.1 now deals with such cases.	GreLI	2015-11-21 11:30:34
428	2015-09-10 20:45:18	I was looking at the cleanupID plugin to add functionality and noticed it could be cleaned up a little. The main change is using `Object.create(null)` instead of `{}` to create the ID maps. This lets us remove the ID prefixing everywhere. The change mostly improves readability, but making less strings will result in faster garbage collection and runtime. Other changes include cleaning up whitespa…	blopker	2015-09-13 01:43:02
428	2015-09-10 21:07:56	Yes, `Object.create(null)` is nice, but there is a problem with `id="__proto__"` that it doesn't resolve. See the [failing test](https://travis-ci.org/svg/svgo/jobs/79736146).	GreLI	2015-09-13 01:43:02
428	2015-09-10 21:26:43	Yeah, it looks like it works on newer JS engines (nodejs 0.11+, but not 0.10). Are you against using a polyfill to get es6 `Map` support in older engines? If not I'll just toss this change.	blopker	2015-09-13 01:43:02
428	2015-09-10 21:31:55	Not that I'm opposite to it, but svgo is a performance tool, so the less dependencies and starting time the better it would be.	GreLI	2015-09-13 01:43:02
428	2015-09-10 21:38:37	I hear you. I'll give it a try, but I'll probably just submit a PR with the other changes.	blopker	2015-09-13 01:43:02
428	2015-09-10 21:47:31	Yeah, thanks! You're welcome. Actually, there are plans about building svgo on the new architecture. So, the `cleanupIDs` will just clean unused ids. References will be collected in the parsing time, since they are needed for some other optimisations as well (e.g. can we transform a gradient or it's being used elsewhere). So, the plugins will be likely rewritten at some point. Also, there are som…	GreLI	2015-09-13 01:43:02
428	2015-09-10 22:06:48	Ah, good to know about the re-architecture. I've been using SVGs and by extension svgo a lot recently. I mostly just wanted to get familiar with the codebase so I could eventually add features. I modified the PR to add back the ID prefixes. I think the other changes are still good though and will help with refactoring (note the added test for **proto**). Looks like CI passes now, so I'll leave it…	blopker	2015-09-13 01:43:02
428	2015-09-13 02:57:57	What's up? Why did you closed it?	GreLI	2015-09-13 01:43:02
428	2015-09-13 03:01:42	Oh, I just don't like having PRs sitting around for too long (OCD maybe :) ) . If you'd like to merge it then cool, but if you want to wait for the rearchitecture that's cool too.	blopker	2015-09-13 01:43:02
428	2015-09-13 12:30:45	Yeah, merged it manually (176d0329a475b70ad8b593f3c9f8e7a62c345c14).	GreLI	2015-09-13 01:43:02
427	2015-09-08 14:46:53	I'm going ahead with recreating. Hopefully this is the right place.	betsydupuis	2015-09-08 16:40:06
427	2015-09-08 16:40:07	Good job!	GreLI	2015-09-08 16:40:06
427	2015-11-08 17:39:55	[v0.6.0](https://github.com/svg/svgo/releases/tag/v0.6.0) with the plugin have been just released.	GreLI	2015-09-08 16:40:06
426	2015-09-07 22:58:58		betsydupuis	2015-09-07 22:59:37
425	2015-09-04 14:55:50	Illustrator is including a base64 of fonts during an scripted export in a style tag. A plugin for that would be helpful. <style type="text/css"> <![CDATA[ @font-face{font-family:'SourceSansPro-Regular';src:url("data:;base64,\	betsydupuis	2015-10-20 16:18:04
425	2015-09-04 18:24:34	It's not that difficult, but obviously should be disabled by default.	GreLI	2015-10-20 16:18:04
425	2015-09-04 19:59:57	I can try to work on it this weekend and submit pull request. Would that help?	betsydupuis	2015-10-20 16:18:04
425	2015-09-04 20:02:10	It would be nice.	GreLI	2015-10-20 16:18:04
425	2015-09-07 23:00:58	I have a commit ready to make a pull request. Should I create the request to the 'next' branch?	betsydupuis	2015-10-20 16:18:04
425	2015-09-08 06:01:00	No, it's far for completion.	GreLI	2015-10-20 16:18:04
425	2015-09-08 06:01:33	Why you've closed it?	GreLI	2015-10-20 16:18:04
425	2015-09-08 14:23:29	I wasn't sure which branch to go to. So, I make the request to master?	betsydupuis	2015-10-20 16:18:04
425	2015-09-08 15:57:52	Yep	GreLI	2015-10-20 16:18:04
425	2015-09-09 15:23:38	Thanks for the merge, that was kind of a quick fix for my problem, but I could see where this might be a pain point for others in the future it they still want the rest of the styles. For my purposes, I'm just building a single color sprite, so the fewer attributes and styles the better. When using scripts to export SVGs, I couldn't get illustrator to stop exporting that base 64 font. I tried mak…	betsydupuis	2015-10-20 16:18:04
425	2015-09-09 16:21:35	Sorry, I can't say anything	GreLI	2015-10-20 16:18:04
425	2015-09-15 13:23:15	I can do some research on this and get back to you.	betsydupuis	2015-10-20 16:18:04
425	2015-10-20 16:18:04	Closed, due to #427	GreLI	2015-10-20 16:18:04
424	2015-09-04 11:35:26	So it could be pretty and a bit smaller :) 2 is the new 4 anyway :dancer:	lipis	2016-04-14 13:49:03
424	2015-09-04 14:54:07	Thats why tabs where invented, so you can make the editor decide.	nathanuphoff	2016-04-14 13:49:03
424	2015-09-04 14:59:26	@nathanuphoff tabs were invented to save physical space.. something that is not applicable anymore.. tabs should die :)	lipis	2016-04-14 13:49:03
424	2015-09-04 15:00:18	http://blog.codinghorror.com/death-to-the-space-infidels/	lipis	2016-04-14 13:49:03
424	2015-09-06 17:10:11	@lipis Tabs have the advantage that every developer can set their preferred tab width and they’re done with it. Spaces can’t do that, so you prefer two, and someone else will want four which depicts exactly where spaces suck. You can argue over why two spaces is better than four but with tabs you don’t need to. No arguing, no reformatting wars, no bullshit trivial sh- but code without forcing you…	nathanuphoff	2016-04-14 13:49:03
424	2015-11-26 11:06:44	@GreLI What's your stance on that one? Would it make sense if not by default, being able to pass an argument for it?	lipis	2016-04-14 13:49:03
424	2015-11-26 18:02:16	I don't mind. It's not hard to do, PRs are always welcome ;-)>	GreLI	2016-04-14 13:49:03
424	2016-02-28 23:15:47	It would be really cool if SVGO would either accept an indentation CLI option or default to respect the [`.editorconfig`](http://editorconfig.org) file, if present.	jaydenseric	2016-04-14 13:49:03
424	2016-02-28 23:19:57	@jaydenseric Not sure why would SVGO even think about using or respecting `.editorconfig`.. :confused: `.editorconfig` is for editor's configurations :) open the `.svg` in your editor and it will be respected..	lipis	2016-04-14 13:49:03
424	2016-02-28 23:37:44	`.editorconfig` is a centralized place to set encoding and formatting for all text files, so that you don't have to manually configure all your tools separately for consistency. SVGO is editing the SVG files, it is an editor. Often, I will open the `--pretty` optimized files in Atom to make manual edits. Problem is, Atom conveniently respects my established SVG formatting config but SVGO doesn't …	jaydenseric	2016-04-14 13:49:03
424	2016-02-28 23:50:33	I know exactly what editorconfig is.. but last time I checked SVGO is not editor.. it's a command line tool..	lipis	2016-04-14 13:49:03
424	2016-03-16 12:40:15	@jaydenseric I for one would be really confused if SVGO behaved differently on different machines, depending on editorconfig settings. This whole issue seems a bit pointless anyway. Can't you just run the outputted files through a prettifier with settings for your team?	vaughandroid	2016-04-14 13:49:03
424	2016-04-14 13:49:03	You can change it with `--indent 2` option since v0.6.4.	GreLI	2016-04-14 13:49:03
424	2016-04-14 14:08:27	:+1:	lipis	2016-04-14 13:49:03
424	2016-04-14 14:10:21	Thank you for that! https://github.com/lipis/flag-icon-css/pull/220	lipis	2016-04-14 13:49:03
423	2015-09-02 15:25:09	Adds a setDimensions plugin that allows users to specify a width and height for their svg.	allypalanzi	2016-11-13 09:36:02
423	2015-09-02 18:25:20	Since the plugin needs only an outer `<svg>` it's better not to run it against every element, but use `var svg = data.content[0]` with `exports.type = 'full'` like it's done in [plugins/addClassesToSVGElement.js](/svg/svgo/blob/master/plugins/addClassesToSVGElement.js) (XML-prolog and doctype should be normally removed by corresponding plugins executed before). Also, the value “50” of `width` and…	GreLI	2016-11-13 09:36:02
423	2015-09-02 18:29:22	Good point! I'll make that update. 50 was totally arbitrary – the idea was that it could be configured.	allypalanzi	2016-11-13 09:36:02
423	2016-11-13 09:36:02	The plugin is trivial, so I'm closing it until a more elaborated version will come.	GreLI	2016-11-13 09:36:02
422	2015-09-02 13:04:47	The precision option currently sets the number of digits in the fractional part, as this is an obvious choice - you end up with less characters - yet it’s a rather dumbed down version of what the name suggests. Precision should account for the amount of increments per point/pixel. An example, 8.68285322 will currently cut off numbers until the preference is matched and will probably round the las…	nathanuphoff	2016-02-28 20:38:02
422	2015-09-02 13:21:29	Every digit after a point adds a byte, that's why setting of number of digits influences the file size significally. Considering web graphics, 3 digits is enough almost every time, often it can be reduced to 2 or even 1 digit, but that's requires handling (svgo doesn't know how do one uses an image). But for transformations, 3 digits is not enough due to fact their are being multiplied, so there …	GreLI	2016-02-28 20:38:02
422	2015-09-02 13:46:43	I see your point, I guess it comes from just about any svg drawing application somehow getting their rounding messed up: whole points get values like 0.01245423. This off course has nothing to do with SVGO yet is annoying the life out of me all the same. A precision setting for 0 (round to point), and .5/.25 (half/quarter point) would be amazing either way, despite it having not much to to with s…	nathanuphoff	2016-02-28 20:38:02
421	2015-09-02 07:08:00	<S_CODE_TOKEN> Original file: ![original](https://cloud.githubusercontent.com/assets/432211/9624913/8adeb296-5151-11e5-8f3e-0bae8c673619.png) Distorted file after running `svgo linkedin.svg`: ![distorted](https://cloud.githubusercontent.com/assets/432211/9624919/94897cea-5151-11e5-82cf-2c2b0e15e8b9.png) Source of the original SVG: <S_CODE_TOKEN>	xeraa	2015-09-02 09:24:47
421	2015-09-02 09:27:02	Thanks for reporting! That was a sophisticated bug.	GreLI	2015-09-02 09:24:47
421	2015-09-02 09:44:06	Thank you for the quick fix!	xeraa	2015-09-02 09:24:47
421	2015-11-08 17:39:26	[v0.6.0](https://github.com/svg/svgo/releases/tag/v0.6.0) with the fix have been just released.	GreLI	2015-09-02 09:24:47
421	2015-11-09 16:42:21	Thanks a lot! Looks much better now :)	xeraa	2015-09-02 09:24:47
420	2015-09-02 06:39:02	per investigation, a bogus `height` gets added/mutated file. here is my `zia` svg! note that the svg does have a `height` on it, but after running `svgo myfile.svg` that height ==> `height="857470.148"` from `height="226.87231mm"`. Thanks. cool package! <S_CODE_TOKEN>	cdaringe	2015-09-02 12:53:31
420	2015-11-08 17:39:39	[v0.6.0](https://github.com/svg/svgo/releases/tag/v0.6.0) with the fix have been just released.	GreLI	2015-09-02 12:53:31
419	2015-09-01 18:20:45	If a g tag only has one child, apply the styles and attributes on the child then remove the <g> tag.	nt1m	2016-11-19 14:42:23
419	2015-09-02 13:09:43	Furthermore, change translate="transform(10,10)" to x="10" y="10" (shorter). And better yet, (optionally) inline styles to style="properties:here" which is in anmost any case the shorter syntax. Cheers.	nathanuphoff	2016-11-19 14:42:23
419	2015-09-02 13:12:14	`x` and `y` work only on limited set of tags. `style=` adds 6 bytes by itself and can be compensated also by more than 6 rules, which is rare, actually.	GreLI	2016-11-19 14:42:23
419	2015-09-02 13:21:13	Actually four is the threshold after which style becomes the more efficient option. Not worth it I would say: http://d.pr/i/1jB6A I did not know about the x and y’s limitations in that regard. Thanks.	nathanuphoff	2016-11-19 14:42:23
419	2015-09-02 13:26:07	@nathanuphoff I think the W3C recommends inline attributes instead of inline styles. In fact, some CSS properties act differently than their SVG equivalents (transforms for example).	nt1m	2016-11-19 14:42:23
419	2015-09-02 13:52:14	@nt1m Clear. I’m pretty fresh to svg outside Sketch.app until some things annoyed me and I had to take a look below the surface. Consider me a newbie to the matter. It’s like learning html all over again, including all the quirks.	nathanuphoff	2016-11-19 14:42:23
419	2016-11-19 14:42:23	Regarding the subject, `collapseGroups` plugin already does the job. Sometimes it can be missed because group is empty after later executed plugins, but the second run will optimize that. There's `--multipass` to run multiple times (10 times or until there's nothing can be optimized).	GreLI	2016-11-19 14:42:23
418	2015-08-26 03:18:31	I have been using `svgo --precision 7` to cleanup SVGs created in Sketch and today came across one that broke after optimisation. Chrome opens the result with an error in the console about an invalid path but Illustrator crashed every time I tried to open it. Also, if I run with `--multipass` it adds NaN to the path (after the second or third pass I think). Using `--precision 6` or any lower prec…	breams	2015-08-26 08:01:12
418	2015-08-26 08:01:26	Interesting case, thanks!	GreLI	2015-08-26 08:01:12
418	2015-11-08 17:39:19	[v0.6.0](https://github.com/svg/svgo/releases/tag/v0.6.0) with the fix have been just released.	GreLI	2015-08-26 08:01:12
417	2015-08-25 15:48:14	No breaking changes. Fix my big dependency tree where js-yaml isn't small one.	TrySound	2015-11-08 17:37:33
417	2015-09-06 22:15:07	/cc @GreLI	TrySound	2015-11-08 17:37:33
417	2015-09-07 08:33:17	Yeah, I've seen it. Usually, I update dependencies when releasing a new version.	GreLI	2015-11-08 17:37:33
417	2015-11-08 17:37:33	Dependencies have been updated in [v0.6.0](https://github.com/svg/svgo/releases/tag/v0.6.0).	GreLI	2015-11-08 17:37:33
417	2015-11-08 17:54:02	@GreLI Thanks!	TrySound	2015-11-08 17:37:33
416	2015-08-24 16:21:15	Hi SVGO simply empties my file: <S_CODE_TOKEN> Thanks	crybat	2015-08-25 11:31:05
416	2015-08-24 19:32:31	Yep, `symbol` isn't rendered and since there is no reference to it, it's being removed. You need to disable `removeUselessDefs` plugin.	GreLI	2015-08-25 11:31:05
416	2015-08-25 11:27:14	Thank you for answering. I tried running `$ svgo --disable=removeUselessDefs svg.svg` with the same result. `removeUselessDefs` doesn't even show up when I run `svgo --show-plugins`. <S_CODE_TOKEN> --- Edit: Nevermind, it worked. However, it's strange the plugin doesn't show. Is this expected behaviour?	crybat	2015-08-25 11:31:05
416	2015-08-25 16:08:31	I see it there right after `cleanupIDs` and `removeRasterImages`. Don't you?	GreLI	2015-08-25 11:31:05
416	2015-08-26 09:09:55	Oh wow. I do. Must have had a brain fart or something. Sorry.	crybat	2015-08-25 11:31:05
416	2015-08-26 22:03:37	I just thought, that it's better to disable `cleanupIDs` since you're referrencing to these symbols, right? And then items with IDs shouldn't be removed.	GreLI	2015-08-25 11:31:05
416	2015-08-27 08:12:58	Yea, I figured that out. Thanks.	crybat	2015-08-25 11:31:05
415	2015-08-19 20:06:15	I'm seeing path distortion in the upper left and lower right of the following image, using the default settings: <S_CODE_TOKEN> Original: ![screen shot 2015-08-19 at 10 05 09 pm](https://cloud.githubusercontent.com/assets/115237/9367567/6eb4277e-46be-11e5-9f11-e27629d0e833.png) Optimized: ![screen shot 2015-08-19 at 10 05 17 pm](https://cloud.githubusercontent.com/assets/115237/9367569/6ef10d2e-4…	silverwind	2015-09-18 16:18:28
415	2015-09-18 16:17:40	Well, <S_CODE_TOKEN> helps with such an issue.	GreLI	2015-09-18 16:18:28
415	2015-11-08 17:40:04	[v0.6.0](https://github.com/svg/svgo/releases/tag/v0.6.0) with the fix have been just released.	GreLI	2015-09-18 16:18:28
415	2015-11-08 21:32:28	Awesome, thanks!	silverwind	2015-09-18 16:18:28
414	2015-08-08 08:43:03	See for example: http://bost.ocks.org/mike/simplify/ http://stackoverflow.com/questions/13730062/simplifying-svg-path-strings-by-reducing-number-of-nodes We need to be smarter with curves. I need this, to optimize flag SVGs in https://github.com/behdad/region-flags/tree/master/svg Currently some of the flags are over 200kb. That's a bit on the excessive side. :) cc @jamesgk	behdad	2015-08-08 11:40:54
414	2015-08-08 11:31:58	See #411	GreLI	2015-08-08 11:40:54
414	2015-08-08 11:40:54	Awesome. Lets follow up there.	behdad	2015-08-08 11:40:54
413	2015-08-07 19:37:32	As of `v0.5.4`/`v0.5.5`, the path of the below SVG is invalidated due to the new regex (created to fix #405), and the `<path>` is removed completely. <S_CODE_TOKEN> This happened as of `v0.5.4`/`v0.5.5` due to [this commit](https://github.com/svg/svgo/commit/8ec45b7251c71d171597a8bc97cb609f918ac686). [Old regex](http://rubular.com/r/3HIdyQVfHc) validated the path fine (used in `v0.5.3`), but the …	cdl	2015-08-13 16:19:51
413	2015-08-08 13:37:46	extra dot in `(?![\de.])`, my bad	GreLI	2015-08-13 16:19:51
412	2015-08-07 12:42:58	Add description to eliminate ugly `undefined` in `--show-plugins` output	cy6erskunk	2015-08-08 11:32:35
412	2015-08-08 11:32:30	Ah, forgot that part.	GreLI	2015-08-08 11:32:35
412	2015-09-09 10:15:57	Is it possible to pass a pattern while running this plugin in cli? Something like `svgo ... --enable removeAttrs=attr`?	evenfrost	2015-08-08 11:32:35
412	2015-09-09 10:18:38	Found it in #361, sorry for bothering.	evenfrost	2015-08-08 11:32:35
411	2015-08-03 21:44:57	Maybe a curve could be approximated (so that optionally you loose some detail?). svgo already did an amazing job minimizing a test svg of mine (170kb => 22kb), but hey you can always ask for more ;)	Quentie
411	2015-08-03 22:01:21	Yep, I was thinking about it, but haven't got to it yet. Many plans, but very little time.	GreLI
411	2015-08-03 22:22:40	I suppose this is at least related to Inkscape's "simplify", right?	waldyrious
411	2015-08-03 22:29:04	@waldyrious Yes this looks like what I was thinking off ...	Quentie
411	2015-08-04 13:38:06	May be you were meant Illustrator? Inkscape is quite bad here.	GreLI
411	2015-08-04 13:46:01	I have not tested inkscape's 'simplify' (just had a look at their user manual to see what waldyrious was talking about...). Just wanted to say that this is generally what I was thinking about (no clue, if it is implemented in a good or bad way).	Quentie
411	2015-12-24 14:41:22	You have http://bost.ocks.org/mike/simplify/ which has some witty js code for line simplification.	hugolpz
411	2015-12-25 06:18:30	Line simplification isn't an issue, actually. Lines takes only 1 pair coordinates, while curves takes 3. Sometimes, it only takes one number (horizontal or vertical line). So one curve is 3 times larger. And there are rarely images which actually needs line simplification, while there are image that may have too many curves and can be simplified without a notable loss.	GreLI
411	2016-02-10 03:58:16	Here's paper.js's curve simplify in action: http://paperjs.org/examples/path-simplification/ https://github.com/paperjs/paper.js/blob/develop/src/path/PathFitter.js http://paperjs.org/reference/path/#simplify Should be rather trivial to integrate into a plugin.	behdad
411	2016-09-14 11:20:18	@GreLI a single curve is 3 times larger than a single line, but to get even an approximation to such a curve, one would need multiple lines, not 1. So for similar geometry, whether it's represented as curves or lines, actually the lines version occupies much more space. Of course, simplifying curves (which can at least make a reasonable attempt at preserving the shape of the curve while using les…	waldyrious
411	2017-03-08 16:51:28	for reference, this module seem to also approximate a linestring with bezier curves - https://www.npmjs.com/package/turf-bezier	jeromew
411	2017-03-09 11:30:36	I post this in case someone wants to work on this for svgo (I only discovered svgo via this github issue). Here is the smallest (server-side + canvas-less) sequence I could find to use the PathFitter of paper.js mentioned by @behdad in order to approximate a path with curves. The compression results are indeed impressive even for complex linestrings and high tolerance. <S_CODE_TOKEN>	jeromew
410	2015-08-03 21:01:46	Replace please colors with [chalk](https://github.com/chalk/chalk). It more safe, because do not modify prototypes.	TrySound	2015-08-25 17:25:23
410	2015-08-25 16:01:02	There is nothing bad in modifying prototypes in controlled environments (e.g. not in browsers). And I see nothing worthy in creating extra dependency for the functionality that's already present.	GreLI	2015-08-25 17:25:23
409	2015-07-31 18:25:29	For example, this svg: <S_CODE_TOKEN> would be converted to: <S_CODE_TOKEN> I tried looking through the documentation and couldn't find anything about the xmlns attribute. Thanks in advance.	drw158	2015-07-31 21:25:15
409	2015-07-31 20:23:39	Ironically, the `xmlns` attribute is the _only_ thing required to produce a valid svg file. See https://github.com/mathiasbynens/small/blob/master/svg.svg?short_path=5fda422 (or try validating the second code snippet as SVG in http://validator.nu)	waldyrious	2015-07-31 21:25:15
409	2015-07-31 21:25:13	Thank you! I'll leave the attribute in.	drw158	2015-07-31 21:25:15
409	2015-08-04 13:35:28	You can write a [simple plugin](https://github.com/svg/svgo/blob/master/docs/how-it-works/en.md#3-plugins). When there are several SVGs inlined in HTML there is no real need to keep `xmlns` in each one.	GreLI	2015-07-31 21:25:15
408	2015-07-31 14:13:10	The following svg has no path anymore after running svgmin: <S_CODE_TOKEN> becomes <S_CODE_TOKEN> Running from `grunt-svgmin` with the following options: <S_CODE_TOKEN> Export of the SVG was done with Inkscape.	gustavpursche	2015-08-13 16:24:04
408	2015-08-04 13:28:30	Same bug as in #405.	GreLI	2015-08-13 16:24:04
408	2015-08-13 16:24:04	Fixed in the latest version.	GreLI	2015-08-13 16:24:04
407	2015-07-20 18:03:53	<S_CODE_TOKEN> outputs <S_CODE_TOKEN>	GreLI	2015-08-05 13:42:45
406	2015-07-20 14:55:53	See working example here: https://github.com/mailzwj/sstp/blob/master/svg-shape-to-path.js	onlymega	2016-02-28 20:36:44
406	2015-07-20 18:01:01	Circle and ellipse hasn't been added because they're have less bytes in a form of `circle` and `ellipse` tags instead of `path`.	GreLI	2016-02-28 20:36:44
406	2015-07-21 11:49:50	But when there are a lot of circles it is better to convert them to path and merge. You can add ellipse and shapes conversion and and add a flag for those who want convert them.	onlymega	2016-02-28 20:36:44
406	2015-07-21 14:07:16	It may be so, but there is no such a logic for now. It requires sophisticated algo that doesn't fit in current design. May be in future, when there'll be much better architecture (it's in early planning stage).	GreLI	2016-02-28 20:36:44
405	2015-07-18 17:11:23	In reference to #151 I seem to be experiencing similar issues when optimizing an .svg exported with Sketch. Below are the details of the output. One note, I have enabled a compact svg export from Sketch with the following setting: <S_CODE_TOKEN> Initial (pre-svgo optimized) export from Sketch provides the following: <S_CODE_TOKEN> The resulting image: ![screen shot 2015-07-18 at 1 06 21 pm](https…	pruett	2015-07-18 17:37:50
404	2015-07-16 17:29:47	Is it possible to use svgo for fonts? I've tried to run version 0.5.3 on OpenSans.svg and it transformed the following: <S_CODE_TOKEN> Into this: <S_CODE_TOKEN>	olegskl	2015-10-20 16:18:59
404	2015-08-04 13:14:24	Was having the same problems via image-webpack-loader. You might want to set removeUselessDefs to false. Webpack config <S_CODE_TOKEN>	snorripall	2015-10-20 16:18:59
404	2015-08-04 13:38:45	Have you tried disabling `removeUselessDefs`?	GreLI	2015-10-20 16:18:59
404	2015-08-04 17:55:28	@GreLI we (@snorripall and myself) did that and our iconmoon fonts work — it's because all the content of svg fonts is in `<defs>`.	ThisIsMissEm	2015-10-20 16:18:59
404	2015-08-24 08:31:20	Seems to be working with `removeUselessDefs: false`.	olegskl	2015-10-20 16:18:59
404	2015-11-16 12:31:13	How can I use 'removeUselessDefs: false' in console? I normally do something like: `$ svgo -f ../path/to/svg/image.svg -o ../path/to/svg/image.min.svg`	HoBi	2015-10-20 16:18:59
404	2015-11-16 13:00:01	<S_CODE_TOKEN>	GreLI	2015-10-20 16:18:59
403	2015-07-15 04:30:51	Programs like Illustrator never export SVGs with elemets like `<linearGradient>` within a `<defs>` tag. It's not a requirement according to the spec, but along the lines of SVG sprites used in HTML, there are situations where gradients have to be defined in a `<defs>` instead of in a `<g>` or `<symbol>`. Is there a plugin to do this automatically? Would it be hard to make one?	Jakobud	2016-02-28 20:36:10
403	2015-07-15 17:05:54	No, there is no such a plugin I'm aware of. But the requirement is strange. The only purpose of `defs` is to prevent rendering reference elements. It's perfectly safe to use non-rendering elements like `linearGradient` without `defs`. Also, you can refer to other elements that aren't in `defs` as well. Images can be even optimized in a such way, because you anyway using those elements somewhere, …	GreLI	2016-02-28 20:36:10
403	2015-07-15 19:18:17	I will dig up an example of the situation I'm referring to and get back to you.	Jakobud	2016-02-28 20:36:10
402	2015-07-14 08:45:49	I want to resize an svg icon with one path: <S_CODE_TOKEN> and the results contains _some_ NaN values in the path: <S_CODE_TOKEN> Obvious the svg image is broken. I' ve used gulp-svgmin for that but it uses svgo for manipulating svg images. Here are the params for the plugin: <S_CODE_TOKEN> I' ve played around with the params. It gets better with these options: <S_CODE_TOKEN> The result: <S_CODE_…	snej51
402	2015-08-05 13:54:02	I guess `transformWithOnePath` just doesn't handle absolute coordinate commands.	GreLI
402	2016-05-11 10:58:01	Any progress to this issue?	hh9527
402	2016-05-11 13:31:46	No, but if you run it with `convertPathData` plugin with `utilizeAbsolute: false`, it'd do the job.	GreLI
401	2015-07-10 23:00:15		jdforrester	2015-07-11 10:44:27
400	2015-07-10 20:07:48	I'm using webpack and svgo-loader. Some svgs seem to result in this exception: ![out](https://cloud.githubusercontent.com/assets/4250234/8628055/90a699ae-271d-11e5-93bd-dfcc0141c9d8.png) Here's what `cam.svg` looks like: <S_CODE_TOKEN> Any idea what might be causing this?	colindresj	2015-07-10 22:40:55
400	2015-07-10 20:18:55	Yeah, it's bug fixed in #394, it occurs when svgo optimize transform to empty state. In your case `translate(-6.000000, -8.000000)` and `translate(6.000000, 8.000000)` mutually cancel. As a workaround for the moment you can temporary disable `convertTransform`, then it should optimize normally.	GreLI	2015-07-10 22:40:55
400	2015-07-10 22:40:55	Cool thanks. I'll give that a shot for now	colindresj	2015-07-10 22:40:55
399	2015-07-10 13:51:28	First of all, thank you of this wonderful piece of software! :sparkles: Currently I use svgo to optimize a set of various svg files. I've noticed some of them still have `<style type="text/css">` blocks and `<g id="foo">` wrapper after processing with svgo. I tried all possible combinations, played with [SVGOMG](https://jakearchibald.github.io/svgomg/) but couldn't manage to get these pieces remo…	m5o	2016-02-28 20:35:14
399	2015-07-10 19:06:57	Unfortunately, svgo now doesn't parse `style` tags and thus it's not supported. svgo can't understand the meaning of stylesheets for now. Of course this is subject to work on in future. Regarding empty `g`, it should be removed in the second run or with `--multipass` comand-line option. Again, with the current architecture there are always cases in which plugins runned one by one aren't fully eff…	GreLI	2016-02-28 20:35:14
399	2015-08-14 16:30:18	+1 quick export to svg from photoshop CC add style, It could be cool to remove it :)	stephanedemotte	2016-02-28 20:35:14
399	2015-09-09 09:27:37	:+1: Came here right for this. Would be nice to have option to remove redundant tags like `<style>`.	evenfrost	2016-02-28 20:35:14
399	2015-09-09 16:19:52	Actually, it was done recently in #427.	GreLI	2016-02-28 20:35:14
399	2015-10-07 13:08:38	I also have a use case where I need to copy the contents of CSS classes in `<style>` blocks outputted by Illustrator/Photoshop into attributes to make them work with SVG Symbol sprite sheets. The plugin @GreLI mentions (convertStyleToAttrs #427) makes it a lot easier, but there is still a manual step of copying the classes in the `<style>` blocks into style attributes. Would it make sense if ther…	ianmcgregor	2016-02-28 20:35:14
399	2015-10-07 16:41:24	It needs a CSS parser which svgo doesn't have yet. Also, CSS may have interesting things like media-queries, and it's an open question to pass styles from those.	GreLI	2016-02-28 20:35:14
399	2015-10-13 03:29:15	Also came here for this.	rachelnabors	2016-02-28 20:35:14
399	2015-10-14 08:37:25	@GreLI Thank you for your answer. Do you also have some infos about the unnecessary `<g id="foo">` wrapper?	m5o	2016-02-28 20:35:14
399	2015-10-14 18:45:38	@m5o, it's the same story. Normally, `cleanupIds` wipes unused ids and than empty group is collapsed. But since there is `<style>` element, `cleanupIds` can't tell anymore that id is unused.	GreLI	2016-02-28 20:35:14
398	2015-07-09 22:07:17	There is opportunity to reduce file size by using a smart resize feature. Below are 2 scenarios that are simplifications. Imagine this applying to paths with 100s of anchors; the file savings could be huge! I'm not sure how to execute this feature other than a script that multiplies everything by a number (10 in scenario 1) and seeing if the file size is smaller than the original, then run it aga…	philbar	2015-07-09 22:12:41
398	2015-07-09 22:12:41	See #293	GreLI	2015-07-09 22:12:41
397	2015-07-06 12:29:10	### Void Elements See [W3 HTML Syntax - Elements](http://www.w3.org/TR/html-markup/syntax.html#syntax-elements) There's a shortlist of elements in HTML5 that are considered void elements. Void elements do not need a closing tag and are instead terminated with `/>`. For e.g. `<hr />` ### svgo (js2svg) short tags [Here](https://github.com/svg/svgo/blob/master/lib/svgo/js2svg.js#L236) you implement …	bradbarrow	2016-01-04 17:16:22
397	2016-01-04 17:16:20	I guess the issue is obsolete since the PR is merged.	GreLI	2016-01-04 17:16:22
396	2015-07-06 12:13:19	Allow config to specify `useShortTags` (default true). When `useShortTags` is true, empty elements are terminated with /> When `useShortTags` is false, empty elements are closed with a full closing tag e.g. < / path >	bradbarrow	2015-07-06 18:48:32
396	2015-07-06 18:48:33	Nice job!	GreLI	2015-07-06 18:48:32
396	2015-07-07 01:07:10	Thanks @GreLI - I noticed the build has broken on this change - I was intending to fix that error this morning. Is that something you can fix easily?	bradbarrow	2015-07-06 18:48:32
396	2015-07-07 12:09:12	No, it's my previos commit. Don't worry.	GreLI	2015-07-06 18:48:32
396	2015-07-08 21:56:23	FIxed it today.	GreLI	2015-07-06 18:48:32
396	2015-08-06 01:39:58	Hey @GreLI what's the plan looking like for this change?	bradbarrow	2015-07-06 18:48:32
396	2015-08-06 01:40:53	Ah, I see a release just recently! Thanks :+1:	bradbarrow	2015-07-06 18:48:32
395	2015-07-03 04:39:18	I've noticed that this project doesn't do any sanitization to the inputted svg—i.e. if someone throws a `<script>` tag in the `<svg></svg>` it won't be stripped. If I'm using the node module version of this project, where users input their own svgs which other users can later load in their browser, are there security vulnerabilities? My guess would be yes, since a user could just add a `</svg>` i…	nikkwong	2015-07-03 21:52:24
395	2015-07-03 13:43:59	Well, svgo isn't a security tool. You can write a plugin that removes script tags.	GreLI	2015-07-03 21:52:24
394	2015-07-01 15:09:22	This SVG file [here](https://gist.githubusercontent.com/jedrichards/093f32739c40e4fa1a1d/raw/f121ea0f1290c47fad4d4e4ab8219010209ee36a/icons.svg) fails to optimise using the latest version of svgo 0.5.3. Just running the simplest possible command, <S_CODE_TOKEN> Fails to optimise the file, yet also produces no error messages. The exact same file works fine on svgo 0.5.0 so there's been some sort o…	jedrichards	2015-07-05 10:11:33
394	2015-07-05 10:15:10	Curios that you can workaround this by optimizing one time with disabled `convertTransform` or `convertPathData` and then it'll be processed normally.	GreLI	2015-07-05 10:11:33
393	2015-06-27 06:58:43	Origin element: <S_CODE_TOKEN> Element after optimization: <S_CODE_TOKEN> Result skewed ellipse larger then origin: ![Incorrect skew transform](https://monosnap.com/file/xlEJNkVEj73dsuwwWCIrZbJLBa1VKF.png) If we convert arc path to beizer using svgpath@2.0.0, we have correct transformation resulting path: <S_CODE_TOKEN> I think that skew transformation algorithm for path with arcs have a some err…	betula
393	2016-02-28 20:30:27	Unfortunately, (transformed) arcs are very fragile. Replace `4.58` with `4.5786` and you'll get it very close to the original. Even `4.579` isn't so bad, but `4.578` is even better and still very close, though not strictly mathematically correct. Probably, there should be a better rounding operation for such cases.	GreLI
392	2015-06-26 20:55:48	Origin SVG path: M12 10h16a2 5 0 0 1 2 5v10a2 5 0 0 1-2 5H12a2 5 0 0 1-2-5V15a2 5 0 0 1 2-5z Using: transform: rotate(1) Result for native browser rotation: ![Native rotation](https://monosnap.com/file/xhqvOD5HhRfMDe2zb8JgBZGFH8w4wV.png) Result path for optimized transformation: M11.824 10.208l15.997.28a2 5 1 0 1 1.914 5.033l-.175 10a2 5 1 0 1-2.088 4.964l-15.997-.28a2 5 1 0 1-1.913-5.033l.175-9.…	betula	2016-11-13 10:46:52
392	2015-06-28 06:15:35	Sorry, I added stroke after the transformation, but it is not correct. Everything works fine paths with stroke not apply transformation. Thank you for a great tool!	betula	2016-11-13 10:46:52
392	2016-02-28 16:57:35	That's because of ending `z`. Looks like a browser bug in rendering.	GreLI	2016-11-13 10:46:52
391	2015-06-23 18:57:52	Noticed a typo in the readme when trying to use the convertStyleToAttrs plugin.	magnus-bergman	2015-06-23 19:25:46
390	2015-06-22 14:11:25	Added option "dontUseDefaults" which allows to not load default configuration. It is usefull if you want to control what's going on with your SVG and don't want to list all available packages in your config.	Kreozot	2015-09-21 11:49:58
390	2015-06-22 15:20:22	How it differs from `full: true` in config?	GreLI	2015-09-21 11:49:58
390	2015-06-22 15:29:16	I'm glad you asked. Because first i was thinking that "full" flag is what i wanted. But with it "floatPrecision" parameter doesn't work. And also it is not documentated (so I don't figured out what is this for). If you say that "full" flag is for ignoring the default config, so it still needs some code and documentation changes.	Kreozot	2015-09-21 11:49:58
390	2015-07-05 06:27:56	So, @GreLI, what's your decision?	Kreozot	2015-09-21 11:49:58
390	2015-07-05 09:21:04	I believe, problems must be solved, not workarounded.	GreLI	2015-09-21 11:49:58
390	2015-07-06 12:07:19	Can I speak with you on russian? Because i don't follow you. Twitter/mail? What do you prefer?	Kreozot	2015-09-21 11:49:58
390	2015-08-18 07:42:57	Hello! @GreLI! Anybody!	Kreozot	2015-09-21 11:49:58
390	2015-08-19 20:59:54	Haven't looked into the problem yet.	GreLI	2015-09-21 11:49:58
390	2015-11-08 17:40:11	[v0.6.0](https://github.com/svg/svgo/releases/tag/v0.6.0) with the fix have been just released.	GreLI	2015-09-21 11:49:58
390	2015-11-09 07:52:48	:+1: Thanks	Kreozot	2015-09-21 11:49:58
389	2015-06-20 12:13:57	When using the node.js config, having removeMetaData instead of removeMetadata will crash (can't find the plugin)	eXon	2015-06-20 12:15:07
388	2015-06-17 14:18:25	Hi, I'm trying to use this library to optimize a SVG font file. I have an attribute `unicode="&#xE800;"` that is transformed into `unicode=""` There is any way to maintain the previous value? Thanks, Paul	devel-pa	2016-02-28 16:46:58
388	2015-06-17 14:22:16	Not for now.	GreLI	2016-02-28 16:46:58
387	2015-06-16 16:05:51	I'm currently able to consistently run it with `--multipass` multiple times (like 5 or 6) until it finally says that there were 0% savings.	stevenvachon	2016-02-28 16:44:49
387	2015-06-21 14:00:43	It's already doing so, but just limited to 10 times.	GreLI	2016-02-28 16:44:49
387	2015-06-21 23:59:25	It runs multipass a max of 10 times, but not until 0% changes.	stevenvachon	2016-02-28 16:44:49
387	2015-06-22 15:18:28	Yes, that's the point of the limit. Not to run for too long.	GreLI	2016-02-28 16:44:49
387	2015-06-22 15:29:19	Yeah, but is it checking "if 0% change on last run, end", or simply "run 10 times"? I'm having to run multipass multiple times to achieve this. I understand the desire to avoid lagging the system by running it 400 times, but there should at least be an option to run until it technically does not need to be ran again (`maxPasses:Infinity`).	stevenvachon	2016-02-28 16:44:49
387	2015-07-20 23:33:53	This feature would be nice. I assume it would have to stop eventually, right? :) I want it "optimized", not just smaller. :)	collinanderson	2016-02-28 16:44:49
387	2015-10-24 08:10:39	:+1: I have to manually run it multiple times because it always manages to optimize more even with `--multipass`.	sindresorhus	2016-02-28 16:44:49
387	2015-10-24 19:05:06	Actually, there is some weird stuff happens, it may give a little profit by the quality decrease. May be a lesser precision option will give you much more.	GreLI	2016-02-28 16:44:49
387	2016-01-09 12:47:39	How about an optimization level (like optipng) where it runs until it meets a threshold. My biggest concern is that running it a second time shouldn't change the file at all. When you're keeping your SVGs in version control, SVGO is a nice way to normalize them, but not if it modifies the file on every invocation.	jimlamb	2016-02-28 16:44:49
387	2016-01-09 22:11:46	I don't think that the authors care. It's been 7 months.	stevenvachon	2016-02-28 16:44:49
387	2016-02-28 22:35:14	Has this been fixed?	stevenvachon	2016-02-28 16:44:49
387	2016-02-29 08:22:33	Wouldn't fix.	GreLI	2016-02-28 16:44:49
387	2016-02-29 16:31:45	Not a good decision, in my opinion (as well as others).	stevenvachon	2016-02-28 16:44:49
387	2016-03-01 11:55:49	It'd just spend time for nothing. Ideally, there should be no changes after few iterations, but there are some rounding issues. It's not an optimization, just a picture little worse. If it's ok to you just decrease precision.	GreLI	2016-02-28 16:44:49
387	2016-03-01 14:36:38	Ok. Is there an issue created for correcting the rounding issues? With that fixed, it'd nullify our thoughts on needing this issue's feature.	stevenvachon	2016-02-28 16:44:49
387	2016-03-01 18:49:44	Only in my head :smiley:.	GreLI	2016-02-28 16:44:49
387	2016-03-01 19:30:46	Ah, then I've created an issue for it. Not that I think you'll forget, but we need a place to nag :wink:	stevenvachon	2016-02-28 16:44:49
386	2015-06-12 19:23:41	Readme says to run `svgo --show-plugins` to view available plugins to enable/disable. Running that results in `Unknown option: --show-plugins`. SVGO version 0.5.2	jaepage	2015-06-21 19:25:17
386	2015-06-14 18:04:32	Yes, it has been recently added in #380 after the release of v0.5.2.	GreLI	2015-06-21 19:25:17
386	2015-06-14 18:11:32	![pic 2015-06-14 at 11 09 46](https://cloud.githubusercontent.com/assets/4712441/8149798/0ff42f98-1286-11e5-9288-5ffd358d0175.png)	jaepage	2015-06-21 19:25:17
386	2015-06-21 19:25:17	[v0.5.3](/svg/svgo/releases/tag/v0.5.3) with this option has been just released.	GreLI	2015-06-21 19:25:17
386	2015-06-21 19:40:16	Confirmed. Thank you.	jaepage	2015-06-21 19:25:17
385	2015-06-12 19:19:19	If an SVG is specified as the background-image of a DOM element in CSS, and if the SVG doesn't have a width and height in its code (on the SVG tag), the SVG background-image will display at the wrong size (at a really, really small size) in Internet Explorer 9. Unsure about IE10 & 11. The SVGO script preserves the viewbox attribute on the SVG element, but that's not enough for IE9. Adjusting the …	jaepage	2015-06-14 19:18:31
385	2015-06-14 18:26:58	So, what's the point?	GreLI	2015-06-14 19:18:31
385	2015-06-14 18:32:16	It is unexpected behavior for SVGO to strip width and height from the SVG element, as these are necessary for correct display in Internet Explorer when SVGs are used as background images. SVGO should not strip width and height from the SVG tag by default. If removal of width and height is desired for some cases, that should be an option for users to choose in such cases.	jaepage	2015-06-14 19:18:31
385	2015-06-14 18:58:54	svgo doesn't strip width and height since a long time ago. Have you a recent version?	GreLI	2015-06-14 19:18:31
385	2015-06-14 19:18:31	Aha. You are correct. It was Adobe Illustrator that had stripped them before SVGO was even run. Thank you.	jaepage	2015-06-14 19:18:31
384	2015-06-11 12:56:23	During a normal run of svgo it outputs something like <S_CODE_TOKEN> During a normal build that output really is not needed, only when I want to now more verbose what is going on. Enhancement idea: Introduce a `--verbose` option and do the output above only if the option is given. Errors should of course always be output, regardless of the flag.	datenreisender	2016-11-13 10:46:34
384	2016-02-28 16:31:30	There was a `--quiet` option added in #445.	GreLI	2016-11-13 10:46:34
383	2015-06-10 09:30:55	Hi, It seems that the toFixed function is called with a value of '-1' which is not between 0 and 20: https://github.com/svg/svgo/blob/v0.5.2/plugins/convertTransform.js#L307 This is because the default value of the 'degPrecision' is zero: https://github.com/svg/svgo/blob/v0.5.2/plugins/convertTransform.js#L89 Possible solution might be changing the default value to 1 instead of zero or not lessen…	BjornRombaut	2015-06-21 19:25:58
383	2015-06-10 13:30:25	Yeah, thanks, e9d00c5c5704d6a3fad64f17c8e8c838ec273ffc adresses this.	GreLI	2015-06-21 19:25:58
383	2015-06-12 14:48:00	Hello, I confirm that @GreLI 's commit solves the fix, but doesn't seem to be released yet. when do you think it will be ? thanks	swisstofu	2015-06-21 19:25:58
383	2015-06-19 19:01:14	Hey I'm also having this problem -- can you please cut another release with this patch? there's no tag for it in npm at the moment. Thanks!	teeeg	2015-06-21 19:25:58
383	2015-06-21 19:25:58	[v0.5.3](/svg/svgo/releases/tag/v0.5.3) with the fix has been just released.	GreLI	2015-06-21 19:25:58
383	2015-06-22 12:56:28	Works well, thanks.	swisstofu	2015-06-21 19:25:58
383	2015-06-22 16:47:31	Thank you!	teeeg	2015-06-21 19:25:58
382	2015-06-09 05:12:55	Hi, I refactored to pass jshint check. I believe nothing's changed by this change. I also set `jshint` target as a part of travis ci process, which should notify collabolators if lint is broken. Thanks,	kt3k	2015-06-21 15:41:43
382	2015-06-10 13:29:26	jshint is just a hint. And actually replacing `"'"` with `'\''` makes code just worse. Robots for humans not vice versa.	GreLI	2015-06-21 15:41:43
382	2015-06-10 14:56:05	But enforcing the consistent style to every contributer is a good way to keep the quality of codebase, especially in open collaborative environment. Nobody wants to see code in broken style and discusions over style tend to be fruitless. Anyway I reverted the quotmark modification and turned off quotmark checking in `coa.js`.	kt3k	2015-06-21 15:41:43
382	2015-06-10 15:15:42	Well, there are other points too. Like triple equality is totally dumb (I have encountered only bugs caused by it, not double). Actually, I've [corrected](/svg/svgo/commit/5e7caa49dcfcf08b4a2f284c4f3a85a53dd709f1) some real errors in code with jshint some time ago, and remaining has been left intentionally.	GreLI	2015-06-21 15:41:43
382	2015-06-11 16:41:11	I reverted changes of equality operators and set `-W041` option to false in `.jshintrc` (this is necessary to stop warnings of use of `==`). But in general `==` operator is not a good thing because it invokes implicit coercion and could be a bug prone... http://www.codeproject.com/Articles/182416/A-Collection-of-JavaScript-Gotchas#double-eq	kt3k	2015-06-21 15:41:43
382	2015-06-11 19:02:24	> But in general == operator is not a good thing because it invokes implicit coercion and could be a bug prone... If you are using odd comparisons, yes it can, but nobody says you to write weird code. “[You Don't Know JS](https://github.com/getify/You-Dont-Know-JS/blob/master/types%20&%20grammar/ch4.md#loose-equals-vs-strict-equals)” excellent describes the topic.	GreLI	2015-06-21 15:41:43
382	2015-06-11 19:20:07	About the remaining. See, there is semicolon before closing “}” which is not necessary–it only adds noise to `if`s with array methods like `arr.some(function(){ foo; })`. Removing var in `for` loop can blow if the another `for`, where the `var` is declared, is gone. Absence of `0` before a dot can be confusing only for a very novice. Rounding function in `convertPathData.js` is actually broken–it…	GreLI	2015-06-21 15:41:43
382	2015-06-13 09:53:32	I turned on `lastsemic` option, which suppresses the warnings of omitted semicolon only in the one-liner functions, and turned `W008` option off, which suppresses the warnings about the omission of leading decimal 0. > Removing var in for loop can blow if the another for, where the var is declared, is gone. I turned off warnings of double definition of vars in convexHull. (`-W004`) > Rounding fun…	kt3k	2015-06-21 15:41:43
381	2015-06-08 18:13:13		tcoopman	2015-06-21 17:46:58
380	2015-06-07 10:49:44	Hi, I tried to add `--show-plugins` option to show the available plugins in cli. It would be convenient when the user forget the plugin names and he's offline. I took the description of each plugin from `README.md` (Some are missing in README, then I took the first line of documentation in source code in those cases.) Thanks,	kt3k	2015-06-07 11:23:35
380	2015-06-07 11:23:33	Looks nice!	GreLI	2015-06-07 11:23:35
379	2015-06-06 23:11:38	I have this: http://imgh.us/bK.svg But I get: http://imgh.us/1bf27fed.bK.svg What option can be used to keep the image detail?	juangl	2015-06-08 16:42:20
379	2015-06-07 08:06:03	Do you use the latest version—0.5.2? Looks like `mergePaths` bug, but it was reworked in the last 2 versions.	GreLI	2015-06-08 16:42:20
379	2015-06-08 16:42:12	Thank you. That solves the problem.	juangl	2015-06-08 16:42:20
378	2015-06-04 23:28:19	I have version 0.5.2. I used the svgo command with different variations of --multipass, --disable=removeUselessStrokeAndFill, --disable=convertPathData but none of them worked for me and I got image loss in all cases. Before: ![screen shot 2015-06-04 at 4 00 26 pm](https://cloud.githubusercontent.com/assets/1175122/7996585/95374698-0ad6-11e5-9544-5a55194d20a0.png) After: The BO in box is removed …	bbjunaid	2015-06-21 15:33:01
378	2015-06-05 12:27:56	Well, the problem is triggered by `cleanupIDs`, but the file is illegal–it uses same id several times, and one of it is empty.	GreLI	2015-06-21 15:33:01
378	2015-06-05 16:36:19	Thanks for figuring out what the problem was! This file was generated automatically by Sketch and obviously can be rendered properly even though it has errors. To me this means `cleanupIDs` should be improved to handle this case to not silently remove stuff that actually renders okay. Maybe svgo could run a SVG validation on the input file and warn the user if the file is violating SVG standards?…	pierrei	2015-06-21 15:33:01
378	2015-06-07 17:42:52	Well, then it's a bug of Sketch in the first place. Report there for start.	GreLI	2015-06-21 15:33:01
378	2015-06-21 19:26:44	[v0.5.3](/svg/svgo/releases/tag/v0.5.3) with the fix has been just released.	GreLI	2015-06-21 15:33:01
377	2015-06-04 17:39:20	Illustrator svgs add an uncessary viewbox and then everything is shifted to the site. My goal was to use SVGO to clean up the SVG removing the viewbox and re-aligning all the paths. If i remove the viewbox manually (by editing) then the SVG gets cropped. If i use the node command i sitll have the viewbox. <S_CODE_TOKEN> Here is the SVG straight from illustrator. <S_CODE_TOKEN>	villanus	2016-02-28 16:30:48
377	2015-06-05 14:05:54	`removeViewbox` is the very straightforward plugin that removes viewbox only if the sizes correspond. I.e. viewbox is equal to `"0 0 width height"`. If it doesn't correspond, the plugin leaves it as is.	GreLI	2016-02-28 16:30:48
377	2015-06-15 06:34:43	so its useless =)	villanus	2016-02-28 16:30:48
377	2015-10-29 15:48:23	No, it removes it if it is the default. Viewbox allows for scaling (like any sane person who's using SVG does).	leo60228	2016-02-28 16:30:48
377	2015-11-17 09:00:35	You can scale a SVG without viewbox	villanus	2016-02-28 16:30:48
376	2015-06-04 16:49:23	Is there a way to run this in the browser? I am trying to remove the viewbox x, y cordinates that illustrator puts in all my svgs, but would rather do it directly in the browser, versus uploading to my Node Sever, processing and then downloading. Thanks	villanus	2016-02-28 16:26:34
376	2015-06-04 16:50:16	Well, there is nice online tool: [SVGOMG](https://jakearchibald.github.io/svgomg/).	GreLI	2016-02-28 16:26:34
376	2015-06-04 16:52:28	Thanks! exactly what I needed. Does it require node or just any http server?	villanus	2016-02-28 16:26:34
376	2015-06-04 16:53:56	It just works. I haven't look into it closely, but there is some info in “[about](https://github.com/jakearchibald/svgomg/blob/master/README.md)” section and it's open sourced.	GreLI	2016-02-28 16:26:34
376	2015-06-04 17:37:03	I couldnt make it work int he browser so went back to the node version. I am going to open a different issue, as I cannot get the remove viewbox to do anything.	villanus	2016-02-28 16:26:34
375	2015-06-02 10:56:05	When experimenting with a new plugin, or just doing custom things in my app, it's a pain to have to fork SVGO and add a plugin there then keep the fork up to date. It would be great to just be able to pass a custom plugin into the plugins list. This pull request adds that functionality, so you can do something like: <S_CODE_TOKEN>	rlivsey	2015-06-05 14:15:47
375	2015-06-05 14:15:45	Tests seem to be little excessive (you're actually testing how the config works in the second part), but ok.	GreLI	2015-06-05 14:15:47
374	2015-06-02 10:09:46	I run `svgo image.svg` and it breaks the image Before ![02-06-2015 13-08-08](https://cloud.githubusercontent.com/assets/963212/7933543/6ec4aed8-0928-11e5-9c05-7518284c8bdb.png) <S_CODE_TOKEN> After ![02-06-2015 13-07-43](https://cloud.githubusercontent.com/assets/963212/7933538/61a3eca0-0928-11e5-93ce-ca032b69524c.png) <S_CODE_TOKEN>	aTei	2015-06-06 19:43:22
374	2015-06-02 10:48:33	Try to use option "convertPathData" <S_CODE_TOKEN>	steveoriol	2015-06-06 19:43:22
374	2015-06-02 11:18:48	Didn't help. Played with other plugins. Disabling `removeUselessStrokeAndFill` helped. So looks like this plugin has bug.	aTei	2015-06-06 19:43:22
374	2015-06-05 15:43:04	Are you using the latest version—0.5.2? It works fine for me.	GreLI	2015-06-06 19:43:22
374	2015-06-06 19:43:22	Oh, you are right. I was using 0.4.4. After update to 0.5.2 it works nice. :+1:	aTei	2015-06-06 19:43:22
373	2015-05-29 09:46:57	for example : <S_CODE_TOKEN> I get : <S_CODE_TOKEN> and I should get : <S_CODE_TOKEN>	steveoriol	2015-06-21 15:20:54
373	2015-06-21 19:27:00	[v0.5.3](/svg/svgo/releases/tag/v0.5.3) with the fix has been just released.	GreLI	2015-06-21 15:20:54
372	2015-05-27 16:09:58	This one works as expected: <S_CODE_TOKEN> This one removes the gradient: <S_CODE_TOKEN> The only difference is that `fill` attribute uses `url('…')` instead of `url(…)`.	frzng	2015-06-21 14:17:12
372	2015-06-21 19:27:15	[v0.5.3](/svg/svgo/releases/tag/v0.5.3) with the fix has been just released.	GreLI	2015-06-21 14:17:12
371	2015-05-26 21:53:37	Some image that got converted via imagemin (using svgo) ended up with call of precision <0 when optimizing: Made sure it can never happen so we can build them. Stack was: ERROR in ./www/apps/rabbit/client/assets/img/emoticons/flowers.svg Module build failed: RangeError: toFixed() digits argument must be between 0 and 20 at Number.toFixed (native) at smartRound (/Users/Feel/Dev/letsplay/rabbit/rab…	feel	2015-06-05 14:51:59
371	2015-05-27 15:02:31	That's odd, `smartRound` shouldn't be called if precision less then zero, see function selection at the top of `roundTransform`.	GreLI	2015-06-05 14:51:59
371	2015-06-03 21:52:11	:+1: i'm also seeing this exception	booleanbetrayal	2015-06-05 14:51:59
371	2015-06-05 14:53:27	It's hard to find the issue without sample image, but I hope that my changes should fix it anyway.	GreLI	2015-06-05 14:51:59
371	2015-06-23 11:47:44	JFYI: [v0.5.3](/svg/svgo/releases/tag/v0.5.3) with the fix has been released.	GreLI	2015-06-05 14:51:59
371	2015-07-01 18:44:49	Cool thanks (and late ;))	feel	2015-06-05 14:51:59
370	2015-05-26 20:20:04	Hi there! I've run svgo v.0.5.2 with the default options on a file generated by IcoMoon, and it returns a new file without any content on it (0kb). The original SVG is as follow: <S_CODE_TOKEN> What am I doing wrong? Thanks!	icunioli	2015-05-27 10:41:42
370	2015-05-27 10:41:42	OK, found it. I had to disable some plugins (removeHiddenElems & cleanupIDs) to make it work. Sorry to bother you! Thanks!	icunioli	2015-05-27 10:41:42
370	2015-05-27 15:11:36	Well, it should work only with disabled `cleanupIDs`. May need a special case for files like this.	GreLI	2015-05-27 10:41:42
370	2015-05-27 15:18:04	Might it be because of the `display: none` attribute on the `<svg>` element?	icunioli	2015-05-27 10:41:42
370	2015-05-27 17:19:21	No, it's likely `removeUselessDefs` removes symbols without ids, which are cleaned by `cleanupIDs` since they aren't used. On the other side, yes, `removeHiddenElems` removes elems with `display: none`.	GreLI	2015-05-27 10:41:42
370	2015-08-01 08:22:25	I had the same problem, and had to disable both plugins to fix it <S_CODE_TOKEN>	olizilla	2015-05-27 10:41:42
369	2015-05-23 02:32:16	I can see the cli docs but I can't find the programmatic api docs. Is there any?	stevemao
369	2015-05-23 08:59:31	No docs, afaik, only [lib/svgo/jsAPI.js](/svg/svgo/blob/master/lib/svgo/jsAPI.js).	GreLI
369	2015-05-23 11:22:27	Should probably add this link in README if you don't want to put programmatic api in the docs?	stevemao
369	2015-05-23 14:12:23	Well, there is plans of new architecture of svgo and I find current API not ideal to say the least. So, it's not on the top of priorities.	GreLI
369	2015-05-24 22:46:58	Sounds good. Thanks for the information @GreLI :D	stevemao
369	2016-03-17 13:51:51	The funny thing is, in this repo i can't find out how to config the plugins via programatic API, but I just find out how to use from [here](https://www.npmjs.com/package/gulp-svgmin)	e-cloud
368	2015-05-23 00:25:48	Uses two arcs technique for representing a circle as a path. http://stackoverflow.com/questions/5737975/circle-drawing-with-svgs-arc-path/10477334#10477334	dnewcome	2015-05-28 09:05:40
368	2015-05-23 09:03:16	As you can see in tests, these paths are longer than circles, that's why I didn't added it when I wrote the plugin. So, probably it's worth only under the option like `convertCircles` (or ellipses if you'd add ellipses as well).	GreLI	2015-05-28 09:05:40
368	2015-05-24 02:54:35	Thanks for taking a look at this PR. I will fix the code styling. However I'm not understanding where the paths differ from the circle. If I look at a subset of my test case here with exaggerated semi-transparent strokes they appear coincident. Intuitively there should be some programmatic way of handling the difference in any case. Here is what I'm looking at: <S_CODE_TOKEN>	dnewcome	2015-05-28 09:05:40
368	2015-05-24 08:55:37	Paths are ok, they are just written with more bytes which is opposite to purpose of optimization.	GreLI	2015-05-28 09:05:40
368	2015-05-25 23:43:45	Ah, I understand what you are saying now - I had interpreted "longer" as geometrically longer. In my use case I normalize a set of svg files for use as icons where I can only handle pure path data. So I use svgo as part of a build process to normalize everything to paths, not necessarily to optimize 100% for size (although svgo does a very good job of getting rid of all Adobe-related junk, which …	dnewcome	2015-05-28 09:05:40
368	2016-11-16 20:16:57	@GreLI @dnewcome I'd be interested in seeing this functionality supported, if not in the `convertShapeToPath` plugin then some other plugin. (It seems to make sense in this plugin however, based on the name.) Any chance we could resurrect this somewhere?	src-code	2015-05-28 09:05:40
368	2017-03-12 21:52:02	@GreLI as someone starting to write a program with both "svg" and "optimize" in the name and considering attempting to implement it as a svgo plugin, I want to comment here that "file size" is not the only thing that might be optimized. "more bytes which is opposite to purpose of optimization" is a very narrow interpretation.	sparr	2015-05-28 09:05:40
367	2015-05-22 15:36:28	After optimizing (SVGO 5.0.1, all defaults) [Maki](https://github.com/mapbox/maki) icons many of them has been crashed. (Each icon has been optimized separately, before building icon set.) ![](https://cdn.rawgit.com/icons8/svg-sets/f1ae6dcea1f2d9e60575f7715fbbc0f434cb0007/libs/maki/0.4.5/maki-12.min.svg) [SVG set from original SVG files](https://cdn.rawgit.com/icons8/svg-sets/f1ae6dcea1f2d9e60575…	betula	2015-05-24 19:23:52
367	2015-05-24 19:23:52	[v0.5.2](/svg/svgo/releases/tag/v0.5.2) with the fix has been just released.	GreLI	2015-05-24 19:23:52
367	2015-05-25 07:52:20	It's awesome! Thank you very much!	betula	2015-05-24 19:23:52
366	2015-05-22 12:11:30	I'am use SVGO(5.0.1, all defaults) for SVG in [SVG set file](https://cdn.rawgit.com/icons8/svg-sets/9896b4d4651024569384248180de05a75e458fca/libs/flat-color-icons/1.0.2/flat-color-icons.min.svg) and result has several error on "camcorder_pro", "left_up2", "positive_dynamic", "process", "refresh", "right_up2", "workflow" icons. (Each icon has been optimized separately, before building icon set.) !…	betula	2015-05-24 19:23:45
366	2015-05-24 19:23:45	[v0.5.2](/svg/svgo/releases/tag/v0.5.2) with the fix has been just released.	GreLI	2015-05-24 19:23:45
366	2015-05-25 07:52:29	Thank you very much!	betula	2015-05-24 19:23:45
365	2015-05-22 00:28:48	I don't know why, but I have to place removeHiddenElems after convertPathData in order to optimize [test.svg](https://files.zenhub.io/555e778dcff2eb104a4c289f) correctly. [faulty.svg](https://files.zenhub.io/555e778dcff2eb104a4c289d) has been optimized with the default config and some black lines on the umbrella are missing. [test.yml | Working config file](https://files.zenhub.io/555e778dcff2eb1…	fsalomon	2015-05-24 19:23:38
365	2015-05-22 00:29:48	<S_CODE_TOKEN>	fsalomon	2015-05-24 19:23:38
365	2015-05-24 19:23:38	[v0.5.2](/svg/svgo/releases/tag/v0.5.2) with the fix has been just released.	GreLI	2015-05-24 19:23:38
364	2015-05-21 21:24:16	Hi, guys, i want to use svgo in git pre-commit hook, and interrupt commit then immediately fix svg If exist something like dry-run option, i can compare combed file with source and detect necessity of commit interrupting Excuse my beginner's English and thank you	a-x-	2015-06-05 16:52:04
364	2015-05-23 09:06:22	Yes, it's known request. I just don't know how to present results. What output it shoud be?	GreLI	2015-06-05 16:52:04
364	2015-05-26 12:40:38	Optimized svg to stdout instead of modifying in place, may be? Like inverted `sed -i` option.	a-x-	2015-06-05 16:52:04
364	2015-05-26 13:06:21	alternatively, a diff output option would be nice too	waldyrious	2015-06-05 16:52:04
364	2015-05-26 13:10:02	or even a verbal summary; something like: - x styles converted to attributes - y unused IDs removed - ... - total bytes saved: z	waldyrious	2015-06-05 16:52:04
364	2015-05-26 16:08:51	> Optimized svg to stdout instead of modifying in place, may be? Well, there is already `--output -` (`-o -`).	GreLI	2015-06-05 16:52:04
364	2015-06-05 16:45:36	Cool, thank you! `svgo -o - path/to/file.svg`	a-x-	2015-06-05 16:52:04
364	2015-06-05 16:51:13	For @waldyrious: <S_CODE_TOKEN>	a-x-	2015-06-05 16:52:04
364	2015-06-05 19:37:14	What about the human-readable summary? That'd be pretty neat.	waldyrious	2015-06-05 16:52:04
363	2015-05-19 08:28:48	Hey there, I've just got the bug, fixed with b3ee51c7bcf20ded13d547f81de37e5cd353c4bd, so I wanted to create an issue report. But now I see, this is fixed for over 1 month now, but there is no new release yet. Is it possible to get v0.5.2 out, so the automatic installation of svg "~0.5.0" with NPM leads to a fixed version for our build servers? I think we're not the only team that would be gratef…	sateffen	2015-05-24 19:08:28
363	2015-05-19 10:12:22	Yeah, I know. It's coming soon.	GreLI	2015-05-24 19:08:28
363	2015-05-24 19:08:28	Done.	GreLI	2015-05-24 19:08:28
362	2015-05-19 06:37:46	[ > ] convert some basic shapes to path https://github.com/svg/svgo/blob/master/plugins/convertShapeToPath.js i can not find the code to trans shapes like Circle and Ellipse. why?	purplebamboo	2016-02-28 16:26:14
362	2015-05-19 10:11:38	Because svgo is optimizer and generally circles and ellipses are shorter as their own tags. I know the only exception with the transformed (rotated) ellipse	GreLI	2016-02-28 16:26:14
361	2015-05-18 17:42:18	Hey, I'm trying to use the "prefix" option of the cleanupIDs plugin: https://github.com/svg/svgo/blob/master/plugins/cleanupIDs.js#L10 Apparently it's not stated anywhere on how to provide options to plugins like this. How do I do it using a config file? How do I do it using the command line? Thanks.	dhardtke	2016-02-28 16:25:59
361	2015-05-19 10:09:55	See about [config](/svg/svgo/blob/master/docs/how-it-works/en.md#1-config).	GreLI	2016-02-28 16:25:59
361	2015-05-19 10:25:52	So you need to provide your config in .yml file with content like this: <S_CODE_TOKEN> and run svgo with it like <S_CODE_TOKEN> You can also provide a config in a command line like json: <S_CODE_TOKEN> Note: `cleanupIDs` doesn't work with SVG files containing `<style>` or `<script>` since svgo can't parse them.	GreLI	2016-02-28 16:25:59
360	2015-05-18 02:00:50	Hi. Great project, I love it. I fixed a very small typo for you that was annoying me. :)	aidansteele	2015-05-19 16:23:00
360	2015-05-19 10:08:27	It depends on how you read it: one path intersects another, or two paths intersect.	GreLI	2015-05-19 16:23:00
360	2015-05-19 10:21:45	Hi, Thanks for the response. The change isn't to the "s" at the end, but the extraneous "e" in the middle. :)	aidansteele	2015-05-19 16:23:00
360	2015-05-19 16:22:38	Oh, my bad!	GreLI	2015-05-19 16:23:00
359	2015-05-16 22:48:09	#### Example SVG: ##### Throw error <S_CODE_TOKEN> ##### Does not throw error (remark no whitespaces) <S_CODE_TOKEN> Both documents are considered valid by validators. Tested on v0.5.1	LoicMahieu	2015-05-24 19:23:20
359	2015-05-17 09:22:09	Yeah, it's been fixed after v0.5.1	GreLI	2015-05-24 19:23:20
359	2015-05-18 10:25:25	In fact this does not throw an exception on v0.5.1 cause to CLI seems ignore errors. <S_CODE_TOKEN> Output: <S_CODE_TOKEN>	LoicMahieu	2015-05-24 19:23:20
359	2015-05-24 19:23:20	[v0.5.2](/svg/svgo/releases/tag/v0.5.2) with the fix has been just released.	GreLI	2015-05-24 19:23:20
358	2015-05-16 16:00:47	I've changed the readme files according to #327, so the users can see exactly which plugin does what, and which to turn on/off.	sateffen	2015-05-24 08:52:28
357	2015-05-15 14:40:03	Had to resort reading the source to find out that the datauri accepts 'base64', 'enc' or 'unenc' as parameters. The readme says base64, URI encoded and unencoded	pocesar
356	2015-05-15 13:40:39	Note: I don't know much about SVGs. We're using SVGs with `<defs>` and `<use>`s. The IDs in the `<defs>` were minfiied to `a`, `b`, etc. but the references (the ID in `<use xlink:href="#id">`) wasn't changed to match. It works when the `cleanupIDs` plugin is disabled. I found this while using [gulp-svgmin](https://github.com/ben-eb/gulp-svgmin),	adam-lynch	2016-02-28 20:34:25
356	2015-05-24 18:06:41	It's better with provided examples and svgo version. There was such a bug in v0.5.0 which's been fixed in v0.5.1.	GreLI	2016-02-28 20:34:25
356	2015-06-25 05:32:09	I've just seen the same thing with an inkscape SVG :( Using `--disable=cleanupIDs` provided a cleaned up output that looked as expected.	DamonOehlman	2016-02-28 20:34:25
356	2015-06-25 07:34:49	Could you provide a sample file?	GreLI	2016-02-28 20:34:25
356	2015-06-25 08:18:51	I'll see if I can. Unfortunately the SVG files that failed are not mine, but let me see if I can create something similar that reproduces the problem...	DamonOehlman	2016-02-28 20:34:25
355	2015-05-15 05:02:38	Its more like a node way <S_CODE_TOKEN>	stevemao	2016-11-13 10:41:21
355	2015-07-26 11:40:38	Or even use promises right away ;-)	soswow	2016-11-13 10:41:21
355	2015-07-26 11:42:47	Just wonder, why it's asynchronous in the first place? :smile:	rpominov	2016-11-13 10:41:21
355	2016-11-13 10:41:21	That's a major change, that will be changed only on rewriting. Anyway it'll be considered then.	GreLI	2016-11-13 10:41:21
354	2015-05-15 04:54:38	Its faster	stevemao	2016-11-13 10:39:41
354	2015-05-16 13:08:11	Can you explain?	GreLI	2016-11-13 10:39:41
354	2015-05-16 23:20:28	https://github.com/imagemin/imagemin-svgo/blob/master/index.js#L32 The buffer has to be converted to a string. https://github.com/imagemin/imagemin-svgo/blob/master/index.js#L39 The string has to be converted back to a buffer. These make things much slower when working with stream. https://github.com/creationix/jsonparse/blob/master/jsonparse.js is a streaming JSON parser and it might be a good e…	stevemao	2016-11-13 10:39:41
354	2015-05-17 09:26:12	So, you're proposing to make streaming SVG parser or what? BTW, imagemin is a slightly different project.	GreLI	2016-11-13 10:39:41
354	2015-05-17 09:48:27	Yup	stevemao	2016-11-13 10:39:41
354	2015-05-17 14:01:35	There is actually an effort on writing parser–[SVGP](/svg/svgp). But I haven't look closely into it whether it possible to adapt streaming.	GreLI	2016-11-13 10:39:41
354	2016-11-13 10:39:41	Closing since no action can be done by now.	GreLI	2016-11-13 10:39:41
353	2015-05-08 14:51:10	Sample file here: https://github.com/geoffyuen/geoffyuen.github.io/blob/master/test.svg I batch optimized a bunch of svgs and noticed that pattern fills are being taken out. Is there no support for it?	geoffyuen	2015-05-24 19:22:49
353	2015-05-08 15:57:41	I guess it's an issue with inherited pattern which has been fixed recently. (Not released yet.)	GreLI	2015-05-24 19:22:49
353	2015-05-24 19:22:49	[v0.5.2](/svg/svgo/releases/tag/v0.5.2) with the fix has been just released.	GreLI	2015-05-24 19:22:49
352	2015-05-07 10:45:47	svgo 0.5.1 breaks on the following image created in Inkscape: https://mega.co.nz/#!JAIwiZJT!K3GB7tUl2X9CF5zTGr_9eTs78CUKMB3z4VA07XFOpLY <S_CODE_TOKEN>	vmarkovtsev	2015-05-24 19:22:39
352	2015-05-08 16:00:22	Likely it was fixed in 1151e44c5af4aee5ab44f3cef20e401b66a734e2.	GreLI	2015-05-24 19:22:39
352	2015-05-08 17:07:45	Still doesn't work for me ... Same issue as mentioned here https://github.com/sindresorhus/grunt-svgmin/issues/38 <S_CODE_TOKEN>	jimniels	2015-05-24 19:22:39
352	2015-05-08 18:39:50	Hi, Could this https://github.com/jakearchibald/svgomg/issues/20 be possibly related? Regards m.	paperboyo	2015-05-24 19:22:39
352	2015-05-08 19:30:00	That appears to have worked! Disabling mergePaths in my grunt config seems to have solved the issue: <S_CODE_TOKEN> With this, my svgmin task ran through all the files and optimized them just fine.	jimniels	2015-05-24 19:22:39
352	2015-05-09 08:48:49	Odd, it's totally fine to me.	GreLI	2015-05-24 19:22:39
352	2015-05-09 08:54:35	Oh, I see. You are using the latest released version, while there were some fixes since then, including the one I've mentioned.	GreLI	2015-05-24 19:22:39
352	2015-05-24 19:22:39	[v0.5.2](/svg/svgo/releases/tag/v0.5.2) with the fix has been just released.	GreLI	2015-05-24 19:22:39
352	2015-05-25 06:12:02	Thanks!	vmarkovtsev	2015-05-24 19:22:39
351	2015-04-29 11:28:43	Fixes #341.	dennari	2015-05-24 08:52:12
351	2015-05-04 06:50:34	Until #296 becomes a thing, this should really be merged.	A1bi	2015-05-24 08:52:12
350	2015-04-28 04:37:37		AprilArcus	2015-05-24 08:53:37
350	2015-05-03 16:57:04	Is this looking ok?	AprilArcus	2015-05-24 08:53:37
350	2015-05-07 11:01:21	Yes, but I'm not sure that it should be in SVGO. It's an _optimizer_, not image editor.	GreLI	2015-05-24 08:53:37
350	2015-05-08 18:40:44	I totally respect your desire to avoid scope creep. I do feel feel that this plugin falls within the domain of optimization - by applying a CSS class with appropriate styles, we are able to move style information that must be repetitively specified on a per-SVG basis into a stylesheet, reducing the aggregate size of our assets.	AprilArcus	2015-05-24 08:53:37
350	2015-05-24 08:53:35	Well, guess it's ok since svgo doesn't handle classes yet.	GreLI	2015-05-24 08:53:37
349	2015-04-23 23:53:31		revolunet	2015-04-23 23:53:49
349	2015-04-23 23:54:02	sorry	revolunet	2015-04-23 23:53:49
348	2015-04-23 19:33:23	Hello GreLI, i drawed a logo with Inkscape and optimized it with the grunt-svgmin plugin. When i set the option removeHiddenElems: true, i missed some lines, but in the original the lines aren´t hidden. Here are my testfiles: http://beam2web.com/removeHiddenElems/compare.png http://beam2web.com/removeHiddenElems/before.svg http://beam2web.com/removeHiddenElems/after.svg Maybe the trouble comes fr…	beam2web	2015-05-24 19:22:31
348	2015-05-24 19:22:30	[v0.5.2](/svg/svgo/releases/tag/v0.5.2) with the fix has been just released.	GreLI	2015-05-24 19:22:31
347	2015-04-21 14:00:04	I was using it but at some point recently (I nuked my node_modules folder for the first time in about a month) it stopped. I think it may be this commit: https://github.com/svg/svgo/commit/f651fd8de181c00ba21a023629f47aa22d9d3422 Image here https://gist.github.com/cooperaj/966c6a34ce6d391c74d7	cooperaj	2015-05-24 19:22:15
347	2015-04-22 16:10:22	What do you mean by breaking?	GreLI	2015-05-24 19:22:15
347	2015-04-22 17:53:13	Missing elements. In this case two missing letters (whilst the others are fine) and a missing laser beam type affair. I’ve since disabled the plugin and rebuilt so don’t have the broken image around. I can rebuild if you like but the image linked in the gist above is the one that breaks. On Wed, 22 Apr 2015 at 17:10 Lev Solntsev notifications@github.com wrote: > What do you mean by breaking? > > …	cooperaj	2015-05-24 19:22:15
347	2015-05-24 19:22:15	[v0.5.2](/svg/svgo/releases/tag/v0.5.2) with the fix has been just released.	GreLI	2015-05-24 19:22:15
346	2015-04-20 16:42:06	I am having an issue with paths (#path551#path552 #path556 #path557) being removed from the following. I am using defaults with no changes to the config. <S_CODE_TOKEN> So my question is what setting is causing this so I can turn it off in the config.	AntiFish03	2015-05-24 19:21:46
346	2015-04-20 16:59:16	same issue as #339	AntiFish03	2015-05-24 19:21:46
346	2015-05-24 19:21:35	[v0.5.2](/svg/svgo/releases/tag/v0.5.2) with the fix has been just released.	GreLI	2015-05-24 19:21:46
345	2015-04-20 02:22:30	I'm on Windows 7, Node.js v0.10.38, svgo v0.5.1, I installed `svgo` globally with: `npm install -g svgo` Here is my svgo command: `svgo C:\_projects\_test\car.svg C:\_projects\_test\car.min.svg` Here is what I experience: - When I execute the above command via Windows command prompt (CMD.exe) it works fine. - When I execute it from my Python script like this:<br/> subprocess.call(['svgo', 'C:\_pr…	tssajo	2015-04-23 18:24:38
345	2015-04-20 20:17:16	I have no idea, svgo uses standard `console.error()` method, so if it doens't go to STDERR, I guess it should be addressed to node.js.	GreLI	2015-04-23 18:24:38
345	2015-04-20 22:46:08	Yeah, but the main problem is that the resulting minified(!) file is 0 bytes long. (Not talking about the STDERR output here.) So I'm guessing here, maybe svgo somehow detects that STDERR is being PIPEd then in turn it may try to get the input (original svg data) from STDIN as well?? This would explain the 0 bytes long minified file output. Again, the other minifier CLI tools (e.g. `uglifyjs`, et…	tssajo	2015-04-23 18:24:38
345	2015-04-22 16:09:32	> So I'm guessing here, maybe svgo somehow detects that STDERR is being PIPEd then in turn it may try to get the input (original svg data) from STDIN as well? No, svgo does nothing of that. Btw, have you tried node 0.12? Or io.js. node.js may have some issues.	GreLI	2015-04-23 18:24:38
345	2015-04-22 18:01:54	No, it is not realated to node version. I've made really good progress on this issue, here are my findings: By entering the following command into a Windows command prompt (CMD.exe) : `svgo car.svg car.min.svg 2 > null` I get the zero bytes long minified file as a result and I can see an error message on the screen which is coming from `svgo` I assume: `Unknown argument: 2` But if I run this: `sv…	tssajo	2015-04-23 18:24:38
345	2015-04-23 16:07:50	Well, it looks like Windows' peculiarities.	GreLI	2015-04-23 18:24:38
345	2015-04-23 18:24:38	Because I found a workaround, I close this.	tssajo	2015-04-23 18:24:38
344	2015-04-15 21:51:46	see also: https://gist.github.com/timo22345/9413158 Found that Chrome 40+ leak on SVG images that contain complex transforms. Would be nice to support the flattening into path from the gist above, if it proves reliable.	booleanbetrayal	2016-11-13 10:37:53
344	2015-04-16 15:25:24	I'd recomment [svgpath](https://github.com/fontello/svgpath) for applying transforms.	puzrin	2016-11-13 10:37:53
344	2015-04-16 16:28:05	@puzrin - I'm not familiar enough with SVG paths and transforms to be comfortable implementing this feature with svgpath. Would you want to take the lead on this? I've verified that the logic in the gist above seem reliable for every use case I could throw at it, but if svgpath provides a cleaner implementation, I'm all for it!	booleanbetrayal	2016-11-13 10:37:53
344	2015-04-16 16:34:47	That's just for info, if someone decide to implement. I have enougth another projects to care about. SVGO has https://github.com/svg/svgo/blob/master/plugins/transformsWithOnePath.js, wich can flatten transforms somehow. But i didn't used it for a long time and don't remember details.	puzrin	2016-11-13 10:37:53
344	2015-04-16 16:47:30	Know how that is, @puzrin . No worries! The difference between this and `transformsWithOnePath` is that this would completely bake transform offsets, etc into the path data, while the other consolidates multiple transforms into a single matrix (I think?). Will try to get familiar with SVGO plugin expectations, but if someone else can knock this out in no-time, feel free! =]	booleanbetrayal	2016-11-13 10:37:53
344	2015-04-16 19:55:45	I don't understand the requests. svgo passes transformations to paths in `moveGroupAttrsToElems` and applies transformations to paths in `convertPathData`. Probably, there will be a more sophisticated algo in future. Could you provide examples what do you have and what do you want to achieve?	GreLI	2016-11-13 10:37:53
344	2015-04-16 20:32:36	@GreLI - Here's one of the more simplistic examples of what I'm trying to achieve. If there's already a pre-existing plugin combination that will produce this, please let me know! ## Original <S_CODE_TOKEN> ## Flattened (no `transform` on `concept_badge_complete` group) <S_CODE_TOKEN>	booleanbetrayal	2016-11-13 10:37:53
344	2015-05-24 18:01:46	Hmm, in your example svgo doesn't apply transform because of filter. Generally, transforms influence on filters and other linked content (like gradients) and svgo doesn't handle this influence. It's a complex topic (filters etc can be applied to other elements) which requires sophisticated manipulation.	GreLI	2016-11-13 10:37:53
344	2015-05-29 19:32:10	Hmm ... the gist I had linked seems to process everything i've thrown at it, as expected. If it isn't theoretically reliable 100% of the time, could an experimental plugin be made that is disabled by default?	booleanbetrayal	2016-11-13 10:37:53
344	2016-05-23 21:35:57	I'd find this feature useful as well if it was able to flatten matrix transforms.	apexskier	2016-11-13 10:37:53
344	2016-06-01 14:25:33	+1 for adding this feature	aagd	2016-11-13 10:37:53
344	2016-11-13 10:37:53	Closing since the subject is unclear.	GreLI	2016-11-13 10:37:53
343	2015-04-15 18:17:47	Reasons: - Gzipping is more efficient with consistent, repeated character case. - There are some <a href="https://github.com/uxebu/bonsai/issues/226">browser bugs</a> in which uppercase attribute values throw errors. - All lowercase is a <a href="https://google-styleguide.googlecode.com/svn/trunk/htmlcssguide.xml#Capitalization">strong convention</a> for most markup and css. - It would make find-…	albell
343	2015-04-15 19:01:09	Well, all these reasons are debatable, but as an option it may be.	GreLI
343	2015-04-15 19:39:42	Well, there's no debate about gzipping. Compressors get more string matches when case is consistent. Some data: http://www.websiteoptimization.com/speed/tweak/lowercase/ And in terms of the overall web ecosystem the bias seems to be strongly towards lower case. If you disagree or have conflicting data on this I'd love to see it. I can't find a single CSS styleguide on the web that recommends uppe…	albell
343	2015-04-15 19:42:57	Sure, but most values are in lowercase already. Will it give any significant profit? 7-zip or zopfli can give much more. That's why I say it debatable.	GreLI
342	2015-04-14 06:20:29	I keep getting this warning, even though the SVG does not have any multiple attriibutes. Any idea what's wrong? <S_CODE_TOKEN> On calling grunt svgmin, it stops working after the first path... <S_CODE_TOKEN>	rowild	2015-04-14 07:14:15
342	2015-04-14 07:14:15	Stupid me - the error was in the next file, not the one I posted. Sorry for this useless post! Any chance to tell grunt to spit out the file name along with the error?	rowild	2015-04-14 07:14:15
342	2015-04-14 07:39:17	Sorry, can't say nothing about grunt.	GreLI	2015-04-14 07:14:15
341	2015-04-14 00:11:30	Of course one can assign an id as a workaround but as that is rather unusual **it would be nice if the plugin kept the <style> section** or at least offered an option. Thank you!	efficientbaxter	2015-05-24 08:52:12
341	2015-05-24 19:19:09	[v0.5.2](/svg/svgo/releases/tag/v0.5.2) with the fix has been just released.	GreLI	2015-05-24 08:52:12
340	2015-04-02 21:16:34	Unlike inputing a single file, base64 encoding doesn't work for folders.	kirillbunin
340	2016-02-18 21:58:10	+1	owenhoskins
340	2016-02-19 12:40:19	I wonder, how do such base64 files look like?	GreLI
340	2016-09-14 11:12:57	@kirillbunin @owenhoskins can you provide more details on what it failing? This seems related to #552, so some commands like the ones there would be very helpful.	waldyrious
339	2015-04-02 10:02:17	After apdating svgo to the latest version we noticed that at least in one scenario we loose a path node in svg after its minimisation. With version of svgo 0.5.0 everything works correctly. This is an example of svg where for some reason svgo removes the path node: https://drive.google.com/file/d/0B5-9CLbdcvLNWERwV2d4S2VvNEk/view?usp=sharing Is there any known reason why this might happen? Thanks…	anelook	2015-05-24 19:20:48
339	2015-04-02 13:50:31	I don't understand what's the problem. The file you've provided is being optimized correctly (only removing redundant transform).	GreLI	2015-05-24 19:20:48
339	2015-04-14 13:54:35	same problem with 0.5.1 <S_CODE_TOKEN> optimized into <S_CODE_TOKEN> in 0.5.0 it was <S_CODE_TOKEN>	rmaksim	2015-05-24 19:20:48
339	2015-04-14 19:28:32	Yeah, that's one fixed in b3ee51c7bcf20ded13d547f81de37e5cd353c4bd.	GreLI	2015-05-24 19:20:48
339	2015-04-24 09:30:05	Will it fix same problem with this svg? `<svg xmlns="http://www.w3.org/2000/svg" width="11" height="15"><path d="M 4,1 2,13 9,13 7,1 4,1 Z"/></svg>` after svgo 0.5.1: `<svg xmlns="http://www.w3.org/2000/svg" width="11" height="15"/>`	insane-developer	2015-05-24 19:20:48
339	2015-04-25 09:23:24	Yes	GreLI	2015-05-24 19:20:48
339	2015-05-24 19:20:48	[v0.5.2](/svg/svgo/releases/tag/v0.5.2) with the fix has been just released.	GreLI	2015-05-24 19:20:48
338	2015-04-01 16:33:43	The new version is much better, but it still breaks files sometimes. I have 3 broken files, probably the reason is the same, because they are similar. Github does not support SVG uploading, so I zipped both sources and originals and put'em here https://www.dropbox.com/s/i1brbfjbl30enw2/svg.opt.zip?dl=0 Great to see the progress!	iliakan	2015-04-06 13:39:47
338	2015-04-03 00:57:13	I can also show you one which gets broken when minified with v0.5.1 while it did look fine when processed with v0.5.0 You can download the original and the broken SVG files from http://www.tssajo.com/github/svg_got_broken.zip	tssajo	2015-04-06 13:39:47
338	2015-04-06 11:51:14	Fixed in 97a260bbf3a75764f250a56422b97719b9768a63 (rotate() optional parameters) and in f68b310c1ea43b476e6fcf1aae6bdfc2d2b4d7f6 (the car)	GreLI	2015-04-06 13:39:47
338	2015-04-06 11:57:04	@GreLI please release a new version when you feel like it's ready :) I'll retest immediately.	iliakan	2015-04-06 13:39:47
338	2015-04-06 12:25:42	I've tried with the latest version (https://github.com/svg/svgo/commit/97a260bbf3a75764f250a56422b97719b9768a63) but the following image is still broken: https://drive.google.com/file/d/0BwW_lFF0AAQZNHVJdXQwSEZEY0E/view?usp=sharing	andrei1089	2015-04-06 13:39:47
338	2015-05-24 19:18:53	[v0.5.2](/svg/svgo/releases/tag/v0.5.2) with the fix has been just released.	GreLI	2015-04-06 13:39:47
337	2015-03-31 14:58:15	Failing example companion to: https://github.com/svg/svgo/issues/336	nhusher	2015-04-12 18:36:48
337	2015-03-31 15:34:59	[![Coverage Status](https://coveralls.io/builds/2233119/badge)](https://coveralls.io/builds/2233119) Coverage remained the same at 87.76% when pulling **3f002cb187b171fdfa7a29102ab8f1f5db262b77 on nhusher:failing-test** into **5c08d7bc49be9c8c6494d4743b9579365389031d on svg:master**.	coveralls	2015-04-12 18:36:48
337	2015-04-12 18:36:48	Fixed in ae2981cdea6696124587e9c39906ea90312aaf83.	GreLI	2015-04-12 18:36:48
337	2015-04-13 17:25:54	Thank you!	nhusher	2015-04-12 18:36:48
336	2015-03-31 14:57:56	Running the path merging minifcation step on certain images fail. _Expected result:_ minified svg data. _Actual result:_ `{ error: 'Error in parsing: Cannot read property '0' of undefined' }` See: https://github.com/svg/svgo/pull/337 for an example image that causes it to fail, and a test case to cause it.	nhusher	2015-04-12 18:36:14
336	2015-04-12 18:36:14	Fixed in ae2981cdea6696124587e9c39906ea90312aaf83.	GreLI	2015-04-12 18:36:14
336	2015-05-24 19:18:36	[v0.5.2](/svg/svgo/releases/tag/v0.5.2) with the fix has been just released.	GreLI	2015-04-12 18:36:14
335	2015-03-31 08:16:51	I made `parentNode` enumerable again, breaking `JSON.stringify(node)`. If being able to convert a node to JSON is useful, a custom `.toJSON` would fix that, but as far as I can tell it was only used for cloning.	jakearchibald	2015-03-31 14:54:55
335	2015-03-31 08:24:29	[![Coverage Status](https://coveralls.io/builds/2230299/badge)](https://coveralls.io/builds/2230299) Coverage decreased (-3.55%) to 87.72% when pulling **9b91154ae594ffd0e8da74df14fa7c7a76ae9d1d on jakearchibald:master** into **23d617d389a93e0193d031e1fa423053c7c02036 on svg:master**.	coveralls	2015-03-31 14:54:55
335	2015-03-31 11:34:27	LGFM, but why you made it Non-enumerable again? > If being able to convert a node to JSON is useful It's somewhat useful for debugging.	GreLI	2015-03-31 14:54:55
335	2015-03-31 14:44:32	Made it non-enumerable again	jakearchibald	2015-03-31 14:54:55
334	2015-03-30 18:39:29	I tried this for SVGOMG, but found that it [broke appearance too much](https://github.com/jakearchibald/svgomg/blob/master/src/js/svgo-worker/main.js#L127). Rounding transforms seems to have a far greater effect than on other properties. I haven't tried it, but maybe the precision for `convertTransform` could be +1 or +2 of the value passed to `--precision`.	jakearchibald	2015-04-12 19:39:20
334	2015-04-12 19:41:54	I've made `transformPrecision` parameter with default value is 5. Since transformations are multiplying on values, something 5 digits seems to be a good choice to meet 2+3 (or 3+2) usual coordinates digits	GreLI	2015-04-12 19:39:20
334	2015-05-24 19:18:10	I've greatly reworked transformation–it makes sense to split matrix into simple transforms, and deployed in [v0.5.2](/svg/svgo/releases/tag/v0.5.2). Enjoy!	GreLI	2015-04-12 19:39:20
333	2015-03-30 17:16:24	http://jakearchibald.github.io/svgomg/test-svgs/car-lite.svg The number plate and front grill disappear. I've disabled the plugin by default https://github.com/jakearchibald/svgomg/commit/13b9934ffc6abeea61e437483edca28b72445a41	jakearchibald	2015-03-30 17:33:23
333	2015-03-30 18:33:47	Wow that was fast, thanks!	jakearchibald	2015-03-30 17:33:23
333	2015-03-30 18:49:36	Just seen you had errors in svgomg's commits, so I found the error and fixed it. Unfortunately, I forgot about this multiple 'M' data trick in SVG when I made this check.	GreLI	2015-03-30 17:33:23
333	2015-04-18 09:44:18	Hello GreLI, i drawed a logo with Inkscape and optimized it with the grunt-svgmin plugin. When i set the option removeHiddenElems: true, i missed some lines, but in the original the lines aren´t hidden. Here are my testfiles: http://beam2web.com/removeHiddenElems/compare.png http://beam2web.com/removeHiddenElems/before.svg http://beam2web.com/removeHiddenElems/after.svg Maybe the trouble comes fr…	beam2web	2015-03-30 17:33:23
333	2015-05-24 19:14:33	@beam2web, v0.5.2 has been just released–it should be fixed there.	GreLI	2015-03-30 17:33:23
332	2015-03-30 13:54:07	I have been using `svgo` through [imagemin](https://github.com/imagemin/imagemin) and [gulp-imagemin](https://github.com/sindresorhus/gulp-imagemin) for the past several weeks. This morning, I found that my build process is failing, and based on the stack trace, it looks like svgo is the root cause. <S_CODE_TOKEN> If I can provide additional information to help you diagnose the issue, please let …	kaldrenon	2015-04-12 18:38:39
332	2015-03-30 15:34:11	It would be nice if you provide a sample image. Is there an empty `<text></text>`?	GreLI	2015-04-12 18:38:39
332	2015-04-07 14:53:08	Same as #336, whicheas has a test case.	bastnic	2015-04-12 18:38:39
332	2015-04-12 18:35:20	#336 is definitely different case which was fixed in ae2981cdea6696124587e9c39906ea90312aaf83	GreLI	2015-04-12 18:38:39
332	2015-04-12 18:39:10	Please, check if this fixes your issue.	GreLI	2015-04-12 18:38:39
331	2015-03-28 11:21:22	svgo 0.5.0 corrupts following image http://cdn.weblab.pro/wZf1tOz4.svg When I disabled "merge paths" or "collapse useless groups" my image looks fine.	sc0rp10	2015-03-30 12:13:19
331	2015-03-28 11:22:43	Yeah, `mergePaths` was fixed recently in e1060df7dc4b4afc63d6cc86fc41748a4940918d.	GreLI	2015-03-30 12:13:19
331	2015-03-28 11:28:07	Lev, i'm newbie witn npm. How can i update globally installed svgo with npm?	sc0rp10	2015-03-30 12:13:19
331	2015-03-28 11:50:10	You can do it, when the new version will be published. Hope, this will be soon.	GreLI	2015-03-30 12:13:19
331	2015-03-30 12:13:19	[v0.5.1](https://github.com/svg/svgo/releases/tag/v0.5.1) has just been released. Now you can update in npm: <S_CODE_TOKEN>	GreLI	2015-03-30 12:13:19
330	2015-03-26 17:56:22	Version 0.5 corrupts the following svg. <S_CODE_TOKEN> results in an acceptable file <S_CODE_TOKEN> Here's the base64 of the initial scale.svg image: <S_CODE_TOKEN>	facchione	2015-03-30 12:13:50
330	2015-03-28 18:29:52	Hmm, couldn't reproduce neither with v0.5.0 nor current version. It only breaks the shadow in v0.4.5. Are you sure you're using v0.5.0?	GreLI	2015-03-30 12:13:50
330	2015-03-30 12:13:49	Check this out in [v0.5.1](https://github.com/svg/svgo/releases/tag/v0.5.1).	GreLI	2015-03-30 12:13:50
329	2015-03-22 16:59:52	<S_CODE_TOKEN> Original image: ![orig](https://cloud.githubusercontent.com/assets/328125/6770325/d9b23c8a-d0cd-11e4-8de5-47089b773880.png) <S_CODE_TOKEN> After: ![min](https://cloud.githubusercontent.com/assets/328125/6770327/e05ef47e-d0cd-11e4-9e8b-4d45473e326d.png) <S_CODE_TOKEN>	ikokostya	2015-03-22 18:47:35
329	2015-03-22 17:28:08	Disabling `mergePaths` plugin resolves this issue.	ikokostya	2015-03-22 18:47:35
329	2015-03-22 18:47:35	Fixed in e1060df.	GreLI	2015-03-22 18:47:35
329	2015-03-30 12:14:59	[v0.5.1](https://github.com/svg/svgo/releases/tag/v0.5.1) with this fix has been just published.	GreLI	2015-03-22 18:47:35
328	2015-03-21 19:31:53	`util.puts` and `util.error` have been deprecated in io.js and node.js 0.12 and print ugly deprecation warnings on the CLI. This commit replaces them with console equivalents. Also there were two cases where errors weren't printed to stderr, which I changed to do so.	silverwind	2015-03-21 20:08:52
328	2015-03-21 19:34:56	[![Coverage Status](https://coveralls.io/builds/2165410/badge)](https://coveralls.io/builds/2165410) Coverage remained the same at 91.8% when pulling **cec64ee78a8df4a766034b21f5c9c65b14bed464 on silverwind:remove-util-puts** into **84220ce1dc80da6ff0ff8b59bdd0416cdd4348a9 on svg:master**.	coveralls	2015-03-21 20:08:52
328	2015-03-21 20:06:22	Thanks, but I've made such a commit, actually. Just didn't pushed yet.	GreLI	2015-03-21 20:08:52
328	2015-03-21 20:08:52	Damn. Well I hope you get this fixed soon :)	silverwind	2015-03-21 20:08:52
328	2015-03-21 20:09:26	Yes, the new version is coming out! Just polishing it.	GreLI	2015-03-21 20:08:52
327	2015-03-13 19:17:36	Since the user needs the exact plugin names to enable/disable at the CLI, wouldn't it be nice to have those as text in the docs? :neckbeard:	albell	2015-05-24 19:20:31
327	2015-03-30 13:44:50	You can see all plugin-names in the config file: [.svgo.yml](https://github.com/svg/svgo/blob/master/.svgo.yml) Otherwise one could argue that this: - [ [>](https://github.com/svg/svgo/blob/master/plugins/cleanupAttrs.js) ] cleanup attributes from newlines, trailing and repeating spaces could turn into this - [ [cleanupAttrs](https://github.com/svg/svgo/blob/master/plugins/cleanupAttrs.js) ] clea…	sateffen	2015-05-24 19:20:31
327	2015-03-30 19:20:13	Right, but the YML doesn't tell what each plugin actually does. I like your formatting suggestion. That's what I had in mind. The single closing bracket as a link is pretty rough stuff. People want to be able to scan the docs quickly.	albell	2015-05-24 19:20:31
327	2015-04-24 17:25:44	+1 In addition to documenting the available plugins, it would be helpful if each of their configuration options was documented. At present it's not at all easy to figure out what a plugin does and what options are available for it.	jrunning	2015-05-24 19:20:31
326	2015-03-13 19:14:07	For a purpose like svg-as-img, these are often unnecessary cruft. Would be nice to be able to remove entirely.	albell	2016-11-13 10:27:36
326	2015-03-13 21:24:01	Well, unused ids are already being stripped. For classes svgo just don't understand CSS in ‘style’ tag, unfortunately.	GreLI	2016-11-13 10:27:36
326	2016-11-13 10:27:36	[`removeAttrs`](https://github.com/svg/svgo/blob/master/plugins/removeAttrs.js) plugin should do the job.	GreLI	2016-11-13 10:27:36
325	2015-03-13 19:11:28	First: thanks, this is _awesome_. Stripping height and width would be super-useful for responsive design, where you don't want to declare any fixed dimensions, and set dimensions instead using CSS. Note however that nested svgs should keep their explicit dims, because they get calculated within the parent viewBox. So it should just be on the rootmost. You could call it "responsive.js" or somethin…	albell	2015-03-23 18:22:27
325	2015-03-22 19:45:55	Well it has a long history. Initially svgo did something like this, but it was considered bad practice and it can break expectations: e.g. someone might expect icon to have fixed size in CSS background. There is even a pull-request #196, but it needs some checks.	GreLI	2015-03-23 18:22:27
325	2015-03-23 18:22:27	Thanks, I didn't that. I will comment there.	albell	2015-03-23 18:22:27
324	2015-03-11 22:33:25	This two icons cannot be optimized using svgo: https://dl.dropboxusercontent.com/u/1730358/svgo_issue_15939.svg https://dl.dropboxusercontent.com/u/1730358/svgo_issue_76248.svg	onlymega	2015-03-14 22:16:48
324	2015-03-14 22:12:03	I don't see any problems with the first image (with car). But the second one quite interesting. Looks like `<g>` should be preserved inside `<switch>` (useless in this particular image, but whatever).	GreLI	2015-03-14 22:16:48
324	2015-03-30 12:15:39	[v0.5.1](https://github.com/svg/svgo/releases/tag/v0.5.1) with this fix has been just published.	GreLI	2015-03-14 22:16:48
323	2015-03-11 20:22:33	With this svg the vector effect is removed causing the stroke to scale. http://www.w3.org/TR/SVGTiny12/painting.html#NonScalingStroke <S_CODE_TOKEN>	moneal	2015-03-28 20:28:59
323	2015-03-11 20:29:36	It's an unknown attribute for svgo because it's not in SVG 1.1, so I guess that it's being removed by `removeUnknownsAndDefaults` plugin.	GreLI	2015-03-28 20:28:59
323	2015-03-12 11:33:20	Note that vector-effect="non-scaling-stroke" is also part of SVG 2, if that influences anything. I think 'non-scaling-stroke' has been supported by most browsers for a while now. See https://svgwg.org/svg2-draft/painting.html#VectorEffectProperty.	erikdahlstrom	2015-03-28 20:28:59
323	2015-03-12 17:41:16	Yeah, but it's not a standard yet, and can be changed in any moment.	GreLI	2015-03-28 20:28:59
323	2015-03-30 12:16:08	Added in [v0.5.1](https://github.com/svg/svgo/releases/tag/v0.5.1).	GreLI	2015-03-28 20:28:59
322	2015-03-11 12:01:30	Some of our icons are breaking when enabling these two options: collapseGroups and removeNonInheritableGroupAttrs Please test it yourselves with this file: https://gist.github.com/Fuffi/f6e039071d21e3f2f88c	Fuffi	2015-03-22 18:06:34
322	2015-03-11 20:26:18	What do you mean by saying “when enabling”? These plugins are enabled by default and I don't see any breaking in v0.5.0	GreLI	2015-03-22 18:06:34
322	2015-03-11 20:29:05	I use a custom config file that enables everything except for those tu, when I enable them they corrupt the image (the lens disappears making the vector basically in the shape of a rectangle. I reproduced this problem on two different machines, tomorrow I will double check the versions installed.	Fuffi	2015-03-22 18:06:34
322	2015-03-11 20:29:32	Have you tested the file I linked? It breaks even using svgomg website.	Fuffi	2015-03-22 18:06:34
322	2015-03-11 20:31:04	I tried with `disable={collapseGroups,removeNonInheritableGroupAttrs}` and this didn't have any effect except slightly increase in file size. Are you using the latest version?	GreLI	2015-03-22 18:06:34
322	2015-03-11 20:33:25	Probably, you've enabled some plugins disabled by default. There is an image manipulation plugin that shouldn't be enabled 'til you are know what are ou doing.	GreLI	2015-03-22 18:06:34
322	2015-03-11 21:39:16	It works with all options except these two	Fuffi	2015-03-22 18:06:34
322	2015-03-12 17:40:09	What do you mean? Can you describe steps which you've done?	GreLI	2015-03-22 18:06:34
322	2015-03-12 17:44:47	First bug: 1) Open https://jakearchibald.github.io/svgomg/ 2) Upload the file I linked earlier: https://gist.github.com/Fuffi/f6e039071d21e3f2f88c 3) Enable "Remove useless stroke & fill" 4) Notice how part of the original image disappeared	Fuffi	2015-03-22 18:06:34
322	2015-03-12 17:47:02	Second bug: 1) Open https://jakearchibald.github.io/svgomg/ 2) Upload the file I linked earlier: https://gist.github.com/Fuffi/f6e039071d21e3f2f88c 3) Enable multipass 4) Enable "Collapse useless groups" 5) Notice how part of the original image disappeared	Fuffi	2015-03-22 18:06:34
322	2015-03-12 17:47:16	> 3) Enable "Remove useless stroke & fill" Ah, it's totally differrent plugin. It's been fixed recently in d3e4f63ae51ca62377b8fd8a1e9adf5781ceee19. It was disabled because of buggy behavior. Will be in new version soon.	GreLI	2015-03-22 18:06:34
322	2015-03-12 17:49:41	> Second bug: Don't see any bugs. "Collapse useless groups" is enabled by default as I mention earlier.	GreLI	2015-03-22 18:06:34
322	2015-03-12 17:52:47	> 3) Enable multipass Multipass also had some fixes.	GreLI	2015-03-22 18:06:34
322	2015-03-12 17:59:44	Good news, and now you have a couple of good reproduction cases if you wanna test your next release	Fuffi	2015-03-22 18:06:34
322	2015-03-30 12:16:39	[v0.5.1](https://github.com/svg/svgo/releases/tag/v0.5.1) has been just published.	GreLI	2015-03-22 18:06:34
321	2015-03-08 21:49:31	This file (indicator.svg): <S_CODE_TOKEN> Is being run through `svgo -i indicator.svg -o i.svg` ...and it comes out like this (i.svg): <S_CODE_TOKEN> Which renders as a much different image.	blakelapierre	2015-03-22 15:15:39
321	2015-03-30 12:17:09	[v0.5.1](https://github.com/svg/svgo/releases/tag/v0.5.1) with fix has been just published.	GreLI	2015-03-22 15:15:39
321	2015-12-02 17:19:27	Apparently it's again broken in v0.6.1. Ran the file @blakelapierre submitted. The outcome is a bit different than his initial result, but still broken.	elessar-ch	2015-03-22 15:15:39
321	2015-12-03 19:42:58	No, that's another issue. Path is being correctly transformed, but not path data in animations.	GreLI	2015-03-22 15:15:39
320	2015-03-05 15:22:45	SVGO seems to remove all `fill` attributes from the `mask` element. As you can see in http://jsbin.com/noroca/2/ this produces some different image. The background is not applied to the mask so the mask is not used for the elements. With the help of https://jakearchibald.github.io/svgomg/ I was able to find the plugin that removes this attribute: Remove unknowns & defaults. I tried to find the co…	tobiastom	2015-03-06 11:23:35
320	2015-03-06 11:11:47	Yeah, it's been already fixed in #217, that's why you couldn't locate it. > Adding the mask attribute to _collections.js#L1387 does not seem to be enough. :) Yes, because it's already there under the 'presentation' group. (That was the fix.)	GreLI	2015-03-06 11:23:35
320	2015-03-06 11:23:35	Great, thank you for the info. I'll close this one.	tobiastom	2015-03-06 11:23:35
319	2015-02-19 18:01:04	Hello, Thanks for your great job! I have a question: which file ( and where is this file ) should I modify to change the default setting? I install it by <S_CODE_TOKEN> Thanks	ganlanyuan	2015-05-24 19:20:10
319	2015-02-20 14:18:15	Default settings are in [svgo.yml](/svg/svgo/blob/master/.svgo.yml). You may create your own YAML (or JSON) config file to extend the config with `--config` command-line key: <S_CODE_TOKEN> See https://github.com/svg/svgo/blob/master/docs/how-it-works/en.md#1-config	GreLI	2015-05-24 19:20:10
319	2015-02-20 15:12:01	Hi, thanks for your help. I run <S_CODE_TOKEN> on Terminal, but I didn't see this .yml file been created. I also found `.svgo.yml` in package folder. And I changed <S_CODE_TOKEN> to <S_CODE_TOKEN> but when I run `svgo`, it didn't cleanup the `title` and `desc`. Do you know why? Thanks	ganlanyuan	2015-05-24 19:20:10
319	2015-03-11 11:30:00	I have the same problem, removeTitle and removeDesc do not work	Fuffi	2015-05-24 19:20:10
319	2015-03-11 11:55:46	@ganlanyuan can you try to add --multipass to your command line? It fixed the issue for me!	Fuffi	2015-05-24 19:20:10
319	2015-03-11 13:12:14	You mean? <S_CODE_TOKEN>	ganlanyuan	2015-05-24 19:20:10
319	2015-03-11 13:14:38	Yes, clearly I added more parameters for input and output files... More specifically I used --config="custom.yml", with quotes	Fuffi	2015-05-24 19:20:10
319	2015-03-11 14:08:31	I still can't get this done. But thanks a lot! I can use `svgo -f /Users/path/svg --enable removeTitle --enable removeDesc` manually.	ganlanyuan	2015-05-24 19:20:10
319	2015-03-11 14:44:00	FYI I also have put all the options in the : false and : true format	Fuffi	2015-05-24 19:20:10
319	2015-03-22 20:17:41	Do you have <S_CODE_TOKEN> string at the beginning of your YAML config file? It's essential for setting plugin parameters.	GreLI	2015-05-24 19:20:10
319	2015-03-30 12:18:04	Check out if the problem persists in [v0.5.1](https://github.com/svg/svgo/releases/tag/v0.5.1).	GreLI	2015-05-24 19:20:10
318	2015-02-19 15:11:17	I've encountered issues with gulp-svgmin stripping out id's even though I have set `cleanupIDs: false`. So, I used the svgo CLI and run <S_CODE_TOKEN> on the following file <S_CODE_TOKEN> However, the ids are still being stripped from the svg element. I am using the most up to date version of svgo, and my version of node is 0.10.26.	beckdavies	2015-03-29 17:45:20
318	2015-02-20 14:13:51	I believe it's case-sensitive. I.e you have to write <S_CODE_TOKEN>	GreLI	2015-03-29 17:45:20
318	2015-02-20 15:56:55	Thanks, I've just tried your suggestion and the ID's are still being removed. I've tested ID's on path as well as svg tags - both are removed.	beckdavies	2015-03-29 17:45:20
318	2015-03-05 15:17:33	Hi, I'm having the same issue. I'm using it through gulp svgmin wrapper. I've also tried these 2 formats: <S_CODE_TOKEN> I've also tried to add the `full: true` line to the options object with no luck.	photoart-mtlwebdev	2015-03-29 17:45:20
318	2015-03-06 05:30:26	I found that disabling the **removeUnknownsAndDefaults** plugin fixes this issue for me (removing the id of the root svg element). It's not ideal though, because that also disables some desired minification, and the behaviour is definitely not very intuitive.	dbdr	2015-03-29 17:45:20
318	2015-03-06 08:01:26	Oh, I haven't noticed that it was the root <svg> tag. I'll look into this. Thanks for the input!	GreLI	2015-03-29 17:45:20
318	2015-03-14 22:46:37	Well, there is a special option to keep SVG id named ‘SVGid’, so it's not a bug, just disable it: <S_CODE_TOKEN>	GreLI	2015-03-29 17:45:20
318	2015-03-21 06:09:10	Thanks for the info, great if it's possible to do. The naming of the options is still confusing though. Would it be reasonable to make removeUnknownsAndDefaults not touch the SVGid, and move that task to cleanupIDs?	dbdr	2015-03-29 17:45:20
318	2015-03-21 11:47:24	I guess so, but I haven't find out why cleanupIDs doesn't remove it itself. There is no special exception.	GreLI	2015-03-29 17:45:20
318	2015-03-29 17:45:21	I was wrong, `cleanupIDs` removes the id, so it's double work, thus removing redundant code.	GreLI	2015-03-29 17:45:20
318	2015-03-30 12:18:37	[v0.5.1](https://github.com/svg/svgo/releases/tag/v0.5.1) with the fix has been just published.	GreLI	2015-03-29 17:45:20
317	2015-02-18 10:37:07		subzey	2015-02-18 19:29:43
317	2015-02-18 10:40:58	[![Coverage Status](https://coveralls.io/builds/1947658/badge)](https://coveralls.io/builds/1947658) Coverage remained the same at 91.75% when pulling **8c4c197534992c93ad5e75c677d35f493f520df8 on subzey:colorname-typo** into **d668a10d144fbf7958b275950acc07402702bdd8 on svg:master**.	coveralls	2015-02-18 19:29:43
317	2015-02-18 11:06:23	LGTM	shinnn	2015-02-18 19:29:43
316	2015-02-13 17:16:40	I'm am trying to run a hexagon in the form of a `<polygon/>` element through SVGO using SVGmin for Grunt. **This is the SVG I am using in the form of hexagon.svg** <S_CODE_TOKEN> **This is the console output from the grunt task** <S_CODE_TOKEN> **Removing the polygon produces a .length error** <S_CODE_TOKEN> This makes sense with no data to read. **Removing the file allows `<path/>`, `<clipPath/>…	betsydupuis	2015-05-24 19:19:50
316	2015-02-15 10:57:54	Sorry, but I cannot find what's wrong with svgo.	GreLI	2015-05-24 19:19:50
316	2015-02-17 15:03:36	Do you mean that you can't duplicate, or you are unsure of what is causing the issue?	betsydupuis	2015-05-24 19:19:50
316	2015-02-18 19:52:12	Yeah, it looks good to me, I have no errors, and this error looks odd to me. Does disabling `convertShapeToPath` plugin solves the issue? <S_CODE_TOKEN> May be you should check your node.js version.	GreLI	2015-05-24 19:19:50
316	2015-03-30 12:19:02	Please, check out if the problem persists in [v0.5.1](https://github.com/svg/svgo/releases/tag/v0.5.1).	GreLI	2015-05-24 19:19:50
316	2017-03-14 12:46:36	I get the same error when using @betsydupuis' code, but it works when you add the width and height attributes like this: <S_CODE_TOKEN>	TadWohlrapp	2015-05-24 19:19:50
316	2017-03-14 15:07:31	@TadWohlrapp, I see no errors with the latest SVGO version with or without widht/height.	GreLI	2015-05-24 19:19:50
316	2017-03-14 15:48:10	@GreLI, you're right. I confused it with https://jakearchibald.github.io/svgomg/ where the error currently occurres. Sorry for the mixup, I might have had too many tabs open at once.	TadWohlrapp	2015-05-24 19:19:50
315	2015-02-10 09:51:54	It seems regardless of what entries I have in my config file the file size remains the same. And takes pretty much the same amount of time to process. How could I verify that my config file is being processed correctly? In addition when I have a comment in my config file the following is output: <S_CODE_TOKEN> Is this a syntax error being reported?	chrissound	2015-03-22 18:01:51
315	2015-02-11 16:28:01	It's been fixed already in the current version in the repo (a2f77ef, see line 130).	GreLI	2015-03-22 18:01:51
315	2015-03-30 12:19:22	[v0.5.1](https://github.com/svg/svgo/releases/tag/v0.5.1) with the fix has been just published.	GreLI	2015-03-22 18:01:51
314	2015-02-09 18:51:14	I get the following error: <S_CODE_TOKEN> When my Illustrator save has the following options: ![screen shot 2015-02-09 at 10 48 50 am](https://cloud.githubusercontent.com/assets/241963/6113045/3eb3e624-b049-11e4-8e61-827f670f1bd4.png) I want to retain the Illustrator editing capabilities, but it seems to be the setting causing errors. I am happy to pass the file thru any gulp filter prior to usin…	kirkstrobeck	2016-01-04 17:22:25
314	2015-02-09 19:59:44	Probably, it's duplicate of #272.	GreLI	2016-01-04 17:22:25
314	2015-03-22 18:01:12	Yes, it is. I can only suggest you to turn off «Preserve Illustrator Editing Capabilities» and don't include XMP — they are useless anyway, since svgo wipe them out anyway.	GreLI	2016-01-04 17:22:25
313	2015-02-08 10:22:06	I happen to use SVGs for animations and HTML clipping, among other things, so I rely on certain elements not being changed. Sometimes I just needs the `id`s to be there, other times paths shouldn't be merged, etc. In-file settings overrides would help, perhaps: <S_CODE_TOKEN> For more complex SVGs you could just enable the [`nonDestructive`](https://github.com/svg/svgo/issues/312) plugin like so:…	bfred-it
313	2015-06-10 11:29:44	:+1: to this feature. It could also be a flag within the tag itself to skip optimization of that particular svg. i.e. an svgo or optimize property: <S_CODE_TOKEN>	una
313	2015-06-10 13:31:46	> i.e. an svgo or optimize property: Sorry, I don't get it.	GreLI
313	2015-06-10 16:22:15	like in the svg tag: `svgo="false"` <-- because sometimes optimizing SVG's breaks added (hand-coded) functionality. In most cases, I want the majority of my SVG's optimized, but not all of them.	una
313	2015-06-11 19:31:49	Oh, I didn't noticed it. Why not a comment? Say, right after `<svg>` tag. It could also prevent optimisation of nested svgs for some purpose. (I plan to incorporate them in the host svg document, since sprites are sometimes made in a such way.)	GreLI
313	2015-06-11 22:59:01	Yeah I prefer comments inside tags. They don't get lost among other attributes.	bfred-it
312	2015-02-08 10:20:51	Sometimes it makes sense to apply non-destructive changes only, so if there was a `--non-destructive` flag or a `nonDestructive` _plugin_ that when enabled, destructive plugins will be disabled and only the whitespace and comments will be removed. Other plugin groups could follow the same structure	bfred-it	2015-02-08 12:42:38
312	2015-02-08 10:43:30	It's hard to say what is non-destructive. Is number rounding is non-destructive enough? Or changing XML structure? If yes what about whitespaces? Either of this is essential for effective optimizing. I think there could be presets one if which is more careful.	GreLI	2015-02-08 12:42:38
312	2015-02-08 12:40:41	Non-destructive means that no content and struction should changed, essentially comments, whitespace, doctype, [xml](https://github.com/svg/svgo/blob/master/plugins/removeXMLProcInst.js) — basically the standard behavior of _HTML_ minifiers	bfred-it	2015-02-08 12:42:38
312	2015-02-08 12:42:38	An image cannot be optimized and be untouched in the same time. Don't touch it with svgo if you don't want changes.	GreLI	2015-02-08 12:42:38
312	2015-02-09 09:31:53	Do we agree that these two SVGs have the same content but one is lighter? <S_CODE_TOKEN> <S_CODE_TOKEN> No attributes were touched, but by removing comments, doctype and whitespace it was reduced by 43% I **need** svgo but sometimes I also need the integrity of the minified content to make it interactive or animated. --- **This issue is about presets,** more than anything else. With presets one c…	bfred-it	2015-02-08 12:42:38
312	2015-02-09 10:12:49	You've changed whitespace (line-breaks) and doctype there, while you've sad that it should not change.	GreLI	2015-02-08 12:42:38
312	2015-02-09 10:17:47	No, no, there was a misunderstanding. That was an ambiguous phrasing of mine. I meant to say _**only** comments, whitespace, doctype, <?xml **should be removed.**_	bfred-it	2015-02-08 12:42:38
312	2015-02-09 10:25:24	Ok, this can be a careful preset as I said earlier. But there is no presets currently. Maybe somewhere in future.	GreLI	2015-02-08 12:42:38
311	2015-02-04 23:02:25	Please add the api for duplicating the element with all it's content or simply add a solution to create the svg element from JSON: exports.fn = function(data, params) { return JSON.parse(JSON.stringify(data)); //not working right now }	onlymega	2015-03-31 14:54:56
311	2015-03-30 17:22:22	This would help with SVGOMG, where I keep a clone to avoid having to reparse the SVG per settings change. I'm currently doing really hacky things & the `parentNode` change [broke the hack](https://github.com/jakearchibald/svgomg/blob/master/src/js/svgo-worker/main.js#L66). I'm happy to create `JsAPI.prototype.clone` for this - any objections @GreLI?	jakearchibald	2015-03-31 14:54:56
311	2015-03-30 17:30:58	No objections. Pull-requests are welcome.	GreLI	2015-03-31 14:54:56
310	2015-02-01 23:28:23	If item is defined in <defs> but not used in <use> it must be removed. In the example below <g id="shape2"> need to be removed because it is not used anywhere: <S_CODE_TOKEN>	onlymega	2015-03-28 21:32:40
310	2015-02-01 23:48:57	There is no such a plugin in `svgo` for now. Also, one may have an [icon system](http://tympanus.net/codrops/2013/11/27/svg-icons-ftw/) with source file inlined in html and then icons used within that html code later. Perhaps the easiest way to implement it is to extend `cleanupIDs` plugin by removing the whole unused element in `<defs>` instead of just an `id` attribute.	GreLI	2015-03-28 21:32:40
310	2015-03-30 12:20:06	[v0.5.1](https://github.com/svg/svgo/releases/tag/v0.5.1) with the new plugin has been just published.	GreLI	2015-03-28 21:32:40
309	2015-02-01 07:22:03	Here's the image: https://gist.github.com/b9b2f5b7222be4dff803 What I'm doing is: <S_CODE_TOKEN>	iliakan	2015-02-01 12:40:08
309	2015-02-01 12:24:59	That happens because svgo keeps IDs values in an object dictionary, and '__proto__' id rewrites prototype of the internal svg representation, thus breaking svgo work.	GreLI	2015-02-01 12:40:08
309	2015-03-05 10:02:39	Maybe release a new version with this fix?	iliakan	2015-02-01 12:40:08
309	2015-03-05 11:47:52	Yes, the new version is coming. Need to fix some other bugs too.	GreLI	2015-02-01 12:40:08
309	2015-03-05 14:42:59	Looking forward to test it on my svgs :)	iliakan	2015-02-01 12:40:08
309	2015-03-30 12:20:25	[v0.5.1](https://github.com/svg/svgo/releases/tag/v0.5.1) with the fix has been just published.	GreLI	2015-02-01 12:40:08
308	2015-01-31 13:15:21	I'm trying to install svgo but I'm getting warnings and errors. Here is the _npm-debug.log_ https://gist.github.com/siddhion/90dc2146598f1ce414f9 and here is what terminal spit out <S_CODE_TOKEN>	siddhion	2016-02-23 16:24:14
308	2015-02-03 08:37:16	This looks like ionic has similar dependencies, but for different versions. But the problem is npm I guess. Try: <S_CODE_TOKEN> This cleans your npm cache, and often times this fixes the "unmet dependency" thing.	sateffen	2016-02-23 16:24:14
308	2015-02-03 13:44:40	I see but I still get the errors. <S_CODE_TOKEN>	siddhion	2016-02-23 16:24:14
308	2016-02-23 16:24:14	Seems like it's not an issue anymore with newer version of npm/ionic/svgo.	GreLI	2016-02-23 16:24:14
307	2015-01-30 15:36:31	SVGO now successfully removes Sketch namespaces, elements and attributes https://github.com/svg/svgo/pull/152 But we stumbled upon a case where [our svg file](https://gist.github.com/kizu/898304c5f02d741548e1) had `xmlns:sketch` removed by Illustrator effectively making the whole file invalid. ![](http://i.imgur.com/5075gDJ.png) We could use some external find and replace tool to remove those att…	arteg	2016-11-13 10:25:56
307	2015-02-15 11:03:14	It's an invalid XML, unfortunately. svgo can't process such a file, since parser declines it.	GreLI	2016-11-13 10:25:56
306	2015-01-28 15:09:02	SVG files that initially have a MIME type of `image/svg+xml` become `text/plain` after being touched by SVGO. This kinda throws a bug in scripts I’ve written which need to access MIME type for various purposes such as base64 encoding for web.	dangodev	2015-02-15 11:04:56
306	2015-01-31 18:39:10	I guess it's not svgo issue, it's an OS responsible for this. Usually, `.svg` extension has `image/svg+xml` MIME type, so you should write svgo output with it.	GreLI	2015-02-15 11:04:56
306	2015-02-02 03:00:23	@GreLI I don’t really understand your comment; could you please explain? I was saying that svgo changes the MIME types for SVGs on my machine with the `svgo` command. I don’t understand how this is an OS issue.	dangodev	2015-02-15 11:04:56
306	2015-02-02 19:35:52	I have no idea how a program can _change_ MIME type a single file.	GreLI	2015-02-15 11:04:56
306	2015-02-02 19:43:45	![screen shot 2015-02-02 at 2 42 34 pm](https://cloud.githubusercontent.com/assets/1369770/6007649/cbd16ae6-aae9-11e4-9663-0b5e4b855840.png) `logo.svg` is an SVG saved straight out of Illustrator.	dangodev	2015-02-15 11:04:56
306	2015-02-02 19:56:51	Ok, got it. I guess your OS follows linux way and makes a guess about MIME type by looking into the file content. Since svgo removes doctype and xml prolog, that checks no longer work. Try for example disabling `removeDoctype` plugin: <S_CODE_TOKEN> But if you want to have maximum compression (doctype is totally useless in all other cases and even [isn't recommended](http://www.w3.org/TR/SVG/intr…	GreLI	2015-02-15 11:04:56
306	2015-02-02 20:01:05	Ah—I understand now. I didn’t understand that MIME was a result of file contents, in this case the `<?xml ...>` doctype like you specified. I guess that makes sense—I can’t imagine where else the MIME would exist other than file contents, but that hadn’t occurred to me. Might I suggest adding this as a line in the README? It might be useful to other users as well—I searched the README before maki…	dangodev	2015-02-15 11:04:56
306	2015-02-03 08:48:27	The issue with the mimetype is not a thing with other tools. If you use <S_CODE_TOKEN> this should print "image/svg-xml", because this tool uses the mime-type database of your OS instead of the file content. So depending on the tool, you should get the correct mime-type. This could confuse some people as well, if you tell them "the mime-type changes".	sateffen	2015-02-15 11:04:56
306	2015-02-03 14:53:05	Well, then. Thank you for educating me and sorry for opening up a non-issue. :) (no, seriously—thank both of you guys!)	dangodev	2015-02-15 11:04:56
306	2015-02-15 11:04:55	I'm glad, it's been settled.	GreLI	2015-02-15 11:04:56
306	2016-10-21 08:41:39	@dangodev How did you fix it finally ? This : `svgo --disable=removeDoctype` is not working for me but after adding that xml you mentioned manually it worked. Would be handy if I can get the above command to word.	PezCoder	2015-02-15 11:04:56
306	2016-10-21 13:42:36	@PezCoder I didn’t really “fix” it; I just stopped relying on MIME type because it’s dependent on the contents of the file. It’s metadata, and technically unnecessary which is why I guess SVGO removes it by default—it kind of exists to strip unnecessary metadata from the file to compress it. In other words, I’m now aware that MIME type is volatile and unpredictable based on a number of factors. A…	dangodev	2015-02-15 11:04:56
305	2015-01-27 12:17:51	This is disabled by default in sax-js, and [by their own admission](https://github.com/isaacs/sax-js) makes sax-js a jerk. Having it enabled also causes bugs like [#225](https://github.com/svg/svgo/issues/225) and [#272](https://github.com/svg/svgo/issues/272) - breaking svgo entirely for SVG exported from Illustrator with certain settings. Seems more prudent to let some things 'slip by' with str…	mhoffmeyerDC	2015-01-28 03:51:10
305	2015-02-14 05:14:05	Why was this closed?	aidansteele	2015-01-28 03:51:10
305	2015-02-14 05:22:47	Disabling strict mode broke many of the tests, I think it caused some rounding errors in the SVG.	mhoffmeyerDC	2015-01-28 03:51:10
305	2015-02-14 05:24:20	Thanks for such a quick response. Is there a solution on the horizon for the issues linked in the PR?	aidansteele	2015-01-28 03:51:10
305	2015-02-14 05:30:34	The original issue I was having was svgo failing over an SVG with the Adobe Illustrator "preserve editing capabilities" mode enabled . It had some weird namespace convention or character that made sax-js, in strict mode, fail. I guess another solution would be to use a regex to check for that string that sax doesn't like and replace it or delete it.	mhoffmeyerDC	2015-01-28 03:51:10
305	2015-02-14 05:35:18	I would suggest that such a regex-stripping solution could be implemented as a plugin, but plugins appear to be executed after sax-js rejects the file. Given the "hackiness" of a such a regex solution, it still seems like it should be a plugin rather than core functionality - maybe the plugin architecture could be enhanced to support plugins running earlier in the pipeline? I'd be happy to write …	aidansteele	2015-01-28 03:51:10
305	2015-04-13 08:14:56	+1 I am trying to optimize SVGs created wihj Adobe illustrator and the entity references cause sax to fail, i.e. <path style="&st0;" .../>. Is there any workaround?	eitanp461	2015-01-28 03:51:10
305	2015-04-13 10:29:58	The workaround is to save images in Illustrator with disabled options like “Preserve editing capabilities” (they don't make sense anyway if you are passing that images to svgo). Or it's possible to replace entities with their value manually, but it's suits better if you have only one or few images.	GreLI	2015-01-28 03:51:10
304	2015-01-26 11:28:32	…if you think it's useful. Also interested in any changes/suggestions you might have to the app, where's the best place to chat/email?	jakearchibald	2015-01-26 12:09:17
304	2015-01-26 11:29:53	[![Coverage Status](https://coveralls.io/builds/1805675/badge)](https://coveralls.io/builds/1805675) Coverage remained the same at 92.62% when pulling **cd2f0b682b7bdded8240297955f984ab3629b84e on jakearchibald:patch-1** into **bada6b2a8c5ac9d3bc06f1ad631e14a9157f4a5f on svg:master**.	coveralls	2015-01-26 12:09:17
304	2015-01-26 12:09:21	Ok	GreLI	2015-01-26 12:09:17
303	2015-01-26 03:33:48	svgo with the --multipass option breaks this image. <S_CODE_TOKEN> The result is a black outline of the image. Any ideas what is happening?	GICodeWarrior	2015-03-30 12:21:00
303	2015-01-26 11:18:31	I don't see a difference with the current version in the repo. Probably, you should wait for a new version. There was a bug fixed related to multipass, but it isn't released yet.	GreLI	2015-03-30 12:21:00
303	2015-03-30 12:21:00	[v0.5.1](https://github.com/svg/svgo/releases/tag/v0.5.1) with the fix has been just published.	GreLI	2015-03-30 12:21:00
302	2015-01-24 10:09:31	OS X app [Sketch](http://bohemiancoding.com/sketch/) saves its useless signature in every exported SVG file. <S_CODE_TOKEN> I think it's safe to assume nobody really wants to have that in their minified file. Maybe this should be in the [removeEditorsNSData plugin](https://github.com/svg/svgo/blob/master/plugins/removeEditorsNSData.js). AI and Inkscape seem to only leave a simple comment.	bfred-it	2015-03-22 15:15:39
302	2015-03-22 20:24:07	No?	bfred-it	2015-03-22 15:15:39
302	2015-03-23 11:40:43	See the commit, I've added a check and enabled a plugin. Will work in the coming next version.	GreLI	2015-03-22 15:15:39
302	2015-03-23 15:00:25	Aaah, sorry, I didn't see the commit in the [CodeHub](https://itunes.apple.com/us/app/codehub-github-for-ios/id707173885?mt=8), I only saw that it was closed	bfred-it	2015-03-22 15:15:39
302	2015-03-30 12:21:13	[v0.5.1](https://github.com/svg/svgo/releases/tag/v0.5.1) with the fix has been just published.	GreLI	2015-03-22 15:15:39
302	2015-03-30 17:23:40	Thank you!	bfred-it	2015-03-22 15:15:39
302	2015-03-30 17:31:28	Though I've forgot to mention it in the list of changes.	GreLI	2015-03-22 15:15:39
301	2015-01-20 11:54:30	Hi there, in my project I'm using SVG as part of my templates, and want to optimize them with SVGO, but it removes important attributes. I'm using knockout to bind behaviour to elements, so I'm using the "data-bind=..." attribute, but this gets removed. Is it possible to configure a list of attributes, that should not get removed?	sateffen	2015-02-15 12:14:19
301	2015-01-20 12:09:28	There is `removeUnknownsAndDefaults` which can be disabled, like this: <S_CODE_TOKEN>	GreLI	2015-02-15 12:14:19
301	2015-01-20 12:54:12	Would this disable all removing? If yes this would just be not a really cool thing, because other attributes should get removed. I just think about it, maybe a knockout sensitive plugin would make sense. Is there a possibility to load plugins from npm modules? Then I would write an external plugin, load it via npm in our CI, connect it with grunt (grunt-svgmin maybe?) and could use it this way.	sateffen	2015-02-15 12:14:19
301	2015-01-20 13:44:52	Yes, this plugin is responsible of removing of all unknown elements and attributes, also it removes attributes with default values. The list of attributes is in [plugins/_collections.js](//github.com/svg/svgo/blob/master/plugins/_collections.js). You can add there your own. Probably, it's a good idea not to remove data-\* attributes.	GreLI	2015-02-15 12:14:19
301	2015-01-20 15:00:04	Removing data-bind="..." prevents knockout from working correctly^^ With other frameworks you define this binding-attributes by yourself, just like the names. It is a good way starting them with "data-_", but not all people do this. Think about angular or rivets together with SVG. So exluding patterns would be cool, for my case not removing "data-_" would be cool as well. What do you think about …	sateffen	2015-02-15 12:14:19
301	2015-01-21 12:46:48	No short-term plans (I just don't have time), but in long-term yes, it should be done.	GreLI	2015-02-15 12:14:19
301	2015-01-21 17:59:38	+1!	cibulka	2015-02-15 12:14:19
301	2015-03-30 12:21:30	[v0.5.1](https://github.com/svg/svgo/releases/tag/v0.5.1) with the fix has been just published.	GreLI	2015-02-15 12:14:19
300	2015-01-17 22:13:08	Is this bug or feature? <S_CODE_TOKEN>	isqua	2015-01-19 15:22:53
300	2015-01-18 08:42:41	This happens because optimisations are simple enough and done in one pass. Sometimes in complex cases several passes produce best result. There is recently added `--multipass` command-line key which does multipass optimisations (limited by 10 times).	GreLI	2015-01-19 15:22:53
300	2015-01-19 11:32:42	@GreLI, ok, thank you.	isqua	2015-01-19 15:22:53
299	2015-01-09 15:01:44	The spaces here are meaningful (spaces in the sentence) and should not be trimmed. ## Input: <S_CODE_TOKEN> ## SVGO Output (indented for readablity): <S_CODE_TOKEN>	timkelty	2015-02-15 19:40:17
299	2015-01-31 18:35:31	It's a parser bug, unfortunately.	GreLI	2015-02-15 19:40:17
299	2015-03-30 12:21:58	[v0.5.1](https://github.com/svg/svgo/releases/tag/v0.5.1) with the fix has been just published.	GreLI	2015-02-15 19:40:17
298	2015-01-09 13:49:43	Here's the input and output: ![original](https://cloud.githubusercontent.com/assets/1402241/5680526/3292bfe4-97c3-11e4-9232-6a325f1a6d6a.png) ![output](https://cloud.githubusercontent.com/assets/1402241/5680527/32962ba2-97c3-11e4-9e41-9c4a83487b50.png) [SVGs download](http://cl.ly/ZEsx)	bfred-it	2015-03-22 15:15:38
298	2015-01-09 13:51:16	Yeah, it's a known issue with `mergPaths` plugin.	GreLI	2015-03-22 15:15:38
298	2015-01-09 14:06:18	Gotcha. I _solved_ by preventively merging the paths with Illustrator "Unite paths" command (Sketch's has a similar issue)	bfred-it	2015-03-22 15:15:38
298	2015-01-12 17:27:13	+1	rinatio	2015-03-22 15:15:38
298	2015-01-12 18:11:13	+1	paperboyo	2015-03-22 15:15:38
298	2015-03-30 12:22:06	[v0.5.1](https://github.com/svg/svgo/releases/tag/v0.5.1) with the fix has been just published.	GreLI	2015-03-22 15:15:38
297	2015-01-07 08:43:51	`type="translate"` is removed in this example by the plugin `removeUnknownsAndDefaults`. This causes the animation to don't work on the svg. <S_CODE_TOKEN>	laurent-le-graverend	2015-03-22 17:56:53
297	2015-02-15 12:21:00	`type="translate"` is the default value, and thus correctly being removed. Are you sure that it's the real source of problem? Probably it's a bug in your software, or some other reason.	GreLI	2015-03-22 17:56:53
297	2015-02-27 12:48:21	I have the same issue, removing type ruins the way animation works.	khashayar	2015-03-22 17:56:53
297	2015-03-16 12:12:45	Sorry, without an example file there is nothing I can do.	GreLI	2015-03-22 17:56:53
297	2015-03-30 12:22:25	[v0.5.1](https://github.com/svg/svgo/releases/tag/v0.5.1) with the fix has been just published.	GreLI	2015-03-22 17:56:53
296	2015-01-06 17:00:10	Is anybody interested in this?	ionutzp
296	2015-01-06 17:05:55	Well, we'll be always glad to review a pull request. Actually, svgo now do nothing with styles, and optimizations suffer from that. Not sure though that the plugin like this should be enabled by default.	GreLI
296	2015-08-05 11:12:36	I'd be keen to see this. I'm struggling with the way in which Illustrator outputs SVGs. I can either have IDs on paths and inline styles or IDs and classes on paths with a `<style>` block... But not both. This means that I duplicate IDs across the document when the same SVG is used or the `<style>` blocks leak and end up affecting paths in other SVGs on the page that have the same class. It would…	shooftie
296	2015-08-06 22:09:11	+1 Example file: <S_CODE_TOKEN> With best regards	strarsis
296	2015-10-28 13:03:27	+1	Joeynoh
296	2015-10-28 23:09:49	PR has been prepared for a plugin: https://github.com/svg/svgo/pull/447 It doesn't support CSS selectors beyond class/id yet, but this isn't very usual with SVG yet and it would propably require additions to the AST API passed to the plugins.	strarsis
296	2015-10-29 15:04:14	How to handle styles and classes processed by this plugin? See PR discussion.	strarsis
296	2016-07-18 16:45:16	Adding a +1 to this. I've got two SVGs from Illustrator that have conflicting classes/styles and would love an easy way to prevent this.	chrisblakley
295	2014-12-29 20:58:41	How can I do this? Looking in the source of `convertPathData.js` there's a argument (`curveSmoothShorthands`) but that convert curves into smooth shorthands I want this in the opposite order. I want this for my Android project which includes [this](https://github.com/romannurik/muzei/blob/master/main/src/main/java/com/google/android/apps/muzei/util/SvgPathParser.java) SVG parser but that doesn't …	GerritHoekstra	2014-12-30 19:01:06
295	2014-12-30 11:31:16	If I try to add this code: <S_CODE_TOKEN> on [line 489](https://github.com/svg/svgo/blob/master/plugins/convertPathData.js#L489) in convertPathData.js and set `curveSmoothShorthands` to false, and add `smoothShorthandsCurve: true,` to `exports.params`. Then this happens: ![Before - After](https://cloud.githubusercontent.com/assets/3610345/5578025/ae8494b2-901e-11e4-926b-67b4e4f4af2b.png) (Before …	GerritHoekstra	2014-12-30 19:01:06
295	2014-12-30 18:49:51	Note, that by the spec „The first control point is assumed to be the reflection of the second control point on the _previous_ command relative to the current point.“ Actually, there is variable `sdata` that is enhanced `data` like `data` in `c`. You can just change `instruction` to `c` and `data` to `sdata`.	GreLI	2014-12-30 19:01:06
295	2014-12-30 19:01:06	Thanks, when I changed `instruction` to `c` and `data` to `sdata` it worked perfectly. Also thanks for amazing tool!	GerritHoekstra	2014-12-30 19:01:06
294	2014-12-23 16:01:46	I find that the `convertTransforms` plugin does more harm than good often. For instance, it converts [this](data:image/svg+xml;charset=utf-8,%3Csvg%20xmlns%3D%22http%3A%2F%2Fwww.w3.org%2F2000%2Fsvg%22%20viewBox%3D%22-100%20-100%20200%20200%22%3E%0D%0A%20%20%20%20%3Cpath%20d%3D%22M12.6%208.6l-3.1-3.2-3.1%203.2-.8-.7%203.9-3.9%203.9%203.9zM9%205h1v10h-1z%22%20transform%3D%22rotate%28-90%209.5%209.5…	romeovs	2015-03-22 15:15:39
294	2014-12-23 18:42:19	Well, actually it's not the result of `convertTransforms` plugin, but `convertPathData`. It just doesn't take in account optional `cx` and `cy` parameters of `rotate()`.	GreLI	2015-03-22 15:15:39
294	2015-03-30 12:22:44	[v0.5.1](https://github.com/svg/svgo/releases/tag/v0.5.1) with the fix has been just published.	GreLI	2015-03-22 15:15:39
293	2014-12-19 19:05:52	One possible optimization comes by scaling/multiplying each point by a power of 10 - matching the (most common ?) point of precision. This could/would effect the width/height of the SVG, but it should still be equally useable in most situations. **Example:** Facebook logo (optimized 216 bytes - gzipped 197 bytes): <S_CODE_TOKEN> Facebook logo multiplied by 10 (optimized 191 bytes - gzipped 186 by…	joeyhoer	2016-11-13 10:24:51
293	2015-03-18 21:23:05	By simply truncating or rounding decimal points, there is an assumption about the user space in which the values are defined is both consistent within the document and already optimal. Its explicitly the value of SVG that this is not necessarily the case. As a result, the optimization is not likely to be optimal in many cases. Consider the following example from MDN: <S_CODE_TOKEN> The optimizati…	littlefyr	2016-11-13 10:24:51
293	2015-03-18 21:59:17	Well, it's really rare when you meet such a file which have numbers ending with zeroes. Or have a GCD. Most likely you'll see an image with paths which contains Bezier curves with fractions in numbers (6 for each segment, sometimes 4). Moreover, rounding this numbers have considerable effect on image. E.g. rounding to one digit instead of two. Also, you need to add `viewBox` attribute if an image…	GreLI	2016-11-13 10:24:51
293	2015-03-19 21:55:59	The problem is that SVG is a mathematical construct. If you don't take that into account when processing SVG, you're going to break something. Here are non-trivial (ok only slightly non-trivial) SVG images using paths. I copied the first from MDN and modified it. Yes, I'm too lazy to do more than divide by 10, but you get the point. These image are, by definition, identical in every way except le…	littlefyr	2016-11-13 10:24:51
293	2015-03-19 22:46:06	@littlefyr I do like your point of "maximum significant digits", but as @GreLI pointed out, a GCD is very infrequent in most realistic applications. I'm having some difficulty understanding the relevance of your comments as it pertains to this particular feature request. While I understand and agree that modifying values is a delicate procedure, and that extra care must be taken to ensure that al…	joeyhoer	2016-11-13 10:24:51
293	2015-03-20 10:24:32	+1 I've successfully used this technique manually to optimise SVGs. See e.g. https://github.com/guardian/frontend/pull/5041#issuecomment-48520340 for (a bit muddled) explanation/example. Maybe SVGO could produce several differently scaled images and then choose the one that optimises to the smallest file? Regards m.	paperboyo	2016-11-13 10:24:51
293	2015-03-20 16:49:18	@joeyhoer I'm piggy backing on your issue because what I am suggesting is effectively the same. While its true, as @GreLI says, that you would need to have a viewBox in order to do that, the viewBox only defines the coordinate of the viewport. If no viewBox is defined, you can use `viewbox="0 0 width height"`. One way to do this is to divide by a sufficient power of 10 that makes all the values b…	littlefyr	2016-11-13 10:24:51
293	2015-03-20 18:43:30	> The biggest problems are (and I'm not sure its not a problem) may be with some path constructs like Arcs. I've never used them, but when I tried building one of my examples, i naively tried multiplying all the values by 10, but the arcs broke. Yeah, that's because three of 7 parameters there: one is rotation angle (often 0, but if present shouldn't be modified) and two flags (0 or 1, spec says …	GreLI	2016-11-13 10:24:51
293	2015-07-09 23:50:30	I'm not sure how to approach this mathematically, but we could also reduce file size by multiples of 2 and 5, in addition to 10. In the example from [Mar 19](#issuecomment-83773767) we could save an additional 8.8% by multiplying everything by 5 (which gets rid of all the .2s). We could do the same with multiples of 2 if there are a large number of .5s. <S_CODE_TOKEN>	philbar	2016-11-13 10:24:51
293	2016-01-18 19:33:05	You already round to the third digit after the dot. So you can try to find the least common multiple of all node numbers (to a deviation of n% - that the user could specify) and multiply everything with that.	atk	2016-11-13 10:24:51
293	2016-04-28 08:24:56	I started working on something like this a while ago for a tool I was building. My approach was to scale out precision by raising values by a power of ten. I've created a plugin for SVGO and raised a work-in-progress [PR on my fork](https://github.com/keithclark/svgo/pull/1) if you'd like to take a look.	keithclark	2016-11-13 10:24:51
293	2016-04-28 16:59:47	How about this. 1. The user passes in the number of significant digits (`sd`). 2. Get the rounding factor (bad term) `var rounding = Math.pow(10,sd);` 3. Get all the values to be scaled into an array (`allValues`). 4. Get the absolute value of each value to be scaled: `var absValues = allValues.map( (v) => Math.abs(v));` 5. Get the minimum value and multiply by our rounding factor: `var scaling =…	littlefyr	2016-11-13 10:24:51
293	2016-11-13 10:24:51	There is an article about such an optimization: [Understanding and Manually Improving SVG Optimization](https://css-tricks.com/understanding-and-manually-improving-svg-optimization/). The key part is making decision about does the image breaks. I'm afraid that cannot be automated.	GreLI	2016-11-13 10:24:51
292	2014-12-18 05:33:42	### Distribution build failing for Web Starter Kit ![Terminal failure screenshot](http://f.cl.ly/items/122h183n2F2r162d3O1m/Screen%20Shot%202014-12-18%20at%2010.58.23%20am.png) Just wanted to check if we can add this sanity check here? After adding this sanity, the build was smooth. ![Terminal success screenshot](http://f.cl.ly/items/2K2y1v1v19442U1n0L0M/Screen%20Shot%202014-12-18%20at%2011.07.00…	samarpanda	2014-12-18 07:46:47
292	2014-12-18 05:34:48	[![Coverage Status](https://coveralls.io/builds/1628950/badge)](https://coveralls.io/builds/1628950) Coverage remained the same when pulling **1ccdc0d76be937ea52993a7ec46ea2f23a74c1f8 on samarpanda:wsk_build_error** into **259ae7e7d9dfd59161669495ec1ac43f6e677544 on svg:master**.	coveralls	2014-12-18 07:46:47
292	2014-12-18 05:42:26	https://github.com/google/web-starter-kit/issues/577	samarpanda	2014-12-18 07:46:47
291	2014-12-17 11:13:49		4exova	2014-12-18 07:48:14
290	2014-12-12 10:41:43	An SVG like this one: <S_CODE_TOKEN> …will be compressed into: <S_CODE_TOKEN> … which, if svgoed again, will be optimized further: <S_CODE_TOKEN> This is due to `collapseGroups` running before `mergePaths`, therefore not catching the newly-unnecessary `<g fill="#AC162C">` Test SVG file: http://cl.ly/Yw2Y	bfred-it	2015-02-08 10:39:48
290	2014-12-12 10:43:52	[![Coverage Status](https://coveralls.io/builds/1601712/badge)](https://coveralls.io/builds/1601712) Coverage remained the same when pulling **81d7a08a5fa19850592d9c0a6ab860de15354d16 on bfred-it:master** into **259ae7e7d9dfd59161669495ec1ac43f6e677544 on svg:master**.	coveralls	2015-02-08 10:39:48
290	2014-12-12 19:10:10	There is a catch. Consider the example: <S_CODE_TOKEN> Right now it'll be transformed into <S_CODE_TOKEN> after `colapseGroups` and then merged with `mergePath`. But it will not happen after your changes. A more generic solution is needed. For now there is `--multipass` key to account such cases as yours.	GreLI	2015-02-08 10:39:48
289	2014-12-10 07:29:45	When I try to run `gulp` in a cloned folder of [google/web-starter-kit](https://github.com/google/web-starter-kit) it prompt me with: <S_CODE_TOKEN>	subtik	2015-03-30 12:23:03
289	2014-12-10 14:37:56	Duplicates #277, I guess	GreLI	2015-03-30 12:23:03
289	2014-12-15 19:21:27	I am having the same issue with gulp-imagemin which uses this package (gulp-imagemin>imagemin>imagemin-svgo>svgo).	xsegrity	2015-03-30 12:23:03
289	2014-12-16 08:02:02	The error is thrown from https://github.com/google/web-starter-kit/blob/master/app/images/hamburger.svg in google/web-starter-kit for me. It contains `<path d="z" fill="none"/>` throwing the error.	MariusRumpf	2015-03-30 12:23:03
289	2014-12-16 16:12:40	@MariusRumpf that was indeed the issue for me as well - good find. I had the gulp-imagemin wrapped in a gulp-cache which is what was throwing me off. @GreLI feel free to close this issue as a problem with "idiot user" :)	xsegrity	2015-03-30 12:23:03
289	2014-12-16 18:37:43	I believe that software shouldn't fail even with with incorrect data, so I will take a look eventually.	GreLI	2015-03-30 12:23:03
289	2015-03-30 12:23:03	[v0.5.1](https://github.com/svg/svgo/releases/tag/v0.5.1) with the fix has been just published.	GreLI	2015-03-30 12:23:03
288	2014-12-08 12:41:57	svgo will remove the `<g class="st0">` from the following snippet, which results in a clipping error in the minified output. <S_CODE_TOKEN>	bfanger	2015-03-15 10:02:02
288	2014-12-08 19:28:10	Yes, svgo currently doesn't work with classes and styles well.	GreLI	2015-03-15 10:02:02
288	2015-03-15 08:11:20	But here `collapseGroups` is responsible for the error.	GreLI	2015-03-15 10:02:02
288	2015-03-30 12:23:21	[v0.5.1](https://github.com/svg/svgo/releases/tag/v0.5.1) with the fix has been just published.	GreLI	2015-03-15 10:02:02
288	2015-03-30 15:23:00	It works like charm, Thanks!	bfanger	2015-03-15 10:02:02
287	2014-12-07 11:31:49	Although I can round numeric values to the fixed precision, cannot do list of values(such as `points`, `viewport`, `enable-background`). ISSUE: On the default order of `.svgo.yml`, `cleanupNumericvalue` works before `cleanupEnableBackground`, so default `enable-background` come to be no longer equal to `width`&`height`. <S_CODE_TOKEN> Besides, this is useful for `polygon` morphing animation(witho…	kiyopikko	2014-12-07 13:11:37
287	2014-12-07 11:32:48	[![Coverage Status](https://coveralls.io/builds/1575200/badge)](https://coveralls.io/builds/1575200) Coverage remained the same when pulling **385d6534d2de5c6337aa3e619d22e21218fd0ce2 on kiyopikko:20141207_kiyopikko** into **71b010db088b0525970b81e95b396d099daedfcc on svg:master**.	coveralls	2014-12-07 13:11:37
287	2014-12-07 11:41:22	Good job, but it lacks tests.	GreLI	2014-12-07 13:11:37
287	2014-12-07 12:49:25	[![Coverage Status](https://coveralls.io/builds/1575313/badge)](https://coveralls.io/builds/1575313) Coverage remained the same when pulling **8222f41cd4878cf76b4ff53ebe565e2daf3b1d49 on kiyopikko:20141207_kiyopikko** into **71b010db088b0525970b81e95b396d099daedfcc on svg:master**.	coveralls	2014-12-07 13:11:37
287	2014-12-07 12:51:15	Sorry... I added test files.	kiyopikko	2014-12-07 13:11:37
287	2014-12-07 13:11:35	Excellent!	GreLI	2014-12-07 13:11:37
286	2014-12-05 20:52:34	some color names are shorter than hex	Yeti-or	2014-12-06 10:34:31
286	2014-12-05 20:55:13	[![Coverage Status](https://coveralls.io/builds/1570665/badge)](https://coveralls.io/builds/1570665) Coverage remained the same when pulling **ccd05417125a2c8420cd60b0846e8da935d0eb09 on YetiOr:colors-short-names** into **59ab38ea8e51a298124bcc839deba67136bd4821 on svg:master**.	coveralls	2014-12-06 10:34:31
286	2014-12-06 07:41:07	Nice!	GreLI	2014-12-06 10:34:31
285	2014-12-05 19:19:32	After compressing [this](https://www.dropbox.com/s/epaxeyjsa90ty1f/stepic_logo_christmas_full.svg?dl=1) file white color changed to black. P.S. by compressing I mean running SVGO 20+ time with `--multipass`. See #284	H1D	2014-12-10 15:07:48
285	2014-12-09 14:34:51	Are you sure that it's because of svgo work? I couldn't reproduce this.	GreLI	2014-12-10 15:07:48
285	2014-12-09 15:09:36	@GreLI pretty sure http://www.youtube.com/watch?v=BTUbrcVd10U to repreat (OS X): <S_CODE_TOKEN>	H1D	2014-12-10 15:07:48
285	2014-12-10 03:34:28	I think this pr https://github.com/svg/svgo/pull/263 fix it @H1D try svgo from master on your file	Yeti-or	2014-12-10 15:07:48
285	2014-12-10 15:07:48	@YetiOr you are right! However #284 still relevant	H1D	2014-12-10 15:07:48
285	2015-03-30 12:23:43	[v0.5.1](https://github.com/svg/svgo/releases/tag/v0.5.1) with the fix has been just published.	GreLI	2014-12-10 15:07:48
285	2015-03-30 13:05:47	:+1:	H1D	2014-12-10 15:07:48
284	2014-12-05 19:10:10	As I understand `--multipass` should compress till result incompressible ![image](https://cloud.githubusercontent.com/assets/697625/5321242/6f42caec-7cca-11e4-99ac-883f71f3a222.png) Here is the file https://www.dropbox.com/s/epaxeyjsa90ty1f/stepic_logo_christmas_full.svg?dl=1	H1D	2016-03-20 17:52:46
284	2014-12-12 13:34:55	/cc @dfilatov	GreLI	2016-03-20 17:52:46
284	2014-12-12 13:39:12	@GreLI I've improved `--multipass` in #263, but there's no released version with it yet	dfilatov	2016-03-20 17:52:46
284	2014-12-12 16:02:14	@dfilatov #263 didn't solve this issue	H1D	2016-03-20 17:52:46
284	2014-12-14 09:15:25	@H1D The number of passes with enabled `--multipass` option is limited to 10 times.	dfilatov	2016-03-20 17:52:46
284	2016-03-20 18:01:03	I've changed the way rounding works, so a lot of minor changes with each pass are gone, thus `--multipass` gives final result in a few passes, just as it should be.	GreLI	2016-03-20 17:52:46
284	2016-03-20 18:21:48	[v0.6.3](https://github.com/svg/svgo/releases/tag/v0.6.3) with the change has been just released.	GreLI	2016-03-20 17:52:46
283	2014-12-05 12:17:05	Can anybody tell me to option to process a folder of svg files with the grunt task? Or do I have to specify each file separate a files array?	skullcrasher	2014-12-05 12:35:02
283	2014-12-05 12:35:02	Ok got it. with some docu searching :) Link for those who need it http://gruntjs.com/configuring-tasks#building-the-files-object-dynamically Sry for any inconvenience.	skullcrasher	2014-12-05 12:35:02
283	2015-02-10 00:59:54	I tried the _**/_*.svg method, but it doesn't seem to work. I'm currently listing the files individually. Please tell me you were you able to get it working.	alex-martinez	2014-12-05 12:35:02
283	2015-02-10 09:17:03	This is what my files array looks like. It only handles svgs directly in the icons folder (no deeper steps) <S_CODE_TOKEN>	skullcrasher	2014-12-05 12:35:02
283	2015-10-05 13:54:37	Hi, What is your config file ? don't work for me :( <S_CODE_TOKEN> I've this error : Warning: config.plugins.forEach is not a function Use --force to continue. Thank you :)	LeG3nDz	2014-12-05 12:35:02
283	2015-10-05 14:32:04	@LeG3nDz, you have to write an array of plugins: <S_CODE_TOKEN>	GreLI	2014-12-05 12:35:02
283	2015-10-05 14:37:12	@GreLI Thank you, it's okay :)	LeG3nDz	2014-12-05 12:35:02
282	2014-12-04 19:49:20		Yeti-or	2014-12-06 10:34:45
282	2014-12-04 19:52:42	[![Coverage Status](https://coveralls.io/builds/1564955/badge)](https://coveralls.io/builds/1564955) Coverage remained the same when pulling **4d83c314206873bb441385a82801a001461648ee on YetiOr:yeti-or.pre-optimize-colors** into **59ab38ea8e51a298124bcc839deba67136bd4821 on svg:master**.	coveralls	2014-12-06 10:34:45
281	2014-12-03 03:08:51	<S_CODE_TOKEN>	ponyfleisch	2015-01-19 15:25:47
281	2014-12-03 16:03:14	Yep, that's why there is `--multipass` option added recently.	GreLI	2015-01-19 15:25:47
281	2014-12-05 18:55:39	heh.. not only twice! Have some files where SVGO still reduces after 15+ runs =))	H1D	2015-01-19 15:25:47
280	2014-12-03 01:53:55		Yeti-or	2014-12-03 16:03:37
280	2014-12-03 01:55:40	[![Coverage Status](https://coveralls.io/builds/1557992/badge)](https://coveralls.io/builds/1557992) Coverage remained the same when pulling **d1ef377f17f5b2adcf19c631b4e4ff76ede3a420 on YetiOr:yeti-or.TRIVIAL** into **0d42fd3d39cc4e4038abc606f444e37a12536f88 on svg:master**.	coveralls	2014-12-03 16:03:37
279	2014-12-02 20:13:44	I'm trying to compile some svg with a `<foreignObject>` tag and it trows an error when compiling. I'm using gulp plugin imagemin, and I'm not sure if is an svgo or a imagemin issue. the svg: `<svg xmlns="http://www.w3.org/2000/svg" x="0px" y="0px" width="24px" height="24px" viewBox="0 0 24 24" enable-background="new 0 0 24 24" xml:space="preserve"> <path d="M24,2.2v19.6c0,1.2-1,2.2-2.2,2.2H16V14h…	Eduruiz	2015-02-15 15:46:09
279	2014-12-03 15:35:43	It's problem with `removeUnknownsAndDefaults plugin`, it doesn't handle `foreignObject` content right. You can disable it in config: <S_CODE_TOKEN> or you can remove `foreignObject` proccess svgo and then merge it back :smile:	Yeti-or	2015-02-15 15:46:09
279	2014-12-03 15:44:23	I think this need to be fixed by excluding `foreignObject` while traversing svg tree not in plugins. @GreLI what do u think?	Yeti-or	2015-02-15 15:46:09
279	2014-12-03 16:02:40	Sounds reasonable.	GreLI	2015-02-15 15:46:09
279	2015-03-30 12:24:17	[v0.5.1](https://github.com/svg/svgo/releases/tag/v0.5.1) with the fix has been just published.	GreLI	2015-02-15 15:46:09
278	2014-11-26 20:15:31	Reduce file size drastically on complex polylines. Especially useful with maps. Supports simplifying `<polygon>`, `<polyline>` point series, as well as simplifying sequential line instructions in path syntax on `<path>`, `<glyph>`, `<animate>`, and `<animateMotion>`. Uses the Simplify.js library. Demo: http://mourner.github.io/simplify-js/ cc svg/svgo/issues/240 & svg/svgo/issues/9 cc @cheeaun	sebdeckers	2015-06-05 14:56:38
278	2014-11-26 20:21:32	@deepsweet Looks like Simplify.js is not supported on Node 0.8. Any chance of dropping that old version?	sebdeckers	2015-06-05 14:56:38
278	2014-11-27 03:14:18	yeah, I think that we can drop v0.8. @GreLI if you'll decide to merge this plugin please drop 0.8 [here](https://github.com/svg/svgo/blob/master/package.json#L56) and [here](https://github.com/svg/svgo/blob/master/.travis.yml#L4).	deepsweet	2015-06-05 14:56:38
278	2015-02-09 18:15:57	Seeing as this hasn't been merged in, is there a way I can get a copy of this branch? I'm guessing I would then just need to install this 'package' via npm?	chrissound	2015-06-05 14:56:38
278	2015-02-11 15:34:58	@GreLI @deepsweet Any reason why this hasn't been accepted yet?	sebdeckers	2015-06-05 14:56:38
278	2015-02-11 16:35:30	Just lack of time and hands. Also it'll be good to mention a license of the embedded code and verify that it is compatible with svgo's MIT license. I'm not sure that code under BSD license can be embedded in a such way. Probably, you have at least to paste BSD license into the plugin. Btw, I'm not sure that it'll give much effect.	GreLI	2015-06-05 14:56:38
278	2015-02-19 06:38:56	I'm also disagree about such a license violation. Why doesn't this PR use the [npm package](https://www.npmjs.com/package/simplify-js)?	shinnn	2015-06-05 14:56:38
278	2015-02-28 12:17:55	The merge conflict needs to be fixed.	sindresorhus	2015-06-05 14:56:38
278	2015-06-05 14:56:37	Closing, since it should be done in other way. Also, it's not that useful. It's much more effective to simplify curves. E.g. like Paper.js does.	GreLI	2015-06-05 14:56:38
277	2014-11-25 18:06:45	I noticed the error "Fatal error: Cannot read property 'coords' of undefined" when using grunt-svgmin which calls out to svgo.optimize. I started writing up a test case for that library, when I noticed that svgo itself silently fails on the same file. No error, no new file created, and the `<metadata>` tag I stuck in the file doesn't get removed. <S_CODE_TOKEN> Here's the run with grunt-svgmin <S…	jmhobbs	2015-03-22 16:23:28
277	2014-12-16 16:14:26	Similar issue with the SVG fonts from https://01.org/clear-sans/downloads which fails with a “Cannot read property 'content' of undefined” if used via [gulp-imagemin](https://www.npmjs.com/package/gulp-imagemin). Here is the complete output: <S_CODE_TOKEN>	Fleshgrinder	2015-03-22 16:23:28
277	2015-03-22 16:23:28	I guess the reason is in `<path fill="none" d="z"/>`, it was fixed recently.	GreLI	2015-03-22 16:23:28
277	2015-03-30 12:24:26	[v0.5.1](https://github.com/svg/svgo/releases/tag/v0.5.1) with the fix has been just published.	GreLI	2015-03-22 16:23:28
277	2015-03-30 14:53:31	Thanks!	jmhobbs	2015-03-22 16:23:28
276	2014-11-20 09:32:59		4exova	2014-11-20 12:15:59
276	2014-11-20 12:16:03	Good catch!	GreLI	2014-11-20 12:15:59
276	2014-11-20 12:17:35	Oops, merged in wrong branch.	GreLI	2014-11-20 12:15:59
276	2014-11-20 12:28:32	It was fixes for 'beminfo' branch. I can send PR for the main branch too.	4exova	2014-11-20 12:15:59
275	2014-11-19 08:35:44	I'm using the `grunt-svgmin` plugin, with the following plugins, but disabling all of them results in the same problem: <S_CODE_TOKEN> The following file gets corrupted: Source Image: [source.svg](https://gist.github.com/gustavpursche/3f626012f36b9d78853f#file-source-svg) ![screenshot from 2014-11-19 09 32 07](https://cloud.githubusercontent.com/assets/2244375/5102712/f583b282-6fce-11e4-9315-2653…	gustavpursche	2014-11-20 10:14:04
275	2014-11-19 15:02:14	Hmm, tried with v0.5.0 and saw no problems. Try to update dependencies: there a bunch of bugfixes in v0.5.0.	GreLI	2014-11-20 10:14:04
275	2014-11-20 10:14:04	True - it's fine with 0.5. Good work!	gustavpursche	2014-11-20 10:14:04
274	2014-11-18 17:13:18	No other overrides specified, calling through via `gulp-svgmin`. The end result is a completely blank (no visible strokes / fills) output image. Disabling the `removeUnknownsAndDefaults` plugin fixes the issue. Presumable there's an "unknown unknown" in there somewhere. =] Here's a gist with the source image data - https://gist.github.com/booleanbetrayal/fa7b19ed5c4bfc39cb36 Hope this helps!	booleanbetrayal	2015-02-15 11:49:01
274	2015-03-30 12:25:07	[v0.5.1](https://github.com/svg/svgo/releases/tag/v0.5.1) with the fix has been just published.	GreLI	2015-02-15 11:49:01
274	2015-03-31 15:26:58	just verified! thanks @GreLI !	booleanbetrayal	2015-02-15 11:49:01
273	2014-11-16 11:34:04	It can be useful for normalizing svg files or for fixing this bug https://stackoverflow.com/questions/26263550/css-svg-background-strange-transparent-line-around	mahnunchik	2014-11-16 12:11:42
273	2014-11-16 12:11:42	I'm afraid it has nothing to do with image optimization. It's a task for an editor. In case like this it's better to use a little overlap like 1px to prevent such edge effects. There is a lot of such issues when page is zoomed in desktop browsers.	GreLI	2014-11-16 12:11:42
273	2016-09-08 09:06:22	It's not just for that. `preserveAspectRatio` can be used to align the SVG content, regardless of how wide the outer canvas is. Let's say I have an SVG with content that's 64x64 pixels, but the outer element (in this case the `<svg>`-tag containing the `<use>`-tag) is 100px wide. I can then use preserveAspectRatio to align the SVG content top left, so I can resize the outer element (using CSS) wi…	DonGissel	2014-11-16 12:11:42
273	2017-01-14 04:48:31	Turns out, effectively: viewBox := fmt.Sprintf(`viewBox="%d %d %d %d"`, vbMinX, vbMinY, (vbMaxX - vbMinX), (vbMaxY - vbMinY)) aspect := `preserveAspectRatio="none"` canvas.Start(width, height, viewBox, aspect)	jfinken	2014-11-16 12:11:42
272	2014-11-14 01:03:55	Sample input file: https://dl.dropboxusercontent.com/u/49423508/windowpiece-18.svg This error happens always on every file I've tried. <S_CODE_TOKEN>	keithkml	2016-01-04 17:22:25
272	2014-11-14 01:15:45	Well, without any further information it tend to be is status “Cannot reproduce” (assuming you're working with correct XML-files).	GreLI	2016-01-04 17:22:25
272	2014-11-14 01:16:19	Hi @GreLI - the sample file is not enough information? You cannot reproduce?	keithkml	2016-01-04 17:22:25
272	2014-11-14 01:31:26	Sorry, didn't see you edited the post. Well, it seems that xml-entities like `&ns_ai;` make parser mad. You are using Adobe Illustrator, isn't it? Try saving files without Adobe extenstions or even use “save for web”	GreLI	2016-01-04 17:22:25
272	2014-11-14 01:35:52	Actually, it isn't a true SVG, it's a couple of shapes and a big Illustrator object in SVG container.	GreLI	2016-01-04 17:22:25
272	2014-11-14 16:57:58	Yes, I was hoping svgo would remove the illustrator object.	keithkml	2016-01-04 17:22:25
272	2014-12-09 12:36:17	How to upvote this issue? :) I think this is real SVG with same problem: https://ru.wikipedia.org/wiki/%D0%A4%D0%B0%D0%B9%D0%BB:Firefox-logo.svg	homm	2016-01-04 17:22:25
272	2014-12-12 09:18:18	that's because provided SVGs contains `<!ENTITY ...>` declarations and our sax-js is in strict mode. I'll fix it in the next major version.	deepsweet	2016-01-04 17:22:25
272	2014-12-17 23:01:43	Same issue for me. I can only process SVGs with SVGO if I save them without Illustrator editing capabilities. So I guess ideally, SVGO would just strip any Adobe Illustrator code before processing the remaining native SVG code.	danielbayley	2016-01-04 17:22:25
272	2015-03-31 14:24:21	As a temporary solution I recommend to turn off «Preserve Illustrator Editing Capabilities» and some other advanced options, like including XMP, in Illustrator SVG saving dialog. These options make no sense—any extra will be stripped by svgo anyway.	GreLI	2016-01-04 17:22:25
271	2014-11-13 05:44:14	@GreLI We don't need `enable-background` if we have no <filter>'s what do you think?	Yeti-or	2014-11-13 22:04:07
271	2014-11-13 05:54:50	[![Coverage Status](https://coveralls.io/builds/1467962/badge)](https://coveralls.io/builds/1467962) Coverage remained the same when pulling **da5c339076e5d4535fdce878683145cd4b4d40c0 on YetiOr:yeti-or.no-filter-no-enable-b** into **f42d118a13fba710355162273737a38243b4ee4b on svg:master**.	coveralls	2014-11-13 22:04:07
271	2014-11-13 22:04:02	:cool:	GreLI	2014-11-13 22:04:07
270	2014-11-12 13:48:30		SamHerbert	2014-11-13 23:34:30
270	2014-11-12 13:50:29	[![Coverage Status](https://coveralls.io/builds/1463977/badge)](https://coveralls.io/builds/1463977) Coverage remained the same when pulling **e9dd99f267f41a1ff967a14a04e09bc9ff668558 on SamHerbert:master** into **f42d118a13fba710355162273737a38243b4ee4b on svg:master**.	coveralls	2014-11-13 23:34:30
269	2014-11-12 02:24:50	- I updated [should.js](https://github.com/shouldjs/should.js) to v4.3.0. - I chaged image format of the badges in readme from PNG to SVG. SVG badges look beautiful on retina displays.	shinnn	2014-11-13 23:35:08
269	2014-11-12 02:26:09	[![Coverage Status](https://coveralls.io/builds/1462001/badge)](https://coveralls.io/builds/1462001) Coverage remained the same when pulling **18212e717af34f08eb2a2009160cd658a02238ec on shinnn:master** into **f42d118a13fba710355162273737a38243b4ee4b on svg:master**.	coveralls	2014-11-13 23:35:08
268	2014-11-11 21:30:20	I was testing SVGO for Twitter's twemoji's. Using a screen shot of in-browser small rendering of over 100 SVG files, I XOR the [before & after of using SVGO via defaults](https://github.com/twitter/twemoji/pull/14#issuecomment-62618628). I would say they are about 98% the same, which is excellent, and acceptable for many applications. Even where there is only a single pixel off here & there, I wo…	tomByrer	2015-03-30 12:26:46
268	2014-11-11 21:35:05	It's hard to say something without details. E.g. what scale did you use, which images are the most different, is the renderer correct. Defaults are pretty strong actually: 3 digits after the point, but there may be some bugs which are shawn as tiny differents due to small sized details.	GreLI	2015-03-30 12:26:46
268	2014-11-11 22:40:20	I used [this test HTML](https://github.com/twitter/twemoji/blob/gh-pages/preview-svg.html) & took screenshots before & after. I assume that if I made the icons larger, they'll become more pronounced.	tomByrer	2015-03-30 12:26:46
268	2014-11-11 22:41:41	That's something, thanks!	GreLI	2015-03-30 12:26:46
268	2015-03-30 12:26:46	[v0.5.1](https://github.com/svg/svgo/releases/tag/v0.5.1) has been just published. While I haven't seen errors in the v0.5.0, it helped a lot in a development. Thanks again!	GreLI	2015-03-30 12:26:46
267	2014-11-10 11:52:11	When processing a perfectly valid SVG image with encoded ampersands (`&amp;`) they get replaced with raw ones which makes the image unrenderable. We had to circumvent this using a regex to replace them https://github.com/imagemin/imagemin-svgo/blob/master/index.js#L37. Would be nice if svgo kept images valid when optimizing.	kevva	2015-02-08 21:05:06
267	2015-02-08 21:05:53	Actually, they were already encoded, but I've slightly improved it.	GreLI	2015-02-08 21:05:06
266	2014-11-07 16:58:10	I've had a search, but haven't found a post on this, I'm sure I can't be the first. In attempting to make the SVGs i'm using responsive, I've removed the `width` and `height` attributes and just rely on the `viewBox`. In minifying down these files using SVGO, using the `removeViewBox: false` flag, the `viewBox` attribute fails to persist as i've not declared a width and height which i'm not inter…	oller	2015-03-22 16:20:26
[truncated: 803 more rows]
