# Supplementary material for: Status, identity, and language: A study of issue discussions in GitHub
Source: PLoS One. 2019 Jun 14;14(6):e0215059. doi: 10.1371/journal.pone.0215059 (PMC6568400; doi:10.1371/journal.pone.0215059)
Supplement: S2 Data — (ZIP) [file pone.0215059.s003.zip › sample_46_projs_issues/svg_svgo/issue_comments_mentioned_committer_NOCODE_FULLBODY.csv]

issue_num	datetime	body	login	mention_login
688	2017-03-27 14:59:24	@GreLI any chance you could cut a release for us now that this has been merged?	pklingem	GreLI
686	2017-03-23 15:43:42	@caub Totally width/height are not typically necessary. In my case, it allowed for just updating assets instead of deploying a new version of the app I'm working on. Had I not been time / deployment constrained, I would have used removeDimensions and set the dimensions in CSS ;-)	nym	caub
679	2017-03-14 16:28:25	@GreLI but it does, not directly but via CSSO. @ianchadwick By default minifyStyles should remove unused styles based on usage data. There are few exceptions: - SVG contains `<script>` element - some elements have an `on*` attribute (event handler) If something from the list is found in SVG, minifyStyles decides that style removal is unsafe. You can force removal by setting `usage.force` option t…	lahmatiy	GreLI
679	2017-03-16 08:34:38	I understood the problem. Unused styles removal feature were introduced in PR #640. But it's not released yet. @GreLI When are you planning publish a new version?	lahmatiy	GreLI
679	2017-03-16 09:00:10	@lahmatiy thanks for the extra info. Neithier of those exceptions are true for the SVG i'm attempting to minify. Here's what I've tried: `svgo 1.svg 1.min.svg --pretty --enable=minifyStyles --config '{"plugins":[{"minifyStyles":{"usage":{"force":true}}}]}'` Here are the before and after shots. Before: [Fat file](http://pastebin.com/raw/6Znrpmp0) After: [Minified(ish)](http://pastebin.com/raw/F1p6…	ianchadwick	GreLI
679	2017-03-16 09:00:10	@lahmatiy thanks for the extra info. Neithier of those exceptions are true for the SVG i'm attempting to minify. Here's what I've tried: `svgo 1.svg 1.min.svg --pretty --enable=minifyStyles --config '{"plugins":[{"minifyStyles":{"usage":{"force":true}}}]}'` Here are the before and after shots. Before: [Fat file](http://pastebin.com/raw/6Znrpmp0) After: [Minified(ish)](http://pastebin.com/raw/F1p6…	ianchadwick	lahmatiy
679	2017-03-16 09:12:24	@ianchadwick Do you use version from npm or github master? Version on npm hasn't unused style removal feature. Wait for upcoming release or try version from master. > If by performance you mean speed of conversion this is a complete non issue for me. I guess @GreLI misunderstood you, because mentioned issued #592 doesn't relate to your problem.	lahmatiy	GreLI
679	2017-03-16 09:26:38	@lahmatiy npm... just tried from master and it's working as expected. Thank you!!!	ianchadwick	lahmatiy
659	2017-02-13 16:04:48	Thanks @AprilArcus @GreLI	Matt-Butler	GreLI
659	2017-02-13 16:04:48	Thanks @AprilArcus @GreLI	Matt-Butler	AprilArcus
657	2017-01-31 23:58:23	@GreLI The "hackish"ness is what gets introduced by [surprise] Adobe! Both tests pass though. If you specify a `.class` (i.e. a layer name beginning with a `.` or an `#id` [layer name beginning with a `#`]), then once that SVG is exported from Illustrator, for some reason these become `_x2E_` instead of `.`, and `_x23_` in place of `#`… The idea here is that it's useful to be able to specify whic…	danielbayley	GreLI
655	2017-02-25 20:44:27	@GreLI by putting hasStyleOrScript in the config, it allows to make sure a new one is there when running a new instance of SVGO. Without this change, the flag is really global even with a new instance of SVGO https://github.com/svg/svgo/pull/655/commits/bcd908691f41b9e300e499d25967d3bb3e2a453f#diff-2b80c20a2dbfb8e48fe3a26d26111ddaR13 it could be possible to make this plugin in full mode like clea…	caub	GreLI
655	2017-03-12 00:24:22	I think @caub is right that the usage of global variables may be problematic elsewhere as well. For example, in the "removeUselessDefs" plugin, a global 'defs' variable is reassigned various times throughout the plugin's execution. When the plugin exits, the variable will continue to hold a reference to its current value. In this case, I don't think there will be any behavior changes... however, …	alexjlockwood	caub
648	2017-01-30 01:31:11	Thanks for taking a look @GreLI ## Motivation The purpose of submitting this PR is to clean up id attributes in SVG files by converting those id attributes to class attributes. If you include an SVG file with an id attribute more than once into an HTML file, that file has become invalidated because an id attribute needs to be unique. ## Application Design tools like [Sketch](https://www.sketchapp…	baldwmic	GreLI
641	2017-01-12 15:26:53	Nicely done, @elrumordelaluz! This would also address #598 :)	waldyrious	elrumordelaluz
640	2017-01-12 12:01:54	@GreLI - Plugins are merged - Enabled by default - Doesn't remove unused styles when document has a <script> element or on* attribute. `usage.force` option to force removal - Now it's ok. Feel free to make up a code style and related after merge ;)	lahmatiy	GreLI
638	2017-01-09 11:25:19	@caub the fact that there is a `<path>` with attribute `fill` and the value `none` doesn't means is useless, since `fill=none` is useful to show the `stroke` and so on. I think because of this, the author (@deepsweet) checks if there is an attribute `fill` but with value different than `none` [here](https://github.com/svg/svgo/blob/master/plugins/removeUselessStrokeAndFill.js#L38)	elrumordelaluz	caub
637	2016-12-29 12:14:24	@AlimovSV thanks, waiting for SVGO new version to be released	ganlanyuan	AlimovSV
636	2017-01-12 14:00:20	Thanks a lot @elrumordelaluz ! This might not be the prettiest of CLI-interactions, but it does exactly what I was looking for! I'm gonna close this issue. If others could find it useful to see this improved, I think a new issue should be opened for that.	jkelstrup	elrumordelaluz
608	2016-10-04 12:40:58	@GreLI: didn't looked into the pull requests first. We needed it, so I wrote it and thought I should wrap things up and make a PR here. So if you don't need the plugin, should I create a separate PR for the docs update only?	JonathanStoye	GreLI
604	2016-09-27 09:49:30	@GreLI this works only for built-in plugins - how do I load/add my custom one with a predefined name like `callbackOnDefinedFill`?	joscha	GreLI
604	2016-09-27 12:44:09	@GreLI Yes, sure, but your code: does not pass the plugin in anywhere - apart from the `plugins` array not even taking a named key like that. If I assume you meant: which would be allowed by SVGO, it still would just be a plain JSON object with a key named `callbackOnDefinedFill`, but the plugin has not been loaded.	joscha	GreLI
604	2016-09-27 13:04:22	OK, I will just use `Object.assign` for now then, thank you @GreLI!	joscha	GreLI
602	2016-09-21 16:06:23	@GreLI Some of us are not afforded the opportunity to use .12+. A build server I am required to use is locked in at .10 for instance. A change from .10 for a lot of people is just not feasible whereas bumping this package by a major release so that we can be stuck in our archaic ways would not require much effort.	pmwisdom	GreLI
602	2016-09-22 15:02:48	@GreLI so let's use semver? every breaking change is a major bump (positive integers are still free), every new feature is a minor and every fix is a patch. well, 4 years ago this was not so popular :) v1.0.0 FTW.	deepsweet	GreLI
602	2016-09-22 18:02:54	@deepsweet, was thinking about it too. I think yeah, it's mature enough. Most bugs fixed, but what disturbs me is that SVGO still doesn't understand CSS.	GreLI	deepsweet
602	2016-09-22 18:17:22	@GreLI supporting CSS in its basic form could be v1.1 or whatever minor version bump if it doesn't break backward compatibility or something. so imo it's time for 1.0 for sure.	deepsweet	GreLI
602	2016-09-22 18:19:47	@deepsweet right.	GreLI	deepsweet
602	2016-09-26 18:19:10	greenkeeper has been working hard :) builds are so green now. @GreLI could you please revert a part of commits prior to Node.js version dropping, then publish `0.7.1` (this will fix builds), then apply "breaking changes" again and publish it as `1.0.0`? it seems like we still have to do something regardless the semver discussion.	deepsweet	GreLI
602	2016-09-26 19:13:52	@deepsweet, yep, will do.	GreLI	deepsweet
598	2016-09-27 09:28:28	@waldyrious, you can pass config in a form of JSON in cli: but yeah, I agree it's clumsy. Suggestions are welcome!	GreLI	waldyrious
592	2016-10-06 14:34:02	Ah okay, thanks for the quick response @strarsis :)	zakness	strarsis
592	2016-10-10 17:16:23	@strarsis there is one caveat with the PR to juice. Since version 3 it requires Node.js >= 4, while svgo works on 0.10 and higher (and there were complains recently when it was bumped to 0.12, so I've reverted changes). If you update dependency on juice you will not able to use the plugin on lower Node.js versions.	GreLI	strarsis
592	2016-12-12 19:45:05	@alexjlockwood: The recent css-select has to be [released to npm](https://github.com/fb55/css-select/issues/72). Also @GreLI has to review and possibly remark/fix things. My own guess is that this is merged quite soon after css-select has been released.	strarsis	GreLI
592	2017-01-18 18:22:45	@laurentvd: You can already use it by installing svgo from this PR branch (see instructions further above). Currently not the latest [css-select](https://github.com/fb55/css-select/issues/72) release is used but a newer commit because of features/API that are required for its usage in svgo. @GreLI: This PR can't/shouldn't be merged into svgo with a [github commit](https://github.com/strarsis/svgo…	strarsis	GreLI
592	2017-01-19 10:42:26	@strarsis thanks and yes I read those instructions (which work fine). The thing is - however - that I'm using a package which uses a package which uses `svgo` ;-) You probably see my problem there. I'll wait for it to be merged, was just curious on the timeline for this.	laurentvd	strarsis
592	2017-02-05 16:58:30	@GreLI : Now this could be merged, any changes required?	strarsis	GreLI
592	2017-02-06 00:08:21	@GreLI: I can separate the code for _css selection_ and for the _inline styles plugin_ in two PRs if necessary?	strarsis	GreLI
592	2017-03-20 22:17:07	@GreLI All tests are passing.	strarsis	GreLI
592	2017-03-21 17:38:52	@lahmatiy: I am not sure whether this is really worth the performance improvements, but one could try to pass the css-tree parsed selector tokens directly to css-select instead first translating it to a string and letting css-select parse it back to its own tokens (https://github.com/fb55/css-select/blob/e109d4b3668354542c806a6b652410f135d679ae/lib/compile.js#L33 and https://www.npmjs.com/package…	strarsis	lahmatiy
592	2017-03-21 18:12:04	@strarsis It's not clear to me what you're asking for. Question about the performance gain? I don't think it's a bottleneck. And converting to `css-what` format is overengineering.	lahmatiy	strarsis
589	2016-09-02 15:01:23	Thanks for clarifying, @GreLI. Turns out that my issue was actually the `cleanupIDs` plugin running before the `removeElementsByAttr`—which I had configured to remove an element by ID but by that time the ID had already been removed. Easy fix was to explicitly declare the `cleanupIDs` plugin in my config _after_ the `removeElementsByAttr` plugin. I wonder if it's worth giving `removeElementsByAtt…	elidupuis	GreLI
570	2016-07-27 20:19:16	great @GreLI, thanks for the reply. Is there any _doc_ about `--multipass` (didn't foud in README) or at least how to use in node (no CLI)? thanks again,	elrumordelaluz	GreLI
570	2016-07-27 20:42:55	@elrumordelaluz Check [the `svgo` executable](https://github.com/svg/svgo/blob/9f545d2/lib/svgo/coa.js#L215-L219), although that's not docs.	derhuerst	elrumordelaluz
565	2016-07-07 22:58:13	@GreLI Any suggestions on a configuration format for allowing more flexible element selectors? Are there other plugins that use a CSS-like selector format?	elidupuis	GreLI
564	2016-08-22 11:15:02	@GreLI would you be happy for a contribution adding this ability?	gampleman	GreLI
563	2016-11-11 19:52:34	Consider this example @GreLI. This defs/mask/use structure is typical of some graphics programs output like Illustrator or Sketch. With IDs: Optimized by inlining referenced element:	themadcreator	GreLI
557	2016-06-29 09:33:46	@GreLI @kevinSuttle Because the `:` is used by this script as an element search it conflicts with attributes that have `:` in them. So for example I want to remove the attribute: `xmlns:xlink` from the `svg` element but because it sees that `:` it tries to remove `xlink` from the `xmls` element which doesn't exist. That make sense?	iamdriz	GreLI
557	2016-07-05 10:00:04	@GreLI That causes it to try and remove an `xlink` attribute from an `<xmlns>` element (which doesn't exist!). The problem is that the `:` colon is used as a prefix to choose which element to apply the search and in this case the attribute itself contains the prefix so confuses SVGO.	iamdriz	GreLI
555	2016-09-20 16:01:04	@ben-eb Thanks! Let's close this in favor of #436 because that issue fits better.	derhuerst	ben-eb
535	2016-11-20 10:28:50	@GreLI An example: A parameter that accepts a string or a text file to append as header would fit my needs.	nt1m	GreLI
535	2016-11-20 10:35:07	@GreLI I'd be fine with having to regenerate the header every time SVGs are cleaned. The exclamation point is a good idea though.	nt1m	GreLI
521	2016-03-21 18:48:48	@scurker Seems like it would, thank you! Hope this gets merged in.	doot0	scurker
521	2016-03-21 19:24:30	@GreLI Correct, it'll convert both allowing you to convert colors for everything within css: However, I could see potentially wanting more granular control over paths vs strokes. Are there any other examples of plugins that allow you to pass in an array of options?	scurker	GreLI
505	2016-04-14 11:39:56	@GreLI got the same issue with [gulp-svgmin](https://github.com/ben-eb/gulp-svgmin). My config looks like:	bm2u	GreLI
504	2016-02-23 15:04:26	Hey, Thanks for the response. Essentially, instead of dynamically building a string which points to an unknown-until-runtime location in the `plugins` folder, all plugins which could potentially be needed should be required upfront and then only worked upon if needed. I might be able to provide a PR at some point, but need to do some reading to make sure it works as expected. I'll end up doing th…	MeoMix	MeoMix
450	2016-02-29 01:30:49	@GreLI #242 is about changing the hardcoded indentation value (to 2 spaces from 4), not making indentation configurable as with this issue/suggestion. Ultimately I would like to see configurable `--pretty` indentation via a CLI argument, defaulting to `.editorconfig` and finally falling back to 2 spaces. See https://github.com/svg/svgo/issues/507.	jaydenseric	GreLI
442	2016-09-08 17:50:42	@GreLI AFAIK a namespace prefix is only valid if the svg has a xmlns binding that prefix to a unique DTD. So if svgo removes the xmlns, it should also remove the corresponding prefix from the elements/attributes, otherwise the svg file is invalid (I'm not 100% sure on this, but that's my understanding). In any case, according to the [inkscape wiki](http://wiki.inkscape.org/wiki/index.php/Inkscape…	waldyrious	GreLI
436	2015-10-23 13:55:06	@GreLI Any thoughts?	TrySound	GreLI
436	2015-10-23 15:37:18	@GreLI You can firstly just make svgo-cli which will be dependent on svgo. Dependencies will be deduped.	TrySound	GreLI
436	2015-10-24 11:08:58	@GreLI For you it's not a big issue. For us yes. Web should be small in every ways.	TrySound	GreLI
417	2015-11-08 17:54:02	@GreLI Thanks!	TrySound	GreLI
411	2015-08-03 22:29:04	@waldyrious Yes this looks like what I was thinking off ...	Quentie	waldyrious
411	2016-09-14 11:20:18	@GreLI a single curve is 3 times larger than a single line, but to get even an approximation to such a curve, one would need multiple lines, not 1. So for similar geometry, whether it's represented as curves or lines, actually the lines version occupies much more space. Of course, simplifying curves (which can at least make a reasonable attempt at preserving the shape of the curve while using les…	waldyrious	GreLI
404	2015-08-04 17:55:28	@GreLI we (@snorripall and myself) did that and our iconmoon fonts work — it's because all the content of svg fonts is in `<defs>`.	ThisIsMissEm	GreLI
399	2015-10-07 13:08:38	I also have a use case where I need to copy the contents of CSS classes in `<style>` blocks outputted by Illustrator/Photoshop into attributes to make them work with SVG Symbol sprite sheets. The plugin @GreLI mentions (convertStyleToAttrs #427) makes it a lot easier, but there is still a manual step of copying the classes in the `<style>` blocks into style attributes. Would it make sense if ther…	ianmcgregor	GreLI
399	2015-10-14 08:37:25	@GreLI Thank you for your answer. Do you also have some infos about the unnecessary `<g id="foo">` wrapper?	m5o	GreLI
396	2015-07-07 01:07:10	Thanks @GreLI - I noticed the build has broken on this change - I was intending to fix that error this morning. Is that something you can fix easily?	bradbarrow	GreLI
396	2015-08-06 01:39:58	Hey @GreLI what's the plan looking like for this change?	bradbarrow	GreLI
390	2015-07-05 06:27:56	So, @GreLI, what's your decision?	Kreozot	GreLI
390	2015-08-18 07:42:57	Hello! @GreLI! Anybody!	Kreozot	GreLI
383	2015-06-12 14:48:00	Hello, I confirm that @GreLI 's commit solves the fix, but doesn't seem to be released yet. when do you think it will be ? thanks	swisstofu	GreLI
369	2015-05-24 22:46:58	Sounds good. Thanks for the information @GreLI :D	stevemao	GreLI
368	2016-11-16 20:16:57	@GreLI @dnewcome I'd be interested in seeing this functionality supported, if not in the `convertShapeToPath` plugin then some other plugin. (It seems to make sense in this plugin however, based on the name.) Any chance we could resurrect this somewhere?	src-code	GreLI
368	2017-03-12 21:52:02	@GreLI as someone starting to write a program with both "svg" and "optimize" in the name and considering attempting to implement it as a svgo plugin, I want to comment here that "file size" is not the only thing that might be optimized. "more bytes which is opposite to purpose of optimization" is a very narrow interpretation.	sparr	GreLI
364	2015-06-05 16:51:13	For @waldyrious:	a-x-	waldyrious
344	2015-04-16 20:32:36	@GreLI - Here's one of the more simplistic examples of what I'm trying to achieve. If there's already a pre-existing plugin combination that will produce this, please let me know! ## Original ## Flattened (no `transform` on `concept_badge_complete` group)	booleanbetrayal	GreLI
338	2015-04-06 11:57:04	@GreLI please release a new version when you feel like it's ready :) I'll retest immediately.	iliakan	GreLI
316	2017-03-14 12:46:36	I get the same error when using @betsydupuis' code, but it works when you add the width and height attributes like this:	TadWohlrapp	betsydupuis
316	2017-03-14 15:48:10	@GreLI, you're right. I confused it with https://jakearchibald.github.io/svgomg/ where the error currently occurres. Sorry for the mixup, I might have had too many tabs open at once.	TadWohlrapp	GreLI
306	2015-02-02 03:00:23	@GreLI I don’t really understand your comment; could you please explain? I was saying that svgo changes the MIME types for SVGs on my machine with the `svgo` command. I don’t understand how this is an OS issue.	dangodev	GreLI
300	2015-01-19 11:32:42	@GreLI, ok, thank you.	isqua	GreLI
293	2015-03-19 22:46:06	@littlefyr I do like your point of "maximum significant digits", but as @GreLI pointed out, a GCD is very infrequent in most realistic applications. I'm having some difficulty understanding the relevance of your comments as it pertains to this particular feature request. While I understand and agree that modifying values is a delicate procedure, and that extra care must be taken to ensure that al…	joeyhoer	GreLI
293	2015-03-20 16:49:18	@joeyhoer I'm piggy backing on your issue because what I am suggesting is effectively the same. While its true, as @GreLI says, that you would need to have a viewBox in order to do that, the viewBox only defines the coordinate of the viewport. If no viewBox is defined, you can use `viewbox="0 0 width height"`. One way to do this is to divide by a sufficient power of 10 that makes all the values b…	littlefyr	GreLI
289	2014-12-16 16:12:40	@MariusRumpf that was indeed the issue for me as well - good find. I had the gulp-imagemin wrapped in a gulp-cache which is what was throwing me off. @GreLI feel free to close this issue as a problem with "idiot user" :)	xsegrity	GreLI
285	2014-12-09 15:09:36	@GreLI pretty sure http://www.youtube.com/watch?v=BTUbrcVd10U to repreat (OS X):	H1D	GreLI
284	2014-12-12 13:39:12	@GreLI I've improved `--multipass` in #263, but there's no released version with it yet	dfilatov	GreLI
284	2014-12-12 16:02:14	@dfilatov #263 didn't solve this issue	H1D	dfilatov
283	2015-10-05 14:37:12	@GreLI Thank you, it's okay :)	LeG3nDz	GreLI
278	2015-02-11 15:34:58	@GreLI @deepsweet Any reason why this hasn't been accepted yet?	sebdeckers	deepsweet
274	2015-03-31 15:26:58	just verified! thanks @GreLI !	booleanbetrayal	GreLI
272	2014-11-14 01:16:19	Hi @GreLI - the sample file is not enough information? You cannot reproduce?	keithkml	GreLI
266	2014-11-10 08:31:42	Thanks for your input @GreLI. In my case, I have to clean those attributes whatsoever, but it's a good thing to remember !	raphdg	GreLI
263	2014-12-24 09:04:15	@GreLI What stops you from release a minor version with this fix?	dfilatov	GreLI
263	2015-02-18 20:00:46	@GreLI how about (help wanted) Label in issues ?	Yeti-or	GreLI
258	2014-11-04 11:48:20	@GreLI Could you release a version with this option?	dfilatov	GreLI
220	2014-08-02 11:25:49	Yeah, I guess @roadhump is right — there is no need in additional plugin.	GreLI	roadhump
202	2016-09-23 22:20:57	@DanielMazurkiewicz @GreLI How to specify prefix using bash console?	NeXTs	DanielMazurkiewicz
197	2014-11-19 08:47:37	@GreLI Is it possible to use custom plugins that are not in svgo included? I need to run very specific plugins and wonder how I can accomplish this.	stravid	GreLI
196	2015-03-23 18:36:29	@bennyschudel Nice, thanks. But I think there needs to be a check so that nested svgs do not lose their dimension attributes. E.g. Nested svg is well-provided for in the spec and sometimes essential: http://www.w3.org/TR/SVG/coords.html#EstablishingANewViewport @GreLI how to check that an `<svg>` is rootmost within the syntax tree? Lastly, I think we should consider renaming this to something lik…	albell	GreLI
196	2015-03-23 18:36:29	@bennyschudel Nice, thanks. But I think there needs to be a check so that nested svgs do not lose their dimension attributes. E.g. Nested svg is well-provided for in the spec and sometimes essential: http://www.w3.org/TR/SVG/coords.html#EstablishingANewViewport @GreLI how to check that an `<svg>` is rootmost within the syntax tree? Lastly, I think we should consider renaming this to something lik…	albell	bennyschudel
196	2015-03-24 11:42:56	> @GreLI how to check that an <svg> is rootmost within the syntax tree? For now it'd be something like `item.parentNode.elem == '#document'`. May be it would be better to add a method to API.	GreLI	GreLI
183	2014-08-02 14:21:42	Hi, @GreLI. I updated [the comment](https://github.com/svg/svgo/pull/183#issue-27220049) to explain this PR in detail.	shinnn	GreLI
177	2016-10-28 04:15:32	Hi @GreLI I'm also struggling with large SVG files. Previously I used 0.5.0 which was able to handle my large SVG files (30-40MB) in 30-50 seconds. However, later versions (since 0.5.1) it would be just stuck there. It took too long to wait so I didn't see any error. On the other hand, the release notes of 0.5.1 is missing. Would you please point out what have been changed since 0.5.0?	huantingchen	GreLI
177	2016-10-28 15:13:29	@GreLI Thanks for pointing it out. Just tried and it worked well.	huantingchen	GreLI
174	2014-10-17 20:34:19	@GreLI Mind showing me what this command looks like?	grayghostvisuals	GreLI
174	2014-10-17 20:44:11	@GreLI You get all the beers good sir! :beers:	grayghostvisuals	GreLI
174	2014-10-18 09:47:29	@GreLI Yes.. but it used to work without specifying the output folder.. as it works with a single file and it overrides if you don't specify the output..	lipis	GreLI
171	2014-11-05 23:23:45	@GreLI Thanks so much for the quick response! After taking a look at the docs, things made much more sense and I was able to get everything working correctly. To your point that several plugins use this option, my issue was actually with the convertPathData plugin, so good call on keeping an eye out for that.	BlakePetersen	GreLI
171	2016-07-27 08:52:16	Thanks @GreLI, you saved my time. List of all related plugins in my config here:	hayatbiralem	GreLI
168	2014-01-08 19:57:33	@deepsweet That's great news! (The above test case is on the latest v0.4.3.)	espadrine	deepsweet
168	2014-01-08 20:04:21	@deepsweet yep, didn't see this issue @staabm added in #165	silentroach	deepsweet
162	2014-11-02 21:57:39	@GreLI The original repo was deleted but the actual flags are in one of my repos now.. I updated the links	lipis	GreLI
153	2014-01-13 18:19:18	@GreLI Thanks for the answer I found out myself so I deleted my comment. In case anybody is wondering it was "Is it correct to assume circles to get converted to paths?"	Enome	GreLI
153	2014-01-13 18:38:50	@GreLI argh, I meant "don't get converted to paths". My svg knowledge is a bit limited but I thought at first this plugin would convert my complex icons into one path. After checking the source code of the plugin I now understand that it's converting each shape into a path to create a smaller svg file. Sorry for the confusion. The reason why I wanted one path is is because the MVC framework I am …	Enome	GreLI
151	2015-07-18 17:00:31	i am, i'll open another ticket and provide detailed information and reference this issue. thanks @GreLI	pruett	GreLI
87	2016-09-09 08:25:31	bingo. @GreLI ,	atwood-cai	GreLI
71	2012-12-12 11:09:58	@deepsweet Tbh reading the text is easy. It's just that quickly replacing a path mess is a PITA, at least in Inkscape it is. Tedious deluxe. @johan sorry that diff looked like the text was split. Looking on the Webpage, it looks fine:	kaihendry	deepsweet
67	2015-01-19 21:12:50	> But probably in future it will crop path elements outside viewport. Hi, That, along with removing elements that are invisible/hidden behing opaque elements, would be heaven indeed! Thanks for all your great work, @GreLI! Regards Mateusz	paperboyo	GreLI
60	2015-01-19 16:59:49	@GreLI that plugin was done by [my request](https://github.com/svg/svgo/blob/master/plugins/transformsWithOnePath.js#L4) and is not as flexible, as suggested in this ticket. Snapsvg also is not related to this ticket anyhow. Anyway, there is [svgpath](https://github.com/fontello/svgpath) to do this job.	puzrin	GreLI
19	2012-10-23 19:31:58	@deepsweet, please handle `viewBox` carefuly and remove it only when its values are equal to `width` and `height` ones. But you're probably aware of this. @GreLI, could you please provide test cases with viewBox and scaling relations?	pepelsbey	GreLI
19	2012-10-23 19:31:58	@deepsweet, please handle `viewBox` carefuly and remove it only when its values are equal to `width` and `height` ones. But you're probably aware of this. @GreLI, could you please provide test cases with viewBox and scaling relations?	pepelsbey	deepsweet
687	2017-03-23 13:24:43	@caub thanks for catching it @GreLI Why tests were green?	Yeti-or	GreLI
687	2017-03-23 13:24:43	@caub thanks for catching it @GreLI Why tests were green?	Yeti-or	caub
685	2017-03-23 13:16:28	@caub could you explain where is the typo ?	Yeti-or	caub
659	2017-02-11 14:36:18	Yep, multipass literally runs SVGO several times with all its plugins. Probably, it worth consider for class duplication checking before applying. /cc @AprilArcus.	GreLI	AprilArcus
650	2017-01-20 21:10:50	cc @GreLI @steveoriol similar but different to #373 found in [v0.6.6](https://github.com/svg/svgo/releases/tag/v0.6.6) I'm building a loading icon that animates endlessly by starting at 0 and continue when the last animation is complete. However the optimization seems to - ignore the second value in the begin - doesn't consider the id as being used - the id is dropped from the last animation Exam…	swilliamset	GreLI
638	2017-01-09 11:25:19	@caub the fact that there is a `<path>` with attribute `fill` and the value `none` doesn't means is useless, since `fill=none` is useful to show the `stroke` and so on. I think because of this, the author (@deepsweet) checks if there is an attribute `fill` but with value different than `none` [here](https://github.com/svg/svgo/blob/master/plugins/removeUselessStrokeAndFill.js#L38)	elrumordelaluz	deepsweet
614	2016-10-14 18:23:53	This fixes #504. There are definitely pros and cons to doing this, and am interested to hear your thoughts on what is best for the svgo project. My opinion, of course, is that this the pros outweigh the cons, but I can see the other side too. **Pros:** 1. This makes svgo compatible with JSPM. Up until now, anybody who uses jspm and depends on svgo (directly or indirectly) has to create a configur…	joeldenning	MeoMix
612	2016-11-04 00:52:10	@GreLI is there anything I can do to get this merged?	joscha	GreLI
608	2016-10-06 16:22:54	@strarsis are you still working on #592?	katspaugh	strarsis
574	2016-11-24 11:01:27	@adamdicarlo It might be caused by .yarnclean file. This file include `.*.yml`, when you yarn install, match files will be ignore.	blade254353074	adamdicarlo
445	2015-11-18 13:14:44	@GreLI Is there something wrong with this pull request? Any opinion?	phihag	GreLI
436	2015-10-23 21:45:38	After reading @sindresorhus' reasoning on this (https://github.com/sindresorhus/ama/issues/17#issuecomment-117860283) I thought it was a good practice to have a separate CLI. It makes sense for those wrapper modules that will not make use of the command line, and therefore don't need the dependencies. This way the package is leaner overall. :smile: The why is simple; extra calls to npm & more to …	ben-eb	sindresorhus
424	2015-11-26 11:06:44	@GreLI What's your stance on that one? Would it make sense if not by default, being able to pass an argument for it?	lipis	GreLI
417	2015-09-06 22:15:07	/cc @GreLI	TrySound	GreLI
405	2015-07-18 17:11:23	In reference to #151 I seem to be experiencing similar issues when optimizing an .svg exported with Sketch. Below are the details of the output. One note, I have enabled a compact svg export from Sketch with the following setting: Initial (pre-svgo optimized) export from Sketch provides the following: The resulting image: ![screen shot 2015-07-18 at 1 06 21 pm](https://cloud.githubusercontent.com…	pruett	GreLI
311	2015-03-30 17:22:22	This would help with SVGOMG, where I keep a clone to avoid having to reparse the SVG per settings change. I'm currently doing really hacky things & the `parentNode` change [broke the hack](https://github.com/jakearchibald/svgomg/blob/master/src/js/svgo-worker/main.js#L66). I'm happy to create `JsAPI.prototype.clone` for this - any objections @GreLI?	jakearchibald	GreLI
284	2014-12-12 13:34:55	/cc @dfilatov	GreLI	dfilatov
279	2014-12-03 15:44:23	I think this need to be fixed by excluding `foreignObject` while traversing svg tree not in plugins. @GreLI what do u think?	Yeti-or	GreLI
278	2014-11-26 20:21:32	@deepsweet Looks like Simplify.js is not supported on Node 0.8. Any chance of dropping that old version?	sebdeckers	deepsweet
278	2014-11-27 03:14:18	yeah, I think that we can drop v0.8. @GreLI if you'll decide to merge this plugin please drop 0.8 [here](https://github.com/svg/svgo/blob/master/package.json#L56) and [here](https://github.com/svg/svgo/blob/master/.travis.yml#L4).	deepsweet	GreLI
278	2015-02-11 15:34:58	@GreLI @deepsweet Any reason why this hasn't been accepted yet?	sebdeckers	GreLI
271	2014-11-13 05:44:14	@GreLI We don't need `enable-background` if we have no <filter>'s what do you think?	Yeti-or	GreLI
202	2016-09-23 22:20:57	@DanielMazurkiewicz @GreLI How to specify prefix using bash console?	NeXTs	GreLI
180	2014-05-21 16:32:12	@deepsweet could you push a new version of svgo on npm that integrates these changes?	pgherveou	deepsweet
180	2014-06-25 14:57:46	@deepsweet Bump. I would appreciate this getting on npm greatly too :)	rasmusfl0e	deepsweet
179	2014-03-26 15:28:03	hey @deepsweet is it possible to merge that into the next release? otherwise the removeTitle plugin is not working properly	bennyschudel	deepsweet
168	2014-01-08 19:54:06	@silentroach, is this was fixed in #165/#166 as well? if so, it will be available in the next patch version.	deepsweet	silentroach
96	2014-05-19 05:01:14	@deepsweet is this actually fixed? running through the default 0.4.4 config, input: output: or is svg unable to rewrite + merge the second path?	bcherny	deepsweet
