# Supplementary material for: Status, identity, and language: A study of issue discussions in GitHub
Source: PLoS One. 2019 Jun 14;14(6):e0215059. doi: 10.1371/journal.pone.0215059 (PMC6568400; doi:10.1371/journal.pone.0215059)
Supplement: S2 Data — (ZIP) [file pone.0215059.s003.zip › sample_46_projs_issues/svg_svgo/issue_first_in.csv]

174	lipis	2014-10-18 09:47:29
174	grayghostvisuals	2014-10-17 20:34:19
179	bennyschudel	2014-03-26 15:28:03
151	pruett	2015-07-18 17:00:31
602	pmwisdom	2016-09-21 16:06:23
602	GreLI	2016-09-22 18:02:54
602	deepsweet	2016-09-22 15:02:48
369	stevemao	2015-05-24 22:46:58
368	sparr	2017-03-12 21:52:02
368	src-code	2016-11-16 20:16:57
177	huantingchen	2016-10-28 04:15:32
589	elidupuis	2016-09-02 15:01:23
411	Quentie	2015-08-03 22:29:04
411	waldyrious	2016-09-14 11:20:18
67	paperboyo	2015-01-19 21:12:50
640	lahmatiy	2017-01-12 12:01:54
521	doot0	2016-03-21 18:48:48
521	scurker	2016-03-21 19:24:30
396	bradbarrow	2015-07-07 01:07:10
306	dangodev	2015-02-02 03:00:23
535	nt1m	2016-11-20 10:28:50
404	ThisIsMissEm	2015-08-04 17:55:28
655	alexjlockwood	2017-03-12 00:24:22
655	caub	2017-02-25 20:44:27
60	puzrin	2015-01-19 16:59:49
285	H1D	2014-12-09 15:09:36
338	iliakan	2015-04-06 11:57:04
180	rasmusfl0e	2014-06-25 14:57:46
180	pgherveou	2014-05-21 16:32:12
271	Yeti-or	2014-11-13 05:44:14
445	phihag	2015-11-18 13:14:44
197	stravid	2014-11-19 08:47:37
659	GreLI	2017-02-11 14:36:18
659	Matt-Butler	2017-02-13 16:04:48
564	gampleman	2016-08-22 11:15:02
436	TrySound	2015-10-23 13:55:06
436	ben-eb	2015-10-23 21:45:38
171	hayatbiralem	2016-07-27 08:52:16
171	BlakePetersen	2014-11-05 23:23:45
614	joeldenning	2016-10-14 18:23:53
650	swilliamset	2017-01-20 21:10:50
19	pepelsbey	2012-10-23 19:31:58
648	baldwmic	2017-01-30 01:31:11
390	Kreozot	2015-07-05 06:27:56
405	pruett	2015-07-18 17:11:23
383	swisstofu	2015-06-12 14:48:00
300	isqua	2015-01-19 11:32:42
87	atwood-cai	2016-09-09 08:25:31
636	jkelstrup	2017-01-12 14:00:20
96	bcherny	2014-05-19 05:01:14
196	albell	2015-03-23 18:36:29
196	GreLI	2015-03-24 11:42:56
504	MeoMix	2016-02-23 15:04:26
283	LeG3nDz	2015-10-05 14:37:12
293	joeyhoer	2015-03-19 22:46:06
293	littlefyr	2015-03-20 16:49:18
424	lipis	2015-11-26 11:06:44
685	Yeti-or	2017-03-23 13:16:28
183	shinnn	2014-08-02 14:21:42
278	sebdeckers	2014-11-26 20:21:32
278	deepsweet	2014-11-27 03:14:18
592	lahmatiy	2017-03-21 18:12:04
592	strarsis	2016-12-12 19:45:05
592	laurentvd	2017-01-19 10:42:26
592	GreLI	2016-10-10 17:16:23
592	zakness	2016-10-06 14:34:02
263	Yeti-or	2015-02-18 20:00:46
263	dfilatov	2014-12-24 09:04:15
604	joscha	2016-09-27 09:49:30
565	elidupuis	2016-07-07 22:58:13
688	pklingem	2017-03-27 14:59:24
311	jakearchibald	2015-03-30 17:22:22
258	dfilatov	2014-11-04 11:48:20
505	bm2u	2016-04-14 11:39:56
284	H1D	2014-12-12 16:02:14
284	dfilatov	2014-12-12 13:39:12
284	GreLI	2014-12-12 13:34:55
612	joscha	2016-11-04 00:52:10
641	waldyrious	2017-01-12 15:26:53
687	Yeti-or	2017-03-23 13:24:43
220	GreLI	2014-08-02 11:25:49
608	katspaugh	2016-10-06 16:22:54
608	JonathanStoye	2016-10-04 12:40:58
266	raphdg	2014-11-10 08:31:42
399	m5o	2015-10-14 08:37:25
399	ianmcgregor	2015-10-07 13:08:38
162	lipis	2014-11-02 21:57:39
686	nym	2017-03-23 15:43:42
638	elrumordelaluz	2017-01-09 11:25:19
598	GreLI	2016-09-27 09:28:28
202	NeXTs	2016-09-23 22:20:57
450	jaydenseric	2016-02-29 01:30:49
279	Yeti-or	2014-12-03 15:44:23
637	ganlanyuan	2016-12-29 12:14:24
557	iamdriz	2016-06-29 09:33:46
364	a-x-	2015-06-05 16:51:13
555	derhuerst	2016-09-20 16:01:04
344	booleanbetrayal	2015-04-16 20:32:36
570	elrumordelaluz	2016-07-27 20:19:16
570	derhuerst	2016-07-27 20:42:55
289	xsegrity	2014-12-16 16:12:40
657	danielbayley	2017-01-31 23:58:23
316	TadWohlrapp	2017-03-14 12:46:36
442	waldyrious	2016-09-08 17:50:42
153	Enome	2014-01-13 18:19:18
274	booleanbetrayal	2015-03-31 15:26:58
679	lahmatiy	2017-03-14 16:28:25
679	ianchadwick	2017-03-16 09:00:10
71	kaihendry	2012-12-12 11:09:58
168	silentroach	2014-01-08 20:04:21
168	deepsweet	2014-01-08 19:54:06
168	espadrine	2014-01-08 19:57:33
272	keithkml	2014-11-14 01:16:19
417	TrySound	2015-09-06 22:15:07
563	themadcreator	2016-11-11 19:52:34
574	blade254353074	2016-11-24 11:01:27
