# Supplementary material for: Status, identity, and language: A study of issue discussions in GitHub
Source: PLoS One. 2019 Jun 14;14(6):e0215059. doi: 10.1371/journal.pone.0215059 (PMC6568400; doi:10.1371/journal.pone.0215059)
Supplement: S2 Data — (ZIP) [file pone.0215059.s003.zip › sample_46_projs_issues/svg_svgo/issue_comments_mentioned_NOCODE_FULLBODY.csv]

issue_num	datetime	body	login	mention_login
688	2017-03-27 14:59:24	@GreLI any chance you could cut a release for us now that this has been merged?	pklingem	GreLI
686	2017-03-23 15:43:42	@caub Totally width/height are not typically necessary. In my case, it allowed for just updating assets instead of deploying a new version of the app I'm working on. Had I not been time / deployment constrained, I would have used removeDimensions and set the dimensions in CSS ;-)	nym	caub
686	2017-03-25 07:55:35	@nym for doing something simple like this, I would do that: https://github.com/caub/svgo/blob/browser/test/browser.js#L38-L45 I've added .js2svg in lib/svgo.js then I can modify the result tree, remove attributes on svg, then stringify again and result2 is 25 chars shorter as expected You want to do the opposite, remove viewBox, but it's similar	caub	nym
679	2017-03-14 16:28:25	@GreLI but it does, not directly but via CSSO. @ianchadwick By default minifyStyles should remove unused styles based on usage data. There are few exceptions: - SVG contains `<script>` element - some elements have an `on*` attribute (event handler) If something from the list is found in SVG, minifyStyles decides that style removal is unsafe. You can force removal by setting `usage.force` option t…	lahmatiy	GreLI
679	2017-03-14 16:28:25	@GreLI but it does, not directly but via CSSO. @ianchadwick By default minifyStyles should remove unused styles based on usage data. There are few exceptions: - SVG contains `<script>` element - some elements have an `on*` attribute (event handler) If something from the list is found in SVG, minifyStyles decides that style removal is unsafe. You can force removal by setting `usage.force` option t…	lahmatiy	ianchadwick
679	2017-03-16 08:34:38	I understood the problem. Unused styles removal feature were introduced in PR #640. But it's not released yet. @GreLI When are you planning publish a new version?	lahmatiy	GreLI
679	2017-03-16 09:00:10	@lahmatiy thanks for the extra info. Neithier of those exceptions are true for the SVG i'm attempting to minify. Here's what I've tried: `svgo 1.svg 1.min.svg --pretty --enable=minifyStyles --config '{"plugins":[{"minifyStyles":{"usage":{"force":true}}}]}'` Here are the before and after shots. Before: [Fat file](http://pastebin.com/raw/6Znrpmp0) After: [Minified(ish)](http://pastebin.com/raw/F1p6…	ianchadwick	GreLI
679	2017-03-16 09:00:10	@lahmatiy thanks for the extra info. Neithier of those exceptions are true for the SVG i'm attempting to minify. Here's what I've tried: `svgo 1.svg 1.min.svg --pretty --enable=minifyStyles --config '{"plugins":[{"minifyStyles":{"usage":{"force":true}}}]}'` Here are the before and after shots. Before: [Fat file](http://pastebin.com/raw/6Znrpmp0) After: [Minified(ish)](http://pastebin.com/raw/F1p6…	ianchadwick	lahmatiy
679	2017-03-16 09:12:24	@ianchadwick Do you use version from npm or github master? Version on npm hasn't unused style removal feature. Wait for upcoming release or try version from master. > If by performance you mean speed of conversion this is a complete non issue for me. I guess @GreLI misunderstood you, because mentioned issued #592 doesn't relate to your problem.	lahmatiy	ianchadwick
679	2017-03-16 09:12:24	@ianchadwick Do you use version from npm or github master? Version on npm hasn't unused style removal feature. Wait for upcoming release or try version from master. > If by performance you mean speed of conversion this is a complete non issue for me. I guess @GreLI misunderstood you, because mentioned issued #592 doesn't relate to your problem.	lahmatiy	GreLI
679	2017-03-16 09:26:38	@lahmatiy npm... just tried from master and it's working as expected. Thank you!!!	ianchadwick	lahmatiy
659	2017-02-13 16:04:48	Thanks @AprilArcus @GreLI	Matt-Butler	GreLI
659	2017-02-13 16:04:48	Thanks @AprilArcus @GreLI	Matt-Butler	AprilArcus
657	2017-01-31 23:58:23	@GreLI The "hackish"ness is what gets introduced by [surprise] Adobe! Both tests pass though. If you specify a `.class` (i.e. a layer name beginning with a `.` or an `#id` [layer name beginning with a `#`]), then once that SVG is exported from Illustrator, for some reason these become `_x2E_` instead of `.`, and `_x23_` in place of `#`… The idea here is that it's useful to be able to specify whic…	danielbayley	GreLI
657	2017-02-20 17:51:33	@danielbayley yeah i could see this being quite useful for developers working with SVGs exported from Adobe Illustrator. It would be great if we could write plugins like #564 describes that could hook into the `svgo` functionality without needing to fork the entire repo. if someone made progress on #564 that might help our PR's find a home that makes more sense	baldwmic	danielbayley
655	2017-02-25 20:44:27	@GreLI by putting hasStyleOrScript in the config, it allows to make sure a new one is there when running a new instance of SVGO. Without this change, the flag is really global even with a new instance of SVGO https://github.com/svg/svgo/pull/655/commits/bcd908691f41b9e300e499d25967d3bb3e2a453f#diff-2b80c20a2dbfb8e48fe3a26d26111ddaR13 it could be possible to make this plugin in full mode like clea…	caub	GreLI
655	2017-03-12 00:24:22	I think @caub is right that the usage of global variables may be problematic elsewhere as well. For example, in the "removeUselessDefs" plugin, a global 'defs' variable is reassigned various times throughout the plugin's execution. When the plugin exits, the variable will continue to hold a reference to its current value. In this case, I don't think there will be any behavior changes... however, …	alexjlockwood	caub
648	2017-01-30 01:31:11	Thanks for taking a look @GreLI ## Motivation The purpose of submitting this PR is to clean up id attributes in SVG files by converting those id attributes to class attributes. If you include an SVG file with an id attribute more than once into an HTML file, that file has become invalidated because an id attribute needs to be unique. ## Application Design tools like [Sketch](https://www.sketchapp…	baldwmic	GreLI
641	2017-01-12 15:26:53	Nicely done, @elrumordelaluz! This would also address #598 :)	waldyrious	elrumordelaluz
640	2017-01-12 12:01:54	@GreLI - Plugins are merged - Enabled by default - Doesn't remove unused styles when document has a <script> element or on* attribute. `usage.force` option to force removal - Now it's ok. Feel free to make up a code style and related after merge ;)	lahmatiy	GreLI
639	2017-01-09 11:11:29	@erikdubois [`removeEmptyText`](https://github.com/svg/svgo/blob/master/plugins/removeEmptyText.js) (_active_ by default) didn't work for you?	elrumordelaluz	erikdubois
638	2017-01-09 11:25:19	@caub the fact that there is a `<path>` with attribute `fill` and the value `none` doesn't means is useless, since `fill=none` is useful to show the `stroke` and so on. I think because of this, the author (@deepsweet) checks if there is an attribute `fill` but with value different than `none` [here](https://github.com/svg/svgo/blob/master/plugins/removeUselessStrokeAndFill.js#L38)	elrumordelaluz	caub
637	2016-12-29 12:14:24	@AlimovSV thanks, waiting for SVGO new version to be released	ganlanyuan	AlimovSV
636	2017-01-12 11:29:42	@jkelstrup looking at the `coa` code seems that there's a way to pass a _config_ String `JSON` formatted. Something like (tested and it works for me): ` I think could be added into CLI helps.	elrumordelaluz	jkelstrup
636	2017-01-12 14:00:20	Thanks a lot @elrumordelaluz ! This might not be the prettiest of CLI-interactions, but it does exactly what I was looking for! I'm gonna close this issue. If others could find it useful to see this improved, I think a new issue should be opened for that.	jkelstrup	elrumordelaluz
636	2017-01-12 14:23:01	yes @jkelstrup, absolutely agree about > might not be the prettiest and > new issue should be opened for that.	elrumordelaluz	jkelstrup
632	2017-01-09 11:01:32	@nicothin`convertStyleToAttrs` plugin converts the `style` attribute form each node, not the classes referenced from `<style>` ~ [Example](https://github.com/svg/svgo/blob/master/plugins/convertStyleToAttrs.js#L34-L51)	elrumordelaluz	nicothin
624	2016-12-06 19:14:35	Here's some examples of what I think @Emasoft is talking about: Input: Output: Should be: Input: Output: Should be:	steadicat	Emasoft
622	2016-11-17 19:28:44	Confirming @chrisvfritz fix. Thanks.	pcwa-ahendricks	chrisvfritz
622	2016-12-05 23:18:24	@chrisvfritz confirming as well. thank you kindly.	aap82	chrisvfritz
622	2016-12-29 21:33:43	@chrisvfritz Confirmed! I faced this issue unexpectedly when trying to use css-loader with webpack....	teonik	chrisvfritz
622	2017-01-19 09:05:01	@chrisvfritz Thanks !	valotvince	chrisvfritz
622	2017-03-04 19:44:07	@chrisvfritz Worked for me, too. Thanks!	khzaw	chrisvfritz
622	2017-03-05 12:21:58	Thanks for the fix @chrisvfritz ! Just saved me a lot of trouble.	matthieusb	chrisvfritz
622	2017-03-23 17:06:32	Thanks @chrisvfritz and @zrrtcs. Removing `*.yml` and ` .*.yml` (and any other entries that should not be deleted) from my `.yarnclean` file fixed my issues.	pearman	zrrtcs
622	2017-03-23 17:06:32	Thanks @chrisvfritz and @zrrtcs. Removing `*.yml` and ` .*.yml` (and any other entries that should not be deleted) from my `.yarnclean` file fixed my issues.	pearman	chrisvfritz
622	2017-03-26 05:09:27	@chrisvfritz Thanks！	bytedaring	chrisvfritz
608	2016-10-04 12:40:58	@GreLI: didn't looked into the pull requests first. We needed it, so I wrote it and thought I should wrap things up and make a PR here. So if you don't need the plugin, should I create a separate PR for the docs update only?	JonathanStoye	GreLI
608	2016-10-06 18:55:28	@katspaugh: The plugin should also inline only when the selector matches once, otherwise not. This part is not completely implemented yet in the [localStyles](https://github.com/svg/svgo/pull/592) plugin. [juice](https://github.com/Automattic/juice/) is used internally because it already solved the inlining complexities and is well tested for this. Adding the feature to inline only when selector …	strarsis	katspaugh
604	2016-09-27 09:49:30	@GreLI this works only for built-in plugins - how do I load/add my custom one with a predefined name like `callbackOnDefinedFill`?	joscha	GreLI
604	2016-09-27 12:44:09	@GreLI Yes, sure, but your code: does not pass the plugin in anywhere - apart from the `plugins` array not even taking a named key like that. If I assume you meant: which would be allowed by SVGO, it still would just be a plain JSON object with a key named `callbackOnDefinedFill`, but the plugin has not been loaded.	joscha	GreLI
604	2016-09-27 13:04:22	OK, I will just use `Object.assign` for now then, thank you @GreLI!	joscha	GreLI
602	2016-09-21 16:06:23	@GreLI Some of us are not afforded the opportunity to use .12+. A build server I am required to use is locked in at .10 for instance. A change from .10 for a lot of people is just not feasible whereas bumping this package by a major release so that we can be stuck in our archaic ways would not require much effort.	pmwisdom	GreLI
602	2016-09-22 15:02:48	@GreLI so let's use semver? every breaking change is a major bump (positive integers are still free), every new feature is a minor and every fix is a patch. well, 4 years ago this was not so popular :) v1.0.0 FTW.	deepsweet	GreLI
602	2016-09-22 18:02:54	@deepsweet, was thinking about it too. I think yeah, it's mature enough. Most bugs fixed, but what disturbs me is that SVGO still doesn't understand CSS.	GreLI	deepsweet
602	2016-09-22 18:17:22	@GreLI supporting CSS in its basic form could be v1.1 or whatever minor version bump if it doesn't break backward compatibility or something. so imo it's time for 1.0 for sure.	deepsweet	GreLI
602	2016-09-22 18:19:47	@deepsweet right.	GreLI	deepsweet
602	2016-09-26 18:19:10	greenkeeper has been working hard :) builds are so green now. @GreLI could you please revert a part of commits prior to Node.js version dropping, then publish `0.7.1` (this will fix builds), then apply "breaking changes" again and publish it as `1.0.0`? it seems like we still have to do something regardless the semver discussion.	deepsweet	GreLI
602	2016-09-26 19:13:52	@deepsweet, yep, will do.	GreLI	deepsweet
598	2016-09-27 09:28:28	@waldyrious, you can pass config in a form of JSON in cli: but yeah, I agree it's clumsy. Suggestions are welcome!	GreLI	waldyrious
592	2016-10-06 13:11:52	Edit: @zakness: There is now an option in this plugin with which you can toggle whether it should inline everything or only selectors that match once, so you can use it now for your purposes, too: `	strarsis	zakness
592	2016-10-06 14:34:02	Ah okay, thanks for the quick response @strarsis :)	zakness	strarsis
592	2016-10-10 17:16:23	@strarsis there is one caveat with the PR to juice. Since version 3 it requires Node.js >= 4, while svgo works on 0.10 and higher (and there were complains recently when it was bumped to 0.12, so I've reverted changes). If you update dependency on juice you will not able to use the plugin on lower Node.js versions.	GreLI	strarsis
592	2016-12-05 15:59:57	@martinjuhasz @diedsmiling @raphael22: You could use/try out this plugin already, but for it to be merged to svgo master, recent css-select has to be [released to npm](https://github.com/fb55/css-select/issues/72) first. For installing from this PR branch: ` Available plugin options: ` It is recommended to also run the minify Styles plugin after this one in order to flatten all inlined styles. !i…	strarsis	diedsmiling
592	2016-12-05 15:59:57	@martinjuhasz @diedsmiling @raphael22: You could use/try out this plugin already, but for it to be merged to svgo master, recent css-select has to be [released to npm](https://github.com/fb55/css-select/issues/72) first. For installing from this PR branch: ` Available plugin options: ` It is recommended to also run the minify Styles plugin after this one in order to flatten all inlined styles. !i…	strarsis	martinjuhasz
592	2016-12-12 05:43:52	@alexjlockwood: Yes, I have the same issue and created a test now for this. Apparently csso ast list modifications leak into previously referenced declarations. When invoking `csso.translate(...)`, declarations are incorrectly used for selectors that come afterwards. Edit: Fixed!	strarsis	alexjlockwood
592	2016-12-12 19:45:05	@alexjlockwood: The recent css-select has to be [released to npm](https://github.com/fb55/css-select/issues/72). Also @GreLI has to review and possibly remark/fix things. My own guess is that this is merged quite soon after css-select has been released.	strarsis	GreLI
592	2016-12-12 19:45:05	@alexjlockwood: The recent css-select has to be [released to npm](https://github.com/fb55/css-select/issues/72). Also @GreLI has to review and possibly remark/fix things. My own guess is that this is merged quite soon after css-select has been released.	strarsis	alexjlockwood
592	2017-01-14 16:57:57	@alexjlockwood: Current css-select changes have to be released as package to npm yet. You can already use this plugin though by installing svgo from this PR branch (instructions above).	strarsis	alexjlockwood
592	2017-01-18 18:22:45	@laurentvd: You can already use it by installing svgo from this PR branch (see instructions further above). Currently not the latest [css-select](https://github.com/fb55/css-select/issues/72) release is used but a newer commit because of features/API that are required for its usage in svgo. @GreLI: This PR can't/shouldn't be merged into svgo with a [github commit](https://github.com/strarsis/svgo…	strarsis	GreLI
592	2017-01-18 18:22:45	@laurentvd: You can already use it by installing svgo from this PR branch (see instructions further above). Currently not the latest [css-select](https://github.com/fb55/css-select/issues/72) release is used but a newer commit because of features/API that are required for its usage in svgo. @GreLI: This PR can't/shouldn't be merged into svgo with a [github commit](https://github.com/strarsis/svgo…	strarsis	laurentvd
592	2017-01-19 10:42:26	@strarsis thanks and yes I read those instructions (which work fine). The thing is - however - that I'm using a package which uses a package which uses `svgo` ;-) You probably see my problem there. I'll wait for it to be merged, was just curious on the timeline for this.	laurentvd	strarsis
592	2017-01-19 11:05:25	@martinjuhasz I've released the current state as `1.3.0-rc0`. Does that work for you?	fb55	martinjuhasz
592	2017-01-19 14:52:01	@fb55 : Thanks! Now a normal npm package can be used for css-select.	strarsis	fb55
592	2017-02-05 16:58:30	@GreLI : Now this could be merged, any changes required?	strarsis	GreLI
592	2017-02-06 00:08:21	@GreLI: I can separate the code for _css selection_ and for the _inline styles plugin_ in two PRs if necessary?	strarsis	GreLI
592	2017-02-25 00:36:13	@alexjlockwood: The issue is caused by the [deep combinator selectors](https://www.w3.org/TR/css-scoping-1/#deep-combinator) from the CSS Scoping Module used in the styles of that SVG. css-select/css-what apparently don't support this yet (issue https://github.com/fb55/css-select/issues/81). The plugin skips now all selectors that cause issues, leaving them in for further inspection/removal.	strarsis	alexjlockwood
592	2017-02-27 02:13:18	@alexjlockwood: Normally node can only utilise a single logical cpu core, so by using a suitable task runner one could make it utilise all available logical cores. For a system with 8 logical cores that could result in 8x speed up because each core can process a SVG at the same time. The minifyStyles plugin has been modified recently and extra logic added that cleans up classes that aren't used i…	strarsis	alexjlockwood
592	2017-03-20 22:17:07	@GreLI All tests are passing.	strarsis	GreLI
592	2017-03-21 16:40:57	@alexjlockwood I suggest some kind of transpiler is used and it doesn't support for `require('./file.json')`.	lahmatiy	alexjlockwood
592	2017-03-21 17:38:52	@lahmatiy: I am not sure whether this is really worth the performance improvements, but one could try to pass the css-tree parsed selector tokens directly to css-select instead first translating it to a string and letting css-select parse it back to its own tokens (https://github.com/fb55/css-select/blob/e109d4b3668354542c806a6b652410f135d679ae/lib/compile.js#L33 and https://www.npmjs.com/package…	strarsis	lahmatiy
592	2017-03-21 18:12:04	@strarsis It's not clear to me what you're asking for. Question about the performance gain? I don't think it's a bottleneck. And converting to `css-what` format is overengineering.	lahmatiy	strarsis
590	2016-09-08 13:47:28	@paulocoghi Yeah of course, I wanted to give it as an option only (not to force the user to use embedded images). The use case was that I wanted really small pictures so I took my PNGs and minified them, then I minified my SVGs and I wanted to put them back together not to create 2 HTTP Requests. But ok, I can understand that this could be out of scope 😄 👍	lolobosse	paulocoghi
590	2016-09-08 13:51:23	@lolobosse Now I understand you better! And, now, I think this would be interesting :smiley:	paulocoghi	lolobosse
589	2016-09-02 15:01:23	Thanks for clarifying, @GreLI. Turns out that my issue was actually the `cleanupIDs` plugin running before the `removeElementsByAttr`—which I had configured to remove an element by ID but by that time the ID had already been removed. Easy fix was to explicitly declare the `cleanupIDs` plugin in my config _after_ the `removeElementsByAttr` plugin. I wonder if it's worth giving `removeElementsByAtt…	elidupuis	GreLI
584	2016-12-09 09:00:08	@ArmorDarks It's maybe a bit ugly but you can make a hack using [deasync](https://github.com/abbr/deasync) PS: I've made a [gist of it](https://gist.github.com/yvele/41690372d8bebe5070349a31f1e15784)	yvele	ArmorDarks
580	2016-08-26 07:24:28	@derhuerst I see. Anyway, thanks so much for the clarification!	MaKleSoft	derhuerst
578	2016-08-24 16:07:13	@derhuerst I don't disagree ;) JSON is the main format for a lot of tools (.eslintrc, .babelrc ...) hence the suggestion. IMHO `js` and `json` are better than `yml` at least when working in a node environment	pixelass	derhuerst
574	2016-08-20 19:12:21	@awinogradov have you manually confirmed the file exists?	derhuerst	awinogradov
574	2016-08-20 20:09:38	> It's not yml parser, it's svgo/lib/svgo/config.js:31:48 as stack trace says. It tries to read the default config file as I said above. Yeah, but why can't it read `.svgo.yml`? Is that because of `mock-fs` or because of something else? That's why I asked @awinogradov wether he can confirm manually that the file exists.	derhuerst	awinogradov
574	2016-08-20 22:05:48	@derhuerst I'm absolutely sure. I've made example for exception demo https://github.com/awinogradov/svgo-ex. You can repeat it:	awinogradov	derhuerst
574	2016-08-21 01:05:17	@awinogradov I think this issue isn't related to SVGO. You first have to tell mock-fs which files should be available in the mocked fs. The following code fails (even though it doesn't even use SVGO):	derhuerst	awinogradov
574	2016-08-21 10:43:18	@derhuerst yep. I'm going to mock-fs issues)	awinogradov	derhuerst
570	2016-07-27 20:19:16	great @GreLI, thanks for the reply. Is there any _doc_ about `--multipass` (didn't foud in README) or at least how to use in node (no CLI)? thanks again,	elrumordelaluz	GreLI
570	2016-07-27 20:42:55	@elrumordelaluz Check [the `svgo` executable](https://github.com/svg/svgo/blob/9f545d2/lib/svgo/coa.js#L215-L219), although that's not docs.	derhuerst	elrumordelaluz
570	2016-07-27 20:54:15	Thank you @derhuerst	elrumordelaluz	derhuerst
565	2016-07-07 22:58:13	@GreLI Any suggestions on a configuration format for allowing more flexible element selectors? Are there other plugins that use a CSS-like selector format?	elidupuis	GreLI
564	2016-08-22 11:15:02	@GreLI would you be happy for a contribution adding this ability?	gampleman	GreLI
564	2016-08-22 17:01:54	Oh sweet! Thanks for looking into this @gampleman! In my opinion it would be ideal to have a config (or command line) option that points to a local directory of custom plugins that following the conventions of the plugins bundled inside SVGO. This directory would essentially be merged with bundled plugins. I peeked at the source when I created this issue but didn't have time to investigate furthe…	elidupuis	gampleman
563	2016-11-11 19:52:34	Consider this example @GreLI. This defs/mask/use structure is typical of some graphics programs output like Illustrator or Sketch. With IDs: Optimized by inlining referenced element:	themadcreator	GreLI
563	2016-12-06 19:24:49	@themadcreator I like this idea a lot, but are you sure your example is correct? I believe Sketch uses the shape-with-mask pattern to recreate the stroke-position: inside setting which is not available in SVG. The mask is supposed to hide the part of the stroke that falls outside the shape. By removing the mask you are breaking this and effectively doubling the width stroke. Here's a screenshot o…	steadicat	themadcreator
560	2016-09-16 05:24:53	@marcopashkov this is awesome, thanks	lifeiscontent	marcopashkov
558	2016-08-16 15:53:31	@jonrimmer thx. Not sure why people can't just agree upon using json for settings. It would probably solve/prevent a lot of issues Since nobody ever responded to this issue I actually built my own parser to handle issues that svgo has. Closing this for now.	pixelass	jonrimmer
557	2016-06-29 09:33:46	@GreLI @kevinSuttle Because the `:` is used by this script as an element search it conflicts with attributes that have `:` in them. So for example I want to remove the attribute: `xmlns:xlink` from the `svg` element but because it sees that `:` it tries to remove `xlink` from the `xmls` element which doesn't exist. That make sense?	iamdriz	GreLI
557	2016-06-29 09:33:46	@GreLI @kevinSuttle Because the `:` is used by this script as an element search it conflicts with attributes that have `:` in them. So for example I want to remove the attribute: `xmlns:xlink` from the `svg` element but because it sees that `:` it tries to remove `xlink` from the `xmls` element which doesn't exist. That make sense?	iamdriz	kevinSuttle
557	2016-07-05 10:00:04	@GreLI That causes it to try and remove an `xlink` attribute from an `<xmlns>` element (which doesn't exist!). The problem is that the `:` colon is used as a prefix to choose which element to apply the search and in this case the attribute itself contains the prefix so confuses SVGO.	iamdriz	GreLI
555	2016-09-20 14:40:44	@derhuerst See also https://github.com/svg/svgo/issues/436	ben-eb	derhuerst
555	2016-09-20 16:01:04	@ben-eb Thanks! Let's close this in favor of #436 because that issue fits better.	derhuerst	ben-eb
553	2016-06-23 11:48:44	@andrey-hohlov, `<symbol>` is considered empty by itself, because it's not rendered. That's why it's being removed by default. You need to turn off `removeUselessDefs` as suggested above.	GreLI	andrey-hohlov
546	2016-11-02 18:40:03	@UsulPro, here is an example of how I used it for a plugin to convert SVGs to React components: https://gitlab.com/gjjones/svg-to-react/blob/master/src/utilities.js#L6	gjjones	UsulPro
535	2016-11-20 10:28:50	@GreLI An example: A parameter that accepts a string or a text file to append as header would fit my needs.	nt1m	GreLI
535	2016-11-20 10:35:07	@GreLI I'd be fine with having to regenerate the header every time SVGs are cleaned. The exclamation point is a good idea though.	nt1m	GreLI
521	2016-03-21 18:48:48	@scurker Seems like it would, thank you! Hope this gets merged in.	doot0	scurker
521	2016-03-21 19:24:30	@GreLI Correct, it'll convert both allowing you to convert colors for everything within css: However, I could see potentially wanting more granular control over paths vs strokes. Are there any other examples of plugins that allow you to pass in an array of options?	scurker	GreLI
521	2016-03-22 08:14:07	I don't have strong opinion, personally. If it's ok for @doot0, I guess it's fine. From the other point view, one can have full control through the image itself by setting certaing properties Anyway, it's not the main svgo purpose, just a sideeffect, that can be achievied almost for nothing.	GreLI	doot0
505	2016-04-14 11:39:56	@GreLI got the same issue with [gulp-svgmin](https://github.com/ben-eb/gulp-svgmin). My config looks like:	bm2u	GreLI
504	2016-02-23 15:04:26	Hey, Thanks for the response. Essentially, instead of dynamically building a string which points to an unknown-until-runtime location in the `plugins` folder, all plugins which could potentially be needed should be required upfront and then only worked upon if needed. I might be able to provide a PR at some point, but need to do some reading to make sure it works as expected. I'll end up doing th…	MeoMix	MeoMix
494	2017-02-04 03:41:51	@dangayle I don't think you could but the reason i want to strip ids is because i plan on using the same svg in the dom in several places and best practices say that your ids should all be unique. You would have to decide whether or not you would need to use references like that before stripping the ids.	infn8	dangayle
458	2015-11-22 13:21:38	@kebot I think you use instead of	lgordey	kebot
450	2016-02-29 01:30:49	@GreLI #242 is about changing the hardcoded indentation value (to 2 spaces from 4), not making indentation configurable as with this issue/suggestion. Ultimately I would like to see configurable `--pretty` indentation via a CLI argument, defaulting to `.editorconfig` and finally falling back to 2 spaces. See https://github.com/svg/svgo/issues/507.	jaydenseric	GreLI
442	2016-09-08 17:50:42	@GreLI AFAIK a namespace prefix is only valid if the svg has a xmlns binding that prefix to a unique DTD. So if svgo removes the xmlns, it should also remove the corresponding prefix from the elements/attributes, otherwise the svg file is invalid (I'm not 100% sure on this, but that's my understanding). In any case, according to the [inkscape wiki](http://wiki.inkscape.org/wiki/index.php/Inkscape…	waldyrious	GreLI
439	2016-06-09 11:27:09	@DavidWells, where did you search in the first place? Do you have any suggestions?	GreLI	DavidWells
439	2016-06-09 16:55:07	I was searching around in these issues and inside https://github.com/mrsum/webpack-svgstore-plugin but this thread helped me get the config working. What @ccorcos posted worked and altering the config option he provided actually changes my sprite output now! =) I'm using svgo via the 'webpack-svgstore-plugin' package. My webpack now looks like:	DavidWells	ccorcos
436	2015-10-23 13:55:06	@GreLI Any thoughts?	TrySound	GreLI
436	2015-10-23 15:37:18	@GreLI You can firstly just make svgo-cli which will be dependent on svgo. Dependencies will be deduped.	TrySound	GreLI
436	2015-10-24 11:08:58	@GreLI For you it's not a big issue. For us yes. Web should be small in every ways.	TrySound	GreLI
424	2015-09-04 14:59:26	@nathanuphoff tabs were invented to save physical space.. something that is not applicable anymore.. tabs should die :)	lipis	nathanuphoff
424	2015-09-06 17:10:11	@lipis Tabs have the advantage that every developer can set their preferred tab width and they’re done with it. Spaces can’t do that, so you prefer two, and someone else will want four which depicts exactly where spaces suck. You can argue over why two spaces is better than four but with tabs you don’t need to. No arguing, no reformatting wars, no bullshit trivial sh- but code without forcing you…	nathanuphoff	lipis
424	2016-02-28 23:19:57	@jaydenseric Not sure why would SVGO even think about using or respecting `.editorconfig`.. :confused: `.editorconfig` is for editor's configurations :) open the `.svg` in your editor and it will be respected..	lipis	jaydenseric
424	2016-03-16 12:40:15	@jaydenseric I for one would be really confused if SVGO behaved differently on different machines, depending on editorconfig settings. This whole issue seems a bit pointless anyway. Can't you just run the outputted files through a prettifier with settings for your team?	vaughandroid	jaydenseric
419	2015-09-02 13:26:07	@nathanuphoff I think the W3C recommends inline attributes instead of inline styles. In fact, some CSS properties act differently than their SVG equivalents (transforms for example).	nt1m	nathanuphoff
419	2015-09-02 13:52:14	@nt1m Clear. I’m pretty fresh to svg outside Sketch.app until some things annoyed me and I had to take a look below the surface. Consider me a newbie to the matter. It’s like learning html all over again, including all the quirks.	nathanuphoff	nt1m
417	2015-11-08 17:54:02	@GreLI Thanks!	TrySound	GreLI
411	2015-08-03 22:29:04	@waldyrious Yes this looks like what I was thinking off ...	Quentie	waldyrious
411	2016-09-14 11:20:18	@GreLI a single curve is 3 times larger than a single line, but to get even an approximation to such a curve, one would need multiple lines, not 1. So for similar geometry, whether it's represented as curves or lines, actually the lines version occupies much more space. Of course, simplifying curves (which can at least make a reasonable attempt at preserving the shape of the curve while using les…	waldyrious	GreLI
411	2017-03-09 11:30:36	I post this in case someone wants to work on this for svgo (I only discovered svgo via this github issue). Here is the smallest (server-side + canvas-less) sequence I could find to use the PathFitter of paper.js mentioned by @behdad in order to approximate a path with curves. The compression results are indeed impressive even for complex linestrings and high tolerance.	jeromew	behdad
404	2015-08-04 17:55:28	@GreLI we (@snorripall and myself) did that and our iconmoon fonts work — it's because all the content of svg fonts is in `<defs>`.	ThisIsMissEm	GreLI
404	2015-08-04 17:55:28	@GreLI we (@snorripall and myself) did that and our iconmoon fonts work — it's because all the content of svg fonts is in `<defs>`.	ThisIsMissEm	snorripall
399	2015-10-07 13:08:38	I also have a use case where I need to copy the contents of CSS classes in `<style>` blocks outputted by Illustrator/Photoshop into attributes to make them work with SVG Symbol sprite sheets. The plugin @GreLI mentions (convertStyleToAttrs #427) makes it a lot easier, but there is still a manual step of copying the classes in the `<style>` blocks into style attributes. Would it make sense if ther…	ianmcgregor	GreLI
399	2015-10-14 08:37:25	@GreLI Thank you for your answer. Do you also have some infos about the unnecessary `<g id="foo">` wrapper?	m5o	GreLI
399	2015-10-14 18:45:38	@m5o, it's the same story. Normally, `cleanupIds` wipes unused ids and than empty group is collapsed. But since there is `<style>` element, `cleanupIds` can't tell anymore that id is unused.	GreLI	m5o
396	2015-07-07 01:07:10	Thanks @GreLI - I noticed the build has broken on this change - I was intending to fix that error this morning. Is that something you can fix easily?	bradbarrow	GreLI
396	2015-08-06 01:39:58	Hey @GreLI what's the plan looking like for this change?	bradbarrow	GreLI
390	2015-07-05 06:27:56	So, @GreLI, what's your decision?	Kreozot	GreLI
390	2015-08-18 07:42:57	Hello! @GreLI! Anybody!	Kreozot	GreLI
383	2015-06-12 14:48:00	Hello, I confirm that @GreLI 's commit solves the fix, but doesn't seem to be released yet. when do you think it will be ? thanks	swisstofu	GreLI
369	2015-05-24 22:46:58	Sounds good. Thanks for the information @GreLI :D	stevemao	GreLI
368	2016-11-16 20:16:57	@GreLI @dnewcome I'd be interested in seeing this functionality supported, if not in the `convertShapeToPath` plugin then some other plugin. (It seems to make sense in this plugin however, based on the name.) Any chance we could resurrect this somewhere?	src-code	GreLI
368	2016-11-16 20:16:57	@GreLI @dnewcome I'd be interested in seeing this functionality supported, if not in the `convertShapeToPath` plugin then some other plugin. (It seems to make sense in this plugin however, based on the name.) Any chance we could resurrect this somewhere?	src-code	dnewcome
368	2017-03-12 21:52:02	@GreLI as someone starting to write a program with both "svg" and "optimize" in the name and considering attempting to implement it as a svgo plugin, I want to comment here that "file size" is not the only thing that might be optimized. "more bytes which is opposite to purpose of optimization" is a very narrow interpretation.	sparr	GreLI
364	2015-06-05 16:51:13	For @waldyrious:	a-x-	waldyrious
344	2015-04-16 16:28:05	@puzrin - I'm not familiar enough with SVG paths and transforms to be comfortable implementing this feature with svgpath. Would you want to take the lead on this? I've verified that the logic in the gist above seem reliable for every use case I could throw at it, but if svgpath provides a cleaner implementation, I'm all for it!	booleanbetrayal	puzrin
344	2015-04-16 16:47:30	Know how that is, @puzrin . No worries! The difference between this and `transformsWithOnePath` is that this would completely bake transform offsets, etc into the path data, while the other consolidates multiple transforms into a single matrix (I think?). Will try to get familiar with SVGO plugin expectations, but if someone else can knock this out in no-time, feel free! =]	booleanbetrayal	puzrin
344	2015-04-16 20:32:36	@GreLI - Here's one of the more simplistic examples of what I'm trying to achieve. If there's already a pre-existing plugin combination that will produce this, please let me know! ## Original ## Flattened (no `transform` on `concept_badge_complete` group)	booleanbetrayal	GreLI
340	2016-09-14 11:12:57	@kirillbunin @owenhoskins can you provide more details on what it failing? This seems related to #552, so some commands like the ones there would be very helpful.	waldyrious	kirillbunin
340	2016-09-14 11:12:57	@kirillbunin @owenhoskins can you provide more details on what it failing? This seems related to #552, so some commands like the ones there would be very helpful.	waldyrious	owenhoskins
338	2015-04-06 11:57:04	@GreLI please release a new version when you feel like it's ready :) I'll retest immediately.	iliakan	GreLI
333	2015-05-24 19:14:33	@beam2web, v0.5.2 has been just released–it should be fixed there.	GreLI	beam2web
321	2015-12-02 17:19:27	Apparently it's again broken in v0.6.1. Ran the file @blakelapierre submitted. The outcome is a bit different than his initial result, but still broken.	elessar-ch	blakelapierre
319	2015-03-11 11:55:46	@ganlanyuan can you try to add --multipass to your command line? It fixed the issue for me!	Fuffi	ganlanyuan
316	2017-03-14 12:46:36	I get the same error when using @betsydupuis' code, but it works when you add the width and height attributes like this:	TadWohlrapp	betsydupuis
316	2017-03-14 15:07:31	@TadWohlrapp, I see no errors with the latest SVGO version with or without widht/height.	GreLI	TadWohlrapp
316	2017-03-14 15:48:10	@GreLI, you're right. I confused it with https://jakearchibald.github.io/svgomg/ where the error currently occurres. Sorry for the mixup, I might have had too many tabs open at once.	TadWohlrapp	GreLI
306	2015-02-02 03:00:23	@GreLI I don’t really understand your comment; could you please explain? I was saying that svgo changes the MIME types for SVGs on my machine with the `svgo` command. I don’t understand how this is an OS issue.	dangodev	GreLI
306	2016-10-21 08:41:39	@dangodev How did you fix it finally ? This : `svgo --disable=removeDoctype` is not working for me but after adding that xml you mentioned manually it worked. Would be handy if I can get the above command to word.	PezCoder	dangodev
306	2016-10-21 13:42:36	@PezCoder I didn’t really “fix” it; I just stopped relying on MIME type because it’s dependent on the contents of the file. It’s metadata, and technically unnecessary which is why I guess SVGO removes it by default—it kind of exists to strip unnecessary metadata from the file to compress it. In other words, I’m now aware that MIME type is volatile and unpredictable based on a number of factors. A…	dangodev	PezCoder
300	2015-01-19 11:32:42	@GreLI, ok, thank you.	isqua	GreLI
293	2015-03-19 22:46:06	@littlefyr I do like your point of "maximum significant digits", but as @GreLI pointed out, a GCD is very infrequent in most realistic applications. I'm having some difficulty understanding the relevance of your comments as it pertains to this particular feature request. While I understand and agree that modifying values is a delicate procedure, and that extra care must be taken to ensure that al…	joeyhoer	GreLI
293	2015-03-19 22:46:06	@littlefyr I do like your point of "maximum significant digits", but as @GreLI pointed out, a GCD is very infrequent in most realistic applications. I'm having some difficulty understanding the relevance of your comments as it pertains to this particular feature request. While I understand and agree that modifying values is a delicate procedure, and that extra care must be taken to ensure that al…	joeyhoer	littlefyr
293	2015-03-20 16:49:18	@joeyhoer I'm piggy backing on your issue because what I am suggesting is effectively the same. While its true, as @GreLI says, that you would need to have a viewBox in order to do that, the viewBox only defines the coordinate of the viewport. If no viewBox is defined, you can use `viewbox="0 0 width height"`. One way to do this is to divide by a sufficient power of 10 that makes all the values b…	littlefyr	GreLI
293	2015-03-20 16:49:18	@joeyhoer I'm piggy backing on your issue because what I am suggesting is effectively the same. While its true, as @GreLI says, that you would need to have a viewBox in order to do that, the viewBox only defines the coordinate of the viewport. If no viewBox is defined, you can use `viewbox="0 0 width height"`. One way to do this is to divide by a sufficient power of 10 that makes all the values b…	littlefyr	joeyhoer
289	2014-12-16 16:12:40	@MariusRumpf that was indeed the issue for me as well - good find. I had the gulp-imagemin wrapped in a gulp-cache which is what was throwing me off. @GreLI feel free to close this issue as a problem with "idiot user" :)	xsegrity	GreLI
289	2014-12-16 16:12:40	@MariusRumpf that was indeed the issue for me as well - good find. I had the gulp-imagemin wrapped in a gulp-cache which is what was throwing me off. @GreLI feel free to close this issue as a problem with "idiot user" :)	xsegrity	MariusRumpf
285	2014-12-09 15:09:36	@GreLI pretty sure http://www.youtube.com/watch?v=BTUbrcVd10U to repreat (OS X):	H1D	GreLI
285	2014-12-10 03:34:28	I think this pr https://github.com/svg/svgo/pull/263 fix it @H1D try svgo from master on your file	Yeti-or	H1D
284	2014-12-12 13:39:12	@GreLI I've improved `--multipass` in #263, but there's no released version with it yet	dfilatov	GreLI
284	2014-12-12 16:02:14	@dfilatov #263 didn't solve this issue	H1D	dfilatov
284	2014-12-14 09:15:25	@H1D The number of passes with enabled `--multipass` option is limited to 10 times.	dfilatov	H1D
283	2015-10-05 14:32:04	@LeG3nDz, you have to write an array of plugins:	GreLI	LeG3nDz
283	2015-10-05 14:37:12	@GreLI Thank you, it's okay :)	LeG3nDz	GreLI
278	2015-02-11 15:34:58	@GreLI @deepsweet Any reason why this hasn't been accepted yet?	sebdeckers	deepsweet
274	2015-03-31 15:26:58	just verified! thanks @GreLI !	booleanbetrayal	GreLI
272	2014-11-14 01:16:19	Hi @GreLI - the sample file is not enough information? You cannot reproduce?	keithkml	GreLI
266	2014-11-07 20:32:58	@raphdg, note that SVG allows inner `svg` elements, so if you remove `x` and `y` coordinates of them, you'll break an image. Also, it worth to check if viewBox numbers correspond the sizes, and if not may be transorm the SVG.Yeah, it's not so simple task.	GreLI	raphdg
266	2014-11-10 08:31:42	Thanks for your input @GreLI. In my case, I have to clean those attributes whatsoever, but it's a good thing to remember !	raphdg	GreLI
266	2014-11-10 09:49:14	Thanks @raphdg, so is the use-case I've described a valid one, is it worth me putting a plugin together and a PR? In this case I'd be looking to clear width and height, but retain their values in the viewBox.	oller	raphdg
263	2014-12-24 09:04:15	@GreLI What stops you from release a minor version with this fix?	dfilatov	GreLI
263	2015-02-18 20:00:46	@GreLI how about (help wanted) Label in issues ?	Yeti-or	GreLI
258	2014-11-04 11:48:20	@GreLI Could you release a version with this option?	dfilatov	GreLI
237	2016-11-15 10:04:32	@Melaga might have a look at [text-to-svg](https://github.com/shrhdk/text-to-svg)	edouard-lopez	Melaga
221	2014-07-25 11:23:38	@argv-minus-one please open a ticket on Firefox and Chrome and link them back here, so it can be fixed in future.	sindresorhus	argv-minus-one
220	2014-08-02 11:25:49	Yeah, I guess @roadhump is right — there is no need in additional plugin.	GreLI	roadhump
202	2016-09-23 22:20:57	@DanielMazurkiewicz @GreLI How to specify prefix using bash console?	NeXTs	DanielMazurkiewicz
202	2016-09-28 14:36:18	@NeXTs Check if this works: --config {"plugins":[{"cleanupIDs":{"remove":true,"minify":true,"prefix":"yourPrefix_"}}]}	DanielMazurkiewicz	NeXTs
197	2014-11-19 08:47:37	@GreLI Is it possible to use custom plugins that are not in svgo included? I need to run very specific plugins and wonder how I can accomplish this.	stravid	GreLI
196	2015-03-23 18:36:29	@bennyschudel Nice, thanks. But I think there needs to be a check so that nested svgs do not lose their dimension attributes. E.g. Nested svg is well-provided for in the spec and sometimes essential: http://www.w3.org/TR/SVG/coords.html#EstablishingANewViewport @GreLI how to check that an `<svg>` is rootmost within the syntax tree? Lastly, I think we should consider renaming this to something lik…	albell	GreLI
196	2015-03-23 18:36:29	@bennyschudel Nice, thanks. But I think there needs to be a check so that nested svgs do not lose their dimension attributes. E.g. Nested svg is well-provided for in the spec and sometimes essential: http://www.w3.org/TR/SVG/coords.html#EstablishingANewViewport @GreLI how to check that an `<svg>` is rootmost within the syntax tree? Lastly, I think we should consider renaming this to something lik…	albell	bennyschudel
196	2015-03-24 11:42:56	> @GreLI how to check that an <svg> is rootmost within the syntax tree? For now it'd be something like `item.parentNode.elem == '#document'`. May be it would be better to add a method to API.	GreLI	GreLI
183	2014-08-02 14:21:42	Hi, @GreLI. I updated [the comment](https://github.com/svg/svgo/pull/183#issue-27220049) to explain this PR in detail.	shinnn	GreLI
177	2016-10-28 04:15:32	Hi @GreLI I'm also struggling with large SVG files. Previously I used 0.5.0 which was able to handle my large SVG files (30-40MB) in 30-50 seconds. However, later versions (since 0.5.1) it would be just stuck there. It took too long to wait so I didn't see any error. On the other hand, the release notes of 0.5.1 is missing. Would you please point out what have been changed since 0.5.0?	huantingchen	GreLI
177	2016-10-28 14:57:04	@huantingchen you can see the changelog for v0.5.1 in [CHANGELOG.md](https://github.com/svg/svgo/blob/master/CHANGELOG.md#---051--30032015). There was added a check for intersections in `mergePaths` plugin and since it has O(n·log(n)) complexity it could slow down the process. Try disabling it.	GreLI	huantingchen
177	2016-10-28 15:13:29	@GreLI Thanks for pointing it out. Just tried and it worked well.	huantingchen	GreLI
176	2015-09-17 21:05:05	:+1: I have the same problem as @icek with single quote mangling in `<style>` :	MadLittleMods	icek
175	2014-01-28 12:40:35	@tomByrer, thanks for the improvements. I'll use it. I hope it can be implemented directly in the SVGO optimizations.	walling	tomByrer
174	2014-10-17 20:34:19	@GreLI Mind showing me what this command looks like?	grayghostvisuals	GreLI
174	2014-10-17 20:44:11	@GreLI You get all the beers good sir! :beers:	grayghostvisuals	GreLI
174	2014-10-18 09:47:29	@GreLI Yes.. but it used to work without specifying the output folder.. as it works with a single file and it overrides if you don't specify the output..	lipis	GreLI
171	2014-11-05 23:23:45	@GreLI Thanks so much for the quick response! After taking a look at the docs, things made much more sense and I was able to get everything working correctly. To your point that several plugins use this option, my issue was actually with the convertPathData plugin, so good call on keeping an eye out for that.	BlakePetersen	GreLI
171	2016-07-27 08:52:16	Thanks @GreLI, you saved my time. List of all related plugins in my config here:	hayatbiralem	GreLI
168	2014-01-08 19:57:33	@deepsweet That's great news! (The above test case is on the latest v0.4.3.)	espadrine	deepsweet
168	2014-01-08 20:04:21	@deepsweet yep, didn't see this issue @staabm added in #165	silentroach	deepsweet
168	2014-01-08 20:04:21	@deepsweet yep, didn't see this issue @staabm added in #165	silentroach	staabm
162	2014-11-02 21:57:39	@GreLI The original repo was deleted but the actual flags are in one of my repos now.. I updated the links	lipis	GreLI
153	2014-01-13 18:19:18	@GreLI Thanks for the answer I found out myself so I deleted my comment. In case anybody is wondering it was "Is it correct to assume circles to get converted to paths?"	Enome	GreLI
153	2014-01-13 18:38:50	@GreLI argh, I meant "don't get converted to paths". My svg knowledge is a bit limited but I thought at first this plugin would convert my complex icons into one path. After checking the source code of the plugin I now understand that it's converting each shape into a path to create a smaller svg file. Sorry for the confusion. The reason why I wanted one path is is because the MVC framework I am …	Enome	GreLI
153	2014-01-13 18:47:11	@Enome, well, then yes, svgo will not convert circles or ellipses to anything else (at the current state at least) and unlikely will do. I can only suggest you to use an editor for combining shapes into one path.	GreLI	Enome
151	2015-07-18 17:00:31	i am, i'll open another ticket and provide detailed information and reference this issue. thanks @GreLI	pruett	GreLI
144	2014-01-29 00:25:06	I'm seeing this behaviour as well. Removing convertPathData (as @athanclark notes) does resolve this issue for us as well, however at the cost of that optimization obviously, which 90% of the time does a great job. ### Before ### After (Defaults - truncated)	LeeGDavis	athanclark
123	2014-05-15 13:31:29	I'm a bit late to the party but had the same issue as @PedroNorte. In PhpStorm theres a context menu item called _Remove BOM_ which solved the problem for me.	deniaz	PedroNorte
102	2015-08-02 07:10:29	@mattaningram @benfrain just in case you are still looking for a solution for your use case: https://github.com/svg/svgo/blob/master/plugins/removeDimensions.js	jraoult	benfrain
102	2015-08-02 07:10:29	@mattaningram @benfrain just in case you are still looking for a solution for your use case: https://github.com/svg/svgo/blob/master/plugins/removeDimensions.js	jraoult	mattaningram
102	2015-08-02 16:47:48	@jraoult Oh nice, thanks!	mattaningram	jraoult
102	2015-08-02 18:47:38	Great, thanks > On 2 Aug 2015, at 08:10, Jonathan Raoult notifications@github.com wrote: > > @mattaningram @benfrain just in case you are still looking for a solution for your use case: https://github.com/svg/svgo/blob/master/plugins/removeDimensions.js > > — > Reply to this email directly or view it on GitHub.	benfrain	benfrain
102	2015-08-02 18:47:38	Great, thanks > On 2 Aug 2015, at 08:10, Jonathan Raoult notifications@github.com wrote: > > @mattaningram @benfrain just in case you are still looking for a solution for your use case: https://github.com/svg/svgo/blob/master/plugins/removeDimensions.js > > — > Reply to this email directly or view it on GitHub.	benfrain	mattaningram
96	2016-07-18 20:06:11	@vedran-milic Run svgo with `--disable convertShapeToPath`.	derhuerst	vedran-milic
96	2016-07-18 21:34:40	@derhuerst Thanks	vedran-milic	derhuerst
87	2016-09-05 20:03:00	@atwood-cai, there is `mergePaths`, which merges adjacent paths with same attributes into one after checking for their possible intersection (by comparing convex hulls for performance reasons).	GreLI	atwood-cai
87	2016-09-09 08:25:31	bingo. @GreLI ,	atwood-cai	GreLI
71	2012-12-12 11:09:58	@deepsweet Tbh reading the text is easy. It's just that quickly replacing a path mess is a PITA, at least in Inkscape it is. Tedious deluxe. @johan sorry that diff looked like the text was split. Looking on the Webpage, it looks fine:	kaihendry	johan
71	2012-12-12 11:09:58	@deepsweet Tbh reading the text is easy. It's just that quickly replacing a path mess is a PITA, at least in Inkscape it is. Tedious deluxe. @johan sorry that diff looked like the text was split. Looking on the Webpage, it looks fine:	kaihendry	deepsweet
67	2015-01-19 21:12:50	> But probably in future it will crop path elements outside viewport. Hi, That, along with removing elements that are invisible/hidden behing opaque elements, would be heaven indeed! Thanks for all your great work, @GreLI! Regards Mateusz	paperboyo	GreLI
60	2015-01-19 16:59:49	@GreLI that plugin was done by [my request](https://github.com/svg/svgo/blob/master/plugins/transformsWithOnePath.js#L4) and is not as flexible, as suggested in this ticket. Snapsvg also is not related to this ticket anyhow. Anyway, there is [svgpath](https://github.com/fontello/svgpath) to do this job.	puzrin	GreLI
19	2012-10-23 19:31:58	@deepsweet, please handle `viewBox` carefuly and remove it only when its values are equal to `width` and `height` ones. But you're probably aware of this. @GreLI, could you please provide test cases with viewBox and scaling relations?	pepelsbey	GreLI
19	2012-10-23 19:31:58	@deepsweet, please handle `viewBox` carefuly and remove it only when its values are equal to `width` and `height` ones. But you're probably aware of this. @GreLI, could you please provide test cases with viewBox and scaling relations?	pepelsbey	deepsweet
19	2012-10-23 19:36:15	@pepelsbey, sure, see http://jsfiddle.net/GreLI/f3YS6/1/	GreLI	pepelsbey
19	2012-10-23 19:48:46	@pepelsbey, a little bit more specific test: http://jsfiddle.net/GreLI/f3YS6/2/	GreLI	pepelsbey
687	2017-03-23 13:24:43	@caub thanks for catching it @GreLI Why tests were green?	Yeti-or	GreLI
687	2017-03-23 13:24:43	@caub thanks for catching it @GreLI Why tests were green?	Yeti-or	caub
685	2017-03-23 13:16:28	@caub could you explain where is the typo ?	Yeti-or	caub
659	2017-02-11 14:36:18	Yep, multipass literally runs SVGO several times with all its plugins. Probably, it worth consider for class duplication checking before applying. /cc @AprilArcus.	GreLI	AprilArcus
652	2017-01-24 15:01:27	This is basically just the code from @dnewcome that he've tried to merge long time ago (#368). This feature was asked a few times (#629, #65, #406, #362, ...), so I thought you could add it as a plugin. Especially because the icon-font-trend get's replaced by the just-SVG-trend: - https://css-tricks.com/icon-fonts-vs-svg/ - https://www.sitepoint.com/icon-fonts-vs-svg-debate/ - https://blog.protot…	gopeter	dnewcome
652	2017-01-30 11:18:25	Because you already told @dnewcome that you don't want to include `circleToPath` conversions into `convertShapeToPath` because it doesn't optimize SVG code but makes the files bigger. To quote you: *Paths are ok, they are just written with more bytes which is opposite to purpose of optimization.* That's why I thought that this should go into an extra plugin.	gopeter	dnewcome
650	2017-01-20 21:10:50	cc @GreLI @steveoriol similar but different to #373 found in [v0.6.6](https://github.com/svg/svgo/releases/tag/v0.6.6) I'm building a loading icon that animates endlessly by starting at 0 and continue when the last animation is complete. However the optimization seems to - ignore the second value in the begin - doesn't consider the id as being used - the id is dropped from the last animation Exam…	swilliamset	GreLI
650	2017-01-20 21:10:50	cc @GreLI @steveoriol similar but different to #373 found in [v0.6.6](https://github.com/svg/svgo/releases/tag/v0.6.6) I'm building a loading icon that animates endlessly by starting at 0 and continue when the last animation is complete. However the optimization seems to - ignore the second value in the begin - doesn't consider the id as being used - the id is dropped from the last animation Exam…	swilliamset	steveoriol
638	2017-01-09 11:25:19	@caub the fact that there is a `<path>` with attribute `fill` and the value `none` doesn't means is useless, since `fill=none` is useful to show the `stroke` and so on. I think because of this, the author (@deepsweet) checks if there is an attribute `fill` but with value different than `none` [here](https://github.com/svg/svgo/blob/master/plugins/removeUselessStrokeAndFill.js#L38)	elrumordelaluz	deepsweet
614	2016-10-14 18:23:53	This fixes #504. There are definitely pros and cons to doing this, and am interested to hear your thoughts on what is best for the svgo project. My opinion, of course, is that this the pros outweigh the cons, but I can see the other side too. **Pros:** 1. This makes svgo compatible with JSPM. Up until now, anybody who uses jspm and depends on svgo (directly or indirectly) has to create a configur…	joeldenning	MeoMix
612	2016-11-04 00:52:10	@GreLI is there anything I can do to get this merged?	joscha	GreLI
608	2016-10-06 16:22:54	@strarsis are you still working on #592?	katspaugh	strarsis
592	2016-12-05 15:59:57	@martinjuhasz @diedsmiling @raphael22: You could use/try out this plugin already, but for it to be merged to svgo master, recent css-select has to be [released to npm](https://github.com/fb55/css-select/issues/72) first. For installing from this PR branch: ` Available plugin options: ` It is recommended to also run the minify Styles plugin after this one in order to flatten all inlined styles. !i…	strarsis	raphael22
592	2017-01-19 10:58:14	There is no timeline. Just when @fb55 decides to release a new version of `css-select`	martinjuhasz	fb55
574	2016-11-24 11:01:27	@adamdicarlo It might be caused by .yarnclean file. This file include `.*.yml`, when you yarn install, match files will be ignore.	blade254353074	adamdicarlo
521	2016-03-21 18:17:29	@doot0 @CodeTheory Would this still help resolve your issue with currentColor in #497?	scurker	CodeTheory
521	2016-03-21 18:17:29	@doot0 @CodeTheory Would this still help resolve your issue with currentColor in #497?	scurker	doot0
504	2016-02-23 15:04:26	Hey, Thanks for the response. Essentially, instead of dynamically building a string which points to an unknown-until-runtime location in the `plugins` folder, all plugins which could potentially be needed should be required upfront and then only worked upon if needed. I might be able to provide a PR at some point, but need to do some reading to make sure it works as expected. I'll end up doing th…	MeoMix	guybedford
488	2016-01-18 17:03:12	See https://medium.com/@larsenwork/598815d74f9c for reference - the author saved a lot of space by scaling the SVG paths up until he had round numbers (with a loss of n% accuracy) and increasing the scale of the viewBox accordingly. It should be possible to automate this process.	atk	larsenwork
445	2015-11-18 13:14:44	@GreLI Is there something wrong with this pull request? Any opinion?	phihag	GreLI
436	2015-10-23 21:45:38	After reading @sindresorhus' reasoning on this (https://github.com/sindresorhus/ama/issues/17#issuecomment-117860283) I thought it was a good practice to have a separate CLI. It makes sense for those wrapper modules that will not make use of the command line, and therefore don't need the dependencies. This way the package is leaner overall. :smile: The why is simple; extra calls to npm & more to …	ben-eb	sindresorhus
425	2015-09-04 14:55:50	Illustrator is including a base64 of fonts during an scripted export in a style tag. A plugin for that would be helpful. <style type="text/css"> <![CDATA[ @font-face{font-family:'SourceSansPro-Regular';src:url("data:;base64,\	betsydupuis	font-face
424	2015-11-26 11:06:44	@GreLI What's your stance on that one? Would it make sense if not by default, being able to pass an argument for it?	lipis	GreLI
417	2015-09-06 22:15:07	/cc @GreLI	TrySound	GreLI
414	2015-08-08 08:43:03	See for example: http://bost.ocks.org/mike/simplify/ http://stackoverflow.com/questions/13730062/simplifying-svg-path-strings-by-reducing-number-of-nodes We need to be smarter with curves. I need this, to optimize flag SVGs in https://github.com/behdad/region-flags/tree/master/svg Currently some of the flags are over 200kb. That's a bit on the excessive side. :) cc @jamesgk	behdad	jamesgk
405	2015-07-18 17:11:23	In reference to #151 I seem to be experiencing similar issues when optimizing an .svg exported with Sketch. Below are the details of the output. One note, I have enabled a compact svg export from Sketch with the following setting: Initial (pre-svgo optimized) export from Sketch provides the following: The resulting image: ![screen shot 2015-07-18 at 1 06 21 pm](https://cloud.githubusercontent.com…	pruett	GreLI
311	2015-03-30 17:22:22	This would help with SVGOMG, where I keep a clone to avoid having to reparse the SVG per settings change. I'm currently doing really hacky things & the `parentNode` change [broke the hack](https://github.com/jakearchibald/svgomg/blob/master/src/js/svgo-worker/main.js#L66). I'm happy to create `JsAPI.prototype.clone` for this - any objections @GreLI?	jakearchibald	GreLI
285	2014-12-10 15:07:48	@YetiOr you are right! However #284 still relevant	H1D	YetiOr
284	2014-12-12 13:34:55	/cc @dfilatov	GreLI	dfilatov
279	2014-12-03 15:44:23	I think this need to be fixed by excluding `foreignObject` while traversing svg tree not in plugins. @GreLI what do u think?	Yeti-or	GreLI
278	2014-11-26 20:15:31	Reduce file size drastically on complex polylines. Especially useful with maps. Supports simplifying `<polygon>`, `<polyline>` point series, as well as simplifying sequential line instructions in path syntax on `<path>`, `<glyph>`, `<animate>`, and `<animateMotion>`. Uses the Simplify.js library. Demo: http://mourner.github.io/simplify-js/ cc svg/svgo/issues/240 & svg/svgo/issues/9 cc @cheeaun	sebdeckers	cheeaun
278	2014-11-26 20:21:32	@deepsweet Looks like Simplify.js is not supported on Node 0.8. Any chance of dropping that old version?	sebdeckers	deepsweet
278	2014-11-27 03:14:18	yeah, I think that we can drop v0.8. @GreLI if you'll decide to merge this plugin please drop 0.8 [here](https://github.com/svg/svgo/blob/master/package.json#L56) and [here](https://github.com/svg/svgo/blob/master/.travis.yml#L4).	deepsweet	GreLI
278	2015-02-11 15:34:58	@GreLI @deepsweet Any reason why this hasn't been accepted yet?	sebdeckers	GreLI
271	2014-11-13 05:44:14	@GreLI We don't need `enable-background` if we have no <filter>'s what do you think?	Yeti-or	GreLI
202	2016-09-23 22:20:57	@DanielMazurkiewicz @GreLI How to specify prefix using bash console?	NeXTs	GreLI
180	2014-05-21 16:32:12	@deepsweet could you push a new version of svgo on npm that integrates these changes?	pgherveou	deepsweet
180	2014-06-25 14:57:46	@deepsweet Bump. I would appreciate this getting on npm greatly too :)	rasmusfl0e	deepsweet
179	2014-03-26 15:28:03	hey @deepsweet is it possible to merge that into the next release? otherwise the removeTitle plugin is not working properly	bennyschudel	deepsweet
179	2014-07-16 16:13:54	@yoshokatana: It's already [disabled by default](https://github.com/svg/svgo/blob/master/plugins/removeTitle.js#L5). But without this, one can't even enable it manually (see #215).	AluisioASG	yoshokatana
168	2014-01-08 19:54:06	@silentroach, is this was fixed in #165/#166 as well? if so, it will be available in the next patch version.	deepsweet	silentroach
162	2014-11-04 22:03:50	@GreLi sure man... and I really appreciate the responses.. just trying to help :) most of them are perfect... finally they will be optimised...!!!	lipis	GreLi
140	2014-01-02 16:36:07	Fixed by sax 0.6.0. Thanks to @mathiasbynens for writing a String.fromCodePoint shim.	isaacs	mathiasbynens
102	2014-01-05 14:15:59	@GregLi I'm aware of that. The point of this is to automate it for a whole bunch ;)	benfrain	GregLi
96	2014-05-19 05:01:14	@deepsweet is this actually fixed? running through the default 0.4.4 config, input: output: or is svg unable to rewrite + merge the second path?	bcherny	deepsweet
78	2012-12-12 10:58:55	While I might miss which part poses the problem, I think it might not be all that hard if you have an SVG DOM (which I assume you do?). [@Phrogz' convertToAbsolute example](http://stackoverflow.com/a/9677915/1130377) shows how to iterate around a segment at a time. Figuring out if it's worth doing the optimization on a given part should be easy (probably even regexpable, if you like; `/^[^Z]*L[^Z…	johan	Phrogz
19	2012-10-23 19:02:24	@pepelsbey, ололо :)	deepsweet	pepelsbey
2	2012-10-15 15:13:13	@pepelsbey	deepsweet	pepelsbey
