# Supplementary material for: Status, identity, and language: A study of issue discussions in GitHub
Source: PLoS One. 2019 Jun 14;14(6):e0215059. doi: 10.1371/journal.pone.0215059 (PMC6568400; doi:10.1371/journal.pone.0215059)
Supplement: S2 Data — (ZIP) [file pone.0215059.s003.zip › sample_46_projs_issues/AngularClass_angular2-webpack-starter/issue_comments_REPLACECODE.csv]

issue_num	datetime	body	login	close_date
1647	2017-03-28 05:26:43	* **Do you want to request a *feature* or report a *bug*?** bug * **What is the current behavior?** I cant load sass files both for component style and the global style. the component's style: <S_CODE_TOKEN> global style: (imported inside app.component.ts) `import '../assets/sass/styles.scss';` i have found this rule for loading component sass styles and it works, but only for component's style: …	ghbakhtiari
1646	2017-03-27 17:10:53	* **What kind of change does this PR introduce?** (Bug fix, feature, docs update, ...) * **What is the current behavior?** (You can also link to an open issue here) * **What is the new behavior (if this is a feature change)?** * **Other information**:	somethiiing	2017-03-27 17:11:29
1646	2017-03-27 17:11:18	needs moar work	gdi2290	2017-03-27 17:11:29
1645	2017-03-27 16:09:20	Existing module can't find from webpack: `{ test: /\.ts$/, include: /ClientApp/, use: ['awesome-typescript-loader?silent=true', 'ng-router-loader'] },` package.json: { "name": "asp.net", "version": "1.0.0", "description": "", "author": "", "license": "", "dependencies": { "@angular/common": "2.4.10", "@angular/compiler": "2.4.10", "@angular/core": "2.4.10", "@angular/forms": "2.4.10", "@angular/h…	j-nord
1644	2017-03-26 15:46:55	Angular 4 is out this week - mainly your project need to update dependencies; imports usage; ng-template..	klihelp
1643	2017-03-26 11:11:31	Hello lovely humans, [string-replace-loader](https://www.npmjs.com/package/string-replace-loader) just published its new version 1.1.0. <table> <tr> <th align=left> State </th> <td> Update :rocket: </td> </tr> <tr> <th align=left> Dependency </td> <td> string-replace-loader </td> </tr> <tr> <th align=left> New version </td> <td> 1.1.0 </td> </tr> <tr> <th align=left> Type </td> <td> devDependency…	greenkeeperio-bot
1642	2017-03-25 12:26:34	Is AoT the default build or JIT? I see no difference in the build commands. How to enable one or the other?	albandaft	2017-03-27 15:08:49
1642	2017-03-27 12:43:44	The default (using`npm build`) is a dev build, which is JIT. For AoT, use `npm run build:aot` From [README.MD](https://github.com/AngularClass/angular2-webpack-starter#build-files): # development npm run build:dev # production (jit) npm run build:prod # AoT npm run build:aot	Torqode	2017-03-27 15:08:49
1642	2017-03-27 12:46:39	@Torqode please have a look at the package.json <S_CODE_TOKEN> As you can see the `build:aot` is just running `build:aot:prod` which at the end just runs ` webpack --config config/webpack.prod.js --progress --profile --bail` which is the same as `build:prod`.	albandaft	2017-03-27 15:08:49
1642	2017-03-27 13:04:00	Yes, in that regard they are the same. The difference is that the :aot flag is parsed out in [webpack.common.js](https://github.com/AngularClass/angular2-webpack-starter/blob/master/config/webpack.common.js#L28) to determine if AoT should be performed or not.	Torqode	2017-03-27 15:08:49
1642	2017-03-27 13:06:32	Nice spot. What about the tsconfig.json?	albandaft	2017-03-27 15:08:49
1642	2017-03-27 13:36:41	It will always use `tsconfig.webpack.json`. I'm guessing the repo includes a normal tsconfig so that IDEs like Visual Studio can compile the Typescript without affecting the Webpack build process.	Torqode	2017-03-27 15:08:49
1642	2017-03-27 15:08:49	Closing as the AOT identification is actually in the parameters detection	albandaft	2017-03-27 15:08:49
1641	2017-03-24 17:11:01	**Note: for support questions, please use one of these channels:** [Chat: AngularClass.slack](http://angularclass.com/member-join/) or [Twitter: @AngularClass](https://twitter.com/AngularClass) * **I'm submitting a ...** [ ] bug report [ x] feature request [ ] question about the decisions made in the repository * **Do you want to request a *feature* or report a *bug*?** Feature * **What is the cu…	jbeckton
1640	2017-03-23 13:40:21	* **What kind of change does this PR introduce?** (Bug fix, feature, docs update, ...) Bug fix #1628 * **What is the current behavior?** (You can also link to an open issue here) npm run test fail with error ERROR in [at-loader] src/app/app.e2e.ts:12:29 TS2345: Argument of type 'string' is not assignable to parameter of type 'Expected<Promise<string>>'. * **What is the new behavior (if this is a …	SebHeuze
1639	2017-03-22 14:47:18	Hello lovely humans, [webpack](https://www.npmjs.com/package/webpack) just published its new version 2.3.1. <table> <tr> <th align=left> State </th> <td> Update :rocket: </td> </tr> <tr> <th align=left> Dependency </td> <td> webpack </td> </tr> <tr> <th align=left> New version </td> <td> 2.3.1 </td> </tr> <tr> <th align=left> Type </td> <td> devDependency </td> </tr> </table> This version is **no…	greenkeeperio-bot	2017-03-22 16:58:52
1638	2017-03-22 13:50:17	Hello lovely humans, [style-loader](https://www.npmjs.com/package/style-loader) just published its new version 0.16.0. <table> <tr> <th align=left> State </th> <td> Update :rocket: </td> </tr> <tr> <th align=left> Dependency </td> <td> style-loader </td> </tr> <tr> <th align=left> New version </td> <td> 0.16.0 </td> </tr> <tr> <th align=left> Type </td> <td> devDependency </td> </tr> </table> Thi…	greenkeeperio-bot	2017-03-22 16:59:04
1637	2017-03-22 13:39:15	* **What kind of change does this PR introduce?** (Bug fix, feature, docs update, ...) Feature * **What is the current behavior?** (You can also link to an open issue here) the issue with http-server is that if you reload the page on for example /auth/login, it returns a 404 error,and you can only navigate to / * **What is the new behavior (if this is a feature change)?** by using spa-http-server…	AmirAliSobhGol
1636	2017-03-21 23:43:58	Hello lovely humans, [ts-node](https://www.npmjs.com/package/ts-node) just published its new version 3.0.2. <table> <tr> <th align=left> State </th> <td> Update :rocket: </td> </tr> <tr> <th align=left> Dependency </td> <td> ts-node </td> </tr> <tr> <th align=left> New version </td> <td> 3.0.2 </td> </tr> <tr> <th align=left> Type </td> <td> devDependency </td> </tr> </table> This version is **no…	greenkeeperio-bot
1635	2017-03-21 22:49:30	Hello lovely humans, [webpack](https://www.npmjs.com/package/webpack) just published its new version 2.3.0. <table> <tr> <th align=left> State </th> <td> Update :rocket: </td> </tr> <tr> <th align=left> Dependency </td> <td> webpack </td> </tr> <tr> <th align=left> New version </td> <td> 2.3.0 </td> </tr> <tr> <th align=left> Type </td> <td> devDependency </td> </tr> </table> This version is **no…	greenkeeperio-bot	2017-03-22 16:59:12
1634	2017-03-21 21:12:05	Hello lovely humans, [ts-node](https://www.npmjs.com/package/ts-node) just published its new version 3.0.1. <table> <tr> <th align=left> State </th> <td> Update :rocket: </td> </tr> <tr> <th align=left> Dependency </td> <td> ts-node </td> </tr> <tr> <th align=left> New version </td> <td> 3.0.1 </td> </tr> <tr> <th align=left> Type </td> <td> devDependency </td> </tr> </table> This version is **no…	greenkeeperio-bot
1633	2017-03-21 20:29:38	Hello lovely humans, [zone.js](https://www.npmjs.com/package/zone.js) just published its new version 0.8.5. <table> <tr> <th align=left> State </th> <td> Update :rocket: </td> </tr> <tr> <th align=left> Dependency </td> <td> zone.js </td> </tr> <tr> <th align=left> New version </td> <td> 0.8.5 </td> </tr> <tr> <th align=left> Type </td> <td> dependency </td> </tr> </table> This version is **not c…	greenkeeperio-bot
1632	2017-03-21 11:09:31	new CommonsChunkPlugin({ name: 'vendor', chunks: ['main'], minChunks: module => /node_modules/.test(module.resource) }), The last config "minChunks: module => /node_modules/.test(module.resource)" seems breaking javascript syntax. When using IDE like webstorm, the code after this config is reported broken.	vincent-cm	2017-03-21 13:18:19
1632	2017-03-21 13:17:03	@vincent-cm it is correct. The code is reported as broken by WebStorm because you have ECMAScript 5.1 (or another version) as your target version in Settings. Go to `Settings -> Languages & Frameworks -> JavaScript` Select `JavaScript language version` as `ECMAScript 6` Re-open WebStorm, observe that errors gone. Please close the issue, once you got it to work	tytskyi	2017-03-21 13:18:19
1631	2017-03-21 09:37:41	**Note: for support questions, please use one of these channels:** [Chat: AngularClass.slack](http://angularclass.com/member-join/) or [Twitter: @AngularClass](https://twitter.com/AngularClass) * **I'm submitting a ...** [ ] bug report [ ] feature request [ ] question about the decisions made in the repository * **Do you want to request a *feature* or report a *bug*?** bug * **What is the current…	vasanthdharmu
1631	2017-03-24 17:03:21	This is most likely an issue with ng-router-loader, my guess is that it will not work since that loader looks at the router module file as a string so that it can find and replace the loadChildren property with webpack friendly code. [if you look at this code](https://github.com/shlomiassaf/ng-router-loader/blob/master/src/builtin_codegens.ts) you can see what the loader replaces your config with…	jbeckton
1630	2017-03-21 02:34:00	Hello lovely humans, [ts-node](https://www.npmjs.com/package/ts-node) just published its new version 3.0.0. <table> <tr> <th align=left> State </th> <td> Update :rocket: </td> </tr> <tr> <th align=left> Dependency </td> <td> ts-node </td> </tr> <tr> <th align=left> New version </td> <td> 3.0.0 </td> </tr> <tr> <th align=left> Type </td> <td> devDependency </td> </tr> </table> This version is **no…	greenkeeperio-bot
1629	2017-03-21 02:28:00	Hello lovely humans, [style-loader](https://www.npmjs.com/package/style-loader) just published its new version 0.15.0. <table> <tr> <th align=left> State </th> <td> Update :rocket: </td> </tr> <tr> <th align=left> Dependency </td> <td> style-loader </td> </tr> <tr> <th align=left> New version </td> <td> 0.15.0 </td> </tr> <tr> <th align=left> Type </td> <td> devDependency </td> </tr> </table> Thi…	greenkeeperio-bot
1628	2017-03-16 17:50:44	* **I'm submitting a ...** [X] bug report [ ] feature request [ ] question about the decisions made in the repository * **Do you want to request a *feature* or report a *bug*?** I want to report a bug. * **What is the current behavior?** Cloning on a mac, everything like described, all the npm scripts work beside tests: The current e2e tests do not compile. npm run test / npm run e2e / npm run ci…	DanielMarcial
1628	2017-03-16 21:26:54	Same errors happen at npm run test step	lanocturne
1628	2017-03-17 19:01:02	same for me	mftaha
1628	2017-03-17 19:29:17	You can find a solution here: https://github.com/DefinitelyTyped/DefinitelyTyped/issues/14569. Downgrading Jasmine typing version worked for me.	moisesisaias
1628	2017-03-22 19:02:38	Happened when I updated my angular 2 files as well	ChrisGarand
1628	2017-03-23 13:43:47	Another way to fix this is to change `expect( ` to `expect<any>(`	SebHeuze
1628	2017-03-23 20:28:31	Thanks @SebHeuze for your suggestion. This helps me demonstrate to some colleagues learning ng2.	therealcodesailor
1627	2017-03-16 14:33:24	* **What kind of change does this PR introduce?** (Bug fix, feature, docs update, ...) * **What is the current behavior?** (You can also link to an open issue here) * **What is the new behavior (if this is a feature change)?** * **Other information**:	Niepelny	2017-03-16 14:39:55
1626	2017-03-16 11:02:47	Hello lovely humans, [webpack-merge](https://www.npmjs.com/package/webpack-merge) just published its new version 4.1.0. <table> <tr> <th align=left> State </th> <td> Update :rocket: </td> </tr> <tr> <th align=left> Dependency </td> <td> webpack-merge </td> </tr> <tr> <th align=left> New version </td> <td> 4.1.0 </td> </tr> <tr> <th align=left> Type </td> <td> devDependency </td> </tr> </table> Th…	greenkeeperio-bot
1625	2017-03-16 06:11:06	in product mode,the project is fine.when i build the project with "npm run start:hmr",i get a problem. > zone.js:155 Uncaught Error: Can't resolve all parameters for DragDropService: (?). > client:41 [WDS] Hot Module Replacement enabled. here is my code: AppModule: <S_CODE_TOKEN> DragDropService: <S_CODE_TOKEN> DataService: @Injectable() <S_CODE_TOKEN> Util: @Injectable() <S_CODE_TOKEN>	livershi	2017-03-17 05:39:46
1625	2017-03-17 05:39:46	i resove the problem.it's because the order of imports. in appmodule.ts file,i adjust the order,and it's OK now.	livershi	2017-03-17 05:39:46
1624	2017-03-16 06:06:16	Hello lovely humans, [zone.js](https://www.npmjs.com/package/zone.js) just published its new version 0.8.4. <table> <tr> <th align=left> State </th> <td> Update :rocket: </td> </tr> <tr> <th align=left> Dependency </td> <td> zone.js </td> </tr> <tr> <th align=left> New version </td> <td> 0.8.4 </td> </tr> <tr> <th align=left> Type </td> <td> dependency </td> </tr> </table> This version is **not c…	greenkeeperio-bot
1623	2017-03-15 23:19:16	Hello lovely humans, [style-loader](https://www.npmjs.com/package/style-loader) just published its new version 0.14.1. <table> <tr> <th align=left> State </th> <td> Update :rocket: </td> </tr> <tr> <th align=left> Dependency </td> <td> style-loader </td> </tr> <tr> <th align=left> New version </td> <td> 0.14.1 </td> </tr> <tr> <th align=left> Type </td> <td> devDependency </td> </tr> </table> Thi…	greenkeeperio-bot
1622	2017-03-15 20:46:03	Hello lovely humans, [zone.js](https://www.npmjs.com/package/zone.js) just published its new version 0.8.3. <table> <tr> <th align=left> State </th> <td> Update :rocket: </td> </tr> <tr> <th align=left> Dependency </td> <td> zone.js </td> </tr> <tr> <th align=left> New version </td> <td> 0.8.3 </td> </tr> <tr> <th align=left> Type </td> <td> dependency </td> </tr> </table> This version is **not c…	greenkeeperio-bot
1621	2017-03-15 18:43:47	Hello! I am using a older version of angular2-webpack. I cant tell wich Version... Because in this version i downloadet is no where a version number in the readme file... But it must be about 1 year old. # Here the Readme File: # angular2-webpack [![Dependency Status](https://david-dm.org/preboot/angular2-webpack/status.svg)](https://david-dm.org/preboot/angular2-webpack#info=dependencies) [![dev…	BamiGorengo
1621	2017-03-19 20:45:59	Can realy no one help me with this problem? =(	BamiGorengo
1621	2017-03-20 00:34:52	having same issue for past two days, have no problem running dev yet it fails in webpack while trying to compile production. Webpack people are dodging the issue by keep telling me I haven't submitted the problem correctly.	secretgspot
1621	2017-03-20 00:39:30	I've solved it by copy&paste every component, into the new angular2-webpack... costs me about 8 hours. i just hope, that this version of angular2-webpack is stable for all the time :D But i got some more projects on old version. so i still hope for me and you (@secretgspot) that anyone can tell us a solution, to fix it with our older versions. (sry for my very bad english)	BamiGorengo
1620	2017-03-15 13:37:01	* **What kind of change does this PR introduce?** Just terminate unterminated statement remove warning in the code. * **What is the current behavior?** (You can also link to an open issue here) * **What is the new behavior (if this is a feature change)?** * **Other information**:	fisenkodv
1619	2017-03-15 07:57:13	* **What kind of change does this PR introduce?** (Bug fix, feature, docs update, ...) FAQ section update: added a note about how to make webpack less verbose. Also fixed wrong list markup (needed additional space) because it displayed wrong after changes.	bobrosoft
1618	2017-03-15 05:28:26	Hello lovely humans, [karma-webpack](https://www.npmjs.com/package/karma-webpack) just published its new version 2.0.3. <table> <tr> <th align=left> State </th> <td> Update :rocket: </td> </tr> <tr> <th align=left> Dependency </td> <td> karma-webpack </td> </tr> <tr> <th align=left> New version </td> <td> 2.0.3 </td> </tr> <tr> <th align=left> Type </td> <td> devDependency </td> </tr> </table> Th…	greenkeeperio-bot
1617	2017-03-15 04:38:31	Hello lovely humans, [style-loader](https://www.npmjs.com/package/style-loader) just published its new version 0.14.0. <table> <tr> <th align=left> State </th> <td> Update :rocket: </td> </tr> <tr> <th align=left> Dependency </td> <td> style-loader </td> </tr> <tr> <th align=left> New version </td> <td> 0.14.0 </td> </tr> <tr> <th align=left> Type </td> <td> devDependency </td> </tr> </table> Thi…	greenkeeperio-bot
1616	2017-03-15 03:41:06	There are so many warning log messages in browser console. And these log messages is the same in the terminal. I just want to show the warning and the error messages in the terminal and show the error messages in the browser console.How can I do that.I looking for a long time, but i dont know how to do that. Can someone help me about that? ![image](https://cloud.githubusercontent.com/assets/63859…	LeeChingYin
1615	2017-03-14 22:08:51	Hello lovely humans, [zone.js](https://www.npmjs.com/package/zone.js) just published its new version 0.8.2. <table> <tr> <th align=left> State </th> <td> Update :rocket: </td> </tr> <tr> <th align=left> Dependency </td> <td> zone.js </td> </tr> <tr> <th align=left> New version </td> <td> 0.8.2 </td> </tr> <tr> <th align=left> Type </td> <td> dependency </td> </tr> </table> This version is **not c…	greenkeeperio-bot
1614	2017-03-14 17:44:46	**Note: for support questions, please use one of these channels:** [Chat: AngularClass.slack](http://angularclass.com/member-join/) or [Twitter: @AngularClass](https://twitter.com/AngularClass) * **I'm submitting a ...** [ ] bug report [X ] feature request [ X] question about the decisions made in the repository * **What is the current behavior?** TSLint is only run for Dev builds * **What is the…	bmayen
1613	2017-03-14 16:23:59	i tried to rename the folder name but it didn't work, is there any way that i can use my customized name instead of angular2-webpack-starter when setting up the starter? Thanks! Clark	lhc069
1613	2017-03-18 19:03:37	how did you clone this project? you can do `git clone https://github.com/AngularClass/angular2-webpack-starter your-custom-folder`	vaudy
1612	2017-03-14 15:06:54	How can I get javascript or jquery in my html or app component to work, noticed they are not working. The javascript in this page were not detected. <S_CODE_TOKEN>	kenadet
1611	2017-03-14 10:28:51	Hello lovely humans, [webpack-dev-server](https://www.npmjs.com/package/webpack-dev-server) just published its new version 2.4.2. <table> <tr> <th align=left> State </th> <td> Update :rocket: </td> </tr> <tr> <th align=left> Dependency </td> <td> webpack-dev-server </td> </tr> <tr> <th align=left> New version </td> <td> 2.4.2 </td> </tr> <tr> <th align=left> Type </td> <td> devDependency </td> </…	greenkeeperio-bot
1610	2017-03-13 19:05:39	Hello lovely humans, [zone.js](https://www.npmjs.com/package/zone.js) just published its new version 0.8.1. <table> <tr> <th align=left> State </th> <td> Update :rocket: </td> </tr> <tr> <th align=left> Dependency </td> <td> zone.js </td> </tr> <tr> <th align=left> New version </td> <td> 0.8.1 </td> </tr> <tr> <th align=left> Type </td> <td> dependency </td> </tr> </table> This version is **not c…	greenkeeperio-bot
1609	2017-03-13 17:04:24	**Note: for support questions, please use one of these channels:** [Chat: AngularClass.slack](http://angularclass.com/member-join/) or [Twitter: @AngularClass](https://twitter.com/AngularClass) * **I'm submitting a ...** [ ] bug report [ X ] feature request [ ] question about the decisions made in the repository * **Do you want to request a *feature* or report a *bug*?** Feature * **What is the c…	AsynchronyMark
1608	2017-03-13 13:50:06	Hello lovely humans, [css-loader](https://www.npmjs.com/package/css-loader) just published its new version 0.27.3. <table> <tr> <th align=left> State </th> <td> Update :rocket: </td> </tr> <tr> <th align=left> Dependency </td> <td> css-loader </td> </tr> <tr> <th align=left> New version </td> <td> 0.27.3 </td> </tr> <tr> <th align=left> Type </td> <td> devDependency </td> </tr> </table> This vers…	greenkeeperio-bot
1607	2017-03-13 06:33:43	https://github.com/dannyfritz/commit-message-emoji ## Which Emoji to Use? :confused: Commit Type | Emoji ---------- | ------------- Initial Commit | :tada: `:tada:` Version Tag | :bookmark: `:bookmark:` New Feature | :sparkles: `:sparkles:` Bugfix | :bug: `:bug:` Metadata | :card_index: `:card_index:` Refactoring | :package: `:package:` Documentation | :books: `:books:` Internationalization | :gl…	gdi2290
1606	2017-03-12 18:32:37	Hello lovely humans, [css-loader](https://www.npmjs.com/package/css-loader) just published its new version 0.27.2. <table> <tr> <th align=left> State </th> <td> Update :rocket: </td> </tr> <tr> <th align=left> Dependency </td> <td> css-loader </td> </tr> <tr> <th align=left> New version </td> <td> 0.27.2 </td> </tr> <tr> <th align=left> Type </td> <td> devDependency </td> </tr> </table> This vers…	greenkeeperio-bot
1605	2017-03-11 22:17:07	* **I'm submitting a ...** [X ] question about the decisions made in the repository Hi, I see we need to exclude index.html in config , webpack.test <S_CODE_TOKEN> I'm looking to setup CSS modules for our app and I see that when import CSS via common js import it will break Karma tests. Thanks	Memoyr	2017-03-13 18:19:20
1605	2017-03-13 18:19:20	ignore this, please.	Memoyr	2017-03-13 18:19:20
1604	2017-03-11 10:10:12	* **I'm submitting a ...** [x] bug report [ ] feature request [ ] question about the decisions made in the repository * **What is the current behavior?** AOT build inludes every component template two times making the bundle much bigger than needed as templates are included as strings which cannot be minified by UglifyJS. * **If the current behavior is a bug, please provide the steps to reproduce…	lukaszsamson
1603	2017-03-10 23:46:39	Hello lovely humans, [zone.js](https://www.npmjs.com/package/zone.js) just published its new version 0.8.0. <table> <tr> <th align=left> State </th> <td> Update :rocket: </td> </tr> <tr> <th align=left> Dependency </td> <td> zone.js </td> </tr> <tr> <th align=left> New version </td> <td> 0.8.0 </td> </tr> <tr> <th align=left> Type </td> <td> dependency </td> </tr> </table> This version is **not c…	greenkeeperio-bot
1602	2017-03-10 10:10:09	* **What kind of change does this PR introduce?** (Bug fix, feature, docs update, ...) Added yarn lock file * **What is the current behavior?** (You can also link to an open issue here) No yarn lock file was present * **What is the new behavior (if this is a feature change)?** Added yarn lock file * **Other information**: n/a	evanrooijen	2017-03-10 10:42:03
1601	2017-03-10 08:21:02	Hello lovely humans, [css-loader](https://www.npmjs.com/package/css-loader) just published its new version 0.27.1. <table> <tr> <th align=left> State </th> <td> Update :rocket: </td> </tr> <tr> <th align=left> Dependency </td> <td> css-loader </td> </tr> <tr> <th align=left> New version </td> <td> 0.27.1 </td> </tr> <tr> <th align=left> Type </td> <td> devDependency </td> </tr> </table> This vers…	greenkeeperio-bot
1600	2017-03-10 05:55:24	Hello lovely humans, [source-map-loader](https://www.npmjs.com/package/source-map-loader) just published its new version 0.2.0. <table> <tr> <th align=left> State </th> <td> Update :rocket: </td> </tr> <tr> <th align=left> Dependency </td> <td> source-map-loader </td> </tr> <tr> <th align=left> New version </td> <td> 0.2.0 </td> </tr> <tr> <th align=left> Type </td> <td> devDependency </td> </tr>…	greenkeeperio-bot
1599	2017-03-10 05:39:32	Hello lovely humans, [css-loader](https://www.npmjs.com/package/css-loader) just published its new version 0.27.0. <table> <tr> <th align=left> State </th> <td> Update :rocket: </td> </tr> <tr> <th align=left> Dependency </td> <td> css-loader </td> </tr> <tr> <th align=left> New version </td> <td> 0.27.0 </td> </tr> <tr> <th align=left> Type </td> <td> devDependency </td> </tr> </table> This vers…	greenkeeperio-bot
1598	2017-03-10 02:29:22	Hello lovely humans, [zone.js](https://www.npmjs.com/package/zone.js) just published its new version 0.7.8. <table> <tr> <th align=left> State </th> <td> Update :rocket: </td> </tr> <tr> <th align=left> Dependency </td> <td> zone.js </td> </tr> <tr> <th align=left> New version </td> <td> 0.7.8 </td> </tr> <tr> <th align=left> Type </td> <td> dependency </td> </tr> </table> This version is **not c…	greenkeeperio-bot
1597	2017-03-08 15:13:16	* **I'm submitting a ...** [ ] bug report [ ] feature request [x] question about the decisions made in the repository Is there a chance to add some css loader instead of that text "Loading..."? If it is which is the proper place to add those css?	TeodorKolev
1597	2017-03-26 15:41:07	You can add the css file or inline css to you index.html	klihelp
1596	2017-03-08 07:53:01	I has a lot on the frame after upgraded warning。 [WDS] Warnings while compiling. webpack-dev-server.js:3 ./src/app/environment.ts [11, 26]: non-arrow functions are forbidden [29, 21]: missing whitespace [31, 11]: missing whitespace [32, 11]: missing whitespace。 These warnings are not I need, could you tell me how to block it	392475992	2017-03-13 01:24:39
1596	2017-03-12 03:54:26	These are tslint warnings. You could disable tslint entirely if you don't want warnings of any kind, or you could adjust the tslint.json config to your liking.	bmayen	2017-03-13 01:24:39
1596	2017-03-13 01:23:20	Thank you, done	392475992	2017-03-13 01:24:39
1595	2017-03-07 21:56:20	* **What kind of change does this PR introduce?** (Bug fix, feature, docs update, ...) * **What is the current behavior?** (You can also link to an open issue here) * **What is the new behavior (if this is a feature change)?** * **Other information**:	couclock	2017-03-07 21:57:00
1594	2017-03-07 09:41:14	I tried to add angular-in-memory-web-api package into this project.. and follow the instruction completely.. but i don't know it keeps error 404 not found when access the api.. I have been created a angular 2 project with angular-in-memory-web-api package.. and its work fine.. when i implemented into this project.. it doesn't work.. Please guide me.. Thanks	hitoz
1594	2017-03-21 16:58:43	Navigate to your root directory and run: npm install angular-in-memory-web-api --save	Ryan-7
1593	2017-03-07 06:09:36	when i try to debug it in chrome browser ..debugging doesn't happen correctly ..	Debanjan123
1593	2017-03-07 21:45:56	I second this: ![mar-07-2017 23-45-03](https://cloud.githubusercontent.com/assets/189533/23679290/22ce1000-0390-11e7-94e3-2882246b357e.gif)	gizm0bill
1593	2017-03-07 21:49:12	and by the way, how do you guys usually debug, using that VSCode extension?	gizm0bill
1593	2017-03-16 18:37:13	@Debanjan123 - Can you try changing devtool: 'source-map' to 'eval' in your dev environment and try debugging?	gaurav2887
1593	2017-03-16 18:52:43	@gaurav2887 the original config is with `cheap-module-source-map`: [webpack.dev.js#L49](https://github.com/AngularClass/angular2-webpack-starter/blob/master/config/webpack.dev.js#L49) so, don't change it to `eval` your build and rebuild time will skyrocket! make it `eval-source-map` or simply `source-map` (didn't yet find a difference between the two...)	gizm0bill
1593	2017-03-16 18:57:22	I disagree. I see it much faster with eval in my local dev environment and also if you go over this webpack doc it also confirms build re rebuild speed fastest in eval. http://webpack.github.io/docs/configuration.html#devtool https://webpack.js.org/configuration/devtool/	gaurav2887
1593	2017-03-16 19:11:06	ah yes the speed thing might be right, but the original code is not shown, going by the docs as well. <img width="595" alt="screen shot 2017-03-16 at 9 07 02 pm" src="https://cloud.githubusercontent.com/assets/189533/24014299/0f8eabb8-0a8d-11e7-9448-1dacf28cf593.png">	gizm0bill
1593	2017-03-17 05:16:24	@gaurav2887 @gizm0bill thank you for your help .Now it is working fine.	Debanjan123
1593	2017-03-20 12:39:38	@Debanjan123 , how did you solve it? Source map is almost broken on my chrome, i'm not able to step through breakpoints.	xaclincoln
1593	2017-03-20 17:35:42	change 'cheap-module-source-map', to eval in webpack.dev.js file	Debanjan123
1592	2017-03-07 00:57:46	I am trying to load a custom js file so that my app can use it...so how can I load a js file so that it becomes available to my application and also recognize dependent files like jquery and tether?	kenadet
1591	2017-03-03 09:26:57	* **I'm submitting a ...** [x] bug report [ ] feature request [ ] question about the decisions made in the repository I'm so sorry for my pool English at first.. m(_ _)m at [./config/webpack.common.js](https://github.com/AngularClass/angular2-webpack-starter/blob/master/config/webpack.common.js#L82) <S_CODE_TOKEN> this line: <S_CODE_TOKEN> make webpack load modules in `/src` and `/node_modules` b…	lialosiu
1590	2017-03-02 19:12:46	Variables defined in the _variables.scss file are not being propagated to my components, am I doing something wrong or is there something Im not doing? Ive tried importing styles/styles on my app components styles, I've tried `import '../styles/styles.scss';` on app.module.ts	CarlosV89
1590	2017-03-03 02:57:21	I'm using [https://github.com/shakacode/sass-resources-loader](https://github.com/shakacode/sass-resources-loader) Here's my webpack config: webpack.common <S_CODE_TOKEN> webpack.dev <S_CODE_TOKEN> With that the variables.scss and mixins.scss will be injected into every .scss file and you will have this variables and mixins available.	jmandreslopez
1589	2017-03-02 10:52:34	bash-3.2$ npm start > angular2-webpack-starter@5.4.1 start /Users/sunpeitao/mycode/mydemo/angular2-webpack-starter > npm run server:dev > angular2-webpack-starter@5.4.1 server:dev /Users/sunpeitao/mycode/mydemo/angular2-webpack-starter > webpack-dev-server --config config/webpack.dev.js --open --progress --profile --watch --content-base src/ Error: Cannot find module 'tsickle' at Function.Module.…	spt110
1589	2017-03-24 16:57:15	same error when i upgrade angular@4.0.0	TaylorPzreal
1588	2017-03-02 09:19:24	[Chat: AngularClass.slack](http://angularclass.com/member-join/) not found... * **I'm submitting a ...** [ ] bug report [x] feature request [ ] question about the decisions made in the repository * **Do you want to request a *feature* or report a *bug*?** Ask a question * **What is the current behavior?** I'd like to integrate jQuery UI to my project, but I can't find any solutions.	skol-pro
1588	2017-03-10 15:21:56	I think its better to ditch jquery ui components altogether, there are so many non jquery, angular directives that does the job for you.	astroanu
1588	2017-03-10 16:25:53	Well actually I need it to integrate a angular component that uses jQuery UI... :-(	skol-pro
1588	2017-03-10 17:02:04	Please stop using jQuery. It makes no sense with ng	zigzag95
1588	2017-03-10 17:03:31	I totally agree, but sometimes there is no other practical and fast solutions... And that's not the point of the question.	skol-pro
1588	2017-03-10 17:06:21	Well, what you CAN do is include ui components needed by that particular plug in to your project and use it. This shouldn't be a feature request coz it will mess up this boilerplate repo.	astroanu
1588	2017-03-10 17:06:47	This will have side effects on AOT and won't work on Universal.	zigzag95
1587	2017-03-01 17:41:19	It should change the file name to something like "77aeaa52715b898b73c74d68c630330e.png" and bundled in final js without aot flag. With aot flag, the file is missing from dist/ folder but final js bundle still referencing those files. Those files are coming from ng2-* plugins or external js plugins which CSS file is imported directly to components such as ng2-ui-switch, icheck.js, bootstrap colorp…	vincent-cm
1587	2017-03-02 14:41:15	Perhaps related to https://github.com/AngularClass/angular2-webpack-starter/issues/1406 Try using `"ngc-webpack": "^1.2.0"`.	bmayen
1586	2017-03-01 03:23:56	Manage users	vietlq57	2017-03-01 07:50:07
1585	2017-02-28 21:38:03	Hello lovely humans, [tslint](https://www.npmjs.com/package/tslint) just published its new version 4.5.1. <table> <tr> <th align=left> State </th> <td> Update :rocket: </td> </tr> <tr> <th align=left> Dependency </td> <td> tslint </td> </tr> <tr> <th align=left> New version </td> <td> 4.5.1 </td> </tr> <tr> <th align=left> Type </td> <td> devDependency </td> </tr> </table> This version is **not c…	greenkeeperio-bot	2017-03-01 07:50:32
1584	2017-02-28 20:39:16	* **I'm submitting a ...** [X] bug report [ ] feature request [ ] question about the decisions made in the repository Starting from a pristine install, I had to make a couple of modifications before I was able to successfully build and serve for production. ------------ First, I noticed that `webpack-dev-server.js` was being included in `index.html` regardless of NODE_ENV. To fix this, I changed:…	cepkoCC	2017-02-28 20:42:06
1584	2017-02-28 20:42:17	wrong repo, sorry for the trouble	cepkoCC	2017-02-28 20:42:06
1583	2017-02-28 18:03:28	* **I'm submitting a ...** [x] bug report [ ] feature request [ ] question about the decisions made in the repository * **Do you want to request a *feature* or report a *bug*?** Report a bug * **What is the current behavior?** First I run `npm install` When I run `npm run build:prod` I get the error **ERROR in Assigning to rvalue (1:4291)** * **What is the expected behavior?** Build the project f…	gabrielgodoy	2017-03-01 14:45:39
1583	2017-03-01 10:09:08	After a quick look, the problem is here: https://github.com/AngularClass/angular2-webpack-starter/blob/master/config/webpack.prod.js#L135 This is not a solution(!) but it works when you get rid of "OptimizeJsPlugin".	bartholomej	2017-03-01 14:45:39
1583	2017-03-01 10:13:02	we've had the same problem yesterday suddenly, but it disappeared in our nightly build, it looked like some dependency was updated that caused the problem.	marcel-goedhart	2017-03-01 14:45:39
1583	2017-03-01 14:45:32	I did a fresh install today and the problems seems to be resolved. Maybe was some dependency problem. Closing this issue for now.	gabrielgodoy	2017-03-01 14:45:39
1582	2017-02-28 12:09:04	manage users	vietlq57	2017-03-01 07:50:20
1581	2017-02-28 11:31:41	* **What kind of change does this PR introduce?** feature * **What is the current behavior?** mock-data files being copy in prod build * **What is the new behavior (if this is a feature change)?** mock-data files not being copy in prod build I discovered it's very useful to use mock-data files both in development and test, but it's bit annoying when publishing to prod, these files usually unneces…	gilhanan
1580	2017-02-28 09:37:00	I have been following the guide for how to install bootstrap 4 and i have been getting an error every time i try to install it. I have followed this guide https://github.com/AngularClass/angular2-webpack-starter/wiki/How-to-use-Bootstrap-4-and-Sass-(and-jQuery) from start to finish 4 times with a unmodified version of the repo. The error i am getting is <S_CODE_TOKEN> I'm not sure if i'm missing …	sparrowonfire
1580	2017-03-03 13:26:45	@sparrowonfire I just went through the same. I ran: `npm install --save postcss-loader` Which resolved that issue. I ran into a further issue which required I remove the `raw-loader` for css files.	simonmcl
1579	2017-02-28 04:37:00	* **What kind of change does this PR introduce?** (Bug fix, feature, docs update, ...) * **What is the current behavior?** (You can also link to an open issue here) * **What is the new behavior (if this is a feature change)?** * **Other information**:	vietlq57	2017-03-01 07:50:49
1578	2017-02-28 04:07:06	example: teacher.js and parent.js; no index.js dist: teacher.html and parent.html	panshihuan
1577	2017-02-27 19:15:50	Hello lovely humans, [tslint](https://www.npmjs.com/package/tslint) just published its new version 4.5.0. <table> <tr> <th align=left> State </th> <td> Update :rocket: </td> </tr> <tr> <th align=left> Dependency </td> <td> tslint </td> </tr> <tr> <th align=left> New version </td> <td> 4.5.0 </td> </tr> <tr> <th align=left> Type </td> <td> devDependency </td> </tr> </table> This version is **not c…	greenkeeperio-bot	2017-03-01 07:50:47
1576	2017-02-27 04:01:02	* **What kind of change does this PR introduce?** (Bug fix, feature, docs update, ...) Feature Help it easier to add new variables in code and different environments, make use of the webpack DefinePlugin * **What is the current behavior?** (You can also link to an open issue here) Consider my case: When I want to add a new config, like `Google Analytics token`, they should be different in develop…	elvis-macak
1575	2017-02-26 21:13:41	when I tried to use this example to implement this into a Visual Studio then only "ENV" was not found and I can't compile the project. * **What kind of change does this PR introduce?** (Bug fix, feature, docs update, ...) feature * **What is the current behavior?** (You can also link to an open issue here) geht the current Environment * **What is the new behavior (if this is a feature change)?** …	squadwuschel	2017-02-27 12:11:14
1574	2017-02-26 05:15:26	System.Exception Call to Node module failed with error: Webpack dev middleware failed because of an error while loading 'aspnet-webpack'. Error was: Error: Cannot find module 'aspnet-webpack' at Function.Module._resolveFilename (module.js:325:15) at Function.Module._load (module.js:276:25) at Module.require (module.js:353:17) at require (internal/module.js:12:17) at Object.<anonymous> (C:\Users\v…	virendra1117
1573	2017-02-25 20:05:32	* **I'm submitting a ...** [x ] bug report [ ] feature request [ ] question about the decisions made in the repository * **What is the current behavior?** Hello, I have just updated to Angular 4 RC1 and Typescript 2.2 and have been getting a weird error and some unresolved variables. I'm getting a `cannot read property 'probe' of undefined` in the console, which I think is coming from this piece …	Shiroh1ge
1573	2017-02-28 10:25:47	If you move `enableDebugTools(cmpRef);` above `let _ng = (<any> window).ng;` you can bypass the error, but the probe and coreTokens wouldn't have been set properly which will disable some debugging functions such as Augury. It happens because window.ng comes with an undefined probe property after the 4.rc.1 update... But I couldn't come up with a fix at this time unfortunately...	kemalcany
1573	2017-02-28 10:50:17	@kemalcany it appears to be fixed: https://github.com/angular/angular/issues/14738, probably in the next update or so, will use that as a temporary solution, thanks!	Shiroh1ge
1572	2017-02-24 17:26:20	#1414 says Material2 branch has been closed. So I have updated the readme for that. * **What kind of change does this PR introduce?** (Bug fix, feature, docs update, ...) Docs Update for Readme.md * **What is the current behavior?** (You can also link to an open issue here) Links to wrong material2 branch results in 404 on Github. * **What is the new behavior (if this is a feature change)?** The …	vivekwisdom
1571	2017-02-24 15:35:02	* **I'm submitting a ...** [ X] bug report [ ] feature request [ ] question about the decisions made in the repository * **Do you want to request a *feature* or report a *bug*?** bug * **What is the current behavior?** Can't find vendor.dll.js.map, I don't know why it wasn't created. * **Please tell us about your environment:** - Angular version: 5.4.1 - Browser: [Chrome 56 ] - OS: OSX El Capitan…	gviligvili
1571	2017-02-28 11:53:01	Having this issue aswell	perara
1571	2017-02-28 15:33:49	Hi guys, I have the same issue. Did you find a way to fix this issue ? Best regards.	waylander47
1571	2017-02-28 16:46:28	when I comment this two lines { filepath: helpers.root(`dll/${DllBundlesPlugin.resolveFile('polyfills')}`) }, { filepath: helpers.root(`dll/${DllBundlesPlugin.resolveFile('vendor')}`) } in webpack.dev.js I can run the application without error but nothing is showing. Any suggestions to point me in the right direction ? I'm new to Angular 2	waylander47
1571	2017-02-28 18:18:14	Hi, I solve it by creating emty files 'polyfills.dll.js.map' and 'vendor.dll.js.map' in dll folder and it works Regards	AymenSlimi
1571	2017-02-28 22:53:07	Same error , when running npm start ERROR in Error: HtmlWebpackPlugin: could not load file ..\ng2-admin\dll\vendor.dll.js .map - index.js:313 [ng2-admin]/[html-webpack-plugin]/index.js:313:27 - util.js:16 tryCatcher [ng2-admin]/[bluebird]/js/release/util.js:16:23 - promise.js:510 Promise._settlePromiseFromHandler [ng2-admin]/[bluebird]/js/release/promise.js:510:31 - promise.js:567 Promise._settle…	FredBesterwitch
1571	2017-02-28 22:58:19	fixed as suggested by @AymenSlimi Thanks Bro	FredBesterwitch
1571	2017-03-01 09:26:20	Thanks @AymenSlimi ! :)	waylander47
1571	2017-03-21 12:33:00	+1	acostaf
1570	2017-02-24 14:51:16	**Note: for support questions, please use one of these channels:** [Chat: AngularClass.slack](http://angularclass.com/member-join/) or [Twitter: @AngularClass](https://twitter.com/AngularClass) * **I'm submitting a bug ...** [*] bug report * **What is the current behavior?** Unused modules are not shaken out and they'll end up in main bundle both for AOT and JIT. * **If the current behavior is a …	xe4me
1570	2017-02-24 15:00:36	Maybe webpack/webpack#2867	admosity
1570	2017-03-19 06:40:26	@xe4me Does this problem still exist? Does it make any difference if you import like this?: <S_CODE_TOKEN>	dereklin
1570	2017-03-19 16:33:27	Looks like it's a feature that will be fixed in 2.4 webpack as per @admosity issue link	MarkPieszak
1569	2017-02-24 12:10:23	**Note: for support questions, please use one of these channels:** [Chat: AngularClass.slack](http://angularclass.com/member-join/) or [Twitter: @AngularClass](https://twitter.com/AngularClass) * **I'm submitting a ...** [x ] bug report [ ] feature request [ ] question about the decisions made in the repository * **Do you want to request a *feature* or report a *bug*?** Don't know if it was just …	EvaldasVasiliauskas
1568	2017-02-24 03:22:47	* **What kind of change does this PR introduce?** (Bug fix, feature, docs update, ...) docs update - update related to https://github.com/AngularClass/angular2-webpack-starter/issues/1551 * **What is the current behavior?** (You can also link to an open issue here) import of external module scss file missing ~ to denote node module. * **What is the new behavior (if this is a feature change)?** ~ …	glendaviesnz
1567	2017-02-23 17:54:46	* **What kind of change does this PR introduce?** Includes one scss file as part of the angular components to ensure builds work with scss file includes. Due to the recent upgrade of sass-loader 6 in PR #1524, the aot build has broke: After including home as the scss file produced by running `npm run build:aot:prod`: ![image](https://cloud.githubusercontent.com/assets/4655972/23271826/01538702-f9…	admosity
1566	2017-02-23 12:40:53	The pug loader used in [this Wiki page](https://github.com/AngularClass/angular2-webpack-starter/wiki/How-to-add-.pug-support) does not say anything about passing in local variables. Is it possible with this package? If yes, an example with that option would be great in the Wiki page. If not, maybe another package should be suggested.	kpapadatos
1566	2017-02-23 13:35:41	I looked at the source and it seems like the option for locals is `data` and should be used like this: <S_CODE_TOKEN>	kpapadatos
1565	2017-02-23 11:40:17	Hi guys I am using this link [https://github.com/AngularClass/angular2-webpack-starter/wiki/How-to-use-Bootstrap-3-and-Sass-and-ng2-bootstrap ](url) in order to add bootstrap to my project but found that the bundled in prod duplicates the css as many times as pages are in the project so including bootstrap add 2 mb to my project right now. Any idea?	acostaf
1564	2017-02-23 09:11:44	I'm submitting a question about the decisions made in the repository * **What is the current behavior?** I did as [How do I async load a component with AsyncRoute](https://github.com/AngularClass/angular2-webpack-starter/wiki/How-do-I-async-load-a-component-with-AsyncRoute) but get this error! can you help me？ _ERROR in ./src/app/app.routes.ts Module not found: Error: Can't resolve 'es6-promise' …	xuxinsheng
1563	2017-02-23 07:06:07	Why you are using 2 port for this seed project? Client side(Angular2) is using 4200 and server side (express)is using 4300.Is there any requirement/benefits by taking this approach?	torretoo	2017-02-23 07:19:45
1563	2017-02-23 07:20:10	False alarm.	torretoo	2017-02-23 07:19:45
1562	2017-02-22 22:33:17	* **What kind of change does this PR introduce?** (Bug fix, feature, docs update, ...) bug fix: global `isProd` variable in `webpack.common.js` coding style fix: - added semicolons at the end of some `.config.js` files - align `require()` and some other statements	ancor-dev
1562	2017-02-23 08:57:46	I think the alignment should not be added because it's a personal choice.	hxuanhung
1561	2017-02-22 22:06:44	How do I switch the router to using html5 compliant path location strategy?	mikesmo	2017-02-22 22:24:04
1560	2017-02-22 19:49:58	Is this starter-kit update supported? i use a older version from this kit, and i got now some problems. like npm build didnt work. i get a @Type/Jasmine error... I tryed now 3 Days to update my Version of this Starter-Kit but no chance... each more updates i do, so more errors i get... At last i fixed everything, but the webkit donfig is hard outdated, and dont work any more. Thats why i am looki…	BamiGorengo
1559	2017-02-22 17:23:17	Hello lovely humans, [typescript](https://www.npmjs.com/package/typescript) just published its new version 2.2.1. <table> <tr> <th align=left> State </th> <td> Update :rocket: </td> </tr> <tr> <th align=left> Dependency </td> <td> typescript </td> </tr> <tr> <th align=left> New version </td> <td> 2.2.1 </td> </tr> <tr> <th align=left> Type </td> <td> devDependency </td> </tr> </table> This versio…	greenkeeperio-bot	2017-03-08 18:45:08
1558	2017-02-22 17:19:51	**Note: for support questions, please use one of these channels:** [Chat: AngularClass.slack](http://angularclass.com/member-join/) or [Twitter: @AngularClass](https://twitter.com/AngularClass) * **I'm submitting a ...** [ *] bug report [ ] feature request [ ] question about the decisions made in the repository * **Do you want to request a *feature* or report a *bug*?** Report a Bug * **What is t…	raphaelluchini
1558	2017-02-22 20:26:51	Seems has been fixed! It was a bug on awesome-typescript-loader dependency! See: https://github.com/s-panferov/awesome-typescript-loader/pull/379	raphaelluchini
1558	2017-02-23 09:24:25	Yes it does. Nice!	margaris23
1557	2017-02-22 11:47:29		Butters421	2017-02-22 15:58:51
1557	2017-02-22 15:58:51	🎱 close	katallaxie	2017-02-22 15:58:51
1556	2017-02-22 00:24:24	## **[X] bug report** I download a fresh copy and try to build it without any modification, then I opened the index.html under dist folder, it showed me bunch of ERR_FILE_NOT_FOUND errors in the console. I can see it's pointing to C:/assets to find its static contents. It should be finding content under current directory. I also tried other building commands (build:dev, build:aot), it still gave …	lxp1991
1556	2017-02-25 19:41:42	Got it working by searching into index.html `<base href="<%= htmlWebpackPlugin.options.metadata.baseUrl %>">` and add a dot like this `<base href=".<%= htmlWebpackPlugin.options.metadata.baseUrl %>">`	AndreaFox93
1555	2017-02-21 16:06:32	[X] bug report ERROR in ./~/css-loader!./~/sass-loader/lib/loader.js!./config/resource-override.js Module build failed: No input specified: provide a file name or a source string to process @ ./src/app/components/home/xxxxxx.scss 2:21-134 (After removing this file, I got same issue for another scss) @ ./src/app/components/home/home.ts @ ./compiled/src/app/app.module.ngfactory.ts @ ./src/main.brow…	vincent-cm
1555	2017-02-21 18:11:02	+1	MangeshPimpalkar
1555	2017-02-23 17:17:27	Can confirm that changing back to 4.1.1 fixes the problem.	admosity
1555	2017-03-01 19:22:17	The issue is raised on sass-loader also https://github.com/webpack-contrib/sass-loader/issues/373	MangeshPimpalkar
1555	2017-03-06 18:39:26	Adding a note here, I get this error if the scss file is empty for non AOT builds, If I add something like `body {}` to the file, the compilation works fine. The error happens regardless for AOT builds.	DBosley
1555	2017-03-06 19:37:09	which file you are referring to? > On 6 Mar 2017, at 18:39, Dave Bosley <notifications@github.com> wrote: > > Adding a note here, I get this error if the scss file is empty. If I add something like body {} to the file, the compilation works fine > > — > You are receiving this because you authored the thread. > Reply to this email directly, view it on GitHub, or mute the thread. >	vincent-cm
1555	2017-03-06 20:09:25	@vincent-cm The errors I get point to the scss files referenced in the styleUrls property of the Component class decorator. When those scss files are empty, I can't even start up the webpack dev server. When I add `body {}` (or any styles at all) to the file, the webpack dev server compiles everything fine and it runs. But AOT does not work at all. All scss files error when building for AOT.	DBosley
1555	2017-03-06 20:35:59	After trying a few things out I started looking at the angular2-template-loader. I removed it from my *.ts file loaders and now my AOT build works just fine. I don't see anything affected by this change. Removing the template loader does break builds that don't use AOT including using the webpack-dev server. Original .ts file loader config: <S_CODE_TOKEN>` new config: <S_CODE_TOKEN>	DBosley
1555	2017-03-07 16:33:07	I've also noticed that this error only occurs on UNIX systems. My build will compile in Windows without issue, but will throw this error on a Mac or Linux Box.	Daeluse
1555	2017-03-07 16:44:37	@Daeluse I'm on Windows and having this issue.	DBosley
1555	2017-03-07 19:09:37	@DBosley Interesting, on Windows I do get the error if the SASS file is blank, but on Mac/Linux I get the error no matter what.	Daeluse
1554	2017-02-21 12:58:46	Hey guys, I'm just wondering is there any possibility to translate page title? I am using [ng2-translate](https://github.com/ngx-translate/core) This is what I need translated `<title><%= htmlWebpackPlugin.options.title %></title>`	kresogalic8
1554	2017-02-24 02:45:24	@kresogalic8 - have a look at https://angular.io/docs/ts/latest/cookbook/set-document-title.html - you will need to use the title service in one of your components or services to do this, so something like <S_CODE_TOKEN> Haven't tested this at all though so may need some tweaking.	glendaviesnz
1553	2017-02-21 06:37:04	I have just done a not so scientific comparison between npm run start:hmr and npm start. I am just changing some html. hmr takes 3 to 4 seconds to reload. non-hmr, takes maybe 4.5 seconds. Is 3 to 4 seconds the fastest speed hmr can go? (I have a pretty fast and modern laptop)	dereklin	2017-02-23 03:36:18
1553	2017-02-21 13:55:20	You won't notice an appreciable difference with HMR until you work with a larger project. I have an app with 50+ components split into several lazy loaded modules. A regular build takes 90 seconds, while an HMR compile/reload takes around 10 seconds.	Torqode	2017-02-23 03:36:18
1553	2017-02-23 03:36:18	OK. hopefully the fastest speed can be improved in the future.	dereklin	2017-02-23 03:36:18
1552	2017-02-21 04:22:06	Hello lovely humans, [rxjs](https://www.npmjs.com/package/rxjs) just published its new version 5.2.0. <table> <tr> <th align=left> State </th> <td> Update :rocket: </td> </tr> <tr> <th align=left> Dependency </td> <td> rxjs </td> </tr> <tr> <th align=left> New version </td> <td> 5.2.0 </td> </tr> <tr> <th align=left> Type </td> <td> dependency </td> </tr> </table> This version is **not covered** …	greenkeeperio-bot
1551	2017-02-20 22:15:01	This is minor issue, but you may find it important to track it. The docs importing external css https://github.com/AngularClass/angular2-webpack-starter#external-stylesheets should change "@import 'bootstrap/scss/bootstrap.scss';" to "@import '~bootstrap/scss/bootstrap.scss';". It does not compile without this ~ mark, at least for leaflet.css dependency. Regards, Andrey	avkonst
1551	2017-03-08 15:02:56	This works, but there seems to be a pathing issue with a separate CSS library, font-awesome, when it tries to find the **fonts** folder. **EDIT (Temporary solution)**: This is a hack, but to get FA to work, here's what I did: 1. `npm i -D copyfiles` 2. Added npm script: `"copy:fa:fonts": "copyfiles -f node_modules/font-awesome/fonts/* src/fonts",` 3. `npm run copy:fa:fonts` I dislike doing this b…	brianrt
1551	2017-03-16 20:27:23	I'm trying to include a 3rd party javascript library that also has CSS... I too wasn't wanting to copy the CSS from the node_modules folder. At least now I can see a way of doing it "simply" via a command, but I think there should be some documentation on using third party libraries that also need CSS. Okay so the above link is what I'm looking for. Will try it now.	BallisticPain
1550	2017-02-20 13:07:39	Hello lovely humans, [karma](https://www.npmjs.com/package/karma) just published its new version 1.5.0. <table> <tr> <th align=left> State </th> <td> Failing tests :warning: </td> </tr> <tr> <th align=left> Dependency </td> <td> karma </td> </tr> <tr> <th align=left> New version </td> <td> 1.5.0 </td> </tr> <tr> <th align=left> Type </td> <td> devDependency </td> </tr> </table> This version is **…	greenkeeperio-bot
1549	2017-02-20 12:11:19	**Note: for support questions, please use one of these channels:** [Chat: AngularClass.slack](http://angularclass.com/member-join/) or [Twitter: @AngularClass](https://twitter.com/AngularClass) Hi, I've tried to access the angularclass.com support links to make sure before i post this one if this is a bug or not but with no success. I wonder why when i clone this repository and do npm intall and …	mafina1984
1549	2017-03-10 12:33:51	Have the same issue. I found it related to `@angularclass/hmr` package and custom bootstrapping app has because of HMR. Looks as it require `public appState: AppState` to be passed there always. In my project I'm using `@ngrx/store` and not require HMR in a way AngularClass have it by default, so removed.	bobrosoft
1548	2017-02-19 22:18:51	Hello lovely humans, [webpack-dev-server](https://www.npmjs.com/package/webpack-dev-server) just published its new version 2.4.1. <table> <tr> <th align=left> State </th> <td> Update :rocket: </td> </tr> <tr> <th align=left> Dependency </td> <td> webpack-dev-server </td> </tr> <tr> <th align=left> New version </td> <td> 2.4.1 </td> </tr> <tr> <th align=left> Type </td> <td> devDependency </td> </…	greenkeeperio-bot	2017-02-21 06:31:21
1547	2017-02-19 18:37:00	**Note: for support questions, please use one of these channels:** [Chat: AngularClass.slack](http://angularclass.com/member-join/) or [Twitter: @AngularClass](https://twitter.com/AngularClass) * **I'm submitting a ...** [*] bug report [ ] feature request [ ] question about the decisions made in the repository * **Do you want to request a *feature* or report a *bug*?** * **What is the current beh…	vincent-cm	2017-03-01 17:34:14
1546	2017-02-19 18:09:26	**Note: for support questions, please use one of these channels:** [Chat: AngularClass.slack](http://angularclass.com/member-join/) or [Twitter: @AngularClass](https://twitter.com/AngularClass) * **I'm submitting a ...** [X] bug report [ ] feature request [ ] question about the decisions made in the repository * **Do you want to request a *feature* or report a *bug*?** Hi! When I am running `npm …	zifnab87
1545	2017-02-19 13:36:03	Hello lovely humans, [webpack-merge](https://www.npmjs.com/package/webpack-merge) just published its new version 3.0.0. <table> <tr> <th align=left> State </th> <td> Update :rocket: </td> </tr> <tr> <th align=left> Dependency </td> <td> webpack-merge </td> </tr> <tr> <th align=left> New version </td> <td> 3.0.0 </td> </tr> <tr> <th align=left> Type </td> <td> devDependency </td> </tr> </table> Th…	greenkeeperio-bot	2017-02-21 06:31:36
1544	2017-02-19 10:57:44	Hello lovely humans, [webpack-dev-server](https://www.npmjs.com/package/webpack-dev-server) just published its new version 2.4.0. <table> <tr> <th align=left> State </th> <td> Update :rocket: </td> </tr> <tr> <th align=left> Dependency </td> <td> webpack-dev-server </td> </tr> <tr> <th align=left> New version </td> <td> 2.4.0 </td> </tr> <tr> <th align=left> Type </td> <td> devDependency </td> </…	greenkeeperio-bot	2017-02-21 06:31:35
1543	2017-02-18 22:08:32	Hello lovely humans, [rimraf](https://www.npmjs.com/package/rimraf) just published its new version 2.6.0. <table> <tr> <th align=left> State </th> <td> Update :rocket: </td> </tr> <tr> <th align=left> Dependency </td> <td> rimraf </td> </tr> <tr> <th align=left> New version </td> <td> 2.6.0 </td> </tr> <tr> <th align=left> Type </td> <td> devDependency </td> </tr> </table> This version is **not c…	greenkeeperio-bot	2017-02-21 06:31:59
1542	2017-02-17 18:25:17	Hello lovely humans, [typedoc](https://www.npmjs.com/package/typedoc) just published its new version 0.5.7. <table> <tr> <th align=left> State </th> <td> Failing tests :rotating_light: </td> </tr> <tr> <th align=left> Dependency </td> <td> typedoc </td> </tr> <tr> <th align=left> New version </td> <td> 0.5.7 </td> </tr> <tr> <th align=left> Type </td> <td> devDependency </td> </tr> </table> This …	greenkeeperio-bot
1541	2017-02-17 08:31:29	* **I'm submitting a ...** [x] bug report [ ] feature request [ ] question about the decisions made in the repository * **Do you want to request a *feature* or report a *bug*?** I want to report a bug * **What is the current behavior?** I'm trying to install module [ngx-perfect-scrollbar](https://github.com/zefoy/ngx-perfect-scrollbar) and make AoT build. I got this error: <S_CODE_TOKEN> * **If t…	daominhsangvn	2017-02-23 02:03:03
1541	2017-02-21 23:01:43	i use perfect-scrollbar to, no problems with aot.	derdiggn	2017-02-23 02:03:03
1541	2017-02-22 02:15:10	Yeah, Good to know. But I'm using `ngx-perfect-scrollbar`, it's angular 2 module	daominhsangvn	2017-02-23 02:03:03
1541	2017-02-22 02:36:07	@daominhsangvn The extract text plugin is trying to load (and extract) the css from that package, which is defined at the component level. My suggestion is to block the extract plugin from running when styles are coming from node_modules	shlomiassaf	2017-02-23 02:03:03
1541	2017-02-22 09:12:50	@daominhsangvn you use angular2-perfect-scrollbar this is the same that i use. When i check out the lastest starter and add this module it works without errors.	derdiggn	2017-02-23 02:03:03
1541	2017-02-22 10:02:01	@derdiggn : I'm using that Plugin btw, did you try build AoT yet? Using that plugin in development and production is fine.	daominhsangvn	2017-02-23 02:03:03
1541	2017-02-22 10:13:59	@shlomiassaf Thanks, that's a good point to start with.	daominhsangvn	2017-02-23 02:03:03
1541	2017-02-23 02:03:03	ok Thanks @shlomiassaf for the point. I resolved this issue by exclude the angular2-perfect-scrollbar from ExtractTextPlugin and use css-loader combine with to-string-loader for angular2-perfect-scrollbar. I'm not sure why the ExtractTextPlugin cannot find the css file of angular2-perfect-scrollbar but this is just work around. Anyway, problem solved. Closed!	daominhsangvn	2017-02-23 02:03:03
1540	2017-02-16 10:23:17	Hi Guys I am creating a shared library using this library but a I found that when services are left out by the TreeShaking since there are not used neither imported or declared on my ngModule. How Can I exclude a folder from the treeShaking code. Best Regards	acostaf
1540	2017-02-16 21:06:17	This repository is not intended for library creation. Webpack can only create UMD bundles but angualr2 libraries require ESM modules as well, for AOT compilation. This is done by TS and the angular compiler-cli See [this](https://github.com/shlomiassaf/ngc-webpack/issues/7#issuecomment-279292758) for more detailed explanation.	shlomiassaf
1539	2017-02-16 09:58:22	updated changes * **What kind of change does this PR introduce?** (Bug fix, feature, docs update, ...) * **What is the current behavior?** (You can also link to an open issue here) * **What is the new behavior (if this is a feature change)?** * **Other information**:	Bedo81	2017-02-16 10:01:10
1538	2017-02-16 06:11:55	This commit fixes #1016. When a SASS file `@includes` another, then when unit tests are run the following error might be produced: Uncaught Error: Expected 'styles' to be an array of strings To reproduce: <S_CODE_TOKEN>	mikechamberlain	2017-02-18 10:18:17
1537	2017-02-15 17:20:00	* **I'm submitting a ...** [ x ] question Hello, Because cannot use support channels (slack throws an error when I am trying to get the Invite to enter AngularClass chat) I am typing here. I've cloned your latest sources from github and tried to build my application with it. But I got a problem, In the production build an error is thrown: `Cannot read property 'call' of undefined`. And that happe…	meorfi
1536	2017-02-15 17:07:53	**Note: for support questions, please use one of these channels:** [Chat: AngularClass.slack](http://angularclass.com/member-join/) or [Twitter: @AngularClass](https://twitter.com/AngularClass) * **I'm submitting a ...** [ ] bug report [ ] feature request [ ] question about the decisions made in the repository * **Do you want to request a *feature* or report a *bug*?** * **What is the current beh…	antriver	2017-02-16 22:23:51
1536	2017-02-16 21:09:45	I don't know the cli very well but I think it might do an AOT build by default. While you do a JIT build with the starter (`npm run build:prod`) So you get the compiler in the vendor file, try `npm run build:aot:prod`	shlomiassaf	2017-02-16 22:23:51
1536	2017-02-16 22:23:51	Thanks @shlomiassaf I just found this out today in a post on StackOverflow: > Note: As of Angular CLI 1.0.0-beta.28 (released February 1st, 2017), --aot is on by default if --prod is specified. Using `npm run build:aot:prod`, and stripping out some stuff from this starter project to make it comparable to a normal clean angular project, actually produced a smaller vendor file: 312KB with this vs 3…	antriver	2017-02-16 22:23:51
1536	2017-02-16 23:01:14	@antriver The underlaying compiler is the same (angular/compiler), the bundler is the same (webpack) So it should be roughly the same	shlomiassaf	2017-02-16 22:23:51
1535	2017-02-15 14:57:37	* **I'm submitting a ...** [ ] question about the decisions made in the repository How to remove console logging of Initial App State from production build?	TeodorKolev
1534	2017-02-15 10:01:10	http://stackoverflow.com/questions/42243719/lazy-loading-not-compiling-angular2-webpack Lazy loading not compiling the program .	rahulrsingh09	2017-02-16 21:16:23
1533	2017-02-15 08:03:11	**Note: for support questions, please use one of these channels:** [Chat: AngularClass.slack](http://angularclass.com/member-join/) or [Twitter: @AngularClass](https://twitter.com/AngularClass) * **I'm submitting a ...** [X ] bug report [ ] feature request [ ] question about the decisions made in the repository * **What is the current behavior?** link ![image](https://cloud.githubusercontent.com/…	AsherBarak
1532	2017-02-15 07:53:27	* **What kind of change does this PR introduce?** (Bug fix, feature, docs update, ...) * **What is the current behavior?** (You can also link to an open issue here) * **What is the new behavior (if this is a feature change)?** * **Other information**:	AsherBarak	2017-02-15 19:36:23
1531	2017-02-14 19:42:06	Hi, I use the latest angular2-webpack-starter (https://github.com/AngularClass/angular2-webpack-starter) angular: 2.4.6 webpack: 2.2.0 ng-router-loader: ^2.1.0 nodejs: 7.5 npm: 4.1.2 DetailModule, BarrelModule modules will be lazy loaded when the user clicks on the Detail/Barrel link. Meanwhile, they are loaded at once together with other components. I thought that the Modules that are lazily loa…	rKiest	2017-02-16 21:17:13
1531	2017-02-14 20:18:21	afaik they are not loaded _lazily_ in a pure angular2 fashion. see [this comment](https://github.com/AngularClass/angular2-webpack-starter/blob/master/src/app/%2Bdetail/detail.component.ts#L5-L9) and the _preloadingStrategy_ option the RouterModule receives in the AppModule.	skriems	2017-02-16 21:17:13
1531	2017-02-14 21:21:25	I see, thanks for the answer.	rKiest	2017-02-16 21:17:13
1531	2017-02-16 21:17:13	@skriems is right.	shlomiassaf	2017-02-16 21:17:13
1530	2017-02-14 14:52:49	…sue #136 * **What kind of change does this PR introduce?** (Bug fix, feature, docs update, ...) docs update * **What is the current behavior?** (You can also link to an open issue here) In the [FAQs](https://github.com/AngularClass/angular2-webpack-starter#frequently-asked-questions) regard component SCSS integration, issue #136 referred. * **What is the new behavior (if this is a feature change…	gruppjo	2017-02-15 19:36:50
1529	2017-02-14 14:34:34	* **I'm submitting a ...** [ ] bug report [ X] feature request [ ] question about the decisions made in the repository * **What is the current behavior?** I can't send a PR upgrading angular to version 2.4.7 because travis fails with node < 6.9.5 * **What is the motivation / use case for changing the behavior?** Angular 2.4.7 and Protractor 5.0.0 requires node >= 6.9.5	manolakis
1528	2017-02-14 13:13:45	* **What kind of change does this PR introduce?** (Bug fix, feature, docs update, ...) Run clean task at the time for build both for dev and production. * **What is the current behavior?** (You can also link to an open issue here) While running `build` task, it does not remove `compiled` directory which consist of Angular`s ngFactory files. Which through compile error even while building for deve…	shamsher31
1527	2017-02-14 11:54:02	* **What kind of change does this PR introduce?** (Bug fix, feature, docs update, ...) Ficx and update dependencies to last versions. * **What is the current behavior?** (You can also link to an open issue here) Versions are not fixed so could be slight differences between each `npm install`. * **What is the new behavior (if this is a feature change)?** Dependencies fixed and updated to last vers…	manolakis	2017-02-14 14:09:01
1526	2017-02-14 07:37:15	* **What kind of change does this PR introduce?** (Bug fix, feature, docs update, ...) feature * **What is the current behavior?** (You can also link to an open issue here) AppComponent selector is ``app`` * **What is the new behavior (if this is a feature change)?** AppComponent selector is ``my-app`` * **Other information**: Uses a hyphenated, lowercase element selector value. Follows [Angular …	dherges	2017-02-15 19:38:23
1526	2017-02-15 19:38:23	Sorry, but I close this PR. This depends upon taste, and the settings of your tslint.	katallaxie	2017-02-15 19:38:23
1525	2017-02-14 07:03:21	Hello lovely humans, [zone.js](https://www.npmjs.com/package/zone.js) just published its new version 0.7.7. <table> <tr> <th align=left> State </th> <td> Update :rocket: </td> </tr> <tr> <th align=left> Dependency </td> <td> zone.js </td> </tr> <tr> <th align=left> New version </td> <td> 0.7.7 </td> </tr> <tr> <th align=left> Type </td> <td> dependency </td> </tr> </table> This version is **not c…	greenkeeperio-bot
1524	2017-02-13 19:45:11	Hello lovely humans, [sass-loader](https://www.npmjs.com/package/sass-loader) just published its new version 6.0.0. <table> <tr> <th align=left> State </th> <td> Update :rocket: </td> </tr> <tr> <th align=left> Dependency </td> <td> sass-loader </td> </tr> <tr> <th align=left> New version </td> <td> 6.0.0 </td> </tr> <tr> <th align=left> Type </td> <td> devDependency </td> </tr> </table> This ver…	greenkeeperio-bot	2017-02-15 19:38:42
1523	2017-02-13 14:59:59	Hi I've configured Bootstrap 3 in Angular2-webpack-starter based on this link `https://github.com/sasidhar/angular2-webpack-starter` . Everything is working fine except below error shows in cmd line [at-loader] Checking finished with 1 errors [at-loader] src\app\app.component.ts:33:23 TS2339: Property 'modal' does not exist on type 'JQuery'. error causing line is jQuery('#myModal').modal('show');…	jayapalt	2017-02-13 15:22:12
1523	2017-02-13 15:22:12	So many things are done wrong here, I don't know where to start... Since this is not the place for support questions, but for actual issues, please ask on the relevant channels. - Don't use jQuery - Don't use `bootstrap.js` use the relevant angular 2 replacement library Other then that, learn about `@ViewChild` / `@ViewChildren` and don't use jQuery to get dom elements. The way you write the code…	shlomiassaf	2017-02-13 15:22:12
1522	2017-02-13 14:05:35	**Note: for support questions, please use one of these channels:** [Chat: AngularClass.slack](http://angularclass.com/member-join/) or [Twitter: @AngularClass](https://twitter.com/AngularClass) * **I'm submitting a ...** [ ] bug report [ ] feature request [x ] question about the decisions made in the repository * **Do you want to request a *feature* or report a *bug*?** * **What is the current be…	rrohitesh	2017-02-13 15:26:27
1522	2017-02-13 15:26:27	Hi, The issues section is for bugs and feature requests. We would like to use the issues section for issues only, this will allow us to maintain a clean list of issues and be able to track and manage them efficiently. for support questions, please use one of these channels:** [Chat: AngularClass.slack](http://angularclass.com/member-join/) or [Twitter: @AngularClass](https://twitter.com/AngularCl…	shlomiassaf	2017-02-13 15:26:27
1521	2017-02-13 11:17:20	Hi, How to load Bootstrap.js, Jquery Js and other js from Vendor.bundle.js rather than loading from main app file. Because i want to keep all external lib away from angular Main code. I'm not able to keep it like angular core and other angular codes. And there is no **vendor.browser.ts** file to hold all the files separately. Could please let me know if there is a way	jayapalt	2017-02-13 15:27:22
1521	2017-02-13 15:27:22	Hi, The issues section is for bugs and feature requests. We would like to use the issues section for issues only, this will allow us to maintain a clean list of issues and be able to track and manage them efficiently. for support questions, please use one of these channels:** [Chat: AngularClass.slack](http://angularclass.com/member-join/) or [Twitter: @AngularClass](https://twitter.com/AngularCl…	shlomiassaf	2017-02-13 15:27:22
1520	2017-02-13 10:55:41	* **I'm submitting a ...** [ ] bug report [ ] feature request [ ] question about the decisions made in the repository * **Do you want to request a *feature* or report a *bug*?** It's a question * **What is the current behavior?** I just finished updating to aot and my code seems to works fine with npm run build:aot. But I'm not sure I'm doing this right since the generated file is 3MB larger than…	pavillet	2017-02-13 15:41:30
1520	2017-02-13 15:41:30	Hi, Latest repo version, running `npm run build:aot:prod`: ![image](https://cloud.githubusercontent.com/assets/5377501/22889574/4f6bb778-f212-11e6-90a6-f545aeb17416.png) **Total folder size: 1M** Latest repo version, running `npm run build:prod`: ![image](https://cloud.githubusercontent.com/assets/5377501/22889593/5b9cfeee-f212-11e6-98e6-4c7216014768.png) **Total folder size: 1.3M** You might not…	shlomiassaf	2017-02-13 15:41:30
1520	2017-02-13 16:48:42	@shlomiassaf Thank you so what you are saying is that on a large application main will be larger ? This could be my problem then since the app is rather large	pavillet	2017-02-13 15:41:30
1519	2017-02-13 10:44:54	Update forked project * **What kind of change does this PR introduce?** (Bug fix, feature, docs update, ...) * **What is the current behavior?** (You can also link to an open issue here) * **What is the new behavior (if this is a feature change)?** * **Other information**:	andrea-tomassi	2017-02-13 10:45:22
1518	2017-02-13 05:33:32	Hello lovely humans, [rxjs](https://www.npmjs.com/package/rxjs) just published its new version 5.1.1. <table> <tr> <th align=left> State </th> <td> Update :rocket: </td> </tr> <tr> <th align=left> Dependency </td> <td> rxjs </td> </tr> <tr> <th align=left> New version </td> <td> 5.1.1 </td> </tr> <tr> <th align=left> Type </td> <td> dependency </td> </tr> </table> This version is **not covered** …	greenkeeperio-bot
1517	2017-02-12 23:41:40	I have a component "a.component.ts" and a java script file "b.js" with createGraph() as function. My requirement is to call createGraph() from "b.js" in "a.component.ts" Using systemJs approach I used to include "b.js" in index.html file and declare its function as "declare function createGraph():void;" in "a.component.ts". Now I converted my project to angular2 webpack and not sure how to call c…	mohan1304	2017-02-13 15:42:48
1517	2017-02-13 15:42:48	Hi, The issues section is for bugs and feature requests. We would like to use the issues section for issues only, this will allow us to maintain a clean list of issues and be able to track and manage them efficiently. for support questions, please use one of these channels:** [Chat: AngularClass.slack](http://angularclass.com/member-join/) or [Twitter: @AngularClass](https://twitter.com/AngularCl…	shlomiassaf	2017-02-13 15:42:48
1516	2017-02-11 06:33:31	* **What kind of change does this PR introduce?** (Bug fix, feature, docs update, ...) Upgrading dependencies. * **What is the current behavior?** (You can also link to an open issue here) No change * **What is the new behavior (if this is a feature change)?** Same as older * **Other information**:	Nishant-Pathak	2017-02-11 07:25:00
1515	2017-02-10 21:04:29	* **What kind of change does this PR introduce?** (Bug fix, feature, docs update, ...) Feature about the Webpack configuration * **What is the current behavior?** (You can also link to an open issue here) The Webpack configuration it's called individually for all the run. This is somehow explicit about the configuration, but it is not good for extends. * **What is the new behavior (if this is a f…	michaeljota
1514	2017-02-10 12:39:23	component file <div class="loading-overlay" *ngIf="loading"> Here <md-progress-bar mode="indeterminate"></md-progress-bar> // This Component dosent show up at all </div> ngModule import { MaterialModule } from '@angular/material'; @NgModule({ bootstrap: [ AppComponent], declarations: [ AppComponent ], imports: [ BrowserModule, FormsModule, HttpModule, RouterModule, routing, [MaterialModule.forRoo…	rahulrsingh09	2017-02-13 15:43:29
1514	2017-02-13 15:43:29	Hi, The issues section is for bugs and feature requests. We would like to use the issues section for issues only, this will allow us to maintain a clean list of issues and be able to track and manage them efficiently. for support questions, please use one of these channels:** [Chat: AngularClass.slack](http://angularclass.com/member-join/) or [Twitter: @AngularClass](https://twitter.com/AngularCl…	shlomiassaf	2017-02-13 15:43:29
1513	2017-02-10 11:51:15	* **What kind of change does this PR introduce?** (Bug fix, feature, docs update, ...) rename selector 'app' to 'app-starter' * **What is the current behavior?** (You can also link to an open issue here) 'app' * **What is the new behavior (if this is a feature change)?** 'app-starter' * **Other information**: see angular style guide: https://angular.io/styleguide#!#02-07 also, solves html validat…	dherges	2017-02-10 12:55:00
1513	2017-02-10 12:55:00	🎱 No, this is not the starter app, but a starter for your next project. So, let's keep it. I will close the PR.	katallaxie	2017-02-10 12:55:00
1512	2017-02-10 10:22:15	* **Other information**: Please change the title to angular2-***webpack2***-starter, that would tell the webpack version you're running. So you don't have to be pocking around in package.json ;)	DespertaWeb	2017-02-10 13:04:59
1512	2017-02-10 13:04:59	🤔 I will close this, because there is everything else in there, but anything that is related to what the description says.	katallaxie	2017-02-10 13:04:59
1511	2017-02-09 17:45:39	I am new to angular2, I want to know what is the possible file structure for SpringMVC4 with angular 2? ![spring4mvcangularjscrudexample_img0](https://cloud.githubusercontent.com/assets/8470762/22795674/8a04df60-ef1d-11e6-94f8-7f8fc375bd4d.png) As shown in image, it will work for Angular 1.x but file structure of Angular 2 is quite different and its component driven, and I am using angular 2 file…	rakshitshah94	2017-02-13 15:44:13
1511	2017-02-13 15:44:12	Hi, The issues section is for bugs and feature requests. We would like to use the issues section for issues only, this will allow us to maintain a clean list of issues and be able to track and manage them efficiently. for support questions, please use one of these channels:** [Chat: AngularClass.slack](http://angularclass.com/member-join/) or [Twitter: @AngularClass](https://twitter.com/AngularCl…	shlomiassaf	2017-02-13 15:44:13
1510	2017-02-09 15:34:54	* **What kind of change does this PR introduce?** (Bug fix, feature, docs update, ...) Remove unnecessary HTML code * **What is the current behavior?** (You can also link to an open issue here) * **What is the new behavior (if this is a feature change)?** * **Other information**: Code was needed for Material Design, which was removed in #613	kingjan1999	2017-02-09 16:55:10
1509	2017-02-09 15:28:11	**Note: for support questions, please use one of these channels:** [Chat: AngularClass.slack](http://angularclass.com/member-join/) or [Twitter: @AngularClass](https://twitter.com/AngularClass) * **I'm submitting a ...** [ ] bug report [ ] feature request [ ] question about the decisions made in the repository * **Do you want to request a *feature* or report a *bug*?** * **What is the current beh…	phenrigomes
1509	2017-02-09 15:55:06	@phenrigomes you need to update `webpack-dev-server` and tweak 2 files. Details: Install webpack-dev-server@2.3.0 or higher, In `webpack.dev.js`: <S_CODE_TOKEN> In `webpack.common.js`: <S_CODE_TOKEN>	tytskyi
1509	2017-02-09 16:18:45	Great! Thanks @tytskyi.	phenrigomes
1509	2017-03-02 15:12:09	Doesnt work for me. Made a fresh clone of the repo. Then changed the 2 files mentioned by @tytskyi and made sure my version of the webpack-dev-server is 2.4.1. Can see the error if I open the console but dont see the overlay. Tried with both, throwing the error from the ngOnInit and doing something disruptive in the template. Does anyone have the example of AngularClass with the overlay configure…	yaroslavya
1509	2017-03-02 15:39:43	Sorry, my bad, was the other issue that prevented it from working. With this setup its working.	yaroslavya
1509	2017-03-20 09:48:56	@phenrigomes please close the issue. I believe this will continue to work. However theoretically it slows down build time. And here is why (it makes type checking synchronous): https://github.com/s-panferov/awesome-typescript-loader/issues/365#issuecomment-277596135	tytskyi
1508	2017-02-09 13:46:54	* **What kind of change does this PR introduce?** (Bug fix, feature, docs update, ...) Feature about the Webpack configuration * **What is the current behavior?** (You can also link to an open issue here) The Webpack configuration it's called individually for all the run. This is somehow explicit about the configuration, but it is not good for extends. * **What is the new behavior (if this is a f…	michaeljota	2017-02-10 21:02:52
1507	2017-02-09 13:31:46	Hello lovely humans, [istanbul-instrumenter-loader](https://www.npmjs.com/package/istanbul-instrumenter-loader) just published its new version 2.0.0. <table> <tr> <th align=left> State </th> <td> Update :rocket: </td> </tr> <tr> <th align=left> Dependency </td> <td> istanbul-instrumenter-loader </td> </tr> <tr> <th align=left> New version </td> <td> 2.0.0 </td> </tr> <tr> <th align=left> Type </t…	greenkeeperio-bot	2017-02-09 16:55:43
1506	2017-02-09 11:29:30	* **I'm submitting a ...** [x] bug report [ ] feature request [ ] question about the decisions made in the repository * **Do you want to request a *feature* or report a *bug*?** I am reporting bug. * **What is the current behavior?** Metadata from another environment can't be accessed inside index.html. * **If the current behavior is a bug, please provide the steps to reproduce and if possible a …	pawelkondraciuk
1506	2017-03-27 12:16:16	`commonConfig({env: ENV}).metadata` is actually `undefined`, and actually webpack config doesn't have any metadata property. no idea why it's there...	gizm0bill
1505	2017-02-09 05:16:38	* **I'm submitting a ...** [x] bug report [ ] feature request [ ] question about the decisions made in the repository * **Do you want to request a *feature* or report a *bug*?** bug * **What is the current behavior?** tslint-loader show warnings for node_modules folder * **If the current behavior is a bug, please provide the steps to reproduce and if possible a minimal demo of the problem** via I…	sentika
1505	2017-02-10 15:21:02	Thanks for the fix! Had a lot of tslint warnings! :)	sebelga
1504	2017-02-08 23:30:05	Hello lovely humans, [typescript](https://www.npmjs.com/package/typescript) just published its new version 2.1.6. <table> <tr> <th align=left> State </th> <td> Failing tests :rotating_light: </td> </tr> <tr> <th align=left> Dependency </td> <td> typescript </td> </tr> <tr> <th align=left> New version </td> <td> 2.1.6 </td> </tr> <tr> <th align=left> Type </td> <td> devDependency </td> </tr> </tab…	greenkeeperio-bot	2017-02-09 17:58:49
1503	2017-02-08 15:41:23	Hello lovely humans, [sass-loader](https://www.npmjs.com/package/sass-loader) just published its new version 5.0.1. <table> <tr> <th align=left> State </th> <td> Update :rocket: </td> </tr> <tr> <th align=left> Dependency </td> <td> sass-loader </td> </tr> <tr> <th align=left> New version </td> <td> 5.0.1 </td> </tr> <tr> <th align=left> Type </td> <td> devDependency </td> </tr> </table> This ver…	greenkeeperio-bot	2017-02-09 16:56:35
1502	2017-02-08 13:18:45	Getting the following Error when running the following command npm run build:aot D:\Angular2\Football>npm run build:aot > angular2-webpack-starter@5.4.1 build:aot D:\Angular2\Football > npm run build:aot:prod > angular2-webpack-starter@5.4.1 build:aot:prod D:\Angular2\Football > npm run clean:dist && npm run clean:aot && webpack --config config/webpack.pro d.js --progress --profile --bail > angul…	rahulrsingh09	2017-02-09 17:15:17
1502	2017-02-09 14:55:23	Did you try using templateUrls and styleUrls instead of requiring HTML and css files? <S_CODE_TOKEN>	rjlee7	2017-02-09 17:15:17
1502	2017-02-09 16:26:19	Ya i was using in a template and i oversaw it as i have two systems and the code wasn't refractored. Thanks a lot , now it works fine . Closing the issue	rahulrsingh09	2017-02-09 17:15:17
1501	2017-02-08 12:29:21	* **What kind of change does this PR introduce?** (Bug fix, feature, docs update, ...) As per `extract-text-webpack-plugin` version [2.0.0-rc.3](https://github.com/webpack-contrib/extract-text-webpack-plugin/releases/tag/v2.0.0-rc.3) following are deprecated. - `fallbackLoader` is replaced with `fallback` - `loader` is replaced with `use` You will get following message on console while building f…	shamsher31	2017-02-08 21:08:03
1500	2017-02-08 12:11:52	* **Other information**: We don't need `path` module as it is done using `helpers.root`. see [this](https://github.com/AngularClass/angular2-webpack-starter/commit/1ea8b71fe2bc1debe608eb604cb18b35ddda8884)	shamsher31	2017-02-08 17:06:23
1499	2017-02-08 10:28:10	NO_COVERAGE is provide for IDE integration This PR enables proper breaking point in TS code. Fixes #1392 Approach: All configurations files (karma/webpack.test) are configured without coverage, if coverage support is needed it will be added into the config's. This is common sense, there's no point in setting something then removing it which is also not clear and readable. Coverage is opt-out, i.e…	shlomiassaf
1499	2017-02-08 10:30:40	After posting this I'v noticed that @yjaaidi has posted PR #1079 It appears to be roughly the same solution.... @yjaaidi my apologies... I would prefer going with this one since it does not involve adding an extra package. Please discuss.	shlomiassaf
1499	2017-02-13 22:22:33	What about ? <S_CODE_TOKEN> This is how I disabled the coverage in watch mode, Sorry if it's not right, just trying help.	gviligvili
1499	2017-02-14 01:44:27	@gviligvili It's about the same, I just added support for an environment variable for IDEs. I also removed some karma plugins, even though just removing istanbul does the trick there is still coverage plugins running which has no point...	shlomiassaf
1499	2017-03-08 18:36:21	Thanks it works great.	MangeshPimpalkar
1498	2017-02-08 10:09:46	**Note: for support questions, please use one of these channels:** [Chat: AngularClass.slack](http://angularclass.com/member-join/) or [Twitter: @AngularClass](https://twitter.com/AngularClass) * **I'm submitting a ...** [X ] bug report [ ] feature request [ ] question about the decisions made in the repository * **Do you want to request a *feature* or report a *bug*?** Reporting a bug * **What i…	doorman02	2017-02-08 11:06:39
1498	2017-02-08 10:33:38	I am having this issue too. Maybe it is a leakage somewhere. On the other hand, is there any way to increase the maximum RAM? I observed it crashed at around 1.5GB.	pilgylis	2017-02-08 11:06:39
1498	2017-02-08 10:41:51	I don't think this is an issue with the starter. Can you open it in the [optimize-js](https://github.com/nolanlawson/optimize-js)	shlomiassaf	2017-02-08 11:06:39
1498	2017-02-08 10:42:38	We also need more information on how to reproduce it. If I just clone the repo it doesn't happen...	shlomiassaf	2017-02-08 11:06:39
1498	2017-02-08 10:48:59	This does not happen with the repo on its own. It will start to happen if we use it in a project, and the project grows to a certain degree. Note: **npm run build:prod** runs ok.	pilgylis	2017-02-08 11:06:39
1498	2017-02-08 10:52:58	Is there a way to increase the maximum RAM for npm before run build:aot:prod?	doorman02	2017-02-08 11:06:39
1498	2017-02-08 11:06:39	`node --max_old_space_size=4096`	d3viant0ne	2017-02-08 11:06:39
1498	2017-02-08 11:09:28	How do we run it with the npm command? node --max_old_space_size=4096 npm run build:aot:prod?	doorman02	2017-02-08 11:06:39
1498	2017-02-08 14:10:13	So I added this script to the package.json file `"myscript": "npm run build:aot:prod && node --max_old_space_size=4096"` and ran it like this `npm run myscript` But without luck still getting the heap out of memory error. @pilgylis did you find a solution to this?	doorman02	2017-02-08 11:06:39
1498	2017-02-09 05:08:49	Tried various ways without any luck :( How about splitting the aot build into multiple steps, for example, the first step is to generate the compile folder, and the second is to merge it? I noticed that when the out of memory occured, the compile folder had been created. Can someone helps to create a command to continue from that?	pilgylis	2017-02-08 11:06:39
1498	2017-02-09 06:18:04	Finally made it work!! check out: https://github.com/AngularClass/angular2-webpack-starter/pull/1491/files Also I had to made the following changes in order to work on my machine: `"webpack-dev-server": "node --max_old_space_size=4096 node_modules/webpack-dev-server/bin/webpack-dev-server.js", "webpack": "node --max_old_space_size=4096 node_modules/webpack/bin/webpack.js"`	pilgylis	2017-02-08 11:06:39
1498	2017-02-09 15:06:10	Wow, @pilgylis thanks a bunch :)	doorman02	2017-02-08 11:06:39
1498	2017-02-16 11:13:40	Hi, anybody can help me to resolve this mistake when id run npm run:build:aot it's throw a mistake `JavaScript heap out of memory` but when i use this resolvent it's also throw a mistake like this ` ERROR in ./~/extract-text-webpack-plugin/index.js Module not found: Error: Can't resolve 'fs' in '/Users/kunlun/Desktop/huala-system/node_modules/extract-text-webpack-plugin' @ ./~/extract-text-webpac…	Jarvens	2017-02-08 11:06:39
1498	2017-02-20 19:53:22	I am experiencing the same issue. It works fine with AOT until the code base gets larger, then you will start experiencing memory problems. The proposed fix, https://github.com/AngularClass/angular2-webpack-starter/pull/1491/files, works for me as well, but please include this or something better out-of-the-box, since everyone will start experience this sooner or later.	WillooWisp	2017-02-08 11:06:39
1498	2017-02-21 02:08:41	Yes,When the programe become more and more large, AOT compress will encounter heap out of memory.When i use the above method to solve.There was another mistake.	Jarvens	2017-02-08 11:06:39
1498	2017-03-01 10:14:46	@pilgylis The change does not fix the AoT memory issue but it got built successfully since AoT configuration is ignored and it built as non-AoT	vincent-cm	2017-02-08 11:06:39
1498	2017-03-02 06:44:59	What do you mean, not built as AoT? I only took this part from the proposed fix, "webpack": "node --max_old_space_size=4096 node_modules/webpack/bin/webpack.js", that is increasing the memory and then node does not run of of memory anymore and the AoT build is successful.	WillooWisp	2017-02-08 11:06:39
1498	2017-03-02 13:07:06	@WillooWisp I did not use this proposal, it will be very slow when doing AOT compression, but did not throw a memory overflow	Jarvens	2017-02-08 11:06:39
1498	2017-03-19 01:53:38	It sounds like there is no good solution yet. Why is this issue closed?	dereklin	2017-02-08 11:06:39
1498	2017-03-19 05:57:07	The proposed solution seems to work. The trick is to make sure AOT mode is on. I have installed cross-env <S_CODE_TOKEN> In package json, I have created a new script: <S_CODE_TOKEN> I leave the existing "webpack" script alone. I changed "build:aot:prod" to: <S_CODE_TOKEN> And in webpack.common.js, just like the proposed solution: <S_CODE_TOKEN> I am running angular 4.0.0-rc.5. I actually don't se…	dereklin	2017-02-08 11:06:39
1498	2017-03-20 15:33:22	I have the same problem. Please reopen the issue.	MehdiSaeedifar	2017-02-08 11:06:39
1498	2017-03-21 02:21:49	@dereklin AOT does not mean code reduction...	pilgylis	2017-02-08 11:06:39
1498	2017-03-21 03:19:15	@pilgylis AOT doesn't necessarily mean code reduction, but it should do tree shaking, which will generally mean code reduction. At the moment, tree shaking is broken in webpack 2.2. I'll wait for webpack 2.4 to see if tree shaking will work again without rewriting my import statements.	dereklin	2017-02-08 11:06:39
1498	2017-03-21 06:19:54	AOT converts the HTML templates into javascript so sometimes it even makes the code bigger. What you will benefit from it is that it saves you the time to do the compilation later.	pilgylis	2017-02-08 11:06:39
1498	2017-03-21 06:21:56	https://angular.io/docs/ts/latest/cookbook/aot-compiler.html#!#tree-shaking	dereklin	2017-02-08 11:06:39
1497	2017-02-08 09:14:17	* **What kind of change does this PR introduce?** a little cosmetic change * **What is the current behavior?** the Index button is always shown as beeing `active` * **What is the new behavior (if this is a feature change)?** it's only `active` when the user is on the index page	skriems	2017-02-09 17:03:52
1496	2017-02-08 04:54:47	**Note: for support questions, please use one of these channels:** [Chat: AngularClass.slack](http://angularclass.com/member-join/) or [Twitter: @AngularClass](https://twitter.com/AngularClass) * **I'm submitting a ...** [ X] bug report * **What is the current behavior?** I just download the whole project clean and run yarn from the beginning. After npm start, the site can't start correctly. the …	maxisam	2017-02-08 10:43:13
1496	2017-02-08 08:19:18	same error	szzProject	2017-02-08 10:43:13
1496	2017-02-08 08:40:58	Related issue https://github.com/AngularClass/angular2-webpack-starter/issues/1484 can be fixed by fixing angular2-template-loader to 0.6.0 (0.6.1 is installed currently, which apperently breaks the build) https://github.com/AngularClass/angular2-webpack-starter/issues/1484#issuecomment-277725743 https://github.com/TheLarkInn/angular2-template-loader/issues/50 fix is on it's way. You can also sol…	maxx0r	2017-02-08 10:43:13
1495	2017-02-07 22:41:00	Fixes #1483 * **What kind of change does this PR introduce?** (Bug fix, feature, docs update, ...) * **What is the current behavior?** (You can also link to an open issue here) * **What is the new behavior (if this is a feature change)?** * **Other information**:	shlomiassaf	2017-02-09 17:01:21
1494	2017-02-07 22:21:09	I am getting 404 error while using `templateUrl: './app.html'` when running app locally on Webpack server. Code works fine with `template:require('./app.html')` syntax. Any suggestion how can i make it work with templateUrl?	gaurav2887	2017-02-07 23:05:08
1494	2017-02-07 23:05:08	duplicate of #1484	shlomiassaf	2017-02-07 23:05:08
1493	2017-02-07 21:19:53	**Note: for support questions, please use one of these channels:** [Chat: AngularClass.slack](http://angularclass.com/member-join/) or [Twitter: @AngularClass](https://twitter.com/AngularClass) * **I'm submitting a ...** [x] bug report [ ] feature request [ ] question about the decisions made in the repository * **Do you want to request a *feature* or report a *bug*?** I'm not sure whether that m…	Mentor-kh	2017-02-26 14:53:52
1493	2017-02-23 18:24:59	@Mentor-kh i had the same problem. i fix this with the following steps 1. follow the steps from https://github.com/postcss/autoprefixer 2. add postcss-loader to the scss settings in webpack.common.js and webpack.dev.js 3. add autoprefixer browser setting in postcss.config.js here is my postcss.config.js <S_CODE_TOKEN> i hope this helps	derdiggn	2017-02-26 14:53:52
1493	2017-02-26 14:53:52	derdiggn, thanks! The reason was adding postcss at webpack.dev.js	Mentor-kh	2017-02-26 14:53:52
1492	2017-02-07 15:58:47	not sure for which branch i should create a pull request * **What kind of change does this PR introduce?** (Bug fix, feature, docs update, ...) * **What is the current behavior?** (You can also link to an open issue here) * **What is the new behavior (if this is a feature change)?** * **Other information**:	nikhilsarvaiye	2017-02-09 17:48:34
1491	2017-02-07 09:52:10	Compiling AoT build uses huge amount of memory in any bigger project. Commit adds an example how to setup memory limits in `package.json`. * **What kind of change does this PR introduce?** (Bug fix, feature, docs update, ...) Feature for setting more memory available for webpack, since AoT compilation uses easily > 2-3GB * **What is the current behavior?** (You can also link to an open issue here…	elhigu
1491	2017-02-09 06:15:20	Brilliant!! Finally got the AOT running!! However I have to make the following changes to run on my machine (Windows 10): "webpack-dev-server": "node --max_old_space_size=4096 node_modules/webpack-dev-server/bin/webpack-dev-server.js", "webpack": "node --max_old_space_size=4096 node_modules/webpack/bin/webpack.js"	pilgylis
1491	2017-02-10 12:14:24	@pilgylis according to this https://docs.npmjs.com/files/package.json#bin those scripts should be found from `node_modules/.bin` too... or are they some `.cmd` or other scripts that are installed in windows?	elhigu
1491	2017-02-10 13:25:50	It failed with both node_modules/.bin/webpack and node_modules/.bin/webpack.cmd in my machine	pilgylis
1491	2017-02-10 14:58:23	Sounds like direct linking as you've done it would be the most portable way to do it... gotta checkout at home with windows if there is a cleaner way. Im not sure if hardcoding the 'node' name is a good idea either.	elhigu
1491	2017-02-11 01:01:04	My explanation (mostly guess) is follow. Please correct me if anything is incorrect. 'npm' is in fact the shortcut for 'node npm-cli.js'. Basically when we run 'node something.js', the content of something.js will be put into a js function (with environmental parameters) and run. In our case, 'webpack' and 'webpack.cmd' are in fact OS batch files, so when put into a js function, it is obviously a…	pilgylis
1491	2017-02-12 01:42:20	@pilgylis yep, I do understand why `node notnodeprogram.cmd` doesn't work. I'm just thinking if there would be some better way to pass the memory limit parameter than calling node directly from package.json (for example in some debian based machines doesn't have `node` executable but its called `nodejs` so there is a little crossplatform compatibility issue in there too...). Btw. I'm not sure if …	elhigu
1491	2017-02-12 01:53:03	@pilgylis I updated pull request with your changes and dug out correct node executable path from npm environment variables. Please let me know if it now works for you without any modifications.	elhigu
1491	2017-02-13 03:22:08	@elhigu doesn't work! Only the following works: (**node** instead of **npm run node**) "webpack-dev-server": "**node** --max_old_space_size=4096 node_modules/webpack-dev-server/bin/webpack-dev-server.js", "webpack": "**node** --max_old_space_size=4096 node_modules/webpack/bin/webpack.js"	pilgylis
1491	2017-02-13 09:55:35	@pilgylis thanks for testing, I'll debug it later on when I get my hands on windows box...	elhigu
1491	2017-02-21 18:41:13	Couldn't find any better way than just expect `node` to be found from path.	elhigu
1491	2017-03-01 18:16:51	@vincent-cm looks like you are right, current build actually ignores whole aot compiling detection. I had different signaling for the AOT build with env variable on my real branch where from I copied this. But actually the switch allows compiler to use more memory (my build takes ~3GB). I'll update scripts allowing to run AoT build with passing environment parameter.	elhigu
1491	2017-03-02 02:20:23	@vincent-cm thanks, I didn't notice this.	pilgylis
1490	2017-02-07 07:53:57	[This file](https://github.com/AngularClass/angular2-webpack-starter/blob/master/src/main.browser.aot.ts) should not really be in this project. The problem is that it's depend on `AppModuleNgFactory` which is imported `from "../compiled/src/app/AppModule.ngfactory";`. But this file is not present in the project until you compile it using ngc. And even if you compile it, what to do with other peop…	pleerock	2017-02-07 11:20:16
1490	2017-02-07 11:18:57	@pleerock This file belongs to the project, no issue with it. `angular-cli` creates this file at webpack runtime, but in the same time has a lot of other "enforcements", like having to use it's internal TS loader and other stuff. There is no issue with this file in the project since it is not an entry point when not in AOT mode hence it's there but not used. When this file is used, it is in AOT m…	shlomiassaf	2017-02-07 11:20:16
1490	2017-02-07 21:40:29	I've never gotten an error related to this anyway using recent versions of this repo.	colinskow	2017-02-07 11:20:16
1490	2017-02-08 06:12:11	@colinskow run typescript compiler without webpack and you'll get it.	pleerock	2017-02-07 11:20:16
1490	2017-02-08 06:53:21	@pleerock that's because the tsconfig is not configured for that task.	shlomiassaf	2017-02-07 11:20:16
1490	2017-02-08 08:26:05	@shlomiassaf , no, it is configured. I'm talking about using typescript compiler without anything else (webpack, ngc, etc.). There are nothing in tsconfig that indicates to skip `main.browser.aot.ts` file (solution may be to exclude `main.browser.aot.ts` from default tsc compilation). Checkout this repo from scratch, don't use webpack or ngc, just use tsc and you'll see typescript compiler error.	pleerock	2017-02-07 11:20:16
1490	2017-02-08 09:13:09	@pleerock I'm not saying the running `tsc` as you describe will not yield an error, it will. When I say > that's because the tsconfig is not configured for that task. I mean that the way you use it is not the way it is intended to be used. `tsc` is a command line tool based on a static JSON file, if you want multiple configurations you need multiple files. This repository is based on webpack, not…	shlomiassaf	2017-02-07 11:20:16
1490	2017-02-08 10:31:50	> Anyway, I can't think of any use case to run tsc outside of webpack, the output will not work even if no error. actually it will depend on use case if you configure it properly. The problem is IDE compiler. IDE uses tsc to compile the code and it does not care about webpack. You'll have this error in IDE until you run webpack which will run ngc which will create "compile" directory with file re…	pleerock	2017-02-07 11:20:16
1490	2017-02-22 10:24:19	Which exact command I should execute to get `/compiled/` directory in project? When I execute `npm run build:aot` it doesn't create any new folders.	brud	2017-02-07 11:20:16
1489	2017-02-07 03:35:46	Hello lovely humans, [protractor](https://www.npmjs.com/package/protractor) just published its new version 5.1.1. <table> <tr> <th align=left> State </th> <td> Update :rocket: </td> </tr> <tr> <th align=left> Dependency </td> <td> protractor </td> </tr> <tr> <th align=left> New version </td> <td> 5.1.1 </td> </tr> <tr> <th align=left> Type </td> <td> devDependency </td> </tr> </table> This versio…	greenkeeperio-bot
1488	2017-02-07 01:29:24	<S_CODE_TOKEN> about tslint error! help please...	ileler
1488	2017-02-07 17:31:31	@ileler I had a very similar error when I tried running `npm run github-deploy` what npm script is outputting that error? When I ran `npm run github-deploy:prod` I got a different error, and I'm pretty sure the TSLint stuff is actually just a red-herring that's hiding the real problem. (May be related to #1483)	DBosley
1488	2017-02-07 22:39:58	@ileler This is not helpful. What command are your running?	shlomiassaf
1487	2017-02-07 01:19:01	Hello lovely humans, [sass-loader](https://www.npmjs.com/package/sass-loader) just published its new version 5.0.0. <table> <tr> <th align=left> State </th> <td> Update :rocket: </td> </tr> <tr> <th align=left> Dependency </td> <td> sass-loader </td> </tr> <tr> <th align=left> New version </td> <td> 5.0.0 </td> </tr> <tr> <th align=left> Type </td> <td> devDependency </td> </tr> </table> This ver…	greenkeeperio-bot	2017-02-09 16:56:49
1486	2017-02-06 22:27:43	updated changes	Bedo81	2017-02-06 22:32:57
1485	2017-02-06 14:11:06	**Note: for support questions, please use one of these channels:** [Chat: AngularClass.slack](http://angularclass.com/member-join/) or [Twitter: @AngularClass](https://twitter.com/AngularClass) * **I'm submitting a ...** [x] bug report [ ] feature request [ ] question about the decisions made in the repository * **Do you want to request a *feature* or report a *bug*?** Report a bug * **What is th…	nmahefa	2017-02-06 15:25:58
1485	2017-02-06 15:25:58	Ok, i find why it didn't work : the component don't like : `templateUrl: ' ` `<h1>Hello</h1>` ` '` changed it to : `templateUrl : '<h1>hello</h1>'`	nmahefa	2017-02-06 15:25:58
1485	2017-02-06 15:30:42	fyi that should be <S_CODE_TOKEN> `templateUrl:` requires a path to an external template i.e. `some.component.html` and you need to use back ticks in <S_CODE_TOKEN>	d3viant0ne	2017-02-06 15:25:58
1484	2017-02-06 09:34:31	Failed to load resource: the server responded with a status of 404 (Not Found) main.browser.ts:25Failed to load home.component.html	ileler
1484	2017-02-06 10:13:06	Getting this as well, seems like raw-loader isnt working with the newest changes. EDIT: `__webpack_require__.i(__WEBPACK_IMPORTED_MODULE_1__angular_core__["Component"])({ selector: 'login', styles: [__webpack_require__("./src/app/auth/login/login.component.css")], templateUrl: './login.component.html' })` `__webpack_require__.i(__WEBPACK_IMPORTED_MODULE_1__angular_core__["Component"])({ selector:…	DanielMcAssey
1484	2017-02-06 10:40:34	Related issue https://github.com/TheLarkInn/angular2-template-loader/pull/51	DanielMcAssey
1484	2017-02-06 15:58:20	@DanielMcAssey Thank you. Fixing version of "angular2-template-loader" package to "0.6.0" solved that issue for us.	antonovicha
1484	2017-02-07 00:33:02	@DanielMcAssey Thanks. solved...	ileler
1484	2017-02-07 16:09:56	Thanks. Resolved!	zaalion
1484	2017-02-08 10:44:22	This should be automatically fixed by greenkeepr once the new version of the loader is out	shlomiassaf
1483	2017-02-05 21:09:30	**Note: for support questions, please use one of these channels:** [Chat: AngularClass.slack](http://angularclass.com/member-join/) or [Twitter: @AngularClass](https://twitter.com/AngularClass) * **I'm submitting a ...** [X] bug report [ ] feature request [ ] question about the decisions made in the repository * **Do you want to request a *feature* or report a *bug*?** Reporting a Bug * **What is…	DBosley	2017-02-09 17:01:21
1483	2017-02-07 22:38:10	Not related to tslint This is caused by the `gh-pages` packages that overrides (or one of the packages dependencies override) some functionality in the prototype of a core primitive (I think Array, not sure). This causes an unexpected behaviour and `awesome-typescript-loader` get's unexpected results from an array function call. The fix is simple, in `webpack.github-deploy.js` move: <S_CODE_TOKEN…	shlomiassaf	2017-02-09 17:01:21
1483	2017-02-08 00:33:54	@shlomiassaf wow, thank you for this simple solution! I'll give it a shot and report back with my results. I hacked at this for a few hours the other day but was unable to figure out the problem.	DBosley	2017-02-09 17:01:21
1483	2017-02-08 00:44:11	Yes it's not an easy one to catch, need to debug webpack for that...	shlomiassaf	2017-02-09 17:01:21
1482	2017-02-05 18:14:16	* **I'm submitting a ...** [ ] bug report [X ] feature request [ ] question about the decisions made in the repository * **Do you want to request a *feature* or report a *bug*?** Feature * **What is the current behavior?** Test coverage doesn't show files for which specs are not written. When team members don't create specs for new files, it don't get caught in coverage report. * **If the current…	VivekPMenon
1482	2017-02-22 20:14:19	https://github.com/gotwarlost/istanbul/issues/112 > The --include-all-sources option is an option for the command cover. You can see this by typing in istanbul help cover and it will list the options for this command. May be this helps?	antonovicha
1481	2017-02-04 18:21:33	Hello lovely humans, [script-ext-html-webpack-plugin](https://www.npmjs.com/package/script-ext-html-webpack-plugin) just published its new version 1.6.2. <table> <tr> <th align=left> State </th> <td> Failing tests :rotating_light: </td> </tr> <tr> <th align=left> Dependency </td> <td> script-ext-html-webpack-plugin </td> </tr> <tr> <th align=left> New version </td> <td> 1.6.2 </td> </tr> <tr> <th…	greenkeeperio-bot	2017-02-05 22:12:32
1480	2017-02-04 16:56:44	Hello lovely humans, [script-ext-html-webpack-plugin](https://www.npmjs.com/package/script-ext-html-webpack-plugin) just published its new version 1.6.1. <table> <tr> <th align=left> State </th> <td> Failing tests :rotating_light: </td> </tr> <tr> <th align=left> Dependency </td> <td> script-ext-html-webpack-plugin </td> </tr> <tr> <th align=left> New version </td> <td> 1.6.1 </td> </tr> <tr> <th…	greenkeeperio-bot	2017-02-05 15:48:07
1479	2017-02-04 15:46:01	I find some demo and want to make with that angular2 application. I start with this demo which use angular2, webpack and lumen as backend api. I see that I can run it localy when run php artisan run but I can't find the way how to run it in shared hosting (like hostgator). Did maybe anybody know how to do that?	stojankukrika	2017-02-04 19:47:35
1479	2017-02-04 19:48:57	If someone need it. Publish all files included public files when run webpack but before change in env file that APP_ENV=production and all works in public servers. TNX to all!	stojankukrika	2017-02-04 19:47:35
1478	2017-02-04 15:30:49	Fix wrong config file, missing commas. * **What kind of change does this PR introduce?** (Bug fix, feature, docs update, ...) * **What is the current behavior?** (You can also link to an open issue here) * **What is the new behavior (if this is a feature change)?** * **Other information**:	vjoao	2017-02-05 09:34:41
1478	2017-02-05 09:34:41	https://github.com/AngularClass/angular2-webpack-starter/pull/1467	katallaxie	2017-02-05 09:34:41
1477	2017-02-04 15:08:53	Hello lovely humans, [script-ext-html-webpack-plugin](https://www.npmjs.com/package/script-ext-html-webpack-plugin) just published its new version 1.6.0. <table> <tr> <th align=left> State </th> <td> Failing tests :rotating_light: </td> </tr> <tr> <th align=left> Dependency </td> <td> script-ext-html-webpack-plugin </td> </tr> <tr> <th align=left> New version </td> <td> 1.6.0 </td> </tr> <tr> <th…	greenkeeperio-bot	2017-02-05 15:48:07
1477	2017-02-04 16:26:43	The issue for dependency repo is already created https://github.com/numical/script-ext-html-webpack-plugin/issues/10	DyckGerman	2017-02-05 15:48:07
1476	2017-02-04 09:58:19	Fixed invalid config - added missing commas.	dev-general	2017-02-04 10:03:03
1476	2017-02-04 10:03:03	Duplicate.	dev-general	2017-02-04 10:03:03
1475	2017-02-04 04:26:29	It's easy to add by the users. Just do <S_CODE_TOKEN> But It will be nice to have it out of the box It would be easier for people migrating from existing projects using stylus I was thinking creating pull request for this but i don't have rights to create/commit to a branch	dereklin	2017-02-04 22:36:03
1475	2017-02-04 19:33:06	You need to Fork the project, then make your changes in a branch there, and then you can send pull requests :) Also I believe the goal is to keep it simple (more unopiniated), there is information in the Wiki about adding SASS for example. Stylus would be almost identical. https://github.com/AngularClass/angular2-webpack-starter/wiki/How-to-include-SCSS-in-components	MarkPieszak	2017-02-04 22:36:03
1475	2017-02-04 22:35:42	@MarkPieszak Thanks for the info on creating pull requests. sass (.scss) is supported out of the box. But stylus is not. I just think it will be nicer for me and others to upgrade the build tool without having to reinstall other popular tools.	dereklin	2017-02-04 22:36:03
1474	2017-02-04 04:15:54	Commas are missing in line 104 and 106 of webpack.dev.js Do I need to get permission to commit a branch into the source for pull requests?	dereklin	2017-02-04 22:37:50
1474	2017-02-04 11:10:11	Same problem	TroodoNmike	2017-02-04 22:37:50
1473	2017-02-04 02:57:42	Fixed linting issue * **What kind of change does this PR introduce?** (Bug fix, feature, docs update, ...) Bug Fix * **What is the current behavior?** (You can also link to an open issue here) Breaking dev build * **What is the new behavior (if this is a feature change)?** Fixed dev build * **Other information**: Added ',' character	ajayak	2017-02-05 09:34:17
1473	2017-02-05 09:34:17	https://github.com/AngularClass/angular2-webpack-starter/pull/1467	katallaxie	2017-02-05 09:34:17
1472	2017-02-03 23:20:01	info it worked if it ends with ok 1 verbose cli [ 'C:\\Program Files\\nodejs\\node.exe', 1 verbose cli 'C:\\Users\\Administrator\\AppData\\Roaming\\npm\\node_modules\\npm\\bin\\npm-cli.js', 1 verbose cli 'start' ] 2 info using npm@4.1.2 3 info using node@v6.9.5 4 verbose run-script [ 'prestart', 'start', 'poststart' ] 5 info lifecycle angular2-webpack-starter@5.4.1~prestart: angular2-webpack-star…	brandonMetro
1472	2017-02-20 17:19:06	I am having this same issue	indiecore-fm
1471	2017-02-03 21:41:16	I want add [Covalent](https://github.com/Teradata/covalent) in my project. * **I'm submitting a ...** [ ] bug report [ ] feature request [x] question about the decisions made in the repository * **Do you want to request a *feature* or report a *bug*?** * **What is the current behavior?** When i added td-markdown, i have a error: ![error](http://i.imgur.com/N4TYsOh.png) I added `"@types/showdown":…	Alezhka	2017-02-05 15:45:20
1471	2017-02-05 15:45:20	it seems you just added the types for `showdown`. You also have to add the package itself.	katallaxie	2017-02-05 15:45:20
1470	2017-02-03 19:25:13	There are missing commas in the configuration file * **What kind of change does this PR introduce?** (Bug fix, feature, docs update, ...) * **What is the current behavior?** (You can also link to an open issue here) * **What is the new behavior (if this is a feature change)?** * **Other information**:	galvani	2017-02-05 09:34:26
1470	2017-02-05 09:34:26	https://github.com/AngularClass/angular2-webpack-starter/pull/1467	katallaxie	2017-02-05 09:34:26
1469	2017-02-03 17:09:37	ng generate. ng serve --host 0.0.0.0 --port 4201 --live-reload-port 49153	Antonystefano	2017-02-05 15:46:07
1469	2017-02-05 15:46:07	the starter has nothing to do with the `cli`.	katallaxie	2017-02-05 15:46:07
1468	2017-02-03 16:40:37	* **I'm submitting a ...** - [ ] bug report - [x] feature request - [x] question about the decisions made in the repository * **What is the current behavior?** The config folder has config files for every component in it. Also, some task in npm scripts are repetitive, and can be handle in a better way using webpack env argument. * **What is the wanted/proposed behavior?** I fork this project to a…	michaeljota
1468	2017-02-06 09:47:53	I think some refactor should be done too: # Rename webpack.*.ts files Webpack should have 3 config files: 1. webpack.dev.js: development mode: no minimize files, create sourcemap...) 2. webpack.test.js: for unit testing 3. webpack.build.js: build aot or jit The file webpack.common.js should be renamed too because it's not used in webpack.dev.js. It could be webpack.helpes.js or webpack.utils.js a…	JoniJnm
1468	2017-02-06 13:05:40	I like your suggest about the management of the ENV variable. However, I think instead of using `process.env` it would be better to use Webpack own `env` variable. It's setteable alike, and I think it's better to understand. Also, you would not need to parse anything, cause Webpack can handle that itself. My current workflow works with the `env` variable. `Webpack folders` ![captura de pantalla 7…	michaeljota
1468	2017-02-06 13:16:38	An structure like this, would also have some benefits over current implementation. See this function for example: <S_CODE_TOKEN> If the production flag, it's set in the env, or even using npm config scripts, it would just be requesting to `webpack/browser`, and it would resolve itself to the most apropiarte config regardless the request.	michaeljota
1468	2017-02-09 13:56:10	@JoniJnm I made a PR about this. I took your idea about separate the options for the Webpack. Also, the configuration it's being setting with the `env` variable. (I try the NPM script config, but Webpack does not get along with this, see: webpack/webpack#4221). Still a WIP, but if you can try it and test it, would be nice. Also, if you think the workflow can be improve, please, say so. (Really, h…	michaeljota
1467	2017-02-03 16:10:07	* **What kind of change does this PR introduce?** (Bug fix, feature, docs update, ...) The webpack.dev.js file from config has an invalid format. There are missing commas. * **What is the current behavior?** (You can also link to an open issue here) * **What is the new behavior (if this is a feature change)?** * **Other information**:	FACode	2017-02-04 20:02:15
1466	2017-02-03 15:17:16	Hello lovely humans, [webpack-dev-server](https://www.npmjs.com/package/webpack-dev-server) just published its new version 2.3.0. <table> <tr> <th align=left> State </th> <td> Update :rocket: </td> </tr> <tr> <th align=left> Dependency </td> <td> webpack-dev-server </td> </tr> <tr> <th align=left> New version </td> <td> 2.3.0 </td> </tr> <tr> <th align=left> Type </td> <td> devDependency </td> </…	greenkeeperio-bot	2017-02-05 22:12:19
1465	2017-02-03 15:15:41	void	katallaxie	2017-02-03 15:24:04
1464	2017-02-03 11:56:37	There are a handful of PRs which have failed due to internal Travis errors. Could somebody with access re-trigger these builds so they can hopefully pass?	bmayen	2017-02-03 15:30:34
1464	2017-02-03 15:30:34	I have merged quite some of PR's, and ci should be fixed.	katallaxie	2017-02-03 15:30:34
1464	2017-02-03 18:12:32	Builds are still failing. Randomly hanging on e2e tests. Starting up http-server, serving dist Available on: http://127.0.0.1:3000 http://10.10.8.57:3000 Hit CTRL-C to stop the server > angular2-webpack-starter@5.4.1 protractor /home/travis/build/AngularClass/angular2-webpack-starter > protractor (node:5827) DeprecationWarning: os.tmpDir() is deprecated. Use os.tmpdir() instead. [17:58:41] I/dire…	bmayen	2017-02-03 15:30:34
1463	2017-02-03 09:34:38	**Note: for support questions, please use one of these channels:** [Chat: AngularClass.slack](http://angularclass.com/member-join/) or [Twitter: @AngularClass](https://twitter.com/AngularClass) * **I'm submitting a ...** [x ] bug report [ ] feature request [ ] question about the decisions made in the repository * **Do you want to request a *feature* or report a *bug*?** I´m not sure if it is a bu…	ITServicesAM
1463	2017-02-03 15:34:01	@ITServicesAM Have not tested that yet, could you provide some code? So, could your share a repo?	katallaxie
1463	2017-02-03 18:10:18	Here is my repo: [Repo](https://github.com/ITServicesAM/angular_2_polymer) the webpack.common.js is changed to load a new main.ts if not aot the main.ts loads the main.browser.ts when the event "webcomponentsready" occurs. This is just a try to get it working. If you have a better idea to get this working, I would love to here it. In the app.module.ts, index.html and home.component.html are the c…	ITServicesAM
1463	2017-02-04 11:01:35	Hi, I do have Polymer elements working fine. 1. create a main-polymer.ts that contains: document.addEventListener('WebComponentsReady', () => {require('./main.browser.ts')}); 2. your webpack.config.ts or webpack.common.ts may then contain: entry: { 'polyfills': './src/polyfills.browser.ts', 'vendor': './src/vendor.browser.ts', 'main': './src/main-polymer.ts' }, That's it. Then you're sure that yo…	otiteca
1463	2017-02-07 22:51:48	@otiteca We don't have a vendor file anymore. @ITServicesAM You are setting up the polyfil in https://github.com/ITServicesAM/angular_2_polymer/blob/master/src/main.browser.aot.ts which is for AOT only. You should also set it here: https://github.com/ITServicesAM/angular_2_polymer/blob/master/src/main.browser.ts Using `require` might lead to unexpected AOT compilation result, its not 100% but it'…	shlomiassaf
1463	2017-02-08 21:46:09	do you have a code example for me? I set the polyfil for the main.browser.ts not directly, I set it in the webpack.common.ts there I have a entry point for non aot builds which requires the main.browser.ts but this is not working.	ITServicesAM
1462	2017-02-02 21:10:46	Add pagination as starter feature. eg: https://github.com/michaelbromley/ng2-pagination	klihelp	2017-02-02 21:19:25
1462	2017-02-02 21:19:25	@klihelp Thank you for the suggestion. We are not adding features that are not core or build related. If we do, this repo will not help developers but confuse them. Think about the time it will take for a developer to remove those it does not need. There are thousands of little feature, datatable, toaster, modals etc... we can't add them all.	shlomiassaf	2017-02-02 21:19:25
1461	2017-02-02 18:00:07		rickdroio	2017-02-03 14:55:44
1460	2017-02-02 10:49:31	* **I'm submitting a ...** [x ] bug report [ ] feature request [ ] question about the decisions made in the repository hello, my webpack is configured for css as follows: { test: /\.css$/, loaders: ['to-string-loader', 'css-loader?sourceMap'] }, however, in the browser I can't see any references to the source files: ![img-2017-02-02-114705](https://cloud.githubusercontent.com/assets/1064749/22546…	m3l7
1460	2017-03-09 09:30:47	same happens for me. The sourcemaps for the main styles work but not for the styles from the components. Seems like angular is not putting them to the style tags	Marc-Hansen
1459	2017-02-02 09:34:33	**I'm submitting a ...** **[ x ] bug report** [ ] feature request [ ] question about the decisions made in the repository * **Bug report:** When we try to insert AOT component to dynamic (JIT) component ViewChild in AOT is undefined. ![image](https://cloud.githubusercontent.com/assets/20964736/22543682/ba9faf82-e942-11e6-9809-81c4e8b787e3.png) * **Example:** Dynamic component: <S_CODE_TOKEN> dyna…	KhanaevRoman	2017-02-02 11:16:32
1459	2017-02-02 11:16:32	The JIT compiler is not present when you compile AOT, that's what compiling AOT means otherwise it was JIT, right? JIT compiler is not included in the bundle when you AOT compile, in your case you included it since you created a hard reference but it was not properly set, you can't just use it you need to hook it up with angular, when you AOT compile its not hooked, when you JIT compile it is aut…	shlomiassaf	2017-02-02 11:16:32
1459	2017-02-06 12:27:55	@shlomiassaf Thanks for your fast answer and your good job. Problem was with NgcWebpackPlugin in default webpack.common.js: <S_CODE_TOKEN> After removing 'resourceOverride' dynamic creating work good with AOT compiling even with JitCompilerFactory. As we understood this option do not remove from components source of HTML templates and JIT compiler can read and compile these templates. So repeat. …	KhanaevRoman	2017-02-02 11:16:32
1458	2017-02-01 18:04:53	**Note: for support questions, please use one of these channels:** [Chat: AngularClass.slack](http://angularclass.com/member-join/) or [Twitter: @AngularClass](https://twitter.com/AngularClass) * **I'm submitting a ...** [x] bug report [x] feature request [ ] question about the decisions made in the repository * **Do you want to request a *feature* or report a *bug*?** Both. * **What is the curre…	dherges
1458	2017-02-02 09:13:03	+1 I am currently having the same issue with this setup	mbenzenhoefer
1458	2017-02-02 11:53:59	This error is fired by the `CheckerPlugin` from `awesome-typescript-loader` The checker plugin process all typescript files in the `src` directory while the `awesome-typescript-loader` process files that webpack provides starting from the root (entryPoint). The end result is `src/main.browser.aot.ts` being process by the `CheckerPlugin` and if there is no content in the compile directory there is…	shlomiassaf
1458	2017-02-03 13:10:37	Ok, I see. Looks like we're going with yet another ``tsconfig.*.json`` file that is going to be used for non-AoT builds ... maybe ``tsconfig.dev.json`` or ``tsconfig.jit.json`` ... do you think this is a useful thing to have in this starter repo?	dherges
1458	2017-02-07 11:21:07	@dherges not sure if there will be another file, see s-panferov/awesome-typescript-loader#364	shlomiassaf
1458	2017-02-07 12:39:24	@shlomiassaf I don't get it. Right now, we have two files in this repo: ``tsconfig.json`` for tests ``tsconfig.webpack.json`` for webpack build my suggestion is to add another one: ``tsconfig.jit.json`` for JiT compiler builds plus, we could rename ``tsconfig.webpack.json`` to ``tsconfig.aot.json`` to make it clear, that this one is used for AoT compiler builds.	dherges
1458	2017-02-07 13:21:56	Did you look at s-panferov/awesome-typescript-loader#364 Instead of complicating the build with another static JSON configuration file that issue offers dynamic control over the scope of the checker. Now, it might seem simple enough to add another `tsconfig.jit.json` but the reality is that someone has to maintain it... Every change made in one `tsconfig.XXX.json`has to be replicated into all oth…	shlomiassaf
1458	2017-02-07 15:05:13	Thanks for your clarification. I understand your points. At the same time, I like to see the resulting configuration. Having "plain" json files in the repository allows to quickly compare different tsconfigs. I fully agree that this spreads out configuration and makes it harder to maintain. So, from my point of view, this is about maintainability vs. debuggability (does that word even exist?!?!):…	dherges
1458	2017-02-07 20:36:09	@dherges The tradeoff is clear, the balance is not. The current status is that: - AOT compilation in angular is not that trivial, lot's of factors people don't realise. - Running unit tests with Karma requires a completely unique configuration Add to that HMR, unique loaders, special production settings, linting etc.. The end result is a complicated process, to complicated if you ask me. I help a…	shlomiassaf
1458	2017-02-07 21:44:00	This is also fixed by #1378, but s-panferov/awesome-typescript-loader#364 will provide a better solution. We should wait to avoid over-complicating things. And cloning the latest version of this repository on Mac and Windows I am able to do `npm run build:prod` just fine without any errors.	colinskow
1457	2017-02-01 13:25:40	First of all, thanks for building this amazing starter, it helped me a LOT, thanks you! **I'm submitting a ...** [x] feature request **What is the current behavior?** For now, the angular app refreshes every time a .scss or .css file is changed **What is the expected behavior?** Ideally, styles files are recompiled and inject into page without refreshing the page **What is the motivation / use ca…	gudh
1457	2017-02-02 16:00:20	This is the major downside of Webpack comparing to well-created Gulpfile.js : it is much slower even if it does all its manipulation in memory. After even a tiny change it has to rebuild the bundle.	zhekaus
1457	2017-02-03 03:41:18	@zhekaus exactly! There seems to be ways to do css HMR without refreshing page, I googled online, tried some solutions, not work, so I wonder if AngularClass team has any ideas on this.	gudh
1457	2017-02-03 08:10:22	@zhekaus @gudh it depends how you structure your app. when you used Gulp I imagine you didn't do it on Angular 2 right? so instead of blaming webpack try to understand the environment :) CSS in angular `@Component`s are not part of the global CSS you used to have in Gulp and that was loaded via a HTML link tag. CSS that you attach to components is part of the bundle, if you refresh CSS the whole …	shlomiassaf
1457	2017-02-03 12:02:47	@shlomiassaf, could we use ExtractTextPlugin to bundle all of the Component css as a separate css bundle loaded via link tag? Aside from one less network request, is there a benefit to having it all be part of the main js bundle? Or at least, could this be done for Dev builds to benefit from faster CSS reloads?	bmayen
1457	2017-02-03 12:52:20	@shlomiassaf, Thanks for the reply! Actually, my css are all global instead of in angular `@Component` So in my case, is it possible to reload without refreshing the page?	gudh
1456	2017-02-01 11:59:26	* **I'm submitting a ...** [x] question about the decisions made in the repository Hi, I'm new to this. Why are some components named with a plus sign? For example, +barrel, or +detail? What's the difference between a component without a '+' sign and the one that has it, please? Thanks.	jakub2	2017-02-01 15:33:31
1456	2017-02-01 15:33:31	the `+` should indicate that this component is lazy loaded.	katallaxie	2017-02-01 15:33:31
1455	2017-02-01 09:54:47	* **I'm submitting a ...** [ ] feature request * **feature request** * seperate files for main.js and vendor.js in webpack:prod build * **current behavior** main.js and vendor.js in webpack:prod build are compiled in same file * **What is the expected behavior?** seperate files for main.js and vendor.js in webpack:prod build * **What is the motivation / use case for changing the behavior?** User …	shaikhspear16	2017-02-07 22:53:02
1455	2017-02-03 08:13:09	@shaikhspear16 that's not what happens in my build.... ![image](https://cloud.githubusercontent.com/assets/5377501/22584109/4f1d06ee-e9f9-11e6-81b2-8d40b38de608.png)	shlomiassaf	2017-02-07 22:53:02
1455	2017-02-03 08:14:06	Also, it's not a feature request but a bug, if any... Try to clone a fresh copy of the repo and see	shlomiassaf	2017-02-07 22:53:02
1455	2017-02-17 11:19:07	I worked with a fresh copy.	shaikhspear16	2017-02-07 22:53:02
1454	2017-02-01 03:25:08	* It is appreciated the work you've put in documenting the code. Though, some comments were inline others were with slashes. * I took the liberty to fix that throughout the project, and unify with block comment style, for better readability. <S_CODE_TOKEN> * Yet there were some places I left with `//` as it made more sense that way. Thank you	diegodesouza
1454	2017-02-01 03:38:20	Noticed travis failed, and have failed on many pull requests, is there anything I need to do on my end that I'm missing?	diegodesouza
1454	2017-02-04 17:50:21	Had a missing comma in the webpack.common.js :man_facepalming:	diegodesouza
1453	2017-02-01 02:19:29	Hello lovely humans, [protractor](https://www.npmjs.com/package/protractor) just published its new version 5.1.0. <table> <tr> <th align=left> State </th> <td> Update :rocket: </td> </tr> <tr> <th align=left> Dependency </td> <td> protractor </td> </tr> <tr> <th align=left> New version </td> <td> 5.1.0 </td> </tr> <tr> <th align=left> Type </td> <td> devDependency </td> </tr> </table> This versio…	greenkeeperio-bot
1452	2017-02-01 01:02:30	Hello lovely humans, [rxjs](https://www.npmjs.com/package/rxjs) just published its new version 5.1.0. <table> <tr> <th align=left> State </th> <td> Update :rocket: </td> </tr> <tr> <th align=left> Dependency </td> <td> rxjs </td> </tr> <tr> <th align=left> New version </td> <td> 5.1.0 </td> </tr> <tr> <th align=left> Type </td> <td> dependency </td> </tr> </table> This version is **not covered** …	greenkeeperio-bot
1451	2017-01-31 21:11:25	Hello lovely humans, [ngc-webpack](https://www.npmjs.com/package/ngc-webpack) just published its new version 1.2.0. <table> <tr> <th align=left> State </th> <td> Update :rocket: </td> </tr> <tr> <th align=left> Dependency </td> <td> ngc-webpack </td> </tr> <tr> <th align=left> New version </td> <td> 1.2.0 </td> </tr> <tr> <th align=left> Type </td> <td> devDependency </td> </tr> </table> This ver…	greenkeeperio-bot
1451	2017-01-31 22:14:08	@gdi2290 @d3viant0ne Failure is due to #1382, once we merge and rebase it should be fine (node 5) Main changes for this version is support for `file-loader` and additional assets created by loaders (urls in css, html etc) This will solve #1406 and #1428	shlomiassaf
1450	2017-01-31 15:57:40	Hello lovely humans, [ngc-webpack](https://www.npmjs.com/package/ngc-webpack) just published its new version 1.1.4. <table> <tr> <th align=left> State </th> <td> Update :rocket: </td> </tr> <tr> <th align=left> Dependency </td> <td> ngc-webpack </td> </tr> <tr> <th align=left> New version </td> <td> 1.1.4 </td> </tr> <tr> <th align=left> Type </td> <td> devDependency </td> </tr> </table> This ver…	greenkeeperio-bot	2017-01-31 21:07:47
1449	2017-01-31 15:06:06	It's correcting to use [file] instead [name] in order to support work together with ExtractTextPlugin souremaps Inspired by: https://github.com/webpack-contrib/extract-text-webpack-plugin/issues/119#issuecomment-181584004	gilhanan
1448	2017-01-31 11:32:39	Hello lovely humans, [webpack-dev-server](https://www.npmjs.com/package/webpack-dev-server) just published its new version 2.2.1. <table> <tr> <th align=left> State </th> <td> Update :rocket: </td> </tr> <tr> <th align=left> Dependency </td> <td> webpack-dev-server </td> </tr> <tr> <th align=left> New version </td> <td> 2.2.1 </td> </tr> <tr> <th align=left> Type </td> <td> devDependency </td> </…	greenkeeperio-bot	2017-02-03 15:25:41
1447	2017-01-31 09:32:56	Typescript 2.1 has a new option called `importHelpers` that allows use `noEmitHelpers` without `ts-helpers`. In [ts-helpers wiki](https://github.com/ngParty/ts-helpers): > NOTE: Starting Typescript 2.1 this package won't be needed anymore More info: * https://github.com/Microsoft/TypeScript/pull/9097 * https://github.com/Microsoft/tslib With this change we can use `extends` in protractor ts files…	JoniJnm	2017-01-31 17:21:06
1446	2017-01-30 21:20:34	Hello lovely humans, [webpack](https://www.npmjs.com/package/webpack) just published its new version 2.2.1. <table> <tr> <th align=left> State </th> <td> Update :rocket: </td> </tr> <tr> <th align=left> Dependency </td> <td> webpack </td> </tr> <tr> <th align=left> New version </td> <td> 2.2.1 </td> </tr> <tr> <th align=left> Type </td> <td> devDependency </td> </tr> </table> This version is **no…	greenkeeperio-bot	2017-02-03 15:25:41
1445	2017-01-30 13:41:22	Hi. Angular 2 Web Pack Team. First I am gonna say thank you for WebPack developers. I am so interesting for Webpack and cli. Please help me some problems. Thank you.	Antonystefano	2017-02-03 08:14:39
1445	2017-01-31 00:38:42	Hi @Antonystefano. Stackoverflow is a more appropriate forum for general questions. Try to make your questions there more specific so people are better able to help you.	bmayen	2017-02-03 08:14:39
1444	2017-01-30 11:00:38	I am getting this error while including [bootstrap3] with less support, Please help me to solve this issue ![css loader](https://cloud.githubusercontent.com/assets/16099491/22420642/638f9ae4-e709-11e6-98db-6d6fbf2890b3.png)	soumyagangamwar
1444	2017-02-02 17:28:29	What is your less loader definition looking like? As the error says, add "-loader" to the css like it is in config/webpack.common.js. <S_CODE_TOKEN>	mbenzenhoefer
1444	2017-02-03 16:47:41	Even I add loader in webpack.coomon.js still I am getting error	soumyagangamwar
1443	2017-01-30 09:51:20	**Note: for support questions, please use one of these channels:** [Chat: AngularClass.slack](http://angularclass.com/member-join/) or [Twitter: @AngularClass](https://twitter.com/AngularClass) * **I'm submitting a ...** [ ] bug report [ ] feature request [ ] question about the decisions made in the repository * **Do you want to request a *feature* or report a *bug*?** * **What is the current beh…	edy	2017-01-30 09:51:41
1443	2017-01-30 09:52:43	sorry, i typed "clear" and pressed enter while browsing the issues	edy	2017-01-30 09:51:41
1442	2017-01-30 05:04:40	Hi, The readme says there is a material2 branch that we can clone to grab the starter with material2. It doesn't seem to exist however. Any idea where it went? Thanks! Tyson	utilitydelta	2017-02-01 06:31:59
1442	2017-02-01 00:12:30	duplicate of https://github.com/AngularClass/angular2-webpack-starter/issues/1414	seiyria	2017-02-01 06:31:59
1441	2017-01-29 21:37:35	**Note: for support questions, please use one of these channels:** [Chat: AngularClass.slack](http://angularclass.com/member-join/) or [Twitter: @AngularClass](https://twitter.com/AngularClass) * **I'm submitting a ...** [x ] bug report [ ] feature request [ ] question about the decisions made in the repository * **Do you want to report a *bug*?** yes * **What is the current behavior?** I tried t…	katrina-engelbrecht
1440	2017-01-29 16:10:48	* **What kind of change does this PR introduce?** (Bug fix, feature, docs update, ...) refactor * **What is the current behavior?** (You can also link to an open issue here) Some places reference root without using `helpers.root()` * **What is the new behavior (if this is a feature change)?** Adding `helpers.root()` so references are consistent * **Other information**: We use this starter as the …	bmayen	2017-03-02 13:47:56
1439	2017-01-29 15:21:18	For the following directory structure: ..src/frontend/... ..src/frontend/src/... ..src/frontend/config/webpack.common.js ..src/shared/src/models/User.ts I've got my Typescript setup using [rootDirs][1]. This is quite handy because I can have a shared folder for front- and back-end. This allows me to rewrite an long ugly import statement import {User} from "../../../shared/src/models/User"; to thi…	ktersius
1438	2017-01-29 14:21:50	* **What kind of change does this PR introduce?** (Bug fix, feature, docs update, ...) Feature/refactor * **What is the current behavior?** (You can also link to an open issue here) Both dev and prod builds build to a single 'dist' folder so it is not easy to build both and compare side by side. Additionally, when cleaning the project, this folder is removed which can be a problem in IDEs when tr…	bmayen
1437	2017-01-29 09:01:59	Hello lovely humans, [webpack-merge](https://www.npmjs.com/package/webpack-merge) just published its new version 2.6.1. <table> <tr> <th align=left> State </th> <td> Update :rocket: </td> </tr> <tr> <th align=left> Dependency </td> <td> webpack-merge </td> </tr> <tr> <th align=left> New version </td> <td> 2.6.1 </td> </tr> <tr> <th align=left> Type </td> <td> devDependency </td> </tr> </table> Th…	greenkeeperio-bot	2017-01-31 17:21:37
1436	2017-01-29 07:53:09	**Note: for support questions, please use one of these channels:** [Chat: AngularClass.slack](http://angularclass.com/member-join/) or [Twitter: @AngularClass](https://twitter.com/AngularClass) The above channels dont seem to be available currently, so posting a support question here. * **I'm submitting a ...** [ ] support question I have a component that has html as follows: <div id="partners-sl…	shaikhspear16	2017-02-03 08:15:07
1436	2017-01-29 08:29:04	What do you have inside `container` variable? <S_CODE_TOKEN>	IvanBisultanov	2017-02-03 08:15:07
1436	2017-01-29 08:56:00	Updated the question, basically initPartnersSlider method is called with id ref '#partners-slider' `initPartnersSlider('#partners-slider');` so `$(container) = $('#partners-slider');`	shaikhspear16	2017-02-03 08:15:07
1436	2017-01-29 10:09:58	We had same problem and we just wrap run slick code in setTimeout, not good solution but it works for us <S_CODE_TOKEN>	IvanBisultanov	2017-02-03 08:15:07
1436	2017-01-29 10:20:39	It worked like a charm. Thank you, spent a lot of time over this, you saved me some more!!	shaikhspear16	2017-02-03 08:15:07
1435	2017-01-28 19:38:40	**Note: for support questions, please use one of these channels:** [Chat: AngularClass.slack](http://angularclass.com/member-join/) or [Twitter: @AngularClass](https://twitter.com/AngularClass) * **I'm submitting a ...** [ ] bug report [ ] feature request [ ] question about the decisions made in the repository * **Do you want to request a *feature* or report a *bug*?** * **What is the current beh…	Mentor-kh	2017-01-28 21:13:43
1435	2017-01-28 20:12:41	If you don't spend time explaining what you want don't expect others spend time helping you.	shlomiassaf	2017-01-28 21:13:43
1435	2017-01-28 20:21:30	I was expecting - this is vital question	Mentor-kh	2017-01-28 21:13:43
1435	2017-01-28 21:13:43	So no, we aren't going to create your entire boilerplate for you. This is a starter, if you want bootstrap version whatever, happy hacking	d3viant0ne	2017-01-28 21:13:43
1434	2017-01-28 09:28:17	Hello lovely humans, [file-loader](https://www.npmjs.com/package/file-loader) just published its new version 0.10.0. <table> <tr> <th align=left> State </th> <td> Update :rocket: </td> </tr> <tr> <th align=left> Dependency </td> <td> file-loader </td> </tr> <tr> <th align=left> New version </td> <td> 0.10.0 </td> </tr> <tr> <th align=left> Type </td> <td> devDependency </td> </tr> </table> This v…	greenkeeperio-bot	2017-01-31 17:21:26
1433	2017-01-27 23:04:55	* **What kind of change does this PR introduce?** (Bug fix, feature, docs update, ...) TSLint will now run on file save (most things will show up as warnings in the terminal). * **What is the current behavior?** (You can also link to an open issue here) You have to run TSLint manually. * **What is the new behavior (if this is a feature change)?** TSLint runs automatically on file save. * **Other …	seiyria	2017-02-03 15:40:19
1433	2017-02-03 15:15:50	Why only dev? This is useful on prod builds too.	seiyria	2017-02-03 15:40:19
1433	2017-02-03 15:22:54	@seiyria We do linting in the CI before moving to production. Or, in any case, before you go in production, you should have the CI tasks running. Thus, I see it as only helpful to have it running in dev, when debugging in the browser or console.	katallaxie	2017-02-03 15:40:19
1433	2017-02-03 15:29:48	pushed a change to move it to dev	seiyria	2017-02-03 15:40:19
1433	2017-02-04 00:41:13	Sorry for offtop, can any one help me pls and tell me how to use Bootstrap 4 and Sass with angular2-webpack-starter	h3nnry	2017-02-03 15:40:19
1433	2017-02-04 00:53:41	also for the last commit on mac on npm start get the error: angular2-webpack-starter/config/webpack.dev.js:105 exclude: [/\.(spec|e2e)\.ts$/] ^^^^^^^ SyntaxError: Unexpected identifier at Object.exports.runInThisContext (vm.js:53:16) at Module._compile (module.js:513:28) at Object.Module._extensions..js (module.js:550:10) at Module.load (module.js:458:32) at tryModuleLoad (module.js:417:12) at Fu…	h3nnry	2017-02-03 15:40:19
1433	2017-02-04 00:55:08	@h3nnry you'd have much better luck opening or searching through the issues than commenting on a merged PR.	seiyria	2017-02-03 15:40:19
1432	2017-01-27 22:51:51	* **What kind of change does this PR introduce?** (Bug fix, feature, docs update, ...) Move application config from a random area in the config folder to the package.json file. * **What is the current behavior?** (You can also link to an open issue here) Title is hardcoded in the config folder * **What is the new behavior (if this is a feature change)?** Title configuration has been moved to pack…	seiyria
1432	2017-02-03 23:08:52	I would prefer to have project-specific config pulled out and merged in via separate configs. App title is just one example, but there are other things like the DLL config which don't make sense to add to package.json. Separate project config would cover all cases. I know this adds to complexity a bit, but it makes it easier to pull updates from this starter into existing projects.	bmayen
1432	2017-02-04 00:10:39	Maybe, but I generally prefer to not have too many config files. A separate application block in package.json generally suffices for me. That said, this is pretty subjective. If it's not generally applicable enough it could be closed, but I still think any config-related data (not to be confused with the bootstrapping stuff in `config/`) should be pulled out.	seiyria
1432	2017-02-04 12:45:28	Problem with an application block in package.json is that it complicates things when dealing with something other than strings. For instance, configuring loaders or plugins. If we did separate project configs, they could be very simple by default so as to not unnecessarily complicate/confuse things. Optional config if you need it, but otherwise you could use the starter as-is.	bmayen
1431	2017-01-27 22:41:27	* **What kind of change does this PR introduce?** (Bug fix, feature, docs update, ...) feature - add --open to webpack-dev-server * **What is the current behavior?** (You can also link to an open issue here) does not open on `npm start` * **What is the new behavior (if this is a feature change)?** webpage will open on `npm start` * **Other information**:	seiyria	2017-02-01 00:07:48
1430	2017-01-27 18:21:50	Hello lovely humans, [webpack-merge](https://www.npmjs.com/package/webpack-merge) just published its new version 2.6.0. <table> <tr> <th align=left> State </th> <td> Update :rocket: </td> </tr> <tr> <th align=left> Dependency </td> <td> webpack-merge </td> </tr> <tr> <th align=left> New version </td> <td> 2.6.0 </td> </tr> <tr> <th align=left> Type </td> <td> devDependency </td> </tr> </table> Th…	greenkeeperio-bot	2017-01-31 17:22:06
1429	2017-01-27 14:49:10	How I am suppose to add webfont? I have made folder called "fonts" in assets and I have put my fonts there. fonts.scss <S_CODE_TOKEN> Also I have added configuration for fonts and add it to app.modules.ts `import '../styles/fonts.scss';` My questions what code should I add to webpack to make it work.? Thank you	TeodorKolev
1429	2017-02-21 17:00:23	on this.	klihelp
1428	2017-01-26 16:18:27	Because of https://github.com/shlomiassaf/ngc-webpack - overrideResource See my issue: https://github.com/shlomiassaf/ngc-webpack/issues/4	Andrey-Pavlov	2017-02-03 08:15:18
1428	2017-01-31 21:07:19	Please check version 1.2.0 of `ngc-webpack`, should solve your issue. I'd appreciate if you can replay with the results.	shlomiassaf	2017-02-03 08:15:18
1428	2017-01-31 22:14:28	See #1451	shlomiassaf	2017-02-03 08:15:18
1428	2017-02-02 14:34:00	Can close this one, yes?	bmayen	2017-02-03 08:15:18
1427	2017-01-26 16:02:42	Hello lovely humans, [webpack-merge](https://www.npmjs.com/package/webpack-merge) just published its new version 2.5.0. <table> <tr> <th align=left> State </th> <td> Update :rocket: </td> </tr> <tr> <th align=left> Dependency </td> <td> webpack-merge </td> </tr> <tr> <th align=left> New version </td> <td> 2.5.0 </td> </tr> <tr> <th align=left> Type </td> <td> devDependency </td> </tr> </table> Th…	greenkeeperio-bot	2017-01-31 17:22:06
1426	2017-01-26 08:55:19	Hello lovely humans, [karma-webpack](https://www.npmjs.com/package/karma-webpack) just published its new version 2.0.2. <table> <tr> <th align=left> State </th> <td> Update :rocket: </td> </tr> <tr> <th align=left> Dependency </td> <td> karma-webpack </td> </tr> <tr> <th align=left> New version </td> <td> 2.0.2 </td> </tr> <tr> <th align=left> Type </td> <td> devDependency </td> </tr> </table> Th…	greenkeeperio-bot	2017-02-03 15:25:41
1425	2017-01-26 08:32:11	**Note: for support questions, please use one of these channels:** [Chat: AngularClass.slack](http://angularclass.com/member-join/) or [Twitter: @AngularClass](https://twitter.com/AngularClass) * **I'm submitting a ...** [X] bug report [ ] feature request [ ] question about the decisions made in the repository * **Do you want to request a *feature* or report a *bug*?** The error is from the `poly…	KhaledElAnsari
1425	2017-01-31 15:56:17	I am having the same issue here	ronydj
1424	2017-01-26 04:01:32	**Note: for support questions, please use one of these channels:** [Chat: AngularClass.slack](http://angularclass.com/member-join/) or [Twitter: @AngularClass](https://twitter.com/AngularClass) * **I'm submitting a ...** [x] bug report [ ] feature request [ ] question about the decisions made in the repository * **Do you want to request a *feature* or report a *bug*?** Bug * **What is the current…	CarlosV89
1424	2017-01-26 05:27:52	`[routerLink]="['./']"`	d3viant0ne
1424	2017-01-26 14:42:19	I had already tried that, to even try to do this, the pug-ng-plugin has to be installed to the loader. But it is still not working	CarlosV89
1424	2017-01-26 15:24:57	You have all the proper routing modules imported? Outside of the binding syntax, that error denotes you have a `ngModule` issue. Paste in the component & the module it that declares it.	d3viant0ne
1424	2017-01-26 15:29:49	If that were true, wouldn't that same error happen even if I used an html template? That's not happening. https://github.com/AngularClass/angular2-webpack-starter/blob/master/src/app/app.module.ts https://github.com/AngularClass/angular2-webpack-starter/blob/master/src/app/app.component.ts I grabbed the template from the app.component.ts and created 2 files, one html and the other pug. I changed …	CarlosV89
1424	2017-01-26 15:36:23	Fair enough. Not to ask insulting questions but you did add `pug-html-loader` to `webpack.common.js`?	d3viant0ne
1424	2017-01-26 15:37:48	😂 Yes sir, I did { test: /\.pug/, use:{ loader: 'pug-html-loader?{"pretty":true,"exports":false}', query: { doctype: 'html', plugins: ['pug-plugin-ng'] }, } } Btw I already tried removing the pug-plugin-ng and changing the syntax, same error.	CarlosV89
1424	2017-01-26 15:45:42	You tried stripping the optional params being passed to `pug-html-loader`?	d3viant0ne
1424	2017-01-26 15:45:58	Yes, those were actually passed in an attempt to fix it, originally they were not there.	CarlosV89
1424	2017-01-26 15:51:24	Officially out of good ideas. @shlomiassaf @katallaxie - Either of you ever mess around with pug? I know this worked at some point but i've never done anything with pug / jade	d3viant0ne
1424	2017-01-30 11:28:03	Why don't you just use the default [pug-loader](https://github.com/pugjs/pug-loader) plugin? Works fine for me: `a( [routerLink]="['./']", routerLinkActive='active' ) testing` One issue though, you can't use `templateUrl` in your components, only `template: require('tpl.pug')` or `import * as tpl from './tpl.pug'` and `template: tpl()`... unless you add the [apply-loader](https://github.com/mogel…	gizm0bill
1424	2017-01-31 15:03:03	I tried but its giving me all sort of errors... ` Error in ./AppComponent class AppComponent - inline template:0:225 caused by: Failed to execute 'add' on 'DOMTokenList': The token provided ('md- ['./'] ') contains HTML space characters, which are not valid in tokens.`	CarlosV89
1424	2017-01-31 15:15:20	Its because of extra commas needed, thats why I was using pug-plugin-ng	CarlosV89
1424	2017-01-31 15:25:16	are you sure you tried on a clean install? It looks like some actual pug compilation bug	gizm0bill
1424	2017-01-31 16:46:54	pug-loader returns a function, on imports you must call that function, ie `template: require('./template.pug')();'` You must take in consideration that you need to write some angular expressions with '' take this snippet of code for example. `md-card('(click)'= 'functionCall(data.param)')` if the call to (click) and the call to the function are not in '', app will break. This is exactly what I've…	CarlosV89
1424	2017-01-31 18:30:23	Actually you only need to provide the `templateUrl` with a string, `angular-template-loader` or whatever it's called transforms it into a `require` call and `apply-loader` calls the function. And regarding the template you can simply write `md-card( (click)="functionCall(data.param)", [attr.something]="something?.else" )`	gizm0bill
1424	2017-02-03 01:15:38	Great! Thank you very much!!! Do you know of a way to use pug without having to use the extra commas?	CarlosV89
1424	2017-02-03 09:40:41	I forked the repository, here: https://github.com/gizm0bill/angular2-webpack-starter/commit/925646924865aa5821424231b44644e51f29c6b3	gizm0bill
1423	2017-01-25 22:20:50	Hello lovely humans, [tslint](https://www.npmjs.com/package/tslint) just published its new version 4.4.1. <table> <tr> <th align=left> State </th> <td> Failing tests :warning: </td> </tr> <tr> <th align=left> Dependency </td> <td> tslint </td> </tr> <tr> <th align=left> New version </td> <td> 4.4.1 </td> </tr> <tr> <th align=left> Type </td> <td> devDependency </td> </tr> </table> This version is…	greenkeeperio-bot	2017-02-03 15:25:40
1422	2017-01-25 21:06:34	Hello lovely humans, [tslint](https://www.npmjs.com/package/tslint) just published its new version 4.4.0. <table> <tr> <th align=left> State </th> <td> Update :rocket: </td> </tr> <tr> <th align=left> Dependency </td> <td> tslint </td> </tr> <tr> <th align=left> New version </td> <td> 4.4.0 </td> </tr> <tr> <th align=left> Type </td> <td> devDependency </td> </tr> </table> This version is **not c…	greenkeeperio-bot	2017-01-25 21:46:26
1421	2017-01-25 20:54:36	How can I use Material Design with this project - "angular2-webpack-starter" ?	Antonystefano	2017-01-25 21:05:26
1421	2017-01-25 21:05:25	https://github.com/angular/material2	d3viant0ne	2017-01-25 21:05:26
1421	2017-01-25 21:09:23	Thank you for touch. But I've tried so many times without any success. In the WebPack, there is no System.config.js. So that I can't load the material module. Thank you.	Antonystefano	2017-01-25 21:05:26
1421	2017-01-25 21:10:55	It's webpack, System.config.js is a systemjs thing. I would suggest starting here: https://webpack.js.org/	d3viant0ne	2017-01-25 21:05:26
1421	2017-01-25 21:21:15	1. npm install --save @angular/material 2. src/app/app.module.ts -> import { MaterialModule } from '@angular/material'; @NgModule({ imports: [MaterialModule.forRoot()] }) 3. src/app/home/home.component.ts -> import { MdCheckboxModule } from '@angular/material/checkbox/checkbox'; 4. src/app/home/home.component.html -> <button md-raised-button color="primary">PRIMARY</button> Of course, the button …	Antonystefano	2017-01-25 21:05:26
1421	2017-01-25 21:26:01	https://github.com/jelbourn/material2-app	d3viant0ne	2017-01-25 21:05:26
1420	2017-01-25 18:43:45	Hello lovely humans, [ngc-webpack](https://www.npmjs.com/package/ngc-webpack) just published its new version 1.1.3. <table> <tr> <th align=left> State </th> <td> Update :rocket: </td> </tr> <tr> <th align=left> Dependency </td> <td> ngc-webpack </td> </tr> <tr> <th align=left> New version </td> <td> 1.1.3 </td> </tr> <tr> <th align=left> Type </td> <td> devDependency </td> </tr> </table> This ver…	greenkeeperio-bot	2017-01-31 21:08:16
1420	2017-01-25 19:26:03	This fails due to #1382 This is minor change with a fix for win systems and path resolution.	shlomiassaf	2017-01-31 21:08:16
1419	2017-01-25 15:39:35	* **What kind of change does this PR introduce?** (Bug fix, feature, docs update, ...) * Removes the LazyParseWebpackPlugin * Adds optimize-js-plugin * **What is the current behavior?** (You can also link to an open issue here) * **What is the new behavior (if this is a feature change)?** * **Other information**:	katallaxie	2017-01-25 21:13:53
1418	2017-01-25 13:55:20	* **What kind of change does this PR introduce?** (Bug fix, feature, docs update, ...) Clean prod config / package.json * **What is the current behavior?** (You can also link to an open issue here) Currently the **v8-lazy-parse-webpack-plugin** is only referenced in this [file ](https://github.com/AngularClass/angular2-webpack-starter/blob/fa823c2ac46b2d87cf591937c8799b193bd5f216/config/webpack.p…	killzoner	2017-01-25 21:13:34
1418	2017-01-25 15:40:06	See #1419	katallaxie	2017-01-25 21:13:34
1418	2017-01-25 21:13:34	Closed #1419	katallaxie	2017-01-25 21:13:34
1417	2017-01-25 13:49:26	* **I'm submitting a bug report** * **What is the current behavior?** Steps to reproduce: * clone repository, current `origin/master` is c597344 * `npm install` * `npm run build:prod` * build fails with following error message: <S_CODE_TOKEN> Also attaching the full npm-debug.log. [npm-debug.log.txt](https://github.com/AngularClass/angular2-webpack-starter/files/729834/npm-debug.log.txt) * **What…	aeisenberg
1417	2017-01-25 13:51:43	I also checked out tag **v5.2.0** and had the same behavior.	aeisenberg
1417	2017-01-25 15:44:46	**Update:** By making the following change, the build passes: <S_CODE_TOKEN>	aeisenberg
1417	2017-02-19 17:56:48	I had the same problem on the CI server. I cleaned out the directory, made a fresh checkout and it worked. perhaps that helps you too	leonardlin
1416	2017-01-25 13:25:52	* **I'm submitting a ...** [x] bug report [ ] feature request [ ] question about the decisions made in the repository * **What is the current behavior?** npm run build:prod doesn't update hash of polyfills.bundle.js sometimes. * **If the current behavior is a bug, please provide the steps to reproduce and if possible a minimal demo of the problem** via For example I have added console.log() in on…	Viktor-Bredihin	2017-01-25 17:50:22
1416	2017-01-25 15:45:58	@Viktor-Bredihin the hash is only changed, as the content changes. This is necessary for caching. So, the behavior is as expected, as `polyfills` has not changed, and doesn't needed to be invalidated.	katallaxie	2017-01-25 17:50:22
1416	2017-01-25 16:08:47	but I have cache issue, polyfills loading old chunk js with old logic	Viktor-Bredihin	2017-01-25 17:50:22
1416	2017-01-25 16:11:42	![screenshot from 2017-01-25 19-11-02](https://cloud.githubusercontent.com/assets/2298048/22298593/1875f074-e332-11e6-8872-6255e4a4e0d2.png)	Viktor-Bredihin	2017-01-25 17:50:22
1416	2017-01-25 16:12:14	here you can see that it's loading old chunk js file from cache instead of new one	Viktor-Bredihin	2017-01-25 17:50:22
1416	2017-01-25 16:15:16	click on `[ ] Disable Cache` in your screenshot	gdi2290	2017-01-25 17:50:22
1416	2017-01-25 16:21:27	@gdi2290 yea, works fine for development, but what's about production? Should I ask all my users to click this checkbox? I thought that what for build:prod needs, to add hash and clear cache	Viktor-Bredihin	2017-01-25 17:50:22
1416	2017-01-25 16:27:43	since it's not updating polyfills, and polyfills loading old chunks, I don't understand what's the point of build:prod and hash updating	Viktor-Bredihin	2017-01-25 17:50:22
1416	2017-01-25 16:33:02	@katallaxie "the hash is only changed, as the content changes" - what content? I have changed html + component's logic, but polyfills still has the same hash	Viktor-Bredihin	2017-01-25 17:50:22
1416	2017-01-25 17:02:44	@Viktor-Bredihin because you have not added any new polyfills. Only if you add some polyfills the content of the underlying polylfills bundle is changed. Then the hash of this file will change. Try it...add something to polyfills (e.g. the ie-shim).	katallaxie	2017-01-25 17:50:22
1416	2017-01-25 17:14:36	@katallaxie ok, but it's not solving my problem. The problem is that I have cache issues, chunk hash updates, but polyfills loads old versions	Viktor-Bredihin	2017-01-25 17:50:22
1416	2017-01-25 17:34:48	@Viktor-Bredihin Go it. Could you use https://github.com/webpack/webpack/blob/master/lib/HashedModuleIdsPlugin.js and test?! Or, remove the WebpackMd5Hash Plugin altogether.	katallaxie	2017-01-25 17:50:22
1416	2017-01-25 17:56:28	@katallaxie It works! Thank you, very appreciate your help. But you just removed this plugin and it works too, so what's better?	Viktor-Bredihin	2017-01-25 17:50:22
1416	2017-01-25 18:03:28	@Viktor-Bredihin the plugin has some various issues. So, I think it is best to just have it removed.	katallaxie	2017-01-25 17:50:22
1416	2017-01-25 18:04:18	@katallaxie cool thanks man!	Viktor-Bredihin	2017-01-25 17:50:22
1416	2017-02-13 15:03:37	@katallaxie, @Viktor-Bredihin, as I understand we should use md5-hash plugin with webpack-inline-manifest plugin to exclude runtime info about mapping into separate script and inject it into html via html-webpack-plugin. What problems md5-hash plugin has? Without md5-hash, hash of polyfills file will be changed and we'll need to upload it every time, so anyway, we need to use md5-hash or HashedMo…	makdv	2017-01-25 17:50:22
1415	2017-01-25 12:48:56	https://github.com/AngularClass/angular2-webpack-starter/issues/1413	Andrey-Pavlov	2017-01-25 15:42:12
1414	2017-01-25 12:19:41	* **I'm submitting a ...** [x] bug report [ ] feature request [ ] question about the decisions made in the repository * **What is the current behavior?** README.md states that a material2 configuration can be found on branch "material2". This branch does not exist.	jacktol	2017-01-25 15:46:46
1414	2017-01-25 15:46:46	@jacktol branch is killed. Please, make a PR if you see something that needs to be updated.	katallaxie	2017-01-25 15:46:46
1413	2017-01-25 11:57:46	webpack.common.js <S_CODE_TOKEN> This line doesn't work for windows paths ` minChunks: module => /node_modules\//.test(module.resource)` for example: module.resource === 'D:\test\web\node_modules\@angular\compiler\src\ml_parser\icu_ast_expander.js' **Suggestions:** Change regex pattern to /node_modules/.test(module.resource) as variant	Andrey-Pavlov	2017-01-25 15:42:31
1413	2017-01-25 12:49:34	Just in case, I've created PR.	Andrey-Pavlov	2017-01-25 15:42:31
1412	2017-01-24 19:44:55	* **I'm submitting a ...** [ X] bug report [ ] feature request [ X] question about the decisions made in the repository * **Do you want to request a *feature* or report a *bug*?** It's a question/bug, about testing. I know it sounds like it on angular side, but I think maybe I've ruined my configuration somehow. * **What is the current behavior?** I've written a test : <S_CODE_TOKEN> And it works…	gviligvili	2017-01-25 20:46:24
1412	2017-01-25 20:46:24	Okay found the problem, My import on the new file was wrong, instead of `import {TestBed} from "@angular/core/testing";` (A) I did' `import {TestBed, inject, async} from "@angular/core/testing/test_bed";` (B) I think that way I imported a testbed (B) which was not attached to any environment - but I couldn't intialize an environment for it because it was already intialized for TestBed (A) in spec…	gviligvili	2017-01-25 20:46:24
1411	2017-01-24 18:26:07	* **I'm submitting a ...** [x ] bug report [ ] feature request [ ] question about the decisions made in the repository * **Do you want to request a *feature* or report a *bug*?** I am getting the following bugs after updating Webpack, Angularjs and Typescript <S_CODE_TOKEN> Here are the dependencies: <S_CODE_TOKEN> Any idea what might be missing?	doorman02
1411	2017-01-24 20:36:53	@doorman02 paste in your `tsconfig.json`	d3viant0ne
1411	2017-01-24 21:44:52	Hi, @d3viant0ne thanks for your help. Here is my tsconfig.json file <S_CODE_TOKEN>	doorman02
1410	2017-01-24 13:33:15	* **I'm submitting a ...** [ ] bug report [ ] feature request [x] question about the decisions made in the repository First of all, thanks for this seed. I came from another starter using ngrx/store but for what I'm going to build, I think ngrx/store is not necessary ([great article](http://blog.angular-university.io/angular-2-redux-ngrx-rxjs/)). But HMR is a very interesting feature while in dev…	mildful
1409	2017-01-24 10:26:33	* **I'm submitting a ...** [*] bug report [ ] feature request [ ] question about the decisions made in the repository * **What is the current behavior?** When targeting ES6 with the typescript complier you get > Uncaught TypeError: Cannot convert undefined or null to object > at Function.getPrototypeOf (<anonymous>) > at getParentCtor (http://localhost:3100/vendor.dll.js:62720:39) > ... * **Other…	Neur0mante	2017-02-07 23:00:37
1409	2017-02-07 23:00:37	@Neur0mante I didn't get this error with es6 target. Anyway, the `vendor.dll.js` file is auto generated so I don't think changing it will help. If there is an issue (and I don't think there is), it's with `@angular/core` where this piece of code is taken from.	shlomiassaf	2017-02-07 23:00:37
1408	2017-01-24 03:16:55	**Note: for support questions, please use one of these channels:** [Chat: AngularClass.slack](http://angularclass.com/member-join/) or [Twitter: @AngularClass](https://twitter.com/AngularClass) * **I'm submitting a ...** [X] bug report [ ] feature request [ ] question about the decisions made in the repository * **Do you want to request a *feature* or report a *bug*?** Bug * **What is the current…	MangeshPimpalkar	2017-01-24 03:18:03
1408	2017-01-24 03:18:03	This isn't a bug, you can't use `require()` in angular templates and compile with AOT	d3viant0ne	2017-01-24 03:18:03
1408	2017-01-24 03:19:17	@d3viant0ne Thanks So to use aot we have to put all our templates in the ts file and also the styles.	MangeshPimpalkar	2017-01-24 03:18:03
1408	2017-01-24 03:22:26	You can inline them or use `templateUrl: ''` you just can't use `templateUrl: require('')`	d3viant0ne	2017-01-24 03:18:03
1408	2017-01-24 03:27:02	And do yourself the favor of getting of the Angular beta versions, far too many major changes between beta and `2.4.3` to make any of the work you are doing right now worth your time.	d3viant0ne	2017-01-24 03:18:03
1408	2017-01-24 03:43:51	@d3viant0ne Sorry the version i am using is 2.4.3.I updated the ticket.	MangeshPimpalkar	2017-01-24 03:18:03
1407	2017-01-23 22:40:45	* **What kind of change does this PR introduce?** Feature: After using SASS in project, it's seem very essential to sharing `_variables.scss` in all SASS files, instead manually import it each time, which can be over head especially when styling Angular Components thats may locating deep in the project directories so the relative path to `_variables.scss` can be very long. (from experience) * **O…	gilhanan
1407	2017-01-23 23:08:35	@gilhanan I'm using sass resource loader, it's great. The problem is that it does not play nicely with relative imports. It requires you to add **ALL** virtual SCSS files into the resource array in the webpack plugin configuration which is something that adds a lot of noise to the starter. I can live with that... but most devs won't know about it so they will just add `@imports` to the `_variable…	shlomiassaf
1407	2017-01-23 23:24:27	BTW, i'm up supporting sass-resource-loader since in practice you can't work without it on a large project. Maybe we should wait a bit for them to go out of beta... Here is an example to a configuration using object <S_CODE_TOKEN> I'll also point out that you can use imports from a main variable file, they just have to be absolute. In my setup it: <S_CODE_TOKEN> But we can't put that on the start…	shlomiassaf
1407	2017-01-24 15:09:37	Not everyone is going to want to import the same `_variables.scss` into all stylesheets. This isn't a convention I feel we should force on users.	colinskow
1407	2017-01-25 14:49:11	@shlomiassaf Thanks for the feedback, I made another commit for changing the loader property to object based configuration. About the PR, the meaning of `_variables.scss` is to declaring variables, so it don't have side effect and users can override variables which declared before in theirs styles, so it's just advantage. And to prevent confusing I think a good comment will clarify it.	gilhanan
1406	2017-01-23 18:27:23	**Note: for support questions, please use one of these channels:** [Chat: AngularClass.slack](http://angularclass.com/member-join/) or [Twitter: @AngularClass](https://twitter.com/AngularClass) * **I'm submitting a ...** [x] bug report [ ] feature request [ ] question about the decisions made in the repository * **Do you want to request a *feature* or report a *bug*?** Report a bug * **What is th…	bmayen	2017-02-01 14:03:50
1406	2017-01-23 18:48:04	Ah, I was referencing my fonts with a relative path. If I change that reference to `/assets/fonts/...`, I no longer need to add url-loader and everything works by simply referencing copied fonts under `/assets/fonts/`. Would be curious to hear an explanation for this as I don't quite understand what's going on here, but this issue can be closed otherwise.	bmayen	2017-02-01 14:03:50
1406	2017-01-23 19:17:57	Completely valid usability issue, one of us will take a look at it this evening	d3viant0ne	2017-02-01 14:03:50
1406	2017-01-26 22:40:25	A little more insight into this. The solution I described above only works because root-relative paths cause css-loader to skip hashing those assets by default. So, for example, if I add `?root=/.` to css-loader, this causes it to process root-relative the paths and the css will be changed to point to `[hash].ttf`. Plain prod builds work as expected here: the fonts are copied with hashed filename…	bmayen	2017-02-01 14:03:50
1406	2017-01-26 23:52:09	Looks like the same issue here #1428	bmayen	2017-02-01 14:03:50
1406	2017-01-31 16:06:28	@bmayen the issue in #1428 happens on non-inlined assets within component templates/styles. Are you loading fonts in component styles? bit excessive... if so turn `resourceOverride` off until the AOT plugin will handle assets. Long story short, `resourceOverride` removes template/styles from `@Component` to remove space and let the AOT compiler handle them. If you have resources in components the…	shlomiassaf	2017-02-01 14:03:50
1406	2017-01-31 17:06:21	Thanks for the feedback. Can you clarify what you mean by "If you have resources in components..."? Aren't all resources in components? We have a _fonts.scss file which defines styles which point to different fonts under `/assets/fonts`. This gets imported into our app.scss which gets included in app.component.ts styleUrls with encapsulation set to None. This is excessive? Open to suggestions for…	bmayen	2017-02-01 14:03:50
1406	2017-01-31 17:30:16	> If you have resources in components... Resources, such as jpeg, png, fonts etc... Usually, application wide resources (such as `_fonts.scss`) should be located in an application wide style sheet and not in a component specific style sheet. We have integrated global styles recently, see this [folder](https://github.com/AngularClass/angular2-webpack-starter/tree/master/src/styles) Having said tha…	shlomiassaf	2017-02-01 14:03:50
1406	2017-01-31 20:09:36	Ah, gotcha. Ok, thanks for the explanation. Makes things much clearer for us.	bmayen	2017-02-01 14:03:50
1406	2017-01-31 21:07:18	Please check version 1.2.0 of `ngc-webpack`, should solve your issue. I'd appreciate if you can replay with the results.	shlomiassaf	2017-02-01 14:03:50
1406	2017-01-31 22:14:25	See #1451	shlomiassaf	2017-02-01 14:03:50
1406	2017-01-31 22:55:26	Terrific! Will try this tonight. Thanks again!	bmayen	2017-02-01 14:03:50
1406	2017-02-01 14:03:50	Works great! Closing this issue.	bmayen	2017-02-01 14:03:50
1406	2017-02-01 14:04:34	Thanks	shlomiassaf	2017-02-01 14:03:50
1405	2017-01-23 16:12:38	Current resolution is incorrect. This is a quickfix.	shlomiassaf	2017-02-05 22:13:30
1404	2017-01-23 12:43:47	> What about Webpack 2? > If you're looking for Webpack 2 version then see the experimental version that will be merged soon. Webpack 2 is supported right now, so maybe question should rather be replaced with What about Webpack 1, and link to latest working commit with webpack1 support.	karolmie1	2017-01-25 06:29:01
1403	2017-01-23 11:05:55	* **I'm submitting a ...** [ ] bug report [ ] feature request [ x ] question about the decisions made in the repository * **What is the current behavior?** In the environment.ts file there is an option to use custom providers depending on if you're in production or development. Ive tried to add an "abstract" class with the useClass: property. So I have 2 different implementations of the abstract …	kristoferjohnsson
1403	2017-02-01 07:44:43	Bumping, Anyone who can provide an example of how to use the custom providers depending on environment in environment.ts? /Kristofer	kristoferjohnsson
1403	2017-02-15 16:40:23	I think, I have a similiar problem: "No provider for e!" "Error: DI Error at e.v (http://127.0.0.1:8080/polyfills.e3c51d67029ff8cf235a.bundle.js:3:24282) at e [as constructor] (http://127.0.0.1:8080/vendor.d8361ea62561f03f2921.bundle.js:3:40) at e [as constructor] (http://127.0.0.1:8080/vendor.d8361ea62561f03f2921.bundle.js:20:24490) at new e (http://127.0.0.1:8080/vendor.d8361ea62561f03f2921.bun…	Phmager
1403	2017-02-17 10:41:57	Okay so I found a way: <S_CODE_TOKEN> And register it in App.module.ts: ` { provide: ElectronService, useFactory: electronServiceFactory }`	Phmager
1402	2017-01-23 10:57:52	* **I'm submitting a ...** [ ] bug report [ x ] feature request [ ] question about the decisions made in the repository * **What is the motivation / use case for changing the behavior?** Angular4-beta releases are more bleeding edge (https://github.com/angular/angular/blob/master/CHANGELOG.md), that would also prepare people for imminent confusion when angular4 will be released. I've personally s…	karolmie1	2017-01-23 17:34:27
1402	2017-01-23 17:34:27	The starter will be upgraded to 4.x when it's stable enough to be usable	d3viant0ne	2017-01-23 17:34:27
1401	2017-01-23 02:49:04	To supprot bower, I find in https://webpack.github.io/docs/usage-with-bower.html . but not work; and then I find other in https://github.com/lpiepiora/bower-webpack-plugin but also not work; I want to use vaadin UI components that It's build bower. Am I missing something?	cbyniiaii	2017-01-23 04:01:13
1401	2017-01-23 04:01:13	The starter doesn't support bower, most won't anymore. For reference, the vast majority of the JavaScript community has moved away from Bower, the reasons are too numerous to bother mentioning. Point being, as opposed to trying to wedge Bower in anyone of the current starters I highly suggest you simply stop using it.	d3viant0ne	2017-01-23 04:01:13
1400	2017-01-22 20:43:24	Hello, im currently investigating my bundle size using aot and prod build version. I noticed that for example using one module from ng2-bootstrap causes all modules from that library to be bundled. I would like to have in my bundle only those modules which im using. Is this expected ? Is that something ng2-bootstrap library should improve on? or should i investigate more advanced tools for tree s…	olaf89	2017-01-22 21:42:12
1400	2017-01-22 21:03:27	It's not quite that simple but you have two options, split or shake. For tree shaking, anything that isn't commonjs will benefit from the tree shaking that's in master currently. I don't use bootstrap, first thing I would check is that what you are trying to shake out is a ES2015 module and not commonjs. If it's commonjs, you would have to take it up with them or use another component framework. …	d3viant0ne	2017-01-22 21:42:12
1400	2017-01-22 21:17:42	I used clean clone of latest version of this starter and just added alert module from ng2-bootstrap. As a result whole liblary was added to bundle. ![image](https://cloud.githubusercontent.com/assets/11535118/22186065/3435ccc4-e0f0-11e6-8942-ef235183a95c.png) I think this is their config: ("module": "commonjs") https://github.com/valor-software/ng2-bootstrap/blob/development/src/tsconfig.json I u…	olaf89	2017-01-22 21:42:12
1400	2017-01-24 12:16:13	will it "shake" correctly with the latest changes? https://github.com/valor-software/ng2-bootstrap/commit/2d74fc39aa99a4c31ab3d3a226022c6974bb28d9 -"module": "commonjs", +"module": "es2015",	evgd	2017-01-22 21:42:12
1400	2017-01-24 15:19:14	It does not, issue: https://github.com/valor-software/ng2-bootstrap/issues/1538	olaf89	2017-01-22 21:42:12
1399	2017-01-22 09:11:05	first of all i have all needed imports ` import { FormsModule,ReactiveFormsModule } from '@angular/forms';` and <S_CODE_TOKEN> and stack <S_CODE_TOKEN> in another angular 2 repo this works fine	ozknemoy
1399	2017-01-23 11:00:52	I think the problem may be caused by camelcase. Can you try to use mygroup instead of myGroup? I had similar problem, and that fixed it.	karolmie1
1399	2017-01-23 14:00:16	just tried. same issue	ozknemoy
1399	2017-01-24 20:47:39	Tried. Facing Same issue.	RashmiNalwad
1399	2017-01-25 10:00:43	Having same problem. Anyone with a solution so far?	chivandikwa
1399	2017-01-27 09:08:18	I got the same problem. As I was using <form [FormGroup]="myForm">. Then I changed it to <form [formGroup='myForm']> It solved the issue.	gowthamrodda
1399	2017-01-28 08:45:56	@gowthamrodda hmmm... Failed to execute 'setAttribute' on 'Element': '[formGroup' is not a valid attribute name	ozknemoy
1399	2017-01-30 14:45:25	Please see; http://stackoverflow.com/questions/39152071/cant-bind-to-formgroup-since-it-isnt-a-known-property-of-form	mertsincan
1399	2017-01-30 18:25:15	@mertsincan thanks but pref 'directives' do not exist in @Component now	ozknemoy
1399	2017-02-08 21:51:37	Any luck on this? I am experiencing the same thing.	paulwalker
1399	2017-02-14 01:16:02	Any solutions? facing same issue	Sumei1009
1399	2017-02-15 15:20:51	Same issue here....	nilaysaha
1399	2017-03-07 14:57:30	After upgrading angular2 to new version i face similar issue. After lot of changes i got it to work by updating the followings in src/polyfills.ts file. (by default new angular cli commented these lines, i compare with my old project & update required.) import 'core-js/es6/symbol'; import 'core-js/es6/object'; import 'core-js/es6/function'; import 'core-js/es6/parse-int'; import 'core-js/es6/pars…	tsureshpandi
1399	2017-03-13 07:35:11	also updated angular to 2.4.9 and the issue gone	ozknemoy
1399	2017-03-20 17:49:38	Hy in your AppModule, do this. import { FormsModule, ReactiveFormsModule } from '@angular/forms'; and add ReactiveFormsModule to imports Array imports: [ FormsModule, ReactiveFormsModule ]	gowthamrodda
1398	2017-01-21 02:32:06	Hello lovely humans, [ng-router-loader](https://www.npmjs.com/package/ng-router-loader) just published its new version 2.1.0. <table> <tr> <th align=left> State </th> <td> Update :rocket: </td> </tr> <tr> <th align=left> Dependency </td> <td> ng-router-loader </td> </tr> <tr> <th align=left> New version </td> <td> 2.1.0 </td> </tr> <tr> <th align=left> Type </td> <td> devDependency </td> </tr> </…	greenkeeperio-bot	2017-01-23 23:16:06
1398	2017-01-21 02:53:46	<S_CODE_TOKEN> //cc @shlomiassaf	d3viant0ne	2017-01-23 23:16:06
1398	2017-01-21 03:03:54	@d3viant0ne That's because of the order of the loaders. It is fixed in a previous PR (#1387) that introduced 2.0.0... if 1387 is accepted and this is rebased it should work.	shlomiassaf	2017-01-23 23:16:06
1398	2017-01-21 03:33:31	Leave open & merge after #1387	d3viant0ne	2017-01-23 23:16:06
1397	2017-01-20 13:44:16	**Note: for support questions, please use one of these channels:** [Chat: AngularClass.slack](http://angularclass.com/member-join/) or [Twitter: @AngularClass](https://twitter.com/AngularClass) * **I'm submitting a ...** [ ] feature request I want to add folder named i18n in assets and to access resources inside. Is that possible? * **What is the current behavior?** I get 404 when I am trying to …	TeodorKolev	2017-01-20 14:17:04
1396	2017-01-20 04:16:30	Currently, the `index.html` file gets into the production destination folder "as is" (`npm run build:prod`). I'd like to see it minified with removed comments, spaces, etc. Usually, the `index.html` file is quite concise, but with some comments though. So removing the comments for the production version would be very useful.	AKlaus	2017-01-23 06:42:26
1396	2017-01-21 14:00:19	and also need merge some extra js in html	nidilong	2017-01-23 06:42:26
1396	2017-01-23 06:42:23	We have [html-webpack-plugin](https://www.npmjs.com/package/html-webpack-plugin) in place. <S_CODE_TOKEN> should do the trick.	katallaxie	2017-01-23 06:42:26
1395	2017-01-19 23:36:32	* **What kind of change does this PR introduce?** (Bug fix, feature, docs update, ...) * **What is the current behavior?** (You can also link to an open issue here) * **What is the new behavior (if this is a feature change)?** * **Other information**:	jamesanglin	2017-01-19 23:37:22
1394	2017-01-19 23:06:04	* **What kind of change does this PR introduce?** (Bug fix, feature, docs update, ...) Upgrades the webpack dependencies to latest, now that webpack 2.2 is released: https://medium.com/webpack/webpack-2-2-the-final-release-76c3d43bf144 webpack webpack-dev-server Also updated these two dependencies to latest. Not sure if there is any breaking changes here: webpack-dev-middleware webpack-dll-bundle…	jamesanglin	2017-01-19 23:12:55
1394	2017-01-19 23:12:57	Thanks @jamesanglin	d3viant0ne	2017-01-19 23:12:55
1393	2017-01-19 11:38:51	* **I'm submitting a ...** [x] bug report [ ] feature request [ ] question about the decisions made in the repository * **What is the current behavior?** It seems that "server:dev:hmr" includes HMR twice in the resulting bundle. The message "[WDS] Hot Module Replacement enabled." appears twice as well as change detection messages and so on. * **If the current behavior is a bug, please provide the…	csenk
1392	2017-01-18 22:38:42	I'm submitting a... [*] bug report [ ] feature request [ ] question about the decisions made in the repository What is the current behavior? Sourcemapped files aren't being served when debugging unit tests. 1. Run <S_CODE_TOKEN> 2. Open Karma in Chrome 3. Open debugger tools. 4. Files are missing from the sources tab.	adstep
1392	2017-01-26 09:42:56	@adstep did you resolve this? I'm having the same issue. Breakpoints are hit but i can only debug the compiled JS file. See screenshot, i haven't changed anything after downloading the master clone ![image](https://cloud.githubusercontent.com/assets/1876081/22326733/2a205328-e3b4-11e6-94c3-ffb2589bff5f.png)	Aaltuj
1392	2017-01-26 19:26:30	No, I am still seeing this issue.	adstep
1392	2017-01-27 08:26:14	We face the same issue and couldn't find a working solution so far: * no correct sourcemaps * no way to actually debug the unit tests from the IDE..	dsebastien
1392	2017-01-28 06:11:56	@dsebastien you also lack sourcemaps when running npm run watch:dev? Because i only mis them during npm run test	Aaltuj
1392	2017-02-05 07:19:01	Anyone figure out a workaround?	adstep
1392	2017-02-06 10:42:36	No still no progress on my end	Aaltuj
1392	2017-02-07 20:51:13	The issue is with the istanbul-instrumenter-loader plugin. See this example to conditionally load when not running in 'auto-watch'. http://stackoverflow.com/questions/39131809/karma-webpack-sourcemaps-not-working	greglarson
1392	2017-02-08 06:24:58	@greglarson is right. At work we have duplicated the webpack test and karma configs to have one for developers without any code instrumentation (Istanbul, coverage) and another one for our CI and Sonar. It works and now we're able to debug our tests in IntelliJ/Webstorm and Chrome.	dsebastien
1392	2017-02-08 09:38:41	For the completeness i will explain what i've done. For a project i've used a webpack-starter version from around october last year. There the unit-test are minimized and not readable. I have tried that already. This will only resolve the code to be readable and debuggable JS compiled from TS. The issue still remains with a new version of the webpack-starter only now i don't have to disable the i…	Aaltuj
1391	2017-01-18 19:52:49	Hello all, I use and really appreciate this seed, but there is one thing that keeps me awake at night... * **What kind of change does this PR introduce?** In this PR I've moved development dependencies that are mandatory to make a build (and only them) into normal dependencies. * **What is the current behavior?** For now, when someone tries to make a build in a production environment (`NPM_CONFIG…	DanielKucal	2017-01-19 19:23:43
1391	2017-01-19 19:02:13	My opinion is that dependencies are what is actually include in or used by the built app and devDependencies are all the tools for the build process. Generally you shouldn't have `NODE_ENV="production"` set when you `npm install` if you intend to make a build.	colinskow	2017-01-19 19:23:43
1391	2017-01-19 19:23:43	This is a CI / CD issue that needs to be addressed in your delivery workflow. `devDependencies` exist as to not bloat the size of the production application which at the end of the day is payload a user has to download. This is not something we would be interested in changing here and I can't stress to you how important it is you don't do this in your application.	d3viant0ne	2017-01-19 19:23:43
1391	2017-01-23 00:01:59	So what solution would you recommend to deploy `angular2-webpack-starter`-based application i.e. on Heroku?	DanielKucal	2017-01-19 19:23:43
1391	2017-01-23 21:19:44	@DanielKucal Option 1) Pre-build and push the final product to Heroku Option 2) `heroku config:set NPM_CONFIG_PRODUCTION=false` https://devcenter.heroku.com/articles/nodejs-support#devdependencies	colinskow	2017-01-19 19:23:43
1390	2017-01-18 19:37:37	Hello all, I use and really appreciate this seed, but there is one thing that keeps me awake at night... * **What kind of change does this PR introduce?** In this PR I've moved development dependencies that are mandatory to make a build (and only them) into normal dependencies. * **What is the current behavior?** For now, when someone tries to make a build in a production environment (`NPM_CONFIG…	DanielKucal	2017-01-18 19:47:14
1389	2017-01-18 12:32:12	**Note: for support questions, please use one of these channels:** [Chat: AngularClass.slack](http://angularclass.com/member-join/) or [Twitter: @AngularClass](https://twitter.com/AngularClass) * **I'm submitting a ...** [ X] bug report [ ] feature request [X ] question about the decisions made in the repository * **Do you want to request a *feature* or report a *bug*?** Hi, i'm trying to put a c…	yalaa90	2017-02-03 08:17:02
1389	2017-01-20 12:28:49	@yalaa90 The issue is in Zone.js. Refer : https://github.com/angular/zone.js/issues/427 This issue is fixed in it's `0.7.6` version. Could you please update zone.js to `0.7.6` and try again? Once it is updated it will show proper error message, using which we can find issue in our code.	sasidhar	2017-02-03 08:17:02
1388	2017-01-17 22:35:22	Tell me, can someone help me building my own project by using this repo?	SteevyTheGeek	2017-01-20 21:23:48
1388	2017-01-20 21:08:22	Hi @SteevyTheGeek. Stackoverflow would be a better place for this request. Ask your question there with additional details to help narrow down any issues you're having.	bmayen	2017-01-20 21:23:48
1387	2017-01-17 19:22:57	Support the [Dynamic import proposal](https://github.com/tc39/proposal-dynamic-import) [TC39 Stage 3] as a loader (codegen). The import() construct is supported in webpack from 2.1.0-beta28 > "async-system" is deprecated in webpack 2 and removed in webpack 3. Moving to 2.0.0 requires a subtle change in the TS loader order. **Dev's that just upgrade the packages will have some trouble locating thi…	shlomiassaf	2017-01-23 22:57:01
1387	2017-01-18 00:03:24	@colinskow that's actually not related. The modules are loaded at startup due to the route strategy, this is configurable. They are still asynchronous, they just load automatically at startup but a separate bundle is there for each module. This update doesn't add new functionality, it's more syntax related. End result for all async code styles (require.ensure, System.import and import()) is logic…	shlomiassaf	2017-01-23 22:57:01
1387	2017-01-18 00:23:48	How would you configure it to load the chunks on route change?	colinskow	2017-01-23 22:57:01
1387	2017-01-18 01:40:46	https://github.com/AngularClass/angular2-webpack-starter/blob/master/src/app/app.module.ts#L63 Just remove the strategy the default should be nod preloading I think. Anyway you can change it to what's available (see the docs) and you can create custom strategies The way module load is not part of loader... work Sent from my iPhone > On Jan 18, 2017, at 2:23 AM, Colin Skow <notifications@github.co…	shlomiassaf	2017-01-23 22:57:01
1387	2017-01-21 03:11:57	Outside of Patrick's approval, we need to get decent documentation around this with all the other routing docs. Most of the users of this starter don't follow TypeScript issues / TC-39 like we do.	d3viant0ne	2017-01-23 22:57:01
1387	2017-01-21 03:53:53	Worth noting that in 2.0.0 you had to move the loader to the top only if you wanted to use `asyn-import`, that is, use the new `import()` dynamic module loading construct. In 2.1.0 it is required for **all** use cases since I switched to JS AST, if you sent TS to the loader it will fail... It doesn't make sense to use the TS compiler here since angular can run on raw JS code	shlomiassaf	2017-01-23 22:57:01
1387	2017-01-22 14:12:53	@d3viant0ne, last commit reasoning The definition of the `*.ts` loader is getting more complex. We need AOT compliance so we use `angular2-template-loader` We need lazy loading so we use `ng-router-loader` And of course, we need to compile TS to JS, `awesome-typescript-loader` We can't explain all that in the configuration file but we can use Webpack 2 new loader syntax and use objects instead of…	shlomiassaf	2017-01-23 22:57:01
1387	2017-01-22 16:50:33	@d3viant0ne Please review https://github.com/AngularClass/angular2-webpack-starter/wiki/Routing-and-Lazy-loading-@NgModules Comments are welcome	shlomiassaf	2017-01-23 22:57:01
1387	2017-01-23 21:20:57	@gdi2290 make a quick review on this one, it's a block for another PR and the current loader's version (2.1.0) has bug fixes and improvements that we need to push into the starter.	shlomiassaf	2017-01-23 22:57:01
1387	2017-01-23 21:51:32	@shlomiassaf I made some documentation on lazy loading here: https://github.com/AngularClass/angular2-webpack-starter/pull/1378/files#diff-04c6e90faac2675aa89e2176d2eec7d8R251 You could probably take the first part of that.	colinskow	2017-01-23 22:57:01
1386	2017-01-17 19:08:16	Hello lovely humans, [ng-router-loader](https://www.npmjs.com/package/ng-router-loader) just published its new version 2.0.0. <table> <tr> <th align=left> State </th> <td> Update :rocket: </td> </tr> <tr> <th align=left> Dependency </td> <td> ng-router-loader </td> </tr> <tr> <th align=left> New version </td> <td> 2.0.0 </td> </tr> <tr> <th align=left> Type </td> <td> devDependency </td> </tr> </…	greenkeeperio-bot	2017-01-17 19:18:23
1385	2017-01-17 11:32:14	Hello lovely humans, [npm-run-all](https://www.npmjs.com/package/npm-run-all) just published its new version 4.0.1. <table> <tr> <th align=left> State </th> <td> Failing tests :rotating_light: </td> </tr> <tr> <th align=left> Dependency </td> <td> npm-run-all </td> </tr> <tr> <th align=left> New version </td> <td> 4.0.1 </td> </tr> <tr> <th align=left> Type </td> <td> devDependency </td> </tr> </…	greenkeeperio-bot	2017-02-03 15:25:40
1384	2017-01-17 07:55:21	* **What kind of change does this PR introduce?** (Bug fix, feature, docs update, ...) Removed unused RouterModule import * **What is the current behavior?** (You can also link to an open issue here) * **What is the new behavior (if this is a feature change)?** * **Other information**:	dietergoetelen	2017-01-24 16:12:22
1383	2017-01-16 17:26:24	* **I'm submitting a ...** [x] bug report [ ] feature request [ ] question about the decisions made in the repository * **Do you want to request a *feature* or report a *bug*?** Bug * **What is the current behavior?** In <S_CODE_TOKEN>, replace any **require** occurrence with es6 <S_CODE_TOKEN> keyword. E.g: <S_CODE_TOKEN> You'll get an <S_CODE_TOKEN>. Actually, it's caused by the 'coverage' prep…	mica16
1382	2017-01-16 15:53:28	This upgrades to ngc-webpack 1.1.2 In 1.1.0 depends on `@angular/tsc-wrapper` and `@angular/compiler-cli` When `@angular/compiler-cli` bumps `@angular/tsc-wrapper` then **ngc-webpack** needs to do so as well... which is not ideal. `@angular/compiler-cli` actually is `@angular/tsc-wrapper` since it re-exports all of the tsc-wrapper api... 1.1.2 uses `@angular/compiler-cli` only. I had a break when…	shlomiassaf
1382	2017-01-16 15:58:52	OK, also fails here on NODE 5. <S_CODE_TOKEN> Any clues on why?	shlomiassaf
1382	2017-01-16 16:26:04	Given that webpack doesn't support Node 5, does it really matter? Specifically, <=5.10 but as a general rule of thumb people shouldn't be staying on the dev versions of node.	d3viant0ne
1382	2017-01-16 17:58:36	IMO, no, we should support LTS ... But you know how it goes... :)	shlomiassaf
1382	2017-01-17 01:57:56	I think we need to add a deprecation notice for Node 5 support to the top of the docs right away and ask people to upgrade to the latest version of Node 6 LTS as soon as possible. Otherwise we can't advance our dependencies anymore.	colinskow
1382	2017-01-23 21:21:59	@gdi2290 @d3viant0ne @colinskow We need to decide on this one, if we won't upgrade we will soon start to see issues flying around....	shlomiassaf
1382	2017-01-23 21:39:35	Let's ditch Node 5... It was never LTS and was a short-lived version. Our dependencies don't support it anymore, so why should we? 1) Update the docs stating Node 6 LTS is the minimum 2) Remove Node 4 altogether from Travis, and replace Node 5 as the allowed failure If @d3viant0ne agrees let's pull the trigger.	colinskow
1382	2017-01-24 21:49:35	@shlomiassaf you can require the version `var version = require('@angular/compiler-cli/package.json').version` and require the correct file for each version to support any version	gdi2290
1382	2017-01-31 21:09:56	@gdi2290 I don't follow... We need to decide on this, `ngc-webpack` 1.2 has some bug fixes and ability to pass emitted files (assets) back to webpack (`file-loader`)... so we need to upgrade.	shlomiassaf
1381	2017-01-16 15:27:26	Hello lovely humans, [ngc-webpack](https://www.npmjs.com/package/ngc-webpack) just published its new version 1.1.2. <table> <tr> <th align=left> State </th> <td> Update :rocket: </td> </tr> <tr> <th align=left> Dependency </td> <td> ngc-webpack </td> </tr> <tr> <th align=left> New version </td> <td> 1.1.2 </td> </tr> <tr> <th align=left> Type </td> <td> devDependency </td> </tr> </table> This ver…	greenkeeperio-bot	2017-01-16 15:57:38
1380	2017-01-16 13:28:14	**Note: for support questions, please use one of these channels:** [Chat: AngularClass.slack](http://angularclass.com/member-join/) or [Twitter: @AngularClass](https://twitter.com/AngularClass) * **I'm submitting a ...** [ ] bug report [ ] feature request [x] question about the decisions made in the repository * **Do you want to request a *feature* or report a *bug*?** We need a guide Please prov…	feng-xiao	2017-01-16 14:17:20
1380	2017-01-16 14:17:20	![screen shot 2017-01-16 at 8 17 05 am](https://cloud.githubusercontent.com/assets/8420490/21986216/3231e2e0-dbc4-11e6-9114-f6af319c4123.png)	d3viant0ne	2017-01-16 14:17:20
1380	2017-01-19 13:35:18	@what is solution ?	govi2010	2017-01-16 14:17:20
1380	2017-01-27 14:51:40	+1	Ovidiu-S	2017-01-16 14:17:20
1379	2017-01-16 12:13:47	Hi, guys, I am sorry I don't follow the guidelines for contributing to this repository. But I have a question about how to change the html img tag src path. Ex: I have a dummy.component.html. This is an angular component html. And I have a img tag inside it `<img src="assets/img/photo.png">` When I run the **npm run build:prod**, the html will be inserted into the main.[hash].bundle.js. the img t…	DanielYKPan
1379	2017-01-19 22:07:08	For the time being, I'm using html-loader to handle any images inside my HTML templates. Because we're copying the assets into dist, I would much rather have my HTML paths resolve properly. Also, respecting the `publicPath` output value.	jgornick
1379	2017-01-20 00:31:41	@jgornick Yes, I tried to look at the html-loader. Could you please tell me how to configure the html-loader so that it works on my example?	DanielYKPan
1379	2017-01-20 21:58:00	@DanielYKPan I just simply used the html-loader instead of the raw-loader. I started to look at https://github.com/TheLarkInn/angular2-template-loader. However, I'm not sure if that's right. There's got to be an easier way to rewrite the paths. @d3viant0ne Can you provide any insight into this issue?	jgornick
1379	2017-01-23 15:27:19	@DanielYKPan I've found a solution that worked for me: <S_CODE_TOKEN> That configuration will run any required HTML files through the `html-loader` (see `angular2-template-loader`). The `html-loader` requires any paths specified in `img:src` (i.e. images). Because the images are now being required into the dependency graph, we use the `file-loader` for any required `jpg|png|gif` images and write …	jgornick
1379	2017-01-23 23:24:48	@jgornick I tried your solution on the clean latest angular2-webpack-starter project. It didn't work. I put your solution in webpack.prod.js, and specified the output.publicPath. The image assests still pointed to **/assets/img/[name].[ext]**, not **{output.publicPath}/assets/img/[name].[ext]**. Where did you put your solution to? And how you configure your project when this solution worked for y…	DanielYKPan
1379	2017-01-24 16:03:07	@DanielYKPan Interesting. I am running the latest versions of all packages in my setup. So that might be one of the areas you'll want to check. I did also move my metadata out into it's own file as described @ https://github.com/AngularClass/angular2-webpack-starter/compare/master...s2ugimot:improve-webpack-config-metadata-handling	jgornick
1378	2017-01-16 10:18:07	This PR improves the efficiency of the TypeScript build and resolves several issues that result from TypeScript compiling unnecessary files. The current behavior is that on every build TypeScript compiles every single `.ts` file in the project tree. This is inefficient and can lead to issues when different files in the project require different configurations or use conflicting Typings. The solut…	colinskow
1378	2017-02-06 19:23:56	Looks like Awesome TypeScript Loader is going to make this much easier to implement, so might as well wait until this issue is resolved before merging. https://github.com/s-panferov/awesome-typescript-loader/issues/364	colinskow
1378	2017-02-07 22:27:33	@colinskow This introduces a lot of pitfalls. The main one is the need to specify all of your lazy modules in a special file. It makes lazy loading difficult more than it already is... lazy loading should be part of the route definition flow without extra requirements... This alone is a blocker for me... Also, the final tsconfig is not known to the user, very blurry... I think it will create more…	shlomiassaf
1378	2017-02-07 22:43:53	@shlomiassaf There are two ways TypeScript can work with lazy loaded modules: 1) Compile every single file in the project 2) Compile entry files, plus declared lazy loaded modules If you want to avoid compiling everything, then there is no way around declaring lazy loaded modules. Remember when we used to have to declare vendor libraries? The way around this would be to write a script that parses…	colinskow
1378	2017-02-07 23:19:56	@colinskow I'm not sure you are right, if this is the case lazy routes would never have worked and this is exactly why `ng-router-loader` exists. Although `ng-router-loader` kicks in after `awesome-typescript-loader` finished TS to JS conversion it still adds a reference to a file (which is TS). Webpack will load this file and send it through TS loader chain. So anyway, the files goes through TS …	shlomiassaf
1378	2017-02-07 23:23:28	For example, `ng-router-loader` will convert this: <S_CODE_TOKEN> into this: <S_CODE_TOKEN> Now this is pure JS code at this point but webpack will parse it to see if there are any `require` statements or `import()` in this case. Since there are it will load them, since this points to a TS file it will go through the TS chain... all good.	shlomiassaf
1377	2017-01-15 10:04:14	I'm submitting a Bug. Not able to run command "npm run test" [x] bug report [ ] feature request [ ] question about the decisions made in the repository * **What is the current behavior?** Npm run test getting failed on windows, not sure about Mac. ![image](https://cloud.githubusercontent.com/assets/11193564/21961733/015ff882-db38-11e6-9668-9efdc284d84b.png) I am using latest code in master	yvChauhan
1377	2017-01-15 22:58:37	Grrr... Non-stop problems with TypeScript on Windows builds! I just tested master the other day on Windows 10 and everything was fine. What Node version are you using? Try downgrading to typescript 2.0.10 in you package.json, run `npm update` and let me know if this resolves it.	colinskow
1377	2017-01-16 02:40:02	Works for me after cloning master on Windows 10, Node 6.9.2.	colinskow
1377	2017-01-16 05:38:22	Hi @colinskow , yeah upgrading to latest node solve this issue, moreover, how can I get help related to unit tests setup as I am facing some issue like while running test command I got errors like "Cannot find the name 'describe'." and also some global variables from custom typing.	yvChauhan
1377	2017-01-16 10:11:41	@yvChauhan make sure you have the latest `tsconfig.json` and `tsconfig.webpack.json` with Jasmine types installed.	colinskow
1376	2017-01-14 20:08:50	Hello lovely humans, [karma](https://www.npmjs.com/package/karma) just published its new version 1.4.0. <table> <tr> <th align=left> State </th> <td> Failing tests :rotating_light: </td> </tr> <tr> <th align=left> Dependency </td> <td> karma </td> </tr> <tr> <th align=left> New version </td> <td> 1.4.0 </td> </tr> <tr> <th align=left> Type </td> <td> devDependency </td> </tr> </table> This versio…	greenkeeperio-bot	2017-02-03 15:25:40
1375	2017-01-14 19:42:44	**Note: for support questions, please use one of these channels:** [Chat: AngularClass.slack](http://angularclass.com/member-join/) or [Twitter: @AngularClass](https://twitter.com/AngularClass) * **I'm submitting a ...** [x] bug report [ ] feature request [ ] question about the decisions made in the repository * **Do you want to request a *feature* or report a *bug*?** bug * **What is the current…	zacharyclaysmith
1375	2017-01-15 00:41:21	It appears this is intentional. Feel free to turn it back on in your builds. [`config/webpack.prod.js#L319`](https://github.com/AngularClass/angular2-webpack-starter/blob/master/config/webpack.prod.js#L319) Meanwhile we can discuss here which Node options should be enabled by default in this repository. @d3viant0ne do you have an opinion?	colinskow
1375	2017-01-16 17:10:21	Thanks for pointing that out, I was apparently looking for something a bit more subtle than a big, giant `process` flag :P. If it's all the same to you guys, I would recommend setting that flag the same way in both prod and dev configurations for consistency.	zacharyclaysmith
1374	2017-01-14 06:19:07	TypeScript v2.1.5 has several problems in Windows, which don't affect Mac or Linux. This patch introduces workarounds so builds pass on all operating systems. - Resolves #1353 - Resolves #1371 - Minor dependency updates	colinskow	2017-01-14 06:28:22
1373	2017-01-13 17:35:06	**Note: for support questions, please use one of these channels:** [Chat: AngularClass.slack](http://angularclass.com/member-join/) or [Twitter: @AngularClass](https://twitter.com/AngularClass) * **I'm submitting a ...** [ ] bug report [ ] feature request [ X] question about the decisions made in the repository * **What is the current behavior?** hmrOnInit gets fired way before any deep component…	gviligvili
1372	2017-01-13 17:02:22	Just tried to clone the acutal starterkit and run npm run build:dev after npm install. It fails with this and ideas? <S_CODE_TOKEN>	cpiock	2017-01-14 04:45:47
1372	2017-01-13 17:41:32	What OS & Node Version? `build:dev` on a fresh clone ... ![screen shot 2017-01-13 at 11 40 28 am](https://cloud.githubusercontent.com/assets/8420490/21939369/1e7907ec-d985-11e6-9baa-1a1957d3c75a.png)	d3viant0ne	2017-01-14 04:45:47
1372	2017-01-13 18:35:15	node v4.4.7 npm v3.10.5 Window 10 64bit	cpiock	2017-01-14 04:45:47
1372	2017-01-13 18:51:49	So a windows problem or more likely a node 4 problem. Given we are about to drop support for node 4.x as it's no longer the LTS version, my suggestion would be to get on the current LTS version of NodeJS and see if that resolves the issue.	d3viant0ne	2017-01-14 04:45:47
1372	2017-01-13 19:51:25	ok updating to node 694 LTS and removing node_modules and reinstall it solves this problem but now i have this errors. <S_CODE_TOKEN>	cpiock	2017-01-14 04:45:47
1372	2017-01-13 21:16:50	I've got the same error as @cpiock... <S_CODE_TOKEN> node: v6.6.0 npm: 4.1.1 Window 10 64bit What I've did: <S_CODE_TOKEN> Error: <S_CODE_TOKEN>	scallacs	2017-01-14 04:45:47
1372	2017-01-13 22:36:14	Cloned this project and it works in the browser but I get these errors: [at-loader] Checking finished with 6 errors [at-loader] Cannot find type definition file for 'hammerjs'. [at-loader] Cannot find type definition file for 'node'. [at-loader] src\app\app.component.ts:19:5 Cannot find name 'require'. [at-loader] src\app\home\home.component.ts:20:13 Cannot find name 'require'. [at-loader] src\ap…	cheshirec7	2017-01-14 04:45:47
1372	2017-01-14 01:56:49	Same thing on MacOS with node v5.9.1	gcphost	2017-01-14 04:45:47
1372	2017-01-14 02:06:18	Changed to webpack 2.2.0-rc.3 and built without error.	gcphost	2017-01-14 04:45:47
1372	2017-01-14 04:45:47	Since this is now a duplicate of #1371 I'm closing to keep the conversation there.	colinskow	2017-01-14 04:45:47
1371	2017-01-13 03:43:40	Followed the instructions in readme and executed npm start and I am getting below errors. [at-loader] Checking finished with 6 errors [at-loader] Cannot find type definition file for 'hammerjs'. [at-loader] Cannot find type definition file for 'node'. [at-loader] src\app\app.component.ts:19:5 Cannot find name 'require'. [at-loader] src\app\home\home.component.ts:20:13 Cannot find name 'require'. …	ajeeshbaygrape	2017-01-14 06:28:22
1371	2017-01-13 07:05:54	me too.	hankaibo	2017-01-14 06:28:22
1371	2017-01-13 12:19:47	I was able to solve the problem by changing line 106 of webpack.common.js from `'awesome-typescript-loader?{configFileName: "tsconfig.webpack.json"}',` to `'awesome-typescript-loader?{tsconfig: "tsconfig.webpack.json"}',`	matb	2017-01-14 06:28:22
1371	2017-01-13 18:02:20	Awesome! Thank you All.	ajeeshbaygrape	2017-01-14 06:28:22
1371	2017-01-13 19:01:23	So something odd going on here that needs to be figured out. `'awesome-typescript-loader?{configFileName: "tsconfig.webpack.json"}',` is as it should be per the `awesome-typescript-loader` api docs. The three of you that were having issues with this. Are these fresh clones of the repo? What is your NodeJS Version? What OS are you running on? That "workaround" should be causing the loader to use i…	d3viant0ne	2017-01-14 06:28:22
1371	2017-01-13 19:19:31	Fresh clones, node v7.4.0, windows 10;	ajeeshbaygrape	2017-01-14 06:28:22
1371	2017-01-13 19:42:14	I just had this happen to me as well. My package.json has `"awesome-typescript-loader": "~3.0.0-beta.17"` for my atl dependency. I'm building a project based off the AOT release download. I've modified quite a bit, but I haven't changed how atl is configured. Yesterday it built fine, no errors, today I got these. Changed the param name from `configFileName` to `tsconfig` and we're working good ag…	DBosley	2017-01-14 06:28:22
1371	2017-01-13 20:12:24	@DBosley - I assume you are running on Windows as well?	d3viant0ne	2017-01-14 06:28:22
1371	2017-01-13 22:45:47	Same issue as #1372	scallacs	2017-01-14 06:28:22
1371	2017-01-14 00:59:53	Yes I am. On Fri, Jan 13, 2017, 3:45 PM Stephane <notifications@github.com> wrote: > #1372 > <https://github.com/AngularClass/angular2-webpack-starter/issues/1372> > > — > You are receiving this because you were mentioned. > Reply to this email directly, view it on GitHub > <https://github.com/AngularClass/angular2-webpack-starter/issues/1371#issuecomment-272568663>, > or mute the thread > <https…	DBosley	2017-01-14 06:28:22
1371	2017-01-14 02:05:06	Could this be a breaking change in ATL?	colinskow	2017-01-14 06:28:22
1371	2017-01-14 02:29:11	No, everything works fine for me. We have two looming issues on Windows that need to be worked out.	d3viant0ne	2017-01-14 06:28:22
1371	2017-01-14 02:59:32	`configFileName` is the correct option for `awesome-typescript-loader`. Changing this option will load `tsconfig.json` instead of `tsconfig.webpack.json` and disable tree shaking.	colinskow	2017-01-14 06:28:22
1371	2017-01-14 04:29:36	So what caused these errors to start today? On Fri, Jan 13, 2017, 7:59 PM Colin Skow <notifications@github.com> wrote: > configFileName is the correct option for awesome-typescript-loader. > Changing this option will load tsconfig.json instead of > tsconfig.webpack.json and disable tree shaking. > > — > You are receiving this because you were mentioned. > Reply to this email directly, view it on …	DBosley	2017-01-14 06:28:22
1371	2017-01-14 05:05:26	This appears to be a bug affecting just Windows with TypeScript 2.1.5. It goes away when downgrading to TypeScript 2.0.10. But I found a better solution: Just above `"types:"` in both `tsconfig.json` files add the following: <S_CODE_TOKEN> TypeScript should [automatically look there](https://www.typescriptlang.org/docs/handbook/tsconfig-json.html#types-typeroots-and-types), but it appears this is…	colinskow	2017-01-14 06:28:22
1371	2017-01-14 05:28:54	Filed an issue with TypeScript https://github.com/Microsoft/TypeScript/issues/13486	colinskow	2017-01-14 06:28:22
1371	2017-01-14 06:30:24	I've got some work to do so I won't be watching github issues. If anyone still has an issue with this after picking up the changes from @colinskow - Ping me directly in the AngularClass slack channel.	d3viant0ne	2017-01-14 06:28:22
1371	2017-01-19 11:07:45	Just to update, I've just downloaded the latest clone and getting the same error as mentioned here and in #1372 The change from @colinskow is already merged in and I've already tried the fix from @matb - but neither seem to make the difference. I'm on OS X 10.12.2, running: Node Version 5.0.0 and NPM 3.3.6 @d3viant0ne - I'll ping you at Slack, as requested. Thanks for any help.	pauldcollins	2017-01-14 06:28:22
1371	2017-01-19 11:24:33	I upgraded my Node Version to **6.9.0** and that seems to have solved the problem. Not sure what the minimum Node Version required is now, but on the README it still says **5.0.0.** Thanks all.	pauldcollins	2017-01-14 06:28:22
1370	2017-01-12 16:00:24	@vogloblinsky Dropped a comment in another issue in regards to switching from TypeDoc to Compodoc and was kind enough to spin up a demo - https://compodoc.github.io/angular2-webpack-starter/ The options are ... - Keep TypeDoc. - Switch to Compodoc. - Drop doc generation and let users add what they will. Personally I don't run docs on my applications currently, though [Compodoc](https://github.com…	d3viant0ne
1370	2017-01-12 17:39:22	I Don't have much to contribute on this... I saw the product that `TypeDoc` produces, doesnt seem to be impressive. But this is just theming... The Compodoc looks better, I must admit. If we consider things that does not belong to the starter, docs can easily fit in... That said, promoting a doc system might help people document their OS code so it's good for the community. I'm on board :) If I n…	shlomiassaf
1370	2017-01-13 02:21:16	I don't generate docs at the moment, so I don't have an opinion here. But it is definitely something useful to have a demo of in the repo, and I may consider using it if there is a good example.	colinskow
1370	2017-01-13 02:43:20	Currently TypeDoc is part of the project and I know at least some people use it. It has consistently had maintenance issues so we either need to remove it and let people manage their own docs or switch to Compodoc. Personally I'm leaning towards the latter, we need a good doc generation tool and it's by far the best to come down the pipe. Can't hurt to support a new lib, particularly one with as …	d3viant0ne
1370	2017-01-13 11:58:30	@d3viant0ne Yes compodoc is at the beginning, with some features which needs to be enhanced. The target release 0.1.0 will add the last missing features for a matured tool. I will update this discussion when it will be ready.	vogloblinsky
1370	2017-01-16 09:02:02	Wait for the following Compodoc's roadmap point to be done: - handle external markdown files as "functional" documentation For now my modular app has some "library modules" that i get via npm, and store in "node_modules/@my-project-scope/some-isolated-functionality-module" Unfortunately compodoc cant include documentation for them and i have only documentation for my app skeleton	DyckGerman
1370	2017-01-16 09:06:35	@DyckGerman - I'm in the same boat there. I do much the same thing for my ui platform at work and have run into the same issue.	d3viant0ne
1369	2017-01-12 12:40:55	Hello lovely humans, [webpack-merge](https://www.npmjs.com/package/webpack-merge) just published its new version 2.4.0. <table> <tr> <th align=left> State </th> <td> Update :rocket: </td> </tr> <tr> <th align=left> Dependency </td> <td> webpack-merge </td> </tr> <tr> <th align=left> New version </td> <td> 2.4.0 </td> </tr> <tr> <th align=left> Type </td> <td> devDependency </td> </tr> </table> Th…	greenkeeperio-bot	2017-01-16 10:27:50
1369	2017-01-16 10:27:50	Already done.	colinskow	2017-01-16 10:27:50
1368	2017-01-12 09:55:41	Protractor `^5.0.0` dropped support Node 5. If we want to upgrade Protractor further we will need to drop support for Node 5. Other deps will likely do the same in order to use ES6 code natively. In my opinion we should focus on Node versions from LTS to latest.	colinskow
1368	2017-01-12 15:52:53	Touchy subject as many people are for a reason I honestly can't understand still using node 4.x. I personally agree, support LTS + Next with a grace period for the previous LTS & dev version. If we are going to do this, we need to put out a warning via pretty much every way possible and give it a few weeks to soak in before we pull the trigger imo.	d3viant0ne
1368	2017-01-12 17:42:25	ohhh no, winter is coming :) I would go LTS... This is a starter project, it should use the latest and greatest with responsibility... so LTS sound good.	shlomiassaf
1368	2017-01-12 19:16:34	👍	katallaxie
1368	2017-01-12 19:34:29	To be clear, I completely agree with the current LTS + Next approach we just need to be ready for the torches & pitch forks from the slow adopters when we drop 4.x support :)	d3viant0ne
1368	2017-01-12 23:30:40	Angular 2 (and thus we) dropped support for 4.x some time ago. Node 5 passed quickly, so I don't expect many people stuck with it. The reason 6 is important is because it has full ES6 support. That's why things are breaking on previous versions. I expect future versions should be stable for a while until Node starts adding ES 2016/17 support perhaps in 8.	colinskow
1368	2017-01-13 09:17:02	Just a side note, we can still run < LTS with some scripting before running... Something like running removing protractor 5 installing 4 and just running the build & tests w/o e2e... This makes < LTS support limited but there...	shlomiassaf
1368	2017-01-15 05:37:36	I agree with the LTS + Next version. Node already defines road map for versions. A simple version pairing note on readme should do the trick for the less informed.	JonnyBGod
1367	2017-01-12 08:58:24	- Updated dependencies - Cleaned up NPM scripts, removed redundant & deprecated ones - Fixed e2e:live - Updated README with info on DLLs, external stylesheets, and updated scripts - Travis script also tests dev/dll build - Added delay in Travis script to reduce likelihood of failure Resolves #1353	colinskow	2017-01-12 21:41:19
1367	2017-01-12 09:23:45	Protractor ^5.0.0 dropped support Node 5. If we want to update Protractor further we will need to drop support for Node 5. In my opinion we should support only Node lastest and Node LTS.	colinskow	2017-01-12 21:41:19
1367	2017-01-12 23:24:25	@katallaxie you haven't submitted a pull request for i18n yet! https://angular.io/docs/ts/latest/cookbook/i18n.html	colinskow	2017-01-12 21:41:19
1366	2017-01-12 04:15:36	* **I'm submitting a ...** [ x] bug report [] feature request [ ] question about the decisions made in the repository * **Do you want to request a *feature* or report a *bug*?** bug - but maybe a feature :-) * **What is the current behavior?** Currently if you have run an aot build and have a compiled/ folder, and then run the dev server, then at-loader runs across the compiled directory also, wh…	glendaviesnz	2017-01-16 18:53:43
1366	2017-01-13 02:38:14	Currently the at-loader is using the same configuration file for AoT and JiT builds. `node_modules` is necessary to include since `@angular` and other dependencies live there. Excluding `*.spec.ts` and `*.e2e.ts` could possibly shave a few dozen milliseconds off each build. We could also try specifying `"rootDir": "./src"` in `tsconfig.webpack.json` and see if that prevents unnecessary files from…	colinskow	2017-01-16 18:53:43
1366	2017-01-15 20:15:29	@colinskow had another look at this and even with "compiled" excluded in tsconfig.webpack.json at-loader still reports errors in the compiled folder when running dev server. This is because main.browser.aot.ts is still being included from src dir. Modifying tsconfig.webpack.json to the following seems to fix the issue, and AoT still works fine as main.browser.aot.ts explicitly listed as entry poi…	glendaviesnz	2017-01-16 18:53:43
1366	2017-01-16 06:46:58	Excluding files is like putting a bandaid over a deeper problem. I'm working on a PR that will cause TypeScript to compile only dependent files and ignore everything else. This will make builds run more efficiently.	colinskow	2017-01-16 18:53:43
1366	2017-01-16 18:53:43	Ok - thanks - no need to keep this one open then.	glendaviesnz	2017-01-16 18:53:43
1366	2017-01-18 02:33:00	@glendaviesnz by the way if you are getting compiler errors from compiled while running other scripts, then you are probably running older versions of dependencies. Try upgrading everything to the same versions in master. I don't get errors.	colinskow	2017-01-16 18:53:43
1365	2017-01-12 00:06:12	Hello lovely humans, [typescript](https://www.npmjs.com/package/typescript) just published its new version 2.1.5. <table> <tr> <th align=left> State </th> <td> Update :rocket: </td> </tr> <tr> <th align=left> Dependency </td> <td> typescript </td> </tr> <tr> <th align=left> New version </td> <td> 2.1.5 </td> </tr> <tr> <th align=left> Type </td> <td> devDependency </td> </tr> </table> This versio…	greenkeeperio-bot	2017-01-12 00:07:15
1364	2017-01-11 23:04:54	Lines: ` watchOptions: { aggregateTimeout: 300, poll: 1000 }` have to be replaced by: ` watchOptions: { aggregateTimeout: 300, poll: false }` In file: (line 220) [Webpack Dev](https://github.com/AngularClass/angular2-webpack-starter/blob/master/config/webpack.dev.js) Because is generating a cpu problem in development environments that have Windows as Operating System. My specs: - Windows 7 - Inte…	czegarram
1364	2017-01-13 02:51:02	This is a good idea. `poll: false` won't work inside VirtualBox and a few other situations, but we can leave a commented note for those folk. This will improve performance for everybody else. In addition we could probably further improve watch performance with `ignored: /node_modules/`. https://webpack.js.org/configuration/watch/	colinskow
1364	2017-01-13 03:07:29	@colinskow May as well roll this into the webpack config rework and make it a configurable option for the user. I'll rework them later this evening	d3viant0ne
1364	2017-01-13 06:10:36	@d3viant0ne definitely add `ignored: /node_modules/` since that will definitely improve performance on lower end systems for everyone.	colinskow
1364	2017-01-14 11:29:09	I discovered an issue with `awesome-typescript-loader` that is related to this and contributing to poor performance. It is also preventing me from being able to separately watch and reload the Main and Renderer processes in my Electron Branch. https://github.com/s-panferov/awesome-typescript-loader/issues/351	colinskow
1363	2017-01-11 22:17:57	Hello lovely humans, [karma-webpack](https://www.npmjs.com/package/karma-webpack) just published its new version 2.0.1. <table> <tr> <th align=left> State </th> <td> Update :rocket: </td> </tr> <tr> <th align=left> Dependency </td> <td> karma-webpack </td> </tr> <tr> <th align=left> New version </td> <td> 2.0.1 </td> </tr> <tr> <th align=left> Type </td> <td> devDependency </td> </tr> </table> Th…	greenkeeperio-bot	2017-01-11 22:32:16
1362	2017-01-11 21:39:21	Hello lovely humans, [karma-webpack](https://www.npmjs.com/package/karma-webpack) just published its new version 2.0.0. <table> <tr> <th align=left> State </th> <td> Update :rocket: </td> </tr> <tr> <th align=left> Dependency </td> <td> karma-webpack </td> </tr> <tr> <th align=left> New version </td> <td> 2.0.0 </td> </tr> <tr> <th align=left> Type </td> <td> devDependency </td> </tr> </table> Th…	greenkeeperio-bot	2017-01-11 22:18:43
1361	2017-01-10 21:17:12	* **I'm submitting a ...** [X ] bug report [ ] feature request [ ] question about the decisions made in the repository * **What is the current behavior?** when I run npm run build:aot I get this error. Starting compilation using the angular compiler. Angular compilation done, starting webpack bundling. TypeError: Cannot read property 'length' of undefined at StaticSymbolResolver.resolveSymbol (D:…	GenZodd	2017-01-10 21:30:45
1361	2017-01-10 21:21:47	What is the TS version? Did it work with 2.4.1? Sent from my iPhone > On Jan 10, 2017, at 11:17 PM, Todd <notifications@github.com> wrote: > > I'm submitting a ... > [X ] bug report > [ ] feature request > [ ] question about the decisions made in the repository > > What is the current behavior? > when I run npm run build:aot I get this error. > > Starting compilation using the angular compiler. >…	shlomiassaf	2017-01-10 21:30:45
1361	2017-01-10 21:30:45	This is an issue in your repository, there is no AOT compilation issue with either Angular 2.4.1 or 2.4.2. ![screen shot 2017-01-10 at 3 29 38 pm](https://cloud.githubusercontent.com/assets/8420490/21825533/bbe00f78-d749-11e6-8500-fc91583a34dc.png)	d3viant0ne	2017-01-10 21:30:45
1361	2017-01-18 17:23:58	@GenZodd Did you had any success with the build?	klihelp	2017-01-10 21:30:45
1361	2017-01-19 19:01:33	yes, thanks for asking. I had to back a couple other packages out and then I got this working. I had a toastr and a loggly npm package that I had to remove and then it worked. Then I update those other packages and it is still working.	GenZodd	2017-01-10 21:30:45
1360	2017-01-10 19:41:06	Hello lovely humans, [protractor](https://www.npmjs.com/package/protractor) just published its new version 5.0.0. <table> <tr> <th align=left> State </th> <td> Update :rocket: </td> </tr> <tr> <th align=left> Dependency </td> <td> protractor </td> </tr> <tr> <th align=left> New version </td> <td> 5.0.0 </td> </tr> <tr> <th align=left> Type </td> <td> devDependency </td> </tr> </table> This versio…	greenkeeperio-bot	2017-01-10 20:22:51
1360	2017-01-10 20:02:20	@gdi2290 Protractor requires node 6.9.x +...	shlomiassaf	2017-01-10 20:22:51
1359	2017-01-10 14:23:20	**Note: for support questions, please use one of these channels:** [Chat: AngularClass.slack](http://angularclass.com/member-join/) or [Twitter: @AngularClass](https://twitter.com/AngularClass) * **I'm submitting a ...** [ ] bug report [ ] feature request [X] question about the decisions made in the repository * **Do you want to request a *feature* or report a *bug*?** No * **What is the current …	Narcwis	2017-01-10 15:34:42
1359	2017-01-10 15:34:42	It is 'missing' but it does not affect anything at all. If after updating you do get an error about this file, you should copy your files in a fresh clone of this repo.	Narcwis	2017-01-10 15:34:42
1358	2017-01-09 17:02:04	@colinskow @abhishekisnot @d3viant0ne @gdi2290 This is my take on DLL integration: Using a plugin to control the whole process. The plugin internally injects the low level DLL plugins provided by webpack (`DllPlugin`, `DllRegerencePlugin`) into the webpack instances. The plugin handles both the webpack instance it get's registered on and a new webpack instance it creates for bundle generation. Th…	shlomiassaf	2017-01-11 06:25:21
1358	2017-01-09 21:35:28	@shlomiassaf that's impressive! You took what I did to a higher level. Obviously it's better to handle the DLL build inside a Webpack plugin rather than the npm scripts. Just a couple small points: 1) Add a `clean:dll` NPM script, and also add the `dll` folder to the `clean` script. 2) You should think about unit testing the logic of your package (outside the Webpack build) The bottom line is tha…	colinskow	2017-01-11 06:25:21
1358	2017-01-09 22:58:29	Another idea is to extract the DLL into a separate config file (I used `dll.config.js`). Since each developer will likely modify this list, this way they can pull updates from the starter with less work.	colinskow	2017-01-11 06:25:21
1358	2017-01-09 23:01:25	LGTM	gdi2290	2017-01-11 06:25:21
1358	2017-01-10 07:34:47	@colinskow Once the config file is part of the repo it doesn't matter, you have to change the code. I agree that splitting into a different file has logic to it but I also don't like to many configuration files... so my thought was lets make it super light, nothing fancy and if the user wants a more advanced config he can do it. In 99% of the use cases the common config is sufficient. The config …	shlomiassaf	2017-01-11 06:25:21
1358	2017-01-10 07:47:18	@fxck does this look reasonable for you?	shlomiassaf	2017-01-11 06:25:21
1358	2017-01-10 08:18:52	So we're just missing feedback from @d3viant0ne. My thinking on separating the config file is that if I want to pull the latest `webpack.dev.js` from this repo, there are less conflicts to resolve if the DLL config (which most people will customize) is in a separate file. But I'm fine with either way.	colinskow	2017-01-11 06:25:21
1358	2017-01-10 08:21:29	I agree that it should be in a separate file, ideally you shouldn't need to touch webpack configs at all, makes updating so much easier. But then again, the whole config should be rewritten in a way similar to this https://github.com/katallaxie/angular2-preboot/blob/master/config/env.ts https://github.com/katallaxie/angular2-preboot/blob/master/webpack.config.ts#L197	fxck	2017-01-11 06:25:21
1358	2017-01-10 08:28:20	I agree that making the configs easily extensible would be a definite plus as is limiting the need to touch the webpack configs directly. Both the preboot & @qdouble's starter do an excellent job of accomplishing this.	d3viant0ne	2017-01-11 06:25:21
1358	2017-01-10 08:40:41	OK, agreed. Are we going to do it in this PR or we can wait for a refactor for the whole branch?	shlomiassaf	2017-01-11 06:25:21
1358	2017-01-10 08:44:24	I have 3 features I want to implement on the plugin: - Watch files/package.json for changes and rebuild - Move package resolution to webpack (now using node require) - Allow setting the template for file names. Does anyone want to help?	shlomiassaf	2017-01-11 06:25:21
1358	2017-01-10 09:24:17	# Please don't merge yet, might have found a bug.	shlomiassaf	2017-01-11 06:25:21
1358	2017-01-10 18:52:08	@shlomiassaf - I am personally leaning towards just doing it here if you are up for it. If you don't have the time, I can PR the changes into this branch on your fork and we can land it all at once that way. Either way it goes, any time we can limit the number of major changes the users have to contend with, the better imo.	d3viant0ne	2017-01-11 06:25:21
1358	2017-01-10 19:02:59	@d3viant0ne I'm not sure I will get to it today so feel free to do whatever :) BTW, I fixed the bug.	shlomiassaf	2017-01-11 06:25:21
1358	2017-01-11 16:29:11	@shlomiassaf, can you clarify something for me? I've pulled these changes into our build system which is based off of this starter. What I'm seeing is a vendor.dll.js and vendor.bundle.js, both of which contain all of the angular libs. Should there even be a vendor.bundle.js anymore?	bmayen	2017-01-11 06:25:21
1358	2017-01-13 23:41:59	Since pulling these changes in, I've just noticed that in **prod** builds "process" is not defined, whereas it is there in **dev** builds/runs. Just guessing, but could this be a polyfill compilation/inclusion bug with the webpack.prod.js file stemming from this DLL change? EDIT: to clarify, I mean that `process` is not defined in the browser on running the app.	zacharyclaysmith	2017-01-11 06:25:21
1358	2017-01-14 00:10:44	@bmayen you might see some vendor.bundle but it should be small containing some packages not registered with the plugin. The way vendors.bundle is configured is that every package that repeats multiple times goes into it so it's easy to forget some... If all are there you probably have a build with aliasing/moduleDirs that somehow resolves to a non matching resource id Every resource in webpack g…	shlomiassaf	2017-01-11 06:25:21
1358	2017-01-14 19:32:15	Just pulled down the repository fresh and can confirm that somehow the `process` variable is getting lost along the way with the prod build, filing a separate issue, will link here. UPDATE: issue #1375	zacharyclaysmith	2017-01-11 06:25:21
1358	2017-01-30 13:51:44	The "DllBundlesPlugin" seems not works properly with "ProvidePlugin". In my case i want to expose jQuery (because i'm using angular 1.6 with babel) I've tried this : <S_CODE_TOKEN> Doesn't work, try with : <S_CODE_TOKEN> It works, but it's not very clean, any idea ? Thanks !	fryck	2017-01-11 06:25:21
1358	2017-02-01 16:03:11	@fryck try: <S_CODE_TOKEN>	colinskow	2017-01-11 06:25:21
1358	2017-02-01 16:04:19	If this works we should create a Wiki, add this, and remove the deprecated Wikis.	colinskow	2017-01-11 06:25:21
1357	2017-01-09 12:09:54	I can't find in documentation if there is CLI or generator for create components, directives, pages..? and what about if i can use angular CLI?	aalshaikh	2017-01-10 18:05:24
1357	2017-01-09 14:41:37	No there isn't and no you can 't. If you want to generate content, use the CLI for your projects & not someone's starter it's not in bad shape as of beta.24. Alternatively, if the intent is to just speed up velocity during development, you can accomplish the same thing with a few properly configured @code plugins.	d3viant0ne	2017-01-10 18:05:24
1356	2017-01-09 08:13:58	**Note: for support questions, please use one of these channels:** [Chat: AngularClass.slack](http://angularclass.com/member-join/) or [Twitter: @AngularClass](https://twitter.com/AngularClass) * **I'm submitting a ...** [ ] bug report [ ] feature request [x ] question about the decisions made in the repository * **Do you want to request a *feature* or report a *bug*?** - I cloned this source. - …	minhnguyenwp	2017-01-10 18:16:07
1356	2017-01-10 12:52:50	are you sure you are looking at gzipped values? also there was `npm run build:aot` added recently which should reduce the size further	fxck	2017-01-10 18:16:07
1356	2017-01-10 18:16:07	No, I am pretty sure he is not looking at gzipped size as it's well under a MB. As per the `dependencies` it's just angular and it's supporting libraries and the compiled output is under 500kb. I'm not entirely sure what it is you are looking at but it isn't the production build output for #master ![screen shot 2017-01-10 at 12 13 14 pm](https://cloud.githubusercontent.com/assets/8420490/21818692…	d3viant0ne	2017-01-10 18:16:07
1356	2017-01-11 03:18:29	Thank you man, i knew AOT and now i know how to gzip .	minhnguyenwp	2017-01-10 18:16:07
1356	2017-01-30 17:31:30	@minhnguyenwp share it.	euprogramador	2017-01-10 18:16:07
1355	2017-01-09 00:51:13	Hello lovely humans, [node-sass](https://www.npmjs.com/package/node-sass) just published its new version 4.2.0. <table> <tr> <th align=left> State </th> <td> Failing tests :rotating_light: </td> </tr> <tr> <th align=left> Dependency </td> <td> node-sass </td> </tr> <tr> <th align=left> New version </td> <td> 4.2.0 </td> </tr> <tr> <th align=left> Type </td> <td> devDependency </td> </tr> </table>…	greenkeeperio-bot	2017-01-11 06:19:01
1355	2017-01-11 01:19:40	Restarted the failing job and it works. Travis just isn't very reliable for parallel tests.	colinskow	2017-01-11 06:19:01
1354	2017-01-07 16:34:02	Fixes #1259 * **What kind of change does this PR introduce?** (Bug fix, feature, docs update, ...) Style improvement. * **What is the current behavior?** (You can also link to an open issue here) Currently the `root` function in the `helpers` module has some unpleasant code deemed necessary for compatibility reasons. It manipulates the arguments object via `Array.prototype.slice.call` and rebinds…	aluanhaddad	2017-01-07 16:59:44
1353	2017-01-07 10:57:06	**Note: for support questions, please use one of these channels:** [Chat: AngularClass.slack](http://angularclass.com/member-join/) or [Twitter: @AngularClass](https://twitter.com/AngularClass) * **I'm submitting a ...** [x ] bug report [ ] feature request [ ] question about the decisions made in the repository * **What is the current behavior?** I have errors if I run e2e tests: In first termina…	Redigast13	2017-01-14 06:28:22
1353	2017-01-07 17:23:59	+1	pwoloszun	2017-01-14 06:28:22
1353	2017-01-07 19:56:57	The latest version of Protractor has its own copy of the selenuim typings so @types/selenium is not needed, so if you do <S_CODE_TOKEN> it should fix the first error. Not sure about the second error sorry. Glen	glendaviesnz	2017-01-14 06:28:22
1353	2017-01-10 19:25:32	Running the uninstall command did not change anything for me. I still get the same error.	GenZodd	2017-01-14 06:28:22
1353	2017-01-11 07:27:40	Try this: <S_CODE_TOKEN> `webdriver:update` and `webdriver:start` are uneccesary in the latest version of this starter. We probably need to update the docs to reflect this, and clean up deprecated scripts.	colinskow	2017-01-14 06:28:22
1353	2017-01-11 17:45:34	@colinskow , still same issue i run all command provided by you, however, while running e2e i am facing same issue as mentioned by @Redigast13	yvChauhan	2017-01-14 06:28:22
1353	2017-01-11 22:14:25	This works for me fine after cloning master. What version of TypeScript are you using? (`tsc --version`) This project (and Angular) work with TypeScript 2.0.10 and are not yet compatible with TS 2.1.x. This is unlikely to break here, as it is covered in the CI test suite.	colinskow	2017-01-14 06:28:22
1353	2017-01-11 22:52:55	With 2.4.1 and TS 2.1.4 everything works great Sent from my iPhone > On Jan 12, 2017, at 12:14 AM, Colin Skow <notifications@github.com> wrote: > > This works for me fine after cloning master. What version of TypeScript are you using? (tsc --version) This project (and Angular) work with TypeScript 2.0.10 and are not yet compatible with TS 2.1.x. > > This is unlikely to break here, as it is covere…	shlomiassaf	2017-01-14 06:28:22
1353	2017-01-12 03:10:46	My advice is check your versions of `@types/selenium-webdriver` and `protractor` against our `package.json` in master. You are likely using versions of something with incompatible types.	colinskow	2017-01-14 06:28:22
1353	2017-01-12 05:29:10	Finally, i got this working, thanks to @glendaviesnz for pointing out fact that protractor also has selenium, which was conflicting with @type/selenium version, I changed @type/selenium version to match protractor selenium version, and e2e run flawlessly. However while running e2e:live I am getting following error ![image](https://cloud.githubusercontent.com/assets/11193564/21878073/a21633fc-d8b5…	yvChauhan	2017-01-14 06:28:22
1353	2017-01-12 05:40:25	Not sure if this is the correct/best answer but since the error was saying it did not like finding two typings in the tsconfig.json file I just removed the reference to "selenium-webdriver" and e2e started working.	GenZodd	2017-01-14 06:28:22
1353	2017-01-12 07:59:01	@yvChauhan - for some reason Windows does not like the way the --elementExplorer param is passed in. I haven't got time to work out a proper fix at the moment, but in the meantime if you edit your package.json for e2e:live script and add the e2e:debug line as below e2e:live should then work: "e2e:live": "npm-run-all -p -r server:prod:ci e2e:debug", "e2e:debug": "protractor --elementExplorer", Glen	glendaviesnz	2017-01-14 06:28:22
1353	2017-01-12 09:38:03	--elementExplorer is fixed in #1367	colinskow	2017-01-14 06:28:22
1353	2017-01-14 05:39:09	When I tested master on Windows I ran into this issue. It is another Windows-specific issue. The fix is to remove `selenium-webdriver` from `types` in `tsconfig.json`. I will submit this in my next PR.	colinskow	2017-01-14 06:28:22
1352	2017-01-06 23:06:58	I am going to be creating a version of this repo specifically for building [Electron](http://electron.atom.io) apps. Electron is quite heavy so this would be inappropriate for the main branch. Main changes will be: - Inclusion of Electron dependencies - The addition of a separate build for the Electron main process - Karma tests will run inside Electron - E2E tests will be redone to use [Spectron…	colinskow	2017-01-11 07:21:11
1352	2017-01-06 23:16:03	We have historically not been very consistent in the maintenance of feature branches and I have always been partial to the approach @mgechev took where major features were maintained in forks with a link to them added to the readme of the base. Keeps the issues & pull requests focused a bit better imo. Like the idea btw :)	d3viant0ne	2017-01-11 07:21:11
1352	2017-01-06 23:32:24	OK, I'll go ahead and make this a complete fork then.	colinskow	2017-01-11 07:21:11
1352	2017-01-06 23:34:51	Don't take my opinion as law, if @katallaxie / @gdi2290 think it's a good idea then by all means, have at it.	d3viant0ne	2017-01-11 07:21:11
1352	2017-01-07 14:46:47	@colinskow for the sake of maintainability I would fork the repo. I also have my very own for Electron support. I think this needs special care, the same way as you want to support NativeScript and other special ends like ReactNative + Angular 2 etc.	katallaxie	2017-01-11 07:21:11
1352	2017-01-07 19:39:38	@katallaxie would you please give me a link to your Electron repo, this could save me a lot of work if you've done it.	colinskow	2017-01-11 07:21:11
1352	2017-01-11 07:38:06	https://github.com/katallaxie/angular2-electron-starter	d3viant0ne	2017-01-11 07:21:11
1352	2017-01-15 05:28:14	I am also maintaining a starter based on AngularClass's with electron support and at some point NativeScript. https://github.com/JonnyBGod/angular2-webpack-advance-starter	JonnyBGod	2017-01-11 07:21:11
1352	2017-01-15 06:18:07	Thank you very much @JonnyBGod. You've given me some great ideas. I'm currently working on setting up double watch builds, one for Electron and one for the Renderer. Whenever an Electron dependency is updated it should restart Electron (via electron-connect). And then I will connect the Renderer process to the Hot Module Reloader via a [custom server script](https://github.com/chentsulin/electron…	colinskow	2017-01-11 07:21:11
1352	2017-01-15 19:13:26	@colinskow Yes I am glad to help with it. Let me have your repo link and I will keep track of it and help when possible. You can use my code where you need, no problem at all. Also, if you would like to implement your improvements in my repo that would be awesome.	JonnyBGod	2017-01-11 07:21:11
1352	2017-01-15 22:21:52	I will post it here as soon as I've implemented the basic functionality.	colinskow	2017-01-11 07:21:11
1352	2017-01-26 14:58:53	@JonnyBGod it's ready!!! https://github.com/colinskow/angular-electron-dream-starter	colinskow	2017-01-11 07:21:11
1352	2017-01-26 16:29:12	@colinskow Cool that was fast. Will test it soon. Quick remarks from my very quick look at it: 1. I think electron.main should be on a dedicated folder in root. This is because you potentially want to extend electron main capabilities and have multiple files for it. 2. I don't think NGRX fits this starter. That is why I created an advanced starter. NGRX is just too complex for most devs starting …	JonnyBGod	2017-01-11 07:21:11
1352	2017-01-26 23:30:57	@JonnyBGod thank you for the feedback. 1. I created a separate `electron` folder inside `src` to place sub-modules for the main process. It felt awkward having them outside of the `src` tree. Ideally I would use a different folder structure, but I want to keep everything the same so I can easily pull updates from this repo. 2. Most devs who are just starting with Angular2 should be using Angular-…	colinskow	2017-01-11 07:21:11
1351	2017-01-06 19:06:24	I just cloned this repo, made `npm i` and run `npm run build:prod` then `npm run server:prod`. When I open it in browser, console shows me following logs: <S_CODE_TOKEN> However I didnt navigate throw the different tabs. So, the question is, does lazy load works correctly right now?	pleerock	2017-01-07 03:07:59
1351	2017-01-06 20:05:58	or probably its just a false alarm and routing preloading does this thing....	pleerock	2017-01-07 03:07:59
1351	2017-01-06 20:41:48	it's preloading	gdi2290	2017-01-07 03:07:59
1351	2017-01-06 22:34:12	This seems to be caused by the change from `angular-router-loader` to `ng-router-loader`. Is it bad that it is preloading?	colinskow	2017-01-07 03:07:59
1351	2017-01-07 03:07:59	if its preloading then it is expecting behaviour	pleerock	2017-01-07 03:07:59
1351	2017-01-13 09:29:10	@pleerock <S_CODE_TOKEN> if you want to make lazy load Module, pls check this https://github.com/shlomiassaf/ng-router-loader#synchronous-loading	minhnguyenwp	2017-01-07 03:07:59
1350	2017-01-06 10:48:59	Hello lovely humans, [webpack-merge](https://www.npmjs.com/package/webpack-merge) just published its new version 2.3.1. <table> <tr> <th align=left> State </th> <td> Update :rocket: </td> </tr> <tr> <th align=left> Dependency </td> <td> webpack-merge </td> </tr> <tr> <th align=left> New version </td> <td> 2.3.1 </td> </tr> <tr> <th align=left> Type </td> <td> devDependency </td> </tr> </table> Th…	greenkeeperio-bot	2017-01-06 16:51:38
1349	2017-01-06 10:04:49	Hello lovely humans, [webpack-merge](https://www.npmjs.com/package/webpack-merge) just published its new version 2.3.0. <table> <tr> <th align=left> State </th> <td> Update :rocket: </td> </tr> <tr> <th align=left> Dependency </td> <td> webpack-merge </td> </tr> <tr> <th align=left> New version </td> <td> 2.3.0 </td> </tr> <tr> <th align=left> Type </td> <td> devDependency </td> </tr> </table> Th…	greenkeeperio-bot	2017-01-06 16:51:52
1348	2017-01-06 09:53:22	Hello lovely humans, [tslint](https://www.npmjs.com/package/tslint) just published its new version 4.3.1. <table> <tr> <th align=left> State </th> <td> Update :rocket: </td> </tr> <tr> <th align=left> Dependency </td> <td> tslint </td> </tr> <tr> <th align=left> New version </td> <td> 4.3.1 </td> </tr> <tr> <th align=left> Type </td> <td> devDependency </td> </tr> </table> This version is **not c…	greenkeeperio-bot	2017-01-06 17:02:14
1347	2017-01-06 09:28:11	* **What kind of change does this PR introduce?** (Bug fix, feature, docs update, ...) *feature* * **What is the current behavior?** (You can also link to an open issue here) Feature #1345 * **What is the new behavior (if this is a feature change)?** AutoPrefixer will add vendor prefixes after this PR is merged. * **Other information**: > The `*.scss` loader was missing from `webpack.test.js` whi…	osdevisnot	2017-01-12 21:49:01
1347	2017-01-06 21:07:24	I think the question to ask is how many developers need this. Most modern browsers support just about all CSS tags without prefix now. This is not needed for Safari, Chrome, Firefox and IE10+. This is going to slow the build slightly and add size to compiled CSS. The purpose of this repo is to provide a starting point for majority use-cases. This is an easy modification to make for those who have…	colinskow	2017-01-12 21:49:01
1347	2017-01-06 22:16:04	I am pretty sure the stance on autoprefixer in the past was if people want to use it, they can add it but @gdi2290 didn't want it in the starter as it adds more complexity for limited usefulness. Personally I agree with @colinskow in regards to this being a starting point and thus we really only want to include things that are of benefit to everyone using the starter to build upon.	d3viant0ne	2017-01-12 21:49:01
1347	2017-01-07 02:34:36	We also need to keep in mind that every new feature adds regression debt. IMO, the purpose of this starter is to provide the best build process, that does the essentials, in zero time. It also needs to include some demo's for main features like lazy loading, injection etc... Now, I can live with SCSS since it is considered essential but any post css out there is not. I think the rule of thumb sho…	shlomiassaf	2017-01-12 21:49:01
1347	2017-01-07 06:17:04	@shlomiassaf just to be clear the case for the DLLs pull request is that it cuts dev build time in half, which leads to dramatic productivity gains -- especially when repeatedly testing small changes in code or debugging. It's a money maker for the companies who will use this starter. The DLLs are setup so they are totally transparent to the user, who gets automatic immediate productivity gains a…	colinskow	2017-01-12 21:49:01
1347	2017-01-07 10:10:01	@shlomiassaf I could live with Autoprefixer + PostCSS, rather then SCSS 🤕 . There are many projects that use different CSS preprocessors. However, there are litte differences as to what is need in the postprocessing, which is minifcation, inlining, and compatibility.	katallaxie	2017-01-12 21:49:01
1347	2017-01-12 21:49:01	We are going to stay the course here. If a developer wants / needs PostCSS / Autoprefixer they can add it to their project. Closes ##1345	d3viant0ne	2017-01-12 21:49:01
1346	2017-01-06 08:49:30	Get latest changes * **What kind of change does this PR introduce?** (Bug fix, feature, docs update, ...) * **What is the current behavior?** (You can also link to an open issue here) * **What is the new behavior (if this is a feature change)?** * **Other information**:	ktersius	2017-01-06 08:50:00
1345	2017-01-06 07:58:16	* **I'm submitting a ...** [ ] bug report [x] feature request [ ] question about the decisions made in the repository * **Do you want to request a *feature* or report a *bug*?** *feature* * **What is the current behavior?** Both global and component stylesheets do not have vendor prefixes to CSS * **What is the expected behavior?** Both global and component stylesheets should have vendor prefixes…	osdevisnot	2017-01-13 01:33:58
1345	2017-01-13 01:33:56	Refer #1347 for discussion on this.	osdevisnot	2017-01-13 01:33:58
1344	2017-01-06 06:12:10	* **What kind of change does this PR introduce?** (Bug fix, feature, docs update, ...) Upgrade to `ngc-webpack@1.1.0` * **Other information**: `ngc-webpack@1.1.0` comes with 2 major improvements: - Run the angular complier from the `NgcWebpackPlugin` this makes configuration easier, removes cli steps and provides more control over the compilation - Remove `@Component` resources (template/styles) …	shlomiassaf	2017-01-06 16:41:32
1344	2017-01-06 07:01:35	LGTM	gdi2290	2017-01-06 16:41:32
1344	2017-01-06 07:15:47	@gdi2290 Can you confirm if assets are being copied to dist?	JonnyBGod	2017-01-06 16:41:32
1344	2017-01-06 07:22:06	@JonnyBGod are you asking regarding this pr? What's not copied, that's very strange since the compiler has no business with the assets (:	shlomiassaf	2017-01-06 16:41:32
1344	2017-01-06 07:39:18	Sorry not related assets problem is related to webpack-merge update will check that tomorrow. But I am getting a different error actually related to this PR, compilation goes all well, but in browser: <S_CODE_TOKEN> Everything was ok with previous version. It is too late now so I will investigate more after sleep.	JonnyBGod	2017-01-06 16:41:32
1344	2017-01-06 15:48:39	Ok I figured out the problem and it is not really a problem with the PR. It apparently just have more strict parsing or linting rules and was not accepting a malformed module. Only problem is that it did not report any issues on compile. Apart from that it works fine.	JonnyBGod	2017-01-06 16:41:32
1344	2017-01-06 15:49:47	Than again, no issues reported on dev or prod mode either...	JonnyBGod	2017-01-06 16:41:32
1343	2017-01-06 05:24:37	According to https://www.typescriptlang.org/docs/handbook/module-resolution.html#base-url It should be for non-relative modules * **What kind of change does this PR introduce?** (Bug fix, feature, docs update, ...) bug fix ? It probably doesn't really cost anything since we set "moduleResolution" as "node" * **What is the current behavior?** (You can also link to an open issue here) * **What is t…	maxisam	2017-01-07 08:31:12
1343	2017-01-06 17:05:46	As I understand it and i'm going off docs I read quite some time ago, we only need to set `baseUrl` if we are defining `paths` which iirc is just set to an empty object. //cc @colinskow @gdi2290 <--- Need someone more knowledgable with the inner workings of TypeScript to answer this one :)	d3viant0ne	2017-01-07 08:31:12
1343	2017-01-06 17:25:40	Yes, I would say either remove it or set it to ./node_module, set it to ./src is actually misleading.	maxisam	2017-01-07 08:31:12
1343	2017-01-06 18:40:42	When I was working on AoT I didn't know if `"baseUrl": "./src"` served a purpose so I just left it. I do believe that `node_modules` IS by default a base URL for TypeScript. So if the CI tests pass we could remove it from all the `tsconfig` files.	colinskow	2017-01-07 08:31:12
1343	2017-01-06 18:46:55	@maxisam - Given we are not actually using `paths` anywhere, would you please update this to pull both `paths` & `baseUrl` from all the typescript configuration files?	d3viant0ne	2017-01-07 08:31:12
1343	2017-01-06 19:34:39	ok it is done.	maxisam	2017-01-07 08:31:12
1343	2017-01-07 06:45:59	There's a tiny indentation mistake introduced, which I pointed out. Otherwise looks good to me.	colinskow	2017-01-07 08:31:12
1342	2017-01-06 05:21:31	Hello lovely humans, [tslint](https://www.npmjs.com/package/tslint) just published its new version 4.3.0. <table> <tr> <th align=left> State </th> <td> Update :rocket: </td> </tr> <tr> <th align=left> Dependency </td> <td> tslint </td> </tr> <tr> <th align=left> New version </td> <td> 4.3.0 </td> </tr> <tr> <th align=left> Type </td> <td> devDependency </td> </tr> </table> This version is **not c…	greenkeeperio-bot	2017-01-06 17:02:28
1341	2017-01-06 03:48:44	This PR introduces DLLs to dramatically speed up development builds. This theoretically should have zero side effects and not break any existing builds. (Although we should test thoroughly in the wild before merging.) The `check-dlls` script automatically detects when DLLs are missing or out of date (when the installed packages they reference change versions) and rebuilds them only when needed. T…	colinskow	2017-01-10 22:56:03
1341	2017-01-06 08:58:02	Not sure how much time we would save on polyfills DLL alone. Is it worth adding polyfills DLL to prod build? I suppose AOT does not look at polyfills.	osdevisnot	2017-01-10 22:56:03
1341	2017-01-06 15:51:09	No, it doesn't. You are never going to see a real time savings in the starter or most of the applications built on top of it less the very largest applications. But hey, the masses just had to have the next hot buzz word, regardless of their understanding of it's benefits and @colinskow was kind enough to provide.	d3viant0ne	2017-01-10 22:56:03
1341	2017-01-06 18:28:40	On my MacBook Pro I'm getting 11,003ms dev build time for master, and 6345ms for DLL branch dev build. That's almost 5 seconds faster or a 40% gain. This isn't much time on one build, but when a developer is repeatedly testing code changes in watch mode it adds up quick. I don't think it will provide any benefits to production builds though.	colinskow	2017-01-10 22:56:03
1341	2017-01-10 22:56:03	@shlomiassaf's implementation is better so I'm closing this ;-)	colinskow	2017-01-10 22:56:03
1340	2017-01-05 20:03:18	* **I'm submitting a ...** [x] bug report [ ] feature request [ ] question about the decisions made in the repository * **Do you want to request a *feature* or report a *bug*?** I've been testing and whenever i use `cross-env NODE_ENV=development webpack --progress --profile` alone i get this error: <S_CODE_TOKEN> Along with 20 more of those lines with almost the same error but different problem …	luchillo17	2017-01-05 21:53:30
1340	2017-01-05 21:53:30	The `v6` branch isn't intended for public consumption and there is no expectation that any / all of the functionality is working. If you are using it in an attempt to utilize the DLL support, don't.	d3viant0ne	2017-01-05 21:53:30
1340	2017-01-06 01:50:10	Actually i was going for the AoT support (in the side of testing to try and make `@ngtools/webpack` plugin work), it works flawlessly when using the npm scripts, i was just wondering why using webpack directly won't work.	luchillo17	2017-01-05 21:53:30
1340	2017-01-06 01:57:45	FYI there is AoT support in current Master. https://github.com/AngularClass/angular2-webpack-starter/pull/1298	d3viant0ne	2017-01-05 21:53:30
1340	2017-01-06 01:59:05	Yes but not with `@ngtools/webpack` plugin, i was really wanting to make the plugin work.	luchillo17	2017-01-05 21:53:30
1339	2017-01-05 19:29:14	Hello lovely humans, [webpack-merge](https://www.npmjs.com/package/webpack-merge) just published its new version 2.2.0. <table> <tr> <th align=left> State </th> <td> Update :rocket: </td> </tr> <tr> <th align=left> Dependency </td> <td> webpack-merge </td> </tr> <tr> <th align=left> New version </td> <td> 2.2.0 </td> </tr> <tr> <th align=left> Type </td> <td> devDependency </td> </tr> </table> Th…	greenkeeperio-bot	2017-01-05 21:57:26
1338	2017-01-05 17:47:02	Hello lovely humans, [webpack-merge](https://www.npmjs.com/package/webpack-merge) just published its new version 2.1.1. <table> <tr> <th align=left> State </th> <td> Update :rocket: </td> </tr> <tr> <th align=left> Dependency </td> <td> webpack-merge </td> </tr> <tr> <th align=left> New version </td> <td> 2.1.1 </td> </tr> <tr> <th align=left> Type </td> <td> devDependency </td> </tr> </table> Th…	greenkeeperio-bot	2017-01-05 21:57:39
1337	2017-01-05 14:10:59	I am trying to use `CompressionPlugin`, but when I install `compression-webpack-plugin` it gives me this error: `UNMET PEER DEPENDENCY webpack@2.2.0-rc.3`. Do I need to install some other version of compression?	dheeraja00	2017-01-25 06:32:49
1337	2017-01-06 22:43:02	Does the build work, or is it broken? If it works you can safely ignore the message.	colinskow	2017-01-25 06:32:49
1337	2017-01-07 10:04:49	@dheeraja00 You can ignore this. The `compression-webpack-plugin` works as is with `webpack@^2.x.x`. Btw. it is not the plugin itself, which does not require webpack, but it is some other dep down the chain.	katallaxie	2017-01-25 06:32:49
1336	2017-01-05 11:35:31	Hello lovely humans, [webpack-merge](https://www.npmjs.com/package/webpack-merge) just published its new version 2.1.0. <table> <tr> <th align=left> State </th> <td> Update :rocket: </td> </tr> <tr> <th align=left> Dependency </td> <td> webpack-merge </td> </tr> <tr> <th align=left> New version </td> <td> 2.1.0 </td> </tr> <tr> <th align=left> Type </td> <td> devDependency </td> </tr> </table> Th…	greenkeeperio-bot	2017-01-05 21:57:36
1335	2017-01-05 09:44:09	* **I'm submitting a ...** [ ] bug report [x ] feature request [ ] question about the decisions made in the repository * **Do you want to request a *feature* or report a *bug*?** *feature* * **What is the current behavior?** Currently the starter supports only Angular 2+ applications. * **What is the expected behavior?** Support bootstraping Angular 1 & Angular 2+ hybrid applications. * **What is…	osdevisnot	2017-01-05 21:43:30
1335	2017-01-05 15:54:00	The requirements to support any number of angular 1.x versions is a rabbit hole filled with stylistically & architecturally different upgrade applications. - This is beyond the scope of what this was built for. - It would add a bunch of bloat for the remainder of the community who won't ever use it. - Too many ngUpgrade quirks to not purpose build a solution. In short, there is no good way to tak…	d3viant0ne	2017-01-05 21:43:30
1335	2017-01-05 16:45:06	@d3viant0ne 👍 Upgrade is seriously beyond what this starter wants to achieve. Also, it seems that in most cases it would be more beneficial, if we would provide something like `angular2-recipes` in which we provide some patterns and examples.	katallaxie	2017-01-05 21:43:30
1335	2017-01-05 21:00:04	> any number of angular 1.x versions is a rabbit hole... @d3viant0ne On same page here, maybe we can pick latest version and just keep it limited to that. > It would add a bunch of bloat for the remainder of the community who won't ever use it. I guess this is where opt in/out can be considered? If still complicated, maybe we can resort to `angular2-recipes` as @katallaxie said. > Too many ngUpgr…	osdevisnot	2017-01-05 21:43:30
1335	2017-01-05 21:43:30	That was kind of my point, they shouldn't be connected. This starter exists to facilitate the development of an Angular version 2.x or newer application. It doesn't support ngupgrade and shouldn't as you are adding a a bunch of functionality / complexity / bloat for a niche requirement outside the scope of this repo. Adding things into master means we are making a technology choice for thousands …	d3viant0ne	2017-01-05 21:43:30
1334	2017-01-04 16:53:19	I have some of the vendor library to be imported before the vendor.browser.ts removed: ... // RxJS import 'rxjs/add/operator/map'; import 'rxjs/add/operator/mergeMap'; // NPM Modules import 'underscore'; import 'jquery'; import 'primeng/primeng'; import 'rxjs/Rx'; Now this file is removed from loader entry could you please help?	vincent-cm	2017-01-04 16:59:28
1334	2017-01-04 16:59:42	no need any more	vincent-cm	2017-01-04 16:59:28
1334	2017-01-15 12:50:51	@vincent-cm How to fix it?	hankaibo	2017-01-04 16:59:28
1334	2017-01-19 13:38:36	@vincent-cm and @hankaibo how to fix this ? where should i add my vendor js ?	govi2010	2017-01-04 16:59:28
1334	2017-01-19 16:13:44	you don't need the vendor.js file. Tomorrow I show my code.	hankaibo	2017-01-04 16:59:28
1334	2017-01-24 10:48:30	@hankaibo @govi2010 did you find solution? I added imports to 'app.module.ts' but not sure if it will work correct for different builds - prod/dev/aot/test	evgd	2017-01-04 16:59:28
1334	2017-01-24 14:45:28	I'm sorry.tomorrow tee you. 发自坚果手机 evgd <notifications@github.com> 于 2017年1月24日，18:48写道： @hankaibo<https://github.com/hankaibo> @govi2010<https://github.com/govi2010> did you find solution? ― You are receiving this because you were mentioned. Reply to this email directly, view it on GitHub<https://github.com/AngularClass/angular2-webpack-starter/issues/1334#issuecomment-274769861>, or mute the th…	hankaibo	2017-01-04 16:59:28
1334	2017-01-30 05:29:23	You can wirte it in webpack.dev.js. ![default](https://cloud.githubusercontent.com/assets/5361465/22413133/09187c48-e6f0-11e6-878c-d298648f5bbc.png)	hankaibo	2017-01-04 16:59:28
1333	2017-01-04 08:22:18	* **What kind of change does this PR introduce?** (Bug fix, feature, docs update, ...) Feature * **What is the current behavior?** (You can also link to an open issue here) As described in #1330 * **What is the new behavior (if this is a feature change)?** Introduce Webpack DLL feature to speed up build times during DEV builds only. * **Other information**: As mentioned in the issue comments, thi…	osdevisnot	2017-01-06 05:12:00
1333	2017-01-04 08:28:17	Perhaps this project of mine would help [angular2-preboot](https://github.com/katallaxie/angular2-preboot). It has `dll` support and is fully Typescript.	katallaxie	2017-01-06 05:12:00
1333	2017-01-04 21:28:34	We will need to add the DLL build to our test suite before this is merged to prevent DLL from breaking accidentally in the future.	colinskow	2017-01-06 05:12:00
1333	2017-01-04 21:52:43	@abhishekisnot I believe you have to copy the dll files into the `dist` directory at the beginning of the build before you can reference them.	colinskow	2017-01-06 05:12:00
1333	2017-01-06 04:17:34	@abhishekisnot thank you very much for getting this started. I got it fully working in #1341. The error you were getting is because you didn't inject the dll files into `index.html`. That's fixed by: <S_CODE_TOKEN>	colinskow	2017-01-06 05:12:00
1333	2017-01-06 05:11:56	Awesome. Thank you @colinskow. I'm closing this PR in favor of #1341. Do we have numbers on savings in dev build time? I mean build times before and after introducing DLL plugins?	osdevisnot	2017-01-06 05:12:00
1332	2017-01-04 05:13:41	**Note: for support questions, please use one of these channels:** [Chat: AngularClass.slack](http://angularclass.com/member-join/) or [Twitter: @AngularClass](https://twitter.com/AngularClass) * **I'm submitting a ...** [ ] bug report [x] feature request [ ] question about the decisions made in the repository * **Do you want to request a *feature* or report a *bug*?** Feature * **What is the cur…	nickppa	2017-01-04 05:22:17
1332	2017-01-04 05:22:17	Angular doesn't support TypeScript 2.1.4 and won't until Angular 4.x	d3viant0ne	2017-01-04 05:22:17
1331	2017-01-03 23:14:45	**Note: for support questions, please use one of these channels:** [Chat: AngularClass.slack](http://angularclass.com/member-join/) or [Twitter: @AngularClass](https://twitter.com/AngularClass) * **I'm submitting a ...** [ ] bug report [ ] feature request [x ] question about the decisions made in the repository * **Do you want to request a *feature* or report a *bug*?** Just asking a question... …	mdelgadov	2017-01-04 14:50:22
1331	2017-01-04 00:17:50	Tree shaking is all setup in master and there's nothing else you need to do. `tsconfig.webpack.json` is set to export ES2015 modules which is what Webpack 2 needs for tree shaking. The `vendor.ts` file has been removed and all packages from inside `node_modules` will automatically be tree shaken put into the vendor bundle. Note that tree shaking doesn't happen with CommonJS `require()` modules so…	colinskow	2017-01-04 14:50:22
1331	2017-01-04 14:50:21	beautiful, thanks and closed!	mdelgadov	2017-01-04 14:50:22
1331	2017-01-04 22:50:11	Very interesting. I have a theoretical question (because at the moment, tree-shaking documentation is impossibile to find on this planet :)), but I want to explain in a better way using a concrete example. For instance, I implemented tree shaking in a personal project and I'm able to run and navigate into my application. Very well! Before tree shaking, my vendor.ts was something like this: <S_COD…	Ks89	2017-01-04 14:50:22
1331	2017-01-07 07:01:56	@Ks89 you can put any global imports such as Boostrap into `app.module.ts`. Any imports that are parsed through your entry point that are inside `node_modules` will automatically be extracted into a vendor bundle. You no longer need to declare them manually in `vendor.ts` since the process is automatic.	colinskow	2017-01-04 14:50:22
1331	2017-01-07 15:15:19	@colinskow thank u, it's working :)	Ks89	2017-01-04 14:50:22
1330	2017-01-03 20:29:31	* **I'm submitting a ...** [ ] bug report [x] feature request [ ] question about the decisions made in the repository * **Do you want to request a *feature* or report a *bug*?** Feature * **What is the current behavior?** Build Times are high since we are compiling/linking/building all the vendor libs every time we start the application in dev mode. * **What is the expected behavior?** Build Time…	osdevisnot	2017-01-11 06:26:34
1330	2017-01-04 00:22:50	This would definitely be useful for the development build. However, it isn't ideal for the production build since tree shaking doesn't happen. [angular-webpack2-starter](https://github.com/qdouble/angular-webpack2-starter) has this working perfectly, so it is just a matter of copying the code and specifying the packages we need as DLLs. This will require us to move quite a bit of code out of `web…	colinskow	2017-01-11 06:26:34
1330	2017-01-04 00:50:50	@colinskow We need to be very careful with DLL's. It's a feature worth having for large scale projects but it will require a big refactor... We need to figure how how can we do it so people will opt-in and not get it by default... The other starter with DLL's is super complicated with one huge config that is very hard to understand... There's a balance...	shlomiassaf	2017-01-11 06:26:34
1330	2017-01-04 01:10:18	In short, yes we will add DLL support in the future but as stated above we will have to rewrite most of the webpack configs to provide the proper development experience & avoid causing headaches for those who have extended the starter. IMO if we are going to go through the trouble, we should probably implement it using something like webpack blocks & handle the opt in/out that way. Regardless of …	d3viant0ne	2017-01-11 06:26:34
1330	2017-01-04 10:29:02	> In short, yes we will add DLL support in the future but as stated above we will have to rewrite most of the webpack configs to provide the proper development experience Wait what @d3viant0ne? https://github.com/AngularClass/angular2-webpack-starter/tree/v6 I'm honestly confused by this repo. The V6 branch is based on https://github.com/qdouble/angular-webpack2-starter which is at the moment one…	fxck	2017-01-11 06:26:34
1330	2017-01-04 11:54:42	@fxck yep, the `angular2-preboot` is the further development of `V6`. Perhaps, I should update the `V6` with some of the things from mine repo, because it is a bit outdated.	katallaxie	2017-01-11 06:26:34
1330	2017-01-04 11:59:57	@katallaxie what I think you should do is organize effort with the other team members and collaborators(some of which apparently don't even know that branch exits) to get it to master, as it's clearly superior to what's currently on master. Perhaps even create an issue for the community feedback about (env)configs, naming conventions etc. Me having played around with it a bit(even though it was m…	fxck	2017-01-11 06:26:34
1330	2017-01-05 07:41:10	Good news, building on @abhishekisnot's pull request I've gotten this working in a way that doesn't require refactor and is highly unlikely to break any existing builds. The DLL packages must be specified manually in a config file, but anything not included there will simply fall back into the common chunks. I'm even working on a script that will intelligently update the DLLs when a dependent pac…	colinskow	2017-01-11 06:26:34
1330	2017-01-05 20:43:52	> I'm even working on a script that will intelligently update the DLLs when a dependent package changes. That sounds even more ambitious than what I was trying to target in my PR . Do you recommend me to look more into this considering you have it covered?	osdevisnot	2017-01-11 06:26:34
1330	2017-01-06 04:43:51	Done #1341. Let me know if you have any more suggestions @abhishekisnot. And thanks for your help, I did use your code as a starting point.	colinskow	2017-01-11 06:26:34
1330	2017-01-11 06:26:34	Resolving, DLL support landed in #1358	d3viant0ne	2017-01-11 06:26:34
1329	2017-01-03 00:48:42	* **I'm submitting a ...** [x] bug report [ ] feature request [ ] question about the decisions made in the repository * **Do you want to request a *feature* or report a *bug*?** Bug * **What is the current behavior?** 1. Getting error on npm i which says, "UNMET PEER DEPENDENCY webpack@2.2.0-rc.3" ![image](https://cloud.githubusercontent.com/assets/6245927/21598088/e1edf424-d17b-11e6-8aa3-f980ada…	plug-n-play	2017-01-03 07:47:53
1329	2017-01-03 07:47:53	1. yep, some packages are not yet updated to the recent release candidate 2. this is a standard behavior of webpack 2	katallaxie	2017-01-03 07:47:53
1328	2017-01-02 10:18:43	**Note: for support questions, please use one of these channels:** [Chat: AngularClass.slack](http://angularclass.com/member-join/) or [Twitter: @AngularClass](https://twitter.com/AngularClass) * **I'm submitting a ...** [X ] bug report [ ] feature request [ ] question about the decisions made in the repository * **Do you want to request a *feature* or report a *bug*?** Bug * **What is the curren…	WillooWisp
1328	2017-01-04 00:34:40	SourceMaps are disabled on purpose in production builds. They should work correctly on development builds. Let us know if that is not the case. To enable source maps on your production build make this one change: https://github.com/AngularClass/angular2-webpack-starter/pull/1299/files	colinskow
1328	2017-01-04 05:49:43	I am talking about development builds, that is why I wrote that I use npm run start:hmr. It is all really screwed up with debugging and breakpoints after AOT was introduced. Please help me find out what might have caused this since I am dependent on a working dev build with TypeScript debugging.	WillooWisp
1328	2017-01-04 06:42:16	**AoT compilation has nothing to do with development builds.** **The addition of the yarn.lock file has no effect on a project unless you are using yarn to install.** Given the differences in how yarn determines dependencies, I would either use npm or figure out the differences between what npm & yarn are installing. I would start by version locking every one of your deps / devdeps and go from th…	d3viant0ne
1328	2017-01-04 09:49:23	I will try to be more clear, it has nothing to do with AOT itself, I am not even using it, but since the release that you have flagged as version v5.2.0, where you introduced AOT support in the setup, debugging does not work in Chrome and Edge for example. If you simply test debugging in the commit before v5.2.0 and then test again with v5.2.0 you will see that sourcemaps (or something else) is b…	WillooWisp
1328	2017-01-04 09:49:58	And it has nothing to do with yarn or npm since I have tried both.	WillooWisp
1328	2017-01-04 14:44:33	I have now identified what is causing this. The change from module "commonjs" to "es2015" in compilerOptions (tsconfig.webpack.json) breaks the debugging support. I have now changed it back to commonjs and now it works again, what is the downside to this if any? Why the change to es2015 and why does that break debugging? Please update the config to work even for debugging scenarios.	WillooWisp
1328	2017-01-04 15:47:01	What version of node are you running in your dev environment?	d3viant0ne
1328	2017-01-04 17:33:55	@WillooWisp changing the module type to "es2015" enables tree shaking, which dramatically reduces the bundle size in production builds. Seems like it is related to this issue: https://github.com/webpack/webpack/issues/2145 They suggest changing `devtool` (in `config/webpack.dev.js`) to `eval-source-map`. It may be slightly slower, but breakpoints should work. (You should also experiment with diff…	colinskow
1328	2017-01-04 18:19:28	Node version is: v6.9.1	WillooWisp
1328	2017-01-04 18:20:13	Okay I see, tree-shaking is nice, so a separate config file for now then I guess.	WillooWisp
1328	2017-01-15 23:40:48	You can also use the `SourceMapDevToolPlugin` plugin <S_CODE_TOKEN> This worked for me	kclay
1328	2017-02-09 00:38:31	@WillooWisp I had the same issue but I switch from `devtool: 'cheap-module-source-map',` to `devtool: 'eval-source-map',` in `webpack.dev.js` and it's working!	vaudy
1328	2017-02-09 07:20:01	It may slow down builds slightly, but perhaps we should change this temporarily in master until webpack/webpack#2145 is fixed?	colinskow
1328	2017-02-09 13:03:50	Colinskow sure at least it's working, I didn't try all the option, perhaps you could validate and take the fastest	vaudy
1328	2017-02-09 16:08:49	finally I still have issues on the initial load, breakpoint's not break but If I click on a button, it breaks. this is still unusable.	vaudy
1328	2017-02-09 16:28:56	I tried all options and `devtool: 'source-map'` is working, but slower	vaudy
1328	2017-03-24 11:48:38	Looks like this is fixed in Webpack@2.3.0	bmayen
1327	2017-01-02 10:17:39	* **I'm submitting a ...** [ ] bug report * **Do you want to request a *feature* or report a *bug*?** Report a bug * **What is the current behavior?** After npm install and npm start/ npm run server. I get tons of errors such as these: ![image](https://cloud.githubusercontent.com/assets/8890603/21587421/30779966-d117-11e6-959b-57ab2e4df35c.png) * **If the current behavior is a bug, please provide…	weijyewang	2017-01-02 11:14:13
1327	2017-01-02 11:14:13	@weijyewang should fix that 35af1985c4ab9a9b4ed660bddbf9edad7eb3d74a	katallaxie	2017-01-02 11:14:13
1327	2017-01-02 11:15:01	So is this a revert to previous version of file?	lordgreg	2017-01-02 11:14:13
1327	2017-01-02 11:17:53	@lordgreg yep!	katallaxie	2017-01-02 11:14:13
1327	2017-01-02 15:14:31	thanks, but i still get the same error after applying the fix mentioned above	weijyewang	2017-01-02 11:14:13
1327	2017-01-02 15:21:52	Here's the error shown in the terminal after running npm start: ![image](https://cloud.githubusercontent.com/assets/8890603/21591791/3bb8ede0-d142-11e6-9c29-90d4cc2e15e2.png)	weijyewang	2017-01-02 11:14:13
1326	2017-01-02 09:30:54	* **What kind of change does this PR introduce?** Chore cleanup * **What is the current behavior?** Dedupe Plugin is [removed](https://github.com/webpack/webpack/commit/91cbb4c28879b7836c5105d9feac81bc2dfeb5ac) from webpack in [v2.2.0-rc.3](https://github.com/webpack/webpack/releases/tag/v2.2.0-rc.3), so there is no need to have it in configuration. * **What is the new behavior (if this is a feat…	halfzebra	2017-01-02 09:57:07
1325	2017-01-02 08:59:22	* **What kind of change does this PR introduce?** (Bug fix, feature, docs update, ...) Docs update * **What is the current behavior?** (You can also link to an open issue here) There is some obsolete information and one external link that uses google search engine as gateway by mistake * **What is the new behavior (if this is a feature change)?** External link fixed; app.ts renamed to app.compone…	opporancisis	2017-01-02 09:50:21
1324	2017-01-02 06:58:43	* **I'm submitting a ...** [x] bug report [ ] feature request [ ] question about the decisions made in the repository * **Do you want to request a *feature* or report a *bug*?** Bug * **What is the current behavior?** Getting error in console: Uncaught TypeError: __WEBPACK_IMPORTED_MODULE_19_zone_js_dist_long_stack_trace_zone__ is not a function at Object.<anonymous> (polyfills.bundle.js:7284) at…	plug-n-play	2017-01-02 11:14:50
1324	2017-01-02 07:01:03	Also getting the following warnings: [WDS] Warnings while compiling. polyfills.bundle.js:3667 asset size limit: The following asset(s) exceed the recommended size limit (250 kB). This can impact web performance. Assets: vendor.bundle.js (3.17 MB) polyfills.bundle.js (524 kB) warnings @ polyfills.bundle.js:3667 polyfills.bundle.js:3667 entrypoint size limit: The following entrypoint(s) combined as…	plug-n-play	2017-01-02 11:14:50
1324	2017-01-02 11:14:50	Duplicate https://github.com/AngularClass/angular2-webpack-starter/issues/1327	katallaxie	2017-01-02 11:14:50
1324	2017-01-09 18:40:59	So I looked at this post and the linked Duplicate issue. I am getting this error with all the warnings and I looked at the committed PR and my code and my polyfills.brower.ts is the exact same was what the PR is linked to but I still get all these warnings. So I am confused on how/why this is fixed/closed.	GenZodd	2017-01-02 11:14:50
1323	2017-01-02 04:15:15	Hi guys I am Cliff Lo from Hong Kong. I have modified Webpack a bit in order to compile .tsx files and it works now. So how can I contribute my code then?	clifflo	2017-01-02 11:16:50
1323	2017-01-02 11:16:50	Contributions to Webpack should go to [Webpack](https://github.com/webpack).	katallaxie	2017-01-02 11:16:50
1322	2017-01-02 01:43:28	* **What kind of change does this PR introduce?** (Bug fix, feature, docs update, ...) Docs update * **What is the current behavior?** (You can also link to an open issue here) Two links point to an old [material2 branch](https://github.com/AngularClass/angular2-webpack-starter/tree/material2) which no longer exists, so both links are broken. * **What is the new behavior (if this is a feature cha…	farazfazli	2017-01-02 09:50:55
1321	2017-01-02 01:09:14	This PR replaces the `angular-router-loader` with the `ng-router-loader` For more details read [here](https://github.com/shlomiassaf/ng-router-loader) @gdi2290	shlomiassaf	2017-01-05 21:58:46
1321	2017-01-04 00:53:21	Looks good to me. It would be nice if you had a test that fails with `angular-router-loader` but passes with `ng-router-loader` to show the difference. My main question is how committed you are to keeping your loader up-to-date as Angular evolves?	colinskow	2017-01-05 21:58:46
1321	2017-01-04 01:04:16	I'm all for supporting emerging libs & @shlomiassaf has other libs that are well maintained, his modal lib being the longest running iirc. As far as this particular library, I'm going to carve out some time in the morning to add it to a branch of an existing production application before actually reviewing. I like the idea and this certainly does solve an existing problem but It's one thing to be…	d3viant0ne	2017-01-05 21:58:46
1321	2017-01-04 01:22:20	It's running in a production app at work. I only built it because the angular-router-loader isn't really webpack friendly... It just don't work with AOT... Just look at the genDir defined in common, totally out of sync with the genDir in tscofig. compiled/src/app VS compiled Since it works you can rest assure something else won't once you get to different directory levels. This is just the smalle…	shlomiassaf	2017-01-05 21:58:46
1321	2017-01-05 01:02:38	It seems to load only a few lazy loaded modules. app.routes.ts <S_CODE_TOKEN> debug <S_CODE_TOKEN> Same config works with current master. Current master does not work win AOT + nested lazy loaded modules.	JonnyBGod	2017-01-05 21:58:46
1321	2017-01-05 02:00:50	@JonnyBGod Thanks for the feedback. Do you have a repo with that project so I can test on? From what I see it stops after 2 loadChildren changes, the 1st is the from `app.routes` the 2nd is nested. How many nested are they? I need to know the structure...	shlomiassaf	2017-01-05 21:58:46
1321	2017-01-05 02:51:43	@JonnyBGod Found the issue, greedy regex... will fix and udpate	shlomiassaf	2017-01-05 21:58:46
1321	2017-01-05 03:35:21	@JonnyBGod Please update to `ng-router-loader@1.0.1` in your project, it should solve it. Please update. Thanks! >Next change will be AST...	shlomiassaf	2017-01-05 21:58:46
1321	2017-01-05 03:42:51	@d3viant0ne @gdi2290 @colinskow I'v added some nested & multiple router samples ... The `+detail` module loads async and then has an aux route to another async loaded module (`+child-detail`) Also added the `barrel` module to show multiple async routes working... The `+barrel` module loads async and then has an aux route to another async loaded module (`+barrel-detail`) The barrel might be too mu…	shlomiassaf	2017-01-05 21:58:46
1321	2017-01-05 04:08:40	LGTM	gdi2290	2017-01-05 21:58:46
1321	2017-01-05 05:00:33	Now it is working great. Tested with 30+ lazy loaded nested modules.	JonnyBGod	2017-01-05 21:58:46
1321	2017-01-05 05:01:37	@JonnyBGod did it work?	shlomiassaf	2017-01-05 21:58:46
1321	2017-01-05 05:01:58	@JonnyBGod AOT as well?	shlomiassaf	2017-01-05 21:58:46
1321	2017-01-05 05:08:27	Yes sorry forgot to mentions AOT working fine as well with both async loaders: - "async-system" - "async-require"	JonnyBGod	2017-01-05 21:58:46
1321	2017-01-05 05:12:59	Thank you for the help!	shlomiassaf	2017-01-05 21:58:46
1321	2017-01-05 07:46:12	I do not own a windows machine but a friend is reporting to me that it is not working on windows. <S_CODE_TOKEN> The tests I reported above were all on macos	JonnyBGod	2017-01-05 21:58:46
1321	2017-01-05 15:56:27	Anyone in this thread have access to a windows machine to verify this functionality on Windoz ?	d3viant0ne	2017-01-05 21:58:46
1321	2017-01-05 17:41:52	Please do not merge until I verify this, thanks.	shlomiassaf	2017-01-05 21:58:46
1321	2017-01-05 18:43:50	Fixed now, tested on Win7, Node 6.9.3 <S_CODE_TOKEN> This win32 is also handled in `angular-router-loader` ([see code](https://github.com/brandonroberts/angular-router-loader/blob/master/src/utils.js#L59-L62)) Good for merging now. @JonnyBGod Is there any chance your friend can confirm, just in case?	shlomiassaf	2017-01-05 21:58:46
1321	2017-01-05 21:58:39	@shlomiassaf - I spun up a Windows VM, it works fine.	d3viant0ne	2017-01-05 21:58:46
1321	2017-01-19 19:58:56	@shlomiassaf I have 500+ lazy routes in my app and I have strange issues - it compiles fine, however when I run the project half of modules cannot be found (runtime error),. Here is how one of not working routes file look like: <S_CODE_TOKEN> These routes are inside lazily loaded module. All modules have correct paths and exist in their directories. However when I run and navigate throw them I ha…	pleerock	2017-01-05 21:58:46
1321	2017-01-19 20:13:02	@pleerock - Probably best opened in https://github.com/shlomiassaf/ng-router-loader	d3viant0ne	2017-01-05 21:58:46
1321	2017-01-19 21:07:12	@pleerock please follow the advice from @d3viant0ne and open in the `ng-router-loader` repository. While you do that please make sure to reference to a GitHub project which I can clone and reproduce myself. It's doesn't have to be 500+, just something that shows the same error. Some rule must apply here, on top of my head I can think of 5 different reasons, so I need something to debug. I will pu…	shlomiassaf	2017-01-05 21:58:46
1321	2017-01-20 12:33:54	I have the same problem as @pleerock, but on just 4 lazy routes. However, it happens only occasionally. Sometimes it works fine, sometimes it doesn't, without any changes to the source code. I couldn't find any consistent way to reproduce it. Perhaps when you have 500+ lazy routes you could reproduce it more easily.	pglazkov	2017-01-05 21:58:46
1321	2017-01-20 13:28:32	yeah I just reverted it back to `angular-router-loader` and it works fine now	pleerock	2017-01-05 21:58:46
1321	2017-01-20 17:15:33	@pleerock @pglazkov Thank you for your support, I guess. You probably don't understand the limitations `angular-router-loader` brings with it, if your webpack configuration is simple, yes it will works but it limits all of the goodies webpack provides... The problem itself probably relates to fact that `ng-router-loader` is asynchronous so it can use webpack to resolve paths. `angular-router-load…	shlomiassaf	2017-01-05 21:58:46
1321	2017-01-20 18:15:54	okay there may be some underlying problems with `angular-router-loader` but at least it works and does what I need. `ng-router-loader` just don't work and reason of bug isn't straightforward and very very strange. I have spend the whole day trying to debug things and try to fix it, and it cost me a lot. Once `ng-router-loader` fixes these issues I'll switch to it.	pleerock	2017-01-05 21:58:46
1321	2017-01-20 18:23:41	@pleerock I told you I will put the effort to fix this, just asked for some way to reproduce... Anyway, I think I know what's the issue. I won't bother with details but the root cause is not using AST to parse the file, this is something in my todo list... The actual problem is probably a race condition on the search/replace algo which is not the smartest but it didnt cause issues (till now) so I…	shlomiassaf	2017-01-05 21:58:46
1321	2017-01-20 18:24:29	BTW, i'm still trying to reproduce this... 50 modules by now and still not reproducing, racing bugs are like that...	shlomiassaf	2017-01-05 21:58:46
1321	2017-01-20 20:57:38	@pglazkov @pleerock - What node version are you using? - Are you using windows? I tried with 1000 ngModules and couldn't reproduce it... @pglazkov I saw that your application (with reference to this issue) is actually using the same setup as the starter... So the integration tests in Travis for this repository should fail from time to time.... @d3viant0ne is this the case? I'm really trying to ge…	shlomiassaf	2017-01-05 21:58:46
1321	2017-01-20 21:36:16	Yes, you should be able to restart the job Travis has issues with parallel execution for free OSS builds	d3viant0ne	2017-01-05 21:58:46
1321	2017-01-21 01:07:02	@shlomiassaf - I wonder if we are running into some sort of resource contention / race condition issue	d3viant0ne	2017-01-05 21:58:46
1321	2017-01-21 03:04:14	@pleerock @pglazkov Try version 2.1.0 It uses AST now so it should be a lot better. ## Remember to make sure to put `ng-router-loader` to run **after** `awesome-typescript-loader` I experimented with 2000 lazy modules. Root has 2 lazy loaded modules. 1 of them (Details) has 1001 lazy modules: ChildDetail and 1000 . ChildDetail has 1000 lazy modules inside of it. You can see it in [this branch](ht…	shlomiassaf	2017-01-05 21:58:46
1321	2017-01-21 03:47:27	@d3viant0ne The problem described by @pglazkov @pleerock fit's an issue that might happen with the older implementation (non AST). The old process used regex with replace to transform the code. On a module, if multiple lazy routes were set the old process had to take each and replace it. Before replacing we need to resolve the actual file, this is an async process. So since each "replace" is **as…	shlomiassaf	2017-01-05 21:58:46
1321	2017-01-21 04:02:33	@shlomiassaf I was not happening only on windows machines. I have been having theses errors from time to time. No pattern that I can see just some random modules lost during compile time. It happens in production, dev, aot. Most times work fine, some time fails, re run and its ok... Working with macOS, node 6. Will keep an eye with the 2.1.0 and will let you know if problem persists. Advise to le…	JonnyBGod	2017-01-05 21:58:46
1321	2017-01-21 04:13:02	Now I have another problem: <S_CODE_TOKEN> each routes included in this `AppRoutes` like this: <S_CODE_TOKEN> and each such route file is route definition file like this: <S_CODE_TOKEN> each of sub routes has its own lazy routes.	pleerock	2017-01-05 21:58:46
1321	2017-01-21 04:26:25	Getting same problem with 2.1.0 as @pleerock with following config: <S_CODE_TOKEN> <S_CODE_TOKEN>	JonnyBGod	2017-01-05 21:58:46
1321	2017-01-21 04:40:01	@pleerock solved it by changing the loaders order as in https://github.com/shlomiassaf/angular2-webpack-starter/blob/ng-router-loader-2000-lazy-modules/config/webpack.common.js#L102-L117	JonnyBGod	2017-01-05 21:58:46
1321	2017-01-21 04:56:09	ng-router-loader uses JavaScript AST analysis to find the loadChildren string. This is what it must come after the awesome typescript loader is done...	shlomiassaf	2017-01-05 21:58:46
1321	2017-01-21 04:57:58	@JonnyBGod what about the random fails?	shlomiassaf	2017-01-05 21:58:46
1321	2017-01-21 05:07:33	All good for now. But give it a few more days.	JonnyBGod	2017-01-05 21:58:46
1321	2017-01-21 10:30:22	thanks @JonnyBGod, @shlomiassaf looks like its working now	pleerock	2017-01-05 21:58:46
1321	2017-01-21 14:51:59	@shlomiassaf Sorry for a late reply. Here are the answers to your questions: - Node Version: 6.9.4 - Yes, I'm using Windows I would be glad to help with reproducing the issue, but, as I said before, I couldn't find any ways to reproduce it consistently. Indeed, it looks like some kind of race condition. I will try 2.1.0 for a few days and will let you know if it fixes the problem.	pglazkov	2017-01-05 21:58:46
1321	2017-01-21 15:08:33	@shlomiassaf As for why the integration tests in Travis for this repository don't fail from time to time, maybe that's because the e2e tests don't cover the lazy routes? As far as I can see, the e2e test just checks some stuff on the home page, but when the lazy routes are not compiled correctly the home page still loads and works fine, but there are runtime JS errors when routes are being pre-lo…	pglazkov	2017-01-05 21:58:46
1321	2017-01-23 21:18:13	@pglazkov Your project had 4 lazy routes and failed sometimes, since @pleerock had 500+ lazy routes and he approved the fix to be working I consider this issue closed... Let me know if otherwise.	shlomiassaf	2017-01-05 21:58:46
1321	2017-01-23 22:24:20	@shlomiassaf All good for me until now. Apparently it is fixed.	JonnyBGod	2017-01-05 21:58:46
1320	2017-01-01 17:59:42	Besides these changes, I also noticed that the file structure is actually outdated but I decided not do anything since there might be a plan for it.	ravenjohn	2017-01-01 18:10:20
1319	2016-12-31 15:47:14	Hello lovely humans, [npm-run-all](https://www.npmjs.com/package/npm-run-all) just published its new version 4.0.0. <table> <tr> <th align=left> State </th> <td> Update :rocket: </td> </tr> <tr> <th align=left> Dependency </td> <td> npm-run-all </td> </tr> <tr> <th align=left> New version </td> <td> 4.0.0 </td> </tr> <tr> <th align=left> Type </td> <td> devDependency </td> </tr> </table> This ver…	greenkeeperio-bot	2017-01-01 10:47:50
1318	2016-12-31 09:17:14	* **What kind of change does this PR introduce?** (Bug fix, feature, docs update, ...) Changes the unit test implementation as to be more compliant with the Angular 2 Docs. Needs further discussion. * **What is the current behavior?** (You can also link to an open issue here) Not thus compliant unit testing. * **What is the new behavior (if this is a feature change)?** Compliant unit testing. * *…	katallaxie	2017-01-01 12:37:54
1318	2016-12-31 12:44:49	We should work on that, as seen in the one example.	katallaxie	2017-01-01 12:37:54
1317	2016-12-31 06:15:42		rogueRabbit	2016-12-31 08:31:54
1316	2016-12-30 23:09:29	* **I'm submitting a ...** [x] bug report [ ] feature request [ ] question about the decisions made in the repository * **What is the current behavior?** Running npm run build:aot nothing is compiled. And this command throws an error: "./node_modules/.bin/ngc" -p tsconfig.webpack.json Error: Error encountered resolving symbol values statically. Calling function 'RouterModule', function calls are …	Phmager	2016-12-31 13:51:12
1316	2016-12-31 01:11:30	@Phmager I don't understand your description. The repository works but you make some changes that does not. Please provide some code sample... I think it's a support issue or something. Note that you cant use lambda function (or non exported symbols) where a symbol is needed (by the compiler) For example a factory provider can't use a lambda function, it must use a function that was **exported** …	shlomiassaf	2016-12-31 13:51:12
1316	2016-12-31 09:32:46	You are right, it is a support issue. When I clone the repository it is working. When I apply the AOT commit to my own repository I get that error: Error: Error encountered resolving symbol values statically. Calling function 'RouterModule', function calls are not supported. Consider replacing the function or lambda with a reference to an exported function, resolving symbol DetailModule in ./src/…	Phmager	2016-12-31 13:51:12
1316	2016-12-31 12:34:29	The AoT compiler is very sensitive and there are code styles that won't work. See "AoT Don'ts" in the README. These issues don't have anything to do with this Starter repo and belong under @angular/compiler-cli.	colinskow	2016-12-31 13:51:12
1316	2016-12-31 22:04:14	@Phmager it may help you out to look at the changes I had to make to make this repository compatible with AoT. Basically you cannot have default exports, and you need to use the string version of `loadChildren` in the router definitions. https://github.com/AngularClass/angular2-webpack-starter/commit/c597344107dfd81530106aaf8f072b9b9a26871f#diff-15e96909d26305ab86756a9d68100c27	colinskow	2016-12-31 13:51:12
1315	2016-12-30 16:16:18	* **I'm submitting a ...** [X] bug report [ ] feature request [ ] question about the decisions made in the repository * **What is the current behavior?** ![image](https://cloud.githubusercontent.com/assets/5938428/21607455/4c693b92-d1c7-11e6-9731-7afc15c6b5f0.png) **npm start** fails after **npm install** due to cannot find modules sockjs-client and strip-ansi * **What is the expected behavior?**…	lorenlew	2017-01-03 13:13:38
1314	2016-12-30 10:54:47	**Note: for support questions, please use one of these channels:** [Chat: AngularClass.slack](http://angularclass.com/member-join/) or [Twitter: @AngularClass](https://twitter.com/AngularClass) * **I'm submitting a ...** [ ] bug report [ ] feature request [x] question about the decisions made in the repository * **Do you want to request a *feature* or report a *bug*?** How to add aot with less/sc…	doxiaodong	2016-12-30 11:12:11
1314	2016-12-30 11:12:11	fixed	doxiaodong	2016-12-30 11:12:11
1313	2016-12-30 05:44:06	**Note: for support questions, please use one of these channels:** [Chat: AngularClass.slack](http://angularclass.com/member-join/) or [Twitter: @AngularClass](https://twitter.com/AngularClass) * **I'm submitting a ...** [ ] bug report [ ] feature request [ ] question about the decisions made in the repository * **Do you want to request a *feature* or report a *bug*?** * **What is the current beh…	foxjazz	2016-12-30 09:04:08
1313	2016-12-30 09:04:08	😢	katallaxie	2016-12-30 09:04:08
1312	2016-12-29 17:48:20	Hello lovely humans, [ts-node](https://www.npmjs.com/package/ts-node) just published its new version 2.0.0. <table> <tr> <th align=left> State </th> <td> Update :rocket: </td> </tr> <tr> <th align=left> Dependency </td> <td> ts-node </td> </tr> <tr> <th align=left> New version </td> <td> 2.0.0 </td> </tr> <tr> <th align=left> Type </td> <td> devDependency </td> </tr> </table> This version is **no…	greenkeeperio-bot	2017-01-01 10:47:39
1311	2016-12-29 14:49:21	* **I'm submitting a ...** [X] bug report [ ] feature request [ ] question about the decisions made in the repository * **What is the current behavior?** The app launches with the aforementioned error ("Uncaught Error: Cannot find module "C:\"") coming up. I've tried pinning typescript to v2.1.1, didn't help me, My Issue is as following: Module not found: Error: Can't resolve 'C:\' in 'C:\Users\D…	danbachar
1310	2016-12-29 09:54:33	**Note: for support questions, please use one of these channels:** [Chat: AngularClass.slack](http://angularclass.com/member-join/) or [Twitter: @AngularClass](https://twitter.com/AngularClass) * **I'm submitting a ...** [x] bug report [ ] feature request [ ] question about the decisions made in the repository * **What is the current behavior?** I am currently adjusting my code for the AOT compil…	BkSouX
1310	2016-12-29 18:44:57	@BkSouX , This is a SCSS file referenced in a component's `styleUrls`, right? Please give more info...	shlomiassaf
1310	2016-12-29 18:46:24	I can only guess since there's not a lot of information... But it looks like you're trying to load a global scss file from within a component styleUrls... right?	shlomiassaf
1310	2016-12-30 09:43:54	@shlomiassaf : You are correct, this happens also in my case, the scss files are being loaded directly through the component's styleUrls. An Idea would be to configure the `test: /\.scss$/` rule to work with `"extract-text-webpack-plugin": "^2.0.0-beta.4",` so we can extract css files into the components' dirs and change our `templateUrl` reference to point to this?	feddyups
1310	2016-12-31 01:26:03	@feddyups No, `test: /\.scss$/` is to generic, it will take all SCSS files and send them to the header. There are 2 types of stylesheets in an angular 2 application - Global styles (goes to head) - Component styles (live within the component) Each component has a `ViewEncapsulation` property that defines the interaction of the styles so it's important to have SCSS files stay within the component.…	shlomiassaf
1309	2016-12-29 01:36:30	* **I'm submitting a ...** bug report * **What is the current behavior?** When running tests while using a getter for `ModuleWithProviders` (e.g: `forRoot()`) an exception is thrown: `TypeError: Cannot convert undefined or null to object` Running build/dev (`npm run start`) works without an error. Reproduce: - Create a file `test.module.ts` in `app` folder. - Paste this code: <S_CODE_TOKEN> - Ope…	shlomiassaf	2016-12-29 02:05:16
1309	2016-12-29 02:05:16	Sorry guys, this error happens when using `istanbul-instrumenter-loader@1.2.0`. Tried to verify PR #1297 and it was left there. Good thing I found it... it passed the tests.	shlomiassaf	2016-12-29 02:05:16
1308	2016-12-28 22:41:14	Hello lovely humans, [script-ext-html-webpack-plugin](https://www.npmjs.com/package/script-ext-html-webpack-plugin) just published its new version 1.3.5. <table> <tr> <th align=left> State </th> <td> Failing tests :rotating_light: </td> </tr> <tr> <th align=left> Dependency </td> <td> script-ext-html-webpack-plugin </td> </tr> <tr> <th align=left> New version </td> <td> 1.3.5 </td> </tr> <tr> <th…	greenkeeperio-bot	2017-01-01 10:44:42
1307	2016-12-28 22:28:44	Enhancing AOT support from #885 #1298 ... @d3viant0ne @colinskow @qdouble **What is the current behavior?** (You can also link to an open issue here) When using AOT compilation, `@Component` templates (HTML, CSS, SCSS, etc...) are not running through the webpack loader chain. Development output might not be the same as AOT output. For example, CSS that goes through `postCSS` processing (autoprefi…	shlomiassaf	2016-12-29 00:11:25
1307	2016-12-28 22:53:12	lol amazing	gdi2290	2016-12-29 00:11:25
1307	2016-12-28 22:54:59	@gdi2290 Your fault. got me excited about AOT then my SCSS -> postCSS chain wouldn't work...	shlomiassaf	2016-12-29 00:11:25
1307	2016-12-28 23:08:37	@shlomiassaf any idea why there is a ci error?	gdi2290	2016-12-29 00:11:25
1307	2016-12-28 23:11:44	@gdi2290 Something in node 5... <S_CODE_TOKEN> i'll check in my local setup, I have v5	shlomiassaf	2016-12-29 00:11:25
1307	2016-12-28 23:22:39	@gdi2290 ok, my bad... I forgot to `require('reflect-metadata');`, it's in 6 not in 5 Will fix and post.	shlomiassaf	2016-12-29 00:11:25
1307	2017-02-15 13:22:58	@shlomiassaf this is awesome, thx a lot	tsm91	2016-12-29 00:11:25
1306	2016-12-28 19:11:25	* **I'm submitting a ...** [x] bug report [ ] feature request [ ] question about the decisions made in the repository * **What is the current behavior?** <S_CODE_TOKEN> and <S_CODE_TOKEN> do not work with angular2 HTML5 mode. When your test asks for a route other than root it get a 404 error: <S_CODE_TOKEN> * **What is the expected behavior?** * **Other information** https://github.com/indexzero/…	JonnyBGod
1306	2017-02-21 13:48:35	Same here, would be nice if http-server is dropped and something with pushState would be used instead	Chuvisco88
1305	2016-12-28 17:52:34	* **I'm submitting a ...** [X] bug report [X] feature request [ ] question about the decisions made in the repository * **Do you want to request a *feature* or report a *bug*?** This is both a bug submission and a feature request as a solution. * **What is the current behavior?** awesome-typescript-loader incorrectly transpiles **const enum** * **What is the expected behavior?** awesome-typescrip…	ZenSoftware	2016-12-28 20:37:41
1305	2016-12-28 20:37:41	This cannot be replicated with the starter. Using examples from [Enums](https://www.typescriptlang.org/docs/handbook/enums.html) produces expected results.	katallaxie	2016-12-28 20:37:41
1305	2016-12-29 02:46:04	It is fine that this is closed. I thought you should be warned that this behavior does exist for some particular configurations. Which configurations... who knows. ^_^ Cheers my friend @katallaxie	ZenSoftware	2016-12-28 20:37:41
1305	2016-12-29 03:55:30	it would be great if someone can reproduce the error otherwise it's just an awesome-ts side-effect that we can't account for and ts-loader is too slow	gdi2290	2016-12-28 20:37:41
1304	2016-12-28 00:50:38	In production apps it is a bad practice to inline large CSS files to Javascript, as it can slow initial page load and cause unstyled HTML to flicker. This PR adds the ability to put SASS or CSS files in the `./src/styles` directory, import them into a module, and they will generate an external CSS file on production builds. On dev builds they are imported using the `style-loader` to support hot m…	colinskow	2017-01-05 03:01:58
1304	2016-12-28 23:41:56	@colinskow I used a different take on this. I used a convention to identify global SCSS files: `some-style.global.scss` Then a loader: <S_CODE_TOKEN> > The component SCSS loader must also `exclude: [/\.global\.scss$/],` Now all `*.global.scss` files are set in the head. This is of course not a separate file for styles but it differentiates between global and component local styles. Now, for havin…	shlomiassaf	2017-01-05 03:01:58
1304	2016-12-29 01:56:52	The order of the CSS will be the order the files were imported. I've created a styles directory where all the external styles will originate, and I think we should leave it to the developer to choose a convention. They are not scattered around the project, except for the Angular component styles which are inlined with the JS. I library like Bootstrap can be imported by putting a file in the style…	colinskow	2017-01-05 03:01:58
1304	2017-01-04 00:43:25	@d3viant0ne it doesn't appear we have any disagreements with this PR. @shlomiassaf suggests using the naming convention `*.global.scss` for external stylesheets, but I believe this is not necessary with everything in the `src/styles` directory. I suggest we merge this so I can start working on other enhancements like DLLs without having to rebase.	colinskow	2017-01-05 03:01:58
1304	2017-01-04 01:16:53	1.) Rebase it. 2.) As far as conventions go, they are much like words in scrabble. `Common Use` In this case, I think it would be best to not enforce conventions on people. If a developer wants to do something like @shlomiassaf is suggesting, they can extend the project as they see fit. The most common way I have seen / used in regards to scss and 3rd party styles would be to use `@import` in som…	d3viant0ne	2017-01-05 03:01:58
1304	2017-01-04 23:06:52	Rebase completed.	colinskow	2017-01-05 03:01:58
1303	2016-12-27 22:28:39	Just cloned the starter and i'm stuggling to get bootstrap 3 (css and js) and jquery running. I'm not interested in sass stuff: just simple bootstrap and jquery. Previously on our project we used Angular-CLI and importing bootstrap and in the angular-cli.json we simply had to add (after a `proper npm install bootstrap jquery --save`): <S_CODE_TOKEN> But here, with "raw" webpack, i'm lost. **All t…	blackholegalaxy
1303	2016-12-28 11:19:19	Toward the top of `./src/app.app.module.ts`: To import CSS: `import 'bootstrap/dist/css/boostrap.min.css'` To import JS: Follow instructions here: https://github.com/AngularClass/angular2-webpack-starter/issues/696#issuecomment-226442566 After #1304 is merged you will be able to directly import Bootstrap SASS files, customize the variables, and Webpack will automatically generate an external CSS …	colinskow
1303	2016-12-28 20:39:44	I would recommend to extract all critical css to a css file outside of the module. It will allow to use it for anything that is also necessary for loading screens etc. I usually extract everything to a `critical.scss` and have this above the fold.	katallaxie
1303	2016-12-29 12:42:26	I got bootstrap styles to work, but the glyphicons just wont show (I see a square).	gviligvili
1303	2017-01-03 21:57:14	same question for recent v5.2.0 Release. @colinskow you referenced comment [#696](https://github.com/AngularClass/angular2-webpack-starter/issues/696#issuecomment-226442566), but in there's also use of non existing vendor.ts. Is there any current, v5.2.0 compatible guide to easily integrate jquery+bootstrap (3.3.7 or 4) into this Seed?	basst314
1303	2017-01-04 00:36:19	@basst314 `vendor.ts` is no longer necessary. Just skip it. All dependencies inside `node_modules` will automatically be extracted to the vendor chunk without you having to specify them.	colinskow
1303	2017-01-04 20:43:59	using [ng2-bootstrap](http://valor-software.com/ng2-bootstrap) as described in [angular2-webpack-starter/wiki/How-to-use-Bootstrap-3-and-Sass-and-ng2-bootstrap](https://github.com/AngularClass/angular2-webpack-starter/wiki/How-to-use-Bootstrap-3-and-Sass-and-ng2-bootstrap) worked for me now.	dhoffi
1303	2017-01-31 18:50:38	@colinskow so we juste have to install bootstrap and jquery and the js files for both will automatically be included? As stated by @blackholegalaxy Angular-CLI provide simple styles and script part in angular-cli.json which is somehow translated in webpack instruction. I'm quite surprised angular class started doesn't provide such a simple way to include external css and js. The same question as …	psaussure
1303	2017-01-31 19:33:17	We do support external stylesheets. Follow these instructions: https://github.com/AngularClass/angular2-webpack-starter#external-stylesheets To import JQuery and Bootstrap JS follow the instructions here (but just JavaScript instructions, ignore stylesheets.) https://github.com/ghillert/angular2-webpack-starter-bootstrap Most people tend to use Angular 2 specific Bootstrap plugins instead of the …	colinskow
1303	2017-01-31 19:39:20	Ok thanks for resources. But if we need any other JS file it could be convenient to be able to import it in the js bundled produced by webpack. For example, how can I include bootstrap-fileinput JS or any JS bootstrap/jquery plugin? Angular-CLI achieved to simpli list the file in the proper section of their conf file. I found it simple. But I don't want to use angular-cli packages. Just pointing …	psaussure
1303	2017-02-01 16:01:01	If the JS library doesn't export a global to `window` just import it into your project wherever you need it. If it needs to be a global, then follow instructions on the second link I gave you above.	colinskow
1302	2016-12-27 15:53:40	`npm i @types/lodash --save-dev` `npm i lodash --save` when i import lodash in my code `import * as _ from "lodash";` `_` is empty - what i'm doing wrong?	brud	2017-01-01 17:08:21
1302	2016-12-28 12:48:57	I am also facing the same issue.	jindalrohit	2017-01-01 17:08:21
1302	2016-12-28 15:28:56	This works for me. The only thing I did differently was install them in the opposite order: <S_CODE_TOKEN> then <S_CODE_TOKEN> After that I just modified **src/app/home/home.component.ts** by adding: <S_CODE_TOKEN> and use it: <S_CODE_TOKEN>	markpritchett	2017-01-01 17:08:21
1302	2016-12-28 20:42:31	@brud make it explicit and include the @types in `tsconfig.json`. Also, try to delete caches e.g. `.awcache`. Are there any errors?! Which versions are you using?!	katallaxie	2017-01-01 17:08:21
1302	2016-12-29 06:42:42	@markpritchett - Thank you. It's working now.	jindalrohit	2017-01-01 17:08:21
1302	2017-01-01 17:08:21	@markpritchett 🥇	katallaxie	2017-01-01 17:08:21
1301	2016-12-27 14:34:43	Trying to use the new AOT I get a weird behaviour with `@angular/material` The error says: <S_CODE_TOKEN> Basically the `MaterialModule` is undefined so calling `MaterialModule.forRoot()` causes the error. My imports are as usual: <S_CODE_TOKEN> Looking at the generated code shows something interesting: <S_CODE_TOKEN> Material is the only module that is left intact. I'm not using AOT compilation,…	shlomiassaf	2016-12-27 15:14:35
1301	2016-12-27 14:40:45	Looks like the Material got some of the objects set, some undefined. ![image](https://cloud.githubusercontent.com/assets/5377501/21501723/f80c2de4-cc52-11e6-8466-a5827b4cf5b4.png) Has a strong tree shaking smell :) Something cut the webpack process in the middle, maybe cyclic deps?	shlomiassaf	2016-12-27 15:14:35
1301	2016-12-27 15:03:24	Update: Removing the `CommonsChunkPlugin` for `vendor` didn't help, still same result...	shlomiassaf	2016-12-27 15:14:35
1301	2016-12-27 15:05:31	Ok, getting closer... `import { MaterialModule } from '@angular/material/module';` Works... the material exports?	shlomiassaf	2016-12-27 15:14:35
1301	2016-12-27 15:12:41	Ok, more clues... This is the material `index.js` file: <S_CODE_TOKEN> this is the `@angular/core` index file: <S_CODE_TOKEN> It looks like the setup can't handle **wildcard exports** Changing the `index.js` file of `@angular/material` to: <S_CODE_TOKEN> (using only the module....) ###Everything works! Property names minified as well. Here's an interesting point: Changing only the material module…	shlomiassaf	2016-12-27 15:14:35
1301	2016-12-27 15:14:15	This is a problem with the Material / Webpack, not the seed or configuration https://github.com/angular/material2/issues/2401 Roll back to alpha.11-3	d3viant0ne	2016-12-27 15:14:35
1300	2016-12-25 14:28:19	* **What kind of change does this PR introduce?** (Bug fix, feature, docs update, ...) Just a rename	stevenjob	2016-12-27 14:00:23
1300	2016-12-26 20:44:13	Also default needs to be removed because it is incompatible with the AoT compiler. https://github.com/AngularClass/angular2-webpack-starter/pull/1298/files#diff-15e96909d26305ab86756a9d68100c27L25 I agree that `DetailModule` is a better name. If the maintainers agree I can add a commit to my PR. The link to the module in `app.routes.ts` also needs to be updated.	colinskow	2016-12-27 14:00:23
1300	2016-12-27 03:31:01	@stevenjob / @colinskow - I'll merge yours as it is, then Steven can rebase & rename the component as discussed above.	d3viant0ne	2016-12-27 14:00:23
1300	2016-12-27 10:10:14	👍	katallaxie	2016-12-27 14:00:23
1300	2016-12-27 13:51:51	Done 👍	stevenjob	2016-12-27 14:00:23
1299	2016-12-24 17:43:04	* **What kind of change does this PR introduce?** (Bug fix, feature, docs update, ...) Bug fix: sourcemaps are no longer enabled by default in the UglifyJS Webpack plugin. * **What is the current behavior?** (You can also link to an open issue here) No source maps are generated in a production build. * **What is the new behavior (if this is a feature change)?** Source maps are correctly generated…	colinskow	2016-12-25 03:27:53
1299	2016-12-25 03:27:53	@colinskow - See #1241 This is not something that should be on by default but opt in should a developer choose or need to push production sourcemaps.	d3viant0ne	2016-12-25 03:27:53
1299	2016-12-25 03:31:16	As an alternative, An off by default configurable flag would be fine if the idea is to not have to deal with overwriting the config setting. i.e `--sourcemaps` on the build call like env.	d3viant0ne	2016-12-25 03:27:53
1298	2016-12-24 14:13:42	This PR adds AoT support using the `ngc` compiler. `@ngtools/webpack` still has many flaws, but this setup is working perfectly. `npm install` and then `npm run ci` to fully test both AoT and JIT builds. - upgraded Angular to ~2.4.1 - added AoT compile script - fixed AoT incompatible code in app - enabled Webpack 2 tree shaking by specifying ES2015 module output - e2e testing script launches its …	colinskow	2016-12-27 12:01:43
1298	2016-12-24 14:17:26	wicked!	samvloeberghs	2016-12-27 12:01:43
1298	2016-12-24 14:37:10	Restart the build jobs one at a time. Travis often hangs with concurrent builds.	colinskow	2016-12-27 12:01:43
1298	2016-12-25 03:29:13	@colinskow - I'll take a look at this in the morning. //cc @gdi2290 @katallaxie should also take a look	d3viant0ne	2016-12-27 12:01:43
1298	2016-12-25 03:38:03	FYI - I restarted both the travis builds	d3viant0ne	2016-12-27 12:01:43
1298	2016-12-25 06:14:55	@d3viant0ne `tsconfig.webpack.json` is correctly named. This is used by `awesome-typescript-loader` to run dev, production, and aot builds. It uses the es2015 module format in order to enable tree shaking. Karma and other node libraries can't deal with es2015 modules and must use commonjs. That is why I forked the file. One for Webpack's internal use. The other for everything else.	colinskow	2016-12-27 12:01:43
1298	2016-12-25 09:15:18	re: `json config` misinterpreted the intent, makes sense.	d3viant0ne	2016-12-27 12:01:43
1298	2016-12-25 20:45:57	I've got another incoming commit on this PR to reduce bundle size and enable automatic tree shaking of the vendors bundle.	colinskow	2016-12-27 12:01:43
1298	2016-12-25 21:12:03	The AoT build was including lots of unnecessary files so I added a commit which automatically extracts imports from `node_modules` into the vendors module and tree shakes them. This cuts the output bundle size in less than half. Previously there was no tree shaking of vendor imports. I also added the Webpack Bundle Analyzer plugin and made it accessible by setting the command line flag `--env.ana…	colinskow	2016-12-27 12:01:43
1298	2016-12-26 07:29:18	eagerly waiting for this PR to be merged.	tsawan	2016-12-27 12:01:43
1298	2016-12-26 22:09:54	Awesome work, you should also add a script for: npm run start:aot. And how can one import bootstrap 4 with that changed logic for referencing vendors?	Phmager	2016-12-27 12:01:43
1298	2016-12-27 00:20:59	@katallaxie not all Angular apps are compatible with AoT so I wouldn't want to break people's builds by setting it as default. The idea is to add features without making breaking changes. As mentioned above @ngtools/webpack is still unstable and I wasn't able to get it to work with this repo. But when they work out the bugs it is the best way to go with Webpack. The BundleAnalyzerPlugin adds 5.5m…	colinskow	2016-12-27 12:01:43
1298	2016-12-27 00:25:39	@Phmager AoT is more for production builds. Since the NGC compiler is running separately from Webpack it may not play well with the dev server. The new vendor referencing logic is that anything from `node_modules` that you import into your project will be automatically pulled into the vendor bundle. You don't have to do anything. For Bootstrap I would import at the top of your main app module fil…	colinskow	2016-12-27 12:01:43
1298	2016-12-27 03:13:25	@katallaxie - AOT should not be the default for `prod` for exactly what @colinskow stated, it breaks things. After a developer has his application running stable on AoT, he or she can default it to AoT in their project. We should be enabling features in a starter, not mandating them. Given the commitment required to create a large application published AoT, this is a feature that should be off by…	d3viant0ne	2016-12-27 12:01:43
1298	2016-12-27 03:17:07	I do on the other hand agree about @katallaxie's comment in regards to the BundleAnalyzerPlugin, It's trivial to add and would suggest this be transfered to Wiki instructions & not added to the seed directly ( it's big ). We get basic bundle analysis via Webpack RC, if people want all the bells & whistles they can add `BundleAnalyzerPlugin`	d3viant0ne	2016-12-27 12:01:43
1298	2016-12-27 10:07:27	@colinskow I get your point. Though, I believe it should be considered best practice to have AoT and deviate from that. So, if you have an application, that for what ever reasons, doesn't work with AoT then you can disable it. But I would see it the other way around. As regarding to `@ngtools/webpack`, I had doubts some months ago, that's why it wasn't in the `aot` branch. Though, I see it as the…	katallaxie	2016-12-27 12:01:43
1298	2016-12-27 10:13:07	@d3viant0ne Because we had some deps fixed, we should take care of them now. We should also update `webpack` to `2.2.0-rc.2` and `webpack-dev-server` to `2.2.0-rc.0`. As for the bundle analysis.	katallaxie	2016-12-27 12:01:43
1298	2016-12-30 00:45:41	do we wanna update readme because the vendor file is gone ? btw, why do we remove vendor entry point ? Because of tree shaking ? But there is actually not much change. The parsed size of new main (808.11k) ~= main (9.04k) + vendor (799.6k).	maxisam	2016-12-27 12:01:43
1297	2016-12-23 18:01:47	* **What kind of change does this PR introduce?** (Bug fix, feature, docs update, ...) Bug fix for https://github.com/AngularClass/angular2-webpack-starter/issues/1117 https://github.com/AngularClass/angular2-webpack-starter/issues/1283 * **What is the current behavior?** (You can also link to an open issue here) Fails to load source maps and generate coverage with latest versions of `istanbul-in…	sshev	2017-01-30 10:45:25
1297	2016-12-29 00:01:55	Do not merge, SEE #1309	shlomiassaf	2017-01-30 10:45:25
1297	2016-12-29 02:07:03	@sshev @d3viant0ne This is a tricky one... any clues?	shlomiassaf	2017-01-30 10:45:25
1296	2016-12-23 16:29:54	Hello lovely humans, [istanbul-instrumenter-loader](https://www.npmjs.com/package/istanbul-instrumenter-loader) just published its new version 1.2.0. <table> <tr> <th align=left> State </th> <td> Update :rocket: </td> </tr> <tr> <th align=left> Dependency </td> <td> istanbul-instrumenter-loader </td> </tr> <tr> <th align=left> New version </td> <td> 1.2.0 </td> </tr> <tr> <th align=left> Type </t…	greenkeeperio-bot	2017-01-01 12:52:45
1295	2016-12-23 13:40:04	* **What kind of change does this PR introduce?** (Bug fix, feature, docs update, ...) docs update. * **What is the current behavior?** (You can also link to an open issue here) material2 link error. page not found. * **What is the new behavior (if this is a feature change)?** change link with https://github.com/angular/material2 * **Other information**:	ysqi	2017-01-01 17:02:30
1295	2016-12-23 13:44:47	@ysqi - change `branch` to `library`	d3viant0ne	2017-01-01 17:02:30
1295	2016-12-23 14:38:17	library branch?	ysqi	2017-01-01 17:02:30
1295	2016-12-23 15:12:21	No, there is no `material2` branch in this repo anymore which is what that documentation was originally referencing. <S_CODE_TOKEN>	d3viant0ne	2017-01-01 17:02:30
1295	2017-01-01 17:02:30	🎱	katallaxie	2017-01-01 17:02:30
1294	2016-12-23 08:32:21	**Note: for support questions, please use one of these channels:** [Chat: AngularClass.slack](http://angularclass.com/member-join/) or [Twitter: @AngularClass](https://twitter.com/AngularClass) * **I'm submitting a ...** [x] bug report [ ] feature request [ ] question about the decisions made in the repository * **Do you want to request a *feature* or report a *bug*?** Bug * **What is the current…	WillooWisp	2016-12-23 09:06:10
1294	2016-12-23 09:06:10	TypeScript 2.1.x isn't supported by Angular 2.x. You will have to wait until Angular 4.x	d3viant0ne	2016-12-23 09:06:10
1294	2016-12-23 10:48:29	Can you explain what you mean with "TypeScript isn't supported by Angular 2.x"? TypeScript is the preferred language when writing Angular 2 apps. Since the async / await is compiled to es5 JavaScript code with the use of a polyfill containing a correctly implemented Promise it should work, or at least I thought so. Please explain why Angular 2 is a specific problem for this scenario, compared to …	WillooWisp	2016-12-23 09:06:10
1294	2016-12-23 13:04:06	Can't see any real info about that it should not work, only some specific cases. I do use TypeScript 2.1.4 together with Angular 2.2.4 and it works great. The problem is the zone promise class being used and cannot be switched out. That promise does not work in conjunction with async / await.	WillooWisp	2016-12-23 09:06:10
1294	2016-12-23 13:09:11	There are other threads around that topic as well. The general consensus is it's not supported and won't be for a while. If you choose to push past what is in Angular's package.json you are in uncharted waters. Async/Await is a cool feature and i'm sure i'll be leveraging it in another 6 months when it has robust support. You could create an issue over at Angular but i'm all but positive they are…	d3viant0ne	2016-12-23 09:06:10
1293	2016-12-23 06:46:19	Hello lovely humans, [tslint](https://www.npmjs.com/package/tslint) just published its new version 4.2.0. <table> <tr> <th align=left> State </th> <td> Update :rocket: </td> </tr> <tr> <th align=left> Dependency </td> <td> tslint </td> </tr> <tr> <th align=left> New version </td> <td> 4.2.0 </td> </tr> <tr> <th align=left> Type </td> <td> devDependency </td> </tr> </table> This version is **not c…	greenkeeperio-bot	2017-01-01 10:45:01
1292	2016-12-23 01:23:48	Hello lovely humans, [rxjs](https://www.npmjs.com/package/rxjs) just published its new version 5.0.2. <table> <tr> <th align=left> State </th> <td> Update :rocket: </td> </tr> <tr> <th align=left> Dependency </td> <td> rxjs </td> </tr> <tr> <th align=left> New version </td> <td> 5.0.2 </td> </tr> <tr> <th align=left> Type </td> <td> dependency </td> </tr> </table> This version is **not covered** …	greenkeeperio-bot	2016-12-28 16:30:22
1292	2016-12-28 16:30:22	Already done.	colinskow	2016-12-28 16:30:22
1291	2016-12-22 11:33:46	I m getting error on making dist of my project npm ERR! Linux 4.4.0-53-generic npm ERR! argv "/usr/bin/nodejs" "/usr/bin/npm" "run" "build:prod" npm ERR! node v6.9.1 npm ERR! npm v4.0.2 npm ERR! missing script: build:prod npm ERR! npm ERR! If you need help, you may report this error at: npm ERR! https://github.com/npm/npm/issues npm ERR! Please include the following file with any support request:…	anandangular	2017-01-01 17:03:20
1290	2016-12-22 11:01:03	Hello lovely humans, [webpack-merge](https://www.npmjs.com/package/webpack-merge) just published its new version 2.0.0. <table> <tr> <th align=left> State </th> <td> Update :rocket: </td> </tr> <tr> <th align=left> Dependency </td> <td> webpack-merge </td> </tr> <tr> <th align=left> New version </td> <td> 2.0.0 </td> </tr> <tr> <th align=left> Type </td> <td> devDependency </td> </tr> </table> Th…	greenkeeperio-bot	2017-01-01 12:45:06
1289	2016-12-22 10:56:57	npm ERR! Linux 4.4.0-53-generic npm ERR! argv "/usr/bin/nodejs" "/usr/bin/npm" "run" "build:prod" npm ERR! node v6.9.1 npm ERR! npm v4.0.2 npm ERR! missing script: build:prod npm ERR! npm ERR! If you need help, you may report this error at: npm ERR! <https://github.com/npm/npm/issues> npm ERR! Please include the following file with any support request: npm ERR! /opt/lampp/htdocs/angular/angular2-…	anandangular	2017-01-12 01:12:12
1289	2017-01-12 01:09:02	Did you run: npm run build:prod and does the following line appear in the scripts section of your package.json file? "build:prod": "npm run clean:dist && webpack --config config/webpack.prod.js --progress --profile --bail",	glendaviesnz	2017-01-12 01:12:12
1289	2017-01-12 01:12:12	No, he didn't	d3viant0ne	2017-01-12 01:12:12
1288	2016-12-22 00:23:35	Hello lovely humans, [karma-webpack](https://www.npmjs.com/package/karma-webpack) just published its new version 1.8.1. <table> <tr> <th align=left> State </th> <td> Update :rocket: </td> </tr> <tr> <th align=left> Dependency </td> <td> karma-webpack </td> </tr> <tr> <th align=left> New version </td> <td> 1.8.1 </td> </tr> <tr> <th align=left> Type </td> <td> devDependency </td> </tr> </table> Th…	greenkeeperio-bot	2017-01-01 12:53:00
1287	2016-12-21 20:25:47	* **I'm submitting a ...** [ ] bug report [ ] feature request [X ] question about the decisions made in the repository Still trying to wrap my head around some of this but this was the first start I have seen where the solution still uses # in the URL. Is there a reason that still has to be used? One of the nice things about Angular2 is that we no longer had to deal with # in the URL. Seems there…	GenZodd	2016-12-21 22:46:37
1287	2016-12-21 22:46:37	Just change the `LocationStrategy` to [PathLocationStrategy](https://angular.io/docs/ts/latest/api/common/index/PathLocationStrategy-class.html). You can use `moduleId` see here: [Component Relative Paths](https://angular.io/docs/ts/latest/cookbook/component-relative-paths.html).	katallaxie	2016-12-21 22:46:37
1287	2016-12-21 23:53:29	Cool. Thanks for the quick response. That helped educate me.	GenZodd	2016-12-21 22:46:37
1286	2016-12-21 10:53:21	Hey guys, I have a weird problem with initial load after I build the app for production. I have a huge gap between loading all assets, below you can see that gap... At first, it loads all js files which is okay, but then comes that gap and then loads all SVG's and images... Do you know maybe what's the problem there? ![load](https://cloud.githubusercontent.com/assets/7289406/21386640/06c8ed42-c77…	kresogalic8
1286	2016-12-27 14:02:22	This isn't by any chance a public project I can go look at is it?	d3viant0ne
1286	2016-12-27 19:26:42	Hm no it isn't. But did you have those issues before? This is a really big issue for me because it's a huge app and load time is really important. Is there any chance to share that with you somewhere?	kresogalic8
1286	2016-12-27 19:52:16	I asked only because application performance can be effected by a huge number of variables and thus is extremely difficult to trouble shoot without being able to dig into the code / build. I'm happy to help but without code to look at there really isn't anything someone could do besides guess.	d3viant0ne
1286	2016-12-27 20:28:41	Yes, you're totally right... I will inspect more and see what's there that maybe affect on load time.	kresogalic8
1286	2016-12-29 03:57:08	if you can reproduce it in a repo then we can help otherwise there is nothing we can do	gdi2290
1286	2017-03-22 02:08:34	I got exactly the same problem... But on Mobile Device it loads really much longer than in Desktop. I Upload a test version: http://mywebexile.devmonkeys.de/#/blog	BamiGorengo
1285	2016-12-21 08:44:09	This dependency is only used from webpack * **What kind of change does this PR introduce?** (Bug fix, feature, docs update, ...) Dependencies management optimization * **What is the current behavior?** (You can also link to an open issue here) Now assets-webpack-plugin dependency is in "dependencies" section of the package.json. * **What is the new behavior (if this is a feature change)?** assets…	opporancisis	2017-01-01 12:52:28
1284	2016-12-20 18:14:34	Hello lovely humans, [zone.js](https://www.npmjs.com/package/zone.js) just published its new version 0.7.4. <table> <tr> <th align=left> State </th> <td> Update :rocket: </td> </tr> <tr> <th align=left> Dependency </td> <td> zone.js </td> </tr> <tr> <th align=left> New version </td> <td> 0.7.4 </td> </tr> <tr> <th align=left> Type </td> <td> dependency </td> </tr> </table> This version is **not c…	greenkeeperio-bot	2017-01-01 10:47:00
1283	2016-12-20 04:59:23	**Note: for support questions, please use one of these channels:** [Chat: AngularClass.slack](http://angularclass.com/member-join/) or [Twitter: @AngularClass](https://twitter.com/AngularClass) * **I'm submitting a ...** [x] bug report [ ] feature request [ ] question about the decisions made in the repository * **Do you want to request a *feature* or report a *bug*?** bug * **What is the current…	battmanz	2017-01-01 17:10:13
1283	2016-12-20 14:50:57	It seems that it's a problem with the library karma-remap-coverage : https://github.com/sshev/karma-remap-coverage/issues/12 You have to force the remap-istanbul library version to 0.8.1 (maybe 0.8.0) in your package.json as a workaround : <S_CODE_TOKEN>	vtabary	2017-01-01 17:10:13
1283	2016-12-20 17:04:51	@vtabary Thanks for your reply! I got it working with 0.8.0. I got a different error with 0.8.1.	battmanz	2017-01-01 17:10:13
1283	2016-12-20 17:15:25	@vtabary Just worked for me too with 0.8.0 Thank you so much!	kaisinter	2017-01-01 17:10:13
1283	2016-12-26 21:11:23	I did a npm install remap-istanbul which installed @0.8.4 and all worked without errors for 'npm run test'	JoelParke	2017-01-01 17:10:13
1283	2017-01-01 17:10:13	Should work with current `master` now.	katallaxie	2017-01-01 17:10:13
1282	2016-12-19 18:32:38	Hello lovely humans, [zone.js](https://www.npmjs.com/package/zone.js) just published its new version 0.7.3. <table> <tr> <th align=left> State </th> <td> Update :rocket: </td> </tr> <tr> <th align=left> Dependency </td> <td> zone.js </td> </tr> <tr> <th align=left> New version </td> <td> 0.7.3 </td> </tr> <tr> <th align=left> Type </td> <td> dependency </td> </tr> </table> This version is **not c…	greenkeeperio-bot	2017-01-01 10:47:08
1281	2016-12-19 13:40:36	* **What kind of change does this PR introduce?** (Bug fix, feature, docs update, ...) Bug fix * **What is the current behavior?** (You can also link to an open issue here) Latest version of karma-remap-coverage cause following error: <S_CODE_TOKEN> * **What is the new behavior (if this is a feature change)?** Comes back to the latest stable behavior. * **Other information**:	sielay	2017-01-01 13:03:44
1281	2017-01-01 13:03:43	🥇	katallaxie	2017-01-01 13:03:44
1280	2016-12-18 14:00:34	Hello lovely humans, [webpack-merge](https://www.npmjs.com/package/webpack-merge) just published its new version 1.1.2. <table> <tr> <th align=left> State </th> <td> Update :rocket: </td> </tr> <tr> <th align=left> Dependency </td> <td> webpack-merge </td> </tr> <tr> <th align=left> New version </td> <td> 1.1.2 </td> </tr> <tr> <th align=left> Type </td> <td> devDependency </td> </tr> </table> Th…	greenkeeperio-bot	2017-01-01 10:47:17
1279	2016-12-18 01:12:43	**Note: for support questions, please use one of these channels:** [Chat: AngularClass.slack](http://angularclass.com/member-join/) or [Twitter: @AngularClass](https://twitter.com/AngularClass) * **I'm submitting a ...** [X ] bug report [ ] feature request [ ] question about the decisions made in the repository report a *bug*?** <S_CODE_TOKEN> * **What is the current behavior?** Fresh git clone f…	smirciat	2016-12-18 05:04:56
1279	2016-12-18 05:04:56	process.env.PORT was resolving to a string '8080' instead of a number.	smirciat	2016-12-18 05:04:56
1279	2017-01-10 11:04:49	You wrote the issue but I don't find a solution	Disput	2016-12-18 05:04:56
1278	2016-12-17 23:51:58	Hello, I'm Angular2 beginner and I'm fighting with an issue for that last few days and still cant figure out how to do it. I've checked all issues and I couldn't find any information. I've installed your app and everything is working well. So, my issue is: 1. I'm trying to set global SCSS (in the root or /scss ) file outside of my components and tell Webpack to compile it. So how to do this? 2. T…	venelinn	2016-12-20 16:05:37
1278	2016-12-20 16:05:37	Solved by adding my global scss in app.component!	venelinn	2016-12-20 16:05:37
1277	2016-12-17 08:10:52	* **I'm submitting a ...** [x] bug report [ ] feature request [ ] question about the decisions made in the repository * **What is the current behavior?** You read through the README as far "Run tests", try it and then assume that's run all the tests. So I went to add a failing e2e test and then was briefly surprised and confused that the test code had all passed. * **What is the expected behavior…	dickon	2016-12-17 14:12:24
1277	2016-12-17 14:12:24	@dickon - `npm run test` is intended to just run the karma suite. For the e2e tests, you need to run some sort of server for Protractor to execute against. In a CI environment, that requires additional commands prior to the execution of the e2e tests. The same is applicable for running the test watcher during active development, where you normally don't want to be running an e2e suite which can i…	d3viant0ne	2016-12-17 14:12:24
1276	2016-12-16 17:01:18	Hello lovely humans, [tslint](https://www.npmjs.com/package/tslint) just published its new version 4.1.1. <table> <tr> <th align=left> State </th> <td> Update :rocket: </td> </tr> <tr> <th align=left> Dependency </td> <td> tslint </td> </tr> <tr> <th align=left> New version </td> <td> 4.1.1 </td> </tr> <tr> <th align=left> Type </td> <td> devDependency </td> </tr> </table> This version is **not c…	greenkeeperio-bot	2017-01-01 12:44:26
1275	2016-12-16 12:38:37	* **What kind of change does this PR introduce?** (Bug fix, feature, docs update, ...) * **What is the current behavior?** (You can also link to an open issue here) * **What is the new behavior (if this is a feature change)?** * **Other information**:	gviligvili	2016-12-16 12:41:55
1274	2016-12-16 09:49:46	**Note: for support questions, please use one of these channels:** [Chat: AngularClass.slack](http://angularclass.com/member-join/) or [Twitter: @AngularClass](https://twitter.com/AngularClass) * **I'm submitting a ...** [ ] bug report [ ] feature request [ ] question about the decisions made in the repository * **Do you want to request a *feature* or report a *bug*?** * **What is the current beh…	baliyadav	2017-01-01 17:09:46
1274	2016-12-16 09:49:53	Design is not showing on the browser. text is displaying but design not displaying and not throwing any error. i have tried to attached image so that u can better understand the issue what i am facing.but unable to add image.	baliyadav	2017-01-01 17:09:46
1274	2017-01-01 17:09:46	You would have to uploaded to an external service, or place it in a repo. As you follow the guide, the starter should appear as testet.	katallaxie	2017-01-01 17:09:46
1273	2016-12-15 01:05:35	* **I'm submitting a ...** [x] bug report [x] helpful hint [ ] feature request [ ] question about the decisions made in the repository * **What is the current behavior?** Not your fault, but doesn't work under WSL bash because `node-macaddress` makes an as-yet unsupported system call to `os.networkInterfaces()`: > ERROR in ./~/css-loader!./src/app/app.component.css > Module build failed: Error: E…	dao
1272	2016-12-14 16:11:27	bug report report a *bug* After typescript 2.0.6 the build process stuck at loading js. No debug error happens but seems infinite burning CPU. Stuck point: Project is running at http://localhost:8888/ webpack output is served from / Content not from webpack is served from xxxxxxxx 404s will fallback to /index.html 67% building modules 1165/1226 modules 61 active ... No debug log and nothing diffe…	vincent-cm	2016-12-14 18:44:09
1272	2016-12-14 18:44:09	angular2 doesn't support typescript 2.1.x until angular4	gdi2290	2016-12-14 18:44:09
1272	2016-12-14 21:30:22	what angular4 mean? Since this project (#1252) has recently upgraded to typescript 2.1.1 so it seems support angular2 as well.	vincent-cm	2016-12-14 18:44:09
1272	2017-03-24 16:28:34	lo has entendido! LOL	aparraga	2016-12-14 18:44:09
1271	2016-12-13 17:39:30	* **What kind of change does this PR introduce?** (Bug fix, feature, docs update, ...) * **What is the current behavior?** (You can also link to an open issue here) * **What is the new behavior (if this is a feature change)?** * **Other information**:	AdamMankowski	2016-12-13 17:40:23
1270	2016-12-13 15:14:13	It's correcting to use [file] instead [name] in order to support work together with ExtractTextPlugin souremaps Inspired by: https://github.com/webpack/extract-text-webpack-plugin/issues/119#issuecomment-181584004	gilhanan	2017-01-05 05:25:31
1270	2017-01-05 04:10:56	SGTM	gdi2290	2017-01-05 05:25:31
1269	2016-12-13 15:12:53	**Note: for support questions, please use one of these channels:** [Chat: AngularClass.slack](http://angularclass.com/member-join/) or [Twitter: @AngularClass](https://twitter.com/AngularClass) * **I'm submitting a ...** [ x ] bug report [ ] feature request [ ] question about the decisions made in the repository * **Do you want to request a *feature* or report a *bug*?** bug * **What is the curre…	oli-ver
1269	2016-12-14 10:45:44	Following a post of @Bariyard in https://github.com/jtangelder/sass-loader/issues/285 I changed the loaders as follows: { test: /\.scss$/, loaders: ['raw-loader', 'sass-loader'] }, { test: /\.(woff2?|ttf|eot|svg)$/, loader: 'url?limit=10000' }, Now the CSS seems to work, but the components do not work in terms of JavaScript (Dropdowns do not open, etc.)	oli-ver
1269	2016-12-20 08:39:23	I had to add the ng2-bootstrap modules to app.module.ts. It works now. I edited the wiki post: https://github.com/AngularClass/angular2-webpack-starter/wiki/How-to-use-Bootstrap-3-and-Sass-and-ng2-bootstrap/ee7bbbbbde1632947d98989e980377dd3dc11e4e	oli-ver
1269	2016-12-20 11:20:14	I have to reopen the issue. Changing the loaders breaks the fonts of bootstrap. The loaders suggested by @ghillert did not work. If I add them the following error message is shown when starting: 404s will fallback to /index.html 69% building modules 977/978 modules 1 active ...k-starter\src\app\app.component.scssTypeError: Path must be a string. Received undefined at assertPath (path.js:7:11) at …	oli-ver
1268	2016-12-13 08:24:02	* **What kind of change does this PR introduce?** (Bug fix, feature, docs update, ...) * **What is the current behavior?** (You can also link to an open issue here) * **What is the new behavior (if this is a feature change)?** * **Other information**: update	laskoli	2016-12-27 03:32:56
1267	2016-12-13 06:04:04	I´d like to add some missing sentences in the wiki topic "How to include jQuery": 1.) Use the following import to include JQuery: import * as jQuery from 'jquery'; 2.) Put the ProvidePlugin into the file webpack.common.js This is a generally thing in my opinion: The 2 sentences are understandable clear to everone who is "into it". But for me it took some "time`n google" to find it out.	zeitlupe	2017-01-01 17:11:29
1267	2017-01-01 17:11:29	Please, create a [PR](https://help.github.com/articles/creating-a-pull-request/) with your desired changes.	katallaxie	2017-01-01 17:11:29
1266	2016-12-13 04:38:07	* **What kind of change does this PR introduce?** (Bug fix, feature, docs update, ...) 1. per #1265 Nitrous is no longer available. I have removed it and added a deploy section that includes Netlify. 2. Added a [Netlify button](https://www.netlify.com/blog/2016/11/29/introducing-the-deploy-to-netlify-button/) for easy deployment * **Other information**: When you click on a “Deploy to Netlify” but…	bdougie	2016-12-29 03:58:01
1265	2016-12-13 04:25:41	**Note: for support questions, please use one of these channels:** [Chat: AngularClass.slack](http://angularclass.com/member-join/) or [Twitter: @AngularClass](https://twitter.com/AngularClass) * **I'm submitting a ...** [x] bug report [ ] feature request [x] question about the decisions made in the repository * **Do you want to request a *feature* or report a *bug*?** [Nitrous](https://www.nitro…	bdougie	2017-01-24 20:35:54
1265	2017-01-24 20:15:08	This can probably be closed now that #1266 has been merged.	seiyria	2017-01-24 20:35:54
1264	2016-12-13 03:30:44	* **I'm submitting a ...** [X] bug report [ ] feature request [ ] question about the decisions made in the repository * **Do you want to request a *feature* or report a *bug*?** Bug * **What is the current behavior?** `helpers.root('D:\\path'); Will give you `D:\current_path\D:\path` This will make the webpack fail on emitting. * **What is the expected behavior?** Handle a windows root path provi…	jsgoupil
1263	2016-12-13 01:18:33	Hello lovely humans, [rxjs](https://www.npmjs.com/package/rxjs) just published its new version 5.0.1. <table> <tr> <th align=left> State </th> <td> Update :rocket: </td> </tr> <tr> <th align=left> Dependency </td> <td> rxjs </td> </tr> <tr> <th align=left> New version </td> <td> 5.0.1 </td> </tr> <tr> <th align=left> Type </td> <td> dependency </td> </tr> </table> This version is **not covered** …	greenkeeperio-bot	2016-12-28 16:30:38
1262	2016-12-13 00:58:59	Hello lovely humans, [rxjs](https://www.npmjs.com/package/rxjs) just published its new version 5.0.0. <table> <tr> <th align=left> State </th> <td> Update :rocket: </td> </tr> <tr> <th align=left> Dependency </td> <td> rxjs </td> </tr> <tr> <th align=left> New version </td> <td> 5.0.0 </td> </tr> <tr> <th align=left> Type </td> <td> dependency </td> </tr> </table> This version is **not covered** …	greenkeeperio-bot	2016-12-28 16:30:49
1261	2016-12-11 10:12:55	I expect to see materials branch which is promised in readme file. Where is it..? I mean guys can you please insure that this would be a starter, not a confusion pack..? There's tons of stress to make this work. Also as your AngularClass contains completely different code from presented here. There's no way to learn Angular faster then just to go completely from scratch, because everything is mes…	holms	2016-12-11 19:03:28
1261	2016-12-11 17:58:40	It was deleted https://github.com/AngularClass/angular2-webpack-starter/issues/1199 , To add material see this gist: https://gist.github.com/romelgomez/106625de08bbf68a2ca2b5c8aa93dcc8	romelgomez	2016-12-11 19:03:28
1261	2016-12-11 18:00:13	@romelgomez thank you, this is incredible nice development of webstarter.. through gist.. :)	holms	2016-12-11 19:03:28
1261	2016-12-11 19:03:28	@romelgomez And results i've got is this: <S_CODE_TOKEN> I have no idea what i'm doing in here anymore, this is not a starter, it's bullshit which complicates life more than anything else i've tried in my life.. I've added all the stuff you've wrote.. I have no stamina anymore to solve this crap, I'm moving to react.js	holms	2016-12-11 19:03:28
1261	2017-01-02 02:43:23	@romelgomez Thanks, that worked. Could we add the gist to the wiki and link to the wiki entry instead of linking a branch that does not exist anymore? Would be convenient for new users.	boldtrn	2016-12-11 19:03:28
1261	2017-01-09 01:24:30	@boldtrn sure, here is the wiki, https://github.com/AngularClass/angular2-webpack-starter/wiki/How-to-include-Material	romelgomez	2016-12-11 19:03:28
1260	2016-12-11 07:55:25	Hello lovely humans, [webpack-merge](https://www.npmjs.com/package/webpack-merge) just published its new version 1.1.1. <table> <tr> <th align=left> State </th> <td> Update :rocket: </td> </tr> <tr> <th align=left> Dependency </td> <td> webpack-merge </td> </tr> <tr> <th align=left> New version </td> <td> 1.1.1 </td> </tr> <tr> <th align=left> Type </td> <td> devDependency </td> </tr> </table> Th…	greenkeeperio-bot	2017-01-01 12:44:41
1259	2016-12-11 05:38:40	**Note: for support questions, please use one of these channels:** [Chat: AngularClass.slack](http://angularclass.com/member-join/) or [Twitter: @AngularClass](https://twitter.com/AngularClass) * **I'm submitting a ...** question about the decisions made in the repository * **Do you want to request a *feature* or report a *bug*?** Requesting to raise a pull request. It may be a minor patch; but w…	keith-pinto	2017-01-07 16:59:44
1259	2016-12-30 13:42:10	I believe the reason was to facilitate compatibility with older versions of NodeJS, this matters because it isn't being transpiled by TypeScript. That said, the code style is abysmal. Assigning to a parameter is a terrible practice and also completely unnecessary.	aluanhaddad	2017-01-07 16:59:44
1259	2017-01-06 18:46:28	It works, but not good coding. If somebody can re-write this in a better way that works with Node 5 then go for it!	colinskow	2017-01-07 16:59:44
1258	2016-12-10 13:34:46	support ssh prototal address for depolying to github pages	inchingorg	2017-01-02 02:45:18
1257	2016-12-09 17:01:47	**Note: for support questions, please use one of these channels:** [Chat: AngularClass.slack](http://angularclass.com/member-join/) or [Twitter: @AngularClass](https://twitter.com/AngularClass) * **I'm submitting a ...** In the Wiki Page, it directs me here to submit a request for a new page. Not sure which one this falls under. [ ] bug report [ ] feature request [ ] question about the decisions …	utd1878	2017-01-01 17:07:55
1257	2017-01-01 17:07:55	`-g` on npm installs the deps in the global space. Your have to call it without, and decide to have it as dev `-D` or prod `-S` dependency.	katallaxie	2017-01-01 17:07:55
1256	2016-12-09 13:42:56	Hello lovely humans, [karma-jasmine](https://www.npmjs.com/package/karma-jasmine) just published its new version 1.1.0. <table> <tr> <th align=left> State </th> <td> Failing tests :rotating_light: </td> </tr> <tr> <th align=left> Dependency </td> <td> karma-jasmine </td> </tr> <tr> <th align=left> New version </td> <td> 1.1.0 </td> </tr> <tr> <th align=left> Type </td> <td> devDependency </td> </…	greenkeeperio-bot	2017-01-01 13:05:40
1255	2016-12-09 13:24:38	If one throws a deliberate Error in the component submitState function the whole application restarts/reloads in the browser. I'm not sure if this is by design? And if it is what is the correct way to handle errors so that the whole app doesn't restart? [See my paste for the console output.](http://pastebin.com/k8RBK3Ht) To duplicate simply throw an Error in the submitState() in home component.	ktersius
1255	2017-01-20 12:00:13	I see this is particularly on the submitState method so it must have something todo with from (ngSubmit)? If you throw an error in a normal click method app doesn't restart. Any ideas of this behavior?	ktersius
1254	2016-12-09 11:34:41	Hello lovely humans, [webpack-merge](https://www.npmjs.com/package/webpack-merge) just published its new version 1.1.0. <table> <tr> <th align=left> State </th> <td> Update :rocket: </td> </tr> <tr> <th align=left> Dependency </td> <td> webpack-merge </td> </tr> <tr> <th align=left> New version </td> <td> 1.1.0 </td> </tr> <tr> <th align=left> Type </td> <td> devDependency </td> </tr> </table> Th…	greenkeeperio-bot	2017-01-01 12:53:31
1253	2016-12-08 17:59:31	I'm submitting a ...** [x ] bug report [ ] feature request [ ] question about the decisions made in the repository * **Do you want to request a *feature* or report a *bug*?** I just got fresh copy of "angular2-webpack-starter" and trying to "npm run e2e" and getting this error. I searched for the issue in the issues and found it was previously reported and there were changes made, but it still se…	abhissha	2016-12-10 00:36:39
1253	2016-12-09 22:23:17	This issue can be closed. This issue was related with issue earlier reported #1249 . I had uncommented new ForkCheckerPlugin() in webpack.common.js, which was recommended by the user with previously same issue. After I used the resolution from issue #1249, this issue no longer appears.	abhissha	2016-12-10 00:36:39
1252	2016-12-08 15:15:46	* **What kind of change does this PR introduce?** (Bug fix, feature, docs update, ...) Chore - Work around for `awesome-typescript-loader` issue. - Relavent issue: https://github.com/s-panferov/awesome-typescript-loader/issues/293 Relates to #1249	d3viant0ne	2016-12-08 15:20:47
1251	2016-12-08 11:59:26	* **I'm submitting a ...** [x] bug report [ ] feature request [ ] question about the decisions made in the repository * **What is the current behavior?** On npm start I get errors ![err](https://cloud.githubusercontent.com/assets/3727523/21009238/375bc9b4-bd4e-11e6-85ba-4e27ffadee78.png) * **If the current behavior is a bug, please provide the steps to reproduce and if possible a minimal demo of …	trsh	2016-12-08 15:22:21
1251	2016-12-08 12:15:14	double of #1249	bonaventoora	2016-12-08 15:22:21
1251	2016-12-08 12:38:24	@bonaventoora lol, I was an hour late	trsh	2016-12-08 15:22:21
1251	2016-12-08 15:22:21	Closing - Duplicate of #1249 for which the workaround has already been merged into master.	d3viant0ne	2016-12-08 15:22:21
1250	2016-12-08 10:50:48	**Note: for support questions, please use one of these channels:** [Chat: AngularClass.slack](http://angularclass.com/member-join/) or [Twitter: @AngularClass](https://twitter.com/AngularClass) * **I'm submitting a ...** [ ] bug report [ ] feature request [ ] question about the decisions made in the repository * **Do you want to request a *feature* or report a *bug*?** * **What is the current beh…	baliyadav	2016-12-08 15:22:16
1250	2016-12-08 11:13:00	I am having the same issue. I have tried it with node version 7.2.1 ,6.9 and 6.3.1.	eimranashraf	2016-12-08 15:22:16
1250	2016-12-08 11:45:43	Same issue . node version 6.9.1 , npm version 4.0.3	itayJoseph	2016-12-08 15:22:16
1250	2016-12-08 12:14:28	double of #1249	bonaventoora	2016-12-08 15:22:16
1250	2016-12-08 15:22:16	Closing - Duplicate of #1249 for which the workaround has already been merged into master.	d3viant0ne	2016-12-08 15:22:16
1249	2016-12-08 10:45:03	**Note: for support questions, please use one of these channels:** [Chat: AngularClass.slack](http://angularclass.com/member-join/) or [Twitter: @AngularClass](https://twitter.com/AngularClass) * **I'm submitting a ...** [x] bug report [ ] feature request [ ] question about the decisions made in the repository * **Do you want to request a *feature* or report a *bug*?** I did a fresh checkout of a…	Bengreen
1249	2016-12-08 11:10:57	I am having the same issue. I have tried it with node version 7.2.1 ,6.9 and 6.3.1.	eimranashraf
1249	2016-12-08 11:47:18	Same issue . node version 6.9.1 , npm version 4.0.3	itayJoseph
1249	2016-12-08 12:45:28	Seems like it is not a problem with webpack-starter but with ts 2.1.4. Relevant [issue on awesome-typescript-loader repo](https://github.com/s-panferov/awesome-typescript-loader/issues/293)	bonaventoora
1249	2016-12-08 13:02:51	This boilerplate seems to work with pinned 2.1.1 v typescript	trsh
1249	2016-12-08 15:23:55	TypeScript is pinned in master to the latest working version. Keeping this issue open until we can pick up a `2.1.4` compliant version of `awesome-typescript-loader`	d3viant0ne
1249	2016-12-08 17:20:31	After googling this for a bit, I found this: https://github.com/s-panferov/awesome-typescript-loader/issues/190 - for me, clearing cache and changing package.json's typescript dependency from "^2.0.6" to "2.0.10" worked. The app builds and runs now.	kheiligh
1249	2016-12-12 03:40:48	In addition to @d3viant0ne 's [commit](https://github.com/AngularClass/angular2-webpack-starter/commit/6193e308f29c82f3cbda4395f487a111a10f7e48#diff-b9cfc7f2cdf78a7f4b91a753d10865a2) of 9-Dec, I had to set `"@angular/forms": "2.2.1"` (use to be `^2.2.1`, which brought me `v2.3.0`). As I forked `angular2-webpack-starter` before [that commit](https://github.com/AngularClass/angular2-webpack-starter…	AKlaus
1249	2016-12-12 11:39:13	Can confirm, modifiying my `package.json` to `"typescript": "2.1.1"` resolved the issue. I'm using `"awesome-typescript-loader": "2.2.4"` for my angular 2.3.0 project. After modifying the `package.json`, I deleted the node_modules folder then ran `npm cache clean` and finally `npm install`. All is working fine now.	dannypule
1249	2016-12-12 19:50:13	@dannypule and the same for me: <S_CODE_TOKEN>	kolkov
1249	2016-12-13 12:35:33	+1 package.json <S_CODE_TOKEN> Error log when compiling: <S_CODE_TOKEN>	PCASME
1249	2016-12-13 13:43:58	I have found what causes this problem in my case: If I understand correctly, they filter out the character `!` from path, but `!` is legal character in Windows path. https://github.com/angular/angular-cli/issues/3529#issuecomment-266737336	kolkov
1249	2016-12-14 18:39:03	Pinning typescript to v2.1.1 in package.json worked for me too. Thanks.	stoovm
1249	2016-12-20 19:11:40	So started with ng-book2 for Angular and cannot even do the App Works! because of this stuff	hoektoe
1249	2016-12-29 11:59:28	Pinning typescript to v2.1.1 didn't help me. My error is as following: Module not found: Error: Can't resolve 'C:\' in 'C:\Users\Dan\Desktop\angular2-webpack-starter-master' my package.json: { "name": "angular2-webpack-starter", "version": "5.1.1", "description": "An Angular 2 Webpack Starter kit featuring Angular 2 (Router, Http, Forms, Services, Tests, E2E, Coverage), Karma, Protractor, Jasmine…	danbachar
1249	2017-01-02 14:14:51	It worked for me by pinning typescript to `2.1.1` in `package.json` with node `5.6.0` and npm `3.6.0`.	laguiz
1249	2017-01-14 12:49:03	change typescript version to 2.1.1 or 2.0.10 in package.json. It worked for me node 6.9.4 and npm 4.0.5	havart
1248	2016-12-08 09:34:49	Now I see the file name remains unchanged if only main script has been edited. However I see cloudflare/browser cache is causing issues, I do not know why. Maybe file remains the same but content is different? I'm thinking to change to random file name anyway so that no cache will be used.	naivefun
1248	2016-12-09 10:27:47	As far as I remember in production build vendor name is appended file hash, so that should help in that case. Dev builds should not be run on productions, as they lack the glory of tree shaking and uglification. This behavior is produced by WebpackMd5Hash plugin.	karolmie1
1248	2016-12-09 16:14:43	@naivefun - There are quite a few ways to implement cache busting. I personally roll with something like this but I also have a moderately complex caching setup between my app, docker containers & nginx. <S_CODE_TOKEN> Point being, this is one of those things that is really dependent on exactly what you are trying to achieve and how you are setup. Any way it goes, you will need `WebpackMd5Hash` a…	d3viant0ne
1247	2016-12-08 01:02:23	Hello lovely humans, [protractor](https://www.npmjs.com/package/protractor) just published its new version 4.0.12. <table> <tr> <th align=left> State </th> <td> Failing tests :rotating_light: </td> </tr> <tr> <th align=left> Dependency </td> <td> protractor </td> </tr> <tr> <th align=left> New version </td> <td> 4.0.12 </td> </tr> <tr> <th align=left> Type </td> <td> devDependency </td> </tr> </t…	greenkeeperio-bot	2016-12-08 15:25:09
1246	2016-12-07 23:15:21	Hello lovely humans, [imports-loader](https://www.npmjs.com/package/imports-loader) just published its new version 0.7.0. <table> <tr> <th align=left> State </th> <td> Update :rocket: </td> </tr> <tr> <th align=left> Dependency </td> <td> imports-loader </td> </tr> <tr> <th align=left> New version </td> <td> 0.7.0 </td> </tr> <tr> <th align=left> Type </td> <td> devDependency </td> </tr> </table>…	greenkeeperio-bot	2016-12-08 15:25:14
1245	2016-12-07 19:55:05	**Note: for support questions, please use one of these channels:** [Chat: AngularClass.slack](http://angularclass.com/member-join/) or [Twitter: @AngularClass](https://twitter.com/AngularClass) * **I'm submitting a ...** [x ] bug report [ ] feature request [ ] question about the decisions made in the repository * **Do you want to request a *feature* or report a *bug*?** n/a * **What is the curren…	georgebatalinski
1245	2017-01-23 12:37:56	different problem, same solution: https://github.com/AngularClass/angular2-webpack-starter/issues/1114	karolmie1
1244	2016-12-07 17:18:50	Hello lovely humans, [typescript](https://www.npmjs.com/package/typescript) just published its new version 2.1.4. <table> <tr> <th align=left> State </th> <td> Failing tests :rotating_light: </td> </tr> <tr> <th align=left> Dependency </td> <td> typescript </td> </tr> <tr> <th align=left> New version </td> <td> 2.1.4 </td> </tr> <tr> <th align=left> Type </td> <td> devDependency </td> </tr> </tab…	greenkeeperio-bot	2016-12-08 15:24:09
1243	2016-12-06 01:18:48	[x] bug report [ ] feature request [ ] question about the decisions made in the repository How to make it work? <S_CODE_TOKEN>	naivefun	2016-12-08 09:32:43
1243	2016-12-08 09:32:43	remove protractor from tsconfig.json fixes this.	naivefun	2016-12-08 09:32:43
1242	2016-12-05 20:51:32	Is this possible to add a custom onChange function to the default FormControl?	DanielLuu	2017-01-01 17:05:18
1242	2017-01-01 17:05:18	Indeed, you can [FormControl](https://angular.io/docs/js/latest/api/forms/index/FormControl-class.html). But this is actually not an issue of the `starter`.	katallaxie	2017-01-01 17:05:18
1241	2016-12-05 15:38:17	* **What kind of change does this PR introduce?** (Bug fix, feature, docs update, ...) bugfix, uglify does not generate sourcemap in production build. * **What is the current behavior?** (You can also link to an open issue here) in production build only js bundle is generated. * **What is the new behavior (if this is a feature change)?** js bundle and sourcemaps is generated. * **Other informatio…	euprogramador	2016-12-05 16:26:52
1241	2016-12-05 16:26:52	The only reason I would push sourcemaps to production would be for debug and on the rare occasion I have had to do that, it was explicitly for a single build. This is not something I would enable as a default option on a production build.	d3viant0ne	2016-12-05 16:26:52
1241	2016-12-05 16:32:56	Okay, now explain to me, I'd like to improve my development procedure, would not it be nice to have the sourcemap applied in production, or would you just use it if you really needed it? In this case would not have to have a new deployment? Em seg, 5 de dez de 2016 às 14:27, Joshua Wiens <notifications@github.com> escreveu: > Closed #1241 > <https://github.com/AngularClass/angular2-webpack-starte…	euprogramador	2016-12-05 16:26:52
1241	2016-12-05 17:09:02	Depending on how your CI / CD workflow is setup, your deployment stacks should be pretty close to identical thus your issues shouldn't be environmental. A really good tool for this would be docker. The point of a production build outside of obfuscating your code ( if you choose to ) is really to reduce your payload as much as is humanly possible to limit the amount of .js / .css a user has to dow…	d3viant0ne	2016-12-05 16:26:52
1240	2016-12-05 14:57:18	Hello lovely humans, [parse5](https://www.npmjs.com/package/parse5) just published its new version 3.0.0. <table> <tr> <th align=left> State </th> <td> Update :rocket: </td> </tr> <tr> <th align=left> Dependency </td> <td> parse5 </td> </tr> <tr> <th align=left> New version </td> <td> 3.0.0 </td> </tr> <tr> <th align=left> Type </td> <td> devDependency </td> </tr> </table> This version is **not c…	greenkeeperio-bot	2017-01-01 10:47:28
1239	2016-12-05 14:26:15	@@* **What kind of change does this PR introduce?** (Bug fix, feature, docs update, ...) * **What is the current behavior?** (You can also link to an open issue here) * **What is the new behavior (if this is a feature change)?** * **Other information**:	hpinio	2016-12-05 14:26:25
1238	2016-12-05 05:49:01	I was writing unit test cases to test a simple service but while running test case, I am getting following error: `Uncaught TypeError: Reflect.getMetadata is not a function` Please suggest something to fix it.	apulgupta
1238	2016-12-22 04:02:49	i faced same error	heqiang421
1238	2016-12-22 05:44:46	I solved this issue by adding `import 'reflect-metadata'` on the top of my test specifications code file.	apulgupta
1237	2016-12-05 04:16:48	* **What is the current behavior?** I am trying to implement PostCSS autoprefixer to my project but it doesn't seem to work. After going through the instructions on the PostCSS repo, I still have no luck so was hoping someone can assist. I have followed the steps as below 1. postcss-loader installed through npm 2. webpack.common.js snippet as below <S_CODE_TOKEN> 3. I have created a postcssconfig…	akhatri	2017-01-01 17:12:57
1237	2016-12-26 05:40:14	1.npm install autoprefixer const autoprefixer = require('autoprefixer'); 2.add some { test: /\.scss$/, exclude: /node_modules/, use: [ { loader: 'raw-loader' }, { loader: 'postcss-loader', options: { sourceMap: true, plugins: () => [autoprefixer({ browsers: ['iOS >= 7', 'Android >= 4.1'] }), rpx2rem()], }, }, { loader: 'sass-loader' } ], }, 3.full text module: { rules: [ /* * Typescript loader su…	six006	2017-01-01 17:12:57
1237	2017-01-01 17:12:57	@six006 seems to be sufficient. If more is needed add it to the wiki.	katallaxie	2017-01-01 17:12:57
1236	2016-12-05 02:14:43	* **What kind of change does this PR introduce?** (Bug fix, feature, docs update, ...) Renamed `angular2-router-loader` devDependency to `angular-router-loader` * **What is the current behavior?** (You can also link to an open issue here) * **What is the new behavior (if this is a feature change)?** * **Other information**: Updated to angular-router-loader	brandonroberts	2016-12-05 04:47:09
1236	2016-12-05 04:47:06	Thanks @brandonroberts	d3viant0ne	2016-12-05 04:47:09
1235	2016-12-04 11:04:21	Hello lovely humans, [tslint-loader](https://www.npmjs.com/package/tslint-loader) just published its new version 3.3.0. <table> <tr> <th align=left> State </th> <td> Update :rocket: </td> </tr> <tr> <th align=left> Dependency </td> <td> tslint-loader </td> </tr> <tr> <th align=left> New version </td> <td> 3.3.0 </td> </tr> <tr> <th align=left> Type </td> <td> devDependency </td> </tr> </table> Th…	greenkeeperio-bot	2016-12-04 12:59:48
1234	2016-12-02 14:55:30	**Note: for support questions, please use one of these channels:** [Chat: AngularClass.slack](http://angularclass.com/member-join/) or [Twitter: @AngularClass](https://twitter.com/AngularClass) * **I'm submitting a ...** [ ] bug report [ ] feature request [ x ] question about the decisions made in the repository * **Do you want to request a *feature* or report a *bug*?** * **What is the current b…	thekalinga
1233	2016-12-02 07:01:56	* **What kind of change does this PR introduce?** (Bug fix, feature, docs update, ...) * **What is the current behavior?** (You can also link to an open issue here) * **What is the new behavior (if this is a feature change)?** * **Other information**:	brendancourson	2016-12-02 07:03:52
1232	2016-12-01 16:18:12	Hi, I would like to know how to minify CSS files in assets directory? Thanks	NatsuOnFire
1232	2016-12-09 10:35:16	Are those css files loaded by webpage? If so then according to offical docs: https://github.com/webpack/css-loader Minification By default the css-loader minimizes the css if specified by the module system.	karolmie1
1232	2016-12-09 11:04:48	I have directly filled my CSS files in index.html <S_CODE_TOKEN> How to use css-loader on these files?	NatsuOnFire
1232	2016-12-09 11:41:57	I guess you would have to add another module to build: entry: { app: [ helpers.root('src/main.browser')], vendor: [helpers.root('src/vendor.browser')], polyfills: [helpers.root('src/polyfills.browser.ts')] css: [ css files] }, https://webpack.github.io/docs/multiple-entry-points.html Then they would be loaded by proper loaders, minified, and injected to your html template by HtmlWebpackPlugin Doe…	karolmie1
1232	2016-12-09 11:43:17	## Add material - Step 1 `npm install --save @angular/material material hammerjs` - Step 2 In the file **/config/head-config.common.js**, Add to the **link** array: <S_CODE_TOKEN> - Step 3 In the app Module **/src/app/app.module.ts** or in the Module where material will work add: <S_CODE_TOKEN> <S_CODE_TOKEN> Resources: 1) https://github.com/angular/material2 ## Add sass support - Step 1 `npm ins…	romelgomez
1232	2016-12-09 11:49:37	In the app.component.scss add this for Material <S_CODE_TOKEN>	romelgomez
1232	2016-12-09 12:28:44	And for Font Awesome: https://github.com/AngularClass/angular2-webpack-starter/issues/1118	romelgomez
1232	2016-12-09 12:35:00	@karolmie1 Yes, that's what I want to implement as a solution. @romelgomez I don't use Material but Materialize with [angular2-materialize](https://github.com/InfomediaLtd/angular2-materialize). On the other hand, I will use the solution for Font Awesome, thanks.	NatsuOnFire
1232	2016-12-17 05:33:46	`angular2-materialize` looks way better than `material2` which was being used in this starter before.	kodeine
1232	2016-12-17 06:41:52	@kodeine See these examples codes: https://github.com/angular/material2/tree/master/src/demo-app [Add material to angular2-webpack-starter in three steps](https://gist.github.com/romelgomez/106625de08bbf68a2ca2b5c8aa93dcc8) Also, see this project before take your decision: https://github.com/Teradata/covalent	romelgomez
1231	2016-12-01 12:19:41	* **What kind of change does this PR introduce?** (Bug fix, feature, docs update, ...) * **What is the current behavior?** (You can also link to an open issue here) * **What is the new behavior (if this is a feature change)?** * **Other information**:	luismartinez85	2016-12-01 12:22:30
1231	2016-12-01 12:22:44	wrong repo, sorry	luismartinez85	2016-12-01 12:22:30
1230	2016-12-01 07:46:41	* **What kind of change does this PR introduce?** (Bug fix, feature, docs update, ...) restore yarn.lock -> the file makes build reproduceable in the future, when new, and breaking versions of npm artifacts come out * **What is the new behavior (if this is a feature change)?** yarn.lock will be treated as binary file, and won't clutter pull requests, but all the good things it brings will still b…	karolmie1	2016-12-25 09:22:02
1229	2016-11-30 21:05:15	Hello lovely humans, [tslint-loader](https://www.npmjs.com/package/tslint-loader) just published its new version 3.2.1. <table> <tr> <th align=left> State </th> <td> Update :rocket: </td> </tr> <tr> <th align=left> Dependency </td> <td> tslint-loader </td> </tr> <tr> <th align=left> New version </td> <td> 3.2.1 </td> </tr> <tr> <th align=left> Type </td> <td> devDependency </td> </tr> </table> Th…	greenkeeperio-bot	2016-12-04 13:00:01
1228	2016-11-30 20:33:58	* **I'm submitting a ...** [ ] bug report [v] feature request [ ] question about the decisions made in the repository * **Do you want to request a *feature* or report a *bug*?** feature * **What is the current behavior?** currently the entry point for the app is index.html I am trying to change it so index.html is a static page and app.html is the angular page. I changed in webpack.dev.js the his…	talmog	2017-01-17 14:42:42
1228	2017-01-16 21:45:13	anybody? I have posted it on stackoverflow as well: http://stackoverflow.com/questions/41685569/webpack-dev-server-serving-index-html-as-a-static-file-and-app-html-for-angula	talmog	2017-01-17 14:42:42
1227	2016-11-30 18:29:02	Hi, the link to the slack channel is broken, so I try to aks my question here. I try to get an external Css Lib (KendoUi for Ng2) to get loaded with webpack and Ng2. So my Question is the wiki entry tells how to load styles with the StyleUrl, is the compiled style included in the bundle.js or an additional entry in my index.html as bundle.css? https://github.com/AngularClass/angular2-webpack-star…	squadwuschel	2016-11-30 19:27:59
1227	2016-11-30 19:27:44	found a soultion, you should Upgrade your Wiki entry with the encapsulation @Component({ selector: 'sxp-app', templateUrl: './app.component.html', styleUrls: ['./../../node_modules/@telerik/kendo-theme-default/dist/all.css'] encapsulation: ViewEncapsulation.None }) The encapsulation tell Angular that the Styles are not only bound to this component, they are avaible in every Component (global) enc…	squadwuschel	2016-11-30 19:27:59
1226	2016-11-30 15:54:53	* **What is the new behavior (if this is a feature change)?** Ignores yarn output * **Other information**: Per https://github.com/AngularClass/angular2-webpack-starter/commit/5db20a697bee643758ce597c8b9f7059f398e462#commitcomment-20016692	d3viant0ne	2016-12-01 19:54:18
1226	2016-11-30 20:09:21	See https://github.com/yarnpkg/yarn/issues/1583 that is a bad idea, when it comes to really use `yarn`.	katallaxie	2016-12-01 19:54:18
1226	2016-11-30 21:21:09	@katallaxie - The yarn.lock was removed by @gdi2290. The ignore for yarn is also at his request. It has also been removed from the travis build. There is no need for yarn in the base seed, if people want to use it in their personal projects adding it is simple.	d3viant0ne	2016-12-01 19:54:18
1226	2016-12-01 07:23:39	@d3viant0ne Yeah It is really bad idea. yarn.lock is like one of the most important reasons to use yarn. I very often had this problem - I've downloaded old repo from github and I started to fire it up, but I couldn't manage to get it working, because author used older version of npm packages and the project won't compile anymore. (this also happend to me on material2 branch here if I remember co…	karolmie1	2016-12-01 19:54:18
1226	2016-12-01 07:30:25	@d3viant0ne yep! you can remove it, but you should not `.gitignore` it, as people really use it in their projects.	katallaxie	2016-12-01 19:54:18
1226	2016-12-01 07:32:20	@katallaxie I will create a pull request with .gitattributes solution in a moment, you can check if you like it. Damn, it works in local console, but it does not work on github, and there is no way to make it work :(	karolmie1	2016-12-01 19:54:18
1226	2016-12-01 19:54:18	yeah I didn't see that with yarn. let's just keep it out of the initial repo	gdi2290	2016-12-01 19:54:18
1225	2016-11-30 14:34:12	* **I'm submitting a ...** [ ] bug report [ ] feature request [ ] question about the decisions made in the repository [x] Need a How-To * **What is the current behavior?** I've cloned angular2-webpack-starter repository and runned the following commands: `npm install` `npm run build:prod` Everything seems ok but when I copy generated /dist folder inside the root of my apache web server and open t…	baudo2048	2016-11-30 16:03:40
1225	2016-11-30 15:17:26	ok I got it!!! just to know, I've modified the port number at line 26 of https://github.com/AngularClass/angular2-webpack-starter/blob/master/config/webpack.prod.js from ` line26: const PORT = process.env.PORT || 8080;` to `line26: const PORT = process.env.PORT || 80;` After that I've build with `npm run build:prod` and copied and paste /dist folder to the root of my apache web server. It works.	baudo2048	2016-11-30 16:03:40
1225	2016-11-30 15:56:05	If this question is not longer an issue, can you please close it @baudo2048	d3viant0ne	2016-11-30 16:03:40
1224	2016-11-29 15:12:35	**Note: for support questions, please use one of these channels:** [Chat: AngularClass.slack](http://angularclass.com/member-join/) or [Twitter: @AngularClass](https://twitter.com/AngularClass) * **I'm submitting a ...** [x ] bug report [ ] feature request [ ] question about the decisions made in the repository * **What is the current behavior?** `webpack.test.js` is missing `angular2-template-lo…	elaijuh
1224	2016-12-13 11:19:10	You'll also need a scss loader in test too, if you're referring to any sass files.	pezza3434
1223	2016-11-29 07:41:00	**Note: for support questions, please use one of these channels:** [Chat: AngularClass.slack](http://angularclass.com/member-join/) or [Twitter: @AngularClass](https://twitter.com/AngularClass) * **I'm submitting a ...** [ ] bug report * **What is the current behavior?** The console error: ERROR in ./~/.npminstall/css-loader/0.26.0/css-loader!./~/.npminstall/postcss-l ader/1.1.1/postcss-loader!./…	mlyknown	2017-01-01 17:12:08
1223	2016-11-29 07:42:02	[wiki](https://github.com/AngularClass/angular2-webpack-starter/wiki/How-to-include-PostCSS)	mlyknown	2017-01-01 17:12:08
1223	2017-01-01 17:12:08	@mlyknown 🥇	katallaxie	2017-01-01 17:12:08
1222	2016-11-29 04:46:14	**Note: for support questions, please use one of these channels:** [Chat: AngularClass.slack](http://angularclass.com/member-join/) or [Twitter: @AngularClass](https://twitter.com/AngularClass) * **I'm submitting a ...** [x ] bug report * **Do you want to request a *feature* or report a *bug*?** <S_CODE_TOKEN> * **Please tell us about your environment:** package.json <S_CODE_TOKEN>	naivefun	2016-11-29 17:07:32
1222	2016-11-29 17:07:32	it's the dependency installation issue	naivefun	2016-11-29 17:07:32
1221	2016-11-28 21:24:46	Hi, could you tell me how to load component templates from external url? I have removed `angular2-template-loader` from webpack.common.js but then I'm stuck. Let's say I am hosting my (MVC) website at `localhost/MyWebsite `and I set: `<base href="/MyWebsite/">` on the page hosting angular app. I try load the template using `templateUrl: "/templates/app.component.html"` but the request goes to `"l…	mkonars	2016-11-29 06:21:08
1221	2016-11-29 06:21:08	Ok, I found that I need to remove `module.id` from component decorator and then it works <S_CODE_TOKEN>	mkonars	2016-11-29 06:21:08
1220	2016-11-28 16:00:06	Hey, I'm currently struggling when I try to migrate my project into your webpack-starter. Most things work okay but I need bootstrap classes from bootstrap.min.css. Currently I`ve got the following in my webpack.common.js: module: { rules: [ { test: /\.(woff2?|ttf|eot|svg)$/, use: 'file-loader' }, { test: /\.css$/, use: ['to-string-loader', 'css-loader'] } ] } In my main.browser.ts I currently ha…	jScope	2016-11-29 09:29:45
1220	2016-11-28 18:13:03	Hi @jScope, You should looks in to this issue #696 some folks added solutions to this problem, instead of adding your own bootstrap on assets folder you can install with npm, Best,	diegochavez	2016-11-29 09:29:45
1220	2016-11-29 08:09:35	Thank you @diegochavez! I already know about this solution. I was just asking myself if there is a way to only include the "bootstrap.min.css" because I just use bootstrap grid structure and other css classes. I don`t really need bootstrap.min.js or even jQuery, which increase the size of my application.	jScope	2016-11-29 09:29:45
1220	2016-11-29 09:29:14	Today I gave it another try and firts re-installed the css-loader with npm install css-loader --save-dev In my main.browser.ts I required my bootstrap.min.css require('./assets/css/bootstrap/css/bootstrap.min.css'); I also changed the rule for css files to { test: /\.css$/, use: ['style-loader', 'css-loader'] } Don't know what exactly did the trick but for me it's okay at this point.	jScope	2016-11-29 09:29:45
1220	2017-03-16 07:12:28	to use bootstrap and learn how to create new component watch this video hope it helps! https://youtu.be/lt0hAoUES2s	psks1204	2016-11-29 09:29:45
1219	2016-11-28 08:51:02	Hello lovely humans, [webpack-merge](https://www.npmjs.com/package/webpack-merge) just published its new version 1.0.1. <table> <tr> <th align=left> State </th> <td> Update :rocket: </td> </tr> <tr> <th align=left> Dependency </td> <td> webpack-merge </td> </tr> <tr> <th align=left> New version </td> <td> 1.0.1 </td> </tr> <tr> <th align=left> Type </td> <td> devDependency </td> </tr> </table> Th…	greenkeeperio-bot	2016-11-29 05:43:43
1218	2016-11-28 08:48:33	Hello lovely humans, [webpack-merge](https://www.npmjs.com/package/webpack-merge) just published its new version 1.0.0. <table> <tr> <th align=left> State </th> <td> Update :rocket: </td> </tr> <tr> <th align=left> Dependency </td> <td> webpack-merge </td> </tr> <tr> <th align=left> New version </td> <td> 1.0.0 </td> </tr> <tr> <th align=left> Type </td> <td> devDependency </td> </tr> </table> Th…	greenkeeperio-bot	2016-11-29 05:43:51
1217	2016-11-27 19:48:20	Hello lovely humans, [webpack-merge](https://www.npmjs.com/package/webpack-merge) just published its new version 0.20.0. <table> <tr> <th align=left> State </th> <td> Update :rocket: </td> </tr> <tr> <th align=left> Dependency </td> <td> webpack-merge </td> </tr> <tr> <th align=left> New version </td> <td> 0.20.0 </td> </tr> <tr> <th align=left> Type </td> <td> devDependency </td> </tr> </table> …	greenkeeperio-bot	2016-11-28 06:15:42
1216	2016-11-27 15:03:39	* **What kind of change does this PR introduce?** (Bug fix, feature, docs update, ...) Update * **What is the current behavior?** (You can also link to an open issue here) * **What is the new behavior (if this is a feature change)?** * **Other information**: Updating package versions to be up to date	vadimzham	2016-11-29 05:45:11
1216	2016-11-29 05:45:11	@vadimzham - Thanks but we have greenkeeper.io for this. Also worth nothing more than a few of the packages you updated break functionality that will require additional work to upgrade.	d3viant0ne	2016-11-29 05:45:11
1215	2016-11-27 13:52:55	Hello lovely humans, [istanbul-instrumenter-loader](https://www.npmjs.com/package/istanbul-instrumenter-loader) just published its new version 1.1.0. <table> <tr> <th align=left> State </th> <td> Update :rocket: </td> </tr> <tr> <th align=left> Dependency </td> <td> istanbul-instrumenter-loader </td> </tr> <tr> <th align=left> New version </td> <td> 1.1.0 </td> </tr> <tr> <th align=left> Type </t…	greenkeeperio-bot	2016-11-27 19:07:52
1215	2016-11-27 19:07:52	Breaks sourcemaps - no thanks :)	d3viant0ne	2016-11-27 19:07:52
1214	2016-11-27 08:18:17	* **What kind of change does this PR introduce?** (Bug fix, feature, docs update, ...) Bug fix * **What is the current behavior?** (You can also link to an open issue here) publicPath applied on external resource url's (eg > http://cdn.seecode.com/f.css > /static/http://....) * **What is the new behavior (if this is a feature change)?** fix publicpath for external urls * **Other information**:	stefanwuthrich	2016-11-29 05:42:21
1214	2016-11-29 05:42:21	@stefanwuthrich - The material2 branch is being retired in favor of just documenting the few steps required to import the material2 library.	d3viant0ne	2016-11-29 05:42:21
1213	2016-11-26 19:56:21	Hello lovely humans, [webpack-merge](https://www.npmjs.com/package/webpack-merge) just published its new version 0.19.0. <table> <tr> <th align=left> State </th> <td> Update :rocket: </td> </tr> <tr> <th align=left> Dependency </td> <td> webpack-merge </td> </tr> <tr> <th align=left> New version </td> <td> 0.19.0 </td> </tr> <tr> <th align=left> Type </td> <td> devDependency </td> </tr> </table> …	greenkeeperio-bot	2016-11-28 06:15:58
1212	2016-11-26 10:12:32	**Note: for support questions, please use one of these channels:** [Chat: AngularClass.slack](http://angularclass.com/member-join/) or [Twitter: @AngularClass](https://twitter.com/AngularClass) * **I'm submitting a ...** [ ] bug report [X] feature request [ ] question about the decisions made in the repository * **Do you want to request a *feature* or report a *bug*?** *feature* * **What is the c…	rotemx
1211	2016-11-26 09:08:56	**Note: for support questions, please use one of these channels:** [Chat: AngularClass.slack](http://angularclass.com/member-join/) or [Twitter: @AngularClass](https://twitter.com/AngularClass) * **I'm submitting a ...** [X ] bug report [ ] feature request [ ] question about the decisions made in the repository Hi Running the script you have posted on github <S_CODE_TOKEN> results on **ERROR in (…	Geraldf	2016-11-26 09:13:10
1211	2016-11-26 09:13:10	Resolved by upgrading nom to version 4.0.2	Geraldf	2016-11-26 09:13:10
1211	2016-12-01 04:24:05	guessing you meant NPM... I upgraded NPM and still get this issue.	vance	2016-11-26 09:13:10
1211	2016-12-01 04:50:44	NM, had to remove all the deps and re-install.	vance	2016-11-26 09:13:10
1210	2016-11-25 22:04:54	I tried to migrate my app to ``angular2-webpack-starter`` but one module I am using is not working. Before this decision, I have tried to implement this module (KnexJS) with angular-cli that uses Webpack as I [explained here](http://stackoverflow.com/questions/40810825/browser-support-on-angular-cli-angular-2-with-webpack-to-knexjs). <S_CODE_TOKEN> Knex can be built using a JavaScript build tool …	calebeaires
1209	2016-11-25 13:52:52	* **What kind of change does this PR introduce?** (Bug fix, feature, docs update, ...) Added support for typescript2 to typedoc * **What is the current behavior?** (You can also link to an open issue here) typedoc is not generating any docs * **What is the new behavior (if this is a feature change)?** docs are generated even if there are some warnings * **Other information**:	izifortune	2017-01-01 12:53:21
1209	2017-01-01 12:53:21	🥇	katallaxie	2017-01-01 12:53:21
1208	2016-11-25 08:28:49	<S_CODE_TOKEN>	zenghuiLee
1208	2016-11-25 08:31:52	@chuyeow @jashmenn @eppsilon @diegochavez @teropa	zenghuiLee
1207	2016-11-25 07:55:39	Hi, The project is great, but I am new to webpack and the hole thing and its really hard to understand such complex examples and even harder when you want to implent only some use cases in your own Project. It would be great If you could provide multiple simple examples for multiple Problems like - How to resolve Angular 2 TemplateUrls with Webpack 2 - Write code into your destination index.html …	squadwuschel
1207	2016-11-25 08:06:24	@squadwuschel - Have you looked at the new Webpack2 documentation? https://webpack.js.org/	d3viant0ne
1207	2016-11-25 09:43:42	@d3viant0ne Yes the documentation is good so far, but small complete working examples are helping more than the documentation. The documentation is cool to get a more specific overview and you can extend the simple example with some more configuration. Or Examples for some ng2 specific problems like TemplateUrls (I try to get this working since two days now and I can't get it to work) or how to c…	squadwuschel
1206	2016-11-25 05:47:28	* **What kind of change does this PR introduce?** (Bug fix, feature, docs update, ...) Build Pipeline Fixes & Improvements * **What is the current behavior?** (You can also link to an open issue here) There are numerous issues with the current CI pipeline. Outside the fact that it currently just doesn't work, the time to feedback to the developer is a bit excessive and we don't cover enough of th…	d3viant0ne	2016-11-25 07:32:52
1205	2016-11-25 03:25:09	* **What kind of change does this PR introduce?** (Bug fix, feature, docs update, ...) Workaround for bug outlined in #1188 * **Other information**: Further investigation required for the behavioral change between `use:` & `loader:` in `webpack.config.js` //cc @gdi2290 @katallaxie	d3viant0ne	2016-11-25 04:21:30
1205	2016-11-25 04:21:29	Not that I'm big on merging your own code, can't finish fixing travis until this lands	d3viant0ne	2016-11-25 04:21:30
1204	2016-11-24 23:26:06	I tried to add autoprefixer but was not able to get it to work. When I initially installed the autoprefixer package I discovered it was depreciated and was instructed to use postcss instead. I followed the directions seen in the link below: https://github.com/postcss/postcss-loader In the webpack.common.js file I tried to add the loader to the arrays used for css and sass: `loaders: ['raw-loader'…	aaronbalthaser	2017-01-01 17:14:38
1204	2016-11-28 10:34:25	Can you provide the error you get?	mikkeldamm	2017-01-01 17:14:38
1204	2017-01-01 17:14:38	Duplicate https://github.com/AngularClass/angular2-webpack-starter/issues/644. Have a look in the Wiki.	katallaxie	2017-01-01 17:14:38
1203	2016-11-24 10:03:10	Is there any configuration of the place?	mlyknown	2016-11-28 07:27:56
1203	2016-11-24 10:23:51	i think this is problem of server-side, you need change server-side to allow request from some/all sites.	tieppt	2016-11-28 07:27:56
1203	2016-11-24 23:54:59	@mlyknown - Are you talking about `CORS` ? If so, your question has more to do with how you are hosting and less about code. To give you any kind of semi-specific answer, I'd need to know how you are hosting / running your application.	d3viant0ne	2016-11-28 07:27:56
1203	2016-11-25 02:01:05	@tieppt @d3viant0ne Yes,it's CORS.I want to send a cross-domain request.Is there a place to configure the proxy?Like [this](https://vuejs-templates.github.io/webpack/proxy.html)	mlyknown	2016-11-28 07:27:56
1203	2016-11-25 02:05:50	Running application just use "npm run server:dev:hmr".......................	mlyknown	2016-11-28 07:27:56
1203	2016-11-25 03:29:19	@mlyknown - This [wiki article](https://github.com/AngularClass/angular2-webpack-starter/wiki/How-to-pass-environment-variables%3F) outlines how to pass an env. variable to enable calling an external api. As for dealing with `cors errors` specifically, that would require the use of something like `nginx` proxying calls to a back end which as @tieppt stated requires proper configuration to accept …	d3viant0ne	2016-11-28 07:27:56
1203	2016-11-28 07:27:54	thanks!!	mlyknown	2016-11-28 07:27:56
1202	2016-11-24 08:47:52	Hello lovely humans, [webpack-merge](https://www.npmjs.com/package/webpack-merge) just published its new version 0.18.0. <table> <tr> <th align=left> State </th> <td> Update :rocket: </td> </tr> <tr> <th align=left> Dependency </td> <td> webpack-merge </td> </tr> <tr> <th align=left> New version </td> <td> 0.18.0 </td> </tr> <tr> <th align=left> Type </td> <td> devDependency </td> </tr> </table> …	greenkeeperio-bot	2016-11-25 07:31:02
1201	2016-11-24 01:42:13	Hello lovely humans, [zone.js](https://www.npmjs.com/package/zone.js) just published its new version 0.7.2. <table> <tr> <th align=left> State </th> <td> Update :rocket: </td> </tr> <tr> <th align=left> Dependency </td> <td> zone.js </td> </tr> <tr> <th align=left> New version </td> <td> 0.7.2 </td> </tr> <tr> <th align=left> Type </td> <td> dependency </td> </tr> </table> This version is **not c…	greenkeeperio-bot	2016-11-25 07:30:55
1200	2016-11-23 16:46:16	Hello lovely humans, [tslint](https://www.npmjs.com/package/tslint) just published its new version 4.0.2. <table> <tr> <th align=left> State </th> <td> Failing tests :warning: </td> </tr> <tr> <th align=left> Dependency </td> <td> tslint </td> </tr> <tr> <th align=left> New version </td> <td> 4.0.2 </td> </tr> <tr> <th align=left> Type </td> <td> devDependency </td> </tr> </table> This version is…	greenkeeperio-bot	2016-11-25 07:27:46
1199	2016-11-23 13:13:07	The current material2 branch is broken, it doesnt even contain material2. It might a good idea to add a how-to-get-material2 working page in the wiki? My steps > npm i --save node-sass sass-loader material in app.module.ts import material 2 and load it <S_CODE_TOKEN> in webpack.common.js under resolve add .scss to the extensions under module.rules add <S_CODE_TOKEN> in the src/assets folder creat…	maxx0r	2017-01-01 17:15:28
1199	2016-11-23 17:36:51	@maxx0r - iirc you can't use `require` with AoT compilation. That said, I personally agree that material2 should be a Wiki article & not a branch. //cc @gdi2290 / @katallaxie - Anyone object to creating a simple wiki article and removing the material2 branch? Getting material2 integrated into the starter isn't complicated enough to warrant maintaining the branch imo.	d3viant0ne	2017-01-01 17:15:28
1199	2016-11-23 18:39:31	@maxx0r @d3viant0ne Angular Material integration is quite straight forward. Saying that, if you are using bootstrap loader and saas loader like, it's very easy to include material scss. in **.bootstraprc** add the below line. `appStyles: PATH_TO_YOUR_APPLICATION_SCSS` and in your **APPLICATION_SCSS** add the material theme imports. You can use any theme here. `@import '~@angular/material/core/the…	Abhijith-Nagaraja	2017-01-01 17:15:28
1199	2016-11-28 17:29:08	@d3viant0ne I would also rather have this as a wiki article, having to pull master in every couple of weeks is tedious and error prone and all of the content that is in the branch can be contained in an article instead. @gdi2290 if you don't have objections I'm gonna go ahead with this.	ebeal	2017-01-01 17:15:28
1199	2016-11-28 19:25:18	@ebeal - Pull the trigger. Maintaining that branch given how little effort is actually needed to enable Material2 is just silly.	d3viant0ne	2017-01-01 17:15:28
1199	2016-12-01 23:25:58	Hi, I having issues installing support for .scss files and material **Error:** <S_CODE_TOKEN> After read: https://github.com/AngularClass/angular2-webpack-starter/wiki/How-to-include-SCSS-in-components I ended with this config in webpack.common.js: **module.rules** <S_CODE_TOKEN> I have created a component to test this. **/src/app/users/users.component.ts** <S_CODE_TOKEN> **/src/app/users/users.c…	romelgomez	2017-01-01 17:15:28
1199	2016-12-02 01:52:00	I already resolved my error, In the **webpack.common.js** file: **module.rules** <S_CODE_TOKEN> After edit that, I created the app.component.scss file, to have material available in the all components. ![screenshot from 2016-12-01 21-39-16](https://cloud.githubusercontent.com/assets/2358251/20820256/419f9ccc-b810-11e6-80fe-faa9ac9d8e9f.png)	romelgomez	2017-01-01 17:15:28
1199	2016-12-12 16:18:27	@romelgomez Hello, did your "checkbox" display well after your modification ?	cdupetit	2017-01-01 17:15:28
1199	2016-12-12 16:35:32	@cdupetit Yes, I made this Gist, https://gist.github.com/romelgomez/106625de08bbf68a2ca2b5c8aa93dcc8 , Hope this can help you.	romelgomez	2017-01-01 17:15:28
1199	2016-12-12 17:34:17	@romelgomez I found my error. Thanks for your patience.	cdupetit	2017-01-01 17:15:28
1199	2016-12-13 18:19:53	Can anyone please instructions to wiki? @romelgomez your gist doesn't work for me, please check the comments in there. Although I've started with react.js in here, but I'd like that this webpack would work finally.	holms	2017-01-01 17:15:28
1199	2016-12-13 19:26:19	@holms, Please check again, I rewrote the manual, based on a new installation of angular2-webpack-starter.	romelgomez	2017-01-01 17:15:28
1199	2016-12-14 10:34:22	Using the documented loaders threw an error. Just using ['raw-loader', 'sass-loader'] is enough The error is: `Invalid CSS after "": expected 1 selector or at-rule, was "var result = requir"`	maxx0r	2017-01-01 17:15:28
1199	2016-12-14 12:45:25	@maxx0r Yes, I updated the gist, thanks.	romelgomez	2017-01-01 17:15:28
1199	2017-01-01 17:15:28	Material2 branch has been closed. We should close this issue.	katallaxie	2017-01-01 17:15:28
1199	2017-01-25 21:35:45	@katallaxie because of this you just lost a developer, I've migrated to react :) if starter takes so much time to start, and don't have even integrated materials, and instructions are insanely complicated (i've got a lot of issues with it), I decided to move somewhere else. Have fun to ignore simplicity.	holms	2017-01-01 17:15:28
1199	2017-01-25 21:40:48	Evidently haven't looked to deep into the code that runs create react app. GL & Hope the grass is greener.	d3viant0ne	2017-01-01 17:15:28
1198	2016-11-23 08:38:44	**Note: for support questions, please use one of these channels:** [Chat: AngularClass.slack](http://angularclass.com/member-join/) or [Twitter: @AngularClass](https://twitter.com/AngularClass) * **I'm submitting a ...** [X ] bug report [ ] feature request [ ] question about the decisions made in the repository * **Do you want to request a *feature* or report a *bug*?** The Wiki page suggestion a…	DanielYKPan	2016-11-24 00:46:02
1198	2016-11-23 19:41:28	The recommended way now is to use the postcss common loader syntax. Which is to make a new file called `postcss.config.js` in the root of your project and put all postcss related plugins there. You can find more info on the [postcss-loader](https://github.com/postcss/postcss-loader) github page. There are a few caveats, I found this issue quite useful: https://github.com/postcss/postcss-loader/is…	Spittal	2016-11-24 00:46:02
1198	2016-11-23 22:26:59	@Spittal I did check the [postcss-loader](https://github.com/postcss/postcss-loader) github page before, but I put the **postcss.config.js** in the config folder. So that's why it didn't work.	DanielYKPan	2016-11-24 00:46:02
1198	2016-11-23 23:10:47	I've updated the Wiki and recommend this ticket to be closed.	Spittal	2016-11-24 00:46:02
1198	2016-11-23 23:27:52	I also got the issue, and tried the solution that was specified on the postcss github page, but that didn't work for me. So did this, that works: 😃 (using strings instead of require, for the plugins) <S_CODE_TOKEN>	mikkeldamm	2016-11-24 00:46:02
1197	2016-11-23 04:09:42	**Note: for support questions, please use one of these channels:** [Chat: AngularClass.slack](http://angularclass.com/member-join/) or [Twitter: @AngularClass](https://twitter.com/AngularClass) I attempted to join as a member via the provided link in order to access slack for support, but the link is broken. I am instead filing an issue here. * **I'm submitting a ...** [x ] bug report [ ] feature…	melchoir55	2016-11-25 07:32:52
1196	2016-11-22 21:01:35	* **I'm submitting a ...** [x] bug report * **Do you want to request a *feature* or report a *bug*?** Bug * **What is the current behavior?** VSCode doesn't complain for the map operator, but browser does with error: `Observable.interval(...).map is not a function`, this is what i import: <S_CODE_TOKEN> * **If the current behavior is a bug, please provide the steps to reproduce and if possible a …	luchillo17	2017-01-25 21:51:40
1196	2016-11-23 05:01:11	I think its related to issue #1155.	ranakrunal9	2017-01-25 21:51:40
1196	2016-11-23 12:34:59	@ranakrunal9 Indeed, however they seem to think the error is in the lack of dll generation, while i see the error in dev builds, i've managed to fix this by commenting the map path in the dll's array and generating again the dlls. It's like if the import collided because the dlls make them and i do so as well in my code.	luchillo17	2017-01-25 21:51:40
1196	2017-01-25 21:51:40	🎱	katallaxie	2017-01-25 21:51:40
1195	2016-11-22 20:26:10	Hello lovely humans, [tslint-loader](https://www.npmjs.com/package/tslint-loader) just published its new version 3.2.0. <table> <tr> <th align=left> State </th> <td> Update :rocket: </td> </tr> <tr> <th align=left> Dependency </td> <td> tslint-loader </td> </tr> <tr> <th align=left> New version </td> <td> 3.2.0 </td> </tr> <tr> <th align=left> Type </td> <td> devDependency </td> </tr> </table> Th…	greenkeeperio-bot	2016-11-25 07:27:38
1194	2016-11-22 18:59:19	Hello lovely humans, [tslint-loader](https://www.npmjs.com/package/tslint-loader) just published its new version 3.1.0. <table> <tr> <th align=left> State </th> <td> Update :rocket: </td> </tr> <tr> <th align=left> Dependency </td> <td> tslint-loader </td> </tr> <tr> <th align=left> New version </td> <td> 3.1.0 </td> </tr> <tr> <th align=left> Type </td> <td> devDependency </td> </tr> </table> Th…	greenkeeperio-bot	2016-11-25 07:27:30
1193	2016-11-22 18:44:21	Hello lovely humans, [zone.js](https://www.npmjs.com/package/zone.js) just published its new version 0.7.1. <table> <tr> <th align=left> State </th> <td> Update :rocket: </td> </tr> <tr> <th align=left> Dependency </td> <td> zone.js </td> </tr> <tr> <th align=left> New version </td> <td> 0.7.1 </td> </tr> <tr> <th align=left> Type </td> <td> dependency </td> </tr> </table> This version is **not c…	greenkeeperio-bot	2016-11-25 07:30:50
1192	2016-11-22 14:47:28	* **I'm submitting a ...** [ ] bug report [x ] feature request [ ] question about the decisions made in the repository * **Do you want to request a *feature* or report a *bug*?** I think travis should check the following during a PR build: - npm run lint - npm run test * **What is the current behavior?** Apparently they're not executed at the moment * **What is the motivation / use case for chang…	Blakko	2016-11-25 07:32:52
1192	2016-11-23 08:24:18	:+1:	ddolzan	2016-11-25 07:32:52
1192	2016-11-25 00:00:45	I agree whole heartedly @Blakko - I'll pick this one up as soon as I can figure out what broke but didn't break sourcemaps running karma.	d3viant0ne	2016-11-25 07:32:52
1191	2016-11-22 09:19:15	Hello lovely humans, [tslint-loader](https://www.npmjs.com/package/tslint-loader) just published its new version 3.0.0. <table> <tr> <th align=left> State </th> <td> Update :rocket: </td> </tr> <tr> <th align=left> Dependency </td> <td> tslint-loader </td> </tr> <tr> <th align=left> New version </td> <td> 3.0.0 </td> </tr> <tr> <th align=left> Type </td> <td> devDependency </td> </tr> </table> Th…	greenkeeperio-bot	2016-11-25 07:27:23
1190	2016-11-22 01:37:27	Hello lovely humans, [zone.js](https://www.npmjs.com/package/zone.js) just published its new version 0.7.0. <table> <tr> <th align=left> State </th> <td> Update :rocket: </td> </tr> <tr> <th align=left> Dependency </td> <td> zone.js </td> </tr> <tr> <th align=left> New version </td> <td> 0.7.0 </td> </tr> <tr> <th align=left> Type </td> <td> dependency </td> </tr> </table> This version is **not c…	greenkeeperio-bot	2016-11-25 07:30:45
1189	2016-11-21 17:00:09	Originally submitted as an issue to the [codelyzer ](https://github.com/mgechev/codelyzer) project but got redirected here. See original issue here - https://github.com/mgechev/codelyzer/issues/159 * **I'm submitting a ...** [x] bug report [ ] feature request [ ] question about the decisions made in the repository * **What is the current behavior?** Running npm run lint from the latest [angular2-…	ammarhaider7	2016-11-25 07:32:52
1189	2016-11-22 08:02:59	Having the same issue here	avril-verhaeghen	2016-11-25 07:32:52
1189	2016-11-22 10:47:41	@avril-verhaeghen Just fixed this by locking down tslint to `@4.0.0-dev.1`	ammarhaider7	2016-11-25 07:32:52
1189	2016-11-22 10:54:37	Yeah, just found this out too :-), but thanks for sharing :-)	avril-verhaeghen	2016-11-25 07:32:52
1189	2016-11-22 12:34:24	Thank you, that fix worked for me as well.	bburttram	2016-11-25 07:32:52
1189	2016-11-28 23:38:47	Codelyzer@^2.0.0-beta.1 now supports external templates and tslint@^4.0.0.	mgechev	2016-11-25 07:32:52
1189	2017-01-20 08:15:07	@ammarhaider7 I didn't get what you said, can you please clarify.	satishgoud	2016-11-25 07:32:52
1189	2017-01-24 11:42:06	@satishgoud This shouldn't be an issue anymore as latest Codelyzer supports tslint@4.0.0 but for clarity I meant that fixing the tslint package to a specific version fixed the issue when it existed... `"tslint": "4.0.0-dev.1",`	ammarhaider7	2016-11-25 07:32:52
1188	2016-11-20 10:03:54	Can someone please fix these errors? Lots of them when 'npm run test'. I tried to google it but no luck, I don't know how to fix it.	alvipeo	2016-11-25 04:24:24
1188	2016-11-20 21:19:16	I would need some help to fix this cc @d3viant0ne @katallaxie	gdi2290	2016-11-25 04:24:24
1188	2016-11-21 08:04:29	Putting my comment here for notifications..	adonespitogo	2016-11-25 04:24:24
1188	2016-11-21 13:45:35	After downloading and installing I get the following output when running `npm test` <S_CODE_TOKEN>	centigrade-thomas-becker	2016-11-25 04:24:24
1188	2016-11-21 16:01:02	Same here, coverage report itself/remap works though.	M1strall	2016-11-25 04:24:24
1188	2016-11-21 19:27:50	Also seeing this.	rgeraldporter	2016-11-25 04:24:24
1188	2016-11-21 20:11:38	@adonespitogo You can subscribe to notifications by clicking the Subscribe button in the right panel. So is remap-istanbul being fed incorrect values? It's not returning any "matches" in the `remap` function in `remap.js`. Starting at line 255, this is where the errors are being thrown: <S_CODE_TOKEN> I'm seeing that `match` is "null" and `rawSourceMap` is "undefined".	brianrt	2016-11-25 04:24:24
1188	2016-11-21 21:41:13	@gdi2290 - I'll see to this after work	d3viant0ne	2016-11-25 04:24:24
1188	2016-11-22 19:51:24	As a temporary work around, lock `istanbul-instrumenter-loader` to `0.2.0` until I can get a fix for this landed in master. //cc @Nocomm @rgeraldporter @M1strall @centigrade-thomas-becker @adonespitogo @alvipeo	d3viant0ne	2016-11-25 04:24:24
1188	2016-11-22 20:32:19	@d3viant0ne thanks for looking into it	gdi2290	2016-11-25 04:24:24
1188	2016-11-24 07:30:51	Thanks for the heads up, but fixing the version to `0.2.0` does not work for me.	centigrade-thomas-becker	2016-11-25 04:24:24
1188	2016-11-24 07:38:51	@centigrade-thomas-becker - I've evidently deviated too far from the starter where that change was effective. Working this issue again against current master.	d3viant0ne	2016-11-25 04:24:24
1188	2016-11-24 07:39:54	I have the same problem with version 0.2.0. It does not work	nqcuong72	2016-11-25 04:24:24
1188	2016-11-24 09:41:16	Subscribed to this, version 0.2.0 doesn't work. Would really love to use this starter for the code coverage.	jeffvictorino	2016-11-25 04:24:24
1188	2016-11-24 22:41:48	I ran into this same issue myself. currently locked at 0.2.0 on istanbul-instrumenter-loader with code coverage working however. v1.0.0 hoses it for sure	rhday74	2016-11-25 04:24:24
[truncated: 5,017 more rows]
