# Supplementary material for: Status, identity, and language: A study of issue discussions in GitHub
Source: PLoS One. 2019 Jun 14;14(6):e0215059. doi: 10.1371/journal.pone.0215059 (PMC6568400; doi:10.1371/journal.pone.0215059)
Supplement: S2 Data — (ZIP) [file pone.0215059.s003.zip › sample_46_projs_issues/AngularClass_angular2-webpack-starter/issue_comments_mentioned_committer_NOCODE_FULLBODY.csv]

issue_num	datetime	body	login	mention_login
1541	2017-02-22 10:13:59	@shlomiassaf Thanks, that's a good point to start with.	daominhsangvn	shlomiassaf
1541	2017-02-23 02:03:03	ok Thanks @shlomiassaf for the point. I resolved this issue by exclude the angular2-perfect-scrollbar from ExtractTextPlugin and use css-loader combine with to-string-loader for angular2-perfect-scrollbar. I'm not sure why the ExtractTextPlugin cannot find the css file of angular2-perfect-scrollbar but this is just work around. Anyway, problem solved. Closed!	daominhsangvn	shlomiassaf
1536	2017-02-16 22:23:51	Thanks @shlomiassaf I just found this out today in a post on StackOverflow: > Note: As of Angular CLI 1.0.0-beta.28 (released February 1st, 2017), --aot is on by default if --prod is specified. Using `npm run build:aot:prod`, and stripping out some stuff from this starter project to make it comparable to a normal clean angular project, actually produced a smaller vendor file: 312KB with this vs 3…	antriver	shlomiassaf
1531	2017-02-16 21:17:13	@skriems is right.	shlomiassaf	skriems
1520	2017-02-13 16:48:42	@shlomiassaf Thank you so what you are saying is that on a large application main will be larger ? This could be my problem then since the app is rather large	pavillet	shlomiassaf
1490	2017-02-08 06:12:11	@colinskow run typescript compiler without webpack and you'll get it.	pleerock	colinskow
1490	2017-02-08 08:26:05	@shlomiassaf , no, it is configured. I'm talking about using typescript compiler without anything else (webpack, ngc, etc.). There are nothing in tsconfig that indicates to skip `main.browser.aot.ts` file (solution may be to exclude `main.browser.aot.ts` from default tsc compilation). Checkout this repo from scratch, don't use webpack or ngc, just use tsc and you'll see typescript compiler error.	pleerock	shlomiassaf
1483	2017-02-08 00:33:54	@shlomiassaf wow, thank you for this simple solution! I'll give it a shot and report back with my results. I hacked at this for a few hours the other day but was unable to figure out the problem.	DBosley	shlomiassaf
1468	2017-02-09 13:56:10	@JoniJnm I made a PR about this. I took your idea about separate the options for the Webpack. Also, the configuration it's being setting with the `env` variable. (I try the NPM script config, but Webpack does not get along with this, see: webpack/webpack#4221). Still a WIP, but if you can try it and test it, would be nice. Also, if you think the workflow can be improve, please, say so. (Really, h…	michaeljota	JoniJnm
1459	2017-02-06 12:27:55	@shlomiassaf Thanks for your fast answer and your good job. Problem was with NgcWebpackPlugin in default webpack.common.js: After removing 'resourceOverride' dynamic creating work good with AOT compiling even with JitCompilerFactory. As we understood this option do not remove from components source of HTML templates and JIT compiler can read and compile these templates. So repeat. How is actually…	KhanaevRoman	shlomiassaf
1458	2017-02-07 11:21:07	@dherges not sure if there will be another file, see s-panferov/awesome-typescript-loader#364	shlomiassaf	dherges
1458	2017-02-07 12:39:24	@shlomiassaf I don't get it. Right now, we have two files in this repo: ``tsconfig.json`` for tests ``tsconfig.webpack.json`` for webpack build my suggestion is to add another one: ``tsconfig.jit.json`` for JiT compiler builds plus, we could rename ``tsconfig.webpack.json`` to ``tsconfig.aot.json`` to make it clear, that this one is used for AoT compiler builds.	dherges	shlomiassaf
1458	2017-02-07 20:36:09	@dherges The tradeoff is clear, the balance is not. The current status is that: - AOT compilation in angular is not that trivial, lot's of factors people don't realise. - Running unit tests with Karma requires a completely unique configuration Add to that HMR, unique loaders, special production settings, linting etc.. The end result is a complicated process, to complicated if you ask me. I help a…	shlomiassaf	dherges
1457	2017-02-03 12:02:47	@shlomiassaf, could we use ExtractTextPlugin to bundle all of the Component css as a separate css bundle loaded via link tag? Aside from one less network request, is there a benefit to having it all be part of the main js bundle? Or at least, could this be done for Dev builds to benefit from faster CSS reloads?	bmayen	shlomiassaf
1457	2017-02-03 12:52:20	@shlomiassaf, Thanks for the reply! Actually, my css are all global instead of in angular `@Component` So in my case, is it possible to reload without refreshing the page?	gudh	shlomiassaf
1433	2017-02-03 15:22:54	@seiyria We do linting in the CI before moving to production. Or, in any case, before you go in production, you should have the CI tasks running. Thus, I see it as only helpful to have it running in dev, when debugging in the browser or console.	katallaxie	seiyria
1416	2017-01-25 16:21:27	@gdi2290 yea, works fine for development, but what's about production? Should I ask all my users to click this checkbox? I thought that what for build:prod needs, to add hash and clear cache	Viktor-Bredihin	gdi2290
1416	2017-01-25 16:33:02	@katallaxie "the hash is only changed, as the content changes" - what content? I have changed html + component's logic, but polyfills still has the same hash	Viktor-Bredihin	katallaxie
1416	2017-01-25 17:14:36	@katallaxie ok, but it's not solving my problem. The problem is that I have cache issues, chunk hash updates, but polyfills loads old versions	Viktor-Bredihin	katallaxie
1416	2017-01-25 17:56:28	@katallaxie It works! Thank you, very appreciate your help. But you just removed this plugin and it works too, so what's better?	Viktor-Bredihin	katallaxie
1416	2017-01-25 18:04:18	@katallaxie cool thanks man!	Viktor-Bredihin	katallaxie
1416	2017-02-13 15:03:37	@katallaxie, @Viktor-Bredihin, as I understand we should use md5-hash plugin with webpack-inline-manifest plugin to exclude runtime info about mapping into separate script and inject it into html via html-webpack-plugin. What problems md5-hash plugin has? Without md5-hash, hash of polyfills file will be changed and we'll need to upload it every time, so anyway, we need to use md5-hash or HashedMo…	makdv	katallaxie
1411	2017-01-24 21:44:52	Hi, @d3viant0ne thanks for your help. Here is my tsconfig.json file	doorman02	d3viant0ne
1408	2017-01-24 03:19:17	@d3viant0ne Thanks So to use aot we have to put all our templates in the ts file and also the styles.	MangeshPimpalkar	d3viant0ne
1408	2017-01-24 03:43:51	@d3viant0ne Sorry the version i am using is 2.4.3.I updated the ticket.	MangeshPimpalkar	d3viant0ne
1407	2017-01-23 23:08:35	@gilhanan I'm using sass resource loader, it's great. The problem is that it does not play nicely with relative imports. It requires you to add **ALL** virtual SCSS files into the resource array in the webpack plugin configuration which is something that adds a lot of noise to the starter. I can live with that... but most devs won't know about it so they will just add `@imports` to the `_variable…	shlomiassaf	gilhanan
1407	2017-01-25 14:49:11	@shlomiassaf Thanks for the feedback, I made another commit for changing the loader property to object based configuration. About the PR, the meaning of `_variables.scss` is to declaring variables, so it don't have side effect and users can override variables which declared before in theirs styles, so it's just advantage. And to prevent confusing I think a good comment will clarify it.	gilhanan	shlomiassaf
1398	2017-01-21 03:03:54	@d3viant0ne That's because of the order of the loaders. It is fixed in a previous PR (#1387) that introduced 2.0.0... if 1387 is accepted and this is rebased it should work.	shlomiassaf	d3viant0ne
1394	2017-01-19 23:12:57	Thanks @jamesanglin	d3viant0ne	jamesanglin
1387	2017-01-22 14:12:53	@d3viant0ne, last commit reasoning The definition of the `*.ts` loader is getting more complex. We need AOT compliance so we use `angular2-template-loader` We need lazy loading so we use `ng-router-loader` And of course, we need to compile TS to JS, `awesome-typescript-loader` We can't explain all that in the configuration file but we can use Webpack 2 new loader syntax and use objects instead of…	shlomiassaf	d3viant0ne
1387	2017-01-22 16:50:33	@d3viant0ne Please review https://github.com/AngularClass/angular2-webpack-starter/wiki/Routing-and-Lazy-loading-@NgModules Comments are welcome	shlomiassaf	d3viant0ne
1387	2017-01-23 21:51:32	@shlomiassaf I made some documentation on lazy loading here: https://github.com/AngularClass/angular2-webpack-starter/pull/1378/files#diff-04c6e90faac2675aa89e2176d2eec7d8R251 You could probably take the first part of that.	colinskow	shlomiassaf
1382	2017-01-23 21:21:59	@gdi2290 @d3viant0ne @colinskow We need to decide on this one, if we won't upgrade we will soon start to see issues flying around....	shlomiassaf	d3viant0ne
1382	2017-01-23 21:21:59	@gdi2290 @d3viant0ne @colinskow We need to decide on this one, if we won't upgrade we will soon start to see issues flying around....	shlomiassaf	colinskow
1382	2017-01-23 21:39:35	Let's ditch Node 5... It was never LTS and was a short-lived version. Our dependencies don't support it anymore, so why should we? 1) Update the docs stating Node 6 LTS is the minimum 2) Remove Node 4 altogether from Travis, and replace Node 5 as the allowed failure If @d3viant0ne agrees let's pull the trigger.	colinskow	d3viant0ne
1382	2017-01-24 21:49:35	@shlomiassaf you can require the version `var version = require('@angular/compiler-cli/package.json').version` and require the correct file for each version to support any version	gdi2290	shlomiassaf
1382	2017-01-31 21:09:56	@gdi2290 I don't follow... We need to decide on this, `ngc-webpack` 1.2 has some bug fixes and ability to pass emitted files (assets) back to webpack (`file-loader`)... so we need to upgrade.	shlomiassaf	gdi2290
1378	2017-02-07 22:27:33	@colinskow This introduces a lot of pitfalls. The main one is the need to specify all of your lazy modules in a special file. It makes lazy loading difficult more than it already is... lazy loading should be part of the route definition flow without extra requirements... This alone is a blocker for me... Also, the final tsconfig is not known to the user, very blurry... I think it will create more…	shlomiassaf	colinskow
1378	2017-02-07 22:43:53	@shlomiassaf There are two ways TypeScript can work with lazy loaded modules: 1) Compile every single file in the project 2) Compile entry files, plus declared lazy loaded modules If you want to avoid compiling everything, then there is no way around declaring lazy loaded modules. Remember when we used to have to declare vendor libraries? The way around this would be to write a script that parses…	colinskow	shlomiassaf
1378	2017-02-07 23:19:56	@colinskow I'm not sure you are right, if this is the case lazy routes would never have worked and this is exactly why `ng-router-loader` exists. Although `ng-router-loader` kicks in after `awesome-typescript-loader` finished TS to JS conversion it still adds a reference to a file (which is TS). Webpack will load this file and send it through TS loader chain. So anyway, the files goes through TS …	shlomiassaf	colinskow
1377	2017-01-16 05:38:22	Hi @colinskow , yeah upgrading to latest node solve this issue, moreover, how can I get help related to unit tests setup as I am facing some issue like while running test command I got errors like "Cannot find the name 'describe'." and also some global variables from custom typing.	yvChauhan	colinskow
1371	2017-01-14 06:30:24	I've got some work to do so I won't be watching github issues. If anyone still has an issue with this after picking up the changes from @colinskow - Ping me directly in the AngularClass slack channel.	d3viant0ne	colinskow
1371	2017-01-19 11:07:45	Just to update, I've just downloaded the latest clone and getting the same error as mentioned here and in #1372 The change from @colinskow is already merged in and I've already tried the fix from @matb - but neither seem to make the difference. I'm on OS X 10.12.2, running: Node Version 5.0.0 and NPM 3.3.6 @d3viant0ne - I'll ping you at Slack, as requested. Thanks for any help.	pauldcollins	d3viant0ne
1371	2017-01-19 11:07:45	Just to update, I've just downloaded the latest clone and getting the same error as mentioned here and in #1372 The change from @colinskow is already merged in and I've already tried the fix from @matb - but neither seem to make the difference. I'm on OS X 10.12.2, running: Node Version 5.0.0 and NPM 3.3.6 @d3viant0ne - I'll ping you at Slack, as requested. Thanks for any help.	pauldcollins	colinskow
1370	2017-01-13 11:58:30	@d3viant0ne Yes compodoc is at the beginning, with some features which needs to be enhanced. The target release 0.1.0 will add the last missing features for a matured tool. I will update this discussion when it will be ready.	vogloblinsky	d3viant0ne
1366	2017-01-15 20:15:29	@colinskow had another look at this and even with "compiled" excluded in tsconfig.webpack.json at-loader still reports errors in the compiled folder when running dev server. This is because main.browser.aot.ts is still being included from src dir. Modifying tsconfig.webpack.json to the following seems to fix the issue, and AoT still works fine as main.browser.aot.ts explicitly listed as entry poi…	glendaviesnz	colinskow
1364	2017-01-13 03:07:29	@colinskow May as well roll this into the webpack config rework and make it a configurable option for the user. I'll rework them later this evening	d3viant0ne	colinskow
1364	2017-01-13 06:10:36	@d3viant0ne definitely add `ignored: /node_modules/` since that will definitely improve performance on lower end systems for everyone.	colinskow	d3viant0ne
1358	2017-01-09 21:35:28	@shlomiassaf that's impressive! You took what I did to a higher level. Obviously it's better to handle the DLL build inside a Webpack plugin rather than the npm scripts. Just a couple small points: 1) Add a `clean:dll` NPM script, and also add the `dll` folder to the `clean` script. 2) You should think about unit testing the logic of your package (outside the Webpack build) The bottom line is tha…	colinskow	shlomiassaf
1358	2017-01-10 07:34:47	@colinskow Once the config file is part of the repo it doesn't matter, you have to change the code. I agree that splitting into a different file has logic to it but I also don't like to many configuration files... so my thought was lets make it super light, nothing fancy and if the user wants a more advanced config he can do it. In 99% of the use cases the common config is sufficient. The config …	shlomiassaf	colinskow
1358	2017-01-10 18:52:08	@shlomiassaf - I am personally leaning towards just doing it here if you are up for it. If you don't have the time, I can PR the changes into this branch on your fork and we can land it all at once that way. Either way it goes, any time we can limit the number of major changes the users have to contend with, the better imo.	d3viant0ne	shlomiassaf
1358	2017-01-10 19:02:59	@d3viant0ne I'm not sure I will get to it today so feel free to do whatever :) BTW, I fixed the bug.	shlomiassaf	d3viant0ne
1358	2017-01-11 16:29:11	@shlomiassaf, can you clarify something for me? I've pulled these changes into our build system which is based off of this starter. What I'm seeing is a vendor.dll.js and vendor.bundle.js, both of which contain all of the angular libs. Should there even be a vendor.bundle.js anymore?	bmayen	shlomiassaf
1353	2017-01-11 17:45:34	@colinskow , still same issue i run all command provided by you, however, while running e2e i am facing same issue as mentioned by @Redigast13	yvChauhan	colinskow
1352	2017-01-07 14:46:47	@colinskow for the sake of maintainability I would fork the repo. I also have my very own for Electron support. I think this needs special care, the same way as you want to support NativeScript and other special ends like ReactNative + Angular 2 etc.	katallaxie	colinskow
1352	2017-01-07 19:39:38	@katallaxie would you please give me a link to your Electron repo, this could save me a lot of work if you've done it.	colinskow	katallaxie
1352	2017-01-15 19:13:26	@colinskow Yes I am glad to help with it. Let me have your repo link and I will keep track of it and help when possible. You can use my code where you need, no problem at all. Also, if you would like to implement your improvements in my repo that would be awesome.	JonnyBGod	colinskow
1352	2017-01-26 16:29:12	@colinskow Cool that was fast. Will test it soon. Quick remarks from my very quick look at it: 1. I think electron.main should be on a dedicated folder in root. This is because you potentially want to extend electron main capabilities and have multiple files for it. 2. I don't think NGRX fits this starter. That is why I created an advanced starter. NGRX is just too complex for most devs starting …	JonnyBGod	colinskow
1347	2017-01-06 22:16:04	I am pretty sure the stance on autoprefixer in the past was if people want to use it, they can add it but @gdi2290 didn't want it in the starter as it adds more complexity for limited usefulness. Personally I agree with @colinskow in regards to this being a starting point and thus we really only want to include things that are of benefit to everyone using the starter to build upon.	d3viant0ne	colinskow
1347	2017-01-07 06:17:04	@shlomiassaf just to be clear the case for the DLLs pull request is that it cuts dev build time in half, which leads to dramatic productivity gains -- especially when repeatedly testing small changes in code or debugging. It's a money maker for the companies who will use this starter. The DLLs are setup so they are totally transparent to the user, who gets automatic immediate productivity gains a…	colinskow	shlomiassaf
1347	2017-01-07 10:10:01	@shlomiassaf I could live with Autoprefixer + PostCSS, rather then SCSS 🤕 . There are many projects that use different CSS preprocessors. However, there are litte differences as to what is need in the postprocessing, which is minifcation, inlining, and compatibility.	katallaxie	shlomiassaf
1344	2017-01-06 07:15:47	@gdi2290 Can you confirm if assets are being copied to dist?	JonnyBGod	gdi2290
1343	2017-01-06 18:46:55	@maxisam - Given we are not actually using `paths` anywhere, would you please update this to pull both `paths` & `baseUrl` from all the typescript configuration files?	d3viant0ne	maxisam
1341	2017-01-06 15:51:09	No, it doesn't. You are never going to see a real time savings in the starter or most of the applications built on top of it less the very largest applications. But hey, the masses just had to have the next hot buzz word, regardless of their understanding of it's benefits and @colinskow was kind enough to provide.	d3viant0ne	colinskow
1335	2017-01-05 16:45:06	@d3viant0ne 👍 Upgrade is seriously beyond what this starter wants to achieve. Also, it seems that in most cases it would be more beneficial, if we would provide something like `angular2-recipes` in which we provide some patterns and examples.	katallaxie	d3viant0ne
1335	2017-01-05 21:00:04	> any number of angular 1.x versions is a rabbit hole... @d3viant0ne On same page here, maybe we can pick latest version and just keep it limited to that. > It would add a bunch of bloat for the remainder of the community who won't ever use it. I guess this is where opt in/out can be considered? If still complicated, maybe we can resort to `angular2-recipes` as @katallaxie said. > Too many ngUpgr…	osdevisnot	katallaxie
1335	2017-01-05 21:00:04	> any number of angular 1.x versions is a rabbit hole... @d3viant0ne On same page here, maybe we can pick latest version and just keep it limited to that. > It would add a bunch of bloat for the remainder of the community who won't ever use it. I guess this is where opt in/out can be considered? If still complicated, maybe we can resort to `angular2-recipes` as @katallaxie said. > Too many ngUpgr…	osdevisnot	d3viant0ne
1333	2017-01-06 05:11:56	Awesome. Thank you @colinskow. I'm closing this PR in favor of #1341. Do we have numbers on savings in dev build time? I mean build times before and after introducing DLL plugins?	osdevisnot	colinskow
1331	2017-01-07 15:15:19	@colinskow thank u, it's working :)	Ks89	colinskow
1330	2017-01-04 00:50:50	@colinskow We need to be very careful with DLL's. It's a feature worth having for large scale projects but it will require a big refactor... We need to figure how how can we do it so people will opt-in and not get it by default... The other starter with DLL's is super complicated with one huge config that is very hard to understand... There's a balance...	shlomiassaf	colinskow
1330	2017-01-04 10:29:02	> In short, yes we will add DLL support in the future but as stated above we will have to rewrite most of the webpack configs to provide the proper development experience Wait what @d3viant0ne? https://github.com/AngularClass/angular2-webpack-starter/tree/v6 I'm honestly confused by this repo. The V6 branch is based on https://github.com/qdouble/angular-webpack2-starter which is at the moment one…	fxck	d3viant0ne
1330	2017-01-04 10:29:02	> In short, yes we will add DLL support in the future but as stated above we will have to rewrite most of the webpack configs to provide the proper development experience Wait what @d3viant0ne? https://github.com/AngularClass/angular2-webpack-starter/tree/v6 I'm honestly confused by this repo. The V6 branch is based on https://github.com/qdouble/angular-webpack2-starter which is at the moment one…	fxck	colinskow
1330	2017-01-04 10:29:02	> In short, yes we will add DLL support in the future but as stated above we will have to rewrite most of the webpack configs to provide the proper development experience Wait what @d3viant0ne? https://github.com/AngularClass/angular2-webpack-starter/tree/v6 I'm honestly confused by this repo. The V6 branch is based on https://github.com/qdouble/angular-webpack2-starter which is at the moment one…	fxck	shlomiassaf
1330	2017-01-04 11:59:57	@katallaxie what I think you should do is organize effort with the other team members and collaborators(some of which apparently don't even know that branch exits) to get it to master, as it's clearly superior to what's currently on master. Perhaps even create an issue for the community feedback about (env)configs, naming conventions etc. Me having played around with it a bit(even though it was m…	fxck	katallaxie
1321	2017-01-04 01:04:16	I'm all for supporting emerging libs & @shlomiassaf has other libs that are well maintained, his modal lib being the longest running iirc. As far as this particular library, I'm going to carve out some time in the morning to add it to a branch of an existing production application before actually reviewing. I like the idea and this certainly does solve an existing problem but It's one thing to be…	d3viant0ne	shlomiassaf
1321	2017-01-04 01:22:20	It's running in a production app at work. I only built it because the angular-router-loader isn't really webpack friendly... It just don't work with AOT... Just look at the genDir defined in common, totally out of sync with the genDir in tscofig. compiled/src/app VS compiled Since it works you can rest assure something else won't once you get to different directory levels. This is just the smalle…	shlomiassaf	shlomiassaf
1321	2017-01-05 03:42:51	@d3viant0ne @gdi2290 @colinskow I'v added some nested & multiple router samples ... The `+detail` module loads async and then has an aux route to another async loaded module (`+child-detail`) Also added the `barrel` module to show multiple async routes working... The `+barrel` module loads async and then has an aux route to another async loaded module (`+barrel-detail`) The barrel might be too mu…	shlomiassaf	d3viant0ne
1321	2017-01-05 03:42:51	@d3viant0ne @gdi2290 @colinskow I'v added some nested & multiple router samples ... The `+detail` module loads async and then has an aux route to another async loaded module (`+child-detail`) Also added the `barrel` module to show multiple async routes working... The `+barrel` module loads async and then has an aux route to another async loaded module (`+barrel-detail`) The barrel might be too mu…	shlomiassaf	colinskow
1321	2017-01-05 21:58:39	@shlomiassaf - I spun up a Windows VM, it works fine.	d3viant0ne	shlomiassaf
1321	2017-01-19 19:58:56	@shlomiassaf I have 500+ lazy routes in my app and I have strange issues - it compiles fine, however when I run the project half of modules cannot be found (runtime error),. Here is how one of not working routes file look like: These routes are inside lazily loaded module. All modules have correct paths and exist in their directories. However when I run and navigate throw them I have runtime erro…	pleerock	shlomiassaf
1321	2017-01-19 21:07:12	@pleerock please follow the advice from @d3viant0ne and open in the `ng-router-loader` repository. While you do that please make sure to reference to a GitHub project which I can clone and reproduce myself. It's doesn't have to be 500+, just something that shows the same error. Some rule must apply here, on top of my head I can think of 5 different reasons, so I need something to debug. I will pu…	shlomiassaf	d3viant0ne
1321	2017-01-20 20:57:38	@pglazkov @pleerock - What node version are you using? - Are you using windows? I tried with 1000 ngModules and couldn't reproduce it... @pglazkov I saw that your application (with reference to this issue) is actually using the same setup as the starter... So the integration tests in Travis for this repository should fail from time to time.... @d3viant0ne is this the case? I'm really trying to ge…	shlomiassaf	d3viant0ne
1321	2017-01-21 01:07:02	@shlomiassaf - I wonder if we are running into some sort of resource contention / race condition issue	d3viant0ne	shlomiassaf
1321	2017-01-21 03:47:27	@d3viant0ne The problem described by @pglazkov @pleerock fit's an issue that might happen with the older implementation (non AST). The old process used regex with replace to transform the code. On a module, if multiple lazy routes were set the old process had to take each and replace it. Before replacing we need to resolve the actual file, this is an async process. So since each "replace" is **as…	shlomiassaf	d3viant0ne
1321	2017-01-21 04:02:33	@shlomiassaf I was not happening only on windows machines. I have been having theses errors from time to time. No pattern that I can see just some random modules lost during compile time. It happens in production, dev, aot. Most times work fine, some time fails, re run and its ok... Working with macOS, node 6. Will keep an eye with the 2.1.0 and will let you know if problem persists. Advise to le…	JonnyBGod	shlomiassaf
1321	2017-01-21 10:30:22	thanks @JonnyBGod, @shlomiassaf looks like its working now	pleerock	shlomiassaf
1321	2017-01-21 14:51:59	@shlomiassaf Sorry for a late reply. Here are the answers to your questions: - Node Version: 6.9.4 - Yes, I'm using Windows I would be glad to help with reproducing the issue, but, as I said before, I couldn't find any ways to reproduce it consistently. Indeed, it looks like some kind of race condition. I will try 2.1.0 for a few days and will let you know if it fixes the problem.	pglazkov	shlomiassaf
1321	2017-01-21 15:08:33	@shlomiassaf As for why the integration tests in Travis for this repository don't fail from time to time, maybe that's because the e2e tests don't cover the lazy routes? As far as I can see, the e2e test just checks some stuff on the home page, but when the lazy routes are not compiled correctly the home page still loads and works fine, but there are runtime JS errors when routes are being pre-lo…	pglazkov	shlomiassaf
1321	2017-01-23 22:24:20	@shlomiassaf All good for me until now. Apparently it is fixed.	JonnyBGod	shlomiassaf
1310	2016-12-30 09:43:54	@shlomiassaf : You are correct, this happens also in my case, the scss files are being loaded directly through the component's styleUrls. An Idea would be to configure the `test: /\.scss$/` rule to work with `"extract-text-webpack-plugin": "^2.0.0-beta.4",` so we can extract css files into the components' dirs and change our `templateUrl` reference to point to this?	feddyups	shlomiassaf
1307	2016-12-28 22:54:59	@gdi2290 Your fault. got me excited about AOT then my SCSS -> postCSS chain wouldn't work...	shlomiassaf	gdi2290
1307	2016-12-28 23:08:37	@shlomiassaf any idea why there is a ci error?	gdi2290	shlomiassaf
1307	2016-12-28 23:11:44	@gdi2290 Something in node 5... i'll check in my local setup, I have v5	shlomiassaf	gdi2290
1307	2016-12-28 23:22:39	@gdi2290 ok, my bad... I forgot to `require('reflect-metadata');`, it's in 6 not in 5 Will fix and post.	shlomiassaf	gdi2290
1307	2017-02-15 13:22:58	@shlomiassaf this is awesome, thx a lot	tsm91	shlomiassaf
1305	2016-12-29 02:46:04	It is fine that this is closed. I thought you should be warned that this behavior does exist for some particular configurations. Which configurations... who knows. ^_^ Cheers my friend @katallaxie	ZenSoftware	katallaxie
1304	2016-12-28 23:41:56	@colinskow I used a different take on this. I used a convention to identify global SCSS files: `some-style.global.scss` Then a loader: > The component SCSS loader must also `exclude: [/\.global\.scss$/],` Now all `*.global.scss` files are set in the head. This is of course not a separate file for styles but it differentiates between global and component local styles. Now, for having styles in a s…	shlomiassaf	colinskow
1304	2017-01-04 00:43:25	@d3viant0ne it doesn't appear we have any disagreements with this PR. @shlomiassaf suggests using the naming convention `*.global.scss` for external stylesheets, but I believe this is not necessary with everything in the `src/styles` directory. I suggest we merge this so I can start working on other enhancements like DLLs without having to rebase.	colinskow	shlomiassaf
1304	2017-01-04 01:16:53	1.) Rebase it. 2.) As far as conventions go, they are much like words in scrabble. `Common Use` In this case, I think it would be best to not enforce conventions on people. If a developer wants to do something like @shlomiassaf is suggesting, they can extend the project as they see fit. The most common way I have seen / used in regards to scss and 3rd party styles would be to use `@import` in som…	d3viant0ne	shlomiassaf
1303	2017-01-03 21:57:14	same question for recent v5.2.0 Release. @colinskow you referenced comment [#696](https://github.com/AngularClass/angular2-webpack-starter/issues/696#issuecomment-226442566), but in there's also use of non existing vendor.ts. Is there any current, v5.2.0 compatible guide to easily integrate jquery+bootstrap (3.3.7 or 4) into this Seed?	basst314	colinskow
1303	2017-01-31 18:50:38	@colinskow so we juste have to install bootstrap and jquery and the js files for both will automatically be included? As stated by @blackholegalaxy Angular-CLI provide simple styles and script part in angular-cli.json which is somehow translated in webpack instruction. I'm quite surprised angular class started doesn't provide such a simple way to include external css and js. The same question as …	psaussure	colinskow
1300	2016-12-27 03:31:01	@stevenjob / @colinskow - I'll merge yours as it is, then Steven can rebase & rename the component as discussed above.	d3viant0ne	stevenjob
1300	2016-12-27 03:31:01	@stevenjob / @colinskow - I'll merge yours as it is, then Steven can rebase & rename the component as discussed above.	d3viant0ne	colinskow
1299	2016-12-25 03:27:53	@colinskow - See #1241 This is not something that should be on by default but opt in should a developer choose or need to push production sourcemaps.	d3viant0ne	colinskow
1298	2016-12-25 03:29:13	@colinskow - I'll take a look at this in the morning. //cc @gdi2290 @katallaxie should also take a look	d3viant0ne	colinskow
1298	2016-12-25 06:14:55	@d3viant0ne `tsconfig.webpack.json` is correctly named. This is used by `awesome-typescript-loader` to run dev, production, and aot builds. It uses the es2015 module format in order to enable tree shaking. Karma and other node libraries can't deal with es2015 modules and must use commonjs. That is why I forked the file. One for Webpack's internal use. The other for everything else.	colinskow	d3viant0ne
1298	2016-12-27 03:13:25	@katallaxie - AOT should not be the default for `prod` for exactly what @colinskow stated, it breaks things. After a developer has his application running stable on AoT, he or she can default it to AoT in their project. We should be enabling features in a starter, not mandating them. Given the commitment required to create a large application published AoT, this is a feature that should be off by…	d3viant0ne	colinskow
1298	2016-12-27 10:07:27	@colinskow I get your point. Though, I believe it should be considered best practice to have AoT and deviate from that. So, if you have an application, that for what ever reasons, doesn't work with AoT then you can disable it. But I would see it the other way around. As regarding to `@ngtools/webpack`, I had doubts some months ago, that's why it wasn't in the `aot` branch. Though, I see it as the…	katallaxie	colinskow
1298	2016-12-27 10:13:07	@d3viant0ne Because we had some deps fixed, we should take care of them now. We should also update `webpack` to `2.2.0-rc.2` and `webpack-dev-server` to `2.2.0-rc.0`. As for the bundle analysis.	katallaxie	d3viant0ne
1297	2016-12-29 02:07:03	@sshev @d3viant0ne This is a tricky one... any clues?	shlomiassaf	sshev
1249	2016-12-12 03:40:48	In addition to @d3viant0ne 's [commit](https://github.com/AngularClass/angular2-webpack-starter/commit/6193e308f29c82f3cbda4395f487a111a10f7e48#diff-b9cfc7f2cdf78a7f4b91a753d10865a2) of 9-Dec, I had to set `"@angular/forms": "2.2.1"` (use to be `^2.2.1`, which brought me `v2.3.0`). As I forked `angular2-webpack-starter` before [that commit](https://github.com/AngularClass/angular2-webpack-starter…	AKlaus	d3viant0ne
1248	2016-12-09 16:14:43	@naivefun - There are quite a few ways to implement cache busting. I personally roll with something like this but I also have a moderately complex caching setup between my app, docker containers & nginx. Point being, this is one of those things that is really dependent on exactly what you are trying to achieve and how you are setup. Any way it goes, you will need `WebpackMd5Hash` as @karolmie1 me…	d3viant0ne	karolmie1
1236	2016-12-05 04:47:06	Thanks @brandonroberts	d3viant0ne	brandonroberts
1232	2016-12-09 12:35:00	@karolmie1 Yes, that's what I want to implement as a solution. @romelgomez I don't use Material but Materialize with [angular2-materialize](https://github.com/InfomediaLtd/angular2-materialize). On the other hand, I will use the solution for Font Awesome, thanks.	NatsuOnFire	karolmie1
1226	2016-11-30 21:21:09	@katallaxie - The yarn.lock was removed by @gdi2290. The ignore for yarn is also at his request. It has also been removed from the travis build. There is no need for yarn in the base seed, if people want to use it in their personal projects adding it is simple.	d3viant0ne	katallaxie
1226	2016-12-01 07:23:39	@d3viant0ne Yeah It is really bad idea. yarn.lock is like one of the most important reasons to use yarn. I very often had this problem - I've downloaded old repo from github and I started to fire it up, but I couldn't manage to get it working, because author used older version of npm packages and the project won't compile anymore. (this also happend to me on material2 branch here if I remember co…	karolmie1	d3viant0ne
1226	2016-12-01 07:30:25	@d3viant0ne yep! you can remove it, but you should not `.gitignore` it, as people really use it in their projects.	katallaxie	d3viant0ne
1226	2016-12-01 07:32:20	@katallaxie I will create a pull request with .gitattributes solution in a moment, you can check if you like it. Damn, it works in local console, but it does not work on github, and there is no way to make it work :(	karolmie1	katallaxie
1220	2016-11-29 08:09:35	Thank you @diegochavez! I already know about this solution. I was just asking myself if there is a way to only include the "bootstrap.min.css" because I just use bootstrap grid structure and other css classes. I don`t really need bootstrap.min.js or even jQuery, which increase the size of my application.	jScope	diegochavez
1207	2016-11-25 09:43:42	@d3viant0ne Yes the documentation is good so far, but small complete working examples are helping more than the documentation. The documentation is cool to get a more specific overview and you can extend the simple example with some more configuration. Or Examples for some ng2 specific problems like TemplateUrls (I try to get this working since two days now and I can't get it to work) or how to c…	squadwuschel	d3viant0ne
1203	2016-11-25 02:01:05	@tieppt @d3viant0ne Yes,it's CORS.I want to send a cross-domain request.Is there a place to configure the proxy?Like [this](https://vuejs-templates.github.io/webpack/proxy.html)	mlyknown	d3viant0ne
1199	2016-11-23 18:39:31	@maxx0r @d3viant0ne Angular Material integration is quite straight forward. Saying that, if you are using bootstrap loader and saas loader like, it's very easy to include material scss. in **.bootstraprc** add the below line. `appStyles: PATH_TO_YOUR_APPLICATION_SCSS` and in your **APPLICATION_SCSS** add the material theme imports. You can use any theme here. `@import '~@angular/material/core/the…	Abhijith-Nagaraja	d3viant0ne
1199	2016-11-28 17:29:08	@d3viant0ne I would also rather have this as a wiki article, having to pull master in every couple of weeks is tedious and error prone and all of the content that is in the branch can be contained in an article instead. @gdi2290 if you don't have objections I'm gonna go ahead with this.	ebeal	d3viant0ne
1199	2016-11-28 19:25:18	@ebeal - Pull the trigger. Maintaining that branch given how little effort is actually needed to enable Material2 is just silly.	d3viant0ne	ebeal
1199	2017-01-25 21:35:45	@katallaxie because of this you just lost a developer, I've migrated to react :) if starter takes so much time to start, and don't have even integrated materials, and instructions are insanely complicated (i've got a lot of issues with it), I decided to move somewhere else. Have fun to ignore simplicity.	holms	katallaxie
1198	2016-11-23 22:26:59	@Spittal I did check the [postcss-loader](https://github.com/postcss/postcss-loader) github page before, but I put the **postcss.config.js** in the config folder. So that's why it didn't work.	DanielYKPan	Spittal
1188	2016-11-21 21:41:13	@gdi2290 - I'll see to this after work	d3viant0ne	gdi2290
1188	2016-11-22 19:51:24	As a temporary work around, lock `istanbul-instrumenter-loader` to `0.2.0` until I can get a fix for this landed in master. //cc @Nocomm @rgeraldporter @M1strall @centigrade-thomas-becker @adonespitogo @alvipeo	d3viant0ne	centigrade-thomas-becker
1188	2016-11-22 20:32:19	@d3viant0ne thanks for looking into it	gdi2290	d3viant0ne
1188	2016-11-24 07:38:51	@centigrade-thomas-becker - I've evidently deviated too far from the starter where that change was effective. Working this issue again against current master.	d3viant0ne	centigrade-thomas-becker
1188	2016-12-11 12:46:59	@d3viant0ne I would **reopen** this ticket since the problem is not solved, it's just a workaround. Its a good reminder for upgrading when possible. Your call.	shlomiassaf	d3viant0ne
1179	2016-11-20 19:11:47	can one you @NatsuOnFire @opporancisis update the rest of the readme etc to reflect the changes? (it doesn't have to be all of them. I'll merge anything that's correct) thanks!	gdi2290	opporancisis
1177	2016-11-25 08:32:57	Thanks @clementprevot	d3viant0ne	clementprevot
1174	2016-11-15 08:34:25	@gdi2290 Thanks!	cappelleMedia	gdi2290
1169	2016-11-20 14:10:20	Hi @katallaxie! Not sure what you mean about v6. The v6 branch has the same AppState in AppComponent as the master branch. So do you normally just make a new file for store to bring in ngrx/store and then a new file for actionCreators? Will this still work fine with the Hot Module Replacement? Thanks. :)	JimTheMan	katallaxie
1156	2016-11-06 14:49:23	@Andrey-Pavlov I´m currentry struggling to do this right... Can you please share some guidance?	kjartanvalur	Andrey-Pavlov
1156	2016-11-07 04:08:05	@Andrey-Pavlov thank you so much for doing the leg-work on this. Updating `webpack.common.js`'s `LoaderOptionsPlugin` was ineffective for me, I also had to update `webpack.dev.js`'s `LoaderOptionsPlugin` for dev, and I'm assuming the prod config as well.	sky-coding	Andrey-Pavlov
1156	2016-11-07 14:49:00	Well done @Andrey-Pavlov 👍	kjartanvalur	Andrey-Pavlov
1156	2016-11-11 14:58:10	I've managed to get rid of the issue by following @Andrey-Pavlov steps, but when using the `npm run server:dev` command I get: (sorry for the long dump) Any clues? I'm so lost!	byhoratiss	Andrey-Pavlov
1156	2017-02-06 12:39:52	I fixed it for my setup with @vadhavkar‘s [comment](https://github.com/AngularClass/angular2-webpack-starter/issues/1156#issuecomment-273676734) and changed @Andrey-Pavlov‘s [example](https://github.com/AngularClass/angular2-webpack-starter/issues/1156#issuecomment-258688658). I added **-loader** to all **exports** like this: new webpack.ProvidePlugin({ $: "jquery", jQuery: "jquery", "window.jQue…	DerZyklop	Andrey-Pavlov
1155	2016-11-07 07:54:48	@katallaxie I have checked this again after your changes but error is still coming so i have made pull request #1158 to solve it.	ranakrunal9	katallaxie
1154	2016-11-05 20:49:08	@katallaxie Great tip. Commenting out `.catch(err => console.error(err));` from `main.browser.ts` surfaced the original errors in their full glory. I think this change should be included in v5 and v6. Many people are using this starter project. Unhelpful error messages make people think Angular 2 is to blame, which it is not.	baloodevil	katallaxie
1148	2016-11-03 08:24:40	@d3viant0ne Ah, I see. Thanks for the reply back. Awesome boilerplate btw	laumair	d3viant0ne
1143	2016-11-04 09:16:43	ok thanks @katallaxie	kjartanvalur	katallaxie
1139	2016-10-29 17:36:35	@d3viant0ne Awesome - thanks, that has fixed it. Although not working for .svg? I tried changing to: but that didn't work. How shoudl I fix that?	georgeedwards	d3viant0ne
1137	2016-10-30 09:00:39	There is nothing about this in console, project starts success without any error. I used the navbar component of Bootstrap 4, the items of nav's menu display well, but when collapsible button appeared there is no icon in the button, there is only a button frame display in the collapsible area. When I clicked it can slide down the hidden menu. And the navbar's 'float-lg-right' class not worked eit…	hllinc	d3viant0ne
1137	2016-10-30 09:50:52	Oh, no!!!! I used the wrong version of bootstrap 4. The api document of bootstrap is v4-5, but the version I installed was v4-2. I can't find the api doc of v4-2 in bootstrap official website. Finally I changed the version to v3.3.7 and solved it . Thank to @d3viant0ne again.	hllinc	d3viant0ne
1135	2016-10-28 01:23:37	@d3viant0ne i swiched to node@v6.4.0 but still not work	bigggge	d3viant0ne
1134	2016-11-20 10:15:18	@katallaxie thanks, but what about shrinkwrap? It does not work for npm@3.	aleksfes	katallaxie
1133	2016-11-21 08:22:51	@katallaxie, maybe I didn't explain the issue properly. Indeed, polyfills content isn't changed in this case. But reference map is changed. And this map happens to be stored inside polyfills file with current webpack configuration. Anyway, I don't expect this to be fixed as part of starter project. This is a webpack-related bug. To be precise it is webpack-md5-hash bug (erm0l0v/webpack-md5-hash#7…	ilyahumbar	katallaxie
1129	2016-10-25 23:28:59	@gdi2290 👍 is included. We should also use it in `.travis.yml` https://yarnpkg.com/en/docs/install-ci#travis-tab	katallaxie	gdi2290
1129	2016-10-25 23:39:17	@gdi2290 #1130	katallaxie	gdi2290
1129	2016-10-29 23:13:51	@gdi2290 @katallaxie - Can we close this one, looks like we are all yarned up :)	d3viant0ne	gdi2290
1129	2016-10-29 23:13:51	@gdi2290 @katallaxie - Can we close this one, looks like we are all yarned up :)	d3viant0ne	katallaxie
1122	2016-12-28 01:17:54	@shlomiassaf I'm having issues with importing global styles into the vendor bundle	davidalee	shlomiassaf
1122	2016-12-28 01:27:58	Vendor bundle was removed... Sent from my iPhone > On Dec 28, 2016, at 3:17 AM, David A. Lee <notifications@github.com> wrote: > > @shlomiassaf I'm having issues with importing global styles into the vendor bundle > > — > You are receiving this because you were mentioned. > Reply to this email directly, view it on GitHub, or mute the thread. >	shlomiassaf	shlomiassaf
1122	2016-12-28 17:24:11	Unit test definitely shouldn't be dependent on style sheets any more than they should depend on data. @colinskow is correct in his test implementation.	d3viant0ne	colinskow
1121	2016-10-27 15:47:41	Hey @d3viant0ne , I actually did realize that! I also realized after writing what I should mention it, but was caught up at the time :) That being said, would you be interested in open sourcing the your personal repo that has ngrx and scss. I would be more than interested in maintaining. Regardless, I am going to go ahead and create a ngrx/scss version of this repo. Thank you. On Oct 27, 2016 1:1…	CharlieGreenman	d3viant0ne
1118	2016-11-21 20:02:51	@gilhanan Yes, I did.	rafaelss95	gilhanan
1118	2016-11-21 20:12:42	Thank you all guys, I copied the fonts as @RaphaelYan said and now it's working. new CopyWebpackPlugin([ { from: 'src/assets', to: 'assets' }, { from: 'src/meta'}, { from: 'node_modules/font-awesome/css/font-awesome.min.css', to: 'assets/font-awesome/css/font-awesome.min.css' }, { from: 'node_modules/font-awesome/fonts', to: 'assets/font-awesome/fonts' } ]),	rafaelss95	RaphaelYan
1114	2017-01-12 18:52:30	@d3viant0ne true, I'm just desperate for answers!	sachanacar	d3viant0ne
1114	2017-01-12 19:06:08	@d3viant0ne thanks, I'll try to convince the team!	sachanacar	d3viant0ne
1111	2016-10-20 11:09:26	@d3viant0ne Awesome, thanks, let me know how it goes.	jakub2	d3viant0ne
1111	2016-10-24 02:46:16	yo @d3viant0ne any update on this?	gdi2290	d3viant0ne
1111	2016-10-24 07:39:25	@gdi2290 - The issue @jakub2 & @adstep are seeing, I can't reproduce. On a fresh install of Windows 10 running a fresh install on Node v6.9.1, everything works fine. The error that @jakub2 mentions tries to install `execSync`, fails & then falls back to win32 `Will try to use win32 extension` The seed itself installs, compiles & functions as expected. ![screen shot 2016-10-24 at 4 35 06 am](https…	d3viant0ne	gdi2290
1105	2016-10-16 21:02:24	I can do that. I guess that it's better that it's clear where the rules come from, if there are coming from external plugin. @katallaxie I'll try to explain myself with a use case: If someone want to add another set of linting rules from other source, says `tslint-eslint-rules`, those rules would be grouped in a external file, ex: `eslint.tslint.json`, in the `config/tslint/` foler, and just exte…	michaeljota	katallaxie
1105	2016-10-17 12:49:51	I see your point. I have a question then, should the recommended rules still explicitly be available or should they be extended? @katallaxie I have not update this, as I want to know the above information. But I think, you already had update partially this.	michaeljota	katallaxie
1104	2016-10-27 01:18:44	Agree with @katallaxie - This doesn't belong in a `starter` repo. Electron, although something I really like is situational at best. This is a great idea but just not something that belongs in this repo. My suggestion would be to go the route that @NathanWalker with https://github.com/NathanWalker/angular-seed-advanced Fork the starter, make your additions & squash them into a single commit to ma…	d3viant0ne	katallaxie
1092	2016-10-17 16:02:30	@katallaxie thanks for the update, and removing shrinkwrap as per that commit you referenced should definitely fix the version change. But maybe a little too quick to close the issue. There seems to be nothing in that commit that fixes the issue described in the original post by @bfwg?	russelltrafford	katallaxie
1091	2016-10-15 08:53:28	@dherges Some of the things suggested in style guides etc. are just taste.	katallaxie	dherges
1082	2016-10-04 03:29:48	Thanks for your answer @dweitz43. What's the branch specifically for material integration?	rafaelss95	dweitz43
1082	2016-10-27 01:55:28	Closing this one. The material2 branch, although out of date is sufficient to add material2 to the advanced seed as is @dweitz43's fork.	d3viant0ne	dweitz43
1059	2016-10-27 01:23:42	As @dweitz43 pointed out, material2 branch needs work before any versions are updated. I'm going to nuke the branch, recreate it & then add Material2 as a single commit in a way that makes the maintenance a bit less cumbersome.	d3viant0ne	dweitz43
1049	2016-09-26 09:36:33	@harunurhan you remove @types/corejs,will lead to WebStrom display error.because i use webstrom	Loongle	harunurhan
993	2016-10-19 14:29:55	@Simon-Briggs Regarding the changes you suggest, could you clarify exactly where the files are that are supposed to be changed? Thanks!	Mellbourn	Simon-Briggs
993	2016-10-21 17:12:12	@Simon-Briggs I'm using Angular-CLI, so there is no config folder.	Mellbourn	Simon-Briggs
993	2016-10-26 15:16:32	@Simon-Briggs Not sure what I'm doing wrong, but by adding your solution to my webpack.common.js, so I have: I still get: When running my tests...	georgeedwards	Simon-Briggs
993	2017-01-18 17:56:23	@d3viant0ne how is this no longer relevant? I'll be honest I'm not using angular2-webpack-starter but I am seeing this error and the plugin solution has worked well for me (though it seemed like a hack). Is this resolved in a better way now? I just pulled all the latest modules from npm.	adam-beck	d3viant0ne
993	2017-03-17 08:01:34	@d3viant0ne This seems still relevant. I'm getting this now, and its over 6 months since reported. This issue is caused by webpack being unhappy with dynamic imports. The Webpack team states that this is by design: https://github.com/webpack/webpack-dev-server/issues/212#issuecomment-242449586 Are the dynamic `System.import` calls (as called out above on lines 45 and 57) absolutely necessary? Hav…	dudewad	d3viant0ne
992	2016-11-14 12:44:36	As @Andrey-Pavlov said, it's a bug in TSLint, it had been reported. However, it only will be fixed in 4.0. So you can update using `npm install tslint@next` or remove the rule, cause the 3.x branch won't get the fix for this. My recommendation, if you use TypeScript 2.0.x you should upgrade, cause the 4.0 it's being update to this compiler.	michaeljota	Andrey-Pavlov
981	2016-10-27 01:31:12	I agree with @katallaxie, this is something that should be documented and not added.	d3viant0ne	katallaxie
981	2016-10-31 17:45:23	@d3viant0ne Pat actually wanted this one in the Starter, see here: https://github.com/AngularClass/angular2-webpack-starter/issues/975	MarkPieszak	d3viant0ne
968	2016-09-11 08:38:29	@gdi2290 is that tool a surprise? Are we expecting an announcement like Angular 2 Team does? :) Really looking forward for DLL usage with webpack because one of [my project](https://github.com/asadsahi/AspNetCoreSpa) rebuilds in roughly 150-250 ms compared to angular2-webpack-starter takes roughly 1-1.5 seconds on same machine. That project uses DLL concept from webpack to skip vendor files. Cred…	asadsahi	gdi2290
968	2016-09-23 16:55:36	@gdi2290 could you reply to this https://github.com/AngularClass/angular2-webpack-starter/issues/968#issuecomment-246180363 please? What's the current situation with this repo now that angular2 is out? Are you busy preparing for conferences or something? Could we do something to help coordinate effort of updating and tidying up this repo? I know it interests a lot of people. :) Thank you. cc @Dzm…	fxck	gdi2290
968	2016-09-30 18:49:15	Hello? @katallaxie @gdi2290	fxck	gdi2290
968	2016-09-30 18:49:15	Hello? @katallaxie @gdi2290	fxck	katallaxie
967	2016-09-08 18:02:20	That does make sense, instead of depending on that loader is best to rely on SystemJS to polyfill the `System.import` that JS is supposed to have in the future, basically getting ready for the future hoping some day we could drop the SystemJS library used to polyfill the import. @katallaxie Is that right?	luchillo17	katallaxie
944	2016-09-01 17:40:08	@katallaxie there always seems to be a problem with `DedupePlugin`. I would leave a comment saying it doesn't work atm otherwise developers would be confused if they uncomment it	gdi2290	katallaxie
938	2016-10-19 17:01:44	Hi @gdi2290 - I also pre-ordered the Master Bundle. Any rough estimate when any of the courses will be available?	yshterev	gdi2290
937	2016-08-31 13:28:45	@katallaxie thank you! The problem with the react-native-renderer approach ist, that we lose the advantage of webpack. I really like this repository as a boilerplate for angular2 apps.	smith64fx	katallaxie
937	2016-09-01 18:35:54	@katallaxie thx for your second proposal. but isn't there anything to consider when using webpack?	smith64fx	katallaxie
927	2016-08-30 07:24:08	@katallaxie i tryed,it work! but how to set dom class for jquery dynamic added dom?	keyiis	katallaxie
927	2016-09-08 22:00:13	@katallaxie thx so much 💃	smith64fx	katallaxie
926	2016-09-09 05:55:42	@gdi2290 well, there are lots of us...	alvipeo	gdi2290
924	2016-08-29 19:22:18	@katallaxie That would be great but I'll get `Cannot find module "~bootstrap/scss/bootstrap-grid.scss"` EDIT: y I know its offtopic but I'm looking for some best practice scenario with this repo. Thought mixins would get injected automatically if we need them	regenrek	katallaxie
924	2016-08-29 19:40:15	@katallaxie yes. tried to include it in the home.component.ts. Works so far. home.style.scss `@import "~bootstrap/scss/bootstrap-grid.scss";`	regenrek	katallaxie
915	2016-08-29 05:50:38	@gdi2290 thanks a lot!	dweitz43	gdi2290
912	2016-08-27 18:49:28	@dweitz43 thank you i'll try your repo for now.	kodeine	dweitz43
912	2016-08-27 19:13:52	@dweitz43 your branch run without errors so far =) btw do you know any material2 form app or something i can quickly use to make a signup form?	kodeine	dweitz43
912	2016-09-21 06:21:21	@dweitz43 thanks a lot for all your efforts! much appreciated!	kodeine	dweitz43
910	2016-10-30 09:45:34	What's missing @katallaxie ?	fxck	katallaxie
910	2016-10-31 11:18:11	There's a problem with those DLLs @katallaxie, when you have a vendor script that extends something like rxjs Subject(like @ngrx/store), and you don't put it inside the "rxjs" dll array, none of the added operators are gonna work on it. Perhaps it's just a naming / documentation problem though.	fxck	katallaxie
889	2016-08-26 20:26:32	@StefH it is just the code in the [app.routes.ts](https://github.com/AngularClass/angular2-webpack-starter/blob/817ea488f6edb7f271728487d873dead72efd8b8/src/app/app.routes.ts) file @gdi2290 Your updated fork fixed the problem. Thanks.	IAMtheIAM	gdi2290
889	2016-08-26 20:26:32	@StefH it is just the code in the [app.routes.ts](https://github.com/AngularClass/angular2-webpack-starter/blob/817ea488f6edb7f271728487d873dead72efd8b8/src/app/app.routes.ts) file @gdi2290 Your updated fork fixed the problem. Thanks.	IAMtheIAM	StefH
887	2016-11-09 14:41:38	@gilhanan See my post above. You just require() them as I have shown in your vendors.ts file, then in your index.html you add the vendors.ts script as a normal `<script src="vendors.ts" type="text/javascript">` tag before the closing </body> tag.	IAMtheIAM	gilhanan
887	2017-03-10 13:53:33	@StefH did you manage to integrate with PrimeNG?	evgd	StefH
885	2016-10-19 18:25:19	@katallaxie Thanks, are you going to merge this with master or just leave the aot part in a separate branch?	itrethan	katallaxie
885	2016-10-25 05:28:33	@Spittal ngtools/webpack is already there, you can find it in package.json and webpack.config.ts. What I was pointing out is whether ngc is still relevant, since the npm script "aot" is not called before "build:aot"	unsafecode	Spittal
885	2016-10-25 09:03:35	@katallaxie No worries - was just curious to understand whether it was still meaningful, or not.	unsafecode	katallaxie
885	2016-10-25 13:02:55	@katallaxie The problem with ngc is it cannot work easily work w/ Sass/Less and pre/post processing steps for HTML templates. AFAIK, it only works if all imported files are already on the filesystem when it runs, which is terribly against what webpack tries to do.	unsafecode	katallaxie
885	2016-11-01 10:51:14	any progress @katallaxie @unsafecode ?	kjartanvalur	katallaxie
885	2016-11-01 18:30:28	@katallaxie That would be ideal for me, I am really interested in merging v6 into my production apps that use postcss to process styles, which currently isn't support by ngc.	Spittal	katallaxie
885	2016-11-01 18:59:07	@katallaxie can you use @ngtools and merge v6	gdi2290	katallaxie
885	2016-11-01 21:14:14	@gdi2290 @Spittal @qdouble @unsafecode working on `@ngtools/webpack`. I have pushed some things, more work to do. But help is always welcome.	katallaxie	gdi2290
885	2016-11-01 21:14:14	@gdi2290 @Spittal @qdouble @unsafecode working on `@ngtools/webpack`. I have pushed some things, more work to do. But help is always welcome.	katallaxie	Spittal
885	2016-11-02 00:02:12	@katallaxie some game breakers for me are 1) ViewEncapsulation.None or Emulated break the build or cause styles not to import properly: https://github.com/angular/angular-cli/issues/2584 2) Nested types are often not properly resolved It's related to this TS bug https://github.com/Microsoft/TypeScript/issues/9944, however if I use my starter where I compile and build as two different processes, t…	qdouble	katallaxie
885	2016-12-16 13:32:08	@katallaxie @d3viant0ne https://github.com/angular/angular-cli/pull/3583 and https://github.com/angular/angular-cli/issues/2584 is fixed as well, so I guess v6 should be more or less ready now?	fxck	katallaxie
885	2016-12-16 13:32:08	@katallaxie @d3viant0ne https://github.com/angular/angular-cli/pull/3583 and https://github.com/angular/angular-cli/issues/2584 is fixed as well, so I guess v6 should be more or less ready now?	fxck	d3viant0ne
885	2016-12-28 00:19:13	@colinskow @d3viant0ne Did you get SCSS to compile with it? From what I see no /: Let me know if you don't I have a solution I'm running with.	shlomiassaf	d3viant0ne
885	2016-12-28 00:19:13	@colinskow @d3viant0ne Did you get SCSS to compile with it? From what I see no /: Let me know if you don't I have a solution I'm running with.	shlomiassaf	colinskow
885	2016-12-28 22:11:30	@colinskow That's not only for SCSS, that's for all resource. CSS, LESS, SCSS or whatever, they don't go through the loader chain. Development output might not be the same as AOT. I will post a PR soon with suggestion.	shlomiassaf	colinskow
885	2017-01-02 08:01:35	Is there any issue for that V6 branch? While AOT is a nice step forwards, this starter is still obsolete without DLLs and other stuff. @katallaxie @gdi2290 @d3viant0ne ?	fxck	gdi2290
885	2017-01-02 08:01:35	Is there any issue for that V6 branch? While AOT is a nice step forwards, this starter is still obsolete without DLLs and other stuff. @katallaxie @gdi2290 @d3viant0ne ?	fxck	katallaxie
885	2017-01-02 08:01:35	Is there any issue for that V6 branch? While AOT is a nice step forwards, this starter is still obsolete without DLLs and other stuff. @katallaxie @gdi2290 @d3viant0ne ?	fxck	d3viant0ne
885	2017-01-06 21:29:17	@d3viant0ne say what, I'm not sure what the earlier version of that comment was, but I've long since had to move to @qdouble's starter, so I doubt I was threatening **_I_** was gonna go anywhere. I've been advocating this starter over others for a long time and was closely following the V6 branch(which was blocked by ngtools issues at the time) which I found superior to what I'm using(as it's bas…	fxck	d3viant0ne
885	2017-01-07 06:47:37	@shlomiassaf cutting development build time in half with no other side effects is good for everyone.	colinskow	shlomiassaf
885	2017-01-07 07:21:12	@shlomiassaf geez, DLLs are not even the point. The point was that there is a branch of **_THIS_** repo that already has both AOT and DLLs, is utilising @ngtools/webpack, is written a way more modern way, with all the configs being typesafe and written in typescript and all the while @AngularClass [team members](https://github.com/AngularClass/angular2-webpack-starter/issues/1330#issuecomment-270…	fxck	shlomiassaf
877	2016-08-22 12:26:20	@gdi2290 what's the ETA on the move?	fristys	gdi2290
867	2016-09-01 00:14:36	@orizens can you make a PR explaining this for users who have problems with @types	gdi2290	orizens
867	2016-09-01 07:01:57	@gdi2290 sure. should I add it to Readme.md?	orizens	gdi2290
845	2016-08-23 06:56:39	@jiverson ok,Your operation is feasible.Problem has been solved.	Loongle	jiverson
843	2016-08-10 06:48:23	when rc5 will be updated in this project? @gdi2290 thank you	syoubaku	gdi2290
843	2016-08-11 09:12:21	@gdi2290 the seed repo uses webpack 2, is it planned to update this starter repo to webpak 2 as well?	snird	gdi2290
843	2016-08-13 19:13:42	@alvipeo , this is an open source project, given to everyone here for free. No one has to "prove" anything to you, and there is a way to ask questions nicely. That said, the tone here is really harsh for some reason, so I just want to say thank you to @gdi2290 and everyone else at "angular class" for the awesome work here.	snird	gdi2290
843	2016-08-14 00:03:29	@gdi2290 I agree. I've read everything I could on NgModule and I have a strong feeling we anticipate some big changes in this area ;) It's not polished least to say.	alvipeo	gdi2290
843	2016-08-16 14:17:26	I have a feeling @gdi2290 is waiting for rc.6 because he knows about some breaking changes we don't... or he could just be busy with actual work. 😊 Either way I'm hesitant to update my apps until I see how's rc.5 handled in this repo.	fxck	gdi2290
843	2016-08-22 06:46:12	@gdi2290 I'm confused, are you not going to update this repo yourself? Are you waiting for something, or you want to leave it to the community? I mean there seem to be quite a few changes in the angular2-seed repo, not only rc5 and webpack2, is that the go-to starter repo from now on?	fxck	gdi2290
843	2016-08-22 22:00:36	@gdi2290 Thanks for sharing your plans, really appreciate what you and the rest of the members are doing here. You guys simplified my life a lot and I learned a lot from these repos. Keep up the good work.	FabioAntunes	gdi2290
843	2016-08-23 01:56:30	@gdi2290 thank you very much. I have successfully updated to RC5 .	syoubaku	gdi2290
843	2016-08-25 18:33:40	Great. What's next now @gdi2290? I wonder whether I should wait for that DLL stuff before I start refactoring everything..	fxck	gdi2290
843	2016-08-26 00:08:01	@gdi2290 great advanced work! I wonder if DLL's can be later on used for lazy routes/modules. In big apps it might be useful.	shlomiassaf	gdi2290
843	2016-09-01 21:12:37	@gdi2290 any update on those dlls? :)	fxck	gdi2290
812	2016-07-26 19:01:43	@abdulhaq-e thats also 2.0	vivdkool	abdulhaq-e
812	2016-07-27 04:46:52	@gdi2290 it solves the problem but can you please explain whats going on for my understanding.	vivdkool	gdi2290
812	2016-08-18 00:00:13	@gdi2290 I don't think tsconfig target pulls in typings, it's just for the compiler right? I'm not seeing this resolve the issue. Could something else be pulling type definitions? I keep running into these odd ball issues.	borysn	gdi2290
801	2016-07-22 18:27:43	what @abdulhaq-e said is correct. we're on ts 2.0 which can be installed via `npm run typescript@beta` that should fix your issue. feel free open another issue if you run into another one	gdi2290	abdulhaq-e
799	2016-07-21 21:20:20	Hi @abdulhaq-e - that's true - but I don't even run typedoc.. and I'm getting same errors even if I uninstall typedoc.. this is so weird	spock123	abdulhaq-e
796	2017-01-26 04:47:52	@abdulhaq-e how about being able to use inline sourcemaps in this case? for "karma-remap-coverage" reporter	bhamde	abdulhaq-e
772	2017-01-16 00:45:17	@gdi2290 I had the same problem and i solved doing what you said. But when i am loading the page, the url automatically change to http:www.example.com/wp-content/themes/angular2-webpack-starter. How can fix this. Thanks :)	marsanla	gdi2290
770	2016-07-20 16:43:07	@Martaver - Nope I am not using the HMR. I am using npm run server:dev which is actually "webpack-dev-server --config config/webpack.dev.js --inline --progress --profile --colors --watch --display-error-details --display-cached --content-base src/" . I am sure this is because of web pack dev server running on node but not sure what is the solution for this.	gaurav2887	Martaver
761	2016-07-14 16:12:10	@gdi2290 No problem, I appreciate you taking time to consider this :) Actually, `easy-webpack` doesn't need to be used in combination with the "magical", external config packages that you cite above: all the configs can be inlined, it can be used as a more advanced `webpack-merge`, which as I see, you already use. Aurelia is recommending either RequireJS via the aurelia-cli or Webpack. JSPM is st…	niieani	gdi2290
761	2016-07-14 16:51:11	@gdi2290 I'm pretty busy ATM, but I'll add it to my backlog. :)	niieani	gdi2290
759	2016-08-08 10:00:00	@Martaver Did you miss svg format in your pull request ?	maissani	Martaver
759	2016-08-09 08:15:33	I didn't think of it to be honest. I can add it and send another PR easily enough. Any other formats you think would be good to add and handle as files? On Mon, Aug 8, 2016 at 1:00 PM Mehdi Aïssani notifications@github.com wrote: > @Martaver https://github.com/Martaver Did you miss svg format in your > pull request ? > > — > You are receiving this because you were mentioned. > > Reply to this ema…	Martaver	Martaver
759	2016-09-06 08:54:00	@Martaver thx! Workaround with /full/path/file.png works!	NagRock	Martaver
759	2016-09-20 00:18:21	@Martaver your workaround caused the error to go away but it did not load the background image. Any help would be appreciated. @zxx714 this did not work	sparachi	Martaver
759	2016-09-28 23:39:02	@Martaver This worked for me when running a development build, but not a production build.	thescientist13	Martaver
755	2016-07-05 19:38:55	hi @gdi2290 do you have any opinion? I appreciate thanks.	georgi-kovachev	gdi2290
755	2016-07-05 22:19:51	hi @gdi2290 it works and when I debug 'let result=jwt_decode(jwt)' it actually calls the function from node_modules/jwt-decode. But I can't understand how it calls the node_modules function? Because "import 'jwt-decode'" in vendor will look up custom-typings file can you explain a little bit please?	georgi-kovachev	gdi2290
755	2016-07-06 13:38:24	@gdi2290 the code is working it shows the error around this code. import \* as jwt_decode from 'jwt-decode'; [default] /home/georgismall/Project/closetbox-new-admin/src/app/app.component.ts:11:29 Module '"jwt-decode"' resolves to a non-module entity and cannot be imported using this construct. But it works, any idea?	georgi-kovachev	gdi2290
746	2016-07-02 21:27:33	@ebeal I instaled them firstly) You think it will be ok to import bootstrap .css in vendors? Is it "Best Practice"?	AndersonDev	ebeal
746	2016-07-02 22:18:06	@ebeal I do the steps 1 to 1 as in guide. I have Import in vendor. Tomorrow I will include min.css and all. I just want to now is it necessary to worry about that?	AndersonDev	ebeal
740	2016-06-30 07:03:04	@gdi2290 Hi Patrick, I did not change anything in the config, however, I managed to get it working again. After disabling my components one by one, I found out that this particular import causes the error: `import {Subscription} from "rxjs/Rx";` Commenting this import resolves the issue. I wanted to do something like `this.subscription.unsubscribe()` on a component's `ngOnDestroy` where `this.sub…	borislemke	gdi2290
738	2016-06-30 16:01:44	@phiphou Adding `<router-outlet>` will avoid exception but that is something we don't expect. We want to keep it like So main route will have 2 children. In that case, `<router-outlet>` should be there in parent only. If we put it in "detail.component.ts", structure will result in something like this : @gdi2290 Thank you. Looking forward to hear updates.	dhrumil4u360	gdi2290
738	2016-06-30 17:05:33	@dhrumil4u360 Sorry for the misunderstood, @gdi2290 's workaround should work.	phiphou	gdi2290
738	2016-07-11 09:28:45	@gdi2290 Thank you for work around. I am able to integrate work around successfully. Looking forward to permanent fix. May be, if possible, something in which we don't have to list all component level child routes at app.routes level. Thanks in advance :+1:	dhrumil4u360	gdi2290
733	2016-06-28 01:38:08	@gdi2290 @sky-coding I have been working with @s-panferov in regards to catching new issues from the RC's. I haven't pulled down your changes @gdi2290 from when you added angular2-template-loader. I would also submit an issue to `awesome-typescript-loader` in regards to the `Invalid module name` error.	TheLarkInn	gdi2290
733	2016-06-28 01:51:20	@gdi2290 I believe version 0.17.0 of `awesome-typescript-loader` is the cause of the issue. I wouldn't think `angular2-template-loader` is involved since updating `awesome-typescript-loader` alone resolves the issue on master. There were build errors related to `angular2-template-loader` when I was fiddling with fixing f8698cf2ce16f4293987116910df6d42c8fd4f03, but I don't think they were related …	sky-coding	gdi2290
729	2016-06-29 18:18:42	@ebeal I had it working, but it was failing the ci builds when i created the pull request. upon further investigation i found that there was an existing issue where the official angular material peer dependencies for angular hadnt yet been updated to the latest RC. it looks like this issue may have been fixed a couple of days ago, so i can try it again today to see if the pr builds pass now.	dweitz43	ebeal
725	2016-06-24 09:23:01	@abdulhaq-e Before I submit this issue I tried the solution around `fileGlob` but with no success.	borntorun	abdulhaq-e
717	2016-06-21 21:32:02	@gdi2290 Works now (npm 3.8.7 on Windows)	unsafecode	gdi2290
716	2016-06-22 03:03:26	Yeah that fixed it, thanks for your incredible work as always @gdi2290 :+1:	datatypevoid	gdi2290
706	2016-07-01 21:17:23	@gdi2290 thanks bro!	smith64fx	gdi2290
704	2016-06-21 09:24:04	Good job @gdi2290 :+1: Question about lazy loading implemenation. What is the role of provideWebpack function? Cannot find any documentation around how to implement lazy loading with new router. Can you point to any resource you come across? Thanks	asadsahi	gdi2290
704	2016-06-22 09:24:34	@gdi2290 Hi, great work 👍 I saw that you added the routes using `provideRouter`... I am wondering though how to use this for sub routes or whether it is currently possible at all as with router-deprecated the application RouteConfig could be applied via decorator to the main component and using `/...` for one route marks this route as parent for sub routes being applied to another component addin…	TobiasKrogh	gdi2290
696	2016-06-27 13:49:32	@harunurhan I didn't import anything in my .scss. The second loader `{ test: /\.(woff2?|ttf|eot|svg)$/, loader: 'url?limit=10000' }` should handle font files. Perhaps the regex is wrong? Please try `{ test: /\.(woff|woff2|ttf|eot|svg)$/, loader: 'url?limit=10000' }`	gearlles	harunurhan
696	2016-06-27 18:23:59	@harunurhan Did you correctly set up the `sassLoader`? Here is what I use for [Foundation](http://foundation.zurb.com/sites.html), should be a solution for BootStrap too :	phiphou	harunurhan
696	2016-06-27 23:20:44	@harunurhan I just tried using fonts and they work. Please check https://github.com/gearlles/angular2-webpack-starter Looking at your stacktrace, your edited `webpack-dev-server.js`. Are you sure this is the right place?	gearlles	harunurhan
691	2016-06-17 05:27:23	@ebeal Thanks for the suggestion :) but I think there are some breaking changes with that version, so I'd want to defer downgrading for now.	wizjack	ebeal
686	2016-06-14 21:06:55	@gdi2290 with `devtool: 'source-map'` now I got error in browser console `Failed to parse SourceMap: http://localhost:3000/main.map` [main.map.txt](https://github.com/AngularClass/angular2-webpack-starter/files/314938/main.map.txt) There is an opinion, that this problem caused with some localization characters in map file	holiber	gdi2290
686	2016-06-15 11:59:13	@gdi2290 with 'node_modules/moment' in source-map-loader excludes also no effect. Furthermore, moment definitions still present in main.map file.	holiber	gdi2290
686	2016-06-15 22:44:33	Yes, my browser cache was disabled. So, after few experiments I found, what it's google chrome v51.0 problem. On chrome "canary" all source maps are valid. @gdi2290, thanks for your answer!	holiber	gdi2290
679	2016-06-12 01:38:15	@gdi2290 great, will merge.	shlomiassaf	gdi2290
679	2016-06-12 01:47:38	@gdi2290 whats the command for running travis again?	shlomiassaf	gdi2290
655	2016-07-20 22:05:17	@gdi2290 I've narrowed the issue I'm having down to using fs with this configuration. If I remove the components that use fs, I can run the unit tests with PhantomJS and in Chrome, but if fs is there I'm getting a "module not found" error and it refers to fs. Any insights into this? Let me know if you need more information and I can provide it. EDIT: I'm getting the module not found error when I …	Chadley08	gdi2290
645	2016-06-08 00:52:40	@valorkin The implementation does use the `gh-pages` package but it wont work out of the box, it need some help getting it to actually work. The main reason is that in github the base url is always **username**.github.io/**repo-name**. In most cases the application will not have a **repo-name** prefix, it's usually the root of the domain. So, we have 3 different setups: - Local dev server - Deplo…	shlomiassaf	valorkin
645	2016-06-08 00:59:06	The main issue here is the noise in **index.html** Having to prefix every resource with `<%= webpackConfig.output.publicPath %>`: Add's a lot of noise that I really don't like, and it's "sort of" an API change, this is why I asked @gdi2290 to ask for community help. BTW, if a user has a public path different then `/` this is something that he needs to do anyway, hardcoding the public path is a re…	shlomiassaf	gdi2290
645	2016-06-10 02:35:07	@gdi2290 before I start, some consult. Since a static asset file has volume I don't think it should be within the configurations themselves. We can put it in a file, in the config directory... something like `assets.common.json` or `assets.dev.json` etc... In the configs we can opt in for them if the file exists and create the html, this result's in a non breaking API modification. Another option…	shlomiassaf	gdi2290
645	2016-06-11 02:56:14	@gdi2290 Once #679 is merged I'll rebase this, works like a charm.	shlomiassaf	gdi2290
645	2016-06-12 12:16:39	@gdi2290 please have a quick final look. I reduced code change, so only new files are added nothing in the repo (code wise) changed. The only change in the repo is in package.json (for scripts) Github pages output can be found here: http://shlomiassaf.github.io/angular2-webpack-starter/ https://github.com/shlomiassaf/angular2-webpack-starter/tree/gh-pages	shlomiassaf	gdi2290
634	2016-06-07 12:36:04	@Foxandxss I was thinking about trying to add it there as well, but I have been a little busy at my job lately. Let me know if you need/want any help with that.	dweitz43	Foxandxss
633	2016-06-04 05:34:43	@ebeal yes	aaronchen2k	ebeal
622	2016-05-31 07:10:11	@Krisa I ensured it had all 3 installed but didn't worked for me :(	kushwahashiv	Krisa
622	2016-05-31 09:04:48	@Krisa Thanks for reply. I was having typings already installed on my machine. here are my observations: 1) `--bail` removal is basically allowing build to proceed to show actual errors which I fixed. 2) Although I have following version of node - v6.2.0 and npm- v3.8.9 this should not be an issue 3) you can remove dev and ambient dependencies sections from typings.ts as these has been replaced w…	kushwahashiv	Krisa
617	2016-06-21 17:02:15	@gdi2290 I've been digging into `app-shell` the last days and i can only imagine `app-shell` as using the root component and first route as the app-shell, then setting all other routes as lazy load, however at finish loading of the first route it should trigger a fetch for each other page so that it is cached by a service worker. How would (if possible) trigger that fetch?	luchillo17	gdi2290
617	2016-06-22 13:37:19	@gdi2290 I've been testing the latest master repo about the thing i told you with fetching the async routes after `app-shell` finishes loading, and it doesn't fetch the async routes. I tested like this, i open the home route which loads by default, then in chrome dev tools i disable the network (throttling to offline mode) after giving 1 sec to the "fetching" to happen, then i navigate to the `Ab…	luchillo17	gdi2290
615	2016-06-14 07:56:22	@Andrey-Pavlov There is solution thumbed up 19 days ago with diff... worked for me, essentially I had to do this Looks like typscript compiler doesn't seem to mind json having comments in it :)	elhigu	Andrey-Pavlov
613	2016-05-20 17:59:49	Hey guys sorry for the lack of explanation about this. Yes the [material2 branch](https://github.com/AngularClass/angular2-webpack-starter/tree/material2) will be kept in sync with master. The idea is to keep material separate especially while it is still unstable (while still making improvements and expanding on examples on that branch). @gdi2290 will make an update to the readme about this so p…	ebeal	gdi2290
603	2016-05-19 22:46:40	@gdi2290 but I use `npm run server:dev:hmr` This is my config Also I use postcss	xgrommx	gdi2290
586	2016-05-14 07:50:08	@gdi2290 Glad reading your last comment	zigzag95	gdi2290
586	2016-05-17 12:39:16	Personally the current starter as is its of no use to me as a starting point because there is just way too many stuff on it, but I do pick up on great ideas here to create my own starters or adapt my projects. So thanks @gdi2290 and all the other guys contributing for the project;)	joaogarin	gdi2290
586	2016-05-17 12:48:45	@gdi2290 Why don't you start an angular-cli addon using webpack now. I am sure lot of people will help to make webpack part of ng cli.	tapas4java	gdi2290
580	2016-08-16 22:54:38	@ebeal you've linked to a material 1 spec...does this also work in angular2-material? Can't find	goelinsights	ebeal
576	2016-06-12 18:23:05	I agree this should be a main feature because the project is so awesome its a shame it doesn't ship with it as its a must have these days. I'm going to add the files @asgerjensen pasted above and see if i can get it to work.	joeLloyd	asgerjensen
576	2016-06-27 18:47:03	Got this running via @asgerjensen script, however the server throws huge memory errors and crashes if you inline your scss files in the components. Why is this so hard? Can't wait for a documented solution.	ivanmayes	asgerjensen
576	2016-07-16 15:42:22	@asgerjensen Could you place your project on branch? I am trying to marge universal-starter with this project, but I am doing something wrong... :)	maciejsobala	asgerjensen
541	2016-04-26 21:05:50	Thank you so much @gdi2290 problem solved. I have a noob question, how is primeng branch different from the master, is that branch have primeng integrated or it's only meant for opening primeng related issues?	MurhafSousli	gdi2290
541	2016-06-14 03:54:04	how to fix in webpack.dev.js file? Mine run in webpack dev enviroment and I dont know where to fix, here is my webpack.dev.js file: http://pastie.org/10875854 @gdi2290	truongnmt	gdi2290
538	2016-04-24 21:18:24	@gdi2290, can you please enable travis? it has to be done by an admin.	mastertinner	gdi2290
538	2016-04-25 01:40:17	@mastertinner sorry, it's on now	gdi2290	mastertinner
537	2016-04-24 14:39:07	thanks, @cortopy!	mastertinner	cortopy
535	2016-04-22 20:04:39	@gdi2290 but `rio-font.css` is already inside `/assets` directory	MurhafSousli	gdi2290
535	2016-04-22 20:08:38	@gdi2290 Thank you I fixed it by overriding the style with `assets/fonts`	MurhafSousli	gdi2290
529	2016-04-27 12:41:11	Thanks for the PR @ktong! Can you please fix it so the tests are green?	mastertinner	ktong
511	2016-04-17 08:36:21	@gdi2290 Thanks for your answer. I found the issue, I had an extension running called "Popup Blocker Pro 1.3.5". It is actually injecting "script" tags in the page, which is throwing off WebPack...	jneveux	gdi2290
511	2016-04-17 10:43:12	@gdi2290 I found that WebPack code is the cause: angular2-webpack-starter/node_modules/webpack-dev-server/client/index.js ` var scriptElements = document.getElementsByTagName("script"); var scriptHost = scriptElements[scriptElements.length-1].getAttribute("src").replace(/\/[^\/]+$/, ""); ` (this seems pretty weak, it implies the last script tag must be `<script src="/webpack-dev-server.js"></scri…	jneveux	gdi2290
505	2016-04-13 17:16:41	@jmsegrev thanks	gdi2290	jmsegrev
503	2016-04-13 15:51:54	@shlomiassaf Thanks for the great fix. This bit me just this morning.	abierbaum	shlomiassaf
501	2016-04-12 14:16:04	@gdi2290 Thanks for the info. I upgraded to npm 3 (v3.8.7) via `npm-windows-upgrade` (it seems to be a special package for this purpose) and ran `npm install` again (after clearing the node_modules folder and the npm cache). I don't get an error now and the demo project seems to work, but I still get a warning: `UNMET PEER DEPENDENCY rxjs@5.0.0-beta.4` and `npm WARN angular2@2.0.0-beta.14 require…	MartinMa	gdi2290
494	2016-04-06 07:24:17	@gdi2290 yeah, now all works fine. Looks like zip version of the project updates a little bit later. Because I used zip version yesterday and there was not last changes.	Somiks	gdi2290
493	2016-04-04 08:58:33	@mastertinner, one note: trailing comma's are ( in some cases ) actually a good thing. It's better for git diffs. And they get stripped out automatically by the typescript transpiler. Better would be to put the missing trailing comma's .	samvloeberghs	mastertinner
493	2016-04-04 10:11:19	@samvloeberghs, thanks for your feedback! I think that's a personal choice. I personally prefer no trailing commas for better legibility but I'm also fine with having them everywhere. What's crucial to me is that we are consistent about this and enforce it using the tslint rule.	mastertinner	samvloeberghs
493	2016-04-06 21:57:04	@mastertinner can you rebase so I can merge?	gdi2290	mastertinner
493	2016-04-07 18:57:55	@mastertinner thanks!	gdi2290	mastertinner
493	2016-04-14 06:08:44	@gdi2290, can you please merge or let me know what you would like me to change before merging?	mastertinner	gdi2290
484	2016-04-13 04:51:10	@jmsegrev can you make a PR?	gdi2290	jmsegrev
484	2016-04-13 18:30:44	@jmsegrev thanks for looking into it. the full size of `core-js` isn't massive after testing	gdi2290	jmsegrev
483	2016-04-24 15:40:39	@gdi2290 :-), yes impossible to cater to everyone. Then perhaps the only thing we can do is make sure we keep the filename, custom typings come to mind, and directory structure similar so it is easier to track multiple repo at once and have an hybrid solution.	user414	gdi2290
483	2016-04-24 19:19:26	@gdi2290 other people would have to chip in, myself I find it works fairly well as is tracking both repository as remote. Perhaps making sure the naming is consistent, like custom-typings.d.ts in one vs typings.d.ts and the entry points are the same like app.ts in one vs main.browser.ts in the other. Since when I merge with git if the name/location is not the same it's not as smooth. Also maybe u…	user414	gdi2290
472	2016-03-30 18:07:33	@samvloeberghs nope :) Normally path location strategy should work on IE9 if you use a polyfill like history.js Sadly I have not experimented with it much, but if support for hash location strategy is more IE9 friendly then it's a reason to keep it.	denissb	samvloeberghs
472	2016-03-30 20:00:52	@samvloeberghs the bootstrap code could probably use Modernizr to detect if the history API is there or not and adapt the config based on that. IMHO IE9 shouldn't be considered anymore anyways, time to move on. Microsoft dropped support, let's not live in the past. Ask people to move to a modern Web browser :)	dsebastien	samvloeberghs
472	2016-03-31 20:35:07	@samvloeberghs - while IE9 without push state support might be one of the reasons, the major one I see is when you don't want to delegate handling of deep links to the front end. Example: ngnix web server is handling / while the SPA is handling /# based routes.	denissb	samvloeberghs
456	2016-04-01 14:25:30	@mastertinner tried to comment `'vendor': './src/vendor.ts'` in `webpack.common.js`?	mburger81	mastertinner
456	2016-04-03 11:23:22	Ok I use your suggestion @gdi2290 - my project based on version of angular2-webpack-starter from near 1-3 march 2016. So I upgrade it manualy in this way: In webpack.config.js I uncomment vendors in: And replace line: `new HtmlWebpackPlugin({ template: 'src/index.html', chunksSortMode: 'none' }),` by And replace this: By this: Then I replace body of helpers.js file (in the same directory than web…	kamil-kielczewski	gdi2290
456	2016-04-03 11:31:30	@gdi2290 I confirm your last update fix this issue.	edezacas	gdi2290
456	2016-04-03 11:43:23	Thanks, @gdi2290! That solved it.	mastertinner	gdi2290
453	2016-03-24 22:05:51	Hey @gdi2290 I was able to refactor using webpack merge. Tested with `npm run server` `npm run build:prod` and `npm run build:dev`. Seems to be working great.	Spittal	gdi2290
453	2016-03-27 16:19:09	@Spittal @gdi2290 why not `Object.assign`? im not a webpack expert, but the config is just an object `Object.assign({}, obj1, obj2)` will create a new object **EDIT:** anyways, wouldn't it be easier to just keep everything in one file [like this](https://github.com/tsm91/ng2-starter-kit/blob/master/config/webpack.config.js)? Also, this is 0% redundant.	tsm91	gdi2290
453	2016-03-27 16:19:09	@Spittal @gdi2290 why not `Object.assign`? im not a webpack expert, but the config is just an object `Object.assign({}, obj1, obj2)` will create a new object **EDIT:** anyways, wouldn't it be easier to just keep everything in one file [like this](https://github.com/tsm91/ng2-starter-kit/blob/master/config/webpack.config.js)? Also, this is 0% redundant.	tsm91	Spittal
452	2016-03-27 19:10:20	@tobek thanks, the compiler needs `zone.js.d.ts` but, its not that easy to fix it, because if you check the current [tsconfig.json](https://github.com/AngularClass/angular2-webpack-starter/blob/master/tsconfig.json#L10) node_modules are excluded, even if you add `./node_modules/zone.js/dist/zone.js.d.ts` to `filesGlob` it won't gain any precedence over the node_modules exclusion. If you remove th…	tsm91	tobek
451	2016-03-22 07:38:46	@gdi2290 Yesterday evening I downloaded the last version, and on last version it seams to work but I'm not realy sure. On having a empty project it works but including my app I have the same issue as discussed in #456 , and so I'm not able to test if it works realy.	mburger81	gdi2290
436	2016-08-01 15:49:27	Hi, @gdi2290 here is a portion of the code: [default] /home/vagrant/code/Application/dist/assets/node_modules/rx/ts/rx.es6.d.ts:6:17 Duplicate identifier 'ArrayLike'. [default] /home/vagrant/code/Application/dist/assets/node_modules/rx/ts/rx.es6.d.ts:9:17 Duplicate identifier 'ArrayOrIterable'. [default] /home/vagrant/code/Application/dist/assets/node_modules/rx/ts/rx.es6.d.ts:122:17 Duplicate id…	bruno-serfe	gdi2290
436	2016-08-23 20:25:17	@gdi2290 - I also added "typings" to the exclude: **tsconfig.json:**	michaelwalters	gdi2290
435	2016-03-30 10:46:50	@samvloeberghs I agree, that's why I stated that this is not a clean solution but I didn't find the time to provide something yet. Let me know if you work on this or if I can help you out.	kschio	samvloeberghs
433	2016-03-18 08:27:27	@gdi2290 You may want to watch progress on https://github.com/angular/angular/issues/7656 and https://github.com/mgechev/angular2-seed/issues/648 before the attempt to update	jesperronn	gdi2290
423	2016-03-15 23:12:06	@gdi2290 node version is 4.4	lewis617	gdi2290
423	2016-03-16 07:52:36	@gdi2290 I try many times , maybe I should use ubuntu or mac	lewis617	gdi2290
420	2016-03-13 23:55:56	@gdi2290 no it's for angular2, and I've tried it https://github.com/angular/angular/blob/master/CHANGELOG.md	MurhafSousli	gdi2290
420	2016-03-14 19:18:48	@gdi2290 Ok. Then we need `router-active.ts`	sasidhar	gdi2290
420	2016-07-28 02:54:45	@gdi2290 why it is removed? how can I set class on parent now?	goodmind	gdi2290
412	2016-03-11 15:35:27	Hi @samvloeberghs, The terminology does trigger some interesting conversations. As you say it's a unit test but not of a service, I'm testing a unit of behaviour within my UI (port level testing). Protractor is my mechanism for accessing the closed system to test a behaviour, and since Protractor is always labelled as an end to end testing tool, I mistakenly used the term. Either way, I'm after a…	daddywoodland	samvloeberghs
412	2016-03-16 16:21:45	Thanks @samvloeberghs I'll take that into account when trying out mocking the HTTP response. I was looking at json-server as a possible solution for mocking the API. Regarding the reference to 'E2E', these aren't end to end tests but unit tests of the behaviour of the front end as a closed component. I've seen it called 'port level testing', 'sociable unit tests' and 'behavioural unit testing'. U…	daddywoodland	samvloeberghs
408	2016-03-12 10:10:12	Nice, thanks @gdi2290!	mastertinner	gdi2290
402	2016-03-09 18:23:06	@dweitz43 I can agree. Removing node_modules from the exclude does allow the build to work. Probably not a production solution though.	jkyoutsey	dweitz43
399	2016-03-09 10:16:49	@gdi2290 do you have any other examples of TypeScript modules which only expose the js files? I am trying to find whether there is any kind of best practice. @cschroeter another solution that could work would be to implicitly reference the js file in your code:	urish	gdi2290
399	2016-03-09 10:16:49	@gdi2290 do you have any other examples of TypeScript modules which only expose the js files? I am trying to find whether there is any kind of best practice. @cschroeter another solution that could work would be to implicitly reference the js file in your code:	urish	cschroeter
399	2016-03-09 10:28:24	@urish Unfortunately this leads to `Cannot find module 'angular2-moment/TimeAgoPipe.js'.` By the way - using angular2-jwt also causes a module parse error. Maybe it is "okay" to include node_modules so people don't struggle with this. @gdi2290 Your thoughts on this?	cschroeter	gdi2290
399	2016-10-19 10:38:26	@gdi2290 could you please point to a recent version of webpack config file with the offending line? Or maybe fix the link with the version at that time? Thank you!	BrainCrumbz	gdi2290
396	2016-03-09 01:11:40	@gdi2290 Are you going to restore the changes involving the default webpack config file?	sumigoma	gdi2290
389	2016-03-09 08:26:55	@gdi2290 checking this out now. Was gonna make a pull request but only got about half way with the exceptions that you have now listed. Seems still seems to be an issue mangling.	nigeman	gdi2290
385	2016-03-29 17:12:22	@gdi2290 @valorkin Thanks. It worked.	prayagmk	gdi2290
385	2016-03-29 17:12:22	@gdi2290 @valorkin Thanks. It worked.	prayagmk	valorkin
382	2016-03-08 00:11:21	How about referring components like how we are doing with angular2 components? To import something from angular we are using `import { isString } from 'angular2/src/facade/lang';` Can we do the same for components in our application? `import { HomeComponent } from 'angular2-webpack-starter/components/home.component';` I tried adding `*.d.ts` in each folder, but couldn't achieve that. @gdi2290, ca…	sasidhar	gdi2290
382	2016-03-08 01:07:22	@gdi2290 Thanks!	sasidhar	gdi2290
382	2017-01-12 15:21:01	@gdi2290 Cannot get aliases working with the current version of webpack 2.2.0-rc3. With old webpack 2.1.0-beta.22 this was working perfectly. In large projects with variable depth paths aliases are must have, and ../../../../../ imports are just next to impossible to read. In example / toy projects this doesn't matter.	rvalimaki	gdi2290
382	2017-01-12 16:55:55	@d3viant0ne Thanks, I tried also with path.resolve, but it simply refuses to work with 2.2.0-rc3 for me. My alias definition in webpack.common.js / resolve: Previously I was using following, and it did work with 2.1.0-beta.22, but not with 2.2.0-rc3: With the latter, I get only following errors With the former, I get the above error, and the classic TypeScript compiler error for module not found.…	rvalimaki	d3viant0ne
382	2017-01-13 08:39:56	@d3viant0ne I know that AOT itself changes only the compiled output, but I thought that to make AOT working someone had to write a shiny new webpack loader or something that could maybe somehow affect the situation. I have never seen before those "[at-loader]" warnings and errors. Our last "full sync" with angular2-webpack-starter was back in 9.9.2016, so probably quite a few things have changed …	rvalimaki	d3viant0ne
382	2017-01-16 14:03:26	@shlomiassaf Thanks, TsConfigPathsPlugin fixes the issue with aliases / paths. (Now I'm facing a different issue with at-loader not accepting my dual definitions for enums like "export enum foo {} export namespace foo { /* helper functions for foo-enum */ }, but asking about them elsewhere.)	rvalimaki	shlomiassaf
382	2017-01-17 13:18:09	Hey guys, Well I'm trying to figure it out for days and still got nothing. Today I follow @shlomiassaf steps, but still the same: Does anyone have any idea?	rochapablo	shlomiassaf
380	2016-03-09 03:07:46	@gdi2290 Done!	louisscruz	gdi2290
378	2016-03-04 07:59:51	on my way :) @gdi2290	samvloeberghs	gdi2290
378	2016-03-23 10:20:47	@gdi2290, it still does not output the same results. `npm run build:prod` gives errors on tslint `npm run lint` doesn't	samvloeberghs	gdi2290
378	2016-03-23 12:18:53	@samvloeberghs In my case the fix was simple. In package.json change `"lint": "./node_modules/.bin/tslint src/**/*.ts"` to `"lint": "./node_modules/.bin/tslint 'src/**/*.ts'"`. The missing quotation marks were established in [this commit](https://github.com/AngularClass/angular2-webpack-starter/commit/1563944036b4f2c80ca0ddca93487b197f7bf231) and fixed in [this commit](https://github.com/AngularC…	louisscruz	samvloeberghs
372	2016-03-09 13:12:49	@gdi2290 Thank you for the fix! Project works after latest changes!	alvipeo	gdi2290
372	2016-03-10 19:49:56	@gdi2290 I'm still getting this with node 5.7.1 ts 1.8.2 and awesome-ts-loader. Was there anything else?	austbot	gdi2290
372	2016-03-22 15:54:11	@hollanderbart running npm install twice works, thanks @gdi2290 nevertheless, Rxjs beta.3 seems to work. Only IntelliJ shows me some errors with the Observable interface due to the ambient method declarations.	broth-eu	gdi2290
364	2016-07-25 02:30:36	Hi, @jgodi, @gdi2290 Now i can use _AVA_ to test a file which written by _Typescript_ without via _Webpack_ For testing, we can use _ts-node_ for _AVA_, ( _ts-node_ is a preprocessor for _AVA_ ), then we dont need to transpile typescript via _Webpack_, although through this way will lost powerful HMR ...	LiTiang	gdi2290
348	2016-02-26 11:10:39	I back this comment from @gdi2290 and wanted to make the same comment before. Although I like the idea of configuration and the DRY principle, separating the config files gives you more flexibility and readability ( depending on the environment), with the little compromise of having to repeat yourself. Putting too much logic in one file will also bloat it a lot ( especially when you're extending …	samvloeberghs	gdi2290
348	2016-02-26 17:36:11	@Spittal great idea! can you edit this page https://github.com/AngularClass/angular2-webpack-starter/wiki/How-to-DRY-up-your-webpack-config I can also change the title or anything	gdi2290	Spittal
329	2016-02-15 17:16:47	@gdi2290 Yes, bringing back polyfills has fixed the Rx problem... Please note, that this issue is not about broken observables, it is about that fact going unnoticed in CI...	saldoukhov	gdi2290
327	2016-02-12 02:55:22	Thanks @gdi2290. I found how to fix the problem. Delete the Typings directory. Run npm install. This, of course, recreates the Typings directory correctly.	chriscurnow	gdi2290
326	2016-02-12 07:42:36	Hey @gdi2290 what's the actual reason for using webpack-md5-hash? To get less risk of collisions? If so, apparently it's possible to simply pass a different hashing algorithm in the output options as per the last comment there: https://webpack.github.io/docs/long-term-caching.html	dsebastien	gdi2290
326	2016-02-12 19:22:23	@gdi2290 Thank you! After updating md5-hash to 0.0.5 it shows me the useful error stack.	lanocturne	gdi2290
324	2016-02-15 08:40:56	@gdi2290 ups, i forgot to update index.html. thanks it works	Somiks	gdi2290
316	2016-02-10 21:25:20	@Spittal can you update this wiki page https://github.com/AngularClass/angular2-webpack-starter/wiki/How-to-include-PostCSS on how to include PostCSS (or at least what you have already). I can try it out and see what the fix is	gdi2290	Spittal
314	2016-02-09 14:02:41	one way as @samvloeberghs said or use copy webpack loader	valorkin	samvloeberghs
314	2016-02-25 11:36:11	@samvloeberghs - that works for me, but I'm using `html-loader?minimise=true` to load HTML files in `webpack.config.js`, instead of `raw-loader`. This strips the HTML of unnecessary characters (good!) but then Angular2's TemplateNormalizer thinks my HTML is invalid (which is incorrect). HTML: `<div><img src=path/to/img.png> <a href=#/page1>Link</a></div>` Is that why you are using `raw-loader`, b…	uglow	samvloeberghs
314	2016-02-25 22:31:09	@samvloeberghs - The following strings **work**: These strings do **not work**: So it appears that the template parser may be looking for `">` to determine the end of the start-tag of a HTML element. Notice that `<a class=btn href="...">` works, even though there are no quotes for the `class` attribute. I've raised this question on the [Angular repo](https://github.com/angular/angular/issues/6099…	uglow	samvloeberghs
310	2016-02-25 23:01:27	hi @gdi2290, Installed npm 3 fix the issue. thanks	KhoaSydney	gdi2290
309	2016-02-12 01:02:28	@rjmreis can you make a pull-request?	gdi2290	rjmreis
306	2016-03-13 05:15:57	@gdi2290 Thank you	MurhafSousli	gdi2290
295	2016-02-05 16:27:06	@samvloeberghs I do not need a sass file in prod environment. Since I am coming from world of Gulp, still new to webpack, I am not too familiar with this use case. What I really want, compile `scss` into `css`, that is it, no debugging needed in prod. In my component source file, I have `styles: [require('./myComponent.scss')],`, in that case, in the production build, I need to compile `scss` to …	mattma	samvloeberghs
295	2016-02-06 07:03:04	@samvloeberghs I tried with your solution, it did not work as expected. Some styles works like `h1[_ngcontent-hkn-3]` selector, most of them did not. I am not sure how to make it work. @gdi2290 solutions works fine. I just want to know the details what is behind the scene. [See my previous questions](https://github.com/AngularClass/angular2-webpack-starter/issues/295#issuecomment-179642614)	mattma	gdi2290
295	2016-02-06 07:03:04	@samvloeberghs I tried with your solution, it did not work as expected. Some styles works like `h1[_ngcontent-hkn-3]` selector, most of them did not. I am not sure how to make it work. @gdi2290 solutions works fine. I just want to know the details what is behind the scene. [See my previous questions](https://github.com/AngularClass/angular2-webpack-starter/issues/295#issuecomment-179642614)	mattma	samvloeberghs
286	2016-02-01 16:43:05	@cschroeter can you make a pull-request?	gdi2290	cschroeter
286	2016-02-02 08:27:46	It gets tricky if a component don't have a corresponding spec file since you include it in your Karma configuration, code get executed no matter what. I would suggest before executing test to run a plugin showing a warning for files not having a corresponding spec file. @gdi2290 What is your opinion on that?	cschroeter	gdi2290
278	2016-01-30 19:41:11	@datatypevoid It sounds more like you've recently updated to NPM v3. Since NPM v3 creates a flat structure, it assumes certain things about the module installation layout that currently exists. If you're combining a previous NPM v2 install with v3, this is a pretty common issue I've seen pop up (because it assumes it exists at the top level from a different dependency, but NPM v2 structure was no…	blakeembrey	datatypevoid
276	2016-01-30 01:24:00	@datatypevoid can you update this file or pull latest changes again https://raw.githubusercontent.com/AngularClass/angular2-webpack-starter/master/src/polyfills.ts	gdi2290	datatypevoid
271	2016-01-29 04:15:57	My issue is a duplicate. Visit issue #178 for more details. @gdi2290 i'll read more about it.	martinoppitz	gdi2290
262	2016-01-27 21:35:41	@mastertinner can you make a pull-request and comment about it in prod webpack configs	gdi2290	mastertinner
262	2016-04-13 20:59:01	The workaround suggested by @gdi2290 worked in a couple of betas, but now the mangle:false seem to be the only option (I'm using Webpack with Beta.14). Otherwise I'm getting maximum calls stack size exceeded.	yfain	gdi2290
253	2016-01-25 04:51:22	@gdi2290 think you very much ,it's work! would you please tell me why need use `npm update`?	royzhao	gdi2290
253	2016-01-25 04:55:06	@gdi2290 think you again~	royzhao	gdi2290
243	2016-01-22 22:46:40	@gdi2290 Got it, thank you so much.	MurhafSousli	gdi2290
242	2016-01-22 10:25:54	@valorkin thanks for your help. updating my wallbay.js to there is still errors	pashaie	valorkin
242	2016-01-23 06:15:07	@gdi2290 Awesome, thanks!	ArtemGovorov	gdi2290
231	2016-01-17 21:41:19	@blakeembrey > As for the additional issues, I know Angular has some binding so the global $ so you might have to do something there. If you can provide a link I can quickly review what you've done, that'll make it easier. Indeed it does, I solved it by changing [L3200](https://github.com/DefinitelyTyped/DefinitelyTyped/blob/master/jquery/jquery.d.ts#L3200) from: to The problem with this solution…	abdulhaq-e	blakeembrey
226	2016-01-15 01:43:16	@ApiStack so did you run into an error without these are were these mentioned as hidden modules or something?	gdi2290	ApiStack
226	2016-01-15 02:21:17	@gdi2290 Just tested under OSX, the webpack runs without any error. But don't know why it fails on windows.	lzbgt	gdi2290
226	2016-01-15 02:57:41	@gdi2290, the vendor bundle is too big for use, any idea to make it succinct?	lzbgt	gdi2290
222	2016-01-13 20:28:35	@gdi2290, that line I commented once I first time ran a project :) Actual problem is here and there is no solution yet even from author of loader https://github.com/TypeStrong/ts-loader/issues/78#issuecomment-171078918 in older version of ts-loader 0.5.2 it took <1 sec to rebuild, in new version it takes ~5sec :(	panKt	gdi2290
221	2016-01-24 20:08:27	Thanks for your reply, @gdi2290! Unfortunately that didn't help... I'm still getting `ORIGINAL EXCEPTION: TypeError: this.connection[method] is not a function` when opening the app in the browser...	mastertinner	gdi2290
220	2016-02-29 06:55:12	@gdi2290 Any progress on this?	ansarizafar	gdi2290
219	2016-01-13 12:01:08	Thank you @davidarnarsson , that works. And @abdulhaq-e I tried implementing your suggested change but it ruined my layout unfortunately. The problem now remains that both styles are being loaded on both pages. The main problem is the background colour, which is different for both components. I have this: but the `background-color` for each component is the same, even though I am specifying a dif…	mark-norgate	abdulhaq-e
218	2016-01-12 20:53:34	thanks a lot, @gdi2290! that fixed it.	mastertinner	gdi2290
218	2016-01-16 21:45:00	+1 thanks @gdi2290 for the workaround	phil-lgr	gdi2290
218	2016-01-18 22:08:42	@gdi2290 thanks a lot! :)	valorkin	gdi2290
213	2016-03-31 19:12:40	@gdi2290 do you use that instead of the angular2 polyfills?	ps2goat	gdi2290
211	2016-02-24 19:41:30	@dweitz43 +1. me too..	ibmsdave	dweitz43
207	2016-01-10 06:18:06	@gdi2290 I investigated a little bit and oddly enough I don't found out how do run the tests in course of the webpack watch mode (or build in general). Thought in times were everybody in the javascript world talks about the importance of testing, it is "best practice" to run the tests on every code change...	maku	gdi2290
206	2016-01-25 02:22:44	@samvloeberghs nvm I got it working	gdi2290	samvloeberghs
203	2016-01-07 08:53:26	Thanks for updating webpack config! @gdi2290	cuitianze	gdi2290
199	2016-01-27 01:10:40	@phil-lgr cheers for the note. I will discuss with @gdi2290 for inclusion into core (smiles).	manavsehgal	gdi2290
199	2016-04-10 21:35:12	Having done quite a bit of this lately and I would suggest going the route @gdi2290 suggested. Fork it and create a walkthrough on how to add, material2/ng2-bootstrap/sass/whatever Open a PR for the readme and have the repo added to a list of projects that have been extended. It simplifies pulling in updates from the upstream repository ( this one ) and still provides value to the community using…	d3viant0ne	gdi2290
198	2016-01-05 01:39:22	@gdi2290 It still gives the error (only in production, not dev). @manavsehgal when I comment out CommonsChunkPlugin for common, it just moves up to vendor to being the file that calls the same error. If I comment out the plugin for vendor it just moves up to main. It works without a problem in plunker, but not in production build: https://plnkr.co/edit/XBqIYu4aHyNi7TJtc5wH?p=preview Every directi…	qdouble	gdi2290
198	2016-01-05 03:04:46	@gdi2290 The issue persists. I just did a clean install of the latest repo and the error is still there. There is still something wrong with the current build. To reproduce error, all you have to do is... 1. Have latest repo installed. 2. Copy the template from app.ts into project app: https://plnkr.co/edit/XBqIYu4aHyNi7TJtc5wH?p=preview 3. Copy the attributeSample.ts from above plunker and copy …	qdouble	gdi2290
198	2016-01-07 18:59:00	@gdi2290 thanks, it works great now :+1:	qdouble	gdi2290
196	2016-01-04 19:00:31	@gdi2290 Absolutely! Don't merge (as mentioned)! However, maybe we can keep the PR open just to see if others have thoughts that may help form the standards or reach consensus? Idk, I wish I didn't have mixed feelings about the going conventions/standards, but it seems they are amiss on conveniences and simple shorthand.	NathanWalker	gdi2290
191	2016-01-06 11:28:32	@blakeembrey I will give it a try. But I can only do it at next monday.	maku	blakeembrey
191	2016-01-11 06:47:22	@blakeembrey With the latest angular2-webpack-starter version (after a fresh clone) the reported error is the same `typings ERR! message Missing dependency "es6-promise", unable to compile dependency tree`	maku	blakeembrey
191	2016-01-12 06:41:21	@blakeembrey After updating typings (current version is 0.6.1) I get the following:	maku	blakeembrey
191	2016-01-15 07:49:41	@blakeembrey Yes, I am behind a proxy.	maku	blakeembrey
185	2016-01-22 02:54:43	@dsebastien @gdi2290 Let us start a wiki page for documenting the naming conventions. We can use this thread to report issues or debate alternatives. Agree with @dsebastien that we can reference existing conventions so it is easy for folks migrating over from Angular1. Where missing, we can also lookup other best practices - like [API naming conventions from Apigee](https://pages.apigee.com/rs/ap…	manavsehgal	gdi2290
185	2016-01-27 02:02:34	I added my opinion to the wiki page you created @gdi2290	choopage	gdi2290
182	2015-12-28 07:11:44	@gdi2290 Many thanks for your prompt response and action! Looking forward to pulling this change.	manavsehgal	gdi2290
178	2015-12-24 15:43:12	@Ludevik @gdi2290 , you can take a look at my [angular 2 starter](https://github.com/antonybudianto/angular2-starter), I already integrate it with `gulp test` task	antonybudianto	gdi2290
178	2016-10-08 05:44:34	@d3viant0ne sorry, can you clarify your comment?	emilio-martinez	d3viant0ne
175	2015-12-22 17:00:59	@blakeembrey currently tsconfig.json includes (redundand?) files that are referenced from app.ts: app.ts: If those are removed from tsconfig.json (meaning that the user will not end up maintaining the file most of the time), that would be fine as well. Visual Studio Code understands tsconfig.json doesn't have "files" property, as said it understands all .ts (and .d.ts) files contained in the dire…	vivainio	blakeembrey
175	2015-12-22 17:08:57	Yes, seems redundant to me too. But I'm not the person to fix this, just responding because I was pinged unceremoniously. @gdi2290 Fix your shit. The other option is using `exclude` and basically doing the inverse, but I prefer things to be explicit instead of implicit anyway - includes should land in `tsconfig.json` soon which will resolve this forever. Yes, Atom and Sublime and other tooling al…	blakeembrey	gdi2290
162	2015-12-16 18:59:49	Sorry @gdi2290, you're absolutely right - the latest runs perfectly, thank you! Incidentally, doing a fresh clone and `npm install` gave me this: I downgraded to 0.33.3 thought and it's fine... is that the correct thing to do?	jamesthurley	gdi2290
154	2015-12-15 06:20:21	Thanks, @gdi2290! :)	monokrome	gdi2290
153	2015-12-14 18:18:47	@mastertinner Try `npm install tslint`. @Emnalyeriar @MischaZed Do a `typings install`.	blakeembrey	mastertinner
153	2015-12-14 18:27:16	@blakeembrey, thanks. That worked.	mastertinner	blakeembrey
144	2015-12-10 19:20:43	@sumigoma @gdi2290 Currently taking a look at this repo which uses it apparently with webpack: https://github.com/skolmer/react-hot-boilerplate-vscode //Edit: Also this one: https://github.com/Microsoft/vscode-chrome-debug/issues/63	juristr	gdi2290
141	2015-12-08 12:42:29	Got it to work. @valorkin I had already installed `moment` via tsd. What I had to do was the following. **1. Reference the `tsd.d.ts` generated by `tsd` in `src/typings/_custom.d.ts`.** Not sure that's the right place, but it definitely worked and looks clean to me. **2. Moving the tsd typings to `src/typings` for more consistency** Obviously this is not needed, but I found it more intuitive to h…	juristr	valorkin
141	2015-12-08 12:53:07	oh I see, thx a lot @valorkin. What do u think of including by default the `tsd.json` and reference the `tsd.d.ts` directly from the `_custom.d.ts` in this seed project? Would help newbies to get started easier, don't you think?	juristr	valorkin
141	2015-12-08 14:56:01	we're planning on switching to `typings` rather than `tsd` since `typings` a superior typing manager. Thanks @valorkin for answering and closing the issue :+1:	gdi2290	valorkin
141	2015-12-08 14:57:37	@gdi2290 Cool, ya, that's what I was already guessing when I saw #122 . Thx for answering	juristr	gdi2290
137	2015-12-04 11:46:08	@chriscurnow You can get them here: https://github.com/AngularClass/angular2-examples	SekibOmazic	chriscurnow
136	2015-12-08 21:57:09	Still don't get it, @dotcs can you provide an example? I have a 'styles' folder under app. Something like this app |-styles |--main.scss After installing sass-loader and put above config code at webpack.config. I don't see main.scss gets mapped to css and be loaded in browser.	lanocturne	dotcs
136	2016-01-02 16:26:18	If anyone else was a little confused to what @gdi2290 suggested:	liampmccabe	gdi2290
136	2016-02-02 18:36:50	@gdi2290 - Is it possible to override bootstrap variables along with the implementation from your wiki?	dvh91	gdi2290
136	2016-02-10 12:07:10	@gdi2290 your wiki page works fine, if you import in your sass file other css files you have the problem with the relative URLs in your CSS files. The avoid that do this https://github.com/bholloway/resolve-url-loader# in webpack.config.js do this @gdi2290 I don't like at all load my scss file in top level component by styles and encapsulation. Isn't there a possibility to load the compiled CSS f…	mburger81	gdi2290
136	2016-08-23 16:45:29	@rjmarques thanks for the link @gdi2290 - the main issue I'm struggling with is the testing. Thanks for the offer - If you don't mind that would be awesome.	kingsleyh	gdi2290
136	2016-09-03 16:18:54	Thanks to @akeating and @gdi2290 for all the advice above. Works great. Has anyone been able to get scss files loaded this way through styleUrls to work with HMR so only the CSS gets reloaded? (In my testing this works with scss files included at a global scope, but not with ones included with components)	abierbaum	gdi2290
136	2016-12-18 11:45:03	@kingsleyh , @gdi2290 have you be able fix the issue? I have exact issue with the test like you. Thanks	dinhvan5481	gdi2290
127	2015-11-09 07:14:37	@gdi2290 Performance matters, you're absolutely right. I have had another look at the regex and found out how to tweak it. The regex does now exclude all but the `ng2-bootstrap` package. Should be fine to merge now. Please have another look at it.	dotcs	gdi2290
127	2015-12-05 10:26:23	@gdi2290 The strategy is now to keep examples separated, right? Shall I port this PR to the new repo that contains the examples? https://github.com/AngularClass/angular2-examples	dotcs	gdi2290
127	2015-12-09 22:20:06	@dotcs Thanks for the PR example. I am getting font 404 errors when applying glyph-icons:	lanocturne	dotcs
126	2015-11-08 18:48:37	@dotcs is correct. If we use templateUrl provided by angular then we lose out on some of the optimizations provided by webpack. Thanks for the issue, if you have anymore questions feel free to open another one or comment here	gdi2290	dotcs
126	2015-12-19 04:08:17	@gdi2290 Thank you! I was using an older version of the project. After cloning the latest, a lot has changed – glad to see the new file structure. Just starred the project by the way...	louisscruz	gdi2290
126	2016-06-13 06:25:21	@dotcs If I use template: require('./xx.html') to utilize the webpack bundle, how can I handle the performance issue in a big project, too many templates and too big bundle file.	richdyang	dotcs
126	2016-11-06 10:21:49	@richdyang @gdi2290 I just made a pull request to angular2-template-loader in order to be able to use a file-loader for templates : https://github.com/TheLarkInn/angular2-template-loader/pull/39	yjaaidi	gdi2290
125	2015-11-10 05:18:52	Thanks @gdi2290 - a couple of notes: - For the webpack dev server to work in webworkers you need this patch: https://github.com/webpack/webpack-dev-server/pull/309 - hopefully it will get merged into master soon - I don't think this is a good base for production apps yet, in part because the current router doesn't work in a web worker. This is being worked on this week - https://github.com/angula…	matthewdenobrega	gdi2290
119	2015-10-29 07:34:34	@jimthedev LGTM	SekibOmazic	jimthedev
119	2015-10-29 14:28:16	Sounds good @gdi2290. I think all we need to do to accomplish this is to: - [x] create a dist folder if it doesn't exist - [x] copy the contents of public into dist - [x] copy `__build__` into dist - [x] add dist to .gitignore - [x] http server should serve from dist Does that sound right?	jimthedev	gdi2290
119	2015-10-29 16:46:08	@gdi2290 This is complete and I've rebased. It favors the existing index.html and uses a node script to get everything to the right locations so that dist/ is generated. Can you review again?	jimthedev	gdi2290
119	2015-11-15 19:31:06	@jimthedev Mostly seems to work. Got this error though	juristr	jimthedev
113	2015-10-28 20:36:34	@SekibOmazic The 8px offset comes from the browser's default margin of the body. If you set `body { margin: 0 }`, the problem is solved. We could fix it by removing the browser's default margin or perhaps it would be better to make use of [normalize.css](https://necolas.github.io/normalize.css/) or suchlike.	dotcs	SekibOmazic
113	2015-10-28 21:09:32	@dotcs Thanks. The `body { margin: 0 }` solves the problem. But I hoped it could be done without using/changing css.	SekibOmazic	dotcs
113	2015-10-28 22:50:28	@dotcs Sorry for bothering, but please take look at this example: http://fiddle.jshell.net/mattpodwysocki/pfCqq/show/ It has `body {margin:0}` (loaded with bootstrap.min.css) but if you disable it and try to drag picture it works smoothly. You can even change margin to `body{margin 50px}` it still goes smoothly.	SekibOmazic	dotcs
107	2015-10-23 13:40:40	@dotcs Would you like to take #108 as well?	SekibOmazic	dotcs
107	2015-10-23 13:48:00	LGTM @dotcs Could you please squash the commits?	SekibOmazic	dotcs
104	2015-10-26 23:28:17	@dotcs Could you please rebase and resolve merge conflicts? Your PR also collides with #111 (although #111 just disables rxjs examples)	SekibOmazic	dotcs
104	2015-10-28 07:26:05	@SekibOmazic Done. The I have enabled the rxjs examples again. With the fixes in #107 all rxjs examples are working fine again. Please give it a try.	dotcs	SekibOmazic
104	2015-10-28 07:39:47	@dotcs Thanks!	SekibOmazic	dotcs
94	2015-10-13 21:23:10	@krigton can you submit a PR to update protractor? I think I'm going to move the testing dependencies into another branch	gdi2290	krigton
93	2015-10-11 08:00:32	@gdi2290 taking in a count, how often we get broken updates from npm lately, all dependencies made immutable Is it fine?	valorkin	gdi2290
90	2015-10-05 18:53:02	@gdi2290 Thanks!	Gabriel0402	gdi2290
84	2015-10-28 19:41:30	Have same setup as @dotcs and for me it works fine.	SekibOmazic	dotcs
80	2015-11-06 16:37:05	@dotcs is correct in explaining how typescript works. if you need runtime type checks then you can check out this repo made by an angular core team member https://github.com/vsavkin/RuntimeTypeChecks If you have any more issues feel free to open another one or comment here	gdi2290	dotcs
55	2015-09-25 21:14:32	Sorry @gdi2290, I think you have to reopen this issue. I have had Chrome in my setup, not phantomjs. The latter indeed makes problems. Unfortunately I have no quick solution, so we have to start over.	dotcs	gdi2290
55	2015-09-26 12:35:30	@dotcs what promles makes PhantomJS Unit tests run?	tamascsaba	dotcs
53	2015-08-14 21:38:25	@tamascsaba how is es6-shim compared to traceur-runtime? does it include more polyfills?	gdi2290	tamascsaba
51	2017-01-12 15:38:55	Hi @gdi2290 , Disclaimer : i am the maintainer of compodoc ;) Did you think interesting switching from typedoc to [compodoc](https://github.com/compodoc/compodoc) for the generated documentation ? Here is a test : https://compodoc.github.io/angular2-webpack-starter/ The routes page will be redesigned this week. (https://github.com/compodoc/compodoc/issues/17#issuecomment-271153786) Regards	vogloblinsky	gdi2290
46	2015-08-01 05:45:19	Hi @m00s, if you update the reference to `"karma-webpack": "Dignifiedquire/karma-webpack#29fb1d801158f29cb0eb784edff69356705a7b74"` to `"karma-webpack": "^1.7.0"` in `package.json` and re-run `npm install` it should work	adrianfalleiro	m00s
46	2015-08-01 20:03:14	@adrianfalleiro many thanks it worked	m00s	adrianfalleiro
40	2015-07-28 08:26:36	@gdi2290 You mean https://github.com/ReactiveX/RxJS (which is pre-alpha)?	SekibOmazic	gdi2290
37	2015-07-26 16:35:23	@gsans @gdi2290 This PR https://github.com/angular-class/angular2-webpack-starter/pull/34 also updates the build/instructions to include that fix :+1:	NathanWalker	gdi2290
35	2015-07-20 19:00:49	@andersbc do you think you can make a pull-request?	gdi2290	andersbc
35	2015-07-20 19:02:31	@andersbc You can edit it directly in browser.	SekibOmazic	andersbc
34	2015-07-22 04:23:01	@NathanWalker if all the warnings are gone then let's merge it after you review my comments	gdi2290	NathanWalker
34	2015-07-22 17:50:02	Ok @gdi2290 I have this updated per your comments, thanks! Although no warnings appear and everything appears to be solid, I'm having an issue with webpack (I think?) on my local system. It appears the **build** folder is never created or is not served up... (not sure what that issue is, if related to changes or maybe just something on my system... have you seen this before?): ![screen shot 2015-…	NathanWalker	gdi2290
34	2015-07-23 19:34:56	@gdi2290 Any thoughts on the above... I'd like to see these changes go in but just want to verify things but am unable to at moment. Seems if I just run `npm start`, and I view the app at `http://localhost:8080` the `__build__` folder does load in the browser (however console shows I need the express server running). But the minute, in a seperate tab window, I run `npm run express` and then reloa…	NathanWalker	gdi2290
34	2015-07-24 01:16:18	@NathanWalker are you free to screenshare?	gdi2290	NathanWalker
34	2015-07-24 03:49:49	@gdi2290 Just got back in, thanks for reaching out. Maybe in morning?	NathanWalker	gdi2290
34	2015-07-26 00:59:51	@gdi2290 the solution you offered here: https://github.com/angular-class/angular2-webpack-starter/issues/37#issuecomment-124897281 Will probably work. I'll try tonight or tomorrow sometime.	NathanWalker	gdi2290
34	2015-07-26 16:36:46	Ok @gdi2290 That indeed did fix it so I updated the `package.json` to include that `NODE_ENV=development` when running the sample backend api server, as well as updated the README with a line on how to run it.	NathanWalker	gdi2290
33	2015-07-20 03:15:03	@andersbc What happens when you use an older loader version like `npm i typescript-simple-loader@0.3.0`? The only possible commit that (I think) can be causing issues is https://github.com/blakeembrey/typescript-simple-loader/commit/db5a44edb92e7e0b3f80f50c83a1dc315267c3cc	blakeembrey	andersbc
33	2015-07-20 11:47:09	@blakeembrey. thanks, it wasn't that though (it didn't change anything). I think the problem comes from some npm-related fault on my part when I installed the repo. I did a completely fresh install (git clone) and the problem disappeared. **A diff between the working and failing installation pointed to some differences in node locations, so I'm going to close the issue, since it is not related to…	andersbc	blakeembrey
33	2015-07-20 11:51:43	@andersbc Glad you sorted it! I use `n` personally but it's the same idea. If you're working with any projects that have binaries you'll need to reinstall them when you switch versions. I usually just `rm -rf node_modules && npm i`.	blakeembrey	andersbc
29	2015-07-16 16:20:19	@gdi2290 If you need any help just ping me any time. Also if you have ideas for more (useful) RxJs showcases please let me know. I'd be happy to implement them.	SekibOmazic	gdi2290
29	2015-07-16 17:18:44	@SekibOmazic yeah when you get a chance check out the changes I had to make https://github.com/angular-class/angular2-webpack-starter/compare/daee9539c67951baf9414d0a12ebc9d171610e62...806bfd3d746ca9dbc12cb85136034db5f2f31e67	gdi2290	SekibOmazic
25	2015-07-03 16:52:14	@tamascsaba yeah I'm updating it now	gdi2290	tamascsaba
24	2015-07-05 04:43:43	@gdi2290 Thanks Patrick. I tried it and it worked well. I have just one more question, how to run the express server along with the build and watch processes? I tried it with the following script in NPM, but it stops at express and doesn't run watch: "myServer": "npm install && npm run build && npm run express && npm run watch" Is there a way to run both of them together?	sravikiran	gdi2290
24	2015-07-05 18:56:30	@gdi2290 Thanks again for the response. That makes sense.	sravikiran	gdi2290
16	2015-11-06 16:38:47	this will be solved via @valorkin's ng2-bootstrap module which supports bootstrap versions 3 and 4	gdi2290	valorkin
1458	2017-02-07 13:21:56	Did you look at s-panferov/awesome-typescript-loader#364 Instead of complicating the build with another static JSON configuration file that issue offers dynamic control over the scope of the checker. Now, it might seem simple enough to add another `tsconfig.jit.json` but the reality is that someone has to maintain it... Every change made in one `tsconfig.XXX.json`has to be replicated into all oth…	shlomiassaf	gdi2290
1458	2017-02-07 13:21:56	Did you look at s-panferov/awesome-typescript-loader#364 Instead of complicating the build with another static JSON configuration file that issue offers dynamic control over the scope of the checker. Now, it might seem simple enough to add another `tsconfig.jit.json` but the reality is that someone has to maintain it... Every change made in one `tsconfig.XXX.json`has to be replicated into all oth…	shlomiassaf	d3viant0ne
1458	2017-02-07 13:21:56	Did you look at s-panferov/awesome-typescript-loader#364 Instead of complicating the build with another static JSON configuration file that issue offers dynamic control over the scope of the checker. Now, it might seem simple enough to add another `tsconfig.jit.json` but the reality is that someone has to maintain it... Every change made in one `tsconfig.XXX.json`has to be replicated into all oth…	shlomiassaf	colinskow
1451	2017-01-31 22:14:08	@gdi2290 @d3viant0ne Failure is due to #1382, once we merge and rebase it should be fine (node 5) Main changes for this version is support for `file-loader` and additional assets created by loaders (urls in css, html etc) This will solve #1406 and #1428	shlomiassaf	gdi2290
1451	2017-01-31 22:14:08	@gdi2290 @d3viant0ne Failure is due to #1382, once we merge and rebase it should be fine (node 5) Main changes for this version is support for `file-loader` and additional assets created by loaders (urls in css, html etc) This will solve #1406 and #1428	shlomiassaf	d3viant0ne
1424	2017-01-26 15:51:24	Officially out of good ideas. @shlomiassaf @katallaxie - Either of you ever mess around with pug? I know this worked at some point but i've never done anything with pug / jade	d3viant0ne	katallaxie
1424	2017-01-26 15:51:24	Officially out of good ideas. @shlomiassaf @katallaxie - Either of you ever mess around with pug? I know this worked at some point but i've never done anything with pug / jade	d3viant0ne	shlomiassaf
1398	2017-01-21 02:53:46	//cc @shlomiassaf	d3viant0ne	shlomiassaf
1387	2017-01-18 00:03:24	@colinskow that's actually not related. The modules are loaded at startup due to the route strategy, this is configurable. They are still asynchronous, they just load automatically at startup but a separate bundle is there for each module. This update doesn't add new functionality, it's more syntax related. End result for all async code styles (require.ensure, System.import and import()) is logic…	shlomiassaf	colinskow
1387	2017-01-23 21:20:57	@gdi2290 make a quick review on this one, it's a block for another PR and the current loader's version (2.1.0) has bug fixes and improvements that we need to push into the starter.	shlomiassaf	gdi2290
1382	2017-01-23 21:21:59	@gdi2290 @d3viant0ne @colinskow We need to decide on this one, if we won't upgrade we will soon start to see issues flying around....	shlomiassaf	gdi2290
1379	2017-01-20 21:58:00	@DanielYKPan I just simply used the html-loader instead of the raw-loader. I started to look at https://github.com/TheLarkInn/angular2-template-loader. However, I'm not sure if that's right. There's got to be an easier way to rewrite the paths. @d3viant0ne Can you provide any insight into this issue?	jgornick	d3viant0ne
1379	2017-01-23 15:27:19	@DanielYKPan I've found a solution that worked for me: That configuration will run any required HTML files through the `html-loader` (see `angular2-template-loader`). The `html-loader` requires any paths specified in `img:src` (i.e. images). Because the images are now being required into the dependency graph, we use the `file-loader` for any required `jpg|png|gif` images and write their path to `…	jgornick	d3viant0ne
1378	2017-01-16 10:18:07	This PR improves the efficiency of the TypeScript build and resolves several issues that result from TypeScript compiling unnecessary files. The current behavior is that on every build TypeScript compiles every single `.ts` file in the project tree. This is inefficient and can lead to issues when different files in the project require different configurations or use conflicting Typings. The solut…	colinskow	shlomiassaf
1375	2017-01-15 00:41:21	It appears this is intentional. Feel free to turn it back on in your builds. [`config/webpack.prod.js#L319`](https://github.com/AngularClass/angular2-webpack-starter/blob/master/config/webpack.prod.js#L319) Meanwhile we can discuss here which Node options should be enabled by default in this repository. @d3viant0ne do you have an opinion?	colinskow	d3viant0ne
1371	2017-01-13 19:01:23	So something odd going on here that needs to be figured out. `'awesome-typescript-loader?{configFileName: "tsconfig.webpack.json"}',` is as it should be per the `awesome-typescript-loader` api docs. The three of you that were having issues with this. Are these fresh clones of the repo? What is your NodeJS Version? What OS are you running on? That "workaround" should be causing the loader to use i…	d3viant0ne	colinskow
1370	2017-01-12 16:00:24	@vogloblinsky Dropped a comment in another issue in regards to switching from TypeDoc to Compodoc and was kind enough to spin up a demo - https://compodoc.github.io/angular2-webpack-starter/ The options are ... - Keep TypeDoc. - Switch to Compodoc. - Drop doc generation and let users add what they will. Personally I don't run docs on my applications currently, though [Compodoc](https://github.com…	d3viant0ne	katallaxie
1370	2017-01-12 16:00:24	@vogloblinsky Dropped a comment in another issue in regards to switching from TypeDoc to Compodoc and was kind enough to spin up a demo - https://compodoc.github.io/angular2-webpack-starter/ The options are ... - Keep TypeDoc. - Switch to Compodoc. - Drop doc generation and let users add what they will. Personally I don't run docs on my applications currently, though [Compodoc](https://github.com…	d3viant0ne	shlomiassaf
1370	2017-01-12 16:00:24	@vogloblinsky Dropped a comment in another issue in regards to switching from TypeDoc to Compodoc and was kind enough to spin up a demo - https://compodoc.github.io/angular2-webpack-starter/ The options are ... - Keep TypeDoc. - Switch to Compodoc. - Drop doc generation and let users add what they will. Personally I don't run docs on my applications currently, though [Compodoc](https://github.com…	d3viant0ne	colinskow
1367	2017-01-12 23:24:25	@katallaxie you haven't submitted a pull request for i18n yet! https://angular.io/docs/ts/latest/cookbook/i18n.html	colinskow	katallaxie
1360	2017-01-10 20:02:20	@gdi2290 Protractor requires node 6.9.x +...	shlomiassaf	gdi2290
1358	2017-01-09 17:02:04	@colinskow @abhishekisnot @d3viant0ne @gdi2290 This is my take on DLL integration: Using a plugin to control the whole process. The plugin internally injects the low level DLL plugins provided by webpack (`DllPlugin`, `DllRegerencePlugin`) into the webpack instances. The plugin handles both the webpack instance it get's registered on and a new webpack instance it creates for bundle generation. Th…	shlomiassaf	gdi2290
1358	2017-01-09 17:02:04	@colinskow @abhishekisnot @d3viant0ne @gdi2290 This is my take on DLL integration: Using a plugin to control the whole process. The plugin internally injects the low level DLL plugins provided by webpack (`DllPlugin`, `DllRegerencePlugin`) into the webpack instances. The plugin handles both the webpack instance it get's registered on and a new webpack instance it creates for bundle generation. Th…	shlomiassaf	d3viant0ne
1358	2017-01-09 17:02:04	@colinskow @abhishekisnot @d3viant0ne @gdi2290 This is my take on DLL integration: Using a plugin to control the whole process. The plugin internally injects the low level DLL plugins provided by webpack (`DllPlugin`, `DllRegerencePlugin`) into the webpack instances. The plugin handles both the webpack instance it get's registered on and a new webpack instance it creates for bundle generation. Th…	shlomiassaf	colinskow
1358	2017-01-10 08:18:52	So we're just missing feedback from @d3viant0ne. My thinking on separating the config file is that if I want to pull the latest `webpack.dev.js` from this repo, there are less conflicts to resolve if the DLL config (which most people will customize) is in a separate file. But I'm fine with either way.	colinskow	d3viant0ne
1352	2017-01-06 23:16:03	We have historically not been very consistent in the maintenance of feature branches and I have always been partial to the approach @mgechev took where major features were maintained in forks with a link to them added to the readme of the base. Keeps the issues & pull requests focused a bit better imo. Like the idea btw :)	d3viant0ne	mgechev
1352	2017-01-06 23:34:51	Don't take my opinion as law, if @katallaxie / @gdi2290 think it's a good idea then by all means, have at it.	d3viant0ne	gdi2290
1352	2017-01-06 23:34:51	Don't take my opinion as law, if @katallaxie / @gdi2290 think it's a good idea then by all means, have at it.	d3viant0ne	katallaxie
1347	2017-01-06 22:16:04	I am pretty sure the stance on autoprefixer in the past was if people want to use it, they can add it but @gdi2290 didn't want it in the starter as it adds more complexity for limited usefulness. Personally I agree with @colinskow in regards to this being a starting point and thus we really only want to include things that are of benefit to everyone using the starter to build upon.	d3viant0ne	gdi2290
1344	2017-01-06 06:12:10	* **What kind of change does this PR introduce?** (Bug fix, feature, docs update, ...) Upgrade to `ngc-webpack@1.1.0` * **Other information**: `ngc-webpack@1.1.0` comes with 2 major improvements: - Run the angular complier from the `NgcWebpackPlugin` this makes configuration easier, removes cli steps and provides more control over the compilation - Remove `@Component` resources (template/styles) …	shlomiassaf	gdi2290
1344	2017-01-06 06:12:10	* **What kind of change does this PR introduce?** (Bug fix, feature, docs update, ...) Upgrade to `ngc-webpack@1.1.0` * **Other information**: `ngc-webpack@1.1.0` comes with 2 major improvements: - Run the angular complier from the `NgcWebpackPlugin` this makes configuration easier, removes cli steps and provides more control over the compilation - Remove `@Component` resources (template/styles) …	shlomiassaf	d3viant0ne
1343	2017-01-06 17:05:46	As I understand it and i'm going off docs I read quite some time ago, we only need to set `baseUrl` if we are defining `paths` which iirc is just set to an empty object. //cc @colinskow @gdi2290 <--- Need someone more knowledgable with the inner workings of TypeScript to answer this one :)	d3viant0ne	gdi2290
1343	2017-01-06 17:05:46	As I understand it and i'm going off docs I read quite some time ago, we only need to set `baseUrl` if we are defining `paths` which iirc is just set to an empty object. //cc @colinskow @gdi2290 <--- Need someone more knowledgable with the inner workings of TypeScript to answer this one :)	d3viant0ne	colinskow
1341	2017-01-10 22:56:03	@shlomiassaf's implementation is better so I'm closing this ;-)	colinskow	shlomiassaf
1335	2017-01-05 15:54:00	The requirements to support any number of angular 1.x versions is a rabbit hole filled with stylistically & architecturally different upgrade applications. - This is beyond the scope of what this was built for. - It would add a bunch of bloat for the remainder of the community who won't ever use it. - Too many ngUpgrade quirks to not purpose build a solution. In short, there is no good way to tak…	d3viant0ne	gdi2290
1335	2017-01-05 15:54:00	The requirements to support any number of angular 1.x versions is a rabbit hole filled with stylistically & architecturally different upgrade applications. - This is beyond the scope of what this was built for. - It would add a bunch of bloat for the remainder of the community who won't ever use it. - Too many ngUpgrade quirks to not purpose build a solution. In short, there is no good way to tak…	d3viant0ne	katallaxie
1335	2017-01-05 15:54:00	The requirements to support any number of angular 1.x versions is a rabbit hole filled with stylistically & architecturally different upgrade applications. - This is beyond the scope of what this was built for. - It would add a bunch of bloat for the remainder of the community who won't ever use it. - Too many ngUpgrade quirks to not purpose build a solution. In short, there is no good way to tak…	d3viant0ne	colinskow
1333	2017-01-04 08:22:18	* **What kind of change does this PR introduce?** (Bug fix, feature, docs update, ...) Feature * **What is the current behavior?** (You can also link to an open issue here) As described in #1330 * **What is the new behavior (if this is a feature change)?** Introduce Webpack DLL feature to speed up build times during DEV builds only. * **Other information**: As mentioned in the issue comments, thi…	osdevisnot	d3viant0ne
1333	2017-01-04 08:22:18	* **What kind of change does this PR introduce?** (Bug fix, feature, docs update, ...) Feature * **What is the current behavior?** (You can also link to an open issue here) As described in #1330 * **What is the new behavior (if this is a feature change)?** Introduce Webpack DLL feature to speed up build times during DEV builds only. * **Other information**: As mentioned in the issue comments, thi…	osdevisnot	colinskow
1333	2017-01-04 08:22:18	* **What kind of change does this PR introduce?** (Bug fix, feature, docs update, ...) Feature * **What is the current behavior?** (You can also link to an open issue here) As described in #1330 * **What is the new behavior (if this is a feature change)?** Introduce Webpack DLL feature to speed up build times during DEV builds only. * **Other information**: As mentioned in the issue comments, thi…	osdevisnot	shlomiassaf
1330	2017-01-04 10:29:02	> In short, yes we will add DLL support in the future but as stated above we will have to rewrite most of the webpack configs to provide the proper development experience Wait what @d3viant0ne? https://github.com/AngularClass/angular2-webpack-starter/tree/v6 I'm honestly confused by this repo. The V6 branch is based on https://github.com/qdouble/angular-webpack2-starter which is at the moment one…	fxck	katallaxie
1330	2017-01-04 10:29:02	> In short, yes we will add DLL support in the future but as stated above we will have to rewrite most of the webpack configs to provide the proper development experience Wait what @d3viant0ne? https://github.com/AngularClass/angular2-webpack-starter/tree/v6 I'm honestly confused by this repo. The V6 branch is based on https://github.com/qdouble/angular-webpack2-starter which is at the moment one…	fxck	gdi2290
1321	2017-01-02 01:09:14	This PR replaces the `angular-router-loader` with the `ng-router-loader` For more details read [here](https://github.com/shlomiassaf/ng-router-loader) @gdi2290	shlomiassaf	gdi2290
1321	2017-01-05 03:42:51	@d3viant0ne @gdi2290 @colinskow I'v added some nested & multiple router samples ... The `+detail` module loads async and then has an aux route to another async loaded module (`+child-detail`) Also added the `barrel` module to show multiple async routes working... The `+barrel` module loads async and then has an aux route to another async loaded module (`+barrel-detail`) The barrel might be too mu…	shlomiassaf	gdi2290
1309	2016-12-29 01:36:30	* **I'm submitting a ...** bug report * **What is the current behavior?** When running tests while using a getter for `ModuleWithProviders` (e.g: `forRoot()`) an exception is thrown: `TypeError: Cannot convert undefined or null to object` Running build/dev (`npm run start`) works without an error. Reproduce: - Create a file `test.module.ts` in `app` folder. - Paste this code: - Open `app.componen…	shlomiassaf	gdi2290
1309	2016-12-29 01:36:30	* **I'm submitting a ...** bug report * **What is the current behavior?** When running tests while using a getter for `ModuleWithProviders` (e.g: `forRoot()`) an exception is thrown: `TypeError: Cannot convert undefined or null to object` Running build/dev (`npm run start`) works without an error. Reproduce: - Create a file `test.module.ts` in `app` folder. - Paste this code: - Open `app.componen…	shlomiassaf	d3viant0ne
1307	2016-12-28 22:28:44	Enhancing AOT support from #885 #1298 ... @d3viant0ne @colinskow @qdouble **What is the current behavior?** (You can also link to an open issue here) When using AOT compilation, `@Component` templates (HTML, CSS, SCSS, etc...) are not running through the webpack loader chain. Development output might not be the same as AOT output. For example, CSS that goes through `postCSS` processing (autoprefi…	shlomiassaf	d3viant0ne
1307	2016-12-28 22:28:44	Enhancing AOT support from #885 #1298 ... @d3viant0ne @colinskow @qdouble **What is the current behavior?** (You can also link to an open issue here) When using AOT compilation, `@Component` templates (HTML, CSS, SCSS, etc...) are not running through the webpack loader chain. Development output might not be the same as AOT output. For example, CSS that goes through `postCSS` processing (autoprefi…	shlomiassaf	colinskow
1304	2017-01-04 00:43:25	@d3viant0ne it doesn't appear we have any disagreements with this PR. @shlomiassaf suggests using the naming convention `*.global.scss` for external stylesheets, but I believe this is not necessary with everything in the `src/styles` directory. I suggest we merge this so I can start working on other enhancements like DLLs without having to rebase.	colinskow	d3viant0ne
1298	2016-12-25 03:29:13	@colinskow - I'll take a look at this in the morning. //cc @gdi2290 @katallaxie should also take a look	d3viant0ne	gdi2290
1298	2016-12-25 03:29:13	@colinskow - I'll take a look at this in the morning. //cc @gdi2290 @katallaxie should also take a look	d3viant0ne	katallaxie
1298	2016-12-27 00:20:59	@katallaxie not all Angular apps are compatible with AoT so I wouldn't want to break people's builds by setting it as default. The idea is to add features without making breaking changes. As mentioned above @ngtools/webpack is still unstable and I wasn't able to get it to work with this repo. But when they work out the bugs it is the best way to go with Webpack. The BundleAnalyzerPlugin adds 5.5m…	colinskow	katallaxie
1298	2016-12-27 03:13:25	@katallaxie - AOT should not be the default for `prod` for exactly what @colinskow stated, it breaks things. After a developer has his application running stable on AoT, he or she can default it to AoT in their project. We should be enabling features in a starter, not mandating them. Given the commitment required to create a large application published AoT, this is a feature that should be off by…	d3viant0ne	katallaxie
1298	2016-12-27 03:17:07	I do on the other hand agree about @katallaxie's comment in regards to the BundleAnalyzerPlugin, It's trivial to add and would suggest this be transfered to Wiki instructions & not added to the seed directly ( it's big ). We get basic bundle analysis via Webpack RC, if people want all the bells & whistles they can add `BundleAnalyzerPlugin`	d3viant0ne	katallaxie
1297	2016-12-29 02:07:03	@sshev @d3viant0ne This is a tricky one... any clues?	shlomiassaf	d3viant0ne
1226	2016-11-30 21:21:09	@katallaxie - The yarn.lock was removed by @gdi2290. The ignore for yarn is also at his request. It has also been removed from the travis build. There is no need for yarn in the base seed, if people want to use it in their personal projects adding it is simple.	d3viant0ne	gdi2290
1208	2016-11-25 08:31:52	@chuyeow @jashmenn @eppsilon @diegochavez @teropa	zenghuiLee	eppsilon
1208	2016-11-25 08:31:52	@chuyeow @jashmenn @eppsilon @diegochavez @teropa	zenghuiLee	chuyeow
1208	2016-11-25 08:31:52	@chuyeow @jashmenn @eppsilon @diegochavez @teropa	zenghuiLee	diegochavez
1205	2016-11-25 03:25:09	* **What kind of change does this PR introduce?** (Bug fix, feature, docs update, ...) Workaround for bug outlined in #1188 * **Other information**: Further investigation required for the behavioral change between `use:` & `loader:` in `webpack.config.js` //cc @gdi2290 @katallaxie	d3viant0ne	gdi2290
1205	2016-11-25 03:25:09	* **What kind of change does this PR introduce?** (Bug fix, feature, docs update, ...) Workaround for bug outlined in #1188 * **Other information**: Further investigation required for the behavioral change between `use:` & `loader:` in `webpack.config.js` //cc @gdi2290 @katallaxie	d3viant0ne	katallaxie
1199	2016-11-23 17:36:51	@maxx0r - iirc you can't use `require` with AoT compilation. That said, I personally agree that material2 should be a Wiki article & not a branch. //cc @gdi2290 / @katallaxie - Anyone object to creating a simple wiki article and removing the material2 branch? Getting material2 integrated into the starter isn't complicated enough to warrant maintaining the branch imo.	d3viant0ne	gdi2290
1199	2016-11-23 17:36:51	@maxx0r - iirc you can't use `require` with AoT compilation. That said, I personally agree that material2 should be a Wiki article & not a branch. //cc @gdi2290 / @katallaxie - Anyone object to creating a simple wiki article and removing the material2 branch? Getting material2 integrated into the starter isn't complicated enough to warrant maintaining the branch imo.	d3viant0ne	katallaxie
1199	2016-11-28 17:29:08	@d3viant0ne I would also rather have this as a wiki article, having to pull master in every couple of weeks is tedious and error prone and all of the content that is in the branch can be contained in an article instead. @gdi2290 if you don't have objections I'm gonna go ahead with this.	ebeal	gdi2290
1188	2016-11-20 21:19:16	I would need some help to fix this cc @d3viant0ne @katallaxie	gdi2290	katallaxie
1188	2016-11-20 21:19:16	I would need some help to fix this cc @d3viant0ne @katallaxie	gdi2290	d3viant0ne
1175	2016-12-22 13:27:33	I found the same issue. "commonConfig({env: ENV}).metadata" is always undefined. We need to get the metadata from LoaderOptionsPlugin, this worked for me but feels like a hack. Related issue - the options in "LoaderOptionsPlugin" are not merged correctly either. @gdi2290 is this an issue wth webpack-merge then?	echo-sean	gdi2290
1152	2016-11-04 08:56:21	this is open @katallaxie why did you close this buddy?	VishalGulati	katallaxie
1122	2016-12-28 15:11:27	For all those in this thread, the proposed solution is outline in the PR #1304 from @colinskow. If you want a say in how this is implemented, now would be the time to do so. If nobody objects, i'll be landing that by e.o.d	d3viant0ne	colinskow
1118	2016-11-21 17:37:30	@sdemurjian can you explain it? Actually I'm not able to import font-awesome.	rafaelss95	sdemurjian
1118	2017-03-13 14:45:19	I have to laugh reading this - first @sdemurjian says "It's as simple as adding an element ...", then after someone else has struggled with his solution that doesn't work, and identifies all the steps required, he comes back with "Oops, yes was missing fonts" !!! LOL. I think this thread proves the very point of the original issue - that it needs (better) documenting ! To be honest its a lot mess…	andrewlorenz	sdemurjian
1104	2016-10-27 01:18:44	Agree with @katallaxie - This doesn't belong in a `starter` repo. Electron, although something I really like is situational at best. This is a great idea but just not something that belongs in this repo. My suggestion would be to go the route that @NathanWalker with https://github.com/NathanWalker/angular-seed-advanced Fork the starter, make your additions & squash them into a single commit to ma…	d3viant0ne	gdi2290
1104	2016-10-27 01:18:44	Agree with @katallaxie - This doesn't belong in a `starter` repo. Electron, although something I really like is situational at best. This is a great idea but just not something that belongs in this repo. My suggestion would be to go the route that @NathanWalker with https://github.com/NathanWalker/angular-seed-advanced Fork the starter, make your additions & squash them into a single commit to ma…	d3viant0ne	NathanWalker
1103	2016-10-14 17:21:35	- **I'm submitting a ...** bug/question about the decisions made in the repository The release notes for v5.0.5 are misleading. The release notes show: > v5.0.5 - 52b4d4e > Title: Angular 2 > @katallaxie katallaxie released this on Sep 2 · 35 commits to master since this release > > @angular/*-2.0.0 The above suggests that the latest version (5.0.5) is on Angular 2.0.0, but taking a look at the p…	russelltrafford	katallaxie
1089	2016-11-08 01:15:23	@katallaxie , it looks like [this commit](https://github.com/AngularClass/angular2-webpack-starter/commit/7bfba744ebfa77c5dfb30524e639e394a1d92c0e#diff-f737fedb5357468044db2dbe98eb0218L39) moved the `metadata` property from the root of the config object into the `HtmlWebpackPlugin` in `webpack.common.js` however other features relay on it for useful information (i.e: it's not only for the HtmlWeb…	shlomiassaf	katallaxie
1089	2016-11-08 02:31:04	@katallaxie please review before I merge.	shlomiassaf	katallaxie
1089	2016-11-21 23:54:39	reminder, can I have another eye looking at this before I merge? @katallaxie @gdi2290 Thanks!	shlomiassaf	gdi2290
1089	2016-11-21 23:54:39	reminder, can I have another eye looking at this before I merge? @katallaxie @gdi2290 Thanks!	shlomiassaf	katallaxie
1079	2016-10-07 15:26:32	I've taken a very similar approach on my work projects. Curious what @katallaxie / @gdi2290's thoughts are on the debug workflow.	d3viant0ne	gdi2290
1079	2016-10-07 15:26:32	I've taken a very similar approach on my work projects. Curious what @katallaxie / @gdi2290's thoughts are on the debug workflow.	d3viant0ne	katallaxie
1079	2017-01-09 22:14:50	Hi, @gdi2290 @katallaxie can you please merge this PR if it's fine for you before it diverges again? Thank you in advance guys! And happy new year :)	yjaaidi	gdi2290
1079	2017-01-09 22:14:50	Hi, @gdi2290 @katallaxie can you please merge this PR if it's fine for you before it diverges again? Thank you in advance guys! And happy new year :)	yjaaidi	katallaxie
1071	2016-09-30 05:47:35	@gdi2290 , i am trying ng2-webpack-starter, and install @types/core-js, @types/dojo into modules files. but when run npm start, there are two Duplicate identifier 'require' errors. [default] E:\GitHub\angular2-webpack-starter\node_modules\@types\dojo\index.d.ts:7:18 Duplicate identifier 'require'. [default] E:\GitHub\angular2-webpack-starter\node_modules\@types\node\index.d.ts:73:13 Duplicate ide…	dyh333	gdi2290
1055	2016-10-07 15:28:47	Agree with @katallaxie - While I docker everything under the sun, many still use vagrant or don't containerize at all. This as examples in the readme would accomplish the same thing while allowing flexibility to implement without the merge headaches as everyone's compose stack is going to vary significantly.	d3viant0ne	katallaxie
993	2016-09-13 12:08:49	I noticed that RC7 was released a couple of hours ago and I have upgraded to it. I now get two warnings in the console and typescript compiler. Think once you update this project to RC7 you might get the same warnings? Any ideas how to fix this? Edit: This is really sloppy, but to get rid of the warnings just comment out line 32 in node_modules/webpack/lib/dependencies/ContextDependencyHelpers.js…	runtheyards	Simon-Briggs
981	2016-09-11 11:22:11	@gdi2290 need comments	zigzag95	gdi2290
980	2016-09-10 19:16:05	Yes its not the right way.. and you should always host in root folder... this way you can avoid this issue... '/' => root folder '.' => current folder base href="/" => states base folder is root .. or you may try changing baseUrl of > const METADATA = { > title: 'Angular2 Webpack Starter by @gdi2290 from @AngularClass', > baseUrl: '/', > isDevServer: helpers.isWebpackDevServer() > }; to > baseUrl…	i7326	gdi2290
954	2016-09-21 08:27:55	Given @gdi2290 is already implementing this in the Angular2 seed, would it not make more sense to simply port that over to the webpack starter. Consistency ftw :)	d3viant0ne	gdi2290
948	2016-09-02 13:12:28	- **I'm submitting a ...** [X] question about the decisions made in the repository @katallaxie While the enthusiasm is great, just slamming home changes without others having the opportunity to vet those changes kind of defeats the point of `community` & `code review`. 30 Commits directly to master, to include those to fix or remove features that shouldn't have landed between 27 Sept & 01 Aug. It…	d3viant0ne	gdi2290
948	2016-09-02 13:12:28	- **I'm submitting a ...** [X] question about the decisions made in the repository @katallaxie While the enthusiasm is great, just slamming home changes without others having the opportunity to vet those changes kind of defeats the point of `community` & `code review`. 30 Commits directly to master, to include those to fix or remove features that shouldn't have landed between 27 Sept & 01 Aug. It…	d3viant0ne	katallaxie
948	2016-09-02 13:28:36	This was in my PR https://github.com/AngularClass/angular2-webpack-starter/pull/944. Which I had @gdi2290 ask to comment on. The changes were perhaps a bit more complicated; but it was to the final removal of some APIs.	katallaxie	gdi2290
944	2016-09-01 17:30:33	@gdi2290 I have updated to RC6. There seems to be an issue with the `DedupePlugin`. Should we move ahead anyway? See https://github.com/angular/angular-cli/issues/1587	katallaxie	gdi2290
942	2016-09-01 15:24:05	this fixes #867 - **Other information**: in response to @gdi2290 comment on #867	orizens	gdi2290
938	2016-08-31 19:53:20	Hey @HansS sorry we weren't more transparent and thanks for purchasing the Master Bundle. We have the courses on a new schedule that is not reflected on the website and the order might change up a bit. This is mostly due to fit Angular 2's release which is very soon and due to the recent changes in `2.0.0-rc.5`. We thought it would be better if we recreate the courses using the new approach after…	gdi2290	Hendrixer
925	2016-09-01 06:59:45	@gdi2290 seems like the build fails because of a problem installing node-sass, but i dont experience this issue at all... i wonder if this can still be merged? or if i should just wait until the repo is upgraded to rc.6 now that it has been released?	dweitz43	gdi2290
925	2016-09-02 21:12:17	@katallaxie I avoid any modules that might cause problems when installing for example node-sass and CompressionPlugin	gdi2290	katallaxie
915	2016-08-29 05:26:21	@gdi2290 is there a specific reason why this cannot be merged? Am I missing something in the material integration?	dweitz43	gdi2290
885	2016-11-01 17:03:03	@kjartanvalur I'm effectively using [v6](https://github.com/AngularClass/angular2-webpack-starter/tree/v6) for production. I do not know what @gdi2290 plans are for further `dev`.	katallaxie	gdi2290
812	2016-07-26 15:29:50	Regarding 801 @abdulhaq-e i checked the typescript version in node modules is 2.0 beta even @gdi2290 i tried your suggestion but no luck. i am not sure others are facing this. Regards	vivdkool	gdi2290
812	2016-07-26 15:29:50	Regarding 801 @abdulhaq-e i checked the typescript version in node modules is 2.0 beta even @gdi2290 i tried your suggestion but no luck. i am not sure others are facing this. Regards	vivdkool	abdulhaq-e
739	2016-06-29 19:24:40	@ebeal looks like the issue was fixed in the angular2-material github repo, however i believe the packages may not have been updated in the npm registry yet. the package.json in the material2 icon tarball that is downloaded from npm still specifies 2.0.0-rc.1 as the version for the @angular/http peer dependency	dweitz43	ebeal
691	2016-06-16 17:41:15	cc @blakeembrey	gdi2290	blakeembrey
679	2016-06-11 00:18:36	@gdi2290 please provide notes. Structured as a plugin, allows building elements in different locations. Do you like the naming convention?	shlomiassaf	gdi2290
622	2016-07-23 10:19:22	FWIW, I had the same issue and fixed it by updating to the latest version of this repo, which uses Typescript 2 and updated type definitions for various libraries (make sure to delete `node_modules/typescript` and run `npm install` again after updating. @gdi2290 I think this issue can be closed.	tobek	gdi2290
618	2016-07-03 17:04:15	cc @shlomiassaf	gdi2290	shlomiassaf
554	2016-05-02 06:16:21	@gdi2290 what do you think of this link addition?	blacksonic	gdi2290
518	2016-04-25 09:53:02	@gdi2290, would you mind enabling Greenkeeper for this repo? I think it would be great to ensure that we're always up to date.	mastertinner	gdi2290
497	2016-04-12 09:28:00	Hi @jplo, I can't see in the history of the app component or it's end to end test where _'Starther'_ comes from. Expected 'Angular2 Webpack Starter by @gdi2290 from @AngularClass' to equal 'Angular2 Webpack **_Starther_** by @gdi2290 from @AngularClass'. Did you make any changes to the test or could you try correcting it in your code as it looks ok in the repository now?	daddywoodland	gdi2290
493	2016-04-04 08:14:56	- **What kind of change does this PR introduce?** (Bug fix, feature, docs update, ...) It introduces a couple of improvements that I would do. - **What is the current behavior?** (You can also link to an open issue here) There are some shortcomings in the code- and commenting structure. - **What is the new behavior (if this is a feature change)?** Improved code structure and unified comments. - *…	mastertinner	gdi2290
456	2016-03-22 08:12:32	I tried some things but nothing worked for me, I commented anything from @gdi2290 experimental code then `document.addEventListener('DOMContentLoaded', () => main());` but same error I include code from an old commit before main.browser.ts but it is still the same error! some ideas?	mburger81	gdi2290
456	2016-03-22 09:02:14	@gdi2290 I copyied into `main.browser.ts` the old `main.ts` from version 3.0.0 and now this resolves this error. But there are several new erros like that one ![image](https://cloud.githubusercontent.com/assets/3778892/13946471/1e54816a-f015-11e5-947b-f65e740ee6ee.png)	mburger81	gdi2290
456	2016-03-22 10:19:15	@penmark do you have no other problems like me? @gdi2290 I'm not able to revert to an older version, I have many more problems. Coping main.ts resolves the issue discussed here, but then I have the problem describe two posts before, revert entire project to an known working commit opens other bugs like this: `Uncaught TypeError: crypto.randomBytes is not a function` before migratint to angular2-w…	mburger81	gdi2290
456	2016-03-23 17:07:39	@gdi2290 @edezacas After downloading last master and merging with our app I had no problem with CommonsChunkPlugin, so I can not say if that had resolved me something before, but I don't think so. After merging, I had always the problems with beta.11 and ng2-bootstrap so I removed ng2-bootstrap every where from my app. After that my app works fine (with some layout and style bugs, beta11 problems…	mburger81	gdi2290
444	2016-03-20 10:49:01	https://medium.com/@vivainio/with-latest-typescript-you-may-not-need-webpack-417d2ef0e773#.o6j5sz10o	alvipeo	vivainio
389	2016-03-07 11:52:16	Apologies in advance for posting an issue that could just be related to me and not the repo, but I am running out of ideas since these last few updates to this setup. I seem to be running into this loop error when building production and running the "prod" server command. My app works perfectly fine when running npm run server:dev. One thing to note that I do that maybe related is that I do the D…	nigeman	brandonroberts
374	2016-03-02 13:44:28	So if you remove the --bail option, the prod build fails (but returns an exit status of 0! bad for CI), and give s you the actual lint errors in the console output. I've raised this https://github.com/wbuchwalter/tslint-loader/issues/18 in an effort to resolve why tslint-loader is not outputting the tslint errors. Could it be a webpack issue @gdi2290 ?	jhuntoo	gdi2290
372	2016-03-03 10:55:49	@gdi2290 any chance you'd look into this, please? At least tell us whether this could possibly have something to do with how angular-webpack-starter is set up, or it's rather a webpack/typescript problem and we should fill issues in their respective repos..	fxck	gdi2290
359	2016-02-26 13:44:55	@samvloeberghs Derp... thanks, made the fix in different branch!	jhuntoo	samvloeberghs
325	2016-02-11 22:33:26	can you apply these changes https://github.com/AngularClass/angular2-webpack-starter/commit/1fcdc9b3cacdbc56f0e2d02dc6bdc2c96a51bc3a cc @blakeembrey	gdi2290	blakeembrey
314	2016-02-25 13:50:49	@uglow did you try other configurations? Like for example not to strip single and/or double quotes? As far as I can tell that might be one of the most obvious reasons it's not working, but indeed it should not be as your minified HTML is valid HTML5. Angular2 might have other requirements than the way a browser handles HTML5. @gdi2290 what do you think? :)	samvloeberghs	gdi2290
308	2016-02-07 23:11:36	thanks for the feedback, @gdi2290! i changed the files accordingly.	mastertinner	gdi2290
278	2016-01-30 01:16:04	`npm run typings-install` uses the local version (the one installed and lives in `node_modules`) of typings so you probably need to update your global version `npm install -g typings` cc @blakeembrey	gdi2290	blakeembrey
261	2016-01-27 02:08:55	@gdi2290 How did you generate the file structure tree diagram? And does it get updated to the README.md whenever there is a change made to the files / folders?	choopage	gdi2290
226	2016-01-15 01:33:55	PR created: patched with full dev deps #228 @ApiStack is another account of @lzbgt	ApiStack	ApiStack
175	2015-12-22 06:00:28	I removed the files but now I have to exclude everything :/ I also ran into a problem with typings and protractor's ambient type definition file. cc @blakeembrey what do you recommend?	gdi2290	blakeembrey
154	2015-12-14 19:26:14	**Thanks for your help... followed your recommendation** blakeembrey commented an hour ago @mastertinner Try npm install tslint. @Emnalyeriar @MischaZed Do a typings install. **One error went away, and this remains** ERROR in ./src/vendor.ts (3,8): error TS2656: Exported external package typings file '/node_modules/reflect-metadata/reflect-metadata.d.ts' is not a module. Please contact the packag…	Marco-exports	mastertinner
149	2015-12-13 19:36:35	the name `angular2-seed` is already taken by @mgechev if you rename your repo then I can merge it	gdi2290	mgechev
146	2015-12-11 09:27:28	@mcha hi, of course last word is up to @gdi2290 but ng2 community using node 4+ and npm 3+	valorkin	gdi2290
141	2015-12-08 12:42:29	Got it to work. @valorkin I had already installed `moment` via tsd. What I had to do was the following. **1. Reference the `tsd.d.ts` generated by `tsd` in `src/typings/_custom.d.ts`.** Not sure that's the right place, but it definitely worked and looks clean to me. **2. Moving the tsd typings to `src/typings` for more consistency** Obviously this is not needed, but I found it more intuitive to h…	juristr	gdi2290
141	2015-12-08 14:40:55	this kind of decisions is more up to @gdi2290 :)	valorkin	gdi2290
135	2015-11-25 20:24:30	While Angular2 itself is said to support IE (9,10,11), I'm having difficulty running this project on IE. I'm getting the following errors: It's probably an issue with es6-shim.js/webpack but I can't figure it out. I can get [ng2-play](https://github.com/pkozlowski-opensource/ng2-play) to start up fine in IE, so it must be something to do with the way this particular project is set up. Any ideas @…	sumigoma	gdi2290
127	2015-11-08 18:25:18	This PR adds `ng2-bootstrap` (as requested in https://github.com/AngularClass/angular2-webpack-starter/pull/83). `ng2-bootstrap` provides the ng2 components, `bootstrap` is purely used for the CSS file. The latter could be replaced with a CDN version, but I prefer to be able to work offline which is why I added also the `bootstrap` dependency. To make things work, I had to [remove the `/node_modu…	dotcs	gdi2290
127	2015-11-08 18:51:47	exclusion of `node_modules` is for performance reasons. perhaps @valorkin (creator of ng2-bootstrap) can provide some insight otherwise LGTM	gdi2290	valorkin
118	2015-10-28 20:21:10	@gdi2290 What is the recommended approach to use the examples? If the idea is to copy&paste the code to the `src` folder, @zarkosusnjar's PR should be accepted (and we should check all other imports in the examples, too). I thought that the main idea is to switch examples via webpack config as described in my post above. But reading example's README sounds like the recommended approach is more or…	dotcs	gdi2290
118	2015-10-28 23:11:18	Switching via webpack config is my preferred solution. IMHO it's more convenient. I'd go that way. @gdi2290 ?	SekibOmazic	gdi2290
113	2015-10-27 21:30:14	@gdi2290 Maybe you could help. Mouse pointer jumps 8px up and 8px left (margin of body tag) when start dragging and then moves smoothly. Any clue why?	SekibOmazic	gdi2290
101	2015-10-19 16:22:54	tested with 0.12 @gdi2290 works good to me :)	valorkin	gdi2290
78	2015-09-21 06:12:38	This is all set. /cc @gdi2290	jimthedev	gdi2290
49	2015-08-04 20:54:27	@gdi2290 , with regards to our discussion on gitter, Can you help me establish the following workflow using this project structure? Deployment - Deploy 1 or more bundles to CDN - Deploy index.html and config.json to server. Bundles are packaged dependencies: - Typescript with classes and imports transpiled to ES5, minified and obfuscated. - LESS with @imports transpiled to CSS and minified - vend…	kburson	gdi2290
33	2015-07-20 01:04:07	cc @blakeembrey	gdi2290	blakeembrey
29	2015-07-16 12:20:29	@gdi2290 Here we go with RxJs. More examples to come.	SekibOmazic	gdi2290
6	2015-05-18 05:22:20	### angular-class/angular2-webpack-starter now has a Chat Room on Gitter @gdi2290 has just created a chat room. You can visit it here: [https://gitter.im/angular-class/angular2-webpack-starter](https://gitter.im/angular-class/angular2-webpack-starter?utm_source=badge&utm_medium=badge&utm_campaign=pr-badge&content=body_link). This pull-request adds this badge to your README.md: [![Gitter](https://…	gitter-badger	gdi2290
