# Supplementary material for: Status, identity, and language: A study of issue discussions in GitHub
Source: PLoS One. 2019 Jun 14;14(6):e0215059. doi: 10.1371/journal.pone.0215059 (PMC6568400; doi:10.1371/journal.pone.0215059)
Supplement: S2 Data — (ZIP) [file pone.0215059.s003.zip › sample_46_projs_issues/AngularClass_angular2-webpack-starter/issue_first_in.csv]

1156	sky-coding	2016-11-07 04:08:05
1156	byhoratiss	2016-11-11 14:58:10
1156	kjartanvalur	2016-11-06 14:49:23
1156	DerZyklop	2017-02-06 12:39:52
127	lanocturne	2015-12-09 22:20:06
127	gdi2290	2015-11-08 18:51:47
127	dotcs	2015-11-08 18:25:18
887	evgd	2017-03-10 13:53:33
887	IAMtheIAM	2016-11-09 14:41:38
924	regenrek	2016-08-29 19:22:18
222	panKt	2016-01-13 20:28:35
35	gdi2290	2015-07-20 19:00:49
35	SekibOmazic	2015-07-20 19:02:31
348	gdi2290	2016-02-26 17:36:11
348	samvloeberghs	2016-02-26 11:10:39
80	gdi2290	2015-11-06 16:37:05
149	gdi2290	2015-12-13 19:36:35
613	ebeal	2016-05-20 17:59:49
733	sky-coding	2016-06-28 01:51:20
733	TheLarkInn	2016-06-28 01:38:08
1310	feddyups	2016-12-30 09:43:54
925	gdi2290	2016-09-02 21:12:17
925	dweitz43	2016-09-01 06:59:45
137	SekibOmazic	2015-12-04 11:46:08
306	MurhafSousli	2016-03-13 05:15:57
1236	d3viant0ne	2016-12-05 04:47:06
1321	JonnyBGod	2017-01-21 04:02:33
1321	pleerock	2017-01-19 19:58:56
1321	d3viant0ne	2017-01-04 01:04:16
1321	shlomiassaf	2017-01-02 01:09:14
1321	pglazkov	2017-01-21 14:51:59
910	fxck	2016-10-30 09:45:34
1111	gdi2290	2016-10-24 02:46:16
1111	d3viant0ne	2016-10-24 07:39:25
1111	jakub2	2016-10-20 11:09:26
1360	shlomiassaf	2017-01-10 20:02:20
84	SekibOmazic	2015-10-28 19:41:30
538	gdi2290	2016-04-25 01:40:17
538	mastertinner	2016-04-24 21:18:24
1344	JonnyBGod	2017-01-06 07:15:47
1344	shlomiassaf	2017-01-06 06:12:10
967	luchillo17	2016-09-08 18:02:20
535	MurhafSousli	2016-04-22 20:04:39
308	mastertinner	2016-02-07 23:11:36
326	lanocturne	2016-02-12 19:22:23
326	dsebastien	2016-02-12 07:42:36
261	choopage	2016-01-27 02:08:55
213	ps2goat	2016-03-31 19:12:40
380	louisscruz	2016-03-09 03:07:46
1433	katallaxie	2017-02-03 15:22:54
104	dotcs	2015-10-28 07:26:05
104	SekibOmazic	2015-10-26 23:28:17
154	Marco-exports	2015-12-14 19:26:14
154	monokrome	2015-12-15 06:20:21
396	sumigoma	2016-03-09 01:11:40
1398	d3viant0ne	2017-01-21 02:53:46
1398	shlomiassaf	2017-01-21 03:03:54
772	marsanla	2017-01-16 00:45:17
503	abierbaum	2016-04-13 15:51:54
253	royzhao	2016-01-25 04:51:22
55	dotcs	2015-09-25 21:14:32
55	tamascsaba	2015-09-26 12:35:30
622	kushwahashiv	2016-05-31 07:10:11
622	tobek	2016-07-23 10:19:22
175	blakeembrey	2015-12-22 17:08:57
175	gdi2290	2015-12-22 06:00:28
175	vivainio	2015-12-22 17:00:59
286	gdi2290	2016-02-01 16:43:05
286	cschroeter	2016-02-02 08:27:46
29	gdi2290	2015-07-16 17:18:44
29	SekibOmazic	2015-07-16 12:20:29
1089	shlomiassaf	2016-11-08 01:15:23
34	gdi2290	2015-07-22 04:23:01
34	NathanWalker	2015-07-22 17:50:02
1135	bigggge	2016-10-28 01:23:37
262	gdi2290	2016-01-27 21:35:41
262	yfain	2016-04-13 20:59:01
16	gdi2290	2015-11-06 16:38:47
1457	bmayen	2017-02-03 12:02:47
1457	gudh	2017-02-03 12:52:20
242	pashaie	2016-01-22 10:25:54
242	ArtemGovorov	2016-01-23 06:15:07
1458	dherges	2017-02-07 12:39:24
1458	shlomiassaf	2017-02-07 11:21:07
1208	zenghuiLee	2016-11-25 08:31:52
1520	pavillet	2017-02-13 16:48:42
1134	aleksfes	2016-11-20 10:15:18
327	chriscurnow	2016-02-12 02:55:22
94	gdi2290	2015-10-13 21:23:10
1055	d3viant0ne	2016-10-07 15:28:47
518	mastertinner	2016-04-25 09:53:02
78	jimthedev	2015-09-21 06:12:38
359	jhuntoo	2016-02-26 13:44:55
580	goelinsights	2016-08-16 22:54:38
1133	ilyahumbar	2016-11-21 08:22:51
231	abdulhaq-e	2016-01-17 21:41:19
364	LiTiang	2016-07-25 02:30:36
1309	shlomiassaf	2016-12-29 01:36:30
452	tsm91	2016-03-27 19:10:20
49	kburson	2015-08-04 20:54:27
389	nigeman	2016-03-07 11:52:16
1092	russelltrafford	2016-10-17 16:02:30
325	gdi2290	2016-02-11 22:33:26
278	blakeembrey	2016-01-30 19:41:11
278	gdi2290	2016-01-30 01:16:04
1331	Ks89	2017-01-07 15:15:19
221	mastertinner	2016-01-24 20:08:27
1082	d3viant0ne	2016-10-27 01:55:28
1082	rafaelss95	2016-10-04 03:29:48
1407	gilhanan	2017-01-25 14:49:11
1407	shlomiassaf	2017-01-23 23:08:35
927	smith64fx	2016-09-08 22:00:13
927	keyiis	2016-08-30 07:24:08
1382	colinskow	2017-01-23 21:39:35
1382	gdi2290	2017-01-24 21:49:35
1382	shlomiassaf	2017-01-23 21:21:59
1207	squadwuschel	2016-11-25 09:43:42
1105	michaeljota	2016-10-16 21:02:24
615	elhigu	2016-06-14 07:56:22
1188	gdi2290	2016-11-20 21:19:16
1188	d3viant0ne	2016-11-21 21:41:13
1188	shlomiassaf	2016-12-11 12:46:59
1347	colinskow	2017-01-07 06:17:04
1347	katallaxie	2017-01-07 10:10:01
1347	d3viant0ne	2017-01-06 22:16:04
497	daddywoodland	2016-04-12 09:28:00
118	dotcs	2015-10-28 20:21:10
118	SekibOmazic	2015-10-28 23:11:18
51	vogloblinsky	2017-01-12 15:38:55
1152	VishalGulati	2016-11-04 08:56:21
378	samvloeberghs	2016-03-04 07:59:51
378	louisscruz	2016-03-23 12:18:53
1248	d3viant0ne	2016-12-09 16:14:43
220	ansarizafar	2016-02-29 06:55:12
655	Chadley08	2016-07-20 22:05:17
456	kamil-kielczewski	2016-04-03 11:23:22
456	mburger81	2016-03-22 08:12:32
456	mastertinner	2016-04-03 11:43:23
456	edezacas	2016-04-03 11:31:30
162	jamesthurley	2015-12-16 18:59:49
796	bhamde	2017-01-26 04:47:52
1367	colinskow	2017-01-12 23:24:25
696	gearlles	2016-06-27 13:49:32
696	phiphou	2016-06-27 18:23:59
1375	colinskow	2017-01-15 00:41:21
423	lewis617	2016-03-15 23:12:06
618	gdi2290	2016-07-03 17:04:15
435	kschio	2016-03-30 10:46:50
1079	yjaaidi	2017-01-09 22:14:50
1079	d3viant0ne	2016-10-07 15:26:32
136	liampmccabe	2016-01-02 16:26:18
136	dvh91	2016-02-02 18:36:50
136	abierbaum	2016-09-03 16:18:54
136	dinhvan5481	2016-12-18 11:45:03
136	lanocturne	2015-12-08 21:57:09
136	kingsleyh	2016-08-23 16:45:29
136	mburger81	2016-02-10 12:07:10
1049	Loongle	2016-09-26 09:36:33
1353	yvChauhan	2017-01-11 17:45:34
554	blacksonic	2016-05-02 06:16:21
981	zigzag95	2016-09-11 11:22:11
981	d3viant0ne	2016-10-27 01:31:12
981	MarkPieszak	2016-10-31 17:45:23
310	KhoaSydney	2016-02-25 23:01:27
453	Spittal	2016-03-24 22:05:51
453	tsm91	2016-03-27 16:19:09
717	unsafecode	2016-06-21 21:32:02
1137	hllinc	2016-10-30 09:00:39
1303	psaussure	2017-01-31 18:50:38
1303	basst314	2017-01-03 21:57:14
211	ibmsdave	2016-02-24 19:41:30
633	aaronchen2k	2016-06-04 05:34:43
1366	glendaviesnz	2017-01-15 20:15:29
37	NathanWalker	2015-07-26 16:35:23
1104	d3viant0ne	2016-10-27 01:18:44
178	emilio-martinez	2016-10-08 05:44:34
178	antonybudianto	2015-12-24 15:43:12
493	gdi2290	2016-04-06 21:57:04
493	samvloeberghs	2016-04-04 08:58:33
493	mastertinner	2016-04-04 08:14:56
761	niieani	2016-07-14 16:12:10
739	dweitz43	2016-06-29 19:24:40
1179	gdi2290	2016-11-20 19:11:47
755	georgi-kovachev	2016-07-05 19:38:55
1358	colinskow	2017-01-09 21:35:28
1358	d3viant0ne	2017-01-10 18:52:08
1358	bmayen	2017-01-11 16:29:11
1358	shlomiassaf	2017-01-09 17:02:04
385	prayagmk	2016-03-29 17:12:22
759	sparachi	2016-09-20 00:18:21
759	NagRock	2016-09-06 08:54:00
759	maissani	2016-08-08 10:00:00
759	thescientist13	2016-09-28 23:39:02
759	Martaver	2016-08-09 08:15:33
451	mburger81	2016-03-22 07:38:46
912	kodeine	2016-08-27 18:49:28
980	i7326	2016-09-10 19:16:05
1307	gdi2290	2016-12-28 23:08:37
1307	tsm91	2017-02-15 13:22:58
1307	shlomiassaf	2016-12-28 22:28:44
203	cuitianze	2016-01-07 08:53:26
6	gitter-badger	2015-05-18 05:22:20
915	dweitz43	2016-08-29 05:26:21
1143	kjartanvalur	2016-11-04 09:16:43
1220	jScope	2016-11-29 08:09:35
243	MurhafSousli	2016-01-22 22:46:40
1378	colinskow	2017-01-16 10:18:07
1378	shlomiassaf	2017-02-07 22:27:33
402	jkyoutsey	2016-03-09 18:23:06
219	mark-norgate	2016-01-13 12:01:08
113	dotcs	2015-10-28 20:36:34
113	SekibOmazic	2015-10-27 21:30:14
1424	d3viant0ne	2017-01-26 15:51:24
1226	katallaxie	2016-12-01 07:30:25
1226	d3viant0ne	2016-11-30 21:21:09
1226	karolmie1	2016-12-01 07:23:39
938	gdi2290	2016-08-31 19:53:20
938	yshterev	2016-10-19 17:01:44
954	d3viant0ne	2016-09-21 08:27:55
501	MartinMa	2016-04-12 14:16:04
812	vivdkool	2016-07-26 15:29:50
812	borysn	2016-08-18 00:00:13
799	spock123	2016-07-21 21:20:20
483	user414	2016-04-24 15:40:39
206	gdi2290	2016-01-25 02:22:44
185	choopage	2016-01-27 02:02:34
185	manavsehgal	2016-01-22 02:54:43
1059	d3viant0ne	2016-10-27 01:23:42
1205	d3viant0ne	2016-11-25 03:25:09
541	MurhafSousli	2016-04-26 21:05:50
541	truongnmt	2016-06-14 03:54:04
1333	osdevisnot	2017-01-04 08:22:18
314	uglow	2016-02-25 11:36:11
314	samvloeberghs	2016-02-25 13:50:49
314	valorkin	2016-02-09 14:02:41
199	d3viant0ne	2016-04-10 21:35:12
199	manavsehgal	2016-01-27 01:10:40
101	valorkin	2015-10-19 16:22:54
1203	mlyknown	2016-11-25 02:01:05
944	katallaxie	2016-09-01 17:30:33
944	gdi2290	2016-09-01 17:40:08
226	ApiStack	2016-01-15 01:33:55
226	gdi2290	2016-01-15 01:43:16
226	lzbgt	2016-01-15 02:21:17
1387	colinskow	2017-01-23 21:51:32
1387	shlomiassaf	2017-01-18 00:03:24
1352	katallaxie	2017-01-07 14:46:47
1352	colinskow	2017-01-07 19:39:38
1352	d3viant0ne	2017-01-06 23:16:03
1352	JonnyBGod	2017-01-15 19:13:26
716	datatypevoid	2016-06-22 03:03:26
968	asadsahi	2016-09-11 08:38:29
968	fxck	2016-09-23 16:55:36
843	FabioAntunes	2016-08-22 22:00:36
843	shlomiassaf	2016-08-26 00:08:01
843	snird	2016-08-11 09:12:21
843	syoubaku	2016-08-10 06:48:23
843	alvipeo	2016-08-14 00:03:29
843	fxck	2016-08-16 14:17:26
877	fristys	2016-08-22 12:26:20
1408	MangeshPimpalkar	2017-01-24 03:19:17
1199	Abhijith-Nagaraja	2016-11-23 18:39:31
1199	holms	2017-01-25 21:35:45
1199	d3viant0ne	2016-11-23 17:36:51
1199	ebeal	2016-11-28 17:29:08
1468	michaeljota	2017-02-09 13:56:10
271	martinoppitz	2016-01-29 04:15:57
144	juristr	2015-12-10 19:20:43
1394	d3viant0ne	2017-01-19 23:12:57
119	jimthedev	2015-10-29 14:28:16
119	juristr	2015-11-15 19:31:06
119	SekibOmazic	2015-10-29 07:34:34
729	dweitz43	2016-06-29 18:18:42
494	Somiks	2016-04-06 07:24:17
1103	russelltrafford	2016-10-14 17:21:35
706	smith64fx	2016-07-01 21:17:23
1154	baloodevil	2016-11-05 20:49:08
645	shlomiassaf	2016-06-08 00:52:40
1174	cappelleMedia	2016-11-15 08:34:25
25	gdi2290	2015-07-03 16:52:14
53	gdi2290	2015-08-14 21:38:25
436	bruno-serfe	2016-08-01 15:49:27
436	michaelwalters	2016-08-23 20:25:17
1169	JimTheMan	2016-11-20 14:10:20
1155	ranakrunal9	2016-11-07 07:54:48
408	mastertinner	2016-03-12 10:10:12
1370	d3viant0ne	2017-01-12 16:00:24
1370	vogloblinsky	2017-01-13 11:58:30
141	gdi2290	2015-12-08 14:56:01
141	valorkin	2015-12-08 14:40:55
141	juristr	2015-12-08 12:42:29
153	blakeembrey	2015-12-14 18:18:47
153	mastertinner	2015-12-14 18:27:16
1536	antriver	2017-02-16 22:23:51
1379	jgornick	2017-01-20 21:58:00
309	gdi2290	2016-02-12 01:02:28
889	IAMtheIAM	2016-08-26 20:26:32
937	smith64fx	2016-08-31 13:28:45
433	jesperronn	2016-03-18 08:27:27
704	asadsahi	2016-06-21 09:24:04
704	TobiasKrogh	2016-06-22 09:24:34
484	gdi2290	2016-04-13 04:51:10
33	blakeembrey	2015-07-20 03:15:03
33	gdi2290	2015-07-20 01:04:07
33	andersbc	2015-07-20 11:47:09
135	sumigoma	2015-11-25 20:24:30
1335	katallaxie	2017-01-05 16:45:06
1335	osdevisnot	2017-01-05 21:00:04
1335	d3viant0ne	2017-01-05 15:54:00
207	maku	2016-01-10 06:18:06
1297	shlomiassaf	2016-12-29 02:07:03
992	michaeljota	2016-11-14 12:44:36
740	borislemke	2016-06-30 07:03:04
511	jneveux	2016-04-17 08:36:21
196	NathanWalker	2016-01-04 19:00:31
1121	CharlieGreenman	2016-10-27 15:47:41
603	xgrommx	2016-05-19 22:46:40
617	luchillo17	2016-06-21 17:02:15
90	Gabriel0402	2015-10-05 18:53:02
1129	katallaxie	2016-10-25 23:28:59
1129	d3viant0ne	2016-10-29 23:13:51
295	mattma	2016-02-05 16:27:06
1459	KhanaevRoman	2017-02-06 12:27:55
126	yjaaidi	2016-11-06 10:21:49
126	gdi2290	2015-11-08 18:48:37
126	richdyang	2016-06-13 06:25:21
126	louisscruz	2015-12-19 04:08:17
372	broth-eu	2016-03-22 15:54:11
372	alvipeo	2016-03-09 13:12:49
372	fxck	2016-03-03 10:55:49
372	austbot	2016-03-10 19:49:56
679	shlomiassaf	2016-06-11 00:18:36
1300	d3viant0ne	2016-12-27 03:31:01
324	Somiks	2016-02-15 08:40:56
1541	daominhsangvn	2017-02-22 10:13:59
1198	DanielYKPan	2016-11-23 22:26:59
107	SekibOmazic	2015-10-23 13:40:40
845	Loongle	2016-08-23 06:56:39
1490	pleerock	2017-02-08 06:12:11
198	qdouble	2016-01-05 01:39:22
1411	doorman02	2017-01-24 21:44:52
1304	colinskow	2017-01-04 00:43:25
1304	d3viant0ne	2017-01-04 01:16:53
1304	shlomiassaf	2016-12-28 23:41:56
1298	colinskow	2016-12-25 06:14:55
1298	katallaxie	2016-12-27 10:07:27
1298	d3viant0ne	2016-12-25 03:29:13
537	mastertinner	2016-04-24 14:39:07
1416	Viktor-Bredihin	2017-01-25 16:21:27
1416	makdv	2017-02-13 15:03:37
40	SekibOmazic	2015-07-28 08:26:36
1330	fxck	2017-01-04 10:29:02
1330	shlomiassaf	2017-01-04 00:50:50
942	orizens	2016-09-01 15:24:05
420	MurhafSousli	2016-03-13 23:55:56
420	sasidhar	2016-03-14 19:18:48
420	goodmind	2016-07-28 02:54:45
1071	dyh333	2016-09-30 05:47:35
146	valorkin	2015-12-11 09:27:28
505	gdi2290	2016-04-13 17:16:41
125	matthewdenobrega	2015-11-10 05:18:52
46	m00s	2015-08-01 20:03:14
46	adrianfalleiro	2015-08-01 05:45:19
1451	shlomiassaf	2017-01-31 22:14:08
218	mastertinner	2016-01-12 20:53:34
218	valorkin	2016-01-18 22:08:42
218	phil-lgr	2016-01-16 21:45:00
24	sravikiran	2015-07-05 04:43:43
1377	yvChauhan	2017-01-16 05:38:22
885	katallaxie	2016-11-01 17:03:03
885	Spittal	2016-11-01 18:30:28
885	qdouble	2016-11-02 00:02:12
885	shlomiassaf	2016-12-28 00:19:13
885	gdi2290	2016-11-01 18:59:07
885	unsafecode	2016-10-25 05:28:33
885	itrethan	2016-10-19 18:25:19
885	kjartanvalur	2016-11-01 10:51:14
885	colinskow	2017-01-07 06:47:37
885	fxck	2016-12-16 13:32:08
399	cschroeter	2016-03-09 10:28:24
399	urish	2016-03-09 10:16:49
399	BrainCrumbz	2016-10-19 10:38:26
1148	laumair	2016-11-03 08:24:40
276	gdi2290	2016-01-30 01:24:00
1232	NatsuOnFire	2016-12-09 12:35:00
686	holiber	2016-06-14 21:06:55
1299	d3viant0ne	2016-12-25 03:27:53
1139	georgeedwards	2016-10-29 17:36:35
1305	ZenSoftware	2016-12-29 02:46:04
691	wizjack	2016-06-17 05:27:23
691	gdi2290	2016-06-16 17:41:15
182	manavsehgal	2015-12-28 07:11:44
444	alvipeo	2016-03-20 10:49:01
725	borntorun	2016-06-24 09:23:01
1341	colinskow	2017-01-10 22:56:03
1341	d3viant0ne	2017-01-06 15:51:09
1531	shlomiassaf	2017-02-16 21:17:13
1118	andrewlorenz	2017-03-13 14:45:19
1118	rafaelss95	2016-11-21 17:37:30
412	daddywoodland	2016-03-11 15:35:27
1122	d3viant0ne	2016-12-28 15:11:27
1122	shlomiassaf	2016-12-28 01:27:58
1122	davidalee	2016-12-28 01:17:54
382	rochapablo	2017-01-17 13:18:09
382	rvalimaki	2017-01-12 15:21:01
382	sasidhar	2016-03-08 00:11:21
1343	d3viant0ne	2017-01-06 17:05:46
1177	d3viant0ne	2016-11-25 08:32:57
1114	sachanacar	2017-01-12 18:52:30
993	georgeedwards	2016-10-26 15:16:32
993	Mellbourn	2016-10-19 14:29:55
993	dudewad	2017-03-17 08:01:34
993	runtheyards	2016-09-13 12:08:49
993	adam-beck	2017-01-18 17:56:23
93	valorkin	2015-10-11 08:00:32
770	gaurav2887	2016-07-20 16:43:07
746	AndersonDev	2016-07-02 21:27:33
1249	AKlaus	2016-12-12 03:40:48
316	gdi2290	2016-02-10 21:25:20
926	alvipeo	2016-09-09 05:55:42
1364	colinskow	2017-01-13 06:10:36
1364	d3viant0ne	2017-01-13 03:07:29
738	dhrumil4u360	2016-06-30 16:01:44
738	phiphou	2016-06-30 17:05:33
1371	pauldcollins	2017-01-19 11:07:45
1371	d3viant0ne	2017-01-13 19:01:23
472	dsebastien	2016-03-30 20:00:52
472	denissb	2016-03-30 18:07:33
586	tapas4java	2016-05-17 12:48:45
586	zigzag95	2016-05-14 07:50:08
586	joaogarin	2016-05-17 12:39:16
329	saldoukhov	2016-02-15 17:16:47
867	orizens	2016-09-01 07:01:57
867	gdi2290	2016-09-01 00:14:36
529	mastertinner	2016-04-27 12:41:11
1175	echo-sean	2016-12-22 13:27:33
1091	katallaxie	2016-10-15 08:53:28
191	maku	2016-01-06 11:28:32
801	gdi2290	2016-07-22 18:27:43
1483	DBosley	2017-02-08 00:33:54
374	jhuntoo	2016-03-02 13:44:28
634	dweitz43	2016-06-07 12:36:04
576	maciejsobala	2016-07-16 15:42:22
576	ivanmayes	2016-06-27 18:47:03
576	joeLloyd	2016-06-12 18:23:05
948	katallaxie	2016-09-02 13:28:36
948	d3viant0ne	2016-09-02 13:12:28
