# Supplementary material for: Status, identity, and language: A study of issue discussions in GitHub
Source: PLoS One. 2019 Jun 14;14(6):e0215059. doi: 10.1371/journal.pone.0215059 (PMC6568400; doi:10.1371/journal.pone.0215059)
Supplement: S2 Data — (ZIP) [file pone.0215059.s003.zip › sample_46_projs_issues/AngularClass_angular2-webpack-starter/issue_comments_mentioned_NOCODE_FULLBODY.csv]

issue_num	datetime	body	login	mention_login
1642	2017-03-27 12:46:39	@Torqode please have a look at the package.json As you can see the `build:aot` is just running `build:aot:prod` which at the end just runs ` webpack --config config/webpack.prod.js --progress --profile --bail` which is the same as `build:prod`.	albandaft	Torqode
1632	2017-03-21 13:17:03	@vincent-cm it is correct. The code is reported as broken by WebStorm because you have ECMAScript 5.1 (or another version) as your target version in Settings. Go to `Settings -> Languages & Frameworks -> JavaScript` Select `JavaScript language version` as `ECMAScript 6` Re-open WebStorm, observe that errors gone. Please close the issue, once you got it to work	tytskyi	vincent-cm
1628	2017-03-23 20:28:31	Thanks @SebHeuze for your suggestion. This helps me demonstrate to some colleagues learning ng2.	therealcodesailor	SebHeuze
1621	2017-03-20 00:39:30	I've solved it by copy&paste every component, into the new angular2-webpack... costs me about 8 hours. i just hope, that this version of angular2-webpack is stable for all the time :D But i got some more projects on old version. so i still hope for me and you (@secretgspot) that anyone can tell us a solution, to fix it with our older versions. (sry for my very bad english)	BamiGorengo	secretgspot
1593	2017-03-16 18:37:13	@Debanjan123 - Can you try changing devtool: 'source-map' to 'eval' in your dev environment and try debugging?	gaurav2887	Debanjan123
1593	2017-03-16 18:52:43	@gaurav2887 the original config is with `cheap-module-source-map`: [webpack.dev.js#L49](https://github.com/AngularClass/angular2-webpack-starter/blob/master/config/webpack.dev.js#L49) so, don't change it to `eval` your build and rebuild time will skyrocket! make it `eval-source-map` or simply `source-map` (didn't yet find a difference between the two...)	gizm0bill	gaurav2887
1593	2017-03-17 05:16:24	@gaurav2887 @gizm0bill thank you for your help .Now it is working fine.	Debanjan123	gaurav2887
1593	2017-03-17 05:16:24	@gaurav2887 @gizm0bill thank you for your help .Now it is working fine.	Debanjan123	gizm0bill
1593	2017-03-20 12:39:38	@Debanjan123 , how did you solve it? Source map is almost broken on my chrome, i'm not able to step through breakpoints.	xaclincoln	Debanjan123
1580	2017-03-03 13:26:45	@sparrowonfire I just went through the same. I ran: `npm install --save postcss-loader` Which resolved that issue. I ran into a further issue which required I remove the `raw-loader` for css files.	simonmcl	sparrowonfire
1573	2017-02-28 10:50:17	@kemalcany it appears to be fixed: https://github.com/angular/angular/issues/14738, probably in the next update or so, will use that as a temporary solution, thanks!	Shiroh1ge	kemalcany
1571	2017-02-28 22:58:19	fixed as suggested by @AymenSlimi Thanks Bro	FredBesterwitch	AymenSlimi
1571	2017-03-01 09:26:20	Thanks @AymenSlimi ! :)	waylander47	AymenSlimi
1570	2017-03-19 06:40:26	@xe4me Does this problem still exist? Does it make any difference if you import like this?:	dereklin	xe4me
1570	2017-03-19 16:33:27	Looks like it's a feature that will be fixed in 2.4 webpack as per @admosity issue link	MarkPieszak	admosity
1555	2017-03-06 20:09:25	@vincent-cm The errors I get point to the scss files referenced in the styleUrls property of the Component class decorator. When those scss files are empty, I can't even start up the webpack dev server. When I add `body {}` (or any styles at all) to the file, the webpack dev server compiles everything fine and it runs. But AOT does not work at all. All scss files error when building for AOT.	DBosley	vincent-cm
1555	2017-03-07 16:44:37	@Daeluse I'm on Windows and having this issue.	DBosley	Daeluse
1555	2017-03-07 19:09:37	@DBosley Interesting, on Windows I do get the error if the SASS file is blank, but on Mac/Linux I get the error no matter what.	Daeluse	DBosley
1554	2017-02-24 02:45:24	@kresogalic8 - have a look at https://angular.io/docs/ts/latest/cookbook/set-document-title.html - you will need to use the title service in one of your components or services to do this, so something like Haven't tested this at all though so may need some tweaking.	glendaviesnz	kresogalic8
1541	2017-02-22 02:36:07	@daominhsangvn The extract text plugin is trying to load (and extract) the css from that package, which is defined at the component level. My suggestion is to block the extract plugin from running when styles are coming from node_modules	shlomiassaf	daominhsangvn
1541	2017-02-22 09:12:50	@daominhsangvn you use angular2-perfect-scrollbar this is the same that i use. When i check out the lastest starter and add this module it works without errors.	derdiggn	daominhsangvn
1541	2017-02-22 10:02:01	@derdiggn : I'm using that Plugin btw, did you try build AoT yet? Using that plugin in development and production is fine.	daominhsangvn	derdiggn
1541	2017-02-22 10:13:59	@shlomiassaf Thanks, that's a good point to start with.	daominhsangvn	shlomiassaf
1541	2017-02-23 02:03:03	ok Thanks @shlomiassaf for the point. I resolved this issue by exclude the angular2-perfect-scrollbar from ExtractTextPlugin and use css-loader combine with to-string-loader for angular2-perfect-scrollbar. I'm not sure why the ExtractTextPlugin cannot find the css file of angular2-perfect-scrollbar but this is just work around. Anyway, problem solved. Closed!	daominhsangvn	shlomiassaf
1536	2017-02-16 22:23:51	Thanks @shlomiassaf I just found this out today in a post on StackOverflow: > Note: As of Angular CLI 1.0.0-beta.28 (released February 1st, 2017), --aot is on by default if --prod is specified. Using `npm run build:aot:prod`, and stripping out some stuff from this starter project to make it comparable to a normal clean angular project, actually produced a smaller vendor file: 312KB with this vs 3…	antriver	shlomiassaf
1536	2017-02-16 23:01:14	@antriver The underlaying compiler is the same (angular/compiler), the bundler is the same (webpack) So it should be roughly the same	shlomiassaf	antriver
1531	2017-02-16 21:17:13	@skriems is right.	shlomiassaf	skriems
1520	2017-02-13 16:48:42	@shlomiassaf Thank you so what you are saying is that on a large application main will be larger ? This could be my problem then since the app is rather large	pavillet	shlomiassaf
1509	2017-02-09 15:55:06	@phenrigomes you need to update `webpack-dev-server` and tweak 2 files. Details: Install webpack-dev-server@2.3.0 or higher, In `webpack.dev.js`: In `webpack.common.js`:	tytskyi	phenrigomes
1509	2017-02-09 16:18:45	Great! Thanks @tytskyi.	phenrigomes	tytskyi
1509	2017-03-02 15:12:09	Doesnt work for me. Made a fresh clone of the repo. Then changed the 2 files mentioned by @tytskyi and made sure my version of the webpack-dev-server is 2.4.1. Can see the error if I open the console but dont see the overlay. Tried with both, throwing the error from the ngOnInit and doing something disruptive in the template. Does anyone have the example of AngularClass with the overlay configure…	yaroslavya	tytskyi
1509	2017-03-20 09:48:56	@phenrigomes please close the issue. I believe this will continue to work. However theoretically it slows down build time. And here is why (it makes type checking synchronous): https://github.com/s-panferov/awesome-typescript-loader/issues/365#issuecomment-277596135	tytskyi	phenrigomes
1499	2017-02-14 01:44:27	@gviligvili It's about the same, I just added support for an environment variable for IDEs. I also removed some karma plugins, even though just removing istanbul does the trick there is still coverage plugins running which has no point...	shlomiassaf	gviligvili
1498	2017-02-08 14:10:13	So I added this script to the package.json file `"myscript": "npm run build:aot:prod && node --max_old_space_size=4096"` and ran it like this `npm run myscript` But without luck still getting the heap out of memory error. @pilgylis did you find a solution to this?	doorman02	pilgylis
1498	2017-02-09 15:06:10	Wow, @pilgylis thanks a bunch :)	doorman02	pilgylis
1498	2017-03-01 10:14:46	@pilgylis The change does not fix the AoT memory issue but it got built successfully since AoT configuration is ignored and it built as non-AoT	vincent-cm	pilgylis
1498	2017-03-02 13:07:06	@WillooWisp I did not use this proposal, it will be very slow when doing AOT compression, but did not throw a memory overflow	Jarvens	WillooWisp
1498	2017-03-21 02:21:49	@dereklin AOT does not mean code reduction...	pilgylis	dereklin
1498	2017-03-21 03:19:15	@pilgylis AOT doesn't necessarily mean code reduction, but it should do tree shaking, which will generally mean code reduction. At the moment, tree shaking is broken in webpack 2.2. I'll wait for webpack 2.4 to see if tree shaking will work again without rewriting my import statements.	dereklin	pilgylis
1493	2017-02-23 18:24:59	@Mentor-kh i had the same problem. i fix this with the following steps 1. follow the steps from https://github.com/postcss/autoprefixer 2. add postcss-loader to the scss settings in webpack.common.js and webpack.dev.js 3. add autoprefixer browser setting in postcss.config.js here is my postcss.config.js i hope this helps	derdiggn	Mentor-kh
1491	2017-02-10 12:14:24	@pilgylis according to this https://docs.npmjs.com/files/package.json#bin those scripts should be found from `node_modules/.bin` too... or are they some `.cmd` or other scripts that are installed in windows?	elhigu	pilgylis
1491	2017-02-12 01:42:20	@pilgylis yep, I do understand why `node notnodeprogram.cmd` doesn't work. I'm just thinking if there would be some better way to pass the memory limit parameter than calling node directly from package.json (for example in some debian based machines doesn't have `node` executable but its called `nodejs` so there is a little crossplatform compatibility issue in there too...). Btw. I'm not sure if …	elhigu	pilgylis
1491	2017-02-12 01:53:03	@pilgylis I updated pull request with your changes and dug out correct node executable path from npm environment variables. Please let me know if it now works for you without any modifications.	elhigu	pilgylis
1491	2017-02-13 03:22:08	@elhigu doesn't work! Only the following works: (**node** instead of **npm run node**) "webpack-dev-server": "**node** --max_old_space_size=4096 node_modules/webpack-dev-server/bin/webpack-dev-server.js", "webpack": "**node** --max_old_space_size=4096 node_modules/webpack/bin/webpack.js"	pilgylis	elhigu
1491	2017-02-13 09:55:35	@pilgylis thanks for testing, I'll debug it later on when I get my hands on windows box...	elhigu	pilgylis
1490	2017-02-07 11:18:57	@pleerock This file belongs to the project, no issue with it. `angular-cli` creates this file at webpack runtime, but in the same time has a lot of other "enforcements", like having to use it's internal TS loader and other stuff. There is no issue with this file in the project since it is not an entry point when not in AOT mode hence it's there but not used. When this file is used, it is in AOT m…	shlomiassaf	pleerock
1490	2017-02-08 06:12:11	@colinskow run typescript compiler without webpack and you'll get it.	pleerock	colinskow
1490	2017-02-08 06:53:21	@pleerock that's because the tsconfig is not configured for that task.	shlomiassaf	pleerock
1490	2017-02-08 08:26:05	@shlomiassaf , no, it is configured. I'm talking about using typescript compiler without anything else (webpack, ngc, etc.). There are nothing in tsconfig that indicates to skip `main.browser.aot.ts` file (solution may be to exclude `main.browser.aot.ts` from default tsc compilation). Checkout this repo from scratch, don't use webpack or ngc, just use tsc and you'll see typescript compiler error.	pleerock	shlomiassaf
1490	2017-02-08 09:13:09	@pleerock I'm not saying the running `tsc` as you describe will not yield an error, it will. When I say > that's because the tsconfig is not configured for that task. I mean that the way you use it is not the way it is intended to be used. `tsc` is a command line tool based on a static JSON file, if you want multiple configurations you need multiple files. This repository is based on webpack, not…	shlomiassaf	pleerock
1488	2017-02-07 17:31:31	@ileler I had a very similar error when I tried running `npm run github-deploy` what npm script is outputting that error? When I ran `npm run github-deploy:prod` I got a different error, and I'm pretty sure the TSLint stuff is actually just a red-herring that's hiding the real problem. (May be related to #1483)	DBosley	ileler
1488	2017-02-07 22:39:58	@ileler This is not helpful. What command are your running?	shlomiassaf	ileler
1484	2017-02-06 15:58:20	@DanielMcAssey Thank you. Fixing version of "angular2-template-loader" package to "0.6.0" solved that issue for us.	antonovicha	DanielMcAssey
1484	2017-02-07 00:33:02	@DanielMcAssey Thanks. solved...	ileler	DanielMcAssey
1483	2017-02-08 00:33:54	@shlomiassaf wow, thank you for this simple solution! I'll give it a shot and report back with my results. I hacked at this for a few hours the other day but was unable to figure out the problem.	DBosley	shlomiassaf
1475	2017-02-04 22:35:42	@MarkPieszak Thanks for the info on creating pull requests. sass (.scss) is supported out of the box. But stylus is not. I just think it will be nicer for me and others to upgrade the build tool without having to reinstall other popular tools.	dereklin	MarkPieszak
1468	2017-02-09 13:56:10	@JoniJnm I made a PR about this. I took your idea about separate the options for the Webpack. Also, the configuration it's being setting with the `env` variable. (I try the NPM script config, but Webpack does not get along with this, see: webpack/webpack#4221). Still a WIP, but if you can try it and test it, would be nice. Also, if you think the workflow can be improve, please, say so. (Really, h…	michaeljota	JoniJnm
1463	2017-02-03 15:34:01	@ITServicesAM Have not tested that yet, could you provide some code? So, could your share a repo?	katallaxie	ITServicesAM
1463	2017-02-07 22:51:48	@otiteca We don't have a vendor file anymore. @ITServicesAM You are setting up the polyfil in https://github.com/ITServicesAM/angular_2_polymer/blob/master/src/main.browser.aot.ts which is for AOT only. You should also set it here: https://github.com/ITServicesAM/angular_2_polymer/blob/master/src/main.browser.ts Using `require` might lead to unexpected AOT compilation result, its not 100% but it'…	shlomiassaf	otiteca
1463	2017-02-07 22:51:48	@otiteca We don't have a vendor file anymore. @ITServicesAM You are setting up the polyfil in https://github.com/ITServicesAM/angular_2_polymer/blob/master/src/main.browser.aot.ts which is for AOT only. You should also set it here: https://github.com/ITServicesAM/angular_2_polymer/blob/master/src/main.browser.ts Using `require` might lead to unexpected AOT compilation result, its not 100% but it'…	shlomiassaf	ITServicesAM
1462	2017-02-02 21:19:25	@klihelp Thank you for the suggestion. We are not adding features that are not core or build related. If we do, this repo will not help developers but confuse them. Think about the time it will take for a developer to remove those it does not need. There are thousands of little feature, datatable, toaster, modals etc... we can't add them all.	shlomiassaf	klihelp
1459	2017-02-06 12:27:55	@shlomiassaf Thanks for your fast answer and your good job. Problem was with NgcWebpackPlugin in default webpack.common.js: After removing 'resourceOverride' dynamic creating work good with AOT compiling even with JitCompilerFactory. As we understood this option do not remove from components source of HTML templates and JIT compiler can read and compile these templates. So repeat. How is actually…	KhanaevRoman	shlomiassaf
1458	2017-02-07 11:21:07	@dherges not sure if there will be another file, see s-panferov/awesome-typescript-loader#364	shlomiassaf	dherges
1458	2017-02-07 12:39:24	@shlomiassaf I don't get it. Right now, we have two files in this repo: ``tsconfig.json`` for tests ``tsconfig.webpack.json`` for webpack build my suggestion is to add another one: ``tsconfig.jit.json`` for JiT compiler builds plus, we could rename ``tsconfig.webpack.json`` to ``tsconfig.aot.json`` to make it clear, that this one is used for AoT compiler builds.	dherges	shlomiassaf
1458	2017-02-07 20:36:09	@dherges The tradeoff is clear, the balance is not. The current status is that: - AOT compilation in angular is not that trivial, lot's of factors people don't realise. - Running unit tests with Karma requires a completely unique configuration Add to that HMR, unique loaders, special production settings, linting etc.. The end result is a complicated process, to complicated if you ask me. I help a…	shlomiassaf	dherges
1457	2017-02-03 03:41:18	@zhekaus exactly! There seems to be ways to do css HMR without refreshing page, I googled online, tried some solutions, not work, so I wonder if AngularClass team has any ideas on this.	gudh	zhekaus
1457	2017-02-03 08:10:22	@zhekaus @gudh it depends how you structure your app. when you used Gulp I imagine you didn't do it on Angular 2 right? so instead of blaming webpack try to understand the environment :) CSS in angular `@Component`s are not part of the global CSS you used to have in Gulp and that was loaded via a HTML link tag. CSS that you attach to components is part of the bundle, if you refresh CSS the whole …	shlomiassaf	gudh
1457	2017-02-03 08:10:22	@zhekaus @gudh it depends how you structure your app. when you used Gulp I imagine you didn't do it on Angular 2 right? so instead of blaming webpack try to understand the environment :) CSS in angular `@Component`s are not part of the global CSS you used to have in Gulp and that was loaded via a HTML link tag. CSS that you attach to components is part of the bundle, if you refresh CSS the whole …	shlomiassaf	zhekaus
1457	2017-02-03 12:02:47	@shlomiassaf, could we use ExtractTextPlugin to bundle all of the Component css as a separate css bundle loaded via link tag? Aside from one less network request, is there a benefit to having it all be part of the main js bundle? Or at least, could this be done for Dev builds to benefit from faster CSS reloads?	bmayen	shlomiassaf
1457	2017-02-03 12:52:20	@shlomiassaf, Thanks for the reply! Actually, my css are all global instead of in angular `@Component` So in my case, is it possible to reload without refreshing the page?	gudh	shlomiassaf
1455	2017-02-03 08:13:09	@shaikhspear16 that's not what happens in my build.... ![image](https://cloud.githubusercontent.com/assets/5377501/22584109/4f1d06ee-e9f9-11e6-81b2-8d40b38de608.png)	shlomiassaf	shaikhspear16
1445	2017-01-31 00:38:42	Hi @Antonystefano. Stackoverflow is a more appropriate forum for general questions. Try to make your questions there more specific so people are better able to help you.	bmayen	Antonystefano
1433	2017-02-03 15:22:54	@seiyria We do linting in the CI before moving to production. Or, in any case, before you go in production, you should have the CI tasks running. Thus, I see it as only helpful to have it running in dev, when debugging in the browser or console.	katallaxie	seiyria
1433	2017-02-04 00:55:08	@h3nnry you'd have much better luck opening or searching through the issues than commenting on a merged PR.	seiyria	h3nnry
1416	2017-01-25 15:45:58	@Viktor-Bredihin the hash is only changed, as the content changes. This is necessary for caching. So, the behavior is as expected, as `polyfills` has not changed, and doesn't needed to be invalidated.	katallaxie	Viktor-Bredihin
1416	2017-01-25 16:21:27	@gdi2290 yea, works fine for development, but what's about production? Should I ask all my users to click this checkbox? I thought that what for build:prod needs, to add hash and clear cache	Viktor-Bredihin	gdi2290
1416	2017-01-25 16:33:02	@katallaxie "the hash is only changed, as the content changes" - what content? I have changed html + component's logic, but polyfills still has the same hash	Viktor-Bredihin	katallaxie
1416	2017-01-25 17:02:44	@Viktor-Bredihin because you have not added any new polyfills. Only if you add some polyfills the content of the underlying polylfills bundle is changed. Then the hash of this file will change. Try it...add something to polyfills (e.g. the ie-shim).	katallaxie	Viktor-Bredihin
1416	2017-01-25 17:14:36	@katallaxie ok, but it's not solving my problem. The problem is that I have cache issues, chunk hash updates, but polyfills loads old versions	Viktor-Bredihin	katallaxie
1416	2017-01-25 17:34:48	@Viktor-Bredihin Go it. Could you use https://github.com/webpack/webpack/blob/master/lib/HashedModuleIdsPlugin.js and test?! Or, remove the WebpackMd5Hash Plugin altogether.	katallaxie	Viktor-Bredihin
1416	2017-01-25 17:56:28	@katallaxie It works! Thank you, very appreciate your help. But you just removed this plugin and it works too, so what's better?	Viktor-Bredihin	katallaxie
1416	2017-01-25 18:03:28	@Viktor-Bredihin the plugin has some various issues. So, I think it is best to just have it removed.	katallaxie	Viktor-Bredihin
1416	2017-01-25 18:04:18	@katallaxie cool thanks man!	Viktor-Bredihin	katallaxie
1416	2017-02-13 15:03:37	@katallaxie, @Viktor-Bredihin, as I understand we should use md5-hash plugin with webpack-inline-manifest plugin to exclude runtime info about mapping into separate script and inject it into html via html-webpack-plugin. What problems md5-hash plugin has? Without md5-hash, hash of polyfills file will be changed and we'll need to upload it every time, so anyway, we need to use md5-hash or HashedMo…	makdv	Viktor-Bredihin
1416	2017-02-13 15:03:37	@katallaxie, @Viktor-Bredihin, as I understand we should use md5-hash plugin with webpack-inline-manifest plugin to exclude runtime info about mapping into separate script and inject it into html via html-webpack-plugin. What problems md5-hash plugin has? Without md5-hash, hash of polyfills file will be changed and we'll need to upload it every time, so anyway, we need to use md5-hash or HashedMo…	makdv	katallaxie
1414	2017-01-25 15:46:46	@jacktol branch is killed. Please, make a PR if you see something that needs to be updated.	katallaxie	jacktol
1411	2017-01-24 20:36:53	@doorman02 paste in your `tsconfig.json`	d3viant0ne	doorman02
1411	2017-01-24 21:44:52	Hi, @d3viant0ne thanks for your help. Here is my tsconfig.json file	doorman02	d3viant0ne
1409	2017-02-07 23:00:37	@Neur0mante I didn't get this error with es6 target. Anyway, the `vendor.dll.js` file is auto generated so I don't think changing it will help. If there is an issue (and I don't think there is), it's with `@angular/core` where this piece of code is taken from.	shlomiassaf	Neur0mante
1408	2017-01-24 03:19:17	@d3viant0ne Thanks So to use aot we have to put all our templates in the ts file and also the styles.	MangeshPimpalkar	d3viant0ne
1408	2017-01-24 03:43:51	@d3viant0ne Sorry the version i am using is 2.4.3.I updated the ticket.	MangeshPimpalkar	d3viant0ne
1407	2017-01-23 23:08:35	@gilhanan I'm using sass resource loader, it's great. The problem is that it does not play nicely with relative imports. It requires you to add **ALL** virtual SCSS files into the resource array in the webpack plugin configuration which is something that adds a lot of noise to the starter. I can live with that... but most devs won't know about it so they will just add `@imports` to the `_variable…	shlomiassaf	gilhanan
1407	2017-01-25 14:49:11	@shlomiassaf Thanks for the feedback, I made another commit for changing the loader property to object based configuration. About the PR, the meaning of `_variables.scss` is to declaring variables, so it don't have side effect and users can override variables which declared before in theirs styles, so it's just advantage. And to prevent confusing I think a good comment will clarify it.	gilhanan	shlomiassaf
1406	2017-01-31 16:06:28	@bmayen the issue in #1428 happens on non-inlined assets within component templates/styles. Are you loading fonts in component styles? bit excessive... if so turn `resourceOverride` off until the AOT plugin will handle assets. Long story short, `resourceOverride` removes template/styles from `@Component` to remove space and let the AOT compiler handle them. If you have resources in components the…	shlomiassaf	bmayen
1399	2017-01-28 08:45:56	@gowthamrodda hmmm... Failed to execute 'setAttribute' on 'Element': '[formGroup' is not a valid attribute name	ozknemoy	gowthamrodda
1399	2017-01-30 18:25:15	@mertsincan thanks but pref 'directives' do not exist in @Component now	ozknemoy	mertsincan
1398	2017-01-21 03:03:54	@d3viant0ne That's because of the order of the loaders. It is fixed in a previous PR (#1387) that introduced 2.0.0... if 1387 is accepted and this is rebased it should work.	shlomiassaf	d3viant0ne
1394	2017-01-19 23:12:57	Thanks @jamesanglin	d3viant0ne	jamesanglin
1392	2017-01-26 09:42:56	@adstep did you resolve this? I'm having the same issue. Breakpoints are hit but i can only debug the compiled JS file. See screenshot, i haven't changed anything after downloading the master clone ![image](https://cloud.githubusercontent.com/assets/1876081/22326733/2a205328-e3b4-11e6-94c3-ffb2589bff5f.png)	Aaltuj	adstep
1392	2017-01-28 06:11:56	@dsebastien you also lack sourcemaps when running npm run watch:dev? Because i only mis them during npm run test	Aaltuj	dsebastien
1392	2017-02-08 06:24:58	@greglarson is right. At work we have duplicated the webpack test and karma configs to have one for developers without any code instrumentation (Istanbul, coverage) and another one for our CI and Sonar. It works and now we're able to debug our tests in IntelliJ/Webstorm and Chrome.	dsebastien	greglarson
1391	2017-01-23 21:19:44	@DanielKucal Option 1) Pre-build and push the final product to Heroku Option 2) `heroku config:set NPM_CONFIG_PRODUCTION=false` https://devcenter.heroku.com/articles/nodejs-support#devdependencies	colinskow	DanielKucal
1389	2017-01-20 12:28:49	@yalaa90 The issue is in Zone.js. Refer : https://github.com/angular/zone.js/issues/427 This issue is fixed in it's `0.7.6` version. Could you please update zone.js to `0.7.6` and try again? Once it is updated it will show proper error message, using which we can find issue in our code.	sasidhar	yalaa90
1388	2017-01-20 21:08:22	Hi @SteevyTheGeek. Stackoverflow would be a better place for this request. Ask your question there with additional details to help narrow down any issues you're having.	bmayen	SteevyTheGeek
1387	2017-01-22 14:12:53	@d3viant0ne, last commit reasoning The definition of the `*.ts` loader is getting more complex. We need AOT compliance so we use `angular2-template-loader` We need lazy loading so we use `ng-router-loader` And of course, we need to compile TS to JS, `awesome-typescript-loader` We can't explain all that in the configuration file but we can use Webpack 2 new loader syntax and use objects instead of…	shlomiassaf	d3viant0ne
1387	2017-01-22 16:50:33	@d3viant0ne Please review https://github.com/AngularClass/angular2-webpack-starter/wiki/Routing-and-Lazy-loading-@NgModules Comments are welcome	shlomiassaf	d3viant0ne
1387	2017-01-23 21:51:32	@shlomiassaf I made some documentation on lazy loading here: https://github.com/AngularClass/angular2-webpack-starter/pull/1378/files#diff-04c6e90faac2675aa89e2176d2eec7d8R251 You could probably take the first part of that.	colinskow	shlomiassaf
1382	2017-01-23 21:21:59	@gdi2290 @d3viant0ne @colinskow We need to decide on this one, if we won't upgrade we will soon start to see issues flying around....	shlomiassaf	d3viant0ne
1382	2017-01-23 21:21:59	@gdi2290 @d3viant0ne @colinskow We need to decide on this one, if we won't upgrade we will soon start to see issues flying around....	shlomiassaf	colinskow
1382	2017-01-23 21:39:35	Let's ditch Node 5... It was never LTS and was a short-lived version. Our dependencies don't support it anymore, so why should we? 1) Update the docs stating Node 6 LTS is the minimum 2) Remove Node 4 altogether from Travis, and replace Node 5 as the allowed failure If @d3viant0ne agrees let's pull the trigger.	colinskow	d3viant0ne
1382	2017-01-24 21:49:35	@shlomiassaf you can require the version `var version = require('@angular/compiler-cli/package.json').version` and require the correct file for each version to support any version	gdi2290	shlomiassaf
1382	2017-01-31 21:09:56	@gdi2290 I don't follow... We need to decide on this, `ngc-webpack` 1.2 has some bug fixes and ability to pass emitted files (assets) back to webpack (`file-loader`)... so we need to upgrade.	shlomiassaf	gdi2290
1379	2017-01-20 00:31:41	@jgornick Yes, I tried to look at the html-loader. Could you please tell me how to configure the html-loader so that it works on my example?	DanielYKPan	jgornick
1379	2017-01-20 21:58:00	@DanielYKPan I just simply used the html-loader instead of the raw-loader. I started to look at https://github.com/TheLarkInn/angular2-template-loader. However, I'm not sure if that's right. There's got to be an easier way to rewrite the paths. @d3viant0ne Can you provide any insight into this issue?	jgornick	DanielYKPan
1379	2017-01-23 15:27:19	@DanielYKPan I've found a solution that worked for me: That configuration will run any required HTML files through the `html-loader` (see `angular2-template-loader`). The `html-loader` requires any paths specified in `img:src` (i.e. images). Because the images are now being required into the dependency graph, we use the `file-loader` for any required `jpg|png|gif` images and write their path to `…	jgornick	DanielYKPan
1379	2017-01-23 23:24:48	@jgornick I tried your solution on the clean latest angular2-webpack-starter project. It didn't work. I put your solution in webpack.prod.js, and specified the output.publicPath. The image assests still pointed to **/assets/img/[name].[ext]**, not **{output.publicPath}/assets/img/[name].[ext]**. Where did you put your solution to? And how you configure your project when this solution worked for y…	DanielYKPan	jgornick
1379	2017-01-24 16:03:07	@DanielYKPan Interesting. I am running the latest versions of all packages in my setup. So that might be one of the areas you'll want to check. I did also move my metadata out into it's own file as described @ https://github.com/AngularClass/angular2-webpack-starter/compare/master...s2ugimot:improve-webpack-config-metadata-handling	jgornick	DanielYKPan
1378	2017-02-07 22:27:33	@colinskow This introduces a lot of pitfalls. The main one is the need to specify all of your lazy modules in a special file. It makes lazy loading difficult more than it already is... lazy loading should be part of the route definition flow without extra requirements... This alone is a blocker for me... Also, the final tsconfig is not known to the user, very blurry... I think it will create more…	shlomiassaf	colinskow
1378	2017-02-07 22:43:53	@shlomiassaf There are two ways TypeScript can work with lazy loaded modules: 1) Compile every single file in the project 2) Compile entry files, plus declared lazy loaded modules If you want to avoid compiling everything, then there is no way around declaring lazy loaded modules. Remember when we used to have to declare vendor libraries? The way around this would be to write a script that parses…	colinskow	shlomiassaf
1378	2017-02-07 23:19:56	@colinskow I'm not sure you are right, if this is the case lazy routes would never have worked and this is exactly why `ng-router-loader` exists. Although `ng-router-loader` kicks in after `awesome-typescript-loader` finished TS to JS conversion it still adds a reference to a file (which is TS). Webpack will load this file and send it through TS loader chain. So anyway, the files goes through TS …	shlomiassaf	colinskow
1377	2017-01-16 05:38:22	Hi @colinskow , yeah upgrading to latest node solve this issue, moreover, how can I get help related to unit tests setup as I am facing some issue like while running test command I got errors like "Cannot find the name 'describe'." and also some global variables from custom typing.	yvChauhan	colinskow
1377	2017-01-16 10:11:41	@yvChauhan make sure you have the latest `tsconfig.json` and `tsconfig.webpack.json` with Jasmine types installed.	colinskow	yvChauhan
1372	2017-01-13 21:16:50	I've got the same error as @cpiock... node: v6.6.0 npm: 4.1.1 Window 10 64bit What I've did: Error:	scallacs	cpiock
1371	2017-01-13 20:12:24	@DBosley - I assume you are running on Windows as well?	d3viant0ne	DBosley
1371	2017-01-14 06:30:24	I've got some work to do so I won't be watching github issues. If anyone still has an issue with this after picking up the changes from @colinskow - Ping me directly in the AngularClass slack channel.	d3viant0ne	colinskow
1371	2017-01-19 11:07:45	Just to update, I've just downloaded the latest clone and getting the same error as mentioned here and in #1372 The change from @colinskow is already merged in and I've already tried the fix from @matb - but neither seem to make the difference. I'm on OS X 10.12.2, running: Node Version 5.0.0 and NPM 3.3.6 @d3viant0ne - I'll ping you at Slack, as requested. Thanks for any help.	pauldcollins	matb
1371	2017-01-19 11:07:45	Just to update, I've just downloaded the latest clone and getting the same error as mentioned here and in #1372 The change from @colinskow is already merged in and I've already tried the fix from @matb - but neither seem to make the difference. I'm on OS X 10.12.2, running: Node Version 5.0.0 and NPM 3.3.6 @d3viant0ne - I'll ping you at Slack, as requested. Thanks for any help.	pauldcollins	d3viant0ne
1371	2017-01-19 11:07:45	Just to update, I've just downloaded the latest clone and getting the same error as mentioned here and in #1372 The change from @colinskow is already merged in and I've already tried the fix from @matb - but neither seem to make the difference. I'm on OS X 10.12.2, running: Node Version 5.0.0 and NPM 3.3.6 @d3viant0ne - I'll ping you at Slack, as requested. Thanks for any help.	pauldcollins	colinskow
1370	2017-01-13 11:58:30	@d3viant0ne Yes compodoc is at the beginning, with some features which needs to be enhanced. The target release 0.1.0 will add the last missing features for a matured tool. I will update this discussion when it will be ready.	vogloblinsky	d3viant0ne
1370	2017-01-16 09:06:35	@DyckGerman - I'm in the same boat there. I do much the same thing for my ui platform at work and have run into the same issue.	d3viant0ne	DyckGerman
1366	2017-01-15 20:15:29	@colinskow had another look at this and even with "compiled" excluded in tsconfig.webpack.json at-loader still reports errors in the compiled folder when running dev server. This is because main.browser.aot.ts is still being included from src dir. Modifying tsconfig.webpack.json to the following seems to fix the issue, and AoT still works fine as main.browser.aot.ts explicitly listed as entry poi…	glendaviesnz	colinskow
1366	2017-01-18 02:33:00	@glendaviesnz by the way if you are getting compiler errors from compiled while running other scripts, then you are probably running older versions of dependencies. Try upgrading everything to the same versions in master. I don't get errors.	colinskow	glendaviesnz
1364	2017-01-13 03:07:29	@colinskow May as well roll this into the webpack config rework and make it a configurable option for the user. I'll rework them later this evening	d3viant0ne	colinskow
1364	2017-01-13 06:10:36	@d3viant0ne definitely add `ignored: /node_modules/` since that will definitely improve performance on lower end systems for everyone.	colinskow	d3viant0ne
1361	2017-01-18 17:23:58	@GenZodd Did you had any success with the build?	klihelp	GenZodd
1358	2017-01-09 21:35:28	@shlomiassaf that's impressive! You took what I did to a higher level. Obviously it's better to handle the DLL build inside a Webpack plugin rather than the npm scripts. Just a couple small points: 1) Add a `clean:dll` NPM script, and also add the `dll` folder to the `clean` script. 2) You should think about unit testing the logic of your package (outside the Webpack build) The bottom line is tha…	colinskow	shlomiassaf
1358	2017-01-10 07:34:47	@colinskow Once the config file is part of the repo it doesn't matter, you have to change the code. I agree that splitting into a different file has logic to it but I also don't like to many configuration files... so my thought was lets make it super light, nothing fancy and if the user wants a more advanced config he can do it. In 99% of the use cases the common config is sufficient. The config …	shlomiassaf	colinskow
1358	2017-01-10 18:52:08	@shlomiassaf - I am personally leaning towards just doing it here if you are up for it. If you don't have the time, I can PR the changes into this branch on your fork and we can land it all at once that way. Either way it goes, any time we can limit the number of major changes the users have to contend with, the better imo.	d3viant0ne	shlomiassaf
1358	2017-01-10 19:02:59	@d3viant0ne I'm not sure I will get to it today so feel free to do whatever :) BTW, I fixed the bug.	shlomiassaf	d3viant0ne
1358	2017-01-11 16:29:11	@shlomiassaf, can you clarify something for me? I've pulled these changes into our build system which is based off of this starter. What I'm seeing is a vendor.dll.js and vendor.bundle.js, both of which contain all of the angular libs. Should there even be a vendor.bundle.js anymore?	bmayen	shlomiassaf
1358	2017-01-14 00:10:44	@bmayen you might see some vendor.bundle but it should be small containing some packages not registered with the plugin. The way vendors.bundle is configured is that every package that repeats multiple times goes into it so it's easy to forget some... If all are there you probably have a build with aliasing/moduleDirs that somehow resolves to a non matching resource id Every resource in webpack g…	shlomiassaf	bmayen
1358	2017-02-01 16:03:11	@fryck try:	colinskow	fryck
1356	2017-01-30 17:31:30	@minhnguyenwp share it.	euprogramador	minhnguyenwp
1353	2017-01-11 17:45:34	@colinskow , still same issue i run all command provided by you, however, while running e2e i am facing same issue as mentioned by @Redigast13	yvChauhan	Redigast13
1353	2017-01-11 17:45:34	@colinskow , still same issue i run all command provided by you, however, while running e2e i am facing same issue as mentioned by @Redigast13	yvChauhan	colinskow
1353	2017-01-12 05:29:10	Finally, i got this working, thanks to @glendaviesnz for pointing out fact that protractor also has selenium, which was conflicting with @type/selenium version, I changed @type/selenium version to match protractor selenium version, and e2e run flawlessly. However while running e2e:live I am getting following error ![image](https://cloud.githubusercontent.com/assets/11193564/21878073/a21633fc-d8b5…	yvChauhan	glendaviesnz
1353	2017-01-12 07:59:01	@yvChauhan - for some reason Windows does not like the way the --elementExplorer param is passed in. I haven't got time to work out a proper fix at the moment, but in the meantime if you edit your package.json for e2e:live script and add the e2e:debug line as below e2e:live should then work: "e2e:live": "npm-run-all -p -r server:prod:ci e2e:debug", "e2e:debug": "protractor --elementExplorer", Glen	glendaviesnz	yvChauhan
1352	2017-01-07 14:46:47	@colinskow for the sake of maintainability I would fork the repo. I also have my very own for Electron support. I think this needs special care, the same way as you want to support NativeScript and other special ends like ReactNative + Angular 2 etc.	katallaxie	colinskow
1352	2017-01-07 19:39:38	@katallaxie would you please give me a link to your Electron repo, this could save me a lot of work if you've done it.	colinskow	katallaxie
1352	2017-01-15 06:18:07	Thank you very much @JonnyBGod. You've given me some great ideas. I'm currently working on setting up double watch builds, one for Electron and one for the Renderer. Whenever an Electron dependency is updated it should restart Electron (via electron-connect). And then I will connect the Renderer process to the Hot Module Reloader via a [custom server script](https://github.com/chentsulin/electron…	colinskow	JonnyBGod
1352	2017-01-15 19:13:26	@colinskow Yes I am glad to help with it. Let me have your repo link and I will keep track of it and help when possible. You can use my code where you need, no problem at all. Also, if you would like to implement your improvements in my repo that would be awesome.	JonnyBGod	colinskow
1352	2017-01-26 14:58:53	@JonnyBGod it's ready!!! https://github.com/colinskow/angular-electron-dream-starter	colinskow	JonnyBGod
1352	2017-01-26 16:29:12	@colinskow Cool that was fast. Will test it soon. Quick remarks from my very quick look at it: 1. I think electron.main should be on a dedicated folder in root. This is because you potentially want to extend electron main capabilities and have multiple files for it. 2. I don't think NGRX fits this starter. That is why I created an advanced starter. NGRX is just too complex for most devs starting …	JonnyBGod	colinskow
1352	2017-01-26 23:30:57	@JonnyBGod thank you for the feedback. 1. I created a separate `electron` folder inside `src` to place sub-modules for the main process. It felt awkward having them outside of the `src` tree. Ideally I would use a different folder structure, but I want to keep everything the same so I can easily pull updates from this repo. 2. Most devs who are just starting with Angular2 should be using Angular-…	colinskow	JonnyBGod
1351	2017-01-13 09:29:10	@pleerock if you want to make lazy load Module, pls check this https://github.com/shlomiassaf/ng-router-loader#synchronous-loading	minhnguyenwp	pleerock
1347	2017-01-06 22:16:04	I am pretty sure the stance on autoprefixer in the past was if people want to use it, they can add it but @gdi2290 didn't want it in the starter as it adds more complexity for limited usefulness. Personally I agree with @colinskow in regards to this being a starting point and thus we really only want to include things that are of benefit to everyone using the starter to build upon.	d3viant0ne	colinskow
1347	2017-01-07 06:17:04	@shlomiassaf just to be clear the case for the DLLs pull request is that it cuts dev build time in half, which leads to dramatic productivity gains -- especially when repeatedly testing small changes in code or debugging. It's a money maker for the companies who will use this starter. The DLLs are setup so they are totally transparent to the user, who gets automatic immediate productivity gains a…	colinskow	shlomiassaf
1347	2017-01-07 10:10:01	@shlomiassaf I could live with Autoprefixer + PostCSS, rather then SCSS 🤕 . There are many projects that use different CSS preprocessors. However, there are litte differences as to what is need in the postprocessing, which is minifcation, inlining, and compatibility.	katallaxie	shlomiassaf
1344	2017-01-06 07:15:47	@gdi2290 Can you confirm if assets are being copied to dist?	JonnyBGod	gdi2290
1344	2017-01-06 07:22:06	@JonnyBGod are you asking regarding this pr? What's not copied, that's very strange since the compiler has no business with the assets (:	shlomiassaf	JonnyBGod
1343	2017-01-06 18:46:55	@maxisam - Given we are not actually using `paths` anywhere, would you please update this to pull both `paths` & `baseUrl` from all the typescript configuration files?	d3viant0ne	maxisam
1341	2017-01-06 15:51:09	No, it doesn't. You are never going to see a real time savings in the starter or most of the applications built on top of it less the very largest applications. But hey, the masses just had to have the next hot buzz word, regardless of their understanding of it's benefits and @colinskow was kind enough to provide.	d3viant0ne	colinskow
1337	2017-01-07 10:04:49	@dheeraja00 You can ignore this. The `compression-webpack-plugin` works as is with `webpack@^2.x.x`. Btw. it is not the plugin itself, which does not require webpack, but it is some other dep down the chain.	katallaxie	dheeraja00
1335	2017-01-05 16:45:06	@d3viant0ne 👍 Upgrade is seriously beyond what this starter wants to achieve. Also, it seems that in most cases it would be more beneficial, if we would provide something like `angular2-recipes` in which we provide some patterns and examples.	katallaxie	d3viant0ne
1335	2017-01-05 21:00:04	> any number of angular 1.x versions is a rabbit hole... @d3viant0ne On same page here, maybe we can pick latest version and just keep it limited to that. > It would add a bunch of bloat for the remainder of the community who won't ever use it. I guess this is where opt in/out can be considered? If still complicated, maybe we can resort to `angular2-recipes` as @katallaxie said. > Too many ngUpgr…	osdevisnot	katallaxie
1335	2017-01-05 21:00:04	> any number of angular 1.x versions is a rabbit hole... @d3viant0ne On same page here, maybe we can pick latest version and just keep it limited to that. > It would add a bunch of bloat for the remainder of the community who won't ever use it. I guess this is where opt in/out can be considered? If still complicated, maybe we can resort to `angular2-recipes` as @katallaxie said. > Too many ngUpgr…	osdevisnot	d3viant0ne
1334	2017-01-15 12:50:51	@vincent-cm How to fix it?	hankaibo	vincent-cm
1334	2017-01-19 13:38:36	@vincent-cm and @hankaibo how to fix this ? where should i add my vendor js ?	govi2010	hankaibo
1334	2017-01-19 13:38:36	@vincent-cm and @hankaibo how to fix this ? where should i add my vendor js ?	govi2010	vincent-cm
1334	2017-01-24 10:48:30	@hankaibo @govi2010 did you find solution? I added imports to 'app.module.ts' but not sure if it will work correct for different builds - prod/dev/aot/test	evgd	govi2010
1334	2017-01-24 10:48:30	@hankaibo @govi2010 did you find solution? I added imports to 'app.module.ts' but not sure if it will work correct for different builds - prod/dev/aot/test	evgd	hankaibo
1334	2017-01-24 14:45:28	I'm sorry.tomorrow tee you. 发自坚果手机 evgd <notifications@github.com> 于 2017年1月24日，18:48写道： @hankaibo<https://github.com/hankaibo> @govi2010<https://github.com/govi2010> did you find solution? ― You are receiving this because you were mentioned. Reply to this email directly, view it on GitHub<https://github.com/AngularClass/angular2-webpack-starter/issues/1334#issuecomment-274769861>, or mute the th…	hankaibo	govi2010
1334	2017-01-24 14:45:28	I'm sorry.tomorrow tee you. 发自坚果手机 evgd <notifications@github.com> 于 2017年1月24日，18:48写道： @hankaibo<https://github.com/hankaibo> @govi2010<https://github.com/govi2010> did you find solution? ― You are receiving this because you were mentioned. Reply to this email directly, view it on GitHub<https://github.com/AngularClass/angular2-webpack-starter/issues/1334#issuecomment-274769861>, or mute the th…	hankaibo	hankaibo
1333	2017-01-06 05:11:56	Awesome. Thank you @colinskow. I'm closing this PR in favor of #1341. Do we have numbers on savings in dev build time? I mean build times before and after introducing DLL plugins?	osdevisnot	colinskow
1331	2017-01-07 07:01:56	@Ks89 you can put any global imports such as Boostrap into `app.module.ts`. Any imports that are parsed through your entry point that are inside `node_modules` will automatically be extracted into a vendor bundle. You no longer need to declare them manually in `vendor.ts` since the process is automatic.	colinskow	Ks89
1331	2017-01-07 15:15:19	@colinskow thank u, it's working :)	Ks89	colinskow
1330	2017-01-04 00:50:50	@colinskow We need to be very careful with DLL's. It's a feature worth having for large scale projects but it will require a big refactor... We need to figure how how can we do it so people will opt-in and not get it by default... The other starter with DLL's is super complicated with one huge config that is very hard to understand... There's a balance...	shlomiassaf	colinskow
1330	2017-01-04 10:29:02	> In short, yes we will add DLL support in the future but as stated above we will have to rewrite most of the webpack configs to provide the proper development experience Wait what @d3viant0ne? https://github.com/AngularClass/angular2-webpack-starter/tree/v6 I'm honestly confused by this repo. The V6 branch is based on https://github.com/qdouble/angular-webpack2-starter which is at the moment one…	fxck	d3viant0ne
1330	2017-01-04 10:29:02	> In short, yes we will add DLL support in the future but as stated above we will have to rewrite most of the webpack configs to provide the proper development experience Wait what @d3viant0ne? https://github.com/AngularClass/angular2-webpack-starter/tree/v6 I'm honestly confused by this repo. The V6 branch is based on https://github.com/qdouble/angular-webpack2-starter which is at the moment one…	fxck	colinskow
1330	2017-01-04 10:29:02	> In short, yes we will add DLL support in the future but as stated above we will have to rewrite most of the webpack configs to provide the proper development experience Wait what @d3viant0ne? https://github.com/AngularClass/angular2-webpack-starter/tree/v6 I'm honestly confused by this repo. The V6 branch is based on https://github.com/qdouble/angular-webpack2-starter which is at the moment one…	fxck	shlomiassaf
1330	2017-01-04 11:54:42	@fxck yep, the `angular2-preboot` is the further development of `V6`. Perhaps, I should update the `V6` with some of the things from mine repo, because it is a bit outdated.	katallaxie	fxck
1330	2017-01-04 11:59:57	@katallaxie what I think you should do is organize effort with the other team members and collaborators(some of which apparently don't even know that branch exits) to get it to master, as it's clearly superior to what's currently on master. Perhaps even create an issue for the community feedback about (env)configs, naming conventions etc. Me having played around with it a bit(even though it was m…	fxck	katallaxie
1328	2017-01-04 17:33:55	@WillooWisp changing the module type to "es2015" enables tree shaking, which dramatically reduces the bundle size in production builds. Seems like it is related to this issue: https://github.com/webpack/webpack/issues/2145 They suggest changing `devtool` (in `config/webpack.dev.js`) to `eval-source-map`. It may be slightly slower, but breakpoints should work. (You should also experiment with diff…	colinskow	WillooWisp
1328	2017-02-09 00:38:31	@WillooWisp I had the same issue but I switch from `devtool: 'cheap-module-source-map',` to `devtool: 'eval-source-map',` in `webpack.dev.js` and it's working!	vaudy	WillooWisp
1327	2017-01-02 11:14:13	@weijyewang should fix that 35af1985c4ab9a9b4ed660bddbf9edad7eb3d74a	katallaxie	weijyewang
1327	2017-01-02 11:17:53	@lordgreg yep!	katallaxie	lordgreg
1321	2017-01-04 01:04:16	I'm all for supporting emerging libs & @shlomiassaf has other libs that are well maintained, his modal lib being the longest running iirc. As far as this particular library, I'm going to carve out some time in the morning to add it to a branch of an existing production application before actually reviewing. I like the idea and this certainly does solve an existing problem but It's one thing to be…	d3viant0ne	shlomiassaf
1321	2017-01-04 01:22:20	It's running in a production app at work. I only built it because the angular-router-loader isn't really webpack friendly... It just don't work with AOT... Just look at the genDir defined in common, totally out of sync with the genDir in tscofig. compiled/src/app VS compiled Since it works you can rest assure something else won't once you get to different directory levels. This is just the smalle…	shlomiassaf	shlomiassaf
1321	2017-01-05 02:00:50	@JonnyBGod Thanks for the feedback. Do you have a repo with that project so I can test on? From what I see it stops after 2 loadChildren changes, the 1st is the from `app.routes` the 2nd is nested. How many nested are they? I need to know the structure...	shlomiassaf	JonnyBGod
1321	2017-01-05 02:51:43	@JonnyBGod Found the issue, greedy regex... will fix and udpate	shlomiassaf	JonnyBGod
1321	2017-01-05 03:35:21	@JonnyBGod Please update to `ng-router-loader@1.0.1` in your project, it should solve it. Please update. Thanks! >Next change will be AST...	shlomiassaf	JonnyBGod
1321	2017-01-05 03:42:51	@d3viant0ne @gdi2290 @colinskow I'v added some nested & multiple router samples ... The `+detail` module loads async and then has an aux route to another async loaded module (`+child-detail`) Also added the `barrel` module to show multiple async routes working... The `+barrel` module loads async and then has an aux route to another async loaded module (`+barrel-detail`) The barrel might be too mu…	shlomiassaf	d3viant0ne
1321	2017-01-05 03:42:51	@d3viant0ne @gdi2290 @colinskow I'v added some nested & multiple router samples ... The `+detail` module loads async and then has an aux route to another async loaded module (`+child-detail`) Also added the `barrel` module to show multiple async routes working... The `+barrel` module loads async and then has an aux route to another async loaded module (`+barrel-detail`) The barrel might be too mu…	shlomiassaf	colinskow
1321	2017-01-05 05:01:37	@JonnyBGod did it work?	shlomiassaf	JonnyBGod
1321	2017-01-05 05:01:58	@JonnyBGod AOT as well?	shlomiassaf	JonnyBGod
1321	2017-01-05 18:43:50	Fixed now, tested on Win7, Node 6.9.3 This win32 is also handled in `angular-router-loader` ([see code](https://github.com/brandonroberts/angular-router-loader/blob/master/src/utils.js#L59-L62)) Good for merging now. @JonnyBGod Is there any chance your friend can confirm, just in case?	shlomiassaf	JonnyBGod
1321	2017-01-05 21:58:39	@shlomiassaf - I spun up a Windows VM, it works fine.	d3viant0ne	shlomiassaf
1321	2017-01-19 19:58:56	@shlomiassaf I have 500+ lazy routes in my app and I have strange issues - it compiles fine, however when I run the project half of modules cannot be found (runtime error),. Here is how one of not working routes file look like: These routes are inside lazily loaded module. All modules have correct paths and exist in their directories. However when I run and navigate throw them I have runtime erro…	pleerock	shlomiassaf
1321	2017-01-19 20:13:02	@pleerock - Probably best opened in https://github.com/shlomiassaf/ng-router-loader	d3viant0ne	pleerock
1321	2017-01-19 21:07:12	@pleerock please follow the advice from @d3viant0ne and open in the `ng-router-loader` repository. While you do that please make sure to reference to a GitHub project which I can clone and reproduce myself. It's doesn't have to be 500+, just something that shows the same error. Some rule must apply here, on top of my head I can think of 5 different reasons, so I need something to debug. I will pu…	shlomiassaf	pleerock
1321	2017-01-19 21:07:12	@pleerock please follow the advice from @d3viant0ne and open in the `ng-router-loader` repository. While you do that please make sure to reference to a GitHub project which I can clone and reproduce myself. It's doesn't have to be 500+, just something that shows the same error. Some rule must apply here, on top of my head I can think of 5 different reasons, so I need something to debug. I will pu…	shlomiassaf	d3viant0ne
1321	2017-01-20 12:33:54	I have the same problem as @pleerock, but on just 4 lazy routes. However, it happens only occasionally. Sometimes it works fine, sometimes it doesn't, without any changes to the source code. I couldn't find any consistent way to reproduce it. Perhaps when you have 500+ lazy routes you could reproduce it more easily.	pglazkov	pleerock
1321	2017-01-20 17:15:33	@pleerock @pglazkov Thank you for your support, I guess. You probably don't understand the limitations `angular-router-loader` brings with it, if your webpack configuration is simple, yes it will works but it limits all of the goodies webpack provides... The problem itself probably relates to fact that `ng-router-loader` is asynchronous so it can use webpack to resolve paths. `angular-router-load…	shlomiassaf	pglazkov
1321	2017-01-20 17:15:33	@pleerock @pglazkov Thank you for your support, I guess. You probably don't understand the limitations `angular-router-loader` brings with it, if your webpack configuration is simple, yes it will works but it limits all of the goodies webpack provides... The problem itself probably relates to fact that `ng-router-loader` is asynchronous so it can use webpack to resolve paths. `angular-router-load…	shlomiassaf	pleerock
1321	2017-01-20 18:23:41	@pleerock I told you I will put the effort to fix this, just asked for some way to reproduce... Anyway, I think I know what's the issue. I won't bother with details but the root cause is not using AST to parse the file, this is something in my todo list... The actual problem is probably a race condition on the search/replace algo which is not the smartest but it didnt cause issues (till now) so I…	shlomiassaf	pleerock
1321	2017-01-20 20:57:38	@pglazkov @pleerock - What node version are you using? - Are you using windows? I tried with 1000 ngModules and couldn't reproduce it... @pglazkov I saw that your application (with reference to this issue) is actually using the same setup as the starter... So the integration tests in Travis for this repository should fail from time to time.... @d3viant0ne is this the case? I'm really trying to ge…	shlomiassaf	pglazkov
1321	2017-01-20 20:57:38	@pglazkov @pleerock - What node version are you using? - Are you using windows? I tried with 1000 ngModules and couldn't reproduce it... @pglazkov I saw that your application (with reference to this issue) is actually using the same setup as the starter... So the integration tests in Travis for this repository should fail from time to time.... @d3viant0ne is this the case? I'm really trying to ge…	shlomiassaf	pleerock
1321	2017-01-20 20:57:38	@pglazkov @pleerock - What node version are you using? - Are you using windows? I tried with 1000 ngModules and couldn't reproduce it... @pglazkov I saw that your application (with reference to this issue) is actually using the same setup as the starter... So the integration tests in Travis for this repository should fail from time to time.... @d3viant0ne is this the case? I'm really trying to ge…	shlomiassaf	d3viant0ne
1321	2017-01-21 01:07:02	@shlomiassaf - I wonder if we are running into some sort of resource contention / race condition issue	d3viant0ne	shlomiassaf
1321	2017-01-21 03:04:14	@pleerock @pglazkov Try version 2.1.0 It uses AST now so it should be a lot better. ## Remember to make sure to put `ng-router-loader` to run **after** `awesome-typescript-loader` I experimented with 2000 lazy modules. Root has 2 lazy loaded modules. 1 of them (Details) has 1001 lazy modules: ChildDetail and 1000 . ChildDetail has 1000 lazy modules inside of it. You can see it in [this branch](ht…	shlomiassaf	pglazkov
1321	2017-01-21 03:04:14	@pleerock @pglazkov Try version 2.1.0 It uses AST now so it should be a lot better. ## Remember to make sure to put `ng-router-loader` to run **after** `awesome-typescript-loader` I experimented with 2000 lazy modules. Root has 2 lazy loaded modules. 1 of them (Details) has 1001 lazy modules: ChildDetail and 1000 . ChildDetail has 1000 lazy modules inside of it. You can see it in [this branch](ht…	shlomiassaf	pleerock
1321	2017-01-21 03:47:27	@d3viant0ne The problem described by @pglazkov @pleerock fit's an issue that might happen with the older implementation (non AST). The old process used regex with replace to transform the code. On a module, if multiple lazy routes were set the old process had to take each and replace it. Before replacing we need to resolve the actual file, this is an async process. So since each "replace" is **as…	shlomiassaf	pglazkov
1321	2017-01-21 03:47:27	@d3viant0ne The problem described by @pglazkov @pleerock fit's an issue that might happen with the older implementation (non AST). The old process used regex with replace to transform the code. On a module, if multiple lazy routes were set the old process had to take each and replace it. Before replacing we need to resolve the actual file, this is an async process. So since each "replace" is **as…	shlomiassaf	d3viant0ne
1321	2017-01-21 03:47:27	@d3viant0ne The problem described by @pglazkov @pleerock fit's an issue that might happen with the older implementation (non AST). The old process used regex with replace to transform the code. On a module, if multiple lazy routes were set the old process had to take each and replace it. Before replacing we need to resolve the actual file, this is an async process. So since each "replace" is **as…	shlomiassaf	pleerock
1321	2017-01-21 04:02:33	@shlomiassaf I was not happening only on windows machines. I have been having theses errors from time to time. No pattern that I can see just some random modules lost during compile time. It happens in production, dev, aot. Most times work fine, some time fails, re run and its ok... Working with macOS, node 6. Will keep an eye with the 2.1.0 and will let you know if problem persists. Advise to le…	JonnyBGod	shlomiassaf
1321	2017-01-21 04:26:25	Getting same problem with 2.1.0 as @pleerock with following config:	JonnyBGod	pleerock
1321	2017-01-21 04:40:01	@pleerock solved it by changing the loaders order as in https://github.com/shlomiassaf/angular2-webpack-starter/blob/ng-router-loader-2000-lazy-modules/config/webpack.common.js#L102-L117	JonnyBGod	pleerock
1321	2017-01-21 04:57:58	@JonnyBGod what about the random fails?	shlomiassaf	JonnyBGod
1321	2017-01-21 10:30:22	thanks @JonnyBGod, @shlomiassaf looks like its working now	pleerock	JonnyBGod
1321	2017-01-21 10:30:22	thanks @JonnyBGod, @shlomiassaf looks like its working now	pleerock	shlomiassaf
1321	2017-01-21 14:51:59	@shlomiassaf Sorry for a late reply. Here are the answers to your questions: - Node Version: 6.9.4 - Yes, I'm using Windows I would be glad to help with reproducing the issue, but, as I said before, I couldn't find any ways to reproduce it consistently. Indeed, it looks like some kind of race condition. I will try 2.1.0 for a few days and will let you know if it fixes the problem.	pglazkov	shlomiassaf
1321	2017-01-21 15:08:33	@shlomiassaf As for why the integration tests in Travis for this repository don't fail from time to time, maybe that's because the e2e tests don't cover the lazy routes? As far as I can see, the e2e test just checks some stuff on the home page, but when the lazy routes are not compiled correctly the home page still loads and works fine, but there are runtime JS errors when routes are being pre-lo…	pglazkov	shlomiassaf
1321	2017-01-23 21:18:13	@pglazkov Your project had 4 lazy routes and failed sometimes, since @pleerock had 500+ lazy routes and he approved the fix to be working I consider this issue closed... Let me know if otherwise.	shlomiassaf	pglazkov
1321	2017-01-23 21:18:13	@pglazkov Your project had 4 lazy routes and failed sometimes, since @pleerock had 500+ lazy routes and he approved the fix to be working I consider this issue closed... Let me know if otherwise.	shlomiassaf	pleerock
1321	2017-01-23 22:24:20	@shlomiassaf All good for me until now. Apparently it is fixed.	JonnyBGod	shlomiassaf
1316	2016-12-31 01:11:30	@Phmager I don't understand your description. The repository works but you make some changes that does not. Please provide some code sample... I think it's a support issue or something. Note that you cant use lambda function (or non exported symbols) where a symbol is needed (by the compiler) For example a factory provider can't use a lambda function, it must use a function that was **exported**	shlomiassaf	Phmager
1316	2016-12-31 22:04:14	@Phmager it may help you out to look at the changes I had to make to make this repository compatible with AoT. Basically you cannot have default exports, and you need to use the string version of `loadChildren` in the router definitions. https://github.com/AngularClass/angular2-webpack-starter/commit/c597344107dfd81530106aaf8f072b9b9a26871f#diff-15e96909d26305ab86756a9d68100c27	colinskow	Phmager
1310	2016-12-29 18:44:57	@BkSouX , This is a SCSS file referenced in a component's `styleUrls`, right? Please give more info...	shlomiassaf	BkSouX
1310	2016-12-30 09:43:54	@shlomiassaf : You are correct, this happens also in my case, the scss files are being loaded directly through the component's styleUrls. An Idea would be to configure the `test: /\.scss$/` rule to work with `"extract-text-webpack-plugin": "^2.0.0-beta.4",` so we can extract css files into the components' dirs and change our `templateUrl` reference to point to this?	feddyups	shlomiassaf
1310	2016-12-31 01:26:03	@feddyups No, `test: /\.scss$/` is to generic, it will take all SCSS files and send them to the header. There are 2 types of stylesheets in an angular 2 application - Global styles (goes to head) - Component styles (live within the component) Each component has a `ViewEncapsulation` property that defines the interaction of the styles so it's important to have SCSS files stay within the component.…	shlomiassaf	feddyups
1310	2016-12-31 01:26:03	@feddyups No, `test: /\.scss$/` is to generic, it will take all SCSS files and send them to the header. There are 2 types of stylesheets in an angular 2 application - Global styles (goes to head) - Component styles (live within the component) Each component has a `ViewEncapsulation` property that defines the interaction of the styles so it's important to have SCSS files stay within the component.…	shlomiassaf	BkSouX
1307	2016-12-28 22:54:59	@gdi2290 Your fault. got me excited about AOT then my SCSS -> postCSS chain wouldn't work...	shlomiassaf	gdi2290
1307	2016-12-28 23:08:37	@shlomiassaf any idea why there is a ci error?	gdi2290	shlomiassaf
1307	2016-12-28 23:11:44	@gdi2290 Something in node 5... i'll check in my local setup, I have v5	shlomiassaf	gdi2290
1307	2016-12-28 23:22:39	@gdi2290 ok, my bad... I forgot to `require('reflect-metadata');`, it's in 6 not in 5 Will fix and post.	shlomiassaf	gdi2290
1307	2017-02-15 13:22:58	@shlomiassaf this is awesome, thx a lot	tsm91	shlomiassaf
1305	2016-12-29 02:46:04	It is fine that this is closed. I thought you should be warned that this behavior does exist for some particular configurations. Which configurations... who knows. ^_^ Cheers my friend @katallaxie	ZenSoftware	katallaxie
1304	2016-12-28 23:41:56	@colinskow I used a different take on this. I used a convention to identify global SCSS files: `some-style.global.scss` Then a loader: > The component SCSS loader must also `exclude: [/\.global\.scss$/],` Now all `*.global.scss` files are set in the head. This is of course not a separate file for styles but it differentiates between global and component local styles. Now, for having styles in a s…	shlomiassaf	colinskow
1304	2017-01-04 00:43:25	@d3viant0ne it doesn't appear we have any disagreements with this PR. @shlomiassaf suggests using the naming convention `*.global.scss` for external stylesheets, but I believe this is not necessary with everything in the `src/styles` directory. I suggest we merge this so I can start working on other enhancements like DLLs without having to rebase.	colinskow	shlomiassaf
1304	2017-01-04 01:16:53	1.) Rebase it. 2.) As far as conventions go, they are much like words in scrabble. `Common Use` In this case, I think it would be best to not enforce conventions on people. If a developer wants to do something like @shlomiassaf is suggesting, they can extend the project as they see fit. The most common way I have seen / used in regards to scss and 3rd party styles would be to use `@import` in som…	d3viant0ne	shlomiassaf
1303	2017-01-03 21:57:14	same question for recent v5.2.0 Release. @colinskow you referenced comment [#696](https://github.com/AngularClass/angular2-webpack-starter/issues/696#issuecomment-226442566), but in there's also use of non existing vendor.ts. Is there any current, v5.2.0 compatible guide to easily integrate jquery+bootstrap (3.3.7 or 4) into this Seed?	basst314	colinskow
1303	2017-01-04 00:36:19	@basst314 `vendor.ts` is no longer necessary. Just skip it. All dependencies inside `node_modules` will automatically be extracted to the vendor chunk without you having to specify them.	colinskow	basst314
1303	2017-01-31 18:50:38	@colinskow so we juste have to install bootstrap and jquery and the js files for both will automatically be included? As stated by @blackholegalaxy Angular-CLI provide simple styles and script part in angular-cli.json which is somehow translated in webpack instruction. I'm quite surprised angular class started doesn't provide such a simple way to include external css and js. The same question as …	psaussure	colinskow
1303	2017-01-31 18:50:38	@colinskow so we juste have to install bootstrap and jquery and the js files for both will automatically be included? As stated by @blackholegalaxy Angular-CLI provide simple styles and script part in angular-cli.json which is somehow translated in webpack instruction. I'm quite surprised angular class started doesn't provide such a simple way to include external css and js. The same question as …	psaussure	blackholegalaxy
1302	2016-12-28 20:42:31	@brud make it explicit and include the @types in `tsconfig.json`. Also, try to delete caches e.g. `.awcache`. Are there any errors?! Which versions are you using?!	katallaxie	brud
1302	2016-12-29 06:42:42	@markpritchett - Thank you. It's working now.	jindalrohit	markpritchett
1302	2017-01-01 17:08:21	@markpritchett 🥇	katallaxie	markpritchett
1300	2016-12-27 03:31:01	@stevenjob / @colinskow - I'll merge yours as it is, then Steven can rebase & rename the component as discussed above.	d3viant0ne	stevenjob
1300	2016-12-27 03:31:01	@stevenjob / @colinskow - I'll merge yours as it is, then Steven can rebase & rename the component as discussed above.	d3viant0ne	colinskow
1299	2016-12-25 03:27:53	@colinskow - See #1241 This is not something that should be on by default but opt in should a developer choose or need to push production sourcemaps.	d3viant0ne	colinskow
1298	2016-12-25 03:29:13	@colinskow - I'll take a look at this in the morning. //cc @gdi2290 @katallaxie should also take a look	d3viant0ne	colinskow
1298	2016-12-25 06:14:55	@d3viant0ne `tsconfig.webpack.json` is correctly named. This is used by `awesome-typescript-loader` to run dev, production, and aot builds. It uses the es2015 module format in order to enable tree shaking. Karma and other node libraries can't deal with es2015 modules and must use commonjs. That is why I forked the file. One for Webpack's internal use. The other for everything else.	colinskow	d3viant0ne
1298	2016-12-27 00:25:39	@Phmager AoT is more for production builds. Since the NGC compiler is running separately from Webpack it may not play well with the dev server. The new vendor referencing logic is that anything from `node_modules` that you import into your project will be automatically pulled into the vendor bundle. You don't have to do anything. For Bootstrap I would import at the top of your main app module fil…	colinskow	Phmager
1298	2016-12-27 03:13:25	@katallaxie - AOT should not be the default for `prod` for exactly what @colinskow stated, it breaks things. After a developer has his application running stable on AoT, he or she can default it to AoT in their project. We should be enabling features in a starter, not mandating them. Given the commitment required to create a large application published AoT, this is a feature that should be off by…	d3viant0ne	colinskow
1298	2016-12-27 10:07:27	@colinskow I get your point. Though, I believe it should be considered best practice to have AoT and deviate from that. So, if you have an application, that for what ever reasons, doesn't work with AoT then you can disable it. But I would see it the other way around. As regarding to `@ngtools/webpack`, I had doubts some months ago, that's why it wasn't in the `aot` branch. Though, I see it as the…	katallaxie	colinskow
1298	2016-12-27 10:13:07	@d3viant0ne Because we had some deps fixed, we should take care of them now. We should also update `webpack` to `2.2.0-rc.2` and `webpack-dev-server` to `2.2.0-rc.0`. As for the bundle analysis.	katallaxie	d3viant0ne
1297	2016-12-29 02:07:03	@sshev @d3viant0ne This is a tricky one... any clues?	shlomiassaf	sshev
1295	2016-12-23 13:44:47	@ysqi - change `branch` to `library`	d3viant0ne	ysqi
1283	2016-12-20 17:04:51	@vtabary Thanks for your reply! I got it working with 0.8.0. I got a different error with 0.8.1.	battmanz	vtabary
1283	2016-12-20 17:15:25	@vtabary Just worked for me too with 0.8.0 Thank you so much!	kaisinter	vtabary
1277	2016-12-17 14:12:24	@dickon - `npm run test` is intended to just run the karma suite. For the e2e tests, you need to run some sort of server for Protractor to execute against. In a CI environment, that requires additional commands prior to the execution of the e2e tests. The same is applicable for running the test watcher during active development, where you normally don't want to be running an e2e suite which can i…	d3viant0ne	dickon
1261	2016-12-11 18:00:13	@romelgomez thank you, this is incredible nice development of webstarter.. through gist.. :)	holms	romelgomez
1261	2016-12-11 19:03:28	@romelgomez And results i've got is this: I have no idea what i'm doing in here anymore, this is not a starter, it's bullshit which complicates life more than anything else i've tried in my life.. I've added all the stuff you've wrote.. I have no stamina anymore to solve this crap, I'm moving to react.js	holms	romelgomez
1261	2017-01-02 02:43:23	@romelgomez Thanks, that worked. Could we add the gist to the wiki and link to the wiki entry instead of linking a branch that does not exist anymore? Would be convenient for new users.	boldtrn	romelgomez
1261	2017-01-09 01:24:30	@boldtrn sure, here is the wiki, https://github.com/AngularClass/angular2-webpack-starter/wiki/How-to-include-Material	romelgomez	boldtrn
1251	2016-12-08 12:38:24	@bonaventoora lol, I was an hour late	trsh	bonaventoora
1249	2016-12-12 03:40:48	In addition to @d3viant0ne 's [commit](https://github.com/AngularClass/angular2-webpack-starter/commit/6193e308f29c82f3cbda4395f487a111a10f7e48#diff-b9cfc7f2cdf78a7f4b91a753d10865a2) of 9-Dec, I had to set `"@angular/forms": "2.2.1"` (use to be `^2.2.1`, which brought me `v2.3.0`). As I forked `angular2-webpack-starter` before [that commit](https://github.com/AngularClass/angular2-webpack-starter…	AKlaus	d3viant0ne
1249	2016-12-12 19:50:13	@dannypule and the same for me:	kolkov	dannypule
1248	2016-12-09 16:14:43	@naivefun - There are quite a few ways to implement cache busting. I personally roll with something like this but I also have a moderately complex caching setup between my app, docker containers & nginx. Point being, this is one of those things that is really dependent on exactly what you are trying to achieve and how you are setup. Any way it goes, you will need `WebpackMd5Hash` as @karolmie1 me…	d3viant0ne	karolmie1
1248	2016-12-09 16:14:43	@naivefun - There are quite a few ways to implement cache busting. I personally roll with something like this but I also have a moderately complex caching setup between my app, docker containers & nginx. Point being, this is one of those things that is really dependent on exactly what you are trying to achieve and how you are setup. Any way it goes, you will need `WebpackMd5Hash` as @karolmie1 me…	d3viant0ne	naivefun
1237	2017-01-01 17:12:57	@six006 seems to be sufficient. If more is needed add it to the wiki.	katallaxie	six006
1236	2016-12-05 04:47:06	Thanks @brandonroberts	d3viant0ne	brandonroberts
1232	2016-12-09 12:35:00	@karolmie1 Yes, that's what I want to implement as a solution. @romelgomez I don't use Material but Materialize with [angular2-materialize](https://github.com/InfomediaLtd/angular2-materialize). On the other hand, I will use the solution for Font Awesome, thanks.	NatsuOnFire	karolmie1
1232	2016-12-09 12:35:00	@karolmie1 Yes, that's what I want to implement as a solution. @romelgomez I don't use Material but Materialize with [angular2-materialize](https://github.com/InfomediaLtd/angular2-materialize). On the other hand, I will use the solution for Font Awesome, thanks.	NatsuOnFire	romelgomez
1232	2016-12-17 06:41:52	@kodeine See these examples codes: https://github.com/angular/material2/tree/master/src/demo-app [Add material to angular2-webpack-starter in three steps](https://gist.github.com/romelgomez/106625de08bbf68a2ca2b5c8aa93dcc8) Also, see this project before take your decision: https://github.com/Teradata/covalent	romelgomez	kodeine
1226	2016-11-30 21:21:09	@katallaxie - The yarn.lock was removed by @gdi2290. The ignore for yarn is also at his request. It has also been removed from the travis build. There is no need for yarn in the base seed, if people want to use it in their personal projects adding it is simple.	d3viant0ne	katallaxie
1226	2016-12-01 07:23:39	@d3viant0ne Yeah It is really bad idea. yarn.lock is like one of the most important reasons to use yarn. I very often had this problem - I've downloaded old repo from github and I started to fire it up, but I couldn't manage to get it working, because author used older version of npm packages and the project won't compile anymore. (this also happend to me on material2 branch here if I remember co…	karolmie1	d3viant0ne
1226	2016-12-01 07:30:25	@d3viant0ne yep! you can remove it, but you should not `.gitignore` it, as people really use it in their projects.	katallaxie	d3viant0ne
1226	2016-12-01 07:32:20	@katallaxie I will create a pull request with .gitattributes solution in a moment, you can check if you like it. Damn, it works in local console, but it does not work on github, and there is no way to make it work :(	karolmie1	katallaxie
1225	2016-11-30 15:56:05	If this question is not longer an issue, can you please close it @baudo2048	d3viant0ne	baudo2048
1223	2017-01-01 17:12:08	@mlyknown 🥇	katallaxie	mlyknown
1220	2016-11-28 18:13:03	Hi @jScope, You should looks in to this issue #696 some folks added solutions to this problem, instead of adding your own bootstrap on assets folder you can install with npm, Best,	diegochavez	jScope
1220	2016-11-29 08:09:35	Thank you @diegochavez! I already know about this solution. I was just asking myself if there is a way to only include the "bootstrap.min.css" because I just use bootstrap grid structure and other css classes. I don`t really need bootstrap.min.js or even jQuery, which increase the size of my application.	jScope	diegochavez
1216	2016-11-29 05:45:11	@vadimzham - Thanks but we have greenkeeper.io for this. Also worth nothing more than a few of the packages you updated break functionality that will require additional work to upgrade.	d3viant0ne	vadimzham
1214	2016-11-29 05:42:21	@stefanwuthrich - The material2 branch is being retired in favor of just documenting the few steps required to import the material2 library.	d3viant0ne	stefanwuthrich
1207	2016-11-25 08:06:24	@squadwuschel - Have you looked at the new Webpack2 documentation? https://webpack.js.org/	d3viant0ne	squadwuschel
1207	2016-11-25 09:43:42	@d3viant0ne Yes the documentation is good so far, but small complete working examples are helping more than the documentation. The documentation is cool to get a more specific overview and you can extend the simple example with some more configuration. Or Examples for some ng2 specific problems like TemplateUrls (I try to get this working since two days now and I can't get it to work) or how to c…	squadwuschel	d3viant0ne
1203	2016-11-24 23:54:59	@mlyknown - Are you talking about `CORS` ? If so, your question has more to do with how you are hosting and less about code. To give you any kind of semi-specific answer, I'd need to know how you are hosting / running your application.	d3viant0ne	mlyknown
1203	2016-11-25 02:01:05	@tieppt @d3viant0ne Yes,it's CORS.I want to send a cross-domain request.Is there a place to configure the proxy?Like [this](https://vuejs-templates.github.io/webpack/proxy.html)	mlyknown	tieppt
1203	2016-11-25 02:01:05	@tieppt @d3viant0ne Yes,it's CORS.I want to send a cross-domain request.Is there a place to configure the proxy?Like [this](https://vuejs-templates.github.io/webpack/proxy.html)	mlyknown	d3viant0ne
1203	2016-11-25 03:29:19	@mlyknown - This [wiki article](https://github.com/AngularClass/angular2-webpack-starter/wiki/How-to-pass-environment-variables%3F) outlines how to pass an env. variable to enable calling an external api. As for dealing with `cors errors` specifically, that would require the use of something like `nginx` proxying calls to a back end which as @tieppt stated requires proper configuration to accept …	d3viant0ne	tieppt
1203	2016-11-25 03:29:19	@mlyknown - This [wiki article](https://github.com/AngularClass/angular2-webpack-starter/wiki/How-to-pass-environment-variables%3F) outlines how to pass an env. variable to enable calling an external api. As for dealing with `cors errors` specifically, that would require the use of something like `nginx` proxying calls to a back end which as @tieppt stated requires proper configuration to accept …	d3viant0ne	mlyknown
1199	2016-11-23 17:36:51	@maxx0r - iirc you can't use `require` with AoT compilation. That said, I personally agree that material2 should be a Wiki article & not a branch. //cc @gdi2290 / @katallaxie - Anyone object to creating a simple wiki article and removing the material2 branch? Getting material2 integrated into the starter isn't complicated enough to warrant maintaining the branch imo.	d3viant0ne	maxx0r
1199	2016-11-23 18:39:31	@maxx0r @d3viant0ne Angular Material integration is quite straight forward. Saying that, if you are using bootstrap loader and saas loader like, it's very easy to include material scss. in **.bootstraprc** add the below line. `appStyles: PATH_TO_YOUR_APPLICATION_SCSS` and in your **APPLICATION_SCSS** add the material theme imports. You can use any theme here. `@import '~@angular/material/core/the…	Abhijith-Nagaraja	maxx0r
1199	2016-11-23 18:39:31	@maxx0r @d3viant0ne Angular Material integration is quite straight forward. Saying that, if you are using bootstrap loader and saas loader like, it's very easy to include material scss. in **.bootstraprc** add the below line. `appStyles: PATH_TO_YOUR_APPLICATION_SCSS` and in your **APPLICATION_SCSS** add the material theme imports. You can use any theme here. `@import '~@angular/material/core/the…	Abhijith-Nagaraja	d3viant0ne
1199	2016-11-28 17:29:08	@d3viant0ne I would also rather have this as a wiki article, having to pull master in every couple of weeks is tedious and error prone and all of the content that is in the branch can be contained in an article instead. @gdi2290 if you don't have objections I'm gonna go ahead with this.	ebeal	d3viant0ne
1199	2016-11-28 19:25:18	@ebeal - Pull the trigger. Maintaining that branch given how little effort is actually needed to enable Material2 is just silly.	d3viant0ne	ebeal
1199	2016-12-12 16:18:27	@romelgomez Hello, did your "checkbox" display well after your modification ?	cdupetit	romelgomez
1199	2016-12-12 16:35:32	@cdupetit Yes, I made this Gist, https://gist.github.com/romelgomez/106625de08bbf68a2ca2b5c8aa93dcc8 , Hope this can help you.	romelgomez	cdupetit
1199	2016-12-12 17:34:17	@romelgomez I found my error. Thanks for your patience.	cdupetit	romelgomez
1199	2016-12-13 18:19:53	Can anyone please instructions to wiki? @romelgomez your gist doesn't work for me, please check the comments in there. Although I've started with react.js in here, but I'd like that this webpack would work finally.	holms	romelgomez
1199	2016-12-13 19:26:19	@holms, Please check again, I rewrote the manual, based on a new installation of angular2-webpack-starter.	romelgomez	holms
1199	2016-12-14 12:45:25	@maxx0r Yes, I updated the gist, thanks.	romelgomez	maxx0r
1199	2017-01-25 21:35:45	@katallaxie because of this you just lost a developer, I've migrated to react :) if starter takes so much time to start, and don't have even integrated materials, and instructions are insanely complicated (i've got a lot of issues with it), I decided to move somewhere else. Have fun to ignore simplicity.	holms	katallaxie
1198	2016-11-23 22:26:59	@Spittal I did check the [postcss-loader](https://github.com/postcss/postcss-loader) github page before, but I put the **postcss.config.js** in the config folder. So that's why it didn't work.	DanielYKPan	Spittal
1196	2016-11-23 12:34:59	@ranakrunal9 Indeed, however they seem to think the error is in the lack of dll generation, while i see the error in dev builds, i've managed to fix this by commenting the map path in the dll's array and generating again the dlls. It's like if the import collided because the dlls make them and i do so as well in my code.	luchillo17	ranakrunal9
1192	2016-11-25 00:00:45	I agree whole heartedly @Blakko - I'll pick this one up as soon as I can figure out what broke but didn't break sourcemaps running karma.	d3viant0ne	Blakko
1189	2016-11-22 10:47:41	@avril-verhaeghen Just fixed this by locking down tslint to `@4.0.0-dev.1`	ammarhaider7	avril-verhaeghen
1189	2017-01-20 08:15:07	@ammarhaider7 I didn't get what you said, can you please clarify.	satishgoud	ammarhaider7
1189	2017-01-24 11:42:06	@satishgoud This shouldn't be an issue anymore as latest Codelyzer supports tslint@4.0.0 but for clarity I meant that fixing the tslint package to a specific version fixed the issue when it existed... `"tslint": "4.0.0-dev.1",`	ammarhaider7	satishgoud
1188	2016-11-21 20:11:38	@adonespitogo You can subscribe to notifications by clicking the Subscribe button in the right panel. So is remap-istanbul being fed incorrect values? It's not returning any "matches" in the `remap` function in `remap.js`. Starting at line 255, this is where the errors are being thrown: I'm seeing that `match` is "null" and `rawSourceMap` is "undefined".	brianrt	adonespitogo
1188	2016-11-21 21:41:13	@gdi2290 - I'll see to this after work	d3viant0ne	gdi2290
1188	2016-11-22 19:51:24	As a temporary work around, lock `istanbul-instrumenter-loader` to `0.2.0` until I can get a fix for this landed in master. //cc @Nocomm @rgeraldporter @M1strall @centigrade-thomas-becker @adonespitogo @alvipeo	d3viant0ne	centigrade-thomas-becker
1188	2016-11-22 19:51:24	As a temporary work around, lock `istanbul-instrumenter-loader` to `0.2.0` until I can get a fix for this landed in master. //cc @Nocomm @rgeraldporter @M1strall @centigrade-thomas-becker @adonespitogo @alvipeo	d3viant0ne	adonespitogo
1188	2016-11-22 19:51:24	As a temporary work around, lock `istanbul-instrumenter-loader` to `0.2.0` until I can get a fix for this landed in master. //cc @Nocomm @rgeraldporter @M1strall @centigrade-thomas-becker @adonespitogo @alvipeo	d3viant0ne	rgeraldporter
1188	2016-11-22 19:51:24	As a temporary work around, lock `istanbul-instrumenter-loader` to `0.2.0` until I can get a fix for this landed in master. //cc @Nocomm @rgeraldporter @M1strall @centigrade-thomas-becker @adonespitogo @alvipeo	d3viant0ne	alvipeo
1188	2016-11-22 19:51:24	As a temporary work around, lock `istanbul-instrumenter-loader` to `0.2.0` until I can get a fix for this landed in master. //cc @Nocomm @rgeraldporter @M1strall @centigrade-thomas-becker @adonespitogo @alvipeo	d3viant0ne	M1strall
1188	2016-11-22 20:32:19	@d3viant0ne thanks for looking into it	gdi2290	d3viant0ne
1188	2016-11-24 07:38:51	@centigrade-thomas-becker - I've evidently deviated too far from the starter where that change was effective. Working this issue again against current master.	d3viant0ne	centigrade-thomas-becker
1188	2016-12-11 12:46:59	@d3viant0ne I would **reopen** this ticket since the problem is not solved, it's just a workaround. Its a good reminder for upgrading when possible. Your call.	shlomiassaf	d3viant0ne
1179	2016-11-20 19:11:47	can one you @NatsuOnFire @opporancisis update the rest of the readme etc to reflect the changes? (it doesn't have to be all of them. I'll merge anything that's correct) thanks!	gdi2290	opporancisis
1179	2016-11-20 19:11:47	can one you @NatsuOnFire @opporancisis update the rest of the readme etc to reflect the changes? (it doesn't have to be all of them. I'll merge anything that's correct) thanks!	gdi2290	NatsuOnFire
1177	2016-11-25 08:32:57	Thanks @clementprevot	d3viant0ne	clementprevot
1176	2016-11-25 16:22:17	@codeepic I found a solution here: http://stackoverflow.com/a/40613991/3520581	betofigueiredo	codeepic
1175	2017-01-06 07:55:37	I'm just facing the exact same problem and after digging deep into this for a couple of days, finally I figured out the cause. As @duderdice already mentioned, webpack config now cannot have arbitrary key including `metadata`. I guess that change has introduced sometime between webpack 2.1.0 beta 23 and beta 25 according to this commit: https://github.com/AngularClass/angular2-webpack-starter/com…	s2ugimot	duderdice
1174	2016-11-15 08:34:25	@gdi2290 Thanks!	cappelleMedia	gdi2290
1171	2016-11-16 20:36:30	@blubberbo - Check the last section of https://github.com/AngularClass/angular2-webpack-starter/wiki/How-to-pass-environment-variables%3F That wiki page is proxying http calls to an API. All you need is a target for the XHR call & then feed that target into your http requests and if you want to make life easier, create a base class that handles your headers. Given a client side application doesn'…	d3viant0ne	blubberbo
1169	2016-11-20 12:14:43	@JimTheMan don't be confused. It is just a a demo. If you want to have a fully reactive store, and harvest actions, reducers, and effects, then you should use `ngrx`. Which I do in almost all of my projects. I guess some of the things in the current starter do not belong there, or are just really a starter. You could use the `v6` which doesn't include many of these things.	katallaxie	JimTheMan
1169	2016-11-20 14:10:20	Hi @katallaxie! Not sure what you mean about v6. The v6 branch has the same AppState in AppComponent as the master branch. So do you normally just make a new file for store to bring in ngrx/store and then a new file for actionCreators? Will this still work fine with the Hot Module Replacement? Thanks. :)	JimTheMan	katallaxie
1169	2016-11-21 07:14:58	I ended up using ngrx in my application and removing `app.service.ts`. `AppState` became an interface for `Store`. Everything after that is typical ngrx usage, such as, `Store`, reducers, etc. @JimTheMan I used the link [here](https://github.com/AngularClass/angular2-webpack-starter/issues/1003#issuecomment-247558708) to setup HRM with ngrx.	cmckni3	JimTheMan
1169	2016-11-21 17:44:22	Hey thanks @cmckni3 . It's inspiring to know that I can use HRM in Angular 2 with ngrx/store. :) However, the issue you linked to just has one answer with a broken link. :/	JimTheMan	cmckni3
1169	2016-11-21 18:54:11	@JimTheMan Bummer that the link is broken. I see someone posted an updated link. I snipped out some code from my application and put it below. *EDIT* Code removed for issue brevity. See [this gist](https://gist.github.com/cmckni3/332627bc8b39d58c3014fda72d6f1c35)	cmckni3	JimTheMan
1169	2017-02-19 07:30:25	@cmckni3 Did you delete app.service.ts? Can you share the code on AppState?	dereklin	cmckni3
1169	2017-02-19 07:33:44	@dereklin yes, I deleted `app.service.ts` (formerly `app.state.ts`). My setup of @ngrx/store is pretty standard. See [this walkthrough](http://bodiddlie.github.io/ng-2-toh-with-ngrx-suite/)	cmckni3	dereklin
1169	2017-02-19 10:12:23	@cmckni3 Thanks for the walkthrough. I am putting the ngrx example-app on top of the angular2-webpack-starter. It looks like the AppState is the State in reducers/index.ts.	dereklin	cmckni3
1169	2017-02-21 06:53:02	@cmckni3 I think I have set hmr up. But hmr is not much faster than non-hmr. What is your experience with hmr? Here is my repo: https://github.com/dereklin/ng-ws-ngrx-hmr	dereklin	cmckni3
1169	2017-02-21 14:44:46	@dereklin hmr happens faster than a full build for my large project. Sometimes styles don't work correctly with hmr.	cmckni3	dereklin
1169	2017-02-21 21:33:44	@JimTheMan I haven't fully tested hmr yet. @cmckni3 I am retrofitting my larger project with hmr. I am getting some injector error. I am going to troubleshoot more, but was wondering if you guys know a thing or two about this problem. ![ngrx-hmr](https://cloud.githubusercontent.com/assets/2231799/23186013/58bf3ccc-f83a-11e6-9a90-aeaf64ba39f7.PNG)	dereklin	cmckni3
1169	2017-02-21 21:33:44	@JimTheMan I haven't fully tested hmr yet. @cmckni3 I am retrofitting my larger project with hmr. I am getting some injector error. I am going to troubleshoot more, but was wondering if you guys know a thing or two about this problem. ![ngrx-hmr](https://cloud.githubusercontent.com/assets/2231799/23186013/58bf3ccc-f83a-11e6-9a90-aeaf64ba39f7.PNG)	dereklin	JimTheMan
1169	2017-02-22 05:43:18	@JimTheMan At least on a small project like https://github.com/dereklin/ng-ws-ngrx-hmr, it's working great so far. I can modify my component, service, css without page reload	dereklin	JimTheMan
1169	2017-02-22 20:30:35	@JimTheMan yes hmr (Hot Module Replacement) reloads your components and styles without a full page reload. It also has some hooks so you can reload the state of the application before hmr was triggered. Basically, you write your own logic ([example](https://gist.github.com/cmckni3/332627bc8b39d58c3014fda72d6f1c35#file-app-module-ts-L45), [example](https://github.com/AngularClass/angular2-webpack-…	cmckni3	JimTheMan
1169	2017-02-22 21:25:47	I've been searching for an hour, but I can't even find any documentation or how-to guide at all for using HMR... How did you guys set this up with ngrx?? Update: I used the good old "copy and paste" development and forced the snippets from @cmckni3's examples into my app.module.ts file, and it seems to be working. God, this is amazing... haha. Although, it seems like a small percentage of the tim…	JimTheMan	cmckni3
1156	2016-11-06 14:49:23	@Andrey-Pavlov I´m currentry struggling to do this right... Can you please share some guidance?	kjartanvalur	Andrey-Pavlov
1156	2016-11-06 15:35:19	@kjartanvalur Sure, but without jquery not all bootstrap features will be available. 1) npm i --save-dev bootstrap@alpha.5 bootstrap-loader tether jquery (but it's optional) 2) webpack.common.js after new LoaderOptionsPlugin({}) add: 3) Add loaders for sass under (npm i --save-dev sass-loader) and all UNMEET DEPENDENCIES 4) vendor.ts Frequently errors: - resolve-url-loader, 'path' of undefined - …	Andrey-Pavlov	kjartanvalur
1156	2016-11-07 04:08:05	@Andrey-Pavlov thank you so much for doing the leg-work on this. Updating `webpack.common.js`'s `LoaderOptionsPlugin` was ineffective for me, I also had to update `webpack.dev.js`'s `LoaderOptionsPlugin` for dev, and I'm assuming the prod config as well.	sky-coding	Andrey-Pavlov
1156	2016-11-07 14:49:00	Well done @Andrey-Pavlov 👍	kjartanvalur	Andrey-Pavlov
1156	2016-11-11 14:58:10	I've managed to get rid of the issue by following @Andrey-Pavlov steps, but when using the `npm run server:dev` command I get: (sorry for the long dump) Any clues? I'm so lost!	byhoratiss	Andrey-Pavlov
1156	2016-11-22 19:02:57	@byhoratiss did you manage to fix it? I believe the first error can be fixed by going for 4.0.0-beta.4 for bootstrap but I still get	Kamshak	byhoratiss
1156	2016-11-22 19:32:04	No I couldn't. I tried a lot and desisted. 😩 El 22 nov. 2016 4:04 PM, "Valentin Funk" notifications@github.com escribió: > @byhoratiss https://github.com/byhoratiss did you manage to fix it? I > believe the first error can be fixed by going for 4.0.0-beta.4 for > bootstrap but I still get > > Module build failed: Unknown word (2:9) > > 1 | > > > 2 | var result = require("!!./../../node_modules/cs…	byhoratiss	byhoratiss
1156	2017-02-06 12:39:52	I fixed it for my setup with @vadhavkar‘s [comment](https://github.com/AngularClass/angular2-webpack-starter/issues/1156#issuecomment-273676734) and changed @Andrey-Pavlov‘s [example](https://github.com/AngularClass/angular2-webpack-starter/issues/1156#issuecomment-258688658). I added **-loader** to all **exports** like this: new webpack.ProvidePlugin({ $: "jquery", jQuery: "jquery", "window.jQue…	DerZyklop	Andrey-Pavlov
1156	2017-02-06 12:39:52	I fixed it for my setup with @vadhavkar‘s [comment](https://github.com/AngularClass/angular2-webpack-starter/issues/1156#issuecomment-273676734) and changed @Andrey-Pavlov‘s [example](https://github.com/AngularClass/angular2-webpack-starter/issues/1156#issuecomment-258688658). I added **-loader** to all **exports** like this: new webpack.ProvidePlugin({ $: "jquery", jQuery: "jquery", "window.jQue…	DerZyklop	vadhavkar
1155	2016-11-05 19:02:00	@ranakrunal9 I have added the `development` environment to `server:dev`. It is that the `dll`s are only build when dev is the env.	katallaxie	ranakrunal9
1155	2016-11-07 07:54:48	@katallaxie I have checked this again after your changes but error is still coming so i have made pull request #1158 to solve it.	ranakrunal9	katallaxie
1154	2016-11-04 18:32:38	@baloodevil Have a look at the bootstrap function in, it is slightly different. Or checkout `v6`branch.	katallaxie	baloodevil
1154	2016-11-05 20:49:08	@katallaxie Great tip. Commenting out `.catch(err => console.error(err));` from `main.browser.ts` surfaced the original errors in their full glory. I think this change should be included in v5 and v6. Many people are using this starter project. Unhelpful error messages make people think Angular 2 is to blame, which it is not.	baloodevil	katallaxie
1153	2016-11-04 14:35:16	@ihabZhaika no an `npm i npm@^3` before. Your npm is simply outdated. The `package.json` requires `npm` > 3.x	katallaxie	ihabZhaika
1152	2017-01-26 14:05:29	@VishalGulati this is a support issue, we have Gitter for that. Your code is not good, don't require, don't toString() the result use a loader. See #1407	shlomiassaf	VishalGulati
1150	2016-11-03 16:36:32	@Redigast13 yep, it is not always needed, but in case you want to use the Webpack API. I will move it to the `v6`.	katallaxie	Redigast13
1148	2016-11-03 07:53:12	@laumair - the project is already setup for yarn #1130 should people want to use it for install. As for executing everything with yarn, that forces people to use yarn and it's still a little buggy.	d3viant0ne	laumair
1148	2016-11-03 08:24:40	@d3viant0ne Ah, I see. Thanks for the reply back. Awesome boilerplate btw	laumair	d3viant0ne
1146	2016-10-31 19:23:47	@amanullahnxb see [Browser Support](https://angular.io/docs/ts/latest/guide/browser-support.html)	katallaxie	amanullahnxb
1143	2016-10-31 19:28:32	@heqiang421 could you try again with [v6](https://github.com/AngularClass/angular2-webpack-starter/tree/v6)?! The `aot`branch was just for demoing.	katallaxie	heqiang421
1143	2016-11-04 08:29:42	@kjartanvalur I only work on [v6](https://github.com/AngularClass/angular2-webpack-starter/tree/v6). The `aot` branch was just for demo purposes.	katallaxie	kjartanvalur
1143	2016-11-04 09:16:43	ok thanks @katallaxie	kjartanvalur	katallaxie
1140	2016-11-10 16:41:20	@jdavmo Can't get it to work, still. Could you provide a solution command...? --> #1151	mmathys	jdavmo
1140	2016-11-11 04:08:04	@mmathys what node version are you using ? try with a minor version like v5.12.0	jdavmo	mmathys
1139	2016-10-29 06:43:15	@georgeedwards - The test config isn't merged with the common config like dev or prod is. You will need to copy the relevant loader configs into `webpack.test.js` to handle the images you need. See this portion of `webpack.common.js` https://github.com/AngularClass/angular2-webpack-starter/blob/master/config/webpack.common.js#L140-L161	d3viant0ne	georgeedwards
1139	2016-10-29 17:36:35	@d3viant0ne Awesome - thanks, that has fixed it. Although not working for .svg? I tried changing to: but that didn't work. How shoudl I fix that?	georgeedwards	d3viant0ne
1139	2016-10-29 23:08:41	@georgeedwards - Short version SVG != Image For SVG's and also fonts, you would want to do something like this.	d3viant0ne	georgeedwards
1137	2016-10-30 09:00:39	There is nothing about this in console, project starts success without any error. I used the navbar component of Bootstrap 4, the items of nav's menu display well, but when collapsible button appeared there is no icon in the button, there is only a button frame display in the collapsible area. When I clicked it can slide down the hidden menu. And the navbar's 'float-lg-right' class not worked eit…	hllinc	d3viant0ne
1137	2016-10-30 09:50:52	Oh, no!!!! I used the wrong version of bootstrap 4. The api document of bootstrap is v4-5, but the version I installed was v4-2. I can't find the api doc of v4-2 in bootstrap official website. Finally I changed the version to v3.3.7 and solved it . Thank to @d3viant0ne again.	hllinc	d3viant0ne
1136	2016-10-29 10:06:29	@alan12111 and @michaeljota yep, the Starter really is a Starter. You then have to add to it Sass or anything else. We also will not add any of these, because not all people use Sass, and not all people use Bootstrap or else. It is that you can customize it to your needs and have something to go to be productive.	katallaxie	michaeljota
1136	2016-10-29 10:06:29	@alan12111 and @michaeljota yep, the Starter really is a Starter. You then have to add to it Sass or anything else. We also will not add any of these, because not all people use Sass, and not all people use Bootstrap or else. It is that you can customize it to your needs and have something to go to be productive.	katallaxie	alan12111
1135	2016-10-27 16:38:10	@bigggge - There may very well be an issue with Node.js 7.x. I'll have to pull it down and try it. A few questions to make this a bit easier. You on macOS or some flavor of *nix? You using an up to date, unmodified version of the seed or is this a project based on the seed?	d3viant0ne	bigggge
1135	2016-10-28 01:23:37	@d3viant0ne i swiched to node@v6.4.0 but still not work	bigggge	d3viant0ne
1134	2016-11-19 10:04:19	@otjutt @aleksfes we require `npm@^3`, so `npm@^2` will not work. See `README`. You could also use the v6 branch for the most recent version of Angular.	katallaxie	aleksfes
1134	2016-11-19 10:04:19	@otjutt @aleksfes we require `npm@^3`, so `npm@^2` will not work. See `README`. You could also use the v6 branch for the most recent version of Angular.	katallaxie	otjutt
1134	2016-11-20 10:15:18	@katallaxie thanks, but what about shrinkwrap? It does not work for npm@3.	aleksfes	katallaxie
1133	2016-11-19 10:05:49	@ilyahumbar if you do not add anything different to the polyfills, which usually you don't. The hash will not be different, as the content did not vary.	katallaxie	ilyahumbar
1133	2016-11-21 08:22:51	@katallaxie, maybe I didn't explain the issue properly. Indeed, polyfills content isn't changed in this case. But reference map is changed. And this map happens to be stored inside polyfills file with current webpack configuration. Anyway, I don't expect this to be fixed as part of starter project. This is a webpack-related bug. To be precise it is webpack-md5-hash bug (erm0l0v/webpack-md5-hash#7…	ilyahumbar	katallaxie
1132	2016-11-04 08:27:26	@phivo you have to rewrite all urls to `index.html`, so to the Angular app. The HashLocation is basically routing only on `index.html`.	katallaxie	phivo
1132	2016-11-04 18:54:13	@phivo we could include a local config. However, this is something that depends on production requirements.	katallaxie	phivo
1129	2016-10-25 23:28:59	@gdi2290 👍 is included. We should also use it in `.travis.yml` https://yarnpkg.com/en/docs/install-ci#travis-tab	katallaxie	gdi2290
1129	2016-10-25 23:39:17	@gdi2290 #1130	katallaxie	gdi2290
1129	2016-10-29 23:13:51	@gdi2290 @katallaxie - Can we close this one, looks like we are all yarned up :)	d3viant0ne	gdi2290
1129	2016-10-29 23:13:51	@gdi2290 @katallaxie - Can we close this one, looks like we are all yarned up :)	d3viant0ne	katallaxie
1128	2016-10-29 23:38:18	@rafiwardak2003 - Tree shaking is broken, relevant issues to watch https://github.com/webpack/webpack/issues/2867	d3viant0ne	rafiwardak2003
1125	2016-10-30 20:07:28	@vinothinivenkatesan - #1145 Resolves the issue with the `angular2-template-loader`	d3viant0ne	vinothinivenkatesan
1124	2016-12-23 21:00:20	@Abhijith-Nagaraja I'm having this issue, and even with the `LoaderOptionsPlugin` set i keep getting the same error. Here's mine:	luchillo17	Abhijith-Nagaraja
1122	2016-12-28 00:23:50	@davidalee Works for me... Component resources does not work with AOT (styleUrls, templateUrl) since they don't go through the loader chain. It will be fixed in a short period I believe.	shlomiassaf	davidalee
1122	2016-12-28 01:17:54	@shlomiassaf I'm having issues with importing global styles into the vendor bundle	davidalee	shlomiassaf
1122	2016-12-28 01:27:58	Vendor bundle was removed... Sent from my iPhone > On Dec 28, 2016, at 3:17 AM, David A. Lee <notifications@github.com> wrote: > > @shlomiassaf I'm having issues with importing global styles into the vendor bundle > > — > You are receiving this because you were mentioned. > Reply to this email directly, view it on GitHub, or mute the thread. >	shlomiassaf	shlomiassaf
1122	2016-12-28 17:24:11	Unit test definitely shouldn't be dependent on style sheets any more than they should depend on data. @colinskow is correct in his test implementation.	d3viant0ne	colinskow
1121	2016-10-27 01:49:54	@CharlieGreenman - This would be something that belongs on a fork of the `angular2-webpack-starter`. My suggestion would be to go the route that NathanWalker went with https://github.com/NathanWalker/angular-seed-advanced Not everyone wants / needs something like ngrx. As an aside, professionally I run a heavily modified version of the webpack-starter with ngrx / scss & a few other goodies. If yo…	d3viant0ne	CharlieGreenman
1121	2016-10-27 05:16:12	@CharlieGreenman I wasn't necessarily suggesting you contribute to a different repo. To be clear, I was suggesting you create a fork of this repo and modify it to run ngrx as an example / base seed for those that want to get into redux. Nathan's advanced seed is great but it's based on SystemJS, if you want to use Webpack ( my personal choice ) that is going to be a big change. I've looked at the…	d3viant0ne	CharlieGreenman
1121	2016-10-27 15:47:41	Hey @d3viant0ne , I actually did realize that! I also realized after writing what I should mention it, but was caught up at the time :) That being said, would you be interested in open sourcing the your personal repo that has ngrx and scss. I would be more than interested in maintaining. Regardless, I am going to go ahead and create a ngrx/scss version of this repo. Thank you. On Oct 27, 2016 1:1…	CharlieGreenman	d3viant0ne
1121	2016-10-27 15:47:41	Hey @d3viant0ne , I actually did realize that! I also realized after writing what I should mention it, but was caught up at the time :) That being said, would you be interested in open sourcing the your personal repo that has ngrx and scss. I would be more than interested in maintaining. Regardless, I am going to go ahead and create a ngrx/scss version of this repo. Thank you. On Oct 27, 2016 1:1…	CharlieGreenman	CharlieGreenman
1120	2016-10-27 01:52:00	This isn't an issue that exists in #master thus I am closing it. As @lueimg has already mentioned, this is going to be an install issue unrelated to the `angular2-webpack-starter`	d3viant0ne	lueimg
1119	2016-10-24 09:32:01	@vesteraas, thanks. I fixed it with your method.	abbymrs	vesteraas
1119	2016-10-26 08:51:43	Hi @vesteraas , i need your further help.... with the config as below, angular2.0.0 project works with node as backend, but it failed in angular1.5 project, may i know where it was wrong?	abbymrs	vesteraas
1119	2016-10-26 08:55:50	@abbymrs I guess your question is off-topic here (as well as my answer) but have a look at http://stackoverflow.com/questions/35538472/webpack-dev-server-with-backend-api	vesteraas	abbymrs
1118	2016-11-21 19:57:23	@rafaelss95 notice that you have to stop and start server for apply changes	gilhanan	rafaelss95
1118	2016-11-21 20:02:51	@gilhanan Yes, I did.	rafaelss95	gilhanan
1118	2016-11-21 20:12:42	Thank you all guys, I copied the fonts as @RaphaelYan said and now it's working. new CopyWebpackPlugin([ { from: 'src/assets', to: 'assets' }, { from: 'src/meta'}, { from: 'node_modules/font-awesome/css/font-awesome.min.css', to: 'assets/font-awesome/css/font-awesome.min.css' }, { from: 'node_modules/font-awesome/fonts', to: 'assets/font-awesome/fonts' } ]),	rafaelss95	RaphaelYan
1117	2016-11-25 00:05:02	@miguelramos @eXaminator @nekkon @ClemensSchneider - For the sake of keeping discussion in the same place, I am going to close this in favor of continuing the discussion in #1188 I'm working on solving this problem, any further insights please comment in the issue above. @eXaminator - Unfortunately just locking `istanbul-instrument-loader` to v0.2.0 only works in certain instance & not in #master…	d3viant0ne	nekkon
1117	2016-11-25 00:05:02	@miguelramos @eXaminator @nekkon @ClemensSchneider - For the sake of keeping discussion in the same place, I am going to close this in favor of continuing the discussion in #1188 I'm working on solving this problem, any further insights please comment in the issue above. @eXaminator - Unfortunately just locking `istanbul-instrument-loader` to v0.2.0 only works in certain instance & not in #master…	d3viant0ne	ClemensSchneider
1117	2016-11-25 00:05:02	@miguelramos @eXaminator @nekkon @ClemensSchneider - For the sake of keeping discussion in the same place, I am going to close this in favor of continuing the discussion in #1188 I'm working on solving this problem, any further insights please comment in the issue above. @eXaminator - Unfortunately just locking `istanbul-instrument-loader` to v0.2.0 only works in certain instance & not in #master…	d3viant0ne	miguelramos
1117	2016-11-25 00:05:02	@miguelramos @eXaminator @nekkon @ClemensSchneider - For the sake of keeping discussion in the same place, I am going to close this in favor of continuing the discussion in #1188 I'm working on solving this problem, any further insights please comment in the issue above. @eXaminator - Unfortunately just locking `istanbul-instrument-loader` to v0.2.0 only works in certain instance & not in #master…	d3viant0ne	eXaminator
1114	2016-11-16 00:17:04	Solved same problem while using v6 with @Renaud009 solution.	jmbarbier	Renaud009
1114	2017-01-11 00:59:26	Hey @anil1712, I'm also having the same problem and I also use SystemJS. All answers I see online are for Webpack sadly :(	sachanacar	anil1712
1114	2017-01-12 18:14:06	@tom10271 I've been trying to use [systemjs-builder](https://github.com/systemjs/builder) to bundle files together. However, I'm getting "TypeError: Cannot read property 'annotations' of undefined" in the console when I try to load the bundle. I know Webpack has a plugin to automatically load the bundle in the browser, does SystemJS have that too?	sachanacar	tom10271
1114	2017-01-12 18:50:16	@sachanacar - This is definitely the wrong place to inquire about SystemJS	d3viant0ne	sachanacar
1114	2017-01-12 18:52:30	@d3viant0ne true, I'm just desperate for answers!	sachanacar	d3viant0ne
1114	2017-01-12 19:06:08	@d3viant0ne thanks, I'll try to convince the team!	sachanacar	d3viant0ne
1113	2016-10-28 09:41:23	@kraanerk Have you found a workaround that works untill it is fixed?	Gideonnn	kraanerk
1113	2016-10-28 09:56:49	@Gideonnn I checked out version 199222047085072d1c6c40364dcfcacb31e07a1d, which does not have this problem.	kraanerk	Gideonnn
1113	2016-11-09 00:37:31	Thanks @svieillard and @mdelgadov. I put in a PR to fix this on master.	sky-coding	svieillard
1113	2016-11-09 00:37:31	Thanks @svieillard and @mdelgadov. I put in a PR to fix this on master.	sky-coding	mdelgadov
1111	2016-10-18 23:14:46	@jakub2 - This looks to be some sort of funky Node/Windows problem. The very first thing I would try would be installing the current [Node LTS version ( 4.x )](https://nodejs.org/en/download/) instead of node 6.8.x and see how it goes.	d3viant0ne	jakub2
1111	2016-10-20 10:50:40	@jakub2 @adstep - I'll have to spin up a Windows VM at take a look at it. I'll see if I can get to it this evening after work.	d3viant0ne	jakub2
1111	2016-10-20 10:50:40	@jakub2 @adstep - I'll have to spin up a Windows VM at take a look at it. I'll see if I can get to it this evening after work.	d3viant0ne	adstep
1111	2016-10-20 11:09:26	@d3viant0ne Awesome, thanks, let me know how it goes.	jakub2	d3viant0ne
1111	2016-10-24 02:46:16	yo @d3viant0ne any update on this?	gdi2290	d3viant0ne
1111	2016-10-24 07:39:25	@gdi2290 - The issue @jakub2 & @adstep are seeing, I can't reproduce. On a fresh install of Windows 10 running a fresh install on Node v6.9.1, everything works fine. The error that @jakub2 mentions tries to install `execSync`, fails & then falls back to win32 `Will try to use win32 extension` The seed itself installs, compiles & functions as expected. ![screen shot 2016-10-24 at 4 35 06 am](https…	d3viant0ne	gdi2290
1111	2016-10-24 07:39:25	@gdi2290 - The issue @jakub2 & @adstep are seeing, I can't reproduce. On a fresh install of Windows 10 running a fresh install on Node v6.9.1, everything works fine. The error that @jakub2 mentions tries to install `execSync`, fails & then falls back to win32 `Will try to use win32 extension` The seed itself installs, compiles & functions as expected. ![screen shot 2016-10-24 at 4 35 06 am](https…	d3viant0ne	jakub2
1111	2016-10-24 07:39:25	@gdi2290 - The issue @jakub2 & @adstep are seeing, I can't reproduce. On a fresh install of Windows 10 running a fresh install on Node v6.9.1, everything works fine. The error that @jakub2 mentions tries to install `execSync`, fails & then falls back to win32 `Will try to use win32 extension` The seed itself installs, compiles & functions as expected. ![screen shot 2016-10-24 at 4 35 06 am](https…	d3viant0ne	adstep
1110	2016-10-29 10:01:40	@samikha remove `angular2-template-loader` and then just `require` your scss. `angular2-template-loader` transforms the `templateUrl` to a `template`.	katallaxie	samikha
1105	2016-10-16 21:02:24	I can do that. I guess that it's better that it's clear where the rules come from, if there are coming from external plugin. @katallaxie I'll try to explain myself with a use case: If someone want to add another set of linting rules from other source, says `tslint-eslint-rules`, those rules would be grouped in a external file, ex: `eslint.tslint.json`, in the `config/tslint/` foler, and just exte…	michaeljota	katallaxie
1105	2016-10-17 06:36:26	@michaeljota I just thought the same, yet coming from a different angle. I was think that in this starter, a single point for the rules is the way to go. So, I would just keeping everything in `tslint.json`.	katallaxie	michaeljota
1105	2016-10-17 12:49:51	I see your point. I have a question then, should the recommended rules still explicitly be available or should they be extended? @katallaxie I have not update this, as I want to know the above information. But I think, you already had update partially this.	michaeljota	katallaxie
1104	2016-10-27 01:18:44	Agree with @katallaxie - This doesn't belong in a `starter` repo. Electron, although something I really like is situational at best. This is a great idea but just not something that belongs in this repo. My suggestion would be to go the route that @NathanWalker with https://github.com/NathanWalker/angular-seed-advanced Fork the starter, make your additions & squash them into a single commit to ma…	d3viant0ne	katallaxie
1098	2016-10-14 05:14:08	@ranakrunal9 Thanks, I will find out about it. Thank you	mymai91	ranakrunal9
1096	2016-11-23 18:05:42	@drag0 - That lib is tragically out of date with angular, hence the import issues. To the best of my knowledge, a good hashing lib doesn't exist. If this were my issue, I would probably use ts-md5 as a starting point if portions of it are viable, include it in a shared module ( faster for developing ) and stick a comment at the top referencing the original repo. Once it's current & in good workin…	d3viant0ne	drag0
1092	2016-10-14 16:08:32	Same, I'm also getting this error. For me its when I can trying to update angular to 2.1.0. But looks like @bfwg is getting this even with angular RC6 from the post above. Anyone have any thoughts on what might be causing this? Or how I can try to fix it on my end until a proper fix is in? _Update: Actually, I thought I was on 2.1.0 but in fact npm shrinkwrap forces it back down to RC6._	russelltrafford	bfwg
1092	2016-10-15 09:32:44	@russelltrafford https://github.com/AngularClass/angular2-webpack-starter/commit/899225d96caeb3aa666233b13aa2e0dc4f3f4abb should have fixed that	katallaxie	russelltrafford
1092	2016-10-17 16:02:30	@katallaxie thanks for the update, and removing shrinkwrap as per that commit you referenced should definitely fix the version change. But maybe a little too quick to close the issue. There seems to be nothing in that commit that fixes the issue described in the original post by @bfwg?	russelltrafford	katallaxie
1092	2016-10-17 16:02:30	@katallaxie thanks for the update, and removing shrinkwrap as per that commit you referenced should definitely fix the version change. But maybe a little too quick to close the issue. There seems to be nothing in that commit that fixes the issue described in the original post by @bfwg?	russelltrafford	bfwg
1091	2016-10-15 08:53:28	@dherges Some of the things suggested in style guides etc. are just taste.	katallaxie	dherges
1088	2016-10-07 09:02:57	@csailly Thank you! That help me.	AnatolyKovalenko	csailly
1087	2016-10-05 19:03:34	@cbeldacap Have a look in `webpack.dev.js`, set `METADATA.port` to whatever pleases you.	katallaxie	cbeldacap
1086	2016-10-05 19:05:18	@zh-wowtv You could do so. Have look at https://github.com/katallaxie/generator-angular2-ts You can use Babel for any of the JS features (ES6/7) provided by TypeScript. And you could use Flow for anything else. However, I highly recommend to learn TypeScript or Flow.	katallaxie	zh-wowtv
1082	2016-10-04 03:29:48	Thanks for your answer @dweitz43. What's the branch specifically for material integration?	rafaelss95	dweitz43
1082	2016-10-06 21:27:00	@karcheng you could pull from the material2 branch of my fork https://github.com/dweitz43/angular2-webpack-starter/tree/material2	dweitz43	karcheng
1082	2016-10-12 12:29:28	@vetik32 unfortunately i did as it had become very out of date with the master branch since the pull request had not been merged since it was created two weeks ago. i am not so sure why they might be reluctant to merge the pull requests, however i suppose i could just continue to keep the branch up to date on my fork without creating pull requests if there is enough interest.	dweitz43	vetik32
1082	2016-10-27 01:55:28	Closing this one. The material2 branch, although out of date is sufficient to add material2 to the advanced seed as is @dweitz43's fork.	d3viant0ne	dweitz43
1081	2016-12-02 18:19:18	hi @keryhu I'm getting the same issue. how did you resolve this?	lhammond	keryhu
1075	2016-10-04 14:32:25	@nekkon, thanks for pointing out the other issue -- I'll close this one as the problem is exactly the same as described there. Using the suggestion on #1056 issue worked for me: `"webpack-dev-server": ">=2.1.0-beta.6"` seems to break the `useHash: false` option.	tr11	nekkon
1067	2016-12-30 08:02:36	@aavelyn Did you find solution?	Sri276286	aavelyn
1066	2016-10-11 15:21:19	@michaeljota the changes not related to material are to bring the branch up to date with the master branch. with that said, this pr is probably out of date by now as there have been more changes made to the master branch	dweitz43	michaeljota
1059	2016-10-27 01:23:42	As @dweitz43 pointed out, material2 branch needs work before any versions are updated. I'm going to nuke the branch, recreate it & then add Material2 as a single commit in a way that makes the maintenance a bit less cumbersome.	d3viant0ne	dweitz43
1058	2016-09-29 08:13:38	@hassanqaiser, have you solved this problem?	dyh333	hassanqaiser
1058	2016-09-29 11:14:11	@dyh333 , not yet, you need this feature as well? tried hard but remained unlucky..... kind of giving up for now	hassanqaiser	dyh333
1057	2016-09-26 21:55:03	@aavelyn , @DanielMcAssey take a look at `npm-shrinkwrap.json` - rc6 is in there.	andrewdacenko	aavelyn
1057	2016-09-26 21:55:03	@aavelyn , @DanielMcAssey take a look at `npm-shrinkwrap.json` - rc6 is in there.	andrewdacenko	DanielMcAssey
1056	2016-09-27 08:22:21	@zigzag95 changing `RouterModule.forRoot(ROUTES, { useHash: true }),` to `RouterModule.forRoot(ROUTES)` did not solve my problem	fmoessle	zigzag95
1056	2016-09-27 09:31:11	Tried the same fix as @fmoessle and updating to the latest Node v6.6.0, still not working.	DanielMcAssey	fmoessle
1056	2016-09-29 08:04:16	@fmoessle that fix worked for me. Thanks	DanielMcAssey	fmoessle
1055	2016-10-27 01:29:14	@benyitzhaki - This type of information is valuable & should be in a readme / docker.md. Given the situational nature of Docker, it's not something I would merge into a starter repo. We would on the other hand certainly appreciate a doc covering your proposed Docker Stack configuration as a starting point for those that are new to Docker	d3viant0ne	benyitzhaki
1049	2016-09-26 09:36:33	@harunurhan you remove @types/corejs,will lead to WebStrom display error.because i use webstrom	Loongle	harunurhan
1041	2016-09-28 11:38:00	Information: alpha.9 is realased @kodeine could you update PR to newest version?	MateuszG	kodeine
1041	2016-09-28 13:07:09	@MateuszG i can look at this	dweitz43	MateuszG
1036	2016-09-22 04:17:30	@lili21 could i see your pakage.json file??	mshahin364	lili21
1036	2016-09-22 04:37:31	@lili21 plesase run this commands npm uninstall webpack --save-dev npm install webpack@2.1.0-beta.21 --save-dev npm uninstall "@types/selenium-webdriver" --save-dev npm install "@types/selenium-webdriver@2.44.26" --save-dev	mshahin364	lili21
1036	2016-09-22 06:27:24	@lili21 "webpack": "^2.1.0-beta.21", remove the ^ from all webpack dependencies , then it works cool , coz your webpack is updated to latest beta version , they changed a lot in configuring that	niyazhussain	lili21
1036	2016-09-22 06:39:56	@mshahin364 thanks, It works.	lili21	mshahin364
1036	2016-09-22 12:31:44	@mshahin364 It works, thanks.	IsaacBei	mshahin364
1036	2016-09-22 18:31:06	We get some similar errors related to Webpack on Linux Ubuntu 14.04 upon executing npm start. There is no error on Windows however. Any idea what could be wrong? Update: Thanks to @mshahin364 It worked for us after executing these commands	metacoding	mshahin364
1036	2016-11-23 12:53:10	@AshishkrMishra I loaded beta.22 to fix several of these issues. Evidently they returned with beta.23, and there is other breakage in beta.27	mark0978	AshishkrMishra
1034	2016-09-24 00:31:33	@Chiholiu - I have normally faced this issue if I have messed up something with my webpack configuration file. If you have changed anything in there, It will be good idea to compare against this see config files. Also, Did you install webpack dev server? `npm install -g typings webpack-dev-server rimraf webpack`	gaurav2887	Chiholiu
1034	2016-09-26 16:00:20	@Chiholiu - If you take a look at your logs you have older version of node : npm ERR! node v4.5.0 npm ERR! npm v2.15.9 where as you need node > 5 and npm > 3 for this project as mentioned in ReadMe.	gaurav2887	Chiholiu
1031	2016-09-22 04:39:23	@kislovskij Thanks, solved my problem.	mshahin364	kislovskij
1030	2016-09-21 09:18:59	@charlieschen I am encountering the same issue with npm start	799956381	charlieschen
1029	2016-09-23 08:45:00	@b4nt0 I highly recommend to use [NVM](https://github.com/creationix/nvm) and use an `.nvmrc`.	katallaxie	b4nt0
1029	2016-09-23 09:05:13	@willypuzzle 🍒	katallaxie	willypuzzle
1024	2016-10-25 15:34:20	@DeeM297 : It was an issue with my tsconfig.json , "emitDecoratorMetadata" was set to false, it should be true to make it work	sreejith-m-sreedharan	DeeM297
1023	2016-09-20 18:55:27	@arifhussain353 I fixed the problem by removing my node_modules install, then changing the Webpack dependencies in package.json to: `"webpack": "2.1.0-beta.22",` `"webpack-dev-middleware": "^1.8.1",` `"webpack-dev-server": "2.1.0-beta.4",` Then `npm start` and everything works.	jwuliger	arifhussain353
1023	2016-09-20 19:24:25	@jwuliger Hi, Thank you very much it solved my problem :) :+1:	arifhussain353	jwuliger
1019	2016-09-20 02:29:01	@kodeine looks like something broke with `webpack@2.1.0-beta.23`. Haven't dug into the issue yet but downgrading to `2.1.0-beta.22` got me past the error.	scottopherson	kodeine
1019	2016-09-20 02:30:08	@scottopherson yeah i downgraded to beta22 as well and it works.	kodeine	scottopherson
1019	2016-09-20 18:04:20	@lgarro You'll likely encounter the issue locally if you run `npm update`. Try pinning webpack to a specific version (e.g. `"webpack": "2.1.0-beta.21"`).	matthewsorenson-tr	lgarro
1019	2016-09-20 18:22:47	That worked @matthewsorenson-tr thanks	lgarro	matthewsorenson-tr
1019	2016-09-21 01:39:09	@gaurav2887 Update the webpack.*.js files to match the new format. There is a migration example at the end of the beta.23 release notes that may help with that: https://github.com/webpack/webpack/releases	matthewsorenson-tr	gaurav2887
1016	2016-11-09 18:11:58	Thanks, @erlopezh! Your configuration worked for me (had the same problem as @baonguyenyam). The result is that webpack now places the expected style rules (output from my less compiler) in a style tag in the head element of my document.	itslikegood	baonguyenyam
1016	2016-11-09 18:11:58	Thanks, @erlopezh! Your configuration worked for me (had the same problem as @baonguyenyam). The result is that webpack now places the expected style rules (output from my less compiler) in a style tag in the head element of my document.	itslikegood	erlopezh
1012	2016-09-20 05:45:24	Hi @niveo We (at Vaadin) are just updating the angular2-polymer module docs to work better with webpack. https://github.com/vaadin/angular2-polymer/pull/88 Will be soon published in https://vaadin.com/docs/-/part/elements/angular2-polymer/overview.html	samiheikki	niveo
1009	2016-09-16 08:26:50	Thanks @zbicin for your annotation. I have updated @angular/router to 3.0.0 stable version.	smorcuend	zbicin
1007	2016-10-18 18:03:55	@smith64fx Yep, they have done many things right. We can learn many things. We should try to reduce some of the complexity and bring in more features. As for the AoT support, you can see https://github.com/AngularClass/angular2-webpack-starter/tree/aot	katallaxie	smith64fx
1004	2016-09-16 20:38:08	@eamell - I am still on rc6 and I changed my configuration to RouterTestingModule and it still works. Thanks for the help as this will not break my tests when I will move to 2.0.0 I am doing it this way now. Is that correct?	gaurav2887	eamell
1004	2016-09-18 23:53:39	Hi @eamell, I tried importing RouterTestModule in my spec file but just end up getting another error. Error message I got: Cannot read property 'root' of undefined. It looks like it was trying to evaluate: router.RouterState.root. Am I missing something here? Thanks!	randyangeles	eamell
1004	2016-09-19 12:40:28	Hi @randyangeles, If you are trying to setup routes you need to provide the routes in your import and unless I am mistaken importing RouterTestingModule takes care of mocking Router for you. You would need to do something like the following: You can then create routes to actual or mock components within your test. In my case the routing is really simple (I really only use routing to make it easy …	eamell	randyangeles
1004	2016-09-19 12:45:44	Hi @gaurav2887, Just saw your post. As I mentioned to @randyangeles, I don't think you should be mocking the router rather use the withRoutes function when importing RouterTestingModule. That way you can route to either your actual components or to mock components. My hope is that using this approach we will be less susceptible to framework changes going forward. Hope that helps!	eamell	randyangeles
1004	2016-09-19 12:45:44	Hi @gaurav2887, Just saw your post. As I mentioned to @randyangeles, I don't think you should be mocking the router rather use the withRoutes function when importing RouterTestingModule. That way you can route to either your actual components or to mock components. My hope is that using this approach we will be less susceptible to framework changes going forward. Hope that helps!	eamell	gaurav2887
1004	2016-09-20 17:45:32	Hi @eamell, Tried your approach and it worked! Going to leave what I did here to help someone down the road hopefully. Had to make the router public in AppComponent to be able to spy on it (not sure if that's best practice). Thanks for your help!	randyangeles	eamell
1004	2016-09-22 04:06:55	@eamell - Thanks. One of my test case is breaking with RouterTestingModule as following code do not set router url property value to 'help'. > spyOn(app.router, 'navigate'); > app.router.navigate(['/help']); I have a function which is using "this.router.url.indexOf(route) > 0" logic and I want to test that by mocking the url. router.navigate does not set the url property. How can mock router.url?	gaurav2887	eamell
1002	2016-09-28 22:38:24	@anselmhou do you have some sample code on the way to implement it.	lgarro	anselmhou
997	2016-09-14 16:40:29	@exk0730 - That was it.. It's working now with no errors.. Thanks a lot	gaurav2887	exk0730
993	2016-10-19 14:29:55	@Simon-Briggs Regarding the changes you suggest, could you clarify exactly where the files are that are supposed to be changed? Thanks!	Mellbourn	Simon-Briggs
993	2016-10-21 02:55:36	@Mellbourn If you're using WebPack to do your builds it'll be in the webpack config file under a section called plugins. For this repo the config file is in config/webpack.common.js	Simon-Briggs	Mellbourn
993	2016-10-21 17:12:12	@Simon-Briggs I'm using Angular-CLI, so there is no config folder.	Mellbourn	Simon-Briggs
993	2016-10-26 15:16:32	@Simon-Briggs Not sure what I'm doing wrong, but by adding your solution to my webpack.common.js, so I have: I still get: When running my tests...	georgeedwards	Simon-Briggs
993	2016-10-31 05:39:50	@georgeedwards Ah. You'll need to put the exact same code in your webpack.test.js plugins section as well.	Simon-Briggs	georgeedwards
993	2017-01-18 17:56:23	@d3viant0ne how is this no longer relevant? I'll be honest I'm not using angular2-webpack-starter but I am seeing this error and the plugin solution has worked well for me (though it seemed like a hack). Is this resolved in a better way now? I just pulled all the latest modules from npm.	adam-beck	d3viant0ne
993	2017-03-17 08:01:34	@d3viant0ne This seems still relevant. I'm getting this now, and its over 6 months since reported. This issue is caused by webpack being unhappy with dynamic imports. The Webpack team states that this is by design: https://github.com/webpack/webpack-dev-server/issues/212#issuecomment-242449586 Are the dynamic `System.import` calls (as called out above on lines 45 and 57) absolutely necessary? Hav…	dudewad	d3viant0ne
992	2016-11-14 12:44:36	As @Andrey-Pavlov said, it's a bug in TSLint, it had been reported. However, it only will be fixed in 4.0. So you can update using `npm install tslint@next` or remove the rule, cause the 3.x branch won't get the fix for this. My recommendation, if you use TypeScript 2.0.x you should upgrade, cause the 4.0 it's being update to this compiler.	michaeljota	Andrey-Pavlov
991	2016-11-23 11:36:34	The fix from @nikolaymatrosov hasn't work for me but, with the changes from @AlexYankee in the commit https://github.com/AlexYankee/angular2-hmr-loader/commit/b0063773301fab55403b320b209dbde30e930985 solves the problem.	wachri	nikolaymatrosov
984	2016-09-15 19:22:52	@regenrek thanks for the tips. But i still have some problems and don't know what's wrong with it I've tried to copy webpack.common.js for my project, but no luck. And [wiki article](https://github.com/AngularClass/angular2-webpack-starter/wiki/How-to-use-Bootstrap-4-and-Sass-%28and-jQuery%29) not doing right job anymore. That's why i proposed to make this pack with Bootstrap 4 ready with every u…	painhardcore	regenrek
982	2016-09-11 19:03:30	@zigzag95 thank you, my bad. This can be closed	Ovidiu-S	zigzag95
981	2016-09-23 08:57:59	@zigzag95 seems to be a case for the docs	katallaxie	zigzag95
981	2016-10-27 01:31:12	I agree with @katallaxie, this is something that should be documented and not added.	d3viant0ne	katallaxie
981	2016-10-31 17:45:23	@d3viant0ne Pat actually wanted this one in the Starter, see here: https://github.com/AngularClass/angular2-webpack-starter/issues/975	MarkPieszak	d3viant0ne
980	2016-09-11 12:33:03	aha. Yep, I was missing vendor for some reason in that last push. I updated baseUrl to be '.' in config/webpack.common.js, pushed again, and it now seems to be working! Yes! Thanks @i7326. :)	JimTheMan	i7326
968	2016-09-08 16:30:31	@asadsahi (1) From my experience it is, that most projects are not boilerplate projects, but need a high-level of customization and proprietary solutions. That's when the Starter becomes handy. Because it also captures many of these, either in the code, or in the `README.ME`. (2) That is automatically transform Component Metadata to `require`statements, to Hot Module Reloading, and have async com…	katallaxie	asadsahi
968	2016-09-11 08:38:29	@gdi2290 is that tool a surprise? Are we expecting an announcement like Angular 2 Team does? :) Really looking forward for DLL usage with webpack because one of [my project](https://github.com/asadsahi/AspNetCoreSpa) rebuilds in roughly 150-250 ms compared to angular2-webpack-starter takes roughly 1-1.5 seconds on same machine. That project uses DLL concept from webpack to skip vendor files. Cred…	asadsahi	gdi2290
968	2016-09-13 20:14:43	@rubenCodeforges I don't use windows	gdi2290	rubenCodeforges
968	2016-09-13 20:48:39	@asadsahi do you use windows ?	rubenCodeforges	asadsahi
968	2016-09-13 21:09:31	@rubenCodeforges yes I only use windows, is everything ok??? :)	asadsahi	rubenCodeforges
968	2016-09-13 21:17:57	@asadsahi just asking because youve mentioned dll , on unix we dont have them	rubenCodeforges	asadsahi
968	2016-09-13 21:24:38	@rubenCodeforges [dll ](http://webpack.github.io/docs/build-performance.html)is a concept in webpack too. This is to do with having more performance out of webpack.	asadsahi	rubenCodeforges
968	2016-09-23 16:55:36	@gdi2290 could you reply to this https://github.com/AngularClass/angular2-webpack-starter/issues/968#issuecomment-246180363 please? What's the current situation with this repo now that angular2 is out? Are you busy preparing for conferences or something? Could we do something to help coordinate effort of updating and tidying up this repo? I know it interests a lot of people. :) Thank you. cc @Dzm…	fxck	gdi2290
968	2016-09-30 18:49:15	Hello? @katallaxie @gdi2290	fxck	gdi2290
968	2016-09-30 18:49:15	Hello? @katallaxie @gdi2290	fxck	katallaxie
967	2016-09-08 18:02:20	That does make sense, instead of depending on that loader is best to rely on SystemJS to polyfill the `System.import` that JS is supposed to have in the future, basically getting ready for the future hoping some day we could drop the SystemJS library used to polyfill the import. @katallaxie Is that right?	luchillo17	katallaxie
967	2016-09-08 19:28:52	@mildful SystemJS wants to harvest the same mechanism as `System.import` will do. Dynamically load modules. They provide an API based on `Promise`, which is polyfilled, that emulates this of `System.import`. What SystemJS and Webpack do in addition, is to produce these modules. So, the goal of SystemJS is, to have `System.import` work today, in all browsers, and to have the modules produced.	katallaxie	mildful
965	2016-09-08 22:57:20	Thanks for the quick reply @IAMtheIAM	lgarro	IAMtheIAM
962	2016-09-15 10:58:22	Any link or reference to the mentioned issue? @Tre665	NKjoep	Tre665
962	2016-09-15 13:00:30	@NKjoep Sure, sorry that i forgot to link to it in the first place: https://github.com/Microsoft/vscode-chrome-debug/issues/224	Tre665	NKjoep
961	2017-01-15 18:36:24	Hi @naivefun , I spent some hours to finally find a solution, in case you, or others are still searching: Use `target: 'electron-renderer'` and thanks to https://github.com/visionmedia/debug/issues/301, change https://github.com/AngularClass/angular2-webpack-starter/blob/master/config/webpack.dev.js#L137 to: Should we open a PR for this ? (it applies only if you want to use electron/node)	G-Ray	naivefun
961	2017-02-23 23:29:04	@G-Ray 's suggestion did help, but it did not fully solve the problem (at least in my case). Still got: But I found a different solution: 1. change 'process.env.*' like @G-Ray suggested, but omit the part with `target: electron-renderer` 2. make electron importable like suggested by `Charles HETIER` this [stackoverflow](http://stackoverflow.com/questions/36286592/how-to-integrate-electron-ipcrend…	a-maldet	G-Ray
958	2016-09-20 13:29:20	@RDalziel i didn't find anything yet, but i didn't try the final version of angular. @a-pavlov-parc there is this temporarily soultion i mentioned above in https://github.com/AngularClass/angular2-webpack-starter/issues/958#issuecomment-244923326	emostafa	RDalziel
958	2016-09-20 13:29:20	@RDalziel i didn't find anything yet, but i didn't try the final version of angular. @a-pavlov-parc there is this temporarily soultion i mentioned above in https://github.com/AngularClass/angular2-webpack-starter/issues/958#issuecomment-244923326	emostafa	a-pavlov-parc
958	2016-11-01 18:02:27	@norhamizan Thank you very much . Removing all module.id's fixed the issue!. I used a theme I bought and it seems they had those left somewhere so i removed it and it **worked**!.	itayJoseph	norhamizan
951	2016-09-04 13:59:53	@codespicelabs That's not true. I've just migrated an app with material2 2.0.0-alpha.8-1 to RC6: https://github.com/Sirimangalo/meditation-plus-angular/pull/261	binarious	codespicelabs
951	2016-09-04 14:26:28	@binarious well then, will try to compare and figure out what's wrong with my configs and tool's versions. i've spent a lot of time trying to migrate. thx for your response	codespicelabs	binarious
951	2016-09-04 14:53:35	@codespicelabs Good luck :). Ping me on Gitter if you need help.	binarious	codespicelabs
945	2016-09-05 15:42:18	@zigzag95 it is normal that fsevents build fails on windows. Issue occurs because for some reason fsevents became required(before it was optional)	crchemist	zigzag95
945	2016-09-08 10:15:22	@zigzag95 I tried, no success	k-zakhariy	zigzag95
944	2016-09-01 17:40:08	@katallaxie there always seems to be a problem with `DedupePlugin`. I would leave a comment saying it doesn't work atm otherwise developers would be confused if they uncomment it	gdi2290	katallaxie
938	2016-08-31 19:53:20	Hey @HansS sorry we weren't more transparent and thanks for purchasing the Master Bundle. We have the courses on a new schedule that is not reflected on the website and the order might change up a bit. This is mostly due to fit Angular 2's release which is very soon and due to the recent changes in `2.0.0-rc.5`. We thought it would be better if we recreate the courses using the new approach after…	gdi2290	HansS
938	2016-10-19 17:01:44	Hi @gdi2290 - I also pre-ordered the Master Bundle. Any rough estimate when any of the courses will be available?	yshterev	gdi2290
937	2016-08-31 13:28:45	@katallaxie thank you! The problem with the react-native-renderer approach ist, that we lose the advantage of webpack. I really like this repository as a boilerplate for angular2 apps.	smith64fx	katallaxie
937	2016-09-01 18:35:54	@katallaxie thx for your second proposal. but isn't there anything to consider when using webpack?	smith64fx	katallaxie
935	2016-08-31 14:20:47	@rockers007 Make sure to to have the latest `package.json` rather than the one in https://github.com/AngularClass/angular2-webpack-starter/commit/8c20ade6294b5721eb8514880d526aafae87e2e1. Typescript version has to be exactly `2.0.0`	abdulhaq-e	rockers007
931	2017-01-23 13:36:14	@KhaledElAnsari I don't think any updates are needed for this, since if you want to use ES7 features on your code, you have to set the "lib" version in tsconfig.json (and tsconfig.webpack.json) to "es7". So I can't see any issues on Angular2 webpack starter or Angular2 itself regarding this. Just set the library version you want, and you are good to go. This issue should be closed, or maybe the d…	rvalimaki	KhaledElAnsari
930	2016-08-30 22:26:41	Thanks for the tip @mdkholy - It would be nice to continue having TS compile to ES5 though.	jshamley	mdkholy
930	2016-09-14 07:20:56	@jshamley How was this issue solved? I'm getting it in my own projects as well, and I'm curious how to fix it.	mterwoord	jshamley
930	2016-11-16 11:23:20	@tmakin I can't thank you enough. I've been tearing my hair out for days trying to fix this issue. Such a tiny changed solved everything! THANK YOU!	baylf2000	tmakin
927	2016-08-30 07:24:08	@katallaxie i tryed,it work! but how to set dom class for jquery dynamic added dom?	keyiis	katallaxie
927	2016-09-08 22:00:13	@katallaxie thx so much 💃	smith64fx	katallaxie
926	2016-09-07 09:18:36	If u use VS Code try change path to project from c:\[path to angular2-webpack-starter] to C:\[path to angular2-webpack-starter] in @dyh333 case fix: `e:\GitHub\angular2-webpack-starter> cd E:\GitHub\angular2-webpack-starter` `npm start` in your terminal or cli	Junik	dyh333
926	2016-09-09 03:02:23	/\ this is an OS (windows) problem. Please see the solution above via @Junik	gdi2290	Junik
926	2016-09-09 05:55:42	@gdi2290 well, there are lots of us...	alvipeo	gdi2290
926	2016-10-31 14:52:10	@Junik this fix didn't work for me as my path was already set with an upper case drive letter. Is the casing in the path critical as well? I have mixed case in the folders of the path to my project directory. e.g. C:\Projects\Angular2\Blah\MyProject	buddyackerman	Junik
926	2016-11-18 16:36:47	@buddyackerman I just ran into this on one of my machines and realized I was using Node 6.4, I upgraded to 7.1 and the issues went away, could of been the way I was doing the directory as well, but I believe this has been fixed on the Node end (see https://github.com/nodejs/node/issues/6624)	MarkPieszak	buddyackerman
926	2017-02-28 03:13:29	@Babazon For me I had capitalized Radium like this: `import Radium from 'Radium'` when I should have imported it like this: `import Radium from 'radium'` The error went away.	protoEvangelion	Babazon
924	2016-08-29 19:05:07	@jshamley True. Thank you. bootstrap-grid.scss looks better. But you need still manually import the scss files right? Where do you import the scss - in every component where you need the mixins or globally (maybe in app.styles?) Regards	regenrek	jshamley
924	2016-08-29 19:07:17	@regenrek I have been importing them per component SCSS file. I have only needed those mixins a couple times so far so I didn't take the time to import globally.	jshamley	regenrek
924	2016-08-29 19:22:18	@katallaxie That would be great but I'll get `Cannot find module "~bootstrap/scss/bootstrap-grid.scss"` EDIT: y I know its offtopic but I'm looking for some best practice scenario with this repo. Thought mixins would get injected automatically if we need them	regenrek	katallaxie
924	2016-08-29 19:27:11	@regenrek check the path, this was just an example. https://github.com/jtangelder/sass-loader#imports Also `includePaths` provides `node-sass` with a hint to resolve the `imports`. https://github.com/sass/node-sass#includepaths It is difficult to maintain mixins, as the the sass files are processed on the file entry. You could have something like a `facade.scss` that you could simply share.	katallaxie	regenrek
924	2016-08-29 19:40:15	@katallaxie yes. tried to include it in the home.component.ts. Works so far. home.style.scss `@import "~bootstrap/scss/bootstrap-grid.scss";`	regenrek	katallaxie
924	2016-09-02 17:07:24	@regenrek have you seen https://ng-bootstrap.github.io/ ? It uses the latest RC.6 and it possible just to import one like any other new ngModules ps: IMO ng-bootstrap is the subject for some new webpack-starter branch of this repo ?	codespicelabs	regenrek
924	2016-09-03 07:14:44	I think should be sufficient to have this as a practice in the `README`. @regenrek could you do that and do a PR?	katallaxie	regenrek
921	2016-08-29 18:55:40	@orlov-vo : Do you have this component declared in both the modules?. If you just declare in AppModule then you don't have to declare it again in AsyncModule . It will be available for the entire app.	gaurav2887	orlov-vo
915	2016-08-29 05:50:38	@gdi2290 thanks a lot!	dweitz43	gdi2290
912	2016-08-27 18:49:28	@dweitz43 thank you i'll try your repo for now.	kodeine	dweitz43
912	2016-08-27 19:13:52	@dweitz43 your branch run without errors so far =) btw do you know any material2 form app or something i can quickly use to make a signup form?	kodeine	dweitz43
912	2016-08-27 19:38:25	@kodeine indeed it appears that everything functions correctly in development mode...running the application in production mode is where i experience the issues. so if you just need for dev, i think it works. as far as a material2 form app or something, i am not really sure, i havent done too much with that using rc.5 yet. i think the best idea would be to check out the official angular docs on f…	dweitz43	kodeine
912	2016-08-28 05:52:51	@ajitsonlion indeed there is apparently a bug in rc.5 that can cause the build to crash, and setting mangle to false can fix that. The pr I submitted includes this	dweitz43	ajitsonlion
912	2016-09-21 05:12:21	@msegers i agree with you, a lot has been changed in master but material2 branch has been neglected. maybe we need contributors who could keep material2 branch up to date?	kodeine	msegers
912	2016-09-21 06:21:21	@dweitz43 thanks a lot for all your efforts! much appreciated!	kodeine	dweitz43
910	2016-10-30 09:45:34	What's missing @katallaxie ?	fxck	katallaxie
910	2016-10-31 11:18:11	There's a problem with those DLLs @katallaxie, when you have a vendor script that extends something like rxjs Subject(like @ngrx/store), and you don't put it inside the "rxjs" dll array, none of the added operators are gonna work on it. Perhaps it's just a naming / documentation problem though.	fxck	katallaxie
910	2016-10-31 11:48:05	@fxck that's a feature 😄 . yep, but that is how it works, because all `deps` are then linked	katallaxie	fxck
910	2016-10-31 19:25:33	@fxck you could simply move everything to `vendor`, if you like.	katallaxie	fxck
908	2016-09-08 15:24:23	@rodrigoarantes I tried adding `export default class AppModule` to this file at https://github.com/AngularClass/angular2-webpack-starter/blob/5324ba628bc05a8b0b932d6214f7f89c755094d8/src/app/app.module.ts#L56, but now it gives typescript error	IAMtheIAM	rodrigoarantes
908	2016-09-24 19:00:02	@zigzag95 You are correct, but is there any solution how to get it working with a index.ts file?	StefanRKarlsson	zigzag95
908	2016-10-03 16:43:44	@jussikinnula Thanks man, your repo helped my diagnose what was wrong with mine. Turns out that `angular2-template-loader` cannot understand line comments inside of the routes object. During testing, I had a lot of variations commented out on one of my sub module routes, like this: But that gives many errors. Just by removing the line comments, it fixed it: That was tricky to diagnose. The second…	IAMtheIAM	jussikinnula
901	2016-08-27 03:58:21	@egervari can you make a pull-request?	gdi2290	egervari
901	2016-08-29 03:33:22	@egervari Thanks a lot for your patch, works fine for me!	uweDuesing	egervari
889	2016-08-26 20:26:32	@StefH it is just the code in the [app.routes.ts](https://github.com/AngularClass/angular2-webpack-starter/blob/817ea488f6edb7f271728487d873dead72efd8b8/src/app/app.routes.ts) file @gdi2290 Your updated fork fixed the problem. Thanks.	IAMtheIAM	gdi2290
889	2016-08-26 20:26:32	@StefH it is just the code in the [app.routes.ts](https://github.com/AngularClass/angular2-webpack-starter/blob/817ea488f6edb7f271728487d873dead72efd8b8/src/app/app.routes.ts) file @gdi2290 Your updated fork fixed the problem. Thanks.	IAMtheIAM	StefH
887	2016-11-09 09:42:53	@IAMtheIAM how do you configure webpack in order to loading these CSS files to index?	gilhanan	IAMtheIAM
887	2016-11-09 14:41:38	@gilhanan See my post above. You just require() them as I have shown in your vendors.ts file, then in your index.html you add the vendors.ts script as a normal `<script src="vendors.ts" type="text/javascript">` tag before the closing </body> tag.	IAMtheIAM	gilhanan
887	2017-03-10 13:53:33	@StefH did you manage to integrate with PrimeNG?	evgd	StefH
887	2017-03-10 16:49:36	@evgd I tried to merge the latest changes into my branch, however there are too many PR + changes, so I decided to fork this project again and add my PrimeNG stuff to it. However, now I'm stuck at some errors like: `Error: Unexpected value 'CategoryGridODataComponent' declared by the module 'CarModule'` The code is located at : https://github.com/StefH/angular2-webpack-starter/tree/_stef_dev Mayb…	StefH	evgd
885	2016-09-06 18:45:59	@qdouble I downloaded your repo and got it to compile, excellent!. Only problem is, it doesn't work with any `require()` statements, like used in most webpack apps. When I try to get it working with require(my.template.html) inside a component, it just gives error: `Error: Error encountered resolving symbol values statically. Calling function 'require', function calls are not supported. Consider …	IAMtheIAM	qdouble
885	2016-09-06 19:10:37	@IAMtheIAM that's an AOT limitation. You can't use require on your styles or templates with offline compile. It should work fine with JIT. For your html and styles, use templateUrl and stylesUrls... they will be bundled properly because the starter is using the angular2-template-loader.	qdouble	IAMtheIAM
885	2016-09-27 05:42:27	@qdouble any updates on this ?	kodeine	qdouble
885	2016-09-27 06:53:28	@kodeine uh, my angular repo has grown and is working very well, but I'm not trying to say anything negative about this repo... my link is here: https://github.com/qdouble/angular2webpack2-starter address any issues there.	qdouble	kodeine
885	2016-10-12 10:08:21	@qdouble I think, you should make more production-ready config for webpack. I mean splitting different environments ti dedicated files. Now your webpack config is unsupportable and not ready to be usen in production.	vadimzham	qdouble
885	2016-10-12 12:59:34	@vadimzham I disagree, it's a matter of preference I suppose.	qdouble	vadimzham
885	2016-10-12 15:48:33	@qdouble Dedication configs on production/staging/development environments it's not just preference. It's necessity.	vadimzham	qdouble
885	2016-10-12 16:26:13	@vadimzham that's really just your opinion. There's no major difference between a production and development config that can't be solved with pushing in a few extra plugins or changing some settings based on variables. It's a design choice.	qdouble	vadimzham
885	2016-10-12 20:00:14	@vadimzham We are already using the webpack starter of @qdouble in production. Have a look at this sexy & fast website :-) https://secrets.schmid.digital It uses AoT and is ultra fast. The website is now about 4-5x faster than before! Thanks again to @qdouble . He does awesome work! :) Check out this webpack starter, if you can't wait longer to use AoT! https://github.com/qdouble/angular-webpack2…	smith64fx	qdouble
885	2016-10-12 20:00:14	@vadimzham We are already using the webpack starter of @qdouble in production. Have a look at this sexy & fast website :-) https://secrets.schmid.digital It uses AoT and is ultra fast. The website is now about 4-5x faster than before! Thanks again to @qdouble . He does awesome work! :) Check out this webpack starter, if you can't wait longer to use AoT! https://github.com/qdouble/angular-webpack2…	smith64fx	vadimzham
885	2016-10-12 23:18:55	@smith64fx yea, i have to use AOT on our website too. But looks like i will use angular-cli to do it. Also now i have problems with with several packages of AOT support. So, i have to wait several days(or fix it by myself).	vadimzham	smith64fx
885	2016-10-13 07:54:00	@vadimzham Yes not every package supports AoT yet. What i still don't really understand about Angular-cli: Is it a replacement or an extension for webpack? And in the future, what is the way to go? btw the webpackstarter from @qdouble also uses angular-cli for AoT: From the package.json file:	smith64fx	qdouble
885	2016-10-13 07:54:00	@vadimzham Yes not every package supports AoT yet. What i still don't really understand about Angular-cli: Is it a replacement or an extension for webpack? And in the future, what is the way to go? btw the webpackstarter from @qdouble also uses angular-cli for AoT: From the package.json file:	smith64fx	vadimzham
885	2016-10-13 09:27:02	@smith64fx angular-cli is webpack-based tool that help you to start clear project. It will have much less code than any of `angular2-webpack-starter` or `angular-webpack2-starter` projects. Also it will help you generating new components/modules/etc.	vadimzham	smith64fx
885	2016-10-15 09:24:35	@itrethan 🎱 No, it is definitely something to support. I hope to do something on that frontier soon.	katallaxie	itrethan
885	2016-10-18 18:05:05	@itrethan Have a look at this [Branch](https://github.com/AngularClass/angular2-webpack-starter/tree/aot). I have just adopted a few things. Do a `npm run aot && npm run build:aot` and then have `npm run server:prod` serve it.	katallaxie	itrethan
885	2016-10-19 18:25:19	@katallaxie Thanks, are you going to merge this with master or just leave the aot part in a separate branch?	itrethan	katallaxie
885	2016-10-19 18:28:16	@itrethan we will bring it to master, hopefully with ts and dll.	katallaxie	itrethan
885	2016-10-24 19:27:54	@itrethan Have a look at [V6](https://github.com/AngularClass/angular2-webpack-starter/tree/v6) it is a core version of the starter; fully typescript'd, with aot, and dll support. Though some things to still to work on, unit testing, `index.html` production.	katallaxie	itrethan
885	2016-10-24 22:33:37	@itrethan I still not get why you reference `ngc` in npm scripts. It is actually ever used? AFAIK, with **@ngtools/webpack** you don't need to leverage ngc itself directly. Am I missing something?	unsafecode	itrethan
885	2016-10-25 05:28:33	@Spittal ngtools/webpack is already there, you can find it in package.json and webpack.config.ts. What I was pointing out is whether ngc is still relevant, since the npm script "aot" is not called before "build:aot"	unsafecode	Spittal
885	2016-10-25 06:52:02	@unsafecode yep, its there, but not actually used. When I have time I will add this.	katallaxie	unsafecode
885	2016-10-25 09:03:35	@katallaxie No worries - was just curious to understand whether it was still meaningful, or not.	unsafecode	katallaxie
885	2016-10-25 11:43:57	@unsafecode I was actually not so sure if it is best to use the plugin. Using `ngc` makes things more transparent and results in less deps?! I would love to have everything as slim as possible. And (vs6)[https://github.com/AngularClass/angular2-webpack-starter/tree/v6] is what I have in mind for my projects. I think that further down the road it would be best to have the starter and some sort of …	katallaxie	unsafecode
885	2016-10-25 13:02:55	@katallaxie The problem with ngc is it cannot work easily work w/ Sass/Less and pre/post processing steps for HTML templates. AFAIK, it only works if all imported files are already on the filesystem when it runs, which is terribly against what webpack tries to do.	unsafecode	katallaxie
885	2016-10-25 13:43:24	@unsafecode 🎱 then join the force 🛩 and lets get this running.	katallaxie	unsafecode
885	2016-11-01 10:51:14	any progress @katallaxie @unsafecode ?	kjartanvalur	unsafecode
885	2016-11-01 10:51:14	any progress @katallaxie @unsafecode ?	kjartanvalur	katallaxie
885	2016-11-01 13:20:49	@kjartanvalur So far, my experimentation has been successful relying on [@ngtools/webpack](https://www.npmjs.com/package/@ngtools/webpack). The repo has been updated with some documentation, but you can find a testing app hidden in their source code here https://github.com/angular/angular-cli/tree/master/tests/e2e/assets/webpack/test-app	unsafecode	kjartanvalur
885	2016-11-01 17:03:03	@kjartanvalur I'm effectively using [v6](https://github.com/AngularClass/angular2-webpack-starter/tree/v6) for production. I do not know what @gdi2290 plans are for further `dev`.	katallaxie	kjartanvalur
885	2016-11-01 17:04:29	@unsafecode we could pull [@ngtools/webpack](https://www.npmjs.com/package/@ngtools/webpack) in v6.	katallaxie	unsafecode
885	2016-11-01 18:30:28	@katallaxie That would be ideal for me, I am really interested in merging v6 into my production apps that use postcss to process styles, which currently isn't support by ngc.	Spittal	katallaxie
885	2016-11-01 18:59:07	@katallaxie can you use @ngtools and merge v6	gdi2290	katallaxie
885	2016-11-01 21:14:14	@gdi2290 @Spittal @qdouble @unsafecode working on `@ngtools/webpack`. I have pushed some things, more work to do. But help is always welcome.	katallaxie	unsafecode
885	2016-11-01 21:14:14	@gdi2290 @Spittal @qdouble @unsafecode working on `@ngtools/webpack`. I have pushed some things, more work to do. But help is always welcome.	katallaxie	gdi2290
885	2016-11-01 21:14:14	@gdi2290 @Spittal @qdouble @unsafecode working on `@ngtools/webpack`. I have pushed some things, more work to do. But help is always welcome.	katallaxie	qdouble
885	2016-11-01 21:14:14	@gdi2290 @Spittal @qdouble @unsafecode working on `@ngtools/webpack`. I have pushed some things, more work to do. But help is always welcome.	katallaxie	Spittal
885	2016-11-02 00:02:12	@katallaxie some game breakers for me are 1) ViewEncapsulation.None or Emulated break the build or cause styles not to import properly: https://github.com/angular/angular-cli/issues/2584 2) Nested types are often not properly resolved It's related to this TS bug https://github.com/Microsoft/TypeScript/issues/9944, however if I use my starter where I compile and build as two different processes, t…	qdouble	katallaxie
885	2016-11-02 17:22:18	@qdouble yep, there are some remaining issues. However, can we test `v6` and move it, or stop it?!	katallaxie	qdouble
885	2016-11-13 14:47:45	@paralin You're right, this workaround works - but it's actually counterintuitive. I really hope all this bugs are fixed soon, otherwise AoT will remain a mirage for non-trivial projects...	unsafecode	paralin
885	2016-11-13 15:58:45	@unsafecode @paralin AoT uses static code analysis, so you must use `import` statements rather then `require` which are dynamic. There are some other issues with AoT.	katallaxie	unsafecode
885	2016-11-13 15:58:45	@unsafecode @paralin AoT uses static code analysis, so you must use `import` statements rather then `require` which are dynamic. There are some other issues with AoT.	katallaxie	paralin
885	2016-11-17 12:06:29	@paralin not fully, well that may be a workaround for ViewEncasuplation.None, it's not a good workaround for Emulated. Seems it may be a while before it's worth using ngtools when you can just avoid a bunch of the bugs by just compiling with ngc as a separate process.	qdouble	paralin
885	2016-11-24 16:50:04	@jskrzypek looks promising, try it? :)	paralin	jskrzypek
885	2016-11-24 23:51:12	Agree with @qdouble here. As it stands right now, I'm loving AoT but I have implemented it professionally in a similar fashion to Anthony, separate tasks executed explicitly. @ngtools/webpack has some outstanding issues that are blocking it's usefulness. Small implementation details aside, the only really viable way to get AoT working in a meaningful way would be the route @qdouble took. Kind of …	d3viant0ne	qdouble
885	2016-12-16 13:32:08	@katallaxie @d3viant0ne https://github.com/angular/angular-cli/pull/3583 and https://github.com/angular/angular-cli/issues/2584 is fixed as well, so I guess v6 should be more or less ready now?	fxck	katallaxie
885	2016-12-16 13:32:08	@katallaxie @d3viant0ne https://github.com/angular/angular-cli/pull/3583 and https://github.com/angular/angular-cli/issues/2584 is fixed as well, so I guess v6 should be more or less ready now?	fxck	d3viant0ne
885	2016-12-28 00:19:13	@colinskow @d3viant0ne Did you get SCSS to compile with it? From what I see no /: Let me know if you don't I have a solution I'm running with.	shlomiassaf	d3viant0ne
885	2016-12-28 00:19:13	@colinskow @d3viant0ne Did you get SCSS to compile with it? From what I see no /: Let me know if you don't I have a solution I'm running with.	shlomiassaf	colinskow
885	2016-12-28 22:11:30	@colinskow That's not only for SCSS, that's for all resource. CSS, LESS, SCSS or whatever, they don't go through the loader chain. Development output might not be the same as AOT. I will post a PR soon with suggestion.	shlomiassaf	colinskow
885	2017-01-02 08:01:35	Is there any issue for that V6 branch? While AOT is a nice step forwards, this starter is still obsolete without DLLs and other stuff. @katallaxie @gdi2290 @d3viant0ne ?	fxck	gdi2290
885	2017-01-02 08:01:35	Is there any issue for that V6 branch? While AOT is a nice step forwards, this starter is still obsolete without DLLs and other stuff. @katallaxie @gdi2290 @d3viant0ne ?	fxck	katallaxie
885	2017-01-02 08:01:35	Is there any issue for that V6 branch? While AOT is a nice step forwards, this starter is still obsolete without DLLs and other stuff. @katallaxie @gdi2290 @d3viant0ne ?	fxck	d3viant0ne
885	2017-01-06 20:43:48	@fxck #1341	colinskow	fxck
885	2017-01-06 21:00:16	@fxck - Obsolete without a development experience only improvement? How about you open a pull request for whatever `other stuff` is and contribute more than tripe comments? That includes the earlier version of the above comment where you threaten to go somewhere else.	d3viant0ne	fxck
885	2017-01-06 21:29:17	@d3viant0ne say what, I'm not sure what the earlier version of that comment was, but I've long since had to move to @qdouble's starter, so I doubt I was threatening **_I_** was gonna go anywhere. I've been advocating this starter over others for a long time and was closely following the V6 branch(which was blocked by ngtools issues at the time) which I found superior to what I'm using(as it's bas…	fxck	qdouble
885	2017-01-06 21:29:17	@d3viant0ne say what, I'm not sure what the earlier version of that comment was, but I've long since had to move to @qdouble's starter, so I doubt I was threatening **_I_** was gonna go anywhere. I've been advocating this starter over others for a long time and was closely following the V6 branch(which was blocked by ngtools issues at the time) which I found superior to what I'm using(as it's bas…	fxck	d3viant0ne
885	2017-01-07 02:40:38	@fxck You are 1 of many, you want DLL, thats cool... Who said it's good for everyone...	shlomiassaf	fxck
885	2017-01-07 06:47:37	@shlomiassaf cutting development build time in half with no other side effects is good for everyone.	colinskow	shlomiassaf
885	2017-01-07 07:21:12	@shlomiassaf geez, DLLs are not even the point. The point was that there is a branch of **_THIS_** repo that already has both AOT and DLLs, is utilising @ngtools/webpack, is written a way more modern way, with all the configs being typesafe and written in typescript and all the while @AngularClass [team members](https://github.com/AngularClass/angular2-webpack-starter/issues/1330#issuecomment-270…	fxck	shlomiassaf
885	2017-01-10 12:40:00	@fxck it looks nice but the checker in my terminal keep saying and thus I cannot run `yarn run compile`	dttung-mario	fxck
885	2017-01-10 12:46:29	Oh thank you very much, it works just fine now @fxck !!	dttung-mario	fxck
885	2017-01-10 16:53:09	@fxck There is a branch with those but the fact that we waited led to better implementation :) The current setup with AOT is better then `@ngtools`, this is until they catch up then we move back. The router loader is solid, with AOT and absolute/alias path support. We should have proper DLL integration without boilerplate in a day or two... Patience :)	shlomiassaf	fxck
877	2016-08-22 12:26:20	@gdi2290 what's the ETA on the move?	fristys	gdi2290
867	2016-09-01 00:14:36	@orizens can you make a PR explaining this for users who have problems with @types	gdi2290	orizens
867	2016-09-01 07:01:57	@gdi2290 sure. should I add it to Readme.md?	orizens	gdi2290
862	2016-08-17 13:17:48	@vesteraas What version of `zone.js` do you have installed? Could you try locking the dependency to version 0.6.12?	mhheise	vesteraas
862	2016-08-17 13:21:41	@mhheise Locking to zone.js@0.6.12 solved the problem.	vesteraas	mhheise
862	2016-08-30 01:39:00	@gtsopour check out the merged PR above, this reorder of the import should have solved the issue and you're good to upgrade to zone.js@0.6.17	yuanfeiz	gtsopour
849	2016-10-27 01:25:33	@zigzag95 - material2 branch needs work before any versions are updated. I'm going to nuke the branch, recreate it & then add Material2 as a single commit in a way that makes the maintenance a bit less cumbersome.	d3viant0ne	zigzag95
845	2016-08-23 06:56:39	@jiverson ok,Your operation is feasible.Problem has been solved.	Loongle	jiverson
843	2016-08-10 02:48:30	@shahmirn are they public deps on github? if so can you give me a link to the repo. You would use a loader to rewrite it and remove the `moduleId` but I need to create it.	gdi2290	shahmirn
843	2016-08-10 04:56:33	@mhamel06 @shahmirn ok fixed via https://github.com/AngularClass/angular2-seed/commit/84aacc18682bbe38631cd3c457d9e90944d6fd0e	gdi2290	shahmirn
843	2016-08-10 04:56:33	@mhamel06 @shahmirn ok fixed via https://github.com/AngularClass/angular2-seed/commit/84aacc18682bbe38631cd3c457d9e90944d6fd0e	gdi2290	mhamel06
843	2016-08-10 06:48:23	when rc5 will be updated in this project? @gdi2290 thank you	syoubaku	gdi2290
843	2016-08-11 09:12:21	@gdi2290 the seed repo uses webpack 2, is it planned to update this starter repo to webpak 2 as well?	snird	gdi2290
843	2016-08-12 09:04:58	Agree with @paralin , I also concern that if we're putting all the deps in one place, isn't it break the encapsulation of each component as they might depend on other libs that are not imported.	yuanfeiz	paralin
843	2016-08-13 19:07:45	@alvipeo, angular works fine with webpack 2... cli runs on webpack 2 and angular class also has another repo that is running webpack 2	qdouble	alvipeo
843	2016-08-13 19:12:46	@alvipeo I'm using it in my main project. What exactly do you think doesn't work right with it?	qdouble	alvipeo
843	2016-08-13 19:13:42	@alvipeo , this is an open source project, given to everyone here for free. No one has to "prove" anything to you, and there is a way to ask questions nicely. That said, the tone here is really harsh for some reason, so I just want to say thank you to @gdi2290 and everyone else at "angular class" for the awesome work here.	snird	gdi2290
843	2016-08-13 19:13:42	@alvipeo , this is an open source project, given to everyone here for free. No one has to "prove" anything to you, and there is a way to ask questions nicely. That said, the tone here is really harsh for some reason, so I just want to say thank you to @gdi2290 and everyone else at "angular class" for the awesome work here.	snird	alvipeo
843	2016-08-13 19:15:53	I had someone argue with me the other day that they were not going to fix a bug in their project that made it not work against Typescript 2.x because "it's bad practice to use pre-release software so im going to force people to use typescript 1.x to make the world a better place." Getting the same vibe here from @alvipeo . You use prerelease software when starting a new project because Typescript…	paralin	alvipeo
843	2016-08-13 19:24:48	@qdouble do u use cli?	DzmitryShylovich	qdouble
843	2016-08-13 19:34:02	@DzmitryShylovich I only demo cli... in my real project I just use a webpack build that's a hybrid of different seed projects that I've customized for my needs.	qdouble	DzmitryShylovich
843	2016-08-13 20:50:42	@alvipeo you're saying that but you're not pointing out what exactly works with webpack 1 that doesn't work with webpack 2? If it wasn't project ready, why would angular-cli be using it?	qdouble	alvipeo
843	2016-08-14 00:03:29	@gdi2290 I agree. I've read everything I could on NgModule and I have a strong feeling we anticipate some big changes in this area ;) It's not polished least to say.	alvipeo	gdi2290
843	2016-08-16 14:16:52	@BeanoKing I also have a prod app on this. I'd say stay with what you have for now. The NgModule stuff will be resolved / tweaked by the next RC. Same with Webpack 2. @MacBaird The problem is the hot loading stuff / Angular Universal (server side rendering) is not really compatible with the new NgModule requirements (list all the dependencies at module creation time). We're trying to work it out …	paralin	MacBaird
843	2016-08-16 14:16:52	@BeanoKing I also have a prod app on this. I'd say stay with what you have for now. The NgModule stuff will be resolved / tweaked by the next RC. Same with Webpack 2. @MacBaird The problem is the hot loading stuff / Angular Universal (server side rendering) is not really compatible with the new NgModule requirements (list all the dependencies at module creation time). We're trying to work it out …	paralin	BeanoKing
843	2016-08-16 14:17:26	I have a feeling @gdi2290 is waiting for rc.6 because he knows about some breaking changes we don't... or he could just be busy with actual work. 😊 Either way I'm hesitant to update my apps until I see how's rc.5 handled in this repo.	fxck	gdi2290
843	2016-08-19 00:37:20	@alvipeo Fwiw, I'm using Webpack2, Typescript2, Angular2 RC5 in a 150+ components, 10 ngModules site that we'll release to business customers very soon. It works very well and I'm (after initial depressive thoughts) very happy about the ngModules stuff. It makes it so much nicer and easier to structure larger projects into different parts. I haven't implemented AoT compilation yet though. As for …	spock123	alvipeo
843	2016-08-19 01:32:54	@spock123 Glad to hear that! Do you have a repo to share? RC6 will also bring testing back which is a big deal to my projects personally. And I'm really looking forward to it. I've learnt you can't be sure about things in programming :)	alvipeo	spock123
843	2016-08-19 01:36:25	Not right now I'm afraid.. but will try to do a hello-world version. Although testing have changed so much I've given up trying to implement that until ng final is released, haha. I've used Patrick's repos as inspiration so really not much different than they are now... Although a lot simpler due to lack of testing, code coverage etc... ;) On Thu, Aug 18, 2016, 22:33 Alex notifications@github.com…	spock123	spock123
843	2016-08-20 11:05:33	@FabioAntunes I work on business app with RC5 and HMR works pretty fine. Currently I'm about to make a PR with update to RC5.	redwhitelabel	FabioAntunes
843	2016-08-20 11:09:42	@redwhitelabel cool give a shout when your PR is ready so I can take a look, how to setup HMR	FabioAntunes	redwhitelabel
843	2016-08-20 11:15:57	@FabioAntunes sure mate ;)	redwhitelabel	FabioAntunes
843	2016-08-20 20:09:18	@alvipeo I have put together a rough version of what I use for my project: Angular2 RC5, WebPack2, Typescript 2, Angular2-Material It's basically a demo app for Angular-Material components It showcases how to do shared modules, module routing. I've provided a Docker-image so you don't have to install all those ugly global dependencies. The repo is inspired by this repo, but I've simplified things…	spock123	alvipeo
843	2016-08-20 21:29:15	@spock123 Thank you! I'm gonna try it. Meanwhile, RC.6 is 80% done... Hopefully, we'll get to 100% next week! Exciting!	alvipeo	spock123
843	2016-08-22 06:46:12	@gdi2290 I'm confused, are you not going to update this repo yourself? Are you waiting for something, or you want to leave it to the community? I mean there seem to be quite a few changes in the angular2-seed repo, not only rc5 and webpack2, is that the go-to starter repo from now on?	fxck	gdi2290
843	2016-08-22 22:00:36	@gdi2290 Thanks for sharing your plans, really appreciate what you and the rest of the members are doing here. You guys simplified my life a lot and I learned a lot from these repos. Keep up the good work.	FabioAntunes	gdi2290
843	2016-08-23 01:56:30	@gdi2290 thank you very much. I have successfully updated to RC5 .	syoubaku	gdi2290
843	2016-08-25 18:33:40	Great. What's next now @gdi2290? I wonder whether I should wait for that DLL stuff before I start refactoring everything..	fxck	gdi2290
843	2016-08-26 00:08:01	@gdi2290 great advanced work! I wonder if DLL's can be later on used for lazy routes/modules. In big apps it might be useful.	shlomiassaf	gdi2290
843	2016-09-01 21:12:37	@gdi2290 any update on those dlls? :)	fxck	gdi2290
840	2016-08-08 16:58:27	@scrapcupcake I go to localhost:3000 and get Connection broken error.	b0bi79	scrapcupcake
840	2016-08-08 17:02:17	@david1983 David, material2 this is older code branch. There's still used typings. In the latest version of the master branch that is already do not have.	b0bi79	david1983
840	2016-08-09 06:48:00	@sky-coding Thank you	b0bi79	sky-coding
829	2016-09-08 10:04:29	@paralin and example is here https://github.com/qdouble/angular2webpack2-starter/blob/master/src/app/app.routes.ts	qdouble	paralin
829	2016-09-08 13:53:47	@paralin Here's mine, just starting a showcase repo but routes are working: https://github.com/Luchillo/Luchillo-tech-showcase	luchillo17	paralin
812	2016-07-26 19:01:43	@abdulhaq-e thats also 2.0	vivdkool	abdulhaq-e
812	2016-07-27 04:46:52	@gdi2290 it solves the problem but can you please explain whats going on for my understanding.	vivdkool	gdi2290
812	2016-08-18 00:00:13	@gdi2290 I don't think tsconfig target pulls in typings, it's just for the compiler right? I'm not seeing this resolve the issue. Could something else be pulling type definitions? I keep running into these odd ball issues.	borysn	gdi2290
801	2016-07-22 18:27:43	what @abdulhaq-e said is correct. we're on ts 2.0 which can be installed via `npm run typescript@beta` that should fix your issue. feel free open another issue if you run into another one	gdi2290	abdulhaq-e
801	2016-10-05 03:39:36	@kaveh981 can you create a new issue	gdi2290	kaveh981
799	2016-07-21 21:20:20	Hi @abdulhaq-e - that's true - but I don't even run typedoc.. and I'm getting same errors even if I uninstall typedoc.. this is so weird	spock123	abdulhaq-e
796	2016-09-14 19:49:14	@vespertilian Perhaps you can submit a PR to solve this issue.	abdulhaq-e	vespertilian
796	2017-01-26 04:47:52	@abdulhaq-e how about being able to use inline sourcemaps in this case? for "karma-remap-coverage" reporter	bhamde	abdulhaq-e
780	2016-07-21 21:54:17	@lpalli remove `typings/` folder	gdi2290	lpalli
772	2017-01-16 00:45:17	@gdi2290 I had the same problem and i solved doing what you said. But when i am loading the page, the url automatically change to http:www.example.com/wp-content/themes/angular2-webpack-starter. How can fix this. Thanks :)	marsanla	gdi2290
772	2017-01-21 19:04:37	@marsanla not sure if this will help, but in your webpack.prod.js, in the output block, set And for example, in your img tags like <img [src]="angularclassLogo" width="25%">, use instead of do	dereklin	marsanla
770	2016-07-20 16:43:07	@Martaver - Nope I am not using the HMR. I am using npm run server:dev which is actually "webpack-dev-server --config config/webpack.dev.js --inline --progress --profile --colors --watch --display-error-details --display-cached --content-base src/" . I am sure this is because of web pack dev server running on node but not sure what is the solution for this.	gaurav2887	Martaver
761	2016-07-07 21:53:52	@niieani Very cool man, thanks. I'll definitely check this out, because learning webpack was quite the chore. Although, now that my configs are solid and stable, I'm curious how it can be of benefit. It does seem to have a bit of its own learning curve, but its flexibility looks quite nice.	IAMtheIAM	niieani
761	2016-07-14 16:12:10	@gdi2290 No problem, I appreciate you taking time to consider this :) Actually, `easy-webpack` doesn't need to be used in combination with the "magical", external config packages that you cite above: all the configs can be inlined, it can be used as a more advanced `webpack-merge`, which as I see, you already use. Aurelia is recommending either RequireJS via the aurelia-cli or Webpack. JSPM is st…	niieani	gdi2290
761	2016-07-14 16:51:11	@gdi2290 I'm pretty busy ATM, but I'll add it to my backlog. :)	niieani	gdi2290
759	2016-08-04 08:54:11	_headbang_ Thanks @Tragetaschen... You know what? I tried the file-loader and it failed because I set my loader to `file-loader`, with the '-loader' suffix like all the other loaders. I didn't notice it's actually just `file`. Have just confirmed that this solves the issue:. I've submitted a pull request https://github.com/AngularClass/angular2-webpack-starter/pull/830 that adds the loader to `we…	Martaver	Tragetaschen
759	2016-08-08 10:00:00	@Martaver Did you miss svg format in your pull request ?	maissani	Martaver
759	2016-08-09 08:15:33	I didn't think of it to be honest. I can add it and send another PR easily enough. Any other formats you think would be good to add and handle as files? On Mon, Aug 8, 2016 at 1:00 PM Mehdi Aïssani notifications@github.com wrote: > @Martaver https://github.com/Martaver Did you miss svg format in your > pull request ? > > — > You are receiving this because you were mentioned. > > Reply to this ema…	Martaver	Martaver
759	2016-08-22 17:49:13	Was looking into your issue, @xeor, and found that my fix, doesn't actually seem to fix anything. Near as I can tell, the issue went away when I switched to using root-relative background-image url(...)... with some mixup I attributed this to using the file-loader, but so far, it seems that even if I delete these loaders it works, as long as I'm using root-relative URLs. This relates to css-loade…	Martaver	xeor
759	2016-09-06 08:54:00	@Martaver thx! Workaround with /full/path/file.png works!	NagRock	Martaver
759	2016-09-20 00:18:21	@Martaver your workaround caused the error to go away but it did not load the background image. Any help would be appreciated. @zxx714 this did not work	sparachi	Martaver
759	2016-09-20 00:18:21	@Martaver your workaround caused the error to go away but it did not load the background image. Any help would be appreciated. @zxx714 this did not work	sparachi	zxx714
759	2016-09-28 23:39:02	@Martaver This worked for me when running a development build, but not a production build.	thescientist13	Martaver
755	2016-07-05 19:38:55	hi @gdi2290 do you have any opinion? I appreciate thanks.	georgi-kovachev	gdi2290
755	2016-07-05 22:19:51	hi @gdi2290 it works and when I debug 'let result=jwt_decode(jwt)' it actually calls the function from node_modules/jwt-decode. But I can't understand how it calls the node_modules function? Because "import 'jwt-decode'" in vendor will look up custom-typings file can you explain a little bit please?	georgi-kovachev	gdi2290
755	2016-07-06 13:38:24	@gdi2290 the code is working it shows the error around this code. import \* as jwt_decode from 'jwt-decode'; [default] /home/georgismall/Project/closetbox-new-admin/src/app/app.component.ts:11:29 Module '"jwt-decode"' resolves to a non-module entity and cannot be imported using this construct. But it works, any idea?	georgi-kovachev	gdi2290
755	2016-07-07 16:12:26	@georgi-kovachev can you update the type definitions to there needs to be a `namespace`	gdi2290	georgi-kovachev
746	2016-07-02 21:27:33	@ebeal I instaled them firstly) You think it will be ok to import bootstrap .css in vendors? Is it "Best Practice"?	AndersonDev	ebeal
746	2016-07-02 22:18:06	@ebeal I do the steps 1 to 1 as in guide. I have Import in vendor. Tomorrow I will include min.css and all. I just want to now is it necessary to worry about that?	AndersonDev	ebeal
740	2016-06-30 07:03:04	@gdi2290 Hi Patrick, I did not change anything in the config, however, I managed to get it working again. After disabling my components one by one, I found out that this particular import causes the error: `import {Subscription} from "rxjs/Rx";` Commenting this import resolves the issue. I wanted to do something like `this.subscription.unsubscribe()` on a component's `ngOnDestroy` where `this.sub…	borislemke	gdi2290
738	2016-06-30 16:01:44	@phiphou Adding `<router-outlet>` will avoid exception but that is something we don't expect. We want to keep it like So main route will have 2 children. In that case, `<router-outlet>` should be there in parent only. If we put it in "detail.component.ts", structure will result in something like this : @gdi2290 Thank you. Looking forward to hear updates.	dhrumil4u360	phiphou
738	2016-06-30 16:01:44	@phiphou Adding `<router-outlet>` will avoid exception but that is something we don't expect. We want to keep it like So main route will have 2 children. In that case, `<router-outlet>` should be there in parent only. If we put it in "detail.component.ts", structure will result in something like this : @gdi2290 Thank you. Looking forward to hear updates.	dhrumil4u360	gdi2290
738	2016-06-30 17:05:33	@dhrumil4u360 Sorry for the misunderstood, @gdi2290 's workaround should work.	phiphou	dhrumil4u360
738	2016-06-30 17:05:33	@dhrumil4u360 Sorry for the misunderstood, @gdi2290 's workaround should work.	phiphou	gdi2290
738	2016-07-11 09:28:45	@gdi2290 Thank you for work around. I am able to integrate work around successfully. Looking forward to permanent fix. May be, if possible, something in which we don't have to list all component level child routes at app.routes level. Thanks in advance :+1:	dhrumil4u360	gdi2290
737	2016-12-23 12:50:02	@FatihHyusein - There are more reasons why I can count why mobile performance would be bad, none of them have anything to do with the starter. Check you payload, check if something is blocking the main thread, yada yada yada. This really isn't the forum to discuss mobile performance as it's almost entirely specific to the implementation.	d3viant0ne	FatihHyusein
733	2016-06-28 01:38:08	@gdi2290 @sky-coding I have been working with @s-panferov in regards to catching new issues from the RC's. I haven't pulled down your changes @gdi2290 from when you added angular2-template-loader. I would also submit an issue to `awesome-typescript-loader` in regards to the `Invalid module name` error.	TheLarkInn	gdi2290
733	2016-06-28 01:38:08	@gdi2290 @sky-coding I have been working with @s-panferov in regards to catching new issues from the RC's. I haven't pulled down your changes @gdi2290 from when you added angular2-template-loader. I would also submit an issue to `awesome-typescript-loader` in regards to the `Invalid module name` error.	TheLarkInn	sky-coding
733	2016-06-28 01:51:20	@gdi2290 I believe version 0.17.0 of `awesome-typescript-loader` is the cause of the issue. I wouldn't think `angular2-template-loader` is involved since updating `awesome-typescript-loader` alone resolves the issue on master. There were build errors related to `angular2-template-loader` when I was fiddling with fixing f8698cf2ce16f4293987116910df6d42c8fd4f03, but I don't think they were related …	sky-coding	gdi2290
733	2016-06-28 02:39:40	Thanks for looking into this. Using 1.1.1 of `awesome-typescript-loader` also resolves my issue, and does not introduce the same errors as `2.0.0-rc.17`... so we'll be using 1.1.1 for the forseeable future. @TheLarkInn Another interesting bug I found is that including a space after `templateUrl`, e.g. `templateUrl : './home.template.html'` instead of `templateUrl: './home.template.html'` causes t…	sky-coding	TheLarkInn
730	2016-07-29 10:09:18	I tried @Settler solution to use `css-to-string-loader`. It works!	bergkampho	Settler
730	2016-11-18 01:12:12	^^ same, tried @Settler method. Worked	christoffer-Van	Settler
729	2016-06-29 18:18:42	@ebeal I had it working, but it was failing the ci builds when i created the pull request. upon further investigation i found that there was an existing issue where the official angular material peer dependencies for angular hadnt yet been updated to the latest RC. it looks like this issue may have been fixed a couple of days ago, so i can try it again today to see if the pr builds pass now.	dweitz43	ebeal
727	2016-06-24 13:02:20	I have this in my config side to side with the node configs in `config/webpack.common.js`: Which basically tells the sass compiler to search in those paths as well for the package you're looking, however the solution @sabbirrahman should be easier to set "and i guess maybe faster since you're explicitly saying sass loader that those imports are from node_modules", here's the docs related: https:/…	luchillo17	sabbirrahman
727	2016-06-24 17:11:03	Thanks alot guys, @sabbirrahman's solution worked for me.	MurhafSousli	sabbirrahman
725	2016-06-24 09:23:01	@abdulhaq-e Before I submit this issue I tried the solution around `fileGlob` but with no success.	borntorun	abdulhaq-e
720	2016-06-22 09:24:42	Hi @sabbirrahman Check the discussion about Angular-Universal here : #576 Cheers,	Marabyte	sabbirrahman
717	2016-06-21 21:32:02	@gdi2290 Works now (npm 3.8.7 on Windows)	unsafecode	gdi2290
716	2016-06-22 03:03:26	Yeah that fixed it, thanks for your incredible work as always @gdi2290 :+1:	datatypevoid	gdi2290
709	2016-06-22 20:09:37	@zloirock I experienced this bug too with Chrome and Angular rc.3. If I import 'core-js/es6/promise' the page doesn't load all the bindings. There are no errors in console at all. All others files in core-js/es6 folder can be imported without any issue. To reproduce it easly create a very basic project using webpack (you can clone my MEAN stack project) and into vendor.ts try to write "import 'co…	DavideViolante	zloirock
709	2016-07-18 08:35:20	@borisvasilenko learn some angular before start coding. If you need data from server best approach to use Http service from '@angular/http'. Because it has required change detection code. But if you really need to use async code that located outside of angular app, you need to wrap it with [NgZone.run(yourCode)](https://angular.io/docs/ts/latest/api/core/index/NgZone-class.html#!#run-anchor) or f…	UnsupportedCallbackException	borisvasilenko
706	2016-07-01 21:17:23	@gdi2290 thanks bro!	smith64fx	gdi2290
704	2016-06-21 09:24:04	Good job @gdi2290 :+1: Question about lazy loading implemenation. What is the role of provideWebpack function? Cannot find any documentation around how to implement lazy loading with new router. Can you point to any resource you come across? Thanks	asadsahi	gdi2290
704	2016-06-22 09:24:34	@gdi2290 Hi, great work 👍 I saw that you added the routes using `provideRouter`... I am wondering though how to use this for sub routes or whether it is currently possible at all as with router-deprecated the application RouteConfig could be applied via decorator to the main component and using `/...` for one route marks this route as parent for sub routes being applied to another component addin…	TobiasKrogh	gdi2290
702	2016-06-17 20:15:10	@wannadream I am using the new forms module in my app - it works beautifully. You really should spend an hour looking at the document - it might look "long", but that is because it describes both how forms work now - and how they work in the new module. It's much simpler and easy. Right now it's opt-in. From next RC you will have to choose and at some point it will become the default forms module…	spock123	wannadream
702	2016-07-25 10:02:11	This is what you need @wannadream : http://www.picnet.com.au/blogs/guido/post/2016/06/30/upgrading-to-angular-2-reactive-forms-rc3-new-forms/	lamari	wannadream
702	2016-10-07 16:59:15	@Apps-23 The page you were visiting is out of date. You need to take another look at the official doc: https://angular.io/docs/ts/latest/guide/forms.html. Form directive is deprecated, I think, which is replaced with FormModule.	wannadream	Apps-23
696	2016-06-16 08:51:19	@MurhafSousli Thanks for the response. I have looked at ng-bootstrap, and it seems great. However, I have a restriction which requires me to use standard bootstrap 3. As for jQuery, I have added it into the project using `typings` and also changed my import to the one you have suggested. But, I don't really need jQuery by itself, I just need to so that I can get Bootstrap 3 running. Which, unfort…	shahzad-0	MurhafSousli
696	2016-06-16 10:13:33	@MurhafSousli Thank you for the help.	shahzad-0	MurhafSousli
696	2016-06-22 13:39:29	@MurhafSousli Is there any way to include bootstrap css without using `@import` cdn? From step 1 we have bootstrap css in `/node_modules`, I'd rather use it than making a request. The font problem I will try to solve later. I tried using relative path: but it gives me HTTP 404:	gearlles	MurhafSousli
696	2016-06-22 13:44:42	@gearlles You are getting the 404 because `node_modules` doesn't get added to your `dist` folder. If you want to use the `bootstrap.css` file, then you can put it under `src/assets/css/` and in your css file you should be able to import it using `@import url('/assets/css/bootstrap.css')`.	shahzad-0	gearlles
696	2016-06-22 14:00:51	@shahzad-0 Thanks. But I think it's not a good idea, it's harder to maintain. Suppose I want to upgrade bootstrap version in the future, not everyone in the project would know that apart from `packages.json`, `/assets/css/bootstrap.css` should be modified. Note that this problem exists in the @MurhafSousli solution. Both `packages.json` and `app.css` should be modified.	gearlles	MurhafSousli
696	2016-06-22 14:00:51	@shahzad-0 Thanks. But I think it's not a good idea, it's harder to maintain. Suppose I want to upgrade bootstrap version in the future, not everyone in the project would know that apart from `packages.json`, `/assets/css/bootstrap.css` should be modified. Note that this problem exists in the @MurhafSousli solution. Both `packages.json` and `app.css` should be modified.	gearlles	shahzad-0
696	2016-06-22 14:05:40	@gearlles Yes, I agree. That's what I was trying to find out when I created the issue. But since importing the css into `vendors.js` didn't work, I'm not sure what else can be done. Please post a solution here when you find one.	shahzad-0	gearlles
696	2016-06-22 14:15:23	@shahzad-0 I will. Would you mind reopening your issue or I should create another issue to discuss this?	gearlles	shahzad-0
696	2016-06-22 15:46:03	@shahzad-0 I don't know your requirements, but I got Bootstrap 3 (sass) working based on #215. Please check if it works for you too. ## 1. Install dependencies **Note**: I'm not sure if all dependencies are indeed necessary. I used dependencies from #215 and added others to get it working for Bootstrap 3. ## 2. Configure Webpack Edit `webpack.common.js` to add new loaders and plugin. ### To add l…	gearlles	shahzad-0
696	2016-06-22 16:09:49	@gearlles I have a limitation of using `less`, so I don't think I can use the `bootstrap-loader`. But I #215 will probably resolve this issue for most people, who are able to use sass. And anyone who can't use the `bootstrap-loader`, the solution provided by @MurhafSousli should be enough (although your point of having to update the `package.json` and `app.css` files for updating bootstrap should…	shahzad-0	gearlles
696	2016-06-22 16:09:49	@gearlles I have a limitation of using `less`, so I don't think I can use the `bootstrap-loader`. But I #215 will probably resolve this issue for most people, who are able to use sass. And anyone who can't use the `bootstrap-loader`, the solution provided by @MurhafSousli should be enough (although your point of having to update the `package.json` and `app.css` files for updating bootstrap should…	shahzad-0	MurhafSousli
696	2016-06-23 00:29:16	@gearlles to import the style from `node_modules` from component: or from stylesheet `app.scss`: To get bootstrap glyphicons when importing it locally, the only workaround I found is to copy the fonts folder into assets and then override the fonts from your stylesheet `app.scss`, something like this:	MurhafSousli	gearlles
696	2016-06-27 08:48:39	@gearlles I did as you described, but still have Module parse error for those font files. How are you doing the import in your own scss file exactly?	harunurhan	gearlles
696	2016-06-27 13:49:32	@harunurhan I didn't import anything in my .scss. The second loader `{ test: /\.(woff2?|ttf|eot|svg)$/, loader: 'url?limit=10000' }` should handle font files. Perhaps the regex is wrong? Please try `{ test: /\.(woff|woff2|ttf|eot|svg)$/, loader: 'url?limit=10000' }`	gearlles	harunurhan
696	2016-06-27 15:20:41	@gearlles that doesn't work neither. I also tried using other loaders like file-loader but no luck 😢 Stack trace: https://gist.github.com/harunurhan/8eefd35c9f4e7390b38625e9a161b2ae	harunurhan	gearlles
696	2016-06-27 15:32:18	@phiphou Thanks for help but still same errors!	harunurhan	phiphou
696	2016-06-27 18:23:59	@harunurhan Did you correctly set up the `sassLoader`? Here is what I use for [Foundation](http://foundation.zurb.com/sites.html), should be a solution for BootStrap too :	phiphou	harunurhan
696	2016-06-27 21:14:57	@phiphou I haven't done this, but adding didn't solve it. I think problem isn't because of sass-loader but others (`eof, tff, woff, woff2, svg`)	harunurhan	phiphou
696	2016-06-27 23:20:44	@harunurhan I just tried using fonts and they work. Please check https://github.com/gearlles/angular2-webpack-starter Looking at your stacktrace, your edited `webpack-dev-server.js`. Are you sure this is the right place?	gearlles	harunurhan
696	2016-07-23 23:50:11	@gearlles your solution worked. No issues. i've tried many others floating around the internet and this is the only one that worked. This worked using the default fresh install of this repo.	richyrb00	gearlles
696	2016-09-07 08:27:49	@gearlles can you explain how to make Bootstrap 3 (without sass) here ?	niyazhussain	gearlles
696	2016-09-07 23:30:07	@niyazhussain I'm afraid I can't. At that time, I just tried Sass.	gearlles	niyazhussain
696	2016-11-13 18:59:25	Cannot get it to work with Release 5.1.1 of angular2-webpack-starter. I tried @gearlles solution, but I am always getting errors of unmet peer dependencies: Building results in errors, too: Do I miss something?	oli-ver	gearlles
696	2016-11-14 11:47:32	@oli-ver i think you can find answer here. This instruction for bootstrap 4 but you can make same for resolve your problem https://github.com/AngularClass/angular2-webpack-starter/issues/1156#issuecomment-258688658	roski	oli-ver
696	2016-12-05 11:08:32	@gearlles , I'd simplify your `{ test: /\.scss$/, loaders: ['style', 'css', 'postcss', 'sass'] }` into simply `{ test: /\.sass$/, loaders: ['raw', 'sass'] }`	zhekaus	gearlles
691	2016-06-17 05:27:23	@ebeal Thanks for the suggestion :) but I think there are some breaking changes with that version, so I'd want to defer downgrading for now.	wizjack	ebeal
691	2016-06-19 17:32:13	@wizjack The `require` keyword should be coming from `node.d.ts` - the `require.d.ts` file you're using is a definition for RequireJS.	blakeembrey	wizjack
686	2016-06-14 21:06:55	@gdi2290 with `devtool: 'source-map'` now I got error in browser console `Failed to parse SourceMap: http://localhost:3000/main.map` [main.map.txt](https://github.com/AngularClass/angular2-webpack-starter/files/314938/main.map.txt) There is an opinion, that this problem caused with some localization characters in map file	holiber	gdi2290
686	2016-06-15 11:59:13	@gdi2290 with 'node_modules/moment' in source-map-loader excludes also no effect. Furthermore, moment definitions still present in main.map file.	holiber	gdi2290
686	2016-06-15 22:44:33	Yes, my browser cache was disabled. So, after few experiments I found, what it's google chrome v51.0 problem. On chrome "canary" all source maps are valid. @gdi2290, thanks for your answer!	holiber	gdi2290
686	2016-06-26 00:13:03	@holiber how did you find out that this is a Chrome 51 problem? How did you fix it? Using `git bisect` today, I found out that the introduction of `momentjs` into our builds broke source maps on Chrome Version 51.0.2704.103 (64-bit). Webpack config has `devtool: 'cheap-module-source-map'`. A fix for us was to include either of the following as a Webpack plugin: - `new webpack.ContextReplacementPl…	yangmillstheory	holiber
686	2016-06-28 11:21:04	@yangmillstheory, I installed "Chome Canary" - version of Google Chrome that contains all last changes and bugfixes. Canary Chrome has no problems with sourcemaps. I don't know how to fix it in Chrome 51.0.	holiber	yangmillstheory
679	2016-06-12 01:38:15	@gdi2290 great, will merge.	shlomiassaf	gdi2290
679	2016-06-12 01:47:38	@gdi2290 whats the command for running travis again?	shlomiassaf	gdi2290
655	2016-06-27 18:59:24	@Infining our repo with advance starter is still private. While it is working with electron, latest upstream updates have broken some parts and I need some time to fix everything before open sourcing it. If your interested in using or helping let me know and I will give you access.	JonnyBGod	Infining
655	2016-06-28 18:12:26	@JonnyBGod I appreciate the great time and effort this all takes! I would be happy to help where I can.	Infining	JonnyBGod
655	2016-06-30 16:54:39	@Chadley08 if you want, I made a simple seed for my own work here: [angular2-webpack-electron](https://github.com/Infining/angular2-webpack-electron). It is very bare boned but it works for my purposes.	Infining	Chadley08
655	2016-07-20 22:05:17	@gdi2290 I've narrowed the issue I'm having down to using fs with this configuration. If I remove the components that use fs, I can run the unit tests with PhantomJS and in Chrome, but if fs is there I'm getting a "module not found" error and it refers to fs. Any insights into this? Let me know if you need more information and I can provide it. EDIT: I'm getting the module not found error when I …	Chadley08	gdi2290
655	2016-07-23 22:03:27	@Chadley08 You can try with [karma-electron-launcher](https://github.com/lele85/karma-electron-launcher). But i have a question, which modules use fs? I think you can only access Node.js modules from the main scripts of Electron, but not in the different windows opened. Does the app itself work with the fs modules, aside from the tests?	bertofer	Chadley08
651	2016-06-06 17:46:40	@TobiasKrogh It seems that this is the case	holiber	TobiasKrogh
645	2016-06-08 00:52:40	@valorkin The implementation does use the `gh-pages` package but it wont work out of the box, it need some help getting it to actually work. The main reason is that in github the base url is always **username**.github.io/**repo-name**. In most cases the application will not have a **repo-name** prefix, it's usually the root of the domain. So, we have 3 different setups: - Local dev server - Deplo…	shlomiassaf	valorkin
645	2016-06-08 00:59:06	The main issue here is the noise in **index.html** Having to prefix every resource with `<%= webpackConfig.output.publicPath %>`: Add's a lot of noise that I really don't like, and it's "sort of" an API change, this is why I asked @gdi2290 to ask for community help. BTW, if a user has a public path different then `/` this is something that he needs to do anyway, hardcoding the public path is a re…	shlomiassaf	gdi2290
645	2016-06-10 02:35:07	@gdi2290 before I start, some consult. Since a static asset file has volume I don't think it should be within the configurations themselves. We can put it in a file, in the config directory... something like `assets.common.json` or `assets.dev.json` etc... In the configs we can opt in for them if the file exists and create the html, this result's in a non breaking API modification. Another option…	shlomiassaf	gdi2290
645	2016-06-11 02:56:14	@gdi2290 Once #679 is merged I'll rebase this, works like a charm.	shlomiassaf	gdi2290
645	2016-06-12 12:16:39	@gdi2290 please have a quick final look. I reduced code change, so only new files are added nothing in the repo (code wise) changed. The only change in the repo is in package.json (for scripts) Github pages output can be found here: http://shlomiassaf.github.io/angular2-webpack-starter/ https://github.com/shlomiassaf/angular2-webpack-starter/tree/gh-pages	shlomiassaf	gdi2290
642	2016-06-19 11:43:54	@alvipeo Can you tell me how to do it?	owwo	alvipeo
642	2016-06-20 08:03:09	@alvipeo But I hope that can be referenced in the project. What better way thing?	owwo	alvipeo
634	2016-06-07 12:36:04	@Foxandxss I was thinking about trying to add it there as well, but I have been a little busy at my job lately. Let me know if you need/want any help with that.	dweitz43	Foxandxss
633	2016-06-04 05:34:43	@ebeal yes	aaronchen2k	ebeal
630	2016-08-09 05:21:05	@georanma We are getting the same issues and have tried the little things you have said you have tried also, to no avail. Any luck with Heroku, or did you go another way? EDIT: after many days of working on this, our fix was to move the build into the 'postinstall': https://github.com/mrowles/legends-of-pingpong/blob/master/package.json I got the fix from here: http://stackoverflow.com/a/36223919	mrowles	georanma
630	2016-08-09 13:04:06	@mrowles What I ended up doing for the time being is running the build script locally and copying the dist files into a new repo folder to push to a separate heroku. Ive also started work with Digital Ocean for my wordpress dev and other small hosting needs, so Im going to play around with deploying and building there at some point. Ill have to check out your fix though. It would be nice to auto …	georanma	mrowles
626	2016-11-25 11:19:57	If anyone on windows machine run `npm install -g node-pre-gyp` command in the terminal as administrator. Thank you @puedesleerlo	srinivasdamam	puedesleerlo
622	2016-05-31 07:10:11	@Krisa I ensured it had all 3 installed but didn't worked for me :(	kushwahashiv	Krisa
622	2016-05-31 07:37:16	@kushwahashiv yeah, I had the same problem yesterday when I tried to install that on Heroku. The above step I mentioned solved only a part of it but finally I managed to solve it by: 1- Remove the --bail flag => it doesn't solve anything but the error stack was much more meaningful when it's gone. 2- In my Heroku build, I forgot to install the typings on Heroku. Check whether you have not forgott…	Krisa	kushwahashiv
622	2016-05-31 09:04:48	@Krisa Thanks for reply. I was having typings already installed on my machine. here are my observations: 1) `--bail` removal is basically allowing build to proceed to show actual errors which I fixed. 2) Although I have following version of node - v6.2.0 and npm- v3.8.9 this should not be an issue 3) you can remove dev and ambient dependencies sections from typings.ts as these has been replaced w…	kushwahashiv	Krisa
618	2016-08-19 03:49:01	@RobCannon when I read it I couldn't believe it, but as my last freaking bullet I tried it with zero faith and, oh my god... that is precisely the problem... Thanks for sharing, mate.	supermarcos	RobCannon
617	2016-06-21 17:02:15	@gdi2290 I've been digging into `app-shell` the last days and i can only imagine `app-shell` as using the root component and first route as the app-shell, then setting all other routes as lazy load, however at finish loading of the first route it should trigger a fetch for each other page so that it is cached by a service worker. How would (if possible) trigger that fetch?	luchillo17	gdi2290
617	2016-06-22 13:37:19	@gdi2290 I've been testing the latest master repo about the thing i told you with fetching the async routes after `app-shell` finishes loading, and it doesn't fetch the async routes. I tested like this, i open the home route which loads by default, then in chrome dev tools i disable the network (throttling to offline mode) after giving 1 sec to the "fetching" to happen, then i navigate to the `Ab…	luchillo17	gdi2290
615	2016-06-14 07:56:22	@Andrey-Pavlov There is solution thumbed up 19 days ago with diff... worked for me, essentially I had to do this Looks like typscript compiler doesn't seem to mind json having comments in it :)	elhigu	Andrey-Pavlov
614	2016-05-31 12:22:28	I don't get your point @paynoattn, why in any way would you like to install 'building' dependencies in a production environment? Building is a oneshot action, and the libraries would remains useless after it. If you would like to build on production environment:	anthonyraymond	paynoattn
614	2017-01-24 20:22:49	@paynoattn if you don't want to do a "manual deploy" then add an npm task to do it.	seiyria	paynoattn
613	2016-05-20 15:26:50	Yes, please update [material2 branch](https://github.com/AngularClass/angular2-webpack-starter/tree/material2) and this will be a fine solution to meet more dev's needs. @jaycangel You can check out the material2 branch when its ready, or simply go to master branch, and look at previous versions of [package.json and src/platform/browser/angular2-material2/index.ts](https://github.com/AngularClass…	IAMtheIAM	jaycangel
613	2016-05-20 17:59:49	Hey guys sorry for the lack of explanation about this. Yes the [material2 branch](https://github.com/AngularClass/angular2-webpack-starter/tree/material2) will be kept in sync with master. The idea is to keep material separate especially while it is still unstable (while still making improvements and expanding on examples on that branch). @gdi2290 will make an update to the readme about this so p…	ebeal	gdi2290
603	2016-05-19 22:46:40	@gdi2290 but I use `npm run server:dev:hmr` This is my config Also I use postcss	xgrommx	gdi2290
602	2016-05-19 19:03:33	Your question is a little unclear but 927 kb looks about right, in prod build without ng-lightning I'm seeing it at 863 kb. If you're concerned about the size you can do as @IAMtheIAM suggested and instead of bundling all of the vendor files into one chunk them for async loading. [more info](https://webpack.github.io/docs/code-splitting.html)	ebeal	IAMtheIAM
589	2016-05-16 11:26:44	@Zuzon Please, delete this issue.	maxkarpovets	Zuzon
586	2016-05-14 07:50:08	@gdi2290 Glad reading your last comment	zigzag95	gdi2290
586	2016-05-17 12:39:16	Personally the current starter as is its of no use to me as a starting point because there is just way too many stuff on it, but I do pick up on great ideas here to create my own starters or adapt my projects. So thanks @gdi2290 and all the other guys contributing for the project;)	joaogarin	gdi2290
586	2016-05-17 12:48:45	@gdi2290 Why don't you start an angular-cli addon using webpack now. I am sure lot of people will help to make webpack part of ng cli.	tapas4java	gdi2290
586	2016-06-01 21:15:32	I have to agree with @joaogarin. The webpack approach seems to be more tailored towards building an production ready environment. For me webpack really offers everything i need for nearly every use case regarding web application development. Also don't forget that webpack 2 offers native support for loading es6 modules and even provides "tree-shaking" for creating even smaller builds. I doesn't k…	mrukas	joaogarin
586	2016-08-09 11:59:57	@joshuawilson Yeah but the webpack configuration file is hidden under the ng cli. Not sure how to add 3rd party dependencies in there right now.	Namek	joshuawilson
586	2016-08-30 06:13:01	@zigzag95 Regarding Yo, I have build a Generator for the Starter https://github.com/katallaxie/generator-angular2-webpack-class	katallaxie	zigzag95
585	2016-06-25 21:22:44	@jmbarbier Is this still happening. I am still getting this error.	MangeshPimpalkar	jmbarbier
585	2016-06-25 21:52:00	@MangeshPimpalkar No, it should work, the project now use `copy-webpack-plugin@3.0.1`, witch is the latest stable version. Maybe you should try to delete and re-install this module : `$ npm remove copy-webpack-plugin -D` `$ npm i copy-webpack-plugin -D`	phiphou	MangeshPimpalkar
580	2016-08-16 22:54:38	@ebeal you've linked to a material 1 spec...does this also work in angular2-material? Can't find	goelinsights	ebeal
580	2016-08-22 17:32:22	@goelinsights So it looks like they don't have any kind of theming implemented in angular2-material but I believe it will be the same as what they did in the material 1 spec. Thanks for catching that.	ebeal	goelinsights
578	2016-05-14 06:12:24	@theotow thanks reply! let me try.	keyiis	theotow
576	2016-06-12 18:23:05	I agree this should be a main feature because the project is so awesome its a shame it doesn't ship with it as its a must have these days. I'm going to add the files @asgerjensen pasted above and see if i can get it to work.	joeLloyd	asgerjensen
576	2016-06-20 10:57:31	Any updates on this? This is basically the must have feature in modern javascript web apps. It should be included and configured. @joeLloyd Hi, did you manage to get it to work?	vadimsg	joeLloyd
576	2016-06-21 07:14:04	@vadimsg I haven't had the chance. I decided to build the whole thing from scratch without this repo until I understand angular2 better. Then I will revisit this repo	joeLloyd	vadimsg
576	2016-06-27 18:47:03	Got this running via @asgerjensen script, however the server throws huge memory errors and crashes if you inline your scss files in the components. Why is this so hard? Can't wait for a documented solution.	ivanmayes	asgerjensen
576	2016-07-16 15:42:22	@asgerjensen Could you place your project on branch? I am trying to marge universal-starter with this project, but I am doing something wrong... :)	maciejsobala	asgerjensen
570	2017-02-02 22:36:57	After a lot of investigation i managed to use webpack and systemjs at the same time. In my very personal opinion recompile each time with webpack during development time is clearly overkill. You should at least have the chance of using both and be able to switch without problems, but at first instance they are incompatible. Webpack sould be used for production. @messerbill It seems the latest ver…	YagoLopez	messerbill
561	2016-05-03 15:52:10	@sentyaev good stuff, will wait for pull request	turkingj	sentyaev
557	2016-08-14 17:05:07	@naivefun I think you need this issue: https://github.com/AngularClass/angular2-webpack-starter/issues/728	NekR	naivefun
541	2016-04-26 20:07:09	@MarkPieszak I've already opened the [issue](https://github.com/primefaces/primeng/issues/201) there, they told me to open it here!	MurhafSousli	MarkPieszak
541	2016-04-26 21:05:50	Thank you so much @gdi2290 problem solved. I have a noob question, how is primeng branch different from the master, is that branch have primeng integrated or it's only meant for opening primeng related issues?	MurhafSousli	gdi2290
541	2016-06-14 03:54:04	how to fix in webpack.dev.js file? Mine run in webpack dev enviroment and I dont know where to fix, here is my webpack.dev.js file: http://pastie.org/10875854 @gdi2290	truongnmt	gdi2290
538	2016-04-24 21:18:24	@gdi2290, can you please enable travis? it has to be done by an admin.	mastertinner	gdi2290
538	2016-04-25 01:40:17	@mastertinner sorry, it's on now	gdi2290	mastertinner
537	2016-04-24 14:39:07	thanks, @cortopy!	mastertinner	cortopy
535	2016-04-22 20:04:39	@gdi2290 but `rio-font.css` is already inside `/assets` directory	MurhafSousli	gdi2290
535	2016-04-22 20:08:38	@gdi2290 Thank you I fixed it by overriding the style with `assets/fonts`	MurhafSousli	gdi2290
529	2016-04-27 12:41:11	Thanks for the PR @ktong! Can you please fix it so the tests are green?	mastertinner	ktong
524	2016-06-17 11:31:09	@xeor Check your typings.json file, you need to update ambientDependencies to globalDependencies, etc. also check your tsconfig is pointing to the correct typings files too	MarkPieszak	xeor
524	2016-06-17 16:23:06	@MarkPieszak thanks.. It was errors in my tsconfig that caused this.. I had missed the changes this repository had done to it :)	xeor	MarkPieszak
524	2016-08-08 21:10:25	@xeor @MarkPieszak Current version of this starter package is not having typings.json file. are we creating it manually? when i do typings install I get `Path "/Users/wisdom/Desktop/Projects/WisdomApp/typings.json" is missing` Any workaround? Thanks :)	vivekwisdom	xeor
524	2016-08-08 21:10:25	@xeor @MarkPieszak Current version of this starter package is not having typings.json file. are we creating it manually? when i do typings install I get `Path "/Users/wisdom/Desktop/Projects/WisdomApp/typings.json" is missing` Any workaround? Thanks :)	vivekwisdom	MarkPieszak
524	2016-11-06 22:20:59	@RicardoVaranda is correct. The original issue is related to `typings` and this project has moved on to `@types`. That said, if you get an error like this you have a typescript problem and should begin by looking at your `types` array in the `tsconfig.json`	d3viant0ne	RicardoVaranda
513	2016-04-26 13:51:02	@MarkPieszak , I don't think so. It caused by `res.json()`. [https:// o4vwdjxrs.qnssl.com/QQ20160426-0.png](https:// o4vwdjxrs.qnssl.com/QQ20160426-0.png) And it's because of api which used by django restframework! thx	doxiaodong	MarkPieszak
513	2016-12-08 08:31:49	@doxiaodong, how did you solve this? I get the error* below when I run in Firefox 49.0.2 and its caused by error.json() when I click on main.client.js. * error: vendor_2d674efc492a0b6a2255</</</Json</Json.parse@http://localhost:3931/dist/vendor.js:51204:45 vendor_2d674efc492a0b6a2255</</</Body</Body.prototype.json@http://localhost:3931/dist/vendor.js:51930:25 HttpClient</HttpClient.prototype.hand…	akyataapp	doxiaodong
513	2016-12-08 09:38:11	@akyataapp , do you use django restframework. some rest framework will response html file when direct request with url([https://api.darlin.me/links/](https://api.darlin.me/links/)), and it should response json by ajax, but firefox not. The way to workaround is add json response like [https://api.darlin.me/links/?format=json](https://api.darlin.me/links/?format=json). Good luck	doxiaodong	akyataapp
513	2016-12-08 09:40:52	@akyataapp , if else, you'd better check `JSON.parse()` in your code.	doxiaodong	akyataapp
513	2016-12-08 19:40:57	@doxiaodong, thanks for your answer. I added accept header in the request and that solved my problem. We use webpack and Angular 2. Now I have another issue with Safari... The struggle continues :-)	akyataapp	doxiaodong
513	2016-12-09 02:40:39	@akyataapp, may i help?	doxiaodong	akyataapp
511	2016-04-16 19:52:44	@jneveux in this file can you change https://github.com/AngularClass/angular2-webpack-starter/blob/master/src/polyfills.ts to	gdi2290	jneveux
511	2016-04-17 08:36:21	@gdi2290 Thanks for your answer. I found the issue, I had an extension running called "Popup Blocker Pro 1.3.5". It is actually injecting "script" tags in the page, which is throwing off WebPack...	jneveux	gdi2290
511	2016-04-17 09:29:53	@jneveux what's the script tag? so I can make sure it's not a problem for others	gdi2290	jneveux
511	2016-04-17 10:43:12	@gdi2290 I found that WebPack code is the cause: angular2-webpack-starter/node_modules/webpack-dev-server/client/index.js ` var scriptElements = document.getElementsByTagName("script"); var scriptHost = scriptElements[scriptElements.length-1].getAttribute("src").replace(/\/[^\/]+$/, ""); ` (this seems pretty weak, it implies the last script tag must be `<script src="/webpack-dev-server.js"></scri…	jneveux	gdi2290
510	2016-04-16 06:21:32	@thunderrun can you include cnpm in the wiki? https://github.com/AngularClass/angular2-webpack-starter/wiki	gdi2290	thunderrun
505	2016-04-13 17:16:41	@jmsegrev thanks	gdi2290	jmsegrev
503	2016-04-13 15:51:54	@shlomiassaf Thanks for the great fix. This bit me just this morning.	abierbaum	shlomiassaf
501	2016-04-12 14:16:04	@gdi2290 Thanks for the info. I upgraded to npm 3 (v3.8.7) via `npm-windows-upgrade` (it seems to be a special package for this purpose) and ran `npm install` again (after clearing the node_modules folder and the npm cache). I don't get an error now and the demo project seems to work, but I still get a warning: `UNMET PEER DEPENDENCY rxjs@5.0.0-beta.4` and `npm WARN angular2@2.0.0-beta.14 require…	MartinMa	gdi2290
497	2016-04-12 09:28:00	Hi @jplo, I can't see in the history of the app component or it's end to end test where _'Starther'_ comes from. Expected 'Angular2 Webpack Starter by @gdi2290 from @AngularClass' to equal 'Angular2 Webpack **_Starther_** by @gdi2290 from @AngularClass'. Did you make any changes to the test or could you try correcting it in your code as it looks ok in the repository now?	daddywoodland	jplo
497	2016-05-20 00:02:04	@jplo If the text is in fact identical and was not just a typo it's likely that the failure is coming from the img that is in the same element or the href. The results look identical but aren't. I made updates to this particular test today that should fix any issues so it should be fixed when you pull latest.	ebeal	jplo
495	2016-04-13 12:58:19	@mburger81 why do you need this is the first question that pops up in my mind?	samvloeberghs	mburger81
494	2016-04-05 18:33:07	@Somiks can you check the latest changes? https://github.com/AngularClass/angular2-webpack-starter/blob/master/src/main.browser.ts#L53...L54 https://github.com/AngularClass/angular2-webpack-starter/blob/master/src/app/app.service.ts#L2...L7	gdi2290	Somiks
494	2016-04-06 07:24:17	@gdi2290 yeah, now all works fine. Looks like zip version of the project updates a little bit later. Because I used zip version yesterday and there was not last changes.	Somiks	gdi2290
493	2016-04-04 08:58:33	@mastertinner, one note: trailing comma's are ( in some cases ) actually a good thing. It's better for git diffs. And they get stripped out automatically by the typescript transpiler. Better would be to put the missing trailing comma's .	samvloeberghs	mastertinner
493	2016-04-04 10:11:19	@samvloeberghs, thanks for your feedback! I think that's a personal choice. I personally prefer no trailing commas for better legibility but I'm also fine with having them everywhere. What's crucial to me is that we are consistent about this and enforce it using the tslint rule.	mastertinner	samvloeberghs
493	2016-04-04 10:35:58	@alvipeo please provide more arguments than it being ugly please, because that's personal feeling ;) I like them.	samvloeberghs	alvipeo
493	2016-04-06 21:57:04	@mastertinner can you rebase so I can merge?	gdi2290	mastertinner
493	2016-04-07 18:57:55	@mastertinner thanks!	gdi2290	mastertinner
493	2016-04-14 06:08:44	@gdi2290, can you please merge or let me know what you would like me to change before merging?	mastertinner	gdi2290
492	2016-08-30 16:27:25	@rvetere @joaogarin This is also a very flexible (scalable and powerful) way to do this globally for all components that use this custom decorator: https://gist.github.com/NathanWalker/36930bba00ceac289186843da50c33e2	NathanWalker	joaogarin
492	2016-08-30 16:27:25	@rvetere @joaogarin This is also a very flexible (scalable and powerful) way to do this globally for all components that use this custom decorator: https://gist.github.com/NathanWalker/36930bba00ceac289186843da50c33e2	NathanWalker	rvetere
492	2017-02-03 11:55:25	@joaogarin Good bless you man !!!	Nerdowski	joaogarin
489	2016-04-03 17:02:36	@sasidhar thanks for taking the time to figure out all the bugs with IE9	gdi2290	sasidhar
486	2016-03-31 10:58:22	@lastnod, you can see how to add it using the ProvidePlugin of webpack in my tutorial here: https://github.com/AngularClass/angular2-webpack-starter/wiki/How-to-use-with-FeathersJS	mastertinner	lastnod
484	2016-04-13 04:51:10	@jmsegrev can you make a PR?	gdi2290	jmsegrev
484	2016-04-13 18:30:44	@jmsegrev thanks for looking into it. the full size of `core-js` isn't massive after testing	gdi2290	jmsegrev
483	2016-03-30 22:14:11	@alvipeo how is it more strict on typescript?	gdi2290	alvipeo
483	2016-04-24 11:50:13	I agree with @alvipeo, I don't believe material should be included and that's when I decided to track both angular2-seed and this one and use a hybrid of both. I like the prod/dev config of this repo and the fact that config files are separated, but use the package.json from the seed and add dependencies that I need instead of like before using this one and removing. Overall, I don't think we can…	user414	alvipeo
483	2016-04-24 15:40:39	@gdi2290 :-), yes impossible to cater to everyone. Then perhaps the only thing we can do is make sure we keep the filename, custom typings come to mind, and directory structure similar so it is easier to track multiple repo at once and have an hybrid solution.	user414	gdi2290
483	2016-04-24 19:19:26	@gdi2290 other people would have to chip in, myself I find it works fairly well as is tracking both repository as remote. Perhaps making sure the naming is consistent, like custom-typings.d.ts in one vs typings.d.ts and the entry points are the same like app.ts in one vs main.browser.ts in the other. Since when I merge with git if the name/location is not the same it's not as smooth. Also maybe u…	user414	gdi2290
479	2016-03-28 23:08:02	@alvipeo can you apply these changes or pull latest https://github.com/AngularClass/angular2-webpack-starter/commit/216fa0db6c7e4092cfdf22b25aafb9b0bdfaba95	gdi2290	alvipeo
473	2016-03-28 12:05:59	@antonycooper i investigated it, our helper isn't necessary anymore and `algorithm: 'gzip'` is what we need.. what is the default option so we can delete this line and the helper. check [this line](https://github.com/webpack/compression-webpack-plugin/blob/master/index.js#L38) you can specify the compression level in `options` and it defaults to 9.	tsm91	antonycooper
473	2016-03-28 12:11:10	@tsm91 I just went to https://github.com/webpack/compression-webpack-plugin and used the default options from there.	antonycooper	tsm91
473	2016-03-28 12:12:22	@antonycooper yep, that's perfect	tsm91	antonycooper
472	2016-03-30 18:07:33	@samvloeberghs nope :) Normally path location strategy should work on IE9 if you use a polyfill like history.js Sadly I have not experimented with it much, but if support for hash location strategy is more IE9 friendly then it's a reason to keep it.	denissb	samvloeberghs
472	2016-03-30 20:00:52	@samvloeberghs the bootstrap code could probably use Modernizr to detect if the history API is there or not and adapt the config based on that. IMHO IE9 shouldn't be considered anymore anyways, time to move on. Microsoft dropped support, let's not live in the past. Ask people to move to a modern Web browser :)	dsebastien	samvloeberghs
472	2016-03-31 07:17:03	@spawnius @dsebastien totally up for that! But why do we still have Hash Location Strategy than.. Can't think of a case other than IE9	samvloeberghs	dsebastien
472	2016-03-31 20:35:07	@samvloeberghs - while IE9 without push state support might be one of the reasons, the major one I see is when you don't want to delegate handling of deep links to the front end. Example: ngnix web server is handling / while the SPA is handling /# based routes.	denissb	samvloeberghs
472	2016-04-13 21:33:11	@louisscruz this is a question for stackoverflow as it is an implementation specific matter.	denissb	louisscruz
472	2016-04-14 17:51:03	@spawnius I totally understand. It's just that I've already made 4 or 5 posts on SO and Serverfault about this issue over the past few months. No luck. I personally think that it would be great if someone did a wiki on this, if anyone actually understands how this implementation should work. @dsebastien I'm going to check out your setup/superstatic later. Thanks!	louisscruz	dsebastien
472	2016-10-21 10:00:16	Thanks @dsebastien for you suggestion, it's exactly what i am looking for!!!	mdo2	dsebastien
467	2016-03-24 21:18:02	@mbcooper try this one https://github.com/valor-software/ng2-bootstrap/blob/master/README.md	valorkin	mbcooper
467	2016-03-29 23:20:41	I'm not much of a webpack user, so I apologize for the probable user error. Trying to help @mbcooper (I'm the owner of ng2-idle). I don't know what I'm missing here, I can't even properly bootstrap the application in the way I've done for non-webpack Angular2 apps. https://github.com/HackedByChinese/ng2-idle/issues/3	HackedByChinese	mbcooper
464	2016-03-24 12:32:06	I am still stuck. In the current polyfill.ts, we `import 'core-js';` which builds typings for the "old" Reflect definition. The Reflect typing in typings/core-js/index.d.ts show Reflect without "getMetaData". Do I have to add a specific import in polyfill, AND add a typing in typings.json? I'm trying all sorts of ways to do this, and I cannot seem to get teh right definition of "Reflect" to my co…	mbcooper	zloirock
463	2016-03-23 17:01:26	@felix307253927 could this be a duplicate of #452 ?	StormToft	felix307253927
463	2016-03-24 01:52:10	@StormToft i run it in Linux	felix307253927	StormToft
463	2016-04-16 21:50:20	@felix307253927 I ran e2e tests on windows and linux now without issues, can this be closed?	denissb	felix307253927
462	2016-04-01 13:32:37	@akaztp change: to	samvloeberghs	akaztp
456	2016-03-22 05:27:00	+1 Facing the same issue and it is intermittent. With the earlier releases (till Angular 2 Beta 9) it was working fine and we are using Bootstrap, jQuery, jQuery UI, jQuery Datepicker, Timepicker and Date range picker without any issues. When we update to recent commits (with Beta 11) we are facing the same issue as mentioned by @ryneflood We tried this - Running `npm run server:dev` - Disabled e…	sasidhar	ryneflood
456	2016-03-22 07:31:34	Same problem here @ryneflood can you show us how do do "unwrap the angular bootstrap function from the main()" thx	mburger81	ryneflood
456	2016-03-22 07:59:51	@ryneflood what do you mean with "unwrap the angular bootstrap function from the main()"	mburger81	ryneflood
456	2016-03-22 08:23:14	@penmark can you trying what @ryneflood wrote, I'm not sure what to do or I do the right thing but it doesn't solve the problem for me.	mburger81	ryneflood
456	2016-03-22 08:23:14	@penmark can you trying what @ryneflood wrote, I'm not sure what to do or I do the right thing but it doesn't solve the problem for me.	mburger81	penmark
456	2016-03-22 08:47:04	@zatomik can you test @ryneflood solution, if it works for you?	mburger81	ryneflood
456	2016-03-22 08:47:04	@zatomik can you test @ryneflood solution, if it works for you?	mburger81	zatomik
456	2016-03-22 10:08:30	@mburger81 using main.ts from 3.0.0 works for me as well	penmark	mburger81
456	2016-03-22 10:19:15	@penmark do you have no other problems like me? @gdi2290 I'm not able to revert to an older version, I have many more problems. Coping main.ts resolves the issue discussed here, but then I have the problem describe two posts before, revert entire project to an known working commit opens other bugs like this: `Uncaught TypeError: crypto.randomBytes is not a function` before migratint to angular2-w…	mburger81	penmark
456	2016-03-22 11:09:42	@mburger81 no it doesnt work for me, neither does using the old main.ts, however have noticed that if I disable one of my nested routes the problem goes away.	zatomik	mburger81
456	2016-03-22 16:25:48	@mburger81 "unwrapping" the angular bootstrap from the main function just means: becomes: so the bootstrap is called immediately instead of waiting for something else to call main(); before there was an event listening added to call main() on 'DOMContentLoaded'. I've also stripped out anything extra like the AppState stuff...just to get it working for now	ryneflood	mburger81
456	2016-03-22 16:31:35	@ryneflood that's obviously something that I have done, but the result was still the same!!! It's a little bit frustrating, I'm not able to get working my old stuff before I updated. I think all the problems came from webpack but I'm not sure! I have no idea what else I can try to do	mburger81	ryneflood
456	2016-03-23 13:07:13	@edezacas @mburger81 :+1:	juristr	mburger81
456	2016-03-23 13:07:13	@edezacas @mburger81 :+1:	juristr	edezacas
456	2016-03-23 17:07:39	@gdi2290 @edezacas After downloading last master and merging with our app I had no problem with CommonsChunkPlugin, so I can not say if that had resolved me something before, but I don't think so. After merging, I had always the problems with beta.11 and ng2-bootstrap so I removed ng2-bootstrap every where from my app. After that my app works fine (with some layout and style bugs, beta11 problems…	mburger81	edezacas
456	2016-03-23 21:33:05	@edezacas removing vendor from _CommonsChunkPlugin_ seems to be working for me, at least for now!	ryneflood	edezacas
456	2016-04-01 14:25:30	@mastertinner tried to comment `'vendor': './src/vendor.ts'` in `webpack.common.js`?	mburger81	mastertinner
456	2016-04-02 12:10:35	thanks, @mburger81. yes, i've tried that and it works. but it seems like more of a temporary solution to me.	mastertinner	mburger81
456	2016-04-03 11:23:22	Ok I use your suggestion @gdi2290 - my project based on version of angular2-webpack-starter from near 1-3 march 2016. So I upgrade it manualy in this way: In webpack.config.js I uncomment vendors in: And replace line: `new HtmlWebpackPlugin({ template: 'src/index.html', chunksSortMode: 'none' }),` by And replace this: By this: Then I replace body of helpers.js file (in the same directory than web…	kamil-kielczewski	gdi2290
456	2016-04-03 11:31:30	@gdi2290 I confirm your last update fix this issue.	edezacas	gdi2290
456	2016-04-03 11:43:23	Thanks, @gdi2290! That solved it.	mastertinner	gdi2290
456	2016-04-03 16:53:33	@kamil-kielczewski yup that's correct. awesome, I'm going to close this issue now that it's resolved	gdi2290	kamil-kielczewski
456	2017-02-03 16:57:05	I just encountered this for the first time also on my prod build. If I do as @edezacas suggests and remove 'vendor' in weback.common.js, it works: but I have no idea what the repercussions of removing vendor from that line are	rmcsharry	edezacas
453	2016-03-24 22:05:51	Hey @gdi2290 I was able to refactor using webpack merge. Tested with `npm run server` `npm run build:prod` and `npm run build:dev`. Seems to be working great.	Spittal	gdi2290
453	2016-03-27 16:19:09	@Spittal @gdi2290 why not `Object.assign`? im not a webpack expert, but the config is just an object `Object.assign({}, obj1, obj2)` will create a new object **EDIT:** anyways, wouldn't it be easier to just keep everything in one file [like this](https://github.com/tsm91/ng2-starter-kit/blob/master/config/webpack.config.js)? Also, this is 0% redundant.	tsm91	gdi2290
453	2016-03-27 16:19:09	@Spittal @gdi2290 why not `Object.assign`? im not a webpack expert, but the config is just an object `Object.assign({}, obj1, obj2)` will create a new object **EDIT:** anyways, wouldn't it be easier to just keep everything in one file [like this](https://github.com/tsm91/ng2-starter-kit/blob/master/config/webpack.config.js)? Also, this is 0% redundant.	tsm91	Spittal
452	2016-03-27 19:10:20	@tobek thanks, the compiler needs `zone.js.d.ts` but, its not that easy to fix it, because if you check the current [tsconfig.json](https://github.com/AngularClass/angular2-webpack-starter/blob/master/tsconfig.json#L10) node_modules are excluded, even if you add `./node_modules/zone.js/dist/zone.js.d.ts` to `filesGlob` it won't gain any precedence over the node_modules exclusion. If you remove th…	tsm91	tobek
451	2016-03-22 07:38:46	@gdi2290 Yesterday evening I downloaded the last version, and on last version it seams to work but I'm not realy sure. On having a empty project it works but including my app I have the same issue as discussed in #456 , and so I'm not able to test if it works realy.	mburger81	gdi2290
450	2016-12-18 15:07:20	@abadakhshan look at this thread https://github.com/angular/angular/issues/5415 particularly comments https://github.com/angular/angular/issues/5415#issuecomment-212588714 https://github.com/angular/angular/issues/5415#issuecomment-253509453 We kept using es6-shim instead of core-js. However, saw recently that this was finally implemented in the latest trunk/beta https://github.com/angular/angula…	user414	abadakhshan
436	2016-03-19 23:06:24	@alvipeo I removed the typings folder and ran npm install with no success.	kennethlynne	alvipeo
436	2016-03-20 07:01:32	I installed latest angular2-webpack-starter and started it with no modifications. I also tried the package.json posted above by @alvipeo. I get the following: .......etc....... Also If I get rid of zone.js from typings.json then I only get: But I also get the following javascript error in the browser: `Uncaught TypeError: Cannot read property 'cancelTask' of undefined zone.js?e3a6:116`	oliverschenk	alvipeo
436	2016-03-20 13:55:24	@msegers material2 should be commented out. They need to update their repo related https://github.com/angular/material2/pull/213	gdi2290	msegers
436	2016-08-01 13:23:40	Hey Guys, I've installed angular2-webpack-starter and I'm facing the errors related to @whtouche anyone knows how to solve it? I've tried to remove selenium-webdriver like @xeor says but with no success. Please let me know. Best	bruno-serfe	whtouche
436	2016-08-01 13:23:40	Hey Guys, I've installed angular2-webpack-starter and I'm facing the errors related to @whtouche anyone knows how to solve it? I've tried to remove selenium-webdriver like @xeor says but with no success. Please let me know. Best	bruno-serfe	xeor
436	2016-08-01 15:49:27	Hi, @gdi2290 here is a portion of the code: [default] /home/vagrant/code/Application/dist/assets/node_modules/rx/ts/rx.es6.d.ts:6:17 Duplicate identifier 'ArrayLike'. [default] /home/vagrant/code/Application/dist/assets/node_modules/rx/ts/rx.es6.d.ts:9:17 Duplicate identifier 'ArrayOrIterable'. [default] /home/vagrant/code/Application/dist/assets/node_modules/rx/ts/rx.es6.d.ts:122:17 Duplicate id…	bruno-serfe	gdi2290
436	2016-08-23 20:25:17	@gdi2290 - I also added "typings" to the exclude: **tsconfig.json:**	michaelwalters	gdi2290
435	2016-03-21 09:55:13	@kschio the files ../typings/browser/ambient/jquery/index.d.ts and ../typings/main/ambient/jquery/index.d.ts don't exists. In the file ../typings/jquery/jquery.d.ts , replace with: but not working if you import jquery in the files that you need and use jQuery instead of $... Installation I've followed has been: https://codedump.io/share/kQF7Ts1Iu5d/1/how-to-use-jquery-with-angular2 Thanks for help	sergiomedinavalentin	kschio
435	2016-03-30 10:46:50	@samvloeberghs I agree, that's why I stated that this is not a clean solution but I didn't find the time to provide something yet. Let me know if you work on this or if I can help you out.	kschio	samvloeberghs
433	2016-03-18 08:27:27	@gdi2290 You may want to watch progress on https://github.com/angular/angular/issues/7656 and https://github.com/mgechev/angular2-seed/issues/648 before the attempt to update	jesperronn	gdi2290
425	2016-03-24 08:19:34	@BrainCrumbz : I can also confirm this	samvloeberghs	BrainCrumbz
425	2016-05-11 16:22:08	Just to clarify, I used cheap-module-eval-source-map. From Chrome Dev Tools, when I clicked in main.bundle.js to set a break point, I expected Chrome to open open my class (in typescript). The break point would land on the ugly javascript in main.bundle.js. But who can read this? I followed @BrainCrumbz suggestion. I'm able to click in the javascript source and Chrome resolves the breakpoint in t…	largeDachshund	BrainCrumbz
425	2016-05-19 13:28:47	You're welcome! Happy to be helpful @largeDachshund	BrainCrumbz	largeDachshund
425	2016-10-17 16:23:36	@BrainCrumbz are you able to hit breakpoints with "sourcemap" when using HMR ? with I run with `server:dev:hmr` (which is `npm run server:dev -- --inline --hot`), hot module works but when it does the hot-reload I can't hit the same breakpoint. Initial state after starting `server:dev:hmr`: Breakpoint is set. ![image](https://cloud.githubusercontent.com/assets/9644867/19445718/868b10e4-9463-11e6-…	phil-lgr	BrainCrumbz
423	2016-03-15 23:12:06	@gdi2290 node version is 4.4	lewis617	gdi2290
423	2016-03-15 23:43:55	@lewis617 can you delete `node_modules/` and run `npm cache clean` and `npm install`?	gdi2290	lewis617
423	2016-03-16 07:52:36	@gdi2290 I try many times , maybe I should use ubuntu or mac	lewis617	gdi2290
420	2016-03-13 23:55:56	@gdi2290 no it's for angular2, and I've tried it https://github.com/angular/angular/blob/master/CHANGELOG.md	MurhafSousli	gdi2290
420	2016-03-14 17:36:06	@MurhafSousli You are correct. > router: router-link-active CSS class support (36eb9d3), closes #3209 We have "router-link-active" available in Angular 2 from 2.0.0-alpha.37 (2015-09-09) I tried on my local machine and its working fine without router-active directive.	sasidhar	MurhafSousli
420	2016-03-14 19:18:48	@gdi2290 Ok. Then we need `router-active.ts`	sasidhar	gdi2290
420	2016-07-28 02:54:45	@gdi2290 why it is removed? how can I set class on parent now?	goodmind	gdi2290
412	2016-03-11 13:54:00	Thanks @alvipeo I'm trying it now, just struggling to get my dataService (your dirItemSrv) into the test. I'll keep trying and let you know how I get on.	daddywoodland	alvipeo
412	2016-03-11 15:02:59	hi @daddywoodland @alvipeo Just to make some things clear ( perhaps also for other visitors in the future ), you are not doing E2E tests. You're unit testing a service where you are mocking out your dependencies ( in this case the XHRBackend service )	samvloeberghs	daddywoodland
412	2016-03-11 15:02:59	hi @daddywoodland @alvipeo Just to make some things clear ( perhaps also for other visitors in the future ), you are not doing E2E tests. You're unit testing a service where you are mocking out your dependencies ( in this case the XHRBackend service )	samvloeberghs	alvipeo
412	2016-03-11 15:35:27	Hi @samvloeberghs, The terminology does trigger some interesting conversations. As you say it's a unit test but not of a service, I'm testing a unit of behaviour within my UI (port level testing). Protractor is my mechanism for accessing the closed system to test a behaviour, and since Protractor is always labelled as an end to end testing tool, I mistakenly used the term. Either way, I'm after a…	daddywoodland	samvloeberghs
412	2016-03-16 16:21:45	Thanks @samvloeberghs I'll take that into account when trying out mocking the HTTP response. I was looking at json-server as a possible solution for mocking the API. Regarding the reference to 'E2E', these aren't end to end tests but unit tests of the behaviour of the front end as a closed component. I've seen it called 'port level testing', 'sociable unit tests' and 'behavioural unit testing'. U…	daddywoodland	samvloeberghs
411	2016-03-11 18:00:35	@cagataycivici thanks	gdi2290	cagataycivici
411	2016-03-18 09:14:43	@bPopovska did you get it running? We have basics running but datepicker makes trouble :(	Sicaine	bPopovska
411	2016-03-20 09:36:13	@Sicaine Still running into issues. Can't get primeng to work when source maps are enabled. Also, the widget styles do not load properly. Have you stumbled upon the same issues?	bPopovska	Sicaine
411	2016-04-14 15:54:00	@bPopovska Are the widget styles issues you talk about related to the images urls of the style? i'm using sass-loader and as it just process the import statement as if that theme content were copied to the importing file, it breaks the images urls since now that content is in a different folder.	luchillo17	bPopovska
411	2016-04-21 22:00:36	@cagataycivici Does dialogs work in yours? the errors above i fixed using the url loader but now i have issues when using the Dialog and seems related to jquery.	luchillo17	cagataycivici
411	2016-04-22 13:03:59	@cagataycivici Maybe my error is related to the way jquery is loaded due to me using the NgUpgrade package to try and update an Ng1 app? i'll take a deeper look at your starter and see what's the issue. 😄	luchillo17	cagataycivici
410	2016-03-13 04:52:20	@siready is correct. you can open another issue if you have any more problems with the repo thanks	gdi2290	siready
409	2016-03-10 15:19:41	True. Thanks, @GRoguelon.	mastertinner	GRoguelon
408	2016-03-12 10:10:12	Nice, thanks @gdi2290!	mastertinner	gdi2290
402	2016-03-09 18:23:06	@dweitz43 I can agree. Removing node_modules from the exclude does allow the build to work. Probably not a production solution though.	jkyoutsey	dweitz43
399	2016-03-09 10:16:49	@gdi2290 do you have any other examples of TypeScript modules which only expose the js files? I am trying to find whether there is any kind of best practice. @cschroeter another solution that could work would be to implicitly reference the js file in your code:	urish	gdi2290
399	2016-03-09 10:16:49	@gdi2290 do you have any other examples of TypeScript modules which only expose the js files? I am trying to find whether there is any kind of best practice. @cschroeter another solution that could work would be to implicitly reference the js file in your code:	urish	cschroeter
399	2016-03-09 10:28:24	@urish Unfortunately this leads to `Cannot find module 'angular2-moment/TimeAgoPipe.js'.` By the way - using angular2-jwt also causes a module parse error. Maybe it is "okay" to include node_modules so people don't struggle with this. @gdi2290 Your thoughts on this?	cschroeter	gdi2290
399	2016-03-09 10:28:24	@urish Unfortunately this leads to `Cannot find module 'angular2-moment/TimeAgoPipe.js'.` By the way - using angular2-jwt also causes a module parse error. Maybe it is "okay" to include node_modules so people don't struggle with this. @gdi2290 Your thoughts on this?	cschroeter	urish
399	2016-10-19 10:38:26	@gdi2290 could you please point to a recent version of webpack config file with the offending line? Or maybe fix the link with the version at that time? Thank you!	BrainCrumbz	gdi2290
396	2016-03-09 01:11:40	@gdi2290 Are you going to restore the changes involving the default webpack config file?	sumigoma	gdi2290
396	2016-03-09 01:23:28	@sumigoma ya I might	gdi2290	sumigoma
395	2016-03-08 00:12:52	@kutomer Is it possible to share some logs? May be that will help us to find the issue.	sasidhar	kutomer
395	2016-03-08 00:45:23	@sasidhar of course, thank you for your quick reply. Here are the logs I'm getting after running `npm start`, it's quite long so I'm posting only the start and the end of it (I'm not getting any errors \ warnings) After that it just start to log for each file the have built, for example: `[6] (webpack)-dev-server/~/sockjs-client/~/inherits/inherits_browser.js 672 bytes {0} [built]` And the log en…	kutomer	sasidhar
395	2016-03-08 01:19:07	@kutomer, seems everything looks fine. - Are there any errors in the browser console? - Are you using `angular2-webpack-starter` with only code changes or some configuration changes (`webpack-config.js`, `package.json` etc) too? I am on Ubuntu.	sasidhar	kutomer
395	2016-03-13 04:13:40	@kutomer I'm going to close this. If you still have a problem with hot reloading can you own another issue thanks!	gdi2290	kutomer
392	2016-03-09 07:28:27	@DocBradfordSoftware Thanks. That was the problem. Now it's working for me in dev and prod mode. But I'am using the repository at [an older revision](https://github.com/AngularClass/angular2-webpack-starter/tree/091c567e515983855dd3bec4c7e236c728f3b5f8).	0x1e240	DocBradfordSoftware
389	2016-03-07 15:22:35	@daddywoodland goto the webpack.prod config.js and try setting mangle: false. Worked for me (for the time being). But will be related to some referencing issue with another module when mangling. Will investigate whats causing my app to break when mangling.	nigeman	daddywoodland
389	2016-03-07 15:40:19	Thanks @nigeman. I'd actually grabbed the latest code down and the call stack exceeded exception has been replaced by - 'EXCEPTION: TypeError: this.directive_0_0.ngOnInit is not a function in [null]' Swapping out the debug & prod UglifyJsPlugin options in webpack.prod.config highlighted that 'mangle' is causing this problem too. For now I'll just leave mangle as false in production I think.	daddywoodland	nigeman
389	2016-03-09 08:26:55	@gdi2290 checking this out now. Was gonna make a pull request but only got about half way with the exceptions that you have now listed. Seems still seems to be an issue mangling.	nigeman	gdi2290
386	2016-03-07 01:26:33	@rbao is correct. @rbao can you make a wiki page to talk briefly about this https://github.com/AngularClass/angular2-webpack-starter/wiki	gdi2290	rbao
386	2016-11-20 16:02:44	@marek1 I noticed the same, there is a strange behaviour: When I de `console.log(process)` there is an empty env object . When I do `console.log(process.env)` it is filled with the proper stuff. I think it has to do with the string 'process.env' we set in the DefinePlugin	Remco75	marek1
386	2016-11-21 03:59:39	@Remco75 > @marek1 I noticed the same, there is a strange behaviour: When I de console.log(process) there is an empty env object . This strange behavior becomes clear when you look at the packed webpack file. Basically process does not get added to the global scope what so ever. Webpack does a search and replace for anything that is process.env and fills it in with that object specifically everyw…	nmccready	marek1
386	2016-11-21 03:59:39	@Remco75 > @marek1 I noticed the same, there is a strange behaviour: When I de console.log(process) there is an empty env object . This strange behavior becomes clear when you look at the packed webpack file. Basically process does not get added to the global scope what so ever. Webpack does a search and replace for anything that is process.env and fills it in with that object specifically everyw…	nmccready	Remco75
385	2016-03-29 17:12:22	@gdi2290 @valorkin Thanks. It worked.	prayagmk	gdi2290
385	2016-03-29 17:12:22	@gdi2290 @valorkin Thanks. It worked.	prayagmk	valorkin
382	2016-03-08 00:11:21	How about referring components like how we are doing with angular2 components? To import something from angular we are using `import { isString } from 'angular2/src/facade/lang';` Can we do the same for components in our application? `import { HomeComponent } from 'angular2-webpack-starter/components/home.component';` I tried adding `*.d.ts` in each folder, but couldn't achieve that. @gdi2290, ca…	sasidhar	gdi2290
382	2016-03-08 01:07:22	@gdi2290 Thanks!	sasidhar	gdi2290
382	2017-01-12 15:21:01	@gdi2290 Cannot get aliases working with the current version of webpack 2.2.0-rc3. With old webpack 2.1.0-beta.22 this was working perfectly. In large projects with variable depth paths aliases are must have, and ../../../../../ imports are just next to impossible to read. In example / toy projects this doesn't matter.	rvalimaki	gdi2290
382	2017-01-12 16:55:55	@d3viant0ne Thanks, I tried also with path.resolve, but it simply refuses to work with 2.2.0-rc3 for me. My alias definition in webpack.common.js / resolve: Previously I was using following, and it did work with 2.1.0-beta.22, but not with 2.2.0-rc3: With the latter, I get only following errors With the former, I get the above error, and the classic TypeScript compiler error for module not found.…	rvalimaki	d3viant0ne
382	2017-01-13 08:39:56	@d3viant0ne I know that AOT itself changes only the compiled output, but I thought that to make AOT working someone had to write a shiny new webpack loader or something that could maybe somehow affect the situation. I have never seen before those "[at-loader]" warnings and errors. Our last "full sync" with angular2-webpack-starter was back in 9.9.2016, so probably quite a few things have changed …	rvalimaki	d3viant0ne
382	2017-01-13 14:04:51	@rvalimaki - If it happens in dev mode AOT has nothing to do with it. - If you are aliasing packages that are in DLLs (even though it makes no sense) make sure to include it in the DLL webpack config I assume it's none of the abode... Aliasing is a simple feature in webpack, it get's complex when you have 2 or more processes that requires context. The more process the more things to do... Webpack…	shlomiassaf	rvalimaki
382	2017-01-16 14:03:26	@shlomiassaf Thanks, TsConfigPathsPlugin fixes the issue with aliases / paths. (Now I'm facing a different issue with at-loader not accepting my dual definitions for enums like "export enum foo {} export namespace foo { /* helper functions for foo-enum */ }, but asking about them elsewhere.)	rvalimaki	shlomiassaf
382	2017-01-17 13:18:09	Hey guys, Well I'm trying to figure it out for days and still got nothing. Today I follow @shlomiassaf steps, but still the same: Does anyone have any idea?	rochapablo	shlomiassaf
382	2017-01-17 14:13:30	@rochapablo So you have already this: `const TsConfigPathsPlugin = require('awesome-typescript-loader').TsConfigPathsPlugin;` ...and that (in "plugins"): `new TsConfigPathsPlugin(),` ... in webpack.common.js? Not really sure, but I do not have trailing backslashes on alias configuration, so I do use `helpers.root('src/app')` instead of `'src/app/'` Did you remember to set tsconfig paths to both t…	rvalimaki	rochapablo
382	2017-01-17 15:09:25	@rvalimaki, that's right! But, still same error.	rochapablo	rvalimaki
380	2016-03-09 01:32:23	@louisscruz can you write a page in the wiki https://github.com/AngularClass/angular2-webpack-starter/wiki	gdi2290	louisscruz
380	2016-03-09 03:07:46	@gdi2290 Done!	louisscruz	gdi2290
378	2016-03-04 07:59:51	on my way :) @gdi2290	samvloeberghs	gdi2290
378	2016-03-23 10:20:47	@gdi2290, it still does not output the same results. `npm run build:prod` gives errors on tslint `npm run lint` doesn't	samvloeberghs	gdi2290
378	2016-03-23 12:18:53	@samvloeberghs In my case the fix was simple. In package.json change `"lint": "./node_modules/.bin/tslint src/**/*.ts"` to `"lint": "./node_modules/.bin/tslint 'src/**/*.ts'"`. The missing quotation marks were established in [this commit](https://github.com/AngularClass/angular2-webpack-starter/commit/1563944036b4f2c80ca0ddca93487b197f7bf231) and fixed in [this commit](https://github.com/AngularC…	louisscruz	samvloeberghs
378	2016-03-23 17:00:24	@louisscruz thanks! that fix worked for me.	StormToft	louisscruz
377	2016-03-07 19:23:15	@jkyoutsey It seems, this issue is already discussed in https://github.com/AngularClass/angular2-webpack-starter/issues/215#issuecomment-173515930 There was some issue with the webpack-md5-hash when there are some empty files. Refer : https://github.com/erm0l0v/webpack-md5-hash/issues/1 This was already fixed with the latest version of `webpack-md5-hash` Can you try updating `webpack-md5-hash` wi…	sasidhar	jkyoutsey
372	2016-03-02 20:43:53	@alvipeo I tried it at different points of time, not with just the latest version, and it always incrementally slows down(build times that is), and eventually starts crashing... Basically fresh webpack starter takes about 5 seconds to build, 10 component and couple of services later (all in all somewhere about 300 LOC in total), it takes 40 seconds and is crashing. It's impossible to develop like…	fxck	alvipeo
372	2016-03-02 23:38:00	@alvipeo Not surprised. For as often as my dev build fails on hot recompiles I was surprised I got anything to work.	jkyoutsey	alvipeo
372	2016-03-07 17:46:29	@alvipeo ya can you email me patrick (at) gdi2290 com	gdi2290	alvipeo
372	2016-03-08 08:48:10	rolling back to TypeScript 1.7.5 doesn't fix this for me. when recompiling it also stucks at (same issue as @fxck posted):	hollanderbart	fxck
372	2016-03-09 13:12:49	@gdi2290 Thank you for the fix! Project works after latest changes!	alvipeo	gdi2290
372	2016-03-10 19:49:56	@gdi2290 I'm still getting this with node 5.7.1 ts 1.8.2 and awesome-ts-loader. Was there anything else?	austbot	gdi2290
372	2016-03-22 15:35:55	@broth-eu there's a problem with beta.3 in rx so they will release beta.4 soon	gdi2290	broth-eu
372	2016-03-22 15:54:11	@hollanderbart running npm install twice works, thanks @gdi2290 nevertheless, Rxjs beta.3 seems to work. Only IntelliJ shows me some errors with the Observable interface due to the ambient method declarations.	broth-eu	gdi2290
372	2016-03-22 15:54:11	@hollanderbart running npm install twice works, thanks @gdi2290 nevertheless, Rxjs beta.3 seems to work. Only IntelliJ shows me some errors with the Observable interface due to the ambient method declarations.	broth-eu	hollanderbart
371	2016-03-16 08:27:18	On my linux (fedora 23) this works well, but it happens all the time on the windows machine I am using at work. @alvipeo suggests using the typescript-awesome-loader in 0.16.0rc1 version, I will try it soon and let you know if it helps. another thing i noticed is that single run fails 100%, but running karma with no-single-run and watch options works sometimes, like about 50% of the times. I trie…	nadavsinai	alvipeo
370	2016-04-28 01:41:25	@herclogon – what box? Angular2-webpack-starter is a beta package based on a beta of Angular2 provided as a service to the community. Most of us would be wandering around hopelessly without this package. As the world around Angular2 changes, some things will stop working here. We all have to use workarounds until things settle down a bit.	chriscurnow	herclogon
366	2016-03-13 04:15:08	@moaaz-s can you pull latest changes and see if it works? I'm going to close this but feel free to open another issue	gdi2290	moaaz-s
364	2016-07-25 02:30:36	Hi, @jgodi, @gdi2290 Now i can use _AVA_ to test a file which written by _Typescript_ without via _Webpack_ For testing, we can use _ts-node_ for _AVA_, ( _ts-node_ is a preprocessor for _AVA_ ), then we dont need to transpile typescript via _Webpack_, although through this way will lost powerful HMR ...	LiTiang	gdi2290
364	2016-07-25 02:30:36	Hi, @jgodi, @gdi2290 Now i can use _AVA_ to test a file which written by _Typescript_ without via _Webpack_ For testing, we can use _ts-node_ for _AVA_, ( _ts-node_ is a preprocessor for _AVA_ ), then we dont need to transpile typescript via _Webpack_, although through this way will lost powerful HMR ...	LiTiang	jgodi
361	2016-04-13 15:54:53	@sumigoma Have you found a good way around this yet? What I would like to see is a way to pass a parameter into the build such that we could have a watch:test_nocoverage and test:nocoverage script.	abierbaum	sumigoma
354	2016-03-04 01:42:33	@e-oz thx, but I had seen the #6501, and used the shime for IE.then, it succeed to run at IE.But, it failed when js were uglified	ibufu	e-oz
354	2016-03-04 08:07:02	@ibufu there is a pull request linked to that task, and it works (tested).	e-oz	ibufu
354	2016-03-04 12:22:28	@e-oz Did you uglify JS?	ibufu	e-oz
353	2016-03-12 18:18:41	@skrywus can I see your repo	gdi2290	skrywus
353	2016-08-08 21:47:55	@umasgn add this on top of your entry file: For some reason webpack needs this. Not sure if it will fix your issue in particular tho. My entry file looks like this: Also, I'm not using `typings`, I'm using `npm`	brunolm	umasgn
353	2016-11-07 22:05:27	Thanks @radusuciu , thats fix the problem for me	gromatl	radusuciu
348	2016-02-26 11:10:39	I back this comment from @gdi2290 and wanted to make the same comment before. Although I like the idea of configuration and the DRY principle, separating the config files gives you more flexibility and readability ( depending on the environment), with the little compromise of having to repeat yourself. Putting too much logic in one file will also bloat it a lot ( especially when you're extending …	samvloeberghs	gdi2290
348	2016-02-26 17:36:11	@Spittal great idea! can you edit this page https://github.com/AngularClass/angular2-webpack-starter/wiki/How-to-DRY-up-your-webpack-config I can also change the title or anything	gdi2290	Spittal
338	2016-02-21 09:51:05	@yannvr can you add this to the wiki with a link to this PR https://github.com/AngularClass/angular2-webpack-starter/wiki/How-to-use-css-chunks-integration	gdi2290	yannvr
329	2016-02-13 14:22:30	@saldoukhov you should check which features of RxJs you need. For example I needed to add the share package of RxJs to get my observables implementation to work!	samvloeberghs	saldoukhov
329	2016-02-15 17:16:47	@gdi2290 Yes, bringing back polyfills has fixed the Rx problem... Please note, that this issue is not about broken observables, it is about that fact going unnoticed in CI...	saldoukhov	gdi2290
327	2016-02-12 02:55:22	Thanks @gdi2290. I found how to fix the problem. Delete the Typings directory. Run npm install. This, of course, recreates the Typings directory correctly.	chriscurnow	gdi2290
326	2016-02-12 07:42:36	Hey @gdi2290 what's the actual reason for using webpack-md5-hash? To get less risk of collisions? If so, apparently it's possible to simply pass a different hashing algorithm in the output options as per the last comment there: https://webpack.github.io/docs/long-term-caching.html	dsebastien	gdi2290
326	2016-02-12 19:22:23	@gdi2290 Thank you! After updating md5-hash to 0.0.5 it shows me the useful error stack.	lanocturne	gdi2290
325	2016-02-11 23:16:24	@alvipeo sorry about that. Every windows user has to wait for beta.6 release	gdi2290	alvipeo
325	2016-02-12 00:42:50	@alvipeo updated to beta.6 https://github.com/AngularClass/angular2-webpack-starter/commit/aecdc3e6fcf70c4f956030f2a46b871c5c25d9d5 @alexeagle thanks for fixing the release	gdi2290	alvipeo
325	2016-02-12 00:42:50	@alvipeo updated to beta.6 https://github.com/AngularClass/angular2-webpack-starter/commit/aecdc3e6fcf70c4f956030f2a46b871c5c25d9d5 @alexeagle thanks for fixing the release	gdi2290	alexeagle
324	2016-02-15 08:40:56	@gdi2290 ups, i forgot to update index.html. thanks it works	Somiks	gdi2290
316	2016-02-10 21:25:20	@Spittal can you update this wiki page https://github.com/AngularClass/angular2-webpack-starter/wiki/How-to-include-PostCSS on how to include PostCSS (or at least what you have already). I can try it out and see what the fix is	gdi2290	Spittal
314	2016-02-09 14:02:41	one way as @samvloeberghs said or use copy webpack loader	valorkin	samvloeberghs
314	2016-02-25 11:36:11	@samvloeberghs - that works for me, but I'm using `html-loader?minimise=true` to load HTML files in `webpack.config.js`, instead of `raw-loader`. This strips the HTML of unnecessary characters (good!) but then Angular2's TemplateNormalizer thinks my HTML is invalid (which is incorrect). HTML: `<div><img src=path/to/img.png> <a href=#/page1>Link</a></div>` Is that why you are using `raw-loader`, b…	uglow	samvloeberghs
314	2016-02-25 13:48:02	@uglow No, I'm not yet at the stage where I want to minify my HTML. Will definitely look into that in the near future, so if you find a good solution please post your findings here? :+1:	samvloeberghs	uglow
314	2016-02-25 13:50:49	@uglow did you try other configurations? Like for example not to strip single and/or double quotes? As far as I can tell that might be one of the most obvious reasons it's not working, but indeed it should not be as your minified HTML is valid HTML5. Angular2 might have other requirements than the way a browser handles HTML5. @gdi2290 what do you think? :)	samvloeberghs	uglow
314	2016-02-25 22:31:09	@samvloeberghs - The following strings **work**: These strings do **not work**: So it appears that the template parser may be looking for `">` to determine the end of the start-tag of a HTML element. Notice that `<a class=btn href="...">` works, even though there are no quotes for the `class` attribute. I've raised this question on the [Angular repo](https://github.com/angular/angular/issues/6099…	uglow	samvloeberghs
310	2016-02-25 23:01:27	hi @gdi2290, Installed npm 3 fix the issue. thanks	KhoaSydney	gdi2290
309	2016-02-12 01:02:28	@rjmreis can you make a pull-request?	gdi2290	rjmreis
306	2016-03-13 05:15:57	@gdi2290 Thank you	MurhafSousli	gdi2290
305	2016-02-06 20:06:16	@alvipeo ng2 uses rxjs v5 not 4 this could help https://github.com/ReactiveX/RxJS/blob/master/MIGRATION.md and `fromArray` deprecated, use `from` instead there are better place for this kind of questions https://gitter.im/Reactive-Extensions/RxJS	valorkin	alvipeo
297	2016-03-18 09:09:33	@siready the write-file-webpack-plugin works smoothly for me as described in https://github.com/AngularClass/angular2-webpack-starter/issues/144#issuecomment-198265242	tan9	siready
296	2016-02-04 02:58:34	@alvipeo everything should be fixed it the latest release (a couple of minutes ago) feel free to open again if you run into a problem	gdi2290	alvipeo
295	2016-02-05 16:27:06	@samvloeberghs I do not need a sass file in prod environment. Since I am coming from world of Gulp, still new to webpack, I am not too familiar with this use case. What I really want, compile `scss` into `css`, that is it, no debugging needed in prod. In my component source file, I have `styles: [require('./myComponent.scss')],`, in that case, in the production build, I need to compile `scss` to …	mattma	samvloeberghs
295	2016-02-06 07:03:04	@samvloeberghs I tried with your solution, it did not work as expected. Some styles works like `h1[_ngcontent-hkn-3]` selector, most of them did not. I am not sure how to make it work. @gdi2290 solutions works fine. I just want to know the details what is behind the scene. [See my previous questions](https://github.com/AngularClass/angular2-webpack-starter/issues/295#issuecomment-179642614)	mattma	gdi2290
295	2016-02-06 07:03:04	@samvloeberghs I tried with your solution, it did not work as expected. Some styles works like `h1[_ngcontent-hkn-3]` selector, most of them did not. I am not sure how to make it work. @gdi2290 solutions works fine. I just want to know the details what is behind the scene. [See my previous questions](https://github.com/AngularClass/angular2-webpack-starter/issues/295#issuecomment-179642614)	mattma	samvloeberghs
286	2016-02-01 16:43:05	@cschroeter can you make a pull-request?	gdi2290	cschroeter
286	2016-02-02 08:27:46	It gets tricky if a component don't have a corresponding spec file since you include it in your Karma configuration, code get executed no matter what. I would suggest before executing test to run a plugin showing a warning for files not having a corresponding spec file. @gdi2290 What is your opinion on that?	cschroeter	gdi2290
278	2016-01-30 19:41:11	@datatypevoid It sounds more like you've recently updated to NPM v3. Since NPM v3 creates a flat structure, it assumes certain things about the module installation layout that currently exists. If you're combining a previous NPM v2 install with v3, this is a pretty common issue I've seen pop up (because it assumes it exists at the top level from a different dependency, but NPM v2 structure was no…	blakeembrey	datatypevoid
276	2016-01-30 01:24:00	@datatypevoid can you update this file or pull latest changes again https://raw.githubusercontent.com/AngularClass/angular2-webpack-starter/master/src/polyfills.ts	gdi2290	datatypevoid
274	2016-01-29 21:51:52	@vasyl-romanchak When you install with the `--ambient` flag, it's just copying the source files. You've just copied https://github.com/DefinitelyTyped/DefinitelyTyped/blob/master/jointjs/jointjs.d.ts and https://github.com/DefinitelyTyped/DefinitelyTyped/blob/master/backbone/backbone.d.ts into your project. For backbone, it looks like you should install https://github.com/DefinitelyTyped/Definite…	blakeembrey	vasyl-romanchak
274	2016-02-08 22:32:52	@vasyl-romanchak Can you share your project or a reproduction? Make sure you're only referencing either the browser or main version from `typings`. As for the difference, you can read about it from TypeScript. One is declaring a namespace and the other is declaring a module.	blakeembrey	vasyl-romanchak
271	2016-01-29 04:15:57	My issue is a duplicate. Visit issue #178 for more details. @gdi2290 i'll read more about it.	martinoppitz	gdi2290
263	2016-01-27 22:03:38	@alvipeo doy ou have the latest changes? https://github.com/AngularClass/angular2-webpack-starter/blob/master/tsconfig.json	gdi2290	alvipeo
262	2016-01-27 21:35:41	@mastertinner can you make a pull-request and comment about it in prod webpack configs	gdi2290	mastertinner
262	2016-04-13 20:59:01	The workaround suggested by @gdi2290 worked in a couple of betas, but now the mangle:false seem to be the only option (I'm using Webpack with Beta.14). Otherwise I'm getting maximum calls stack size exceeded.	yfain	gdi2290
258	2016-01-26 20:48:36	@TomGillen I pushed another update if you can give it another try	gdi2290	TomGillen
253	2016-01-25 03:32:55	@royzhao can you run `npm update`	gdi2290	royzhao
253	2016-01-25 04:51:22	@gdi2290 think you very much ,it's work! would you please tell me why need use `npm update`?	royzhao	gdi2290
253	2016-01-25 04:55:06	@gdi2290 think you again~	royzhao	gdi2290
250	2016-01-24 17:28:06	@Snejk47 can you download and install again? I pushed up a quick update	gdi2290	Snejk47
249	2016-01-25 02:04:20	@louisscruz I updated Reflect-Metadata to show errors	gdi2290	louisscruz
249	2016-02-03 15:54:14	@louisscruz Commenting out defines in DefinePlugin fixed this issue for me. before: after:	m1ch4ls	louisscruz
249	2016-02-03 18:19:32	I'm going to give this a shot tonight or tomorrow when I have access to my computer. Thanks! Louis > On Feb 3, 2016, at 10:54 AM, Michal Sedlák notifications@github.com wrote: > > @louisscruz Commenting out defines in DefinePlugin fixed this issue for me. > > before: > > plugins: [ > new DefinePlugin({ > // Environment helpers > 'process.env': { > 'ENV': JSON.stringify(ENV), > 'NODE_ENV': JSON.st…	louisscruz	louisscruz
243	2016-01-22 22:46:40	@gdi2290 Got it, thank you so much.	MurhafSousli	gdi2290
242	2016-01-22 09:15:36	@pashaie check this https://github.com/wallabyjs/public/issues/54 and http://wallabyjs.com/docs/integration/node.html should help	valorkin	pashaie
242	2016-01-22 10:25:54	@valorkin thanks for your help. updating my wallbay.js to there is still errors	pashaie	valorkin
242	2016-01-23 00:31:26	@pashaie Here is the fork of the project with the working wallaby config - https://github.com/wallabyjs/angular2-webpack-starter/blob/master/wallaby.js	ArtemGovorov	pashaie
242	2016-01-23 06:01:47	@ArtemGovorov thanks	pashaie	ArtemGovorov
242	2016-01-23 06:13:28	@ArtemGovorov thanks! I created a wiki page you can update https://github.com/AngularClass/angular2-webpack-starter/wiki/How-to-integrate-with-Wallaby.js	gdi2290	ArtemGovorov
242	2016-01-23 06:15:07	@gdi2290 Awesome, thanks!	ArtemGovorov	gdi2290
242	2016-06-18 00:33:02	@kjr247 I have added `load: false` for all files (like [described here](https://wallabyjs.com/docs/integration/webpack.html)).	ArtemGovorov	kjr247
231	2016-01-17 21:41:19	@blakeembrey > As for the additional issues, I know Angular has some binding so the global $ so you might have to do something there. If you can provide a link I can quickly review what you've done, that'll make it easier. Indeed it does, I solved it by changing [L3200](https://github.com/DefinitelyTyped/DefinitelyTyped/blob/master/jquery/jquery.d.ts#L3200) from: to The problem with this solution…	abdulhaq-e	blakeembrey
231	2016-10-29 07:47:14	@qSoft I got: [default] C:\Projects\xx\yy\typings\globals\jquery\index.d.ts:3227:13 Subsequent variable declarations must have the same type. Variable '$' must be of type 'cssSelectorHelper', but here has type 'JQueryStatic'. [default] Checking finished with 2 errors	trsh	qSoft
227	2016-01-22 02:53:32	@lzbgt I'm going to close this. can you install the repo again? I included more deps just incase they were not installed. you can open another issue or comment here	gdi2290	lzbgt
226	2016-01-15 01:33:55	PR created: patched with full dev deps #228 @ApiStack is another account of @lzbgt	ApiStack	lzbgt
226	2016-01-15 01:43:16	@ApiStack so did you run into an error without these are were these mentioned as hidden modules or something?	gdi2290	ApiStack
226	2016-01-15 02:21:17	@gdi2290 Just tested under OSX, the webpack runs without any error. But don't know why it fails on windows.	lzbgt	gdi2290
226	2016-01-15 02:57:41	@gdi2290, the vendor bundle is too big for use, any idea to make it succinct?	lzbgt	gdi2290
222	2016-01-13 20:28:35	@gdi2290, that line I commented once I first time ran a project :) Actual problem is here and there is no solution yet even from author of loader https://github.com/TypeStrong/ts-loader/issues/78#issuecomment-171078918 in older version of ts-loader 0.5.2 it took <1 sec to rebuild, in new version it takes ~5sec :(	panKt	gdi2290
221	2016-01-24 20:08:27	Thanks for your reply, @gdi2290! Unfortunately that didn't help... I'm still getting `ORIGINAL EXCEPTION: TypeError: this.connection[method] is not a function` when opening the app in the browser...	mastertinner	gdi2290
221	2016-09-19 07:18:40	I just did. Thanks for the hint, @patrickpereira!	mastertinner	patrickpereira
220	2016-02-29 06:55:12	@gdi2290 Any progress on this?	ansarizafar	gdi2290
219	2016-01-13 12:01:08	Thank you @davidarnarsson , that works. And @abdulhaq-e I tried implementing your suggested change but it ruined my layout unfortunately. The problem now remains that both styles are being loaded on both pages. The main problem is the background colour, which is different for both components. I have this: but the `background-color` for each component is the same, even though I am specifying a dif…	mark-norgate	davidarnarsson
219	2016-01-13 12:01:08	Thank you @davidarnarsson , that works. And @abdulhaq-e I tried implementing your suggested change but it ruined my layout unfortunately. The problem now remains that both styles are being loaded on both pages. The main problem is the background colour, which is different for both components. I have this: but the `background-color` for each component is the same, even though I am specifying a dif…	mark-norgate	abdulhaq-e
219	2016-05-17 08:20:19	YASS! @davidarnarsson, using require('./file.scss').toString() helped. Thanks	bitterloa	davidarnarsson
218	2016-01-12 20:53:34	thanks a lot, @gdi2290! that fixed it.	mastertinner	gdi2290
218	2016-01-16 21:45:00	+1 thanks @gdi2290 for the workaround	phil-lgr	gdi2290
218	2016-01-18 22:08:42	@gdi2290 thanks a lot! :)	valorkin	gdi2290
215	2016-01-20 07:03:57	Hey @alvipeo, thanks a lot for sharing how to do this. I noticed something (and maybe is that I'm just tired) with a couple of the classes I'm trying to apply, namely `btn-success-outline` and `pull-xs-right`, these don't seem to get applied to the elements I am working with. Do you happen to have gone through this as well?	ackzell	alvipeo
215	2016-01-21 13:32:33	@Znow I'm not using this setup, but boostrap 4 is written in ES6, so I'm guessing the babel is a dependency of the bootsrap-loader. You have it npm installed as a dev dependency?	ollwenjones	Znow
215	2016-01-21 16:08:23	What version of node are you using @Znow ? I think I upgraded my node version and that fixed it. (you could use something like nvm if you are able to so you avoid the risk of breaking something by upgrading your node)	ackzell	Znow
215	2016-01-21 16:23:27	@ackzell Just updated node to latest, now I get another error: ![image](https://cloud.githubusercontent.com/assets/265719/12486594/9ce75354-c063-11e5-9a45-b2341651d112.png) Along with this in Chrome DevTools: ![image](https://cloud.githubusercontent.com/assets/265719/12486610/ad26e43c-c063-11e5-9ff9-aa25de440712.png)	Znow	ackzell
215	2016-01-21 16:30:36	@Znow I didn't encounter that, sorry. Maybe removing the `node_modules` folder and `$ npm install` again?	ackzell	Znow
215	2016-03-30 18:36:48	@jgrannas - Not sure if this is what you're referring to, but I have it set up to use a global `main.scss` file located in a separate directory called `/assets/scss`. That main SCSS file is referenced in the main/top-level `AppComponent`. It can then import other SCSS files like `_common.scss`. Even though viewEncapsulation is turned off for the primary component I can still require SCSS files fo…	kahboom	jgrannas
215	2016-09-10 11:47:53	@lpalli Can you please share your info on this. e.g. do you use require('bootstrap-loader') or do you somehow reference in webpack.config?	kjartanvalur	lpalli
215	2016-09-12 13:29:01	@lpalli @kjartanvalur I'm also curious about this.	lhammond	kjartanvalur
215	2016-09-12 13:29:01	@lpalli @kjartanvalur I'm also curious about this.	lhammond	lpalli
215	2016-09-12 14:47:05	@kjartanvalur @lhammond - Not sure if you're asking how to load the styles within the Angular 2 Component decorator, in which case my solution won't help. Also not sure if this is how @lpalli did it or was what he referring to, but I was able to integrate jQuery, Bootstrap 4, and Sass without using the `bootstrap-loader`, instead using the `sass-loader` and `raw-loader` as dev dependencies instal…	kahboom	lhammond
215	2016-09-12 14:47:05	@kjartanvalur @lhammond - Not sure if you're asking how to load the styles within the Angular 2 Component decorator, in which case my solution won't help. Also not sure if this is how @lpalli did it or was what he referring to, but I was able to integrate jQuery, Bootstrap 4, and Sass without using the `bootstrap-loader`, instead using the `sass-loader` and `raw-loader` as dev dependencies instal…	kahboom	kjartanvalur
215	2016-09-12 14:47:05	@kjartanvalur @lhammond - Not sure if you're asking how to load the styles within the Angular 2 Component decorator, in which case my solution won't help. Also not sure if this is how @lpalli did it or was what he referring to, but I was able to integrate jQuery, Bootstrap 4, and Sass without using the `bootstrap-loader`, instead using the `sass-loader` and `raw-loader` as dev dependencies instal…	kahboom	lpalli
213	2016-03-31 19:12:40	@gdi2290 do you use that instead of the angular2 polyfills?	ps2goat	gdi2290
211	2016-01-11 10:53:04	@geraldpereira How did you integrate ng2-material with the project, I'm pretty noob to webpack	MurhafSousli	geraldpereira
211	2016-01-11 12:35:29	@MurhafSousli I have a repository with ng2-angular: [https://github.com/geraldpereira/twitter-login/tree/master/client](https://github.com/geraldpereira/twitter-login/tree/master/client) I used this [issue](https://github.com/AngularClass/angular2-webpack-starter/issues/136) to handle scss file (you can check [webpack.config.js](https://github.com/geraldpereira/twitter-login/blob/master/client/we…	geraldpereira	MurhafSousli
211	2016-02-24 19:41:30	@dweitz43 +1. me too..	ibmsdave	dweitz43
211	2016-02-24 20:05:15	@ibmsdave I was able to fix this eventually...i ended up linking to the web font hosted by google fonts in my index.html and removing import statement for font.scss and the md-font-url variable from my all of my scss files. i am unsure if this is the optimal solution, however it is specified in the [README](https://github.com/justindujardin/ng2-material/blob/master/public/font/README.md) for the …	dweitz43	ibmsdave
207	2016-01-09 12:10:01	@xyNNN when you run `npm start`not a single test is executed. What I want to achieve is that the karma tests should be executed (also on every code change) ...	maku	xyNNN
207	2016-01-10 06:18:06	@gdi2290 I investigated a little bit and oddly enough I don't found out how do run the tests in course of the webpack watch mode (or build in general). Thought in times were everybody in the javascript world talks about the importance of testing, it is "best practice" to run the tests on every code change...	maku	gdi2290
206	2016-01-25 02:22:44	@samvloeberghs nvm I got it working	gdi2290	samvloeberghs
203	2016-01-07 08:53:26	Thanks for updating webpack config! @gdi2290	cuitianze	gdi2290
201	2016-01-06 21:42:03	@shawnrmoss can you download latest and try again	gdi2290	shawnrmoss
199	2016-01-26 20:04:38	@manavsehgal thank you for https://github.com/manavsehgal/AngularPages, really helped me figure out how to generate style for components! Potentially a great addition to the boilerplate..	phil-lgr	manavsehgal
199	2016-01-27 01:10:40	@phil-lgr cheers for the note. I will discuss with @gdi2290 for inclusion into core (smiles).	manavsehgal	gdi2290
199	2016-01-27 01:10:40	@phil-lgr cheers for the note. I will discuss with @gdi2290 for inclusion into core (smiles).	manavsehgal	phil-lgr
199	2016-04-09 17:36:32	@alvipeo this is actually good idea, it just means that we should make yoman generator.	fesor	alvipeo
199	2016-04-10 21:35:12	Having done quite a bit of this lately and I would suggest going the route @gdi2290 suggested. Fork it and create a walkthrough on how to add, material2/ng2-bootstrap/sass/whatever Open a PR for the readme and have the repo added to a list of projects that have been extended. It simplifies pulling in updates from the upstream repository ( this one ) and still provides value to the community using…	d3viant0ne	gdi2290
199	2016-04-14 03:17:04	@cagataycivici did you find a way to integrate it? I can't get it to work	MurhafSousli	cagataycivici
199	2016-08-09 18:02:16	@vivekwisdom - You need to checkout the material2 branch. The modifications you need to use `@angular-material2` exist there.	d3viant0ne	vivekwisdom
199	2016-12-11 17:57:41	@holms it was deleted https://github.com/AngularClass/angular2-webpack-starter/issues/1199 , To add material see this gist: https://gist.github.com/romelgomez/106625de08bbf68a2ca2b5c8aa93dcc8	romelgomez	holms
198	2016-01-05 01:39:22	@gdi2290 It still gives the error (only in production, not dev). @manavsehgal when I comment out CommonsChunkPlugin for common, it just moves up to vendor to being the file that calls the same error. If I comment out the plugin for vendor it just moves up to main. It works without a problem in plunker, but not in production build: https://plnkr.co/edit/XBqIYu4aHyNi7TJtc5wH?p=preview Every directi…	qdouble	gdi2290
198	2016-01-05 01:39:22	@gdi2290 It still gives the error (only in production, not dev). @manavsehgal when I comment out CommonsChunkPlugin for common, it just moves up to vendor to being the file that calls the same error. If I comment out the plugin for vendor it just moves up to main. It works without a problem in plunker, but not in production build: https://plnkr.co/edit/XBqIYu4aHyNi7TJtc5wH?p=preview Every directi…	qdouble	manavsehgal
198	2016-01-05 03:04:46	@gdi2290 The issue persists. I just did a clean install of the latest repo and the error is still there. There is still something wrong with the current build. To reproduce error, all you have to do is... 1. Have latest repo installed. 2. Copy the template from app.ts into project app: https://plnkr.co/edit/XBqIYu4aHyNi7TJtc5wH?p=preview 3. Copy the attributeSample.ts from above plunker and copy …	qdouble	gdi2290
198	2016-01-07 18:59:00	@gdi2290 thanks, it works great now :+1:	qdouble	gdi2290
196	2016-01-04 19:00:31	@gdi2290 Absolutely! Don't merge (as mentioned)! However, maybe we can keep the PR open just to see if others have thoughts that may help form the standards or reach consensus? Idk, I wish I didn't have mixed feelings about the going conventions/standards, but it seems they are amiss on conveniences and simple shorthand.	NathanWalker	gdi2290
191	2016-01-06 04:05:16	@maku I just published `0.5.0` of `typings` and it'll contain better error messages when a dependency fails to resolve. Would you mind updating and giving it a go?	blakeembrey	maku
191	2016-01-06 11:28:32	@blakeembrey I will give it a try. But I can only do it at next monday.	maku	blakeembrey
191	2016-01-11 06:47:22	@blakeembrey With the latest angular2-webpack-starter version (after a fresh clone) the reported error is the same `typings ERR! message Missing dependency "es6-promise", unable to compile dependency tree`	maku	blakeembrey
191	2016-01-11 17:40:41	@maku Can you please try with the latest typings version - the error message should be clearer. @dannmartens Feel free to open an issue on `typings`.	blakeembrey	maku
191	2016-01-11 17:40:41	@maku Can you please try with the latest typings version - the error message should be clearer. @dannmartens Feel free to open an issue on `typings`.	blakeembrey	dannmartens
191	2016-01-12 06:41:21	@blakeembrey After updating typings (current version is 0.6.1) I get the following:	maku	blakeembrey
191	2016-01-12 20:50:02	@maku That's a much better error, thank you! Are you behind a proxy at all? Sounds like it might be related to https://github.com/typings/typings/issues/106, if so.	blakeembrey	maku
191	2016-01-15 07:49:41	@blakeembrey Yes, I am behind a proxy.	maku	blakeembrey
190	2016-01-04 08:31:51	@manavsehgal can you remove the `CommonsChunkPlugin` for `common` then it should work	gdi2290	manavsehgal
185	2016-01-21 21:43:13	@dsebastien I'm interested if you can that would help everyone in the Angular community	gdi2290	dsebastien
185	2016-01-22 02:54:43	@dsebastien @gdi2290 Let us start a wiki page for documenting the naming conventions. We can use this thread to report issues or debate alternatives. Agree with @dsebastien that we can reference existing conventions so it is easy for folks migrating over from Angular1. Where missing, we can also lookup other best practices - like [API naming conventions from Apigee](https://pages.apigee.com/rs/ap…	manavsehgal	gdi2290
185	2016-01-22 02:54:43	@dsebastien @gdi2290 Let us start a wiki page for documenting the naming conventions. We can use this thread to report issues or debate alternatives. Agree with @dsebastien that we can reference existing conventions so it is easy for folks migrating over from Angular1. Where missing, we can also lookup other best practices - like [API naming conventions from Apigee](https://pages.apigee.com/rs/ap…	manavsehgal	dsebastien
185	2016-01-27 02:02:34	I added my opinion to the wiki page you created @gdi2290	choopage	gdi2290
182	2015-12-28 07:11:44	@gdi2290 Many thanks for your prompt response and action! Looking forward to pulling this change.	manavsehgal	gdi2290
179	2016-03-12 22:01:19	@davidxiao What exactly did you do to alleviate this issue?	datatypevoid	davidxiao
178	2015-12-24 15:43:12	@Ludevik @gdi2290 , you can take a look at my [angular 2 starter](https://github.com/antonybudianto/angular2-starter), I already integrate it with `gulp test` task	antonybudianto	gdi2290
178	2015-12-24 15:43:12	@Ludevik @gdi2290 , you can take a look at my [angular 2 starter](https://github.com/antonybudianto/angular2-starter), I already integrate it with `gulp test` task	antonybudianto	Ludevik
178	2016-01-11 08:23:02	I would really like an example of doing this with webpack as well. @antonybudianto I just checked out your angular 2 starter, it looks awesome.	blacksails	antonybudianto
178	2016-01-25 19:52:49	@blacksails Did you find a way for remapping with `remap-istanbul` or is it still a problem because the sourcemaps exist only in memory?	readme42	blacksails
178	2016-01-25 22:01:55	@readme42 no, but if you find a neat solution please do tell :)	blacksails	readme42
178	2016-03-21 10:09:57	@andrewbetts could you perhaps list the entire karma.conf.js, spec-bundle.js and wbepack.test.config.js (if they differ from the AngularClass seed)? I'm struggling with getting remap-istanbul to find the sourcemaps as well. Thanks!	jberndsen	andrewbetts
178	2016-05-19 17:07:08	Following thread. Would love what @jberndsen suggested	oshalygin	jberndsen
178	2016-06-08 10:58:56	@kozlice woow superb! Will try that out soon	samvloeberghs	kozlice
178	2016-06-09 02:01:39	@kozlice is there any chance you could post your configuration? Would be really useful to see all the moving parts :)	RyanP13	kozlice
178	2016-06-09 12:46:52	@RyanP13 Sure, I'll create a repo or a gist with whole configuration (this weekend most likely, need some time to comment everything so it'll be clear how it works)	kozlice	RyanP13
178	2016-06-13 12:57:08	@kozlice Have you been successful over the weekend? :)	bennyn	kozlice
178	2016-07-20 12:49:46	@Raathigesh: @dzolnjan has opened [an issue](https://github.com/kozlice/angular2-webpack-boilerplate/issues/1) about this, I'm searching for a solution.	kozlice	Raathigesh
178	2016-10-06 05:11:10	@emilio-martinez - https://www.npmjs.com/package/karma-remap-istanbul ??	d3viant0ne	emilio-martinez
178	2016-10-08 05:44:34	@d3viant0ne sorry, can you clarify your comment?	emilio-martinez	d3viant0ne
178	2016-10-30 20:28:41	@emilio-martinez - That lib was created to solve this exact problem. Essentially, it calls `remap-istanbul` during test execution giving you accurate TypeScript coverage at the command line as well as in things like lcov / html report output. In short it's the cleanest solution that currently exists for proper TypeScript coverage imo. Essentially, it's @kozlice's solution <--- PR Welcome for that…	d3viant0ne	emilio-martinez
178	2016-10-30 20:28:41	@emilio-martinez - That lib was created to solve this exact problem. Essentially, it calls `remap-istanbul` during test execution giving you accurate TypeScript coverage at the command line as well as in things like lcov / html report output. In short it's the cleanest solution that currently exists for proper TypeScript coverage imo. Essentially, it's @kozlice's solution <--- PR Welcome for that…	d3viant0ne	kozlice
178	2016-11-03 21:22:02	@pieroway there must be something wrong with your paths in the configs... check those to be absolute, that's what worked for me...	gizm0bill	pieroway
178	2016-11-03 22:25:09	@pieroway Most likely it has broken again because some dependencies are not frozen at certain version and they had updates with BC breaks since I got coverage working. I'll fix it in a couple of days.	kozlice	pieroway
178	2016-11-13 23:04:57	@erikbarke good work man. Confirmed working flawlessly on my POC ng2 project. Thanks!	oshalygin	erikbarke
178	2016-12-22 16:52:39	Thanks @kozlice , works like a charm! Also, @erikbarke your plugin makes me 😍 . Only reason I can't use it (yet) is my project currently has webpack defining some globals and a couple other weird things.	trumbitta	kozlice
178	2016-12-22 16:52:39	Thanks @kozlice , works like a charm! Also, @erikbarke your plugin makes me 😍 . Only reason I can't use it (yet) is my project currently has webpack defining some globals and a couple other weird things.	trumbitta	erikbarke
178	2017-02-02 13:59:40	@trumbitta I'm in the same boat, using the `DefinePlugin` for some variables included the current version of the repo.	luchillo17	trumbitta
175	2015-12-22 17:00:59	@blakeembrey currently tsconfig.json includes (redundand?) files that are referenced from app.ts: app.ts: If those are removed from tsconfig.json (meaning that the user will not end up maintaining the file most of the time), that would be fine as well. Visual Studio Code understands tsconfig.json doesn't have "files" property, as said it understands all .ts (and .d.ts) files contained in the dire…	vivainio	blakeembrey
175	2015-12-22 17:08:57	Yes, seems redundant to me too. But I'm not the person to fix this, just responding because I was pinged unceremoniously. @gdi2290 Fix your shit. The other option is using `exclude` and basically doing the inverse, but I prefer things to be explicit instead of implicit anyway - includes should land in `tsconfig.json` soon which will resolve this forever. Yes, Atom and Sublime and other tooling al…	blakeembrey	gdi2290
165	2015-12-18 08:19:45	Besides what @asafyish mentioned In package.json you need deps: Then in component itself I use: Cheers!	zarkosusnjar	asafyish
165	2015-12-18 08:20:42	@jbazinga make sure you add `.less` to `resolve.extensions` https://github.com/AngularClass/angular2-webpack-starter/blob/f90f3725473726581ce53b226b2df95fdf74357e/webpack.config.js#L33...L34	gdi2290	jbazinga
165	2016-07-19 03:17:02	@matthewlsawyer where can I find the component-style-loader? I'm stuck with this issue too.	tariknz	matthewlsawyer
165	2016-07-19 03:22:44	@tariknz I wrote it myself and we are currently using it at my company. Let me see if it is OK to open source it and I will respond here.	matthewlsawyer	tariknz
165	2016-07-19 05:37:30	@matthewlsawyer yeah that would be cool. I ended up using the ExtractTextPlugin but would be good to see how you did it.	tariknz	matthewlsawyer
165	2016-07-19 16:43:03	@tariknz @SDohle @bbottema I created a gist of the file we use. I created it by reverse engineering the output of the css-loader and converting it into a new export. If there is enough need of something like this I can publish on npm. https://gist.github.com/matthewlsawyer/002d16d7d9295a9706a8c78198bc9376 @tariknz How did you use the ExtractTextPlugin to achieve this? I was under the impression t…	matthewlsawyer	SDohle
165	2016-07-19 16:43:03	@tariknz @SDohle @bbottema I created a gist of the file we use. I created it by reverse engineering the output of the css-loader and converting it into a new export. If there is enough need of something like this I can publish on npm. https://gist.github.com/matthewlsawyer/002d16d7d9295a9706a8c78198bc9376 @tariknz How did you use the ExtractTextPlugin to achieve this? I was under the impression t…	matthewlsawyer	tariknz
165	2016-07-21 20:54:31	@matthewlsawyer yeah you're correct it did create a global style-sheet for me by using this plugin. Which I'm still wondering if this an acceptable approach or not. Used it here if you're interested: https://github.com/tariknz/wallofcolours Thanks a lot for the gist.	tariknz	matthewlsawyer
165	2016-08-31 13:49:29	@zaikin-andrew Hi ! If you have these error maybe your path in your import isn't good. When I try to include for example my file "variable.less" with the @import, if the path is not correct, I have the same error ! Be careful to include @import "../../variable.less"; for example.	LeiwenL	zaikin-andrew
165	2016-08-31 13:54:08	@LeiwenL The issue was in mistake in the custom mixin into imported less file :) If loader can't compile a file it just doesn't give this file.	zaikin-andrew	LeiwenL
165	2017-01-27 21:08:17	@ndamnjanovic Did you get it figured out? I would like to know this as well.	derricksimpson	ndamnjanovic
165	2017-01-27 22:27:54	@derricksimpson it was a while ago, but we didn't make it at the end. our designer is doing it separately, not sure if it's not possible, or we just didn't have enough knowledge at that time.	ndamnjanovic	derricksimpson
162	2015-12-16 18:59:49	Sorry @gdi2290, you're absolutely right - the latest runs perfectly, thank you! Incidentally, doing a fresh clone and `npm install` gave me this: I downgraded to 0.33.3 thought and it's fine... is that the correct thing to do?	jamesthurley	gdi2290
154	2015-12-15 06:20:21	Thanks, @gdi2290! :)	monokrome	gdi2290
154	2017-03-23 09:45:20	@monokrome why does adding the files vendor, polyfills and app (in my case) to files resolve the issue?	dewwwald	monokrome
154	2017-03-26 07:55:06	@dewwwald I have no idea :)	monokrome	dewwwald
153	2015-12-14 18:18:47	@mastertinner Try `npm install tslint`. @Emnalyeriar @MischaZed Do a `typings install`.	blakeembrey	MischaZed
153	2015-12-14 18:18:47	@mastertinner Try `npm install tslint`. @Emnalyeriar @MischaZed Do a `typings install`.	blakeembrey	mastertinner
153	2015-12-14 18:18:47	@mastertinner Try `npm install tslint`. @Emnalyeriar @MischaZed Do a `typings install`.	blakeembrey	Emnalyeriar
153	2015-12-14 18:27:16	@blakeembrey, thanks. That worked.	mastertinner	blakeembrey
146	2015-12-11 09:27:28	@mcha hi, of course last word is up to @gdi2290 but ng2 community using node 4+ and npm 3+	valorkin	mcha
144	2015-12-10 18:54:24	@sumigoma :+1: Nice plugin, didn't know about it	juristr	sumigoma
144	2015-12-10 19:07:17	@sumigoma do you think you can make the file and make a pull-request?	gdi2290	sumigoma
144	2015-12-10 19:20:43	@sumigoma @gdi2290 Currently taking a look at this repo which uses it apparently with webpack: https://github.com/skolmer/react-hot-boilerplate-vscode //Edit: Also this one: https://github.com/Microsoft/vscode-chrome-debug/issues/63	juristr	gdi2290
144	2015-12-10 19:20:43	@sumigoma @gdi2290 Currently taking a look at this repo which uses it apparently with webpack: https://github.com/skolmer/react-hot-boilerplate-vscode //Edit: Also this one: https://github.com/Microsoft/vscode-chrome-debug/issues/63	juristr	sumigoma
144	2016-03-18 09:01:34	A working sample here: ##### https://github.com/tan9/angular2-webpack-starter/pull/1/files I'm a newbie for **modern** front-end development. I found it is very tricky to make this project run with VSCode debugger. After two days' try-and-error, I finally made the working sample. If you are in trouble with VSCode debugging, maybe this can help you out. Thanks @Gabriel0402 for providing a snippet …	tan9	Gabriel0402
144	2016-03-18 17:52:01	@tan9 This is great work. I can also make my debugger work with this write to file plugin. And some little suggestions to the PR. For windows machine, the launch.json should be And I don't know if there're some edge cases for the check of absolute path, but your devtoolModuleFilenameTemplate didn't work for me which is windows os. And I'm still using to make it work. Cheers	Gabriel0402	tan9
144	2016-03-19 12:39:14	@Gabriel0402 to make this work on osx and windows you can use the following configuration:	skolmer	Gabriel0402
144	2016-03-21 01:58:37	@Gabriel0402, for chrome `launch` request, you must close all your chrome.exe before launching. Even though you close all Chrome windows, chrome will resident in your Windows' system tray, close it too. For the `devtoolModuleFilenameTemplate` resolving in Windows, my colleague confirmed that he can break on his source code without any problem. Can you dump (`console.log(resourcePath)`) the resolv…	tan9	Gabriel0402
144	2016-03-21 01:58:37	@Gabriel0402, for chrome `launch` request, you must close all your chrome.exe before launching. Even though you close all Chrome windows, chrome will resident in your Windows' system tray, close it too. For the `devtoolModuleFilenameTemplate` resolving in Windows, my colleague confirmed that he can break on his source code without any problem. Can you dump (`console.log(resourcePath)`) the resolv…	tan9	skolmer
144	2016-03-21 11:27:39	@tan9 You can have a separate chrome session per project if you set chrome's userDataDir in your launch.json `"userDataDir": "${workspaceRoot}/.vscode/chrome"` Not sure why absoluteResourcePath contains a relative path in your case. What devtool is set in your webpack config? I'm using `devtool: 'cheap-module-inline-source-map'`	skolmer	tan9
144	2016-03-22 06:19:20	@skolmer Thanks for the `userDataDir` tip, I can google and then copy and paste again! I am using `'cheap-module-inline-source-map'` too, as described here: https://github.com/tan9/angular2-webpack-starter/pull/1/files	tan9	skolmer
144	2016-05-22 23:04:50	@tech-no-logical, your comment got it working for me. Thanks much! One typo: `npm install --save write-file-plugin` should be `npm install write-file-webpack-plugin --save-dev` I am also seeing the vscode hang that you mention in your second comment.	gpasq	tech-no-logical
144	2016-06-08 09:04:10	@tech-no-logical, that worked for me too. Thanks lot buddy. I had to modify one more thing in my **webpack.dev.js** file, removed **sourceMapFilename: [name].map.js** from output: section. Let webpack do by itself to create the source map files, otherwise your **Breakpoint will not hit in TypeScript file, but in JS streamed content instead**. Please also note that these changes only do in dev con…	Anujarya300	tech-no-logical
144	2016-07-05 07:55:15	**@tech-no-logical,** It's working for me. But VS code getting hang as config your procedure.	mshahin364	tech-no-logical
144	2016-11-08 16:09:23	I followed the directions in @Anujarya300 comment and got it working. But then found that all that was needed of that code (in the latest version of the starter) was to add `const WriteFilePlugin = require('write-file-webpack-plugin');` near the top, and `new WriteFilePlugin(),` inside the output - plugins section. These changes write out several files to the `dist` folder instead of using in-mem…	baloodevil	Anujarya300
141	2015-12-08 08:16:12	@juristr `import * as moment from 'moment'`	valorkin	juristr
141	2015-12-08 12:42:29	Got it to work. @valorkin I had already installed `moment` via tsd. What I had to do was the following. **1. Reference the `tsd.d.ts` generated by `tsd` in `src/typings/_custom.d.ts`.** Not sure that's the right place, but it definitely worked and looks clean to me. **2. Moving the tsd typings to `src/typings` for more consistency** Obviously this is not needed, but I found it more intuitive to h…	juristr	valorkin
141	2015-12-08 12:53:07	oh I see, thx a lot @valorkin. What do u think of including by default the `tsd.json` and reference the `tsd.d.ts` directly from the `_custom.d.ts` in this seed project? Would help newbies to get started easier, don't you think?	juristr	valorkin
141	2015-12-08 14:56:01	we're planning on switching to `typings` rather than `tsd` since `typings` a superior typing manager. Thanks @valorkin for answering and closing the issue :+1:	gdi2290	valorkin
141	2015-12-08 14:57:37	@gdi2290 Cool, ya, that's what I was already guessing when I saw #122 . Thx for answering	juristr	gdi2290
140	2015-12-14 13:15:08	Thank you @jgodi but you separated webpack+angular2 and electron. I want to write `index` file in typescript as well and build app to index.js with webpack	disshishkov	jgodi
137	2015-12-04 11:46:08	@chriscurnow You can get them here: https://github.com/AngularClass/angular2-examples	SekibOmazic	chriscurnow
136	2015-12-08 21:57:09	Still don't get it, @dotcs can you provide an example? I have a 'styles' folder under app. Something like this app |-styles |--main.scss After installing sass-loader and put above config code at webpack.config. I don't see main.scss gets mapped to css and be loaded in browser.	lanocturne	dotcs
136	2016-01-02 16:26:18	If anyone else was a little confused to what @gdi2290 suggested:	liampmccabe	gdi2290
136	2016-02-01 15:25:14	@liampmccabe thanks for the heads-up. I was confused :wink:	gonzofish	liampmccabe
136	2016-02-02 18:36:50	@gdi2290 - Is it possible to override bootstrap variables along with the implementation from your wiki?	dvh91	gdi2290
136	2016-02-10 12:07:10	@gdi2290 your wiki page works fine, if you import in your sass file other css files you have the problem with the relative URLs in your CSS files. The avoid that do this https://github.com/bholloway/resolve-url-loader# in webpack.config.js do this @gdi2290 I don't like at all load my scss file in top level component by styles and encapsulation. Isn't there a possibility to load the compiled CSS f…	mburger81	gdi2290
136	2016-02-10 21:13:35	@mburger81 you can import it as you normally would using the embedded stylesheets(see https://webpack.github.io/docs/stylesheets.html) then in your app.ts you would have	gdi2290	mburger81
136	2016-05-11 22:35:47	@akeating Can you explain what you mean, in a different way? I don't quite understand what the benefit of having both of those loaders is. I would like to use global styles as well as encapsulated styles too. Also, can you give an example of your .scss file names to help clarify? Thanks.	IAMtheIAM	akeating
136	2016-05-24 05:29:23	@mburger81 that doesn't works, and 'resolve-url' should go before sass-loader, webpack loaders are loaded from right to left, so resolve-url fail with sass rules (however after change it to the correct way it doesn't work), the builded css leaves the url like the sass and file-loader (I use it) don't copy the assets.	sliker	mburger81
136	2016-06-16 04:00:41	@scottmahr perhaps break your variables into a separate common file `_variables.scss` and import it as needed at the top of your component similarly to the way bootstrap does (obviously the path will be different):	akeating	scottmahr
136	2016-07-17 17:55:39	@akeating I've tried using your proposal for encapsulated styles in components `{ test: /\.component\.scss$/, loaders: ['raw', 'resolve-url', 'sass'] }` However, it's not resolving my _url()_ paths. The final CSS simply has the same path as defined in the component's sass code. Is there some additional config to go along with this?	rjmarques	akeating
136	2016-07-17 18:10:24	@rjmarques check that your sass loader is configured to generate source maps (details https://github.com/bholloway/resolve-url-loader).	akeating	rjmarques
136	2016-07-18 00:36:02	@rjmarques I reproduced this issue too. It looks like `resolve-url-loader` had problems with `sass-loader#4.0.0`, so upgrade to latest `resolve-url-loader#1.6.0`. This variation including `resolve-url`, worked as well:	akeating	rjmarques
136	2016-07-18 19:32:31	Thanks for taking the time to follow up on this @akeating =) Hopefully people will stumble upon this thread if they run into the same problems I, and others, did!	rjmarques	akeating
136	2016-07-27 13:27:19	@rjmarques I copied your webpack settings, it solves my issue. Thank you. The key is the following Thanks a lot for your help.	gamesover	rjmarques
136	2016-08-13 12:42:01	@rjmarques I use your method `{ test: /\.scss$/, exclude: /node_modules/, loaders: ['exports-loader?module.exports.toString()', 'css', 'sass?sourceMap'] }` It work well but file are renamed and put at the root of the dist folder: Exemple ` //file name src/app/HomePage/HomePageComponent.scss div { background-image: url('./images/header.png'); } ` Will take the './images/header.png' and copy it to …	mpoiriert	rjmarques
136	2016-08-13 14:46:26	@mpoiriert When defining your webpack loaders: Note this will copy the full path of the image. So you'll have: _dist/app-assets/src/app/HomePage/images/header.hash12345.png_ If you don't want the hash remove the `[hash]` param. For more info, have a look at: https://www.npmjs.com/package/file-loader Hope this helps!	rjmarques	mpoiriert
136	2016-08-22 19:34:42	@MFateen - did you fix the issue with running karma? I have the same issue - would appreciate any help or pointers	kingsleyh	MFateen
136	2016-08-23 08:54:19	@kingsleyh in a matter of fact yes, I only needed to add to my `module: { preLoaders: [` in `webpack.test.js`	MFateen	kingsleyh
136	2016-08-23 15:55:01	@kingsleyh check the angular2 version you are using because in the latest releases you don't write these imports anymore	MFateen	kingsleyh
136	2016-08-23 16:08:00	@kingsleyh you're on RC-5 right? I had to change a few things when migrating from RC-4. Have a look at: - https://github.com/rjmarques/angular2-typescript-recipe/blob/master/src/app/app.component.spec.ts	rjmarques	kingsleyh
136	2016-08-23 16:18:16	@rjmarques thanks - the 2.0.0-beta.17 seems to be the latest available npm package for angualr2 - so I guess i'm on the bleeding edge. It doesn't seem to have any of the TestBed support you have in your version.	kingsleyh	rjmarques
136	2016-08-23 16:25:45	@kingsleyh the 2.0.0-rc.5 (2016-08-09) is the latest available. please see https://github.com/angular/angular/blob/master/CHANGELOG.md	macneib	kingsleyh
136	2016-08-23 16:26:14	@kingsleyh https://github.com/angular/angular/blob/master/CHANGELOG.md Isn't 2.0.0-beta.17 from back in April? Here's my [package.json](https://github.com/rjmarques/angular2-typescript-recipe/blob/master/package.json) What specific package are we talking about?	rjmarques	kingsleyh
136	2016-08-23 16:41:36	@kingsleyh I can pair with you this Saturday to update your project to the latest version so you're not discouraged about Angular2	gdi2290	kingsleyh
136	2016-08-23 16:45:29	@rjmarques thanks for the link @gdi2290 - the main issue I'm struggling with is the testing. Thanks for the offer - If you don't mind that would be awesome.	kingsleyh	gdi2290
136	2016-08-23 16:45:29	@rjmarques thanks for the link @gdi2290 - the main issue I'm struggling with is the testing. Thanks for the offer - If you don't mind that would be awesome.	kingsleyh	rjmarques
136	2016-09-03 16:18:54	Thanks to @akeating and @gdi2290 for all the advice above. Works great. Has anyone been able to get scss files loaded this way through styleUrls to work with HMR so only the CSS gets reloaded? (In my testing this works with scss files included at a global scope, but not with ones included with components)	abierbaum	gdi2290
136	2016-09-03 16:18:54	Thanks to @akeating and @gdi2290 for all the advice above. Works great. Has anyone been able to get scss files loaded this way through styleUrls to work with HMR so only the CSS gets reloaded? (In my testing this works with scss files included at a global scope, but not with ones included with components)	abierbaum	akeating
136	2016-09-25 07:34:26	@nbunney: with: - angular-cli: 1.0.0-beta.14 - node: 4.5.0 - os: darwin x64 it just works out of the box: **./semiAutomatic.component.ts** **./semiAutomaticOverview.scss** scss styling ends up being written to main.bundle.js as a string of css :-)	ryanki1	nbunney
136	2016-10-04 21:21:58	@teeSee I think all you need for .scss (instead of .sass) is 1st rename **styles.sass** to **styles.scss** Update **angular-cli.json**	arlowhite	teeSee
136	2016-11-04 11:49:40	@VishalGulati it will be easier to narrow down the problem if you post the error you're getting I didn't exactly follow the same config as you posted. However I'm able to use variables: https://github.com/rjmarques/angular2-typescript-recipe/blob/master/public/scss/globals.scss	rjmarques	VishalGulati
136	2016-11-24 19:01:10	hi @rjmarques. I'm wondering if i can use sass variables in an agular 2 component. something like: my file _variables.scss: `$test-color: green !default;` it seems whatever I try the sass variables arent recognised. Any help much appreciated.	tim-csaky-qhr	rjmarques
136	2016-11-24 19:39:33	Hey @tim-csaky-qhr =) The sass used in my simple [nav component](https://github.com/rjmarques/angular2-typescript-recipe/blob/master/src/app/shared/header/app-header.component.scss) uses a variable: _$sideSpace_ The variable is defined in the [global's](https://github.com/rjmarques/angular2-typescript-recipe/blob/master/public/scss/globals.scss) file. At first glance your example looks fine. I'm …	rjmarques	tim-csaky-qhr
136	2016-11-24 19:56:16	Angular assumes your style is CSS, so it won't work. You need to import it so you trigger thew underlying webpack loading mechanism that compiles your SASS. On Thu, Nov 24, 2016 at 4:39 PM rjmarques <notifications@github.com> wrote: > Hey @tim-csaky-qhr <https://github.com/tim-csaky-qhr> =) > > The sass used in my simple nav component > <https://github.com/rjmarques/angular2-typescript-recipe/blo…	tinchou	tim-csaky-qhr
136	2016-11-24 20:59:10	hi there @rjmarques and @tinchou Ahhh I see now! thanks for your help. that sounds like a good set-up. i need to link to the variables from a sass file. so use the styleUrl[]. local_sass_file.scss contains: my file global _variables.scss contains: `$test-color: green !default;` now if i can understand the rest of angular2 i'll be all set!	tim-csaky-qhr	rjmarques
136	2016-11-24 20:59:10	hi there @rjmarques and @tinchou Ahhh I see now! thanks for your help. that sounds like a good set-up. i need to link to the variables from a sass file. so use the styleUrl[]. local_sass_file.scss contains: my file global _variables.scss contains: `$test-color: green !default;` now if i can understand the rest of angular2 i'll be all set!	tim-csaky-qhr	tinchou
136	2016-12-18 11:45:03	@kingsleyh , @gdi2290 have you be able fix the issue? I have exact issue with the test like you. Thanks	dinhvan5481	kingsleyh
136	2016-12-18 11:45:03	@kingsleyh , @gdi2290 have you be able fix the issue? I have exact issue with the test like you. Thanks	dinhvan5481	gdi2290
133	2015-11-23 20:07:25	@superchris I sent you a tweet. I can jump on hangout to quickly show you the solution	gdi2290	superchris
127	2015-11-09 07:14:37	@gdi2290 Performance matters, you're absolutely right. I have had another look at the regex and found out how to tweak it. The regex does now exclude all but the `ng2-bootstrap` package. Should be fine to merge now. Please have another look at it.	dotcs	gdi2290
127	2015-12-05 10:26:23	@gdi2290 The strategy is now to keep examples separated, right? Shall I port this PR to the new repo that contains the examples? https://github.com/AngularClass/angular2-examples	dotcs	gdi2290
127	2015-12-09 22:20:06	@dotcs Thanks for the PR example. I am getting font 404 errors when applying glyph-icons:	lanocturne	dotcs
126	2015-11-08 18:48:37	@dotcs is correct. If we use templateUrl provided by angular then we lose out on some of the optimizations provided by webpack. Thanks for the issue, if you have anymore questions feel free to open another one or comment here	gdi2290	dotcs
126	2015-12-19 04:08:17	@gdi2290 Thank you! I was using an older version of the project. After cloning the latest, a lot has changed – glad to see the new file structure. Just starred the project by the way...	louisscruz	gdi2290
126	2016-06-13 06:25:21	@dotcs If I use template: require('./xx.html') to utilize the webpack bundle, how can I handle the performance issue in a big project, too many templates and too big bundle file.	richdyang	dotcs
126	2016-11-06 10:21:49	@richdyang @gdi2290 I just made a pull request to angular2-template-loader in order to be able to use a file-loader for templates : https://github.com/TheLarkInn/angular2-template-loader/pull/39	yjaaidi	gdi2290
126	2016-11-06 10:21:49	@richdyang @gdi2290 I just made a pull request to angular2-template-loader in order to be able to use a file-loader for templates : https://github.com/TheLarkInn/angular2-template-loader/pull/39	yjaaidi	richdyang
126	2016-12-27 01:46:45	@richdyang Have a look at Donald Knuth's opinion to premature optimization. [http://wiki.c2.com/?PrematureOptimization](url)	ilkercat	richdyang
125	2015-11-10 05:18:52	Thanks @gdi2290 - a couple of notes: - For the webpack dev server to work in webworkers you need this patch: https://github.com/webpack/webpack-dev-server/pull/309 - hopefully it will get merged into master soon - I don't think this is a good base for production apps yet, in part because the current router doesn't work in a web worker. This is being worked on this week - https://github.com/angula…	matthewdenobrega	gdi2290
124	2015-11-11 13:55:29	@Ao21 can you make a pull-request	gdi2290	Ao21
119	2015-10-29 07:34:34	@jimthedev LGTM	SekibOmazic	jimthedev
119	2015-10-29 14:28:16	Sounds good @gdi2290. I think all we need to do to accomplish this is to: - [x] create a dist folder if it doesn't exist - [x] copy the contents of public into dist - [x] copy `__build__` into dist - [x] add dist to .gitignore - [x] http server should serve from dist Does that sound right?	jimthedev	gdi2290
119	2015-10-29 16:46:08	@gdi2290 This is complete and I've rebased. It favors the existing index.html and uses a node script to get everything to the right locations so that dist/ is generated. Can you review again?	jimthedev	gdi2290
119	2015-11-15 19:31:06	@jimthedev Mostly seems to work. Got this error though	juristr	jimthedev
118	2015-10-28 20:21:10	@gdi2290 What is the recommended approach to use the examples? If the idea is to copy&paste the code to the `src` folder, @zarkosusnjar's PR should be accepted (and we should check all other imports in the examples, too). I thought that the main idea is to switch examples via webpack config as described in my post above. But reading example's README sounds like the recommended approach is more or…	dotcs	zarkosusnjar
113	2015-10-28 20:36:34	@SekibOmazic The 8px offset comes from the browser's default margin of the body. If you set `body { margin: 0 }`, the problem is solved. We could fix it by removing the browser's default margin or perhaps it would be better to make use of [normalize.css](https://necolas.github.io/normalize.css/) or suchlike.	dotcs	SekibOmazic
113	2015-10-28 21:09:32	@dotcs Thanks. The `body { margin: 0 }` solves the problem. But I hoped it could be done without using/changing css.	SekibOmazic	dotcs
113	2015-10-28 22:50:28	@dotcs Sorry for bothering, but please take look at this example: http://fiddle.jshell.net/mattpodwysocki/pfCqq/show/ It has `body {margin:0}` (loaded with bootstrap.min.css) but if you disable it and try to drag picture it works smoothly. You can even change margin to `body{margin 50px}` it still goes smoothly.	SekibOmazic	dotcs
107	2015-10-23 13:40:40	@dotcs Would you like to take #108 as well?	SekibOmazic	dotcs
107	2015-10-23 13:48:00	LGTM @dotcs Could you please squash the commits?	SekibOmazic	dotcs
104	2015-10-26 23:28:17	@dotcs Could you please rebase and resolve merge conflicts? Your PR also collides with #111 (although #111 just disables rxjs examples)	SekibOmazic	dotcs
104	2015-10-28 07:26:05	@SekibOmazic Done. The I have enabled the rxjs examples again. With the fixes in #107 all rxjs examples are working fine again. Please give it a try.	dotcs	SekibOmazic
104	2015-10-28 07:39:47	@dotcs Thanks!	SekibOmazic	dotcs
94	2015-10-13 21:23:10	@krigton can you submit a PR to update protractor? I think I'm going to move the testing dependencies into another branch	gdi2290	krigton
93	2015-10-11 08:00:32	@gdi2290 taking in a count, how often we get broken updates from npm lately, all dependencies made immutable Is it fine?	valorkin	gdi2290
90	2015-10-05 18:17:40	@Gabriel0402 can you change this line of code https://github.com/angular-class/angular2-webpack-starter/blob/master/webpack.config.js#L35...L38 change to	gdi2290	Gabriel0402
90	2015-10-05 18:53:02	@gdi2290 Thanks!	Gabriel0402	gdi2290
84	2015-10-05 22:21:30	@gsans Are you saying are still having the issue on node 4.1.1 and 3.3.5 or it is resolved?	jimthedev	gsans
84	2015-10-28 19:25:38	For me the current setup works with node 4.2.1 and npm 2.14.7 on Mac OS X 10.10. @gsans, @byleaf Can you update node and npm and give us an update if everything works fine now? If the dependencies have been installed with node 0.x and later node 4.x is being used to update the packages, this might indeed be a problem that leads to an inconsistent state. The easiest solution here is to delete `nod…	dotcs	gsans
84	2015-10-28 19:41:30	Have same setup as @dotcs and for me it works fine.	SekibOmazic	dotcs
80	2015-11-06 16:37:05	@dotcs is correct in explaining how typescript works. if you need runtime type checks then you can check out this repo made by an angular core team member https://github.com/vsavkin/RuntimeTypeChecks If you have any more issues feel free to open another one or comment here	gdi2290	dotcs
64	2015-09-04 04:18:47	@ctindel ya I see the error again :/ sorry I'm looking into it again	gdi2290	ctindel
63	2015-09-03 20:09:41	@ctindel sorry I found the problem. this was due to tsd publishing breaking changes as patched versions and then they tried to revert them	gdi2290	ctindel
63	2015-09-03 20:11:11	@ctindel type in `./node_modules/.bin/tsd link`	gdi2290	ctindel
63	2015-09-03 21:25:11	@ctindel can you update this file to latest https://github.com/angular-class/angular2-webpack-starter/blob/master/src/typings/ng2.d.ts	gdi2290	ctindel
63	2015-09-03 22:34:36	@ctindel yeah that error is due to the `reflect-metadata` version https://github.com/angular-class/angular2-webpack-starter/commit/a753691ca5253ec546b780ff80ccb56e6cfa98b2#diff-b9cfc7f2cdf78a7f4b91a753d10865a2R47 delete reflect-metadata in node_modules and install that version	gdi2290	ctindel
63	2015-09-03 23:20:23	@ctindel I updated the repo to alias `angular2/http` and fixed the reflect-metadata issue	gdi2290	ctindel
55	2015-09-25 21:14:32	Sorry @gdi2290, I think you have to reopen this issue. I have had Chrome in my setup, not phantomjs. The latter indeed makes problems. Unfortunately I have no quick solution, so we have to start over.	dotcs	gdi2290
55	2015-09-26 12:35:30	@dotcs what promles makes PhantomJS Unit tests run?	tamascsaba	dotcs
53	2015-08-14 21:38:25	@tamascsaba how is es6-shim compared to traceur-runtime? does it include more polyfills?	gdi2290	tamascsaba
51	2017-01-12 15:38:55	Hi @gdi2290 , Disclaimer : i am the maintainer of compodoc ;) Did you think interesting switching from typedoc to [compodoc](https://github.com/compodoc/compodoc) for the generated documentation ? Here is a test : https://compodoc.github.io/angular2-webpack-starter/ The routes page will be redesigned this week. (https://github.com/compodoc/compodoc/issues/17#issuecomment-271153786) Regards	vogloblinsky	gdi2290
51	2017-01-12 16:00:32	@vogloblinsky - It's been up for discussion more than once. I've personally run into a few snags in larger projects with it ( complete understandable given it's age ) but overall I feel `compodoc` as significant potential once it's matured. While Blake is doing his best to pick up the slack on Typedoc, it's maintenance has been slow & I don't see a lot of features in it's future so the real quest…	d3viant0ne	vogloblinsky
49	2015-08-10 00:12:35	@kburson can you elaborate more on the `if (MOCKS) {}` blocks?	gdi2290	kburson
46	2015-08-01 05:45:19	Hi @m00s, if you update the reference to `"karma-webpack": "Dignifiedquire/karma-webpack#29fb1d801158f29cb0eb784edff69356705a7b74"` to `"karma-webpack": "^1.7.0"` in `package.json` and re-run `npm install` it should work	adrianfalleiro	m00s
46	2015-08-01 20:03:14	@adrianfalleiro many thanks it worked	m00s	adrianfalleiro
41	2015-07-29 05:27:29	@Blackbaud-DanHamlin could you delete `node_modules/` and install it again. In the meantime you can use the express server with `npm run express` but make sure you install the deps first with `npm run express-install`	gdi2290	Blackbaud-DanHamlin
41	2015-07-29 21:23:29	@noxxious thanks for looking into it :+1: can you make a Pull-Request?	gdi2290	noxxious
41	2015-07-29 21:59:24	@noxxious you can make a pull-request simply just by clicking edit icon either on desktop or mobile <img width="591" alt="screen shot 2015-07-29 at 2 58 45 pm" src="https://cloud.githubusercontent.com/assets/1016365/8971085/5da32b28-3602-11e5-80b4-1008577d4c34.png">	gdi2290	noxxious
40	2015-07-28 08:26:36	@gdi2290 You mean https://github.com/ReactiveX/RxJS (which is pre-alpha)?	SekibOmazic	gdi2290
37	2015-07-26 16:35:23	@gsans @gdi2290 This PR https://github.com/angular-class/angular2-webpack-starter/pull/34 also updates the build/instructions to include that fix :+1:	NathanWalker	gdi2290
37	2015-07-26 16:35:23	@gsans @gdi2290 This PR https://github.com/angular-class/angular2-webpack-starter/pull/34 also updates the build/instructions to include that fix :+1:	NathanWalker	gsans
35	2015-07-20 19:00:49	@andersbc do you think you can make a pull-request?	gdi2290	andersbc
35	2015-07-20 19:02:31	@andersbc You can edit it directly in browser.	SekibOmazic	andersbc
34	2015-07-22 04:23:01	@NathanWalker if all the warnings are gone then let's merge it after you review my comments	gdi2290	NathanWalker
34	2015-07-22 17:50:02	Ok @gdi2290 I have this updated per your comments, thanks! Although no warnings appear and everything appears to be solid, I'm having an issue with webpack (I think?) on my local system. It appears the **build** folder is never created or is not served up... (not sure what that issue is, if related to changes or maybe just something on my system... have you seen this before?): ![screen shot 2015-…	NathanWalker	gdi2290
34	2015-07-23 19:34:56	@gdi2290 Any thoughts on the above... I'd like to see these changes go in but just want to verify things but am unable to at moment. Seems if I just run `npm start`, and I view the app at `http://localhost:8080` the `__build__` folder does load in the browser (however console shows I need the express server running). But the minute, in a seperate tab window, I run `npm run express` and then reloa…	NathanWalker	gdi2290
34	2015-07-24 01:16:18	@NathanWalker are you free to screenshare?	gdi2290	NathanWalker
34	2015-07-24 03:49:49	@gdi2290 Just got back in, thanks for reaching out. Maybe in morning?	NathanWalker	gdi2290
34	2015-07-26 00:59:51	@gdi2290 the solution you offered here: https://github.com/angular-class/angular2-webpack-starter/issues/37#issuecomment-124897281 Will probably work. I'll try tonight or tomorrow sometime.	NathanWalker	gdi2290
34	2015-07-26 16:36:46	Ok @gdi2290 That indeed did fix it so I updated the `package.json` to include that `NODE_ENV=development` when running the sample backend api server, as well as updated the README with a line on how to run it.	NathanWalker	gdi2290
33	2015-07-20 03:15:03	@andersbc What happens when you use an older loader version like `npm i typescript-simple-loader@0.3.0`? The only possible commit that (I think) can be causing issues is https://github.com/blakeembrey/typescript-simple-loader/commit/db5a44edb92e7e0b3f80f50c83a1dc315267c3cc	blakeembrey	andersbc
33	2015-07-20 11:47:09	@blakeembrey. thanks, it wasn't that though (it didn't change anything). I think the problem comes from some npm-related fault on my part when I installed the repo. I did a completely fresh install (git clone) and the problem disappeared. **A diff between the working and failing installation pointed to some differences in node locations, so I'm going to close the issue, since it is not related to…	andersbc	blakeembrey
33	2015-07-20 11:51:43	@andersbc Glad you sorted it! I use `n` personally but it's the same idea. If you're working with any projects that have binaries you'll need to reinstall them when you switch versions. I usually just `rm -rf node_modules && npm i`.	blakeembrey	andersbc
29	2015-07-16 16:20:19	@gdi2290 If you need any help just ping me any time. Also if you have ideas for more (useful) RxJs showcases please let me know. I'd be happy to implement them.	SekibOmazic	gdi2290
29	2015-07-16 17:18:44	@SekibOmazic yeah when you get a chance check out the changes I had to make https://github.com/angular-class/angular2-webpack-starter/compare/daee9539c67951baf9414d0a12ebc9d171610e62...806bfd3d746ca9dbc12cb85136034db5f2f31e67	gdi2290	SekibOmazic
25	2015-07-03 16:52:14	@tamascsaba yeah I'm updating it now	gdi2290	tamascsaba
24	2015-07-05 04:43:43	@gdi2290 Thanks Patrick. I tried it and it worked well. I have just one more question, how to run the express server along with the build and watch processes? I tried it with the following script in NPM, but it stops at express and doesn't run watch: "myServer": "npm install && npm run build && npm run express && npm run watch" Is there a way to run both of them together?	sravikiran	gdi2290
24	2015-07-05 05:08:13	@sravikiran the stub is rebuilding in development but you have to reload manually [express-server-example.js#L97](https://github.com/angular-class/angular2-webpack-starter/blob/master/server/express-server-example.js#L97) until I correctly inject the webpack socketio stuff. I would delete the build folder and run `npm run express` then reload the browser manually when you make a change for now. Y…	gdi2290	sravikiran
24	2015-07-05 18:56:30	@gdi2290 Thanks again for the response. That makes sense.	sravikiran	gdi2290
18	2015-06-01 14:16:39	@EladRK haha thanks but keep in mind angular2 is very early so it's not production ready yet. I would only suggest remaking it as a simple example	gdi2290	EladRK
17	2015-06-05 23:56:33	@danhamlin thanks, this was fixed in Alpha.26 [angular-class/angular2-webpack-starter with alpha.26](https://github.com/angular-class/angular2-webpack-starter/tree/0dd2094a95c2e4b8ec576fefd0288b90fdd92101) so Angular 2 right now works in - Chrome (43, 44, 45) - Firefox (37, 39, 40) - IE 11 - Safari 8 - iOS 8 - Android 5.1 (Chrome Mobile 39)	gdi2290	danhamlin
16	2015-05-31 18:27:31	@adowning do you have a link to your repo? I want to see how you're adding it and to see if I can provide better instructions. Including bootstrap is a great idea, ideally I wanted to include Material Design components when they're available	gdi2290	adowning
16	2015-11-06 16:38:47	this will be solved via @valorkin's ng2-bootstrap module which supports bootstrap versions 3 and 4	gdi2290	valorkin
2	2015-05-15 02:22:44	@ShMcK I updated the repo to alpha 23 and typescript 1.5. Could you give it another try?	gdi2290	ShMcK
1645	2017-03-27 16:09:20	Existing module can't find from webpack: `{ test: /\.ts$/, include: /ClientApp/, use: ['awesome-typescript-loader?silent=true', 'ng-router-loader'] },` package.json: { "name": "asp.net", "version": "1.0.0", "description": "", "author": "", "license": "", "dependencies": { "@angular/common": "2.4.10", "@angular/compiler": "2.4.10", "@angular/core": "2.4.10", "@angular/forms": "2.4.10", "@angular/h…	j-nord	ng-bootstrap
1645	2017-03-27 16:09:20	Existing module can't find from webpack: `{ test: /\.ts$/, include: /ClientApp/, use: ['awesome-typescript-loader?silent=true', 'ng-router-loader'] },` package.json: { "name": "asp.net", "version": "1.0.0", "description": "", "author": "", "license": "", "dependencies": { "@angular/common": "2.4.10", "@angular/compiler": "2.4.10", "@angular/core": "2.4.10", "@angular/forms": "2.4.10", "@angular/h…	j-nord	angular
1645	2017-03-27 16:09:20	Existing module can't find from webpack: `{ test: /\.ts$/, include: /ClientApp/, use: ['awesome-typescript-loader?silent=true', 'ng-router-loader'] },` package.json: { "name": "asp.net", "version": "1.0.0", "description": "", "author": "", "license": "", "dependencies": { "@angular/common": "2.4.10", "@angular/compiler": "2.4.10", "@angular/core": "2.4.10", "@angular/forms": "2.4.10", "@angular/h…	j-nord	types
1641	2017-03-24 17:11:01	**Note: for support questions, please use one of these channels:** [Chat: AngularClass.slack](http://angularclass.com/member-join/) or [Twitter: @AngularClass](https://twitter.com/AngularClass) * **I'm submitting a ...** [ ] bug report [ x] feature request [ ] question about the decisions made in the repository * **Do you want to request a *feature* or report a *bug*?** Feature * **What is the cu…	jbeckton	AngularClass
1631	2017-03-21 09:37:41	**Note: for support questions, please use one of these channels:** [Chat: AngularClass.slack](http://angularclass.com/member-join/) or [Twitter: @AngularClass](https://twitter.com/AngularClass) * **I'm submitting a ...** [ ] bug report [ ] feature request [ ] question about the decisions made in the repository * **Do you want to request a *feature* or report a *bug*?** bug * **What is the current…	vasanthdharmu	AngularClass
1626	2017-03-16 11:02:47	Hello lovely humans, [webpack-merge](https://www.npmjs.com/package/webpack-merge) just published its new version 4.1.0. <table> <tr> <th align=left> State </th> <td> Update :rocket: </td> </tr> <tr> <th align=left> Dependency </td> <td> webpack-merge </td> </tr> <tr> <th align=left> New version </td> <td> 4.1.0 </td> </tr> <tr> <th align=left> Type </td> <td> devDependency </td> </tr> </table> Th…	greenkeeperio-bot	herecydev
1625	2017-03-16 06:11:06	in product mode,the project is fine.when i build the project with "npm run start:hmr",i get a problem. > zone.js:155 Uncaught Error: Can't resolve all parameters for DragDropService: (?). > client:41 [WDS] Hot Module Replacement enabled. here is my code: AppModule: DragDropService: DataService: @Injectable() Util: @Injectable()	livershi	Injectable
1621	2017-03-15 18:43:47	Hello! I am using a older version of angular2-webpack. I cant tell wich Version... Because in this version i downloadet is no where a version number in the readme file... But it must be about 1 year old. # Here the Readme File: # angular2-webpack [![Dependency Status](https://david-dm.org/preboot/angular2-webpack/status.svg)](https://david-dm.org/preboot/angular2-webpack#info=dependencies) [![dev…	BamiGorengo	angular
1614	2017-03-14 17:44:46	**Note: for support questions, please use one of these channels:** [Chat: AngularClass.slack](http://angularclass.com/member-join/) or [Twitter: @AngularClass](https://twitter.com/AngularClass) * **I'm submitting a ...** [ ] bug report [X ] feature request [ X] question about the decisions made in the repository * **What is the current behavior?** TSLint is only run for Dev builds * **What is the…	bmayen	AngularClass
1609	2017-03-13 17:04:24	**Note: for support questions, please use one of these channels:** [Chat: AngularClass.slack](http://angularclass.com/member-join/) or [Twitter: @AngularClass](https://twitter.com/AngularClass) * **I'm submitting a ...** [ ] bug report [ X ] feature request [ ] question about the decisions made in the repository * **Do you want to request a *feature* or report a *bug*?** Feature * **What is the c…	AsynchronyMark	author
1609	2017-03-13 17:04:24	**Note: for support questions, please use one of these channels:** [Chat: AngularClass.slack](http://angularclass.com/member-join/) or [Twitter: @AngularClass](https://twitter.com/AngularClass) * **I'm submitting a ...** [ ] bug report [ X ] feature request [ ] question about the decisions made in the repository * **Do you want to request a *feature* or report a *bug*?** Feature * **What is the c…	AsynchronyMark	AngularClass
1604	2017-03-11 10:10:12	* **I'm submitting a ...** [x] bug report [ ] feature request [ ] question about the decisions made in the repository * **What is the current behavior?** AOT build inludes every component template two times making the bundle much bigger than needed as templates are included as strings which cannot be minified by UglifyJS. * **If the current behavior is a bug, please provide the steps to reproduce…	lukaszsamson	AngularClass
1589	2017-03-02 10:52:34	bash-3.2$ npm start > angular2-webpack-starter@5.4.1 start /Users/sunpeitao/mycode/mydemo/angular2-webpack-starter > npm run server:dev > angular2-webpack-starter@5.4.1 server:dev /Users/sunpeitao/mycode/mydemo/angular2-webpack-starter > webpack-dev-server --config config/webpack.dev.js --open --progress --profile --watch --content-base src/ Error: Cannot find module 'tsickle' at Function.Module.…	spt110	angular
1570	2017-02-24 14:51:16	**Note: for support questions, please use one of these channels:** [Chat: AngularClass.slack](http://angularclass.com/member-join/) or [Twitter: @AngularClass](https://twitter.com/AngularClass) * **I'm submitting a bug ...** [*] bug report * **What is the current behavior?** Unused modules are not shaken out and they'll end up in main bundle both for AOT and JIT. * **If the current behavior is a …	xe4me	AngularClass
1569	2017-02-24 12:10:23	**Note: for support questions, please use one of these channels:** [Chat: AngularClass.slack](http://angularclass.com/member-join/) or [Twitter: @AngularClass](https://twitter.com/AngularClass) * **I'm submitting a ...** [x ] bug report [ ] feature request [ ] question about the decisions made in the repository * **Do you want to request a *feature* or report a *bug*?** Don't know if it was just …	EvaldasVasiliauskas	AngularClass
1569	2017-02-24 12:10:23	**Note: for support questions, please use one of these channels:** [Chat: AngularClass.slack](http://angularclass.com/member-join/) or [Twitter: @AngularClass](https://twitter.com/AngularClass) * **I'm submitting a ...** [x ] bug report [ ] feature request [ ] question about the decisions made in the repository * **Do you want to request a *feature* or report a *bug*?** Don't know if it was just …	EvaldasVasiliauskas	import
1560	2017-02-22 19:49:58	Is this starter-kit update supported? i use a older version from this kit, and i got now some problems. like npm build didnt work. i get a @Type/Jasmine error... I tryed now 3 Days to update my Version of this Starter-Kit but no chance... each more updates i do, so more errors i get... At last i fixed everything, but the webkit donfig is hard outdated, and dont work any more. Thats why i am looki…	BamiGorengo	Type
1559	2017-02-22 17:23:17	Hello lovely humans, [typescript](https://www.npmjs.com/package/typescript) just published its new version 2.2.1. <table> <tr> <th align=left> State </th> <td> Update :rocket: </td> </tr> <tr> <th align=left> Dependency </td> <td> typescript </td> </tr> <tr> <th align=left> New version </td> <td> 2.2.1 </td> </tr> <tr> <th align=left> Type </td> <td> devDependency </td> </tr> </table> This versio…	greenkeeperio-bot	falsandtru
1559	2017-02-22 17:23:17	Hello lovely humans, [typescript](https://www.npmjs.com/package/typescript) just published its new version 2.2.1. <table> <tr> <th align=left> State </th> <td> Update :rocket: </td> </tr> <tr> <th align=left> Dependency </td> <td> typescript </td> </tr> <tr> <th align=left> New version </td> <td> 2.2.1 </td> </tr> <tr> <th align=left> Type </td> <td> devDependency </td> </tr> </table> This versio…	greenkeeperio-bot	flowmemo
1558	2017-02-22 17:19:51	**Note: for support questions, please use one of these channels:** [Chat: AngularClass.slack](http://angularclass.com/member-join/) or [Twitter: @AngularClass](https://twitter.com/AngularClass) * **I'm submitting a ...** [ *] bug report [ ] feature request [ ] question about the decisions made in the repository * **Do you want to request a *feature* or report a *bug*?** Report a Bug * **What is t…	raphaelluchini	AngularClass
1551	2017-02-20 22:15:01	This is minor issue, but you may find it important to track it. The docs importing external css https://github.com/AngularClass/angular2-webpack-starter#external-stylesheets should change "@import 'bootstrap/scss/bootstrap.scss';" to "@import '~bootstrap/scss/bootstrap.scss';". It does not compile without this ~ mark, at least for leaflet.css dependency. Regards, Andrey	avkonst	import
1549	2017-02-20 12:11:19	**Note: for support questions, please use one of these channels:** [Chat: AngularClass.slack](http://angularclass.com/member-join/) or [Twitter: @AngularClass](https://twitter.com/AngularClass) Hi, I've tried to access the angularclass.com support links to make sure before i post this one if this is a bug or not but with no success. I wonder why when i clone this repository and do npm intall and …	mafina1984	angular
1549	2017-02-20 12:11:19	**Note: for support questions, please use one of these channels:** [Chat: AngularClass.slack](http://angularclass.com/member-join/) or [Twitter: @AngularClass](https://twitter.com/AngularClass) Hi, I've tried to access the angularclass.com support links to make sure before i post this one if this is a bug or not but with no success. I wonder why when i clone this repository and do npm intall and …	mafina1984	Injectable
1549	2017-02-20 12:11:19	**Note: for support questions, please use one of these channels:** [Chat: AngularClass.slack](http://angularclass.com/member-join/) or [Twitter: @AngularClass](https://twitter.com/AngularClass) Hi, I've tried to access the angularclass.com support links to make sure before i post this one if this is a bug or not but with no success. I wonder why when i clone this repository and do npm intall and …	mafina1984	AngularClass
1549	2017-03-10 12:33:51	Have the same issue. I found it related to `@angularclass/hmr` package and custom bootstrapping app has because of HMR. Looks as it require `public appState: AppState` to be passed there always. In my project I'm using `@ngrx/store` and not require HMR in a way AngularClass have it by default, so removed.	bobrosoft	ngrx
1549	2017-03-10 12:33:51	Have the same issue. I found it related to `@angularclass/hmr` package and custom bootstrapping app has because of HMR. Looks as it require `public appState: AppState` to be passed there always. In my project I'm using `@ngrx/store` and not require HMR in a way AngularClass have it by default, so removed.	bobrosoft	angularclass
1547	2017-02-19 18:37:00	**Note: for support questions, please use one of these channels:** [Chat: AngularClass.slack](http://angularclass.com/member-join/) or [Twitter: @AngularClass](https://twitter.com/AngularClass) * **I'm submitting a ...** [*] bug report [ ] feature request [ ] question about the decisions made in the repository * **Do you want to request a *feature* or report a *bug*?** * **What is the current beh…	vincent-cm	AngularClass
1546	2017-02-19 18:09:26	**Note: for support questions, please use one of these channels:** [Chat: AngularClass.slack](http://angularclass.com/member-join/) or [Twitter: @AngularClass](https://twitter.com/AngularClass) * **I'm submitting a ...** [X] bug report [ ] feature request [ ] question about the decisions made in the repository * **Do you want to request a *feature* or report a *bug*?** Hi! When I am running `npm …	zifnab87	AngularClass
1538	2017-02-16 06:11:55	This commit fixes #1016. When a SASS file `@includes` another, then when unit tests are run the following error might be produced: Uncaught Error: Expected 'styles' to be an array of strings To reproduce:	mikechamberlain	includes
1536	2017-02-15 17:07:53	**Note: for support questions, please use one of these channels:** [Chat: AngularClass.slack](http://angularclass.com/member-join/) or [Twitter: @AngularClass](https://twitter.com/AngularClass) * **I'm submitting a ...** [ ] bug report [ ] feature request [ ] question about the decisions made in the repository * **Do you want to request a *feature* or report a *bug*?** * **What is the current beh…	antriver	AngularClass
1533	2017-02-15 08:03:11	**Note: for support questions, please use one of these channels:** [Chat: AngularClass.slack](http://angularclass.com/member-join/) or [Twitter: @AngularClass](https://twitter.com/AngularClass) * **I'm submitting a ...** [X ] bug report [ ] feature request [ ] question about the decisions made in the repository * **What is the current behavior?** link ![image](https://cloud.githubusercontent.com/…	AsherBarak	AngularClass
1523	2017-02-13 15:22:12	So many things are done wrong here, I don't know where to start... Since this is not the place for support questions, but for actual issues, please ask on the relevant channels. - Don't use jQuery - Don't use `bootstrap.js` use the relevant angular 2 replacement library Other then that, learn about `@ViewChild` / `@ViewChildren` and don't use jQuery to get dom elements. The way you write the code…	shlomiassaf	ViewChildren
1523	2017-02-13 15:22:12	So many things are done wrong here, I don't know where to start... Since this is not the place for support questions, but for actual issues, please ask on the relevant channels. - Don't use jQuery - Don't use `bootstrap.js` use the relevant angular 2 replacement library Other then that, learn about `@ViewChild` / `@ViewChildren` and don't use jQuery to get dom elements. The way you write the code…	shlomiassaf	ViewChild
1522	2017-02-13 14:05:35	**Note: for support questions, please use one of these channels:** [Chat: AngularClass.slack](http://angularclass.com/member-join/) or [Twitter: @AngularClass](https://twitter.com/AngularClass) * **I'm submitting a ...** [ ] bug report [ ] feature request [x ] question about the decisions made in the repository * **Do you want to request a *feature* or report a *bug*?** * **What is the current be…	rrohitesh	AngularClass
1522	2017-02-13 15:26:27	Hi, The issues section is for bugs and feature requests. We would like to use the issues section for issues only, this will allow us to maintain a clean list of issues and be able to track and manage them efficiently. for support questions, please use one of these channels:** [Chat: AngularClass.slack](http://angularclass.com/member-join/) or [Twitter: @AngularClass](https://twitter.com/AngularCl…	shlomiassaf	AngularClass
1521	2017-02-13 15:27:22	Hi, The issues section is for bugs and feature requests. We would like to use the issues section for issues only, this will allow us to maintain a clean list of issues and be able to track and manage them efficiently. for support questions, please use one of these channels:** [Chat: AngularClass.slack](http://angularclass.com/member-join/) or [Twitter: @AngularClass](https://twitter.com/AngularCl…	shlomiassaf	AngularClass
1517	2017-02-13 15:42:48	Hi, The issues section is for bugs and feature requests. We would like to use the issues section for issues only, this will allow us to maintain a clean list of issues and be able to track and manage them efficiently. for support questions, please use one of these channels:** [Chat: AngularClass.slack](http://angularclass.com/member-join/) or [Twitter: @AngularClass](https://twitter.com/AngularCl…	shlomiassaf	AngularClass
1514	2017-02-10 12:39:23	component file <div class="loading-overlay" *ngIf="loading"> Here <md-progress-bar mode="indeterminate"></md-progress-bar> // This Component dosent show up at all </div> ngModule import { MaterialModule } from '@angular/material'; @NgModule({ bootstrap: [ AppComponent], declarations: [ AppComponent ], imports: [ BrowserModule, FormsModule, HttpModule, RouterModule, routing, [MaterialModule.forRoo…	rahulrsingh09	angular
1514	2017-02-10 12:39:23	component file <div class="loading-overlay" *ngIf="loading"> Here <md-progress-bar mode="indeterminate"></md-progress-bar> // This Component dosent show up at all </div> ngModule import { MaterialModule } from '@angular/material'; @NgModule({ bootstrap: [ AppComponent], declarations: [ AppComponent ], imports: [ BrowserModule, FormsModule, HttpModule, RouterModule, routing, [MaterialModule.forRoo…	rahulrsingh09	NgModule
1514	2017-02-13 15:43:29	Hi, The issues section is for bugs and feature requests. We would like to use the issues section for issues only, this will allow us to maintain a clean list of issues and be able to track and manage them efficiently. for support questions, please use one of these channels:** [Chat: AngularClass.slack](http://angularclass.com/member-join/) or [Twitter: @AngularClass](https://twitter.com/AngularCl…	shlomiassaf	AngularClass
1511	2017-02-13 15:44:12	Hi, The issues section is for bugs and feature requests. We would like to use the issues section for issues only, this will allow us to maintain a clean list of issues and be able to track and manage them efficiently. for support questions, please use one of these channels:** [Chat: AngularClass.slack](http://angularclass.com/member-join/) or [Twitter: @AngularClass](https://twitter.com/AngularCl…	shlomiassaf	AngularClass
1509	2017-02-09 15:28:11	**Note: for support questions, please use one of these channels:** [Chat: AngularClass.slack](http://angularclass.com/member-join/) or [Twitter: @AngularClass](https://twitter.com/AngularClass) * **I'm submitting a ...** [ ] bug report [ ] feature request [ ] question about the decisions made in the repository * **Do you want to request a *feature* or report a *bug*?** * **What is the current beh…	phenrigomes	AngularClass
1502	2017-02-08 13:18:45	Getting the following Error when running the following command npm run build:aot D:\Angular2\Football>npm run build:aot > angular2-webpack-starter@5.4.1 build:aot D:\Angular2\Football > npm run build:aot:prod > angular2-webpack-starter@5.4.1 build:aot:prod D:\Angular2\Football > npm run clean:dist && npm run clean:aot && webpack --config config/webpack.pro d.js --progress --profile --bail > angul…	rahulrsingh09	angular
1499	2017-02-08 10:30:40	After posting this I'v noticed that @yjaaidi has posted PR #1079 It appears to be roughly the same solution.... @yjaaidi my apologies... I would prefer going with this one since it does not involve adding an extra package. Please discuss.	shlomiassaf	yjaaidi
1498	2017-02-08 10:09:46	**Note: for support questions, please use one of these channels:** [Chat: AngularClass.slack](http://angularclass.com/member-join/) or [Twitter: @AngularClass](https://twitter.com/AngularClass) * **I'm submitting a ...** [X ] bug report [ ] feature request [ ] question about the decisions made in the repository * **Do you want to request a *feature* or report a *bug*?** Reporting a bug * **What i…	doorman02	AngularClass
1496	2017-02-08 04:54:47	**Note: for support questions, please use one of these channels:** [Chat: AngularClass.slack](http://angularclass.com/member-join/) or [Twitter: @AngularClass](https://twitter.com/AngularClass) * **I'm submitting a ...** [ X] bug report * **What is the current behavior?** I just download the whole project clean and run yarn from the beginning. After npm start, the site can't start correctly. the …	maxisam	AngularClass
1493	2017-02-07 21:19:53	**Note: for support questions, please use one of these channels:** [Chat: AngularClass.slack](http://angularclass.com/member-join/) or [Twitter: @AngularClass](https://twitter.com/AngularClass) * **I'm submitting a ...** [x] bug report [ ] feature request [ ] question about the decisions made in the repository * **Do you want to request a *feature* or report a *bug*?** I'm not sure whether that m…	Mentor-kh	angular
1493	2017-02-07 21:19:53	**Note: for support questions, please use one of these channels:** [Chat: AngularClass.slack](http://angularclass.com/member-join/) or [Twitter: @AngularClass](https://twitter.com/AngularClass) * **I'm submitting a ...** [x] bug report [ ] feature request [ ] question about the decisions made in the repository * **Do you want to request a *feature* or report a *bug*?** I'm not sure whether that m…	Mentor-kh	AngularClass
1491	2017-03-01 18:16:51	@vincent-cm looks like you are right, current build actually ignores whole aot compiling detection. I had different signaling for the AOT build with env variable on my real branch where from I copied this. But actually the switch allows compiler to use more memory (my build takes ~3GB). I'll update scripts allowing to run AoT build with passing environment parameter.	elhigu	vincent-cm
1491	2017-03-02 02:20:23	@vincent-cm thanks, I didn't notice this.	pilgylis	vincent-cm
1485	2017-02-06 14:11:06	**Note: for support questions, please use one of these channels:** [Chat: AngularClass.slack](http://angularclass.com/member-join/) or [Twitter: @AngularClass](https://twitter.com/AngularClass) * **I'm submitting a ...** [x] bug report [ ] feature request [ ] question about the decisions made in the repository * **Do you want to request a *feature* or report a *bug*?** Report a bug * **What is th…	nmahefa	AngularClass
1483	2017-02-05 21:09:30	**Note: for support questions, please use one of these channels:** [Chat: AngularClass.slack](http://angularclass.com/member-join/) or [Twitter: @AngularClass](https://twitter.com/AngularClass) * **I'm submitting a ...** [X] bug report [ ] feature request [ ] question about the decisions made in the repository * **Do you want to request a *feature* or report a *bug*?** Reporting a Bug * **What is…	DBosley	AngularClass
1471	2017-02-03 21:41:16	I want add [Covalent](https://github.com/Teradata/covalent) in my project. * **I'm submitting a ...** [ ] bug report [ ] feature request [x] question about the decisions made in the repository * **Do you want to request a *feature* or report a *bug*?** * **What is the current behavior?** When i added td-markdown, i have a error: ![error](http://i.imgur.com/N4TYsOh.png) I added `"@types/showdown":…	Alezhka	types
1463	2017-02-03 09:34:38	**Note: for support questions, please use one of these channels:** [Chat: AngularClass.slack](http://angularclass.com/member-join/) or [Twitter: @AngularClass](https://twitter.com/AngularClass) * **I'm submitting a ...** [x ] bug report [ ] feature request [ ] question about the decisions made in the repository * **Do you want to request a *feature* or report a *bug*?** I´m not sure if it is a bu…	ITServicesAM	AngularClass
1458	2017-02-01 18:04:53	**Note: for support questions, please use one of these channels:** [Chat: AngularClass.slack](http://angularclass.com/member-join/) or [Twitter: @AngularClass](https://twitter.com/AngularClass) * **I'm submitting a ...** [x] bug report [x] feature request [ ] question about the decisions made in the repository * **Do you want to request a *feature* or report a *bug*?** Both. * **What is the curre…	dherges	AngularClass
1458	2017-02-07 13:21:56	Did you look at s-panferov/awesome-typescript-loader#364 Instead of complicating the build with another static JSON configuration file that issue offers dynamic control over the scope of the checker. Now, it might seem simple enough to add another `tsconfig.jit.json` but the reality is that someone has to maintain it... Every change made in one `tsconfig.XXX.json`has to be replicated into all oth…	shlomiassaf	gdi2290
1458	2017-02-07 13:21:56	Did you look at s-panferov/awesome-typescript-loader#364 Instead of complicating the build with another static JSON configuration file that issue offers dynamic control over the scope of the checker. Now, it might seem simple enough to add another `tsconfig.jit.json` but the reality is that someone has to maintain it... Every change made in one `tsconfig.XXX.json`has to be replicated into all oth…	shlomiassaf	d3viant0ne
1458	2017-02-07 13:21:56	Did you look at s-panferov/awesome-typescript-loader#364 Instead of complicating the build with another static JSON configuration file that issue offers dynamic control over the scope of the checker. Now, it might seem simple enough to add another `tsconfig.jit.json` but the reality is that someone has to maintain it... Every change made in one `tsconfig.XXX.json`has to be replicated into all oth…	shlomiassaf	colinskow
1457	2017-02-03 08:10:22	@zhekaus @gudh it depends how you structure your app. when you used Gulp I imagine you didn't do it on Angular 2 right? so instead of blaming webpack try to understand the environment :) CSS in angular `@Component`s are not part of the global CSS you used to have in Gulp and that was loaded via a HTML link tag. CSS that you attach to components is part of the bundle, if you refresh CSS the whole …	shlomiassaf	Component
1457	2017-02-03 12:52:20	@shlomiassaf, Thanks for the reply! Actually, my css are all global instead of in angular `@Component` So in my case, is it possible to reload without refreshing the page?	gudh	Component
1451	2017-01-31 22:14:08	@gdi2290 @d3viant0ne Failure is due to #1382, once we merge and rebase it should be fine (node 5) Main changes for this version is support for `file-loader` and additional assets created by loaders (urls in css, html etc) This will solve #1406 and #1428	shlomiassaf	gdi2290
1451	2017-01-31 22:14:08	@gdi2290 @d3viant0ne Failure is due to #1382, once we merge and rebase it should be fine (node 5) Main changes for this version is support for `file-loader` and additional assets created by loaders (urls in css, html etc) This will solve #1406 and #1428	shlomiassaf	d3viant0ne
1443	2017-01-30 09:51:20	**Note: for support questions, please use one of these channels:** [Chat: AngularClass.slack](http://angularclass.com/member-join/) or [Twitter: @AngularClass](https://twitter.com/AngularClass) * **I'm submitting a ...** [ ] bug report [ ] feature request [ ] question about the decisions made in the repository * **Do you want to request a *feature* or report a *bug*?** * **What is the current beh…	edy	AngularClass
1441	2017-01-29 21:37:35	**Note: for support questions, please use one of these channels:** [Chat: AngularClass.slack](http://angularclass.com/member-join/) or [Twitter: @AngularClass](https://twitter.com/AngularClass) * **I'm submitting a ...** [x ] bug report [ ] feature request [ ] question about the decisions made in the repository * **Do you want to report a *bug*?** yes * **What is the current behavior?** I tried t…	katrina-engelbrecht	AngularClass
1436	2017-01-29 07:53:09	**Note: for support questions, please use one of these channels:** [Chat: AngularClass.slack](http://angularclass.com/member-join/) or [Twitter: @AngularClass](https://twitter.com/AngularClass) The above channels dont seem to be available currently, so posting a support question here. * **I'm submitting a ...** [ ] support question I have a component that has html as follows: <div id="partners-sl…	shaikhspear16	AngularClass
1435	2017-01-28 19:38:40	**Note: for support questions, please use one of these channels:** [Chat: AngularClass.slack](http://angularclass.com/member-join/) or [Twitter: @AngularClass](https://twitter.com/AngularClass) * **I'm submitting a ...** [ ] bug report [ ] feature request [ ] question about the decisions made in the repository * **Do you want to request a *feature* or report a *bug*?** * **What is the current beh…	Mentor-kh	AngularClass
1425	2017-01-26 08:32:11	**Note: for support questions, please use one of these channels:** [Chat: AngularClass.slack](http://angularclass.com/member-join/) or [Twitter: @AngularClass](https://twitter.com/AngularClass) * **I'm submitting a ...** [X] bug report [ ] feature request [ ] question about the decisions made in the repository * **Do you want to request a *feature* or report a *bug*?** The error is from the `poly…	KhaledElAnsari	AngularClass
1424	2017-01-26 04:01:32	**Note: for support questions, please use one of these channels:** [Chat: AngularClass.slack](http://angularclass.com/member-join/) or [Twitter: @AngularClass](https://twitter.com/AngularClass) * **I'm submitting a ...** [x] bug report [ ] feature request [ ] question about the decisions made in the repository * **Do you want to request a *feature* or report a *bug*?** Bug * **What is the current…	CarlosV89	AngularClass
1424	2017-01-26 15:51:24	Officially out of good ideas. @shlomiassaf @katallaxie - Either of you ever mess around with pug? I know this worked at some point but i've never done anything with pug / jade	d3viant0ne	katallaxie
1424	2017-01-26 15:51:24	Officially out of good ideas. @shlomiassaf @katallaxie - Either of you ever mess around with pug? I know this worked at some point but i've never done anything with pug / jade	d3viant0ne	shlomiassaf
1421	2017-01-25 21:21:15	1. npm install --save @angular/material 2. src/app/app.module.ts -> import { MaterialModule } from '@angular/material'; @NgModule({ imports: [MaterialModule.forRoot()] }) 3. src/app/home/home.component.ts -> import { MdCheckboxModule } from '@angular/material/checkbox/checkbox'; 4. src/app/home/home.component.html -> <button md-raised-button color="primary">PRIMARY</button> Of course, the button …	Antonystefano	angular
1421	2017-01-25 21:21:15	1. npm install --save @angular/material 2. src/app/app.module.ts -> import { MaterialModule } from '@angular/material'; @NgModule({ imports: [MaterialModule.forRoot()] }) 3. src/app/home/home.component.ts -> import { MdCheckboxModule } from '@angular/material/checkbox/checkbox'; 4. src/app/home/home.component.html -> <button md-raised-button color="primary">PRIMARY</button> Of course, the button …	Antonystefano	NgModule
1413	2017-01-25 11:57:46	webpack.common.js This line doesn't work for windows paths ` minChunks: module => /node_modules\//.test(module.resource)` for example: module.resource === 'D:\test\web\node_modules\@angular\compiler\src\ml_parser\icu_ast_expander.js' **Suggestions:** Change regex pattern to /node_modules/.test(module.resource) as variant	Andrey-Pavlov	angular
1412	2017-01-25 20:46:24	Okay found the problem, My import on the new file was wrong, instead of `import {TestBed} from "@angular/core/testing";` (A) I did' `import {TestBed, inject, async} from "@angular/core/testing/test_bed";` (B) I think that way I imported a testbed (B) which was not attached to any environment - but I couldn't intialize an environment for it because it was already intialized for TestBed (A) in spec…	gviligvili	angular
1409	2017-02-07 23:00:37	@Neur0mante I didn't get this error with es6 target. Anyway, the `vendor.dll.js` file is auto generated so I don't think changing it will help. If there is an issue (and I don't think there is), it's with `@angular/core` where this piece of code is taken from.	shlomiassaf	angular
1408	2017-01-24 03:16:55	**Note: for support questions, please use one of these channels:** [Chat: AngularClass.slack](http://angularclass.com/member-join/) or [Twitter: @AngularClass](https://twitter.com/AngularClass) * **I'm submitting a ...** [X] bug report [ ] feature request [ ] question about the decisions made in the repository * **Do you want to request a *feature* or report a *bug*?** Bug * **What is the current…	MangeshPimpalkar	AngularClass
1407	2017-01-23 23:08:35	@gilhanan I'm using sass resource loader, it's great. The problem is that it does not play nicely with relative imports. It requires you to add **ALL** virtual SCSS files into the resource array in the webpack plugin configuration which is something that adds a lot of noise to the starter. I can live with that... but most devs won't know about it so they will just add `@imports` to the `_variable…	shlomiassaf	imports
1406	2017-01-23 18:27:23	**Note: for support questions, please use one of these channels:** [Chat: AngularClass.slack](http://angularclass.com/member-join/) or [Twitter: @AngularClass](https://twitter.com/AngularClass) * **I'm submitting a ...** [x] bug report [ ] feature request [ ] question about the decisions made in the repository * **Do you want to request a *feature* or report a *bug*?** Report a bug * **What is th…	bmayen	AngularClass
1406	2017-01-31 16:06:28	@bmayen the issue in #1428 happens on non-inlined assets within component templates/styles. Are you loading fonts in component styles? bit excessive... if so turn `resourceOverride` off until the AOT plugin will handle assets. Long story short, `resourceOverride` removes template/styles from `@Component` to remove space and let the AOT compiler handle them. If you have resources in components the…	shlomiassaf	Component
1399	2017-01-22 09:11:05	first of all i have all needed imports ` import { FormsModule,ReactiveFormsModule } from '@angular/forms';` and and stack in another angular 2 repo this works fine	ozknemoy	angular
1399	2017-01-30 18:25:15	@mertsincan thanks but pref 'directives' do not exist in @Component now	ozknemoy	Component
1399	2017-03-20 17:49:38	Hy in your AppModule, do this. import { FormsModule, ReactiveFormsModule } from '@angular/forms'; and add ReactiveFormsModule to imports Array imports: [ FormsModule, ReactiveFormsModule ]	gowthamrodda	angular
1398	2017-01-21 02:53:46	//cc @shlomiassaf	d3viant0ne	shlomiassaf
1397	2017-01-20 13:44:16	**Note: for support questions, please use one of these channels:** [Chat: AngularClass.slack](http://angularclass.com/member-join/) or [Twitter: @AngularClass](https://twitter.com/AngularClass) * **I'm submitting a ...** [ ] feature request I want to add folder named i18n in assets and to access resources inside. Is that possible? * **What is the current behavior?** I get 404 when I am trying to …	TeodorKolev	AngularClass
1389	2017-01-18 12:32:12	**Note: for support questions, please use one of these channels:** [Chat: AngularClass.slack](http://angularclass.com/member-join/) or [Twitter: @AngularClass](https://twitter.com/AngularClass) * **I'm submitting a ...** [ X] bug report [ ] feature request [X ] question about the decisions made in the repository * **Do you want to request a *feature* or report a *bug*?** Hi, i'm trying to put a c…	yalaa90	Component
1389	2017-01-18 12:32:12	**Note: for support questions, please use one of these channels:** [Chat: AngularClass.slack](http://angularclass.com/member-join/) or [Twitter: @AngularClass](https://twitter.com/AngularClass) * **I'm submitting a ...** [ X] bug report [ ] feature request [X ] question about the decisions made in the repository * **Do you want to request a *feature* or report a *bug*?** Hi, i'm trying to put a c…	yalaa90	AngularClass
1387	2017-01-18 00:03:24	@colinskow that's actually not related. The modules are loaded at startup due to the route strategy, this is configurable. They are still asynchronous, they just load automatically at startup but a separate bundle is there for each module. This update doesn't add new functionality, it's more syntax related. End result for all async code styles (require.ensure, System.import and import()) is logic…	shlomiassaf	colinskow
1387	2017-01-22 16:50:33	@d3viant0ne Please review https://github.com/AngularClass/angular2-webpack-starter/wiki/Routing-and-Lazy-loading-@NgModules Comments are welcome	shlomiassaf	NgModules
1387	2017-01-23 21:20:57	@gdi2290 make a quick review on this one, it's a block for another PR and the current loader's version (2.1.0) has bug fixes and improvements that we need to push into the starter.	shlomiassaf	gdi2290
1385	2017-01-17 11:32:14	Hello lovely humans, [npm-run-all](https://www.npmjs.com/package/npm-run-all) just published its new version 4.0.1. <table> <tr> <th align=left> State </th> <td> Failing tests :rotating_light: </td> </tr> <tr> <th align=left> Dependency </td> <td> npm-run-all </td> </tr> <tr> <th align=left> New version </td> <td> 4.0.1 </td> </tr> <tr> <th align=left> Type </td> <td> devDependency </td> </tr> </…	greenkeeperio-bot	bmarcaur
1382	2017-01-16 15:53:28	This upgrades to ngc-webpack 1.1.2 In 1.1.0 depends on `@angular/tsc-wrapper` and `@angular/compiler-cli` When `@angular/compiler-cli` bumps `@angular/tsc-wrapper` then **ngc-webpack** needs to do so as well... which is not ideal. `@angular/compiler-cli` actually is `@angular/tsc-wrapper` since it re-exports all of the tsc-wrapper api... 1.1.2 uses `@angular/compiler-cli` only. I had a break when…	shlomiassaf	angular
1382	2017-01-23 21:21:59	@gdi2290 @d3viant0ne @colinskow We need to decide on this one, if we won't upgrade we will soon start to see issues flying around....	shlomiassaf	gdi2290
1382	2017-01-24 21:49:35	@shlomiassaf you can require the version `var version = require('@angular/compiler-cli/package.json').version` and require the correct file for each version to support any version	gdi2290	angular
1380	2017-01-16 13:28:14	**Note: for support questions, please use one of these channels:** [Chat: AngularClass.slack](http://angularclass.com/member-join/) or [Twitter: @AngularClass](https://twitter.com/AngularClass) * **I'm submitting a ...** [ ] bug report [ ] feature request [x] question about the decisions made in the repository * **Do you want to request a *feature* or report a *bug*?** We need a guide Please prov…	feng-xiao	AngularClass
1380	2017-01-19 13:35:18	@what is solution ?	govi2010	what
1379	2017-01-20 21:58:00	@DanielYKPan I just simply used the html-loader instead of the raw-loader. I started to look at https://github.com/TheLarkInn/angular2-template-loader. However, I'm not sure if that's right. There's got to be an easier way to rewrite the paths. @d3viant0ne Can you provide any insight into this issue?	jgornick	d3viant0ne
1379	2017-01-23 15:27:19	@DanielYKPan I've found a solution that worked for me: That configuration will run any required HTML files through the `html-loader` (see `angular2-template-loader`). The `html-loader` requires any paths specified in `img:src` (i.e. images). Because the images are now being required into the dependency graph, we use the `file-loader` for any required `jpg|png|gif` images and write their path to `…	jgornick	d3viant0ne
1378	2017-01-16 10:18:07	This PR improves the efficiency of the TypeScript build and resolves several issues that result from TypeScript compiling unnecessary files. The current behavior is that on every build TypeScript compiles every single `.ts` file in the project tree. This is inefficient and can lead to issues when different files in the project require different configurations or use conflicting Typings. The solut…	colinskow	shlomiassaf
1375	2017-01-14 19:42:44	**Note: for support questions, please use one of these channels:** [Chat: AngularClass.slack](http://angularclass.com/member-join/) or [Twitter: @AngularClass](https://twitter.com/AngularClass) * **I'm submitting a ...** [x] bug report [ ] feature request [ ] question about the decisions made in the repository * **Do you want to request a *feature* or report a *bug*?** bug * **What is the current…	zacharyclaysmith	AngularClass
1375	2017-01-15 00:41:21	It appears this is intentional. Feel free to turn it back on in your builds. [`config/webpack.prod.js#L319`](https://github.com/AngularClass/angular2-webpack-starter/blob/master/config/webpack.prod.js#L319) Meanwhile we can discuss here which Node options should be enabled by default in this repository. @d3viant0ne do you have an opinion?	colinskow	d3viant0ne
1373	2017-01-13 17:35:06	**Note: for support questions, please use one of these channels:** [Chat: AngularClass.slack](http://angularclass.com/member-join/) or [Twitter: @AngularClass](https://twitter.com/AngularClass) * **I'm submitting a ...** [ ] bug report [ ] feature request [ X] question about the decisions made in the repository * **What is the current behavior?** hmrOnInit gets fired way before any deep component…	gviligvili	AngularClass
1371	2017-01-13 19:01:23	So something odd going on here that needs to be figured out. `'awesome-typescript-loader?{configFileName: "tsconfig.webpack.json"}',` is as it should be per the `awesome-typescript-loader` api docs. The three of you that were having issues with this. Are these fresh clones of the repo? What is your NodeJS Version? What OS are you running on? That "workaround" should be causing the loader to use i…	d3viant0ne	colinskow
1370	2017-01-12 16:00:24	@vogloblinsky Dropped a comment in another issue in regards to switching from TypeDoc to Compodoc and was kind enough to spin up a demo - https://compodoc.github.io/angular2-webpack-starter/ The options are ... - Keep TypeDoc. - Switch to Compodoc. - Drop doc generation and let users add what they will. Personally I don't run docs on my applications currently, though [Compodoc](https://github.com…	d3viant0ne	katallaxie
1370	2017-01-12 16:00:24	@vogloblinsky Dropped a comment in another issue in regards to switching from TypeDoc to Compodoc and was kind enough to spin up a demo - https://compodoc.github.io/angular2-webpack-starter/ The options are ... - Keep TypeDoc. - Switch to Compodoc. - Drop doc generation and let users add what they will. Personally I don't run docs on my applications currently, though [Compodoc](https://github.com…	d3viant0ne	shlomiassaf
1370	2017-01-12 16:00:24	@vogloblinsky Dropped a comment in another issue in regards to switching from TypeDoc to Compodoc and was kind enough to spin up a demo - https://compodoc.github.io/angular2-webpack-starter/ The options are ... - Keep TypeDoc. - Switch to Compodoc. - Drop doc generation and let users add what they will. Personally I don't run docs on my applications currently, though [Compodoc](https://github.com…	d3viant0ne	colinskow
1370	2017-01-12 16:00:24	@vogloblinsky Dropped a comment in another issue in regards to switching from TypeDoc to Compodoc and was kind enough to spin up a demo - https://compodoc.github.io/angular2-webpack-starter/ The options are ... - Keep TypeDoc. - Switch to Compodoc. - Drop doc generation and let users add what they will. Personally I don't run docs on my applications currently, though [Compodoc](https://github.com…	d3viant0ne	vogloblinsky
1370	2017-01-16 09:02:02	Wait for the following Compodoc's roadmap point to be done: - handle external markdown files as "functional" documentation For now my modular app has some "library modules" that i get via npm, and store in "node_modules/@my-project-scope/some-isolated-functionality-module" Unfortunately compodoc cant include documentation for them and i have only documentation for my app skeleton	DyckGerman	my-project-scope
1369	2017-01-12 12:40:55	Hello lovely humans, [webpack-merge](https://www.npmjs.com/package/webpack-merge) just published its new version 2.4.0. <table> <tr> <th align=left> State </th> <td> Update :rocket: </td> </tr> <tr> <th align=left> Dependency </td> <td> webpack-merge </td> </tr> <tr> <th align=left> New version </td> <td> 2.4.0 </td> </tr> <tr> <th align=left> Type </td> <td> devDependency </td> </tr> </table> Th…	greenkeeperio-bot	sapegin
1367	2017-01-12 23:24:25	@katallaxie you haven't submitted a pull request for i18n yet! https://angular.io/docs/ts/latest/cookbook/i18n.html	colinskow	katallaxie
1366	2017-01-13 02:38:14	Currently the at-loader is using the same configuration file for AoT and JiT builds. `node_modules` is necessary to include since `@angular` and other dependencies live there. Excluding `*.spec.ts` and `*.e2e.ts` could possibly shave a few dozen milliseconds off each build. We could also try specifying `"rootDir": "./src"` in `tsconfig.webpack.json` and see if that prevents unnecessary files from…	colinskow	angular
1361	2017-01-10 21:17:12	* **I'm submitting a ...** [X ] bug report [ ] feature request [ ] question about the decisions made in the repository * **What is the current behavior?** when I run npm run build:aot I get this error. Starting compilation using the angular compiler. Angular compilation done, starting webpack bundling. TypeError: Cannot read property 'length' of undefined at StaticSymbolResolver.resolveSymbol (D:…	GenZodd	angular
1360	2017-01-10 19:41:06	Hello lovely humans, [protractor](https://www.npmjs.com/package/protractor) just published its new version 5.0.0. <table> <tr> <th align=left> State </th> <td> Update :rocket: </td> </tr> <tr> <th align=left> Dependency </td> <td> protractor </td> </tr> <tr> <th align=left> New version </td> <td> 5.0.0 </td> </tr> <tr> <th align=left> Type </td> <td> devDependency </td> </tr> </table> This versio…	greenkeeperio-bot	types
1360	2017-01-10 20:02:20	@gdi2290 Protractor requires node 6.9.x +...	shlomiassaf	gdi2290
1359	2017-01-10 14:23:20	**Note: for support questions, please use one of these channels:** [Chat: AngularClass.slack](http://angularclass.com/member-join/) or [Twitter: @AngularClass](https://twitter.com/AngularClass) * **I'm submitting a ...** [ ] bug report [ ] feature request [X] question about the decisions made in the repository * **Do you want to request a *feature* or report a *bug*?** No * **What is the current …	Narcwis	AngularClass
1358	2017-01-09 17:02:04	@colinskow @abhishekisnot @d3viant0ne @gdi2290 This is my take on DLL integration: Using a plugin to control the whole process. The plugin internally injects the low level DLL plugins provided by webpack (`DllPlugin`, `DllRegerencePlugin`) into the webpack instances. The plugin handles both the webpack instance it get's registered on and a new webpack instance it creates for bundle generation. Th…	shlomiassaf	gdi2290
1358	2017-01-09 17:02:04	@colinskow @abhishekisnot @d3viant0ne @gdi2290 This is my take on DLL integration: Using a plugin to control the whole process. The plugin internally injects the low level DLL plugins provided by webpack (`DllPlugin`, `DllRegerencePlugin`) into the webpack instances. The plugin handles both the webpack instance it get's registered on and a new webpack instance it creates for bundle generation. Th…	shlomiassaf	abhishekisnot
1358	2017-01-09 17:02:04	@colinskow @abhishekisnot @d3viant0ne @gdi2290 This is my take on DLL integration: Using a plugin to control the whole process. The plugin internally injects the low level DLL plugins provided by webpack (`DllPlugin`, `DllRegerencePlugin`) into the webpack instances. The plugin handles both the webpack instance it get's registered on and a new webpack instance it creates for bundle generation. Th…	shlomiassaf	d3viant0ne
1358	2017-01-09 17:02:04	@colinskow @abhishekisnot @d3viant0ne @gdi2290 This is my take on DLL integration: Using a plugin to control the whole process. The plugin internally injects the low level DLL plugins provided by webpack (`DllPlugin`, `DllRegerencePlugin`) into the webpack instances. The plugin handles both the webpack instance it get's registered on and a new webpack instance it creates for bundle generation. Th…	shlomiassaf	colinskow
1358	2017-01-10 07:47:18	@fxck does this look reasonable for you?	shlomiassaf	fxck
1358	2017-01-10 08:18:52	So we're just missing feedback from @d3viant0ne. My thinking on separating the config file is that if I want to pull the latest `webpack.dev.js` from this repo, there are less conflicts to resolve if the DLL config (which most people will customize) is in a separate file. But I'm fine with either way.	colinskow	d3viant0ne
1358	2017-01-10 08:28:20	I agree that making the configs easily extensible would be a definite plus as is limiting the need to touch the webpack configs directly. Both the preboot & @qdouble's starter do an excellent job of accomplishing this.	d3viant0ne	qdouble
1357	2017-01-09 14:41:37	No there isn't and no you can 't. If you want to generate content, use the CLI for your projects & not someone's starter it's not in bad shape as of beta.24. Alternatively, if the intent is to just speed up velocity during development, you can accomplish the same thing with a few properly configured @code plugins.	d3viant0ne	code
1356	2017-01-09 08:13:58	**Note: for support questions, please use one of these channels:** [Chat: AngularClass.slack](http://angularclass.com/member-join/) or [Twitter: @AngularClass](https://twitter.com/AngularClass) * **I'm submitting a ...** [ ] bug report [ ] feature request [x ] question about the decisions made in the repository * **Do you want to request a *feature* or report a *bug*?** - I cloned this source. - …	minhnguyenwp	AngularClass
1353	2017-01-07 10:57:06	**Note: for support questions, please use one of these channels:** [Chat: AngularClass.slack](http://angularclass.com/member-join/) or [Twitter: @AngularClass](https://twitter.com/AngularClass) * **I'm submitting a ...** [x ] bug report [ ] feature request [ ] question about the decisions made in the repository * **What is the current behavior?** I have errors if I run e2e tests: In first termina…	Redigast13	types
1353	2017-01-07 10:57:06	**Note: for support questions, please use one of these channels:** [Chat: AngularClass.slack](http://angularclass.com/member-join/) or [Twitter: @AngularClass](https://twitter.com/AngularClass) * **I'm submitting a ...** [x ] bug report [ ] feature request [ ] question about the decisions made in the repository * **What is the current behavior?** I have errors if I run e2e tests: In first termina…	Redigast13	AngularClass
1353	2017-01-07 19:56:57	The latest version of Protractor has its own copy of the selenuim typings so @types/selenium is not needed, so if you do it should fix the first error. Not sure about the second error sorry. Glen	glendaviesnz	types
1353	2017-01-12 03:10:46	My advice is check your versions of `@types/selenium-webdriver` and `protractor` against our `package.json` in master. You are likely using versions of something with incompatible types.	colinskow	types
1353	2017-01-12 05:29:10	Finally, i got this working, thanks to @glendaviesnz for pointing out fact that protractor also has selenium, which was conflicting with @type/selenium version, I changed @type/selenium version to match protractor selenium version, and e2e run flawlessly. However while running e2e:live I am getting following error ![image](https://cloud.githubusercontent.com/assets/11193564/21878073/a21633fc-d8b5…	yvChauhan	type
1352	2017-01-06 23:16:03	We have historically not been very consistent in the maintenance of feature branches and I have always been partial to the approach @mgechev took where major features were maintained in forks with a link to them added to the readme of the base. Keeps the issues & pull requests focused a bit better imo. Like the idea btw :)	d3viant0ne	mgechev
1352	2017-01-06 23:34:51	Don't take my opinion as law, if @katallaxie / @gdi2290 think it's a good idea then by all means, have at it.	d3viant0ne	gdi2290
1352	2017-01-06 23:34:51	Don't take my opinion as law, if @katallaxie / @gdi2290 think it's a good idea then by all means, have at it.	d3viant0ne	katallaxie
1347	2017-01-06 22:16:04	I am pretty sure the stance on autoprefixer in the past was if people want to use it, they can add it but @gdi2290 didn't want it in the starter as it adds more complexity for limited usefulness. Personally I agree with @colinskow in regards to this being a starting point and thus we really only want to include things that are of benefit to everyone using the starter to build upon.	d3viant0ne	gdi2290
1344	2017-01-06 06:12:10	* **What kind of change does this PR introduce?** (Bug fix, feature, docs update, ...) Upgrade to `ngc-webpack@1.1.0` * **Other information**: `ngc-webpack@1.1.0` comes with 2 major improvements: - Run the angular complier from the `NgcWebpackPlugin` this makes configuration easier, removes cli steps and provides more control over the compilation - Remove `@Component` resources (template/styles) …	shlomiassaf	gdi2290
1344	2017-01-06 06:12:10	* **What kind of change does this PR introduce?** (Bug fix, feature, docs update, ...) Upgrade to `ngc-webpack@1.1.0` * **Other information**: `ngc-webpack@1.1.0` comes with 2 major improvements: - Run the angular complier from the `NgcWebpackPlugin` this makes configuration easier, removes cli steps and provides more control over the compilation - Remove `@Component` resources (template/styles) …	shlomiassaf	Component
1344	2017-01-06 06:12:10	* **What kind of change does this PR introduce?** (Bug fix, feature, docs update, ...) Upgrade to `ngc-webpack@1.1.0` * **Other information**: `ngc-webpack@1.1.0` comes with 2 major improvements: - Run the angular complier from the `NgcWebpackPlugin` this makes configuration easier, removes cli steps and provides more control over the compilation - Remove `@Component` resources (template/styles) …	shlomiassaf	d3viant0ne
1344	2017-01-06 06:12:10	* **What kind of change does this PR introduce?** (Bug fix, feature, docs update, ...) Upgrade to `ngc-webpack@1.1.0` * **Other information**: `ngc-webpack@1.1.0` comes with 2 major improvements: - Run the angular complier from the `NgcWebpackPlugin` this makes configuration easier, removes cli steps and provides more control over the compilation - Remove `@Component` resources (template/styles) …	shlomiassaf	Components
1343	2017-01-06 17:05:46	As I understand it and i'm going off docs I read quite some time ago, we only need to set `baseUrl` if we are defining `paths` which iirc is just set to an empty object. //cc @colinskow @gdi2290 <--- Need someone more knowledgable with the inner workings of TypeScript to answer this one :)	d3viant0ne	gdi2290
1343	2017-01-06 17:05:46	As I understand it and i'm going off docs I read quite some time ago, we only need to set `baseUrl` if we are defining `paths` which iirc is just set to an empty object. //cc @colinskow @gdi2290 <--- Need someone more knowledgable with the inner workings of TypeScript to answer this one :)	d3viant0ne	colinskow
1341	2017-01-10 22:56:03	@shlomiassaf's implementation is better so I'm closing this ;-)	colinskow	shlomiassaf
1340	2017-01-06 01:50:10	Actually i was going for the AoT support (in the side of testing to try and make `@ngtools/webpack` plugin work), it works flawlessly when using the npm scripts, i was just wondering why using webpack directly won't work.	luchillo17	ngtools
1340	2017-01-06 01:59:05	Yes but not with `@ngtools/webpack` plugin, i was really wanting to make the plugin work.	luchillo17	ngtools
1335	2017-01-05 15:54:00	The requirements to support any number of angular 1.x versions is a rabbit hole filled with stylistically & architecturally different upgrade applications. - This is beyond the scope of what this was built for. - It would add a bunch of bloat for the remainder of the community who won't ever use it. - Too many ngUpgrade quirks to not purpose build a solution. In short, there is no good way to tak…	d3viant0ne	gdi2290
1335	2017-01-05 15:54:00	The requirements to support any number of angular 1.x versions is a rabbit hole filled with stylistically & architecturally different upgrade applications. - This is beyond the scope of what this was built for. - It would add a bunch of bloat for the remainder of the community who won't ever use it. - Too many ngUpgrade quirks to not purpose build a solution. In short, there is no good way to tak…	d3viant0ne	katallaxie
1335	2017-01-05 15:54:00	The requirements to support any number of angular 1.x versions is a rabbit hole filled with stylistically & architecturally different upgrade applications. - This is beyond the scope of what this was built for. - It would add a bunch of bloat for the remainder of the community who won't ever use it. - Too many ngUpgrade quirks to not purpose build a solution. In short, there is no good way to tak…	d3viant0ne	colinskow
1333	2017-01-04 08:22:18	* **What kind of change does this PR introduce?** (Bug fix, feature, docs update, ...) Feature * **What is the current behavior?** (You can also link to an open issue here) As described in #1330 * **What is the new behavior (if this is a feature change)?** Introduce Webpack DLL feature to speed up build times during DEV builds only. * **Other information**: As mentioned in the issue comments, thi…	osdevisnot	d3viant0ne
1333	2017-01-04 08:22:18	* **What kind of change does this PR introduce?** (Bug fix, feature, docs update, ...) Feature * **What is the current behavior?** (You can also link to an open issue here) As described in #1330 * **What is the new behavior (if this is a feature change)?** Introduce Webpack DLL feature to speed up build times during DEV builds only. * **Other information**: As mentioned in the issue comments, thi…	osdevisnot	colinskow
1333	2017-01-04 08:22:18	* **What kind of change does this PR introduce?** (Bug fix, feature, docs update, ...) Feature * **What is the current behavior?** (You can also link to an open issue here) As described in #1330 * **What is the new behavior (if this is a feature change)?** Introduce Webpack DLL feature to speed up build times during DEV builds only. * **Other information**: As mentioned in the issue comments, thi…	osdevisnot	shlomiassaf
1333	2017-01-04 21:52:43	@abhishekisnot I believe you have to copy the dll files into the `dist` directory at the beginning of the build before you can reference them.	colinskow	abhishekisnot
1333	2017-01-06 04:17:34	@abhishekisnot thank you very much for getting this started. I got it fully working in #1341. The error you were getting is because you didn't inject the dll files into `index.html`. That's fixed by:	colinskow	abhishekisnot
1332	2017-01-04 05:13:41	**Note: for support questions, please use one of these channels:** [Chat: AngularClass.slack](http://angularclass.com/member-join/) or [Twitter: @AngularClass](https://twitter.com/AngularClass) * **I'm submitting a ...** [ ] bug report [x] feature request [ ] question about the decisions made in the repository * **Do you want to request a *feature* or report a *bug*?** Feature * **What is the cur…	nickppa	AngularClass
1331	2017-01-03 23:14:45	**Note: for support questions, please use one of these channels:** [Chat: AngularClass.slack](http://angularclass.com/member-join/) or [Twitter: @AngularClass](https://twitter.com/AngularClass) * **I'm submitting a ...** [ ] bug report [ ] feature request [x ] question about the decisions made in the repository * **Do you want to request a *feature* or report a *bug*?** Just asking a question... …	mdelgadov	AngularClass
1330	2017-01-04 10:29:02	> In short, yes we will add DLL support in the future but as stated above we will have to rewrite most of the webpack configs to provide the proper development experience Wait what @d3viant0ne? https://github.com/AngularClass/angular2-webpack-starter/tree/v6 I'm honestly confused by this repo. The V6 branch is based on https://github.com/qdouble/angular-webpack2-starter which is at the moment one…	fxck	ngtools
1330	2017-01-04 10:29:02	> In short, yes we will add DLL support in the future but as stated above we will have to rewrite most of the webpack configs to provide the proper development experience Wait what @d3viant0ne? https://github.com/AngularClass/angular2-webpack-starter/tree/v6 I'm honestly confused by this repo. The V6 branch is based on https://github.com/qdouble/angular-webpack2-starter which is at the moment one…	fxck	katallaxie
1330	2017-01-04 10:29:02	> In short, yes we will add DLL support in the future but as stated above we will have to rewrite most of the webpack configs to provide the proper development experience Wait what @d3viant0ne? https://github.com/AngularClass/angular2-webpack-starter/tree/v6 I'm honestly confused by this repo. The V6 branch is based on https://github.com/qdouble/angular-webpack2-starter which is at the moment one…	fxck	gdi2290
1330	2017-01-05 07:41:10	Good news, building on @abhishekisnot's pull request I've gotten this working in a way that doesn't require refactor and is highly unlikely to break any existing builds. The DLL packages must be specified manually in a config file, but anything not included there will simply fall back into the common chunks. I'm even working on a script that will intelligently update the DLLs when a dependent pac…	colinskow	abhishekisnot
1330	2017-01-06 04:43:51	Done #1341. Let me know if you have any more suggestions @abhishekisnot. And thanks for your help, I did use your code as a starting point.	colinskow	abhishekisnot
1328	2017-01-02 10:18:43	**Note: for support questions, please use one of these channels:** [Chat: AngularClass.slack](http://angularclass.com/member-join/) or [Twitter: @AngularClass](https://twitter.com/AngularClass) * **I'm submitting a ...** [X ] bug report [ ] feature request [ ] question about the decisions made in the repository * **Do you want to request a *feature* or report a *bug*?** Bug * **What is the curren…	WillooWisp	AngularClass
1321	2017-01-02 01:09:14	This PR replaces the `angular-router-loader` with the `ng-router-loader` For more details read [here](https://github.com/shlomiassaf/ng-router-loader) @gdi2290	shlomiassaf	gdi2290
1321	2017-01-05 03:42:51	@d3viant0ne @gdi2290 @colinskow I'v added some nested & multiple router samples ... The `+detail` module loads async and then has an aux route to another async loaded module (`+child-detail`) Also added the `barrel` module to show multiple async routes working... The `+barrel` module loads async and then has an aux route to another async loaded module (`+barrel-detail`) The barrel might be too mu…	shlomiassaf	gdi2290
1316	2016-12-31 12:34:29	The AoT compiler is very sensitive and there are code styles that won't work. See "AoT Don'ts" in the README. These issues don't have anything to do with this Starter repo and belong under @angular/compiler-cli.	colinskow	angular
1314	2016-12-30 10:54:47	**Note: for support questions, please use one of these channels:** [Chat: AngularClass.slack](http://angularclass.com/member-join/) or [Twitter: @AngularClass](https://twitter.com/AngularClass) * **I'm submitting a ...** [ ] bug report [ ] feature request [x] question about the decisions made in the repository * **Do you want to request a *feature* or report a *bug*?** How to add aot with less/sc…	doxiaodong	AngularClass
1313	2016-12-30 05:44:06	**Note: for support questions, please use one of these channels:** [Chat: AngularClass.slack](http://angularclass.com/member-join/) or [Twitter: @AngularClass](https://twitter.com/AngularClass) * **I'm submitting a ...** [ ] bug report [ ] feature request [ ] question about the decisions made in the repository * **Do you want to request a *feature* or report a *bug*?** * **What is the current beh…	foxjazz	AngularClass
1311	2016-12-29 14:49:21	* **I'm submitting a ...** [X] bug report [ ] feature request [ ] question about the decisions made in the repository * **What is the current behavior?** The app launches with the aforementioned error ("Uncaught Error: Cannot find module "C:\"") coming up. I've tried pinning typescript to v2.1.1, didn't help me, My Issue is as following: Module not found: Error: Can't resolve 'C:\' in 'C:\Users\D…	danbachar	types
1311	2016-12-29 14:49:21	* **I'm submitting a ...** [X] bug report [ ] feature request [ ] question about the decisions made in the repository * **What is the current behavior?** The app launches with the aforementioned error ("Uncaught Error: Cannot find module "C:\"") coming up. I've tried pinning typescript to v2.1.1, didn't help me, My Issue is as following: Module not found: Error: Can't resolve 'C:\' in 'C:\Users\D…	danbachar	angular
1311	2016-12-29 14:49:21	* **I'm submitting a ...** [X] bug report [ ] feature request [ ] question about the decisions made in the repository * **What is the current behavior?** The app launches with the aforementioned error ("Uncaught Error: Cannot find module "C:\"") coming up. I've tried pinning typescript to v2.1.1, didn't help me, My Issue is as following: Module not found: Error: Can't resolve 'C:\' in 'C:\Users\D…	danbachar	angularclass
1310	2016-12-29 09:54:33	**Note: for support questions, please use one of these channels:** [Chat: AngularClass.slack](http://angularclass.com/member-join/) or [Twitter: @AngularClass](https://twitter.com/AngularClass) * **I'm submitting a ...** [x] bug report [ ] feature request [ ] question about the decisions made in the repository * **What is the current behavior?** I am currently adjusting my code for the AOT compil…	BkSouX	AngularClass
1310	2016-12-31 01:26:03	@feddyups No, `test: /\.scss$/` is to generic, it will take all SCSS files and send them to the header. There are 2 types of stylesheets in an angular 2 application - Global styles (goes to head) - Component styles (live within the component) Each component has a `ViewEncapsulation` property that defines the interaction of the styles so it's important to have SCSS files stay within the component.…	shlomiassaf	angular
1309	2016-12-29 01:36:30	* **I'm submitting a ...** bug report * **What is the current behavior?** When running tests while using a getter for `ModuleWithProviders` (e.g: `forRoot()`) an exception is thrown: `TypeError: Cannot convert undefined or null to object` Running build/dev (`npm run start`) works without an error. Reproduce: - Create a file `test.module.ts` in `app` folder. - Paste this code: - Open `app.componen…	shlomiassaf	gdi2290
1309	2016-12-29 01:36:30	* **I'm submitting a ...** bug report * **What is the current behavior?** When running tests while using a getter for `ModuleWithProviders` (e.g: `forRoot()`) an exception is thrown: `TypeError: Cannot convert undefined or null to object` Running build/dev (`npm run start`) works without an error. Reproduce: - Create a file `test.module.ts` in `app` folder. - Paste this code: - Open `app.componen…	shlomiassaf	d3viant0ne
1307	2016-12-28 22:28:44	Enhancing AOT support from #885 #1298 ... @d3viant0ne @colinskow @qdouble **What is the current behavior?** (You can also link to an open issue here) When using AOT compilation, `@Component` templates (HTML, CSS, SCSS, etc...) are not running through the webpack loader chain. Development output might not be the same as AOT output. For example, CSS that goes through `postCSS` processing (autoprefi…	shlomiassaf	qdouble
1307	2016-12-28 22:28:44	Enhancing AOT support from #885 #1298 ... @d3viant0ne @colinskow @qdouble **What is the current behavior?** (You can also link to an open issue here) When using AOT compilation, `@Component` templates (HTML, CSS, SCSS, etc...) are not running through the webpack loader chain. Development output might not be the same as AOT output. For example, CSS that goes through `postCSS` processing (autoprefi…	shlomiassaf	Component
1307	2016-12-28 22:28:44	Enhancing AOT support from #885 #1298 ... @d3viant0ne @colinskow @qdouble **What is the current behavior?** (You can also link to an open issue here) When using AOT compilation, `@Component` templates (HTML, CSS, SCSS, etc...) are not running through the webpack loader chain. Development output might not be the same as AOT output. For example, CSS that goes through `postCSS` processing (autoprefi…	shlomiassaf	d3viant0ne
1307	2016-12-28 22:28:44	Enhancing AOT support from #885 #1298 ... @d3viant0ne @colinskow @qdouble **What is the current behavior?** (You can also link to an open issue here) When using AOT compilation, `@Component` templates (HTML, CSS, SCSS, etc...) are not running through the webpack loader chain. Development output might not be the same as AOT output. For example, CSS that goes through `postCSS` processing (autoprefi…	shlomiassaf	colinskow
1304	2016-12-28 23:41:56	@colinskow I used a different take on this. I used a convention to identify global SCSS files: `some-style.global.scss` Then a loader: > The component SCSS loader must also `exclude: [/\.global\.scss$/],` Now all `*.global.scss` files are set in the head. This is of course not a separate file for styles but it differentiates between global and component local styles. Now, for having styles in a s…	shlomiassaf	import
1304	2016-12-29 01:56:52	The order of the CSS will be the order the files were imported. I've created a styles directory where all the external styles will originate, and I think we should leave it to the developer to choose a convention. They are not scattered around the project, except for the Angular component styles which are inlined with the JS. I library like Bootstrap can be imported by putting a file in the style…	colinskow	import
1304	2017-01-04 00:43:25	@d3viant0ne it doesn't appear we have any disagreements with this PR. @shlomiassaf suggests using the naming convention `*.global.scss` for external stylesheets, but I believe this is not necessary with everything in the `src/styles` directory. I suggest we merge this so I can start working on other enhancements like DLLs without having to rebase.	colinskow	d3viant0ne
1304	2017-01-04 01:16:53	1.) Rebase it. 2.) As far as conventions go, they are much like words in scrabble. `Common Use` In this case, I think it would be best to not enforce conventions on people. If a developer wants to do something like @shlomiassaf is suggesting, they can extend the project as they see fit. The most common way I have seen / used in regards to scss and 3rd party styles would be to use `@import` in som…	d3viant0ne	import
1302	2016-12-27 15:53:40	`npm i @types/lodash --save-dev` `npm i lodash --save` when i import lodash in my code `import * as _ from "lodash";` `_` is empty - what i'm doing wrong?	brud	types
1302	2016-12-28 20:42:31	@brud make it explicit and include the @types in `tsconfig.json`. Also, try to delete caches e.g. `.awcache`. Are there any errors?! Which versions are you using?!	katallaxie	types
1301	2016-12-27 14:34:43	Trying to use the new AOT I get a weird behaviour with `@angular/material` The error says: Basically the `MaterialModule` is undefined so calling `MaterialModule.forRoot()` causes the error. My imports are as usual: Looking at the generated code shows something interesting: Material is the only module that is left intact. I'm not using AOT compilation, just running `npm run start` Any ideas?	shlomiassaf	angular
1301	2016-12-27 15:05:31	Ok, getting closer... `import { MaterialModule } from '@angular/material/module';` Works... the material exports?	shlomiassaf	angular
1301	2016-12-27 15:12:41	Ok, more clues... This is the material `index.js` file: this is the `@angular/core` index file: It looks like the setup can't handle **wildcard exports** Changing the `index.js` file of `@angular/material` to: (using only the module....) ###Everything works! Property names minified as well. Here's an interesting point: Changing only the material module line to export specific: Works (for Material…	shlomiassaf	angular
1298	2016-12-24 14:13:42	This PR adds AoT support using the `ngc` compiler. `@ngtools/webpack` still has many flaws, but this setup is working perfectly. `npm install` and then `npm run ci` to fully test both AoT and JIT builds. - upgraded Angular to ~2.4.1 - added AoT compile script - fixed AoT incompatible code in app - enabled Webpack 2 tree shaking by specifying ES2015 module output - e2e testing script launches its …	colinskow	ngtools
1298	2016-12-25 03:29:13	@colinskow - I'll take a look at this in the morning. //cc @gdi2290 @katallaxie should also take a look	d3viant0ne	gdi2290
1298	2016-12-25 03:29:13	@colinskow - I'll take a look at this in the morning. //cc @gdi2290 @katallaxie should also take a look	d3viant0ne	katallaxie
1298	2016-12-27 00:20:59	@katallaxie not all Angular apps are compatible with AoT so I wouldn't want to break people's builds by setting it as default. The idea is to add features without making breaking changes. As mentioned above @ngtools/webpack is still unstable and I wasn't able to get it to work with this repo. But when they work out the bugs it is the best way to go with Webpack. The BundleAnalyzerPlugin adds 5.5m…	colinskow	ngtools
1298	2016-12-27 00:20:59	@katallaxie not all Angular apps are compatible with AoT so I wouldn't want to break people's builds by setting it as default. The idea is to add features without making breaking changes. As mentioned above @ngtools/webpack is still unstable and I wasn't able to get it to work with this repo. But when they work out the bugs it is the best way to go with Webpack. The BundleAnalyzerPlugin adds 5.5m…	colinskow	katallaxie
[truncated: 485 more rows]
