# Supplementary material for: Status, identity, and language: A study of issue discussions in GitHub
Source: PLoS One. 2019 Jun 14;14(6):e0215059. doi: 10.1371/journal.pone.0215059 (PMC6568400; doi:10.1371/journal.pone.0215059)
Supplement: S2 Data — (ZIP) [file pone.0215059.s003.zip › sample_46_projs_issues/futurice_android-best-practices/issue_comments_REPLACECODE.csv]

issue_num	datetime	body	login	close_date
138	2017-03-03 22:15:12		alouanemed
137	2017-02-09 15:08:54		egek92	2017-02-15 14:25:55
137	2017-02-15 14:25:41	Thanks for the contribution.	peter-tackage	2017-02-15 14:25:55
136	2017-01-22 02:33:50	What is the best practice for in-app billing? Options: 1. Tussle with IabHelper which Google recommends but not keen on maintaining it 2. Use alternative libraries like `android-checkout` (https://github.com/serso/android-checkout) 3. Roll out our own library We need community consensus on what is the best practice for this critical aspect.	rpattabi
135	2016-12-16 11:07:51		xiongchenhong
134	2016-12-10 14:56:12	This template is out of date and more complete references can be found.	peter-tackage	2016-12-20 15:43:15
133	2016-12-09 10:24:03	In my current projects I always choose _by feature_ project structure grouping like - features - - home - - - HomeView - - - HomePresenter - - - HomeAdapter - - detail - - etc - utils But in your recommendation you only mention _by type_ and for clean code architectures is not clean at all, so I propose to add _by feature_ project structure recommendation This is specially useful for MV* projects	FireZenk
133	2016-12-10 14:30:42	I was just thinking about how the documentation doesn't reflect my current approach. I'm definitely onboard with feature based structure. With an app of any significant scale, having the Fragments, Activities and what-have-you for a feature distributed around the place makes for a very noisy crowded structure. My revised approach is shown in Freesound: https://github.com/futurice/freesound-androi…	peter-tackage
132	2016-12-02 03:23:08	合并原作者更新	cnoldtree	2016-12-02 09:41:40
131	2016-11-23 14:43:22	While it's true that Genymotion offers more features than the stock Android emulator, it's no longer significantly faster. If you can live without the extra Genymotion features, you don't need to pay the Genymotion subscription fee.	davidwhitman
131	2017-03-14 23:27:27	The stock emulator is even faster since SDK Tools 25.3.1. I don't see why Genymotion would still be necessary	gfreivasc
130	2016-11-15 23:20:25		josejavier	2016-11-24 21:19:32
130	2016-11-16 09:39:18	Hi, I'm a native Spanish speaker, may I help?	AlejandroHCruz	2016-11-24 21:19:32
130	2016-11-16 09:44:43	@AlejandroHCruz Sure!	peter-tackage	2016-11-24 21:19:32
130	2016-11-24 21:21:12	@josejavier @pabloper @AlejandroHCruz In the interests of not leaving this in review for too long, I've just merged this - if there's any issues they can be reworked via PR.	peter-tackage	2016-11-24 21:19:32
129	2016-11-06 18:13:15	@futurice Hey there! I have added best practices on asserting Android specific components in Android tests. Let me know what you like and your reasoning if you don't. Thanks!	KevinLeighCrain	2016-12-10 14:34:25
129	2016-11-07 07:09:49	I prefer AssertJ too~	Tony---Zhang	2016-12-10 14:34:25
129	2016-11-07 13:08:20	I'm also an AssertJ fan, I had it somewhere in my mind to include a reference to it in an updated testing section (that section is _really_ dated now). I'd be inclined to mention that the key point is that there are libraries out there to make more powerful assertions (also note: https://github.com/google/truth)	peter-tackage	2016-12-10 14:34:25
129	2016-11-07 15:46:37	@peter-tackage Thanks for the response, you are correct about Truth, and for me personally keeping your projects to use purely Google dependencies is a big yes. I have recently stumbled across Truth and found it very similar to using AssertJ (both using Hamcrest matchers). I have not noticed Truth power yet with Android, as I find AssertJ-Android is currently more geared towards Android. I would …	KevinLeighCrain	2016-12-10 14:34:25
129	2016-11-07 16:01:06	I don't know if I'd go as far as advocating Google-only dependencies. Google can still be quite fickle with some of their non-official Android / Java libraries. Picking future trend or winners in libraries is a difficult task; having a big name backer is one dimension, but certainly no guarantee. Is anyone using Agera rather than RxJava?	peter-tackage	2016-12-10 14:34:25
129	2016-11-07 16:40:09	@peter-tackage It is definitely a difficult task picking libraries as there is so many out there mostly bad but a lot of good ones, and my reasoning behind pure Google dependencies is that Google is there to stay, I am however open minded to try anything new, going to look at Agera, and try it out definitely! Thanks for the mention!	KevinLeighCrain	2016-12-10 14:34:25
128	2016-11-03 09:02:14	merge from base	foxsake	2016-11-03 09:02:38
127	2016-10-27 01:20:53		orange1988
126	2016-10-16 12:57:38	I would like to add Vietnamese version to this awesome document. Thank you so much.	quangctkm9207	2016-10-26 15:09:11
126	2016-10-16 20:54:46	Thanks, @quangctkm9207. I obviously can't comment too much on the accuracy of the translation, but we're happy to have it translated if someone thinks it will help out other developers and wants to invest the time.	peter-tackage	2016-10-26 15:09:11
126	2016-10-16 23:16:59	@khuongdv : Thank you for your comments. 1. In the translation, for common phrases or words, I have already left as the original version or give both Vietnamese and English phrases. For example, I have put the original sentence"best practices ... " in brackets in addition to Vietnamese translation. 2. I agree that is your personal feeling. However, this is really useful for many new developers in…	quangctkm9207	2016-10-26 15:09:11
125	2016-10-09 21:40:09	In [this fragment](https://github.com/futurice/android-best-practices/blob/master/templates/rx-architecture/app/src/main/java/com/futurice/project/fragments/BookFragment.java) I can't see how after adding all three subscriptions they are all started. I can see there `publish().refCount()` (which now can be switched to `share()`), but as far as I know, there should be `connect()` call to fire this…	janswist
125	2016-12-10 15:05:47	From my quick reading of the code, it does seem to miss that call. If you are interested in a more complete working example of RxJava 2, I can refer you to this project of ours instead - https://github.com/futurice/freesound-android. I've made a PR to remove the existing Rx template from this repo, because evidently it's dated and has its issues.	peter-tackage
124	2016-10-03 12:07:54		peter-tackage	2016-10-16 21:22:37
123	2016-09-17 15:58:20	Sumsung -> Samsung	KawakawaRitsuki	2016-09-17 16:51:02
123	2016-09-17 16:51:11	Thanks!	peter-tackage	2016-09-17 16:51:02
122	2016-09-09 22:07:16	`Network` always is/was part of `util` or libraries. In MOST environments/languages/projects...	Yousha	2016-09-13 14:59:25
121	2016-08-25 08:25:13	removed are from.. "A couple of problems may occur. You might experience performance problems, because there **are** is a complex UI tree that the processor needs to handle. Another more serious issue is a possibility of StackOverflowError."	foxsake	2016-08-25 08:26:54
121	2016-08-25 08:40:00	👍	peter-tackage	2016-08-25 08:26:54
120	2016-08-02 12:36:15	Hi all, I cloned the project, opened with Android Studio and that's the error. No other changes done. Any ideas? Thanks.	felipecaldas	2016-08-14 16:25:10
120	2016-08-02 13:32:41	Hi @felipecaldas. Thanks for the feedback. We're currently in the process creating a new demo project with more real-world requirements. I would consider the current version deprecated for now, given the number of Android Gradle plugin and Android Studio releases since it was originally created, this probably explains the breakage you have found.	peter-tackage	2016-08-14 16:25:10
120	2016-08-02 13:40:00	Thanks @peter-tackage ! I will await for the new update then. Looking forward to it! Cheers.	felipecaldas	2016-08-14 16:25:10
120	2016-08-02 13:50:25	If you are interested in Android architecture and RxJava, then have a look at this library: https://github.com/reark/reark	peter-tackage	2016-08-14 16:25:10
119	2016-07-20 12:49:02	i run the demo and it crashed after a while, not pulling the data successfully. Connecting failed should be considered ..? Btw, i used android studio to import the demo project, i found that using 'robolectric' may have some conflict with android studio test, i didn't build successfully until i remove the compile test part.	lonely917	2016-07-20 13:43:58
119	2016-07-20 13:43:58	Hi @lonely917. Thanks for the feedback. We're currently in the process of updating the demo project. I would consider it deprecated for now, given the number of Android Gradle plugin and Android Studio releases since it was originally created.	peter-tackage	2016-07-20 13:43:58
118	2016-07-12 22:22:59	changed the sentence --- There are a couple of battle-proven solutions for performing requests to... `backend servers, which you should use perform considering` to `backend servers that you should consider when` implementing your own client. --- Thank you!!	ryanwholey
118	2016-07-17 11:02:56	Thanks, @ryanwholey. Could you please rebase your changes.	peter-tackage
118	2016-10-02 21:13:37	@ryanwholey @rwholey-eb Your changes are fine, but this section has been updated in the other PRs, so there's a conflict to be resolved.	peter-tackage
117	2016-07-12 22:09:00	Updates to advice for build system, IDE and simplification of the Retrolambda advice. I would like to eliminate references to Ant, the build system has been deprecated for use with Android for quite sometime that it's no longer worth mentioning. Similarly for Eclipse. The Retrolambda section had too much detail on how to configure your builds to use it, these types of instructions are better prov…	peter-tackage	2016-07-13 14:18:47
116	2016-06-21 21:59:36	Regarding #114, we have been using [RESTMock](https://github.com/andrzejchm/RESTMock) to mock Retrofit calls and it's working like a charm! It uses [OkHttp's MockWebServer](https://github.com/square/okhttp/tree/master/mockwebserver) and it allows to define mock responses for matchers. For instance: <S_CODE_TOKEN> It also permits to verify if the calls have been done.	bryant1410
116	2016-07-03 21:45:26	interesting however there is WireMock : https://github.com/tomakehurst/wiremock, Which can do exactly this and bit more i think : <S_CODE_TOKEN> MockWebServer is also really cool and I use it allot but its power is in full and sequential control of the requests/responses	djodjoni
116	2016-10-02 21:18:26	I've used Wiremock recently and found it be a decent tool. Although, I was using it a way that more resembled blackbox testing; arguably a special case (at least it seemed that way to me). I think that generally, people should see if MockWebServer is adequate for needs before using WireMock.	peter-tackage
116	2016-10-02 21:43:27	@peter-tackage I agree. MockWebServer with its default dispatcher could be enough for most for the cases and makes you think more about the way/sequence you make network requests which may help in discovering some unexpected side effects.	djodjoni
115	2016-06-18 16:32:01	I was in the Droidcon a couple of days ago and there was a talk about why not to use Roboelectric. Basically what he said is that it makes the tests slow and when you use it only for unit testing and not for views (what we recommend), doesn't provide anything you could not do yourself. I don't have experience with Robolectric myself, I never needed it, if my class uses some Bundle or framework re…	luciapayo	2016-12-10 15:06:04
115	2016-06-18 17:59:06	I too have not used Roboletric in any significant way, but at the moment I can't see a place for it; given the improvement in JVM testing tools for Android and patterns such as MVP/MVVM that separate logic from platform dependencies. I can't comment on performance, but the real issue for me is that the tests run against an approximation of Android in code that you can't control. For all the boile…	peter-tackage	2016-12-10 15:06:04
115	2016-06-19 16:12:44	My biggest problem with using Roboletric is that it is provided by 3rd party company. So if you now have Android N then you still need to wait for their implementation, which can take time and might not behave as a real device. The other thing is that you shouldn't use it for Unit Tests as those are not Unit Test if you rely on the whole 3rd party implementation framework. For Integration Tests u…	jaggernod	2016-12-10 15:06:04
115	2016-06-20 11:27:26	This is a good point about Robolectric having to play catchup with APIs and implementation.	peter-tackage	2016-12-10 15:06:04
115	2016-07-03 07:52:04	Roboelectric is not a good approach to unit testing. App should be design in such way that business logic can be tested with junit and only some mocks. Use dependency injection in your app design, don't mess entities and business logic with `android.*` package classes.	samiuelson	2016-12-10 15:06:04
115	2016-07-03 17:19:13	Sounds like we are all in agreement on this one.	peter-tackage	2016-12-10 15:06:04
115	2016-07-03 21:37:16	First of all I am using Roboelectric and I hate it, but it is useful and I will share why :) there several statements here which are kind of too generic and not clear to me. @luciapayo roboelectric does not really make your tests that slow but probably the speed of development of those tests is slow, which is obvious. Also wrapping too much things will cost lots of time maintaining those wrappers…	djodjoni	2016-12-10 15:06:04
115	2016-07-12 17:48:51	What about Espresso and the new [Espresso Test Recorder in Android Studio 2.2](http://android-developers.blogspot.mx/2016/05/android-studio-22-preview-new-ui.html)?	AlejandroHCruz	2016-12-10 15:06:04
115	2016-07-13 09:55:19	i tried the recording and i like it. its a bit slow but quite helpful. however i believe espresso is already mentined in #114	djodjoni	2016-12-10 15:06:04
115	2016-07-15 02:42:52	So can some explain when i should roboelectric and when i should espresso ? I'm confusing to choose the exactly testing tool.	rhonyabdullah	2016-12-10 15:06:04
115	2016-07-15 16:17:51	IMO use roboelectric when you want UI related tests to pass fast for example during TDD cycles. Espresso you can use to run big set of integration tests overnight or limited set of acceptance tests for feature validation. Note that the main idea is to spend less time in code and tests but do more features (test covered of course) . So if using some framework is taking to much time to set up and r…	djodjoni	2016-12-10 15:06:04
114	2016-06-18 12:17:04	The testing section is out of date. We should update it and address at least the following topics and tools: - Unit Testing using JUnit 4 - Mocking, using Mockito - Assertions using AssertJ - Recommend not to use Roboletric for business logic testing - RxJava testing using `TestScheduler` and `TestSubscriber` - Patterns to improve testability - UI testings with Espresso - Unit testing structure b…	peter-tackage
114	2016-06-23 19:46:19	hey, I Also recommend to using [hamcrest](http://hamcrest.org/JavaHamcrest/) along with [assertj android](https://github.com/square/assertj-android) for more readable unit and instrumented tests. there should be a best practices on instrumented tests reviewing how to test activites, services and application context. I'm not aware if I can suggest more improvements for testing section or you just …	mehrdaad
114	2016-06-24 12:32:29	> there should be a best practices on instrumented tests reviewing how to test activites, services and application context. > +1	wviana
113	2016-06-16 21:32:44	Thanks for providing this comprehensive guide. I think that testing sections should go under a heavy reconsideration. Android testing support library brings some testing frameworks (like espresso) which changes the way we develop our softwares. Not to mention special Junit runner for android and Instrumented tests. Also I think Mockito and Hamcrest libraries should have been mentioned too. Tnx.	mehrdaad	2016-06-18 12:18:24
113	2016-06-18 12:18:24	Definitely! We've had a few requests to update the testing section, so I'll close this issue and you can follow #114	peter-tackage	2016-06-18 12:18:24
112	2016-06-08 09:18:46	I have translated all the post to turkish	msalihguler	2016-06-18 12:47:10
112	2016-06-18 12:46:44	Thanks!	peter-tackage	2016-06-18 12:47:10
111	2016-05-13 12:56:11	Hello, I would add in Proguard session that for Proguard really optimize the code you should change the line `proguardFiles getDefaultProguardFile('proguard-android.txt'),` to `proguardFiles getDefaultProguardFile('proguard-android-optimize.txt'),` ( add `-optimize` into the file name), when added it, the release build will take longer bug you'll get a really reduced apk. Not sure, but looks like…	wviana
111	2016-10-02 22:35:33	Most of the details of the Proguard files provided by the SDK and how they can be used via Gradle builds are covered in https://developer.android.com/studio/build/shrink-code.html. Rather than duplicating their specific detailed setup instructions, I think it would be better to provide that link along with any additional insights that we might have.	peter-tackage
111	2016-11-04 13:54:57	@peter-tackage Do you think these -optimize thing could be one of these "additional insights" ?	wviana
110	2016-05-13 10:50:52	Using `.` in string names results in `_` in `R` auto-generated class which then might trigger Lint warnings about string resource not being used.	jush	2016-06-20 12:23:01
110	2016-06-20 12:23:11	Good catch, thanks!	jonikarppinen	2016-06-20 12:23:01
109	2016-05-04 10:55:49		zlyang	2016-12-10 14:40:59
108	2016-04-15 06:45:32	Hi, can anyone advise on how to create a good data set to be passed in the **Adapter** for View creation, like **RecyclerView**? For instance, if we want to build a complex RecyclerView layout, how would the data set should look like in JSON. I know it is as simple as passing a Collection with multiple model classes and let the Adapter create the ViewType, but I'd like to know what are the best p…	aimanbaharum	2016-10-02 21:32:03
108	2016-10-02 21:31:56	In terms of passing a dataset to an Adapter, you should not be concerned with how it looks in JSON. Best practices would involve decoupling the JSON representation from the model representation used elsewhere in the app. Ideally, the model representation you give to the Adapter would require little to no additional manipulation before being applied to View. Any calculations or computation should …	peter-tackage	2016-10-02 21:32:03
107	2016-04-01 23:34:46	Made a few small spelling and grammar fixes in the readme file.	brendankirby	2016-04-04 05:40:08
106	2016-03-23 02:41:28	https://github.com/futurice/android-best-practices#gradle-configuration For this part, when our project needs to be running on Continuous Integration server, which is automatically pulling code from Github, we need to be able to get those `fake/dummy` credentials to run the tests. Is that better if you place all these credentials into `Environment Variables` list and export them accordingly when …	toantran-ea
106	2016-10-02 22:19:58	I'm quite open to suggestion on this matter. Personally, using non-CSV'd Gradle properties files to hold such sensitive keys seems adequate at best for development builds. If nothing else, at least it's platform independent. For CI systems, there's evidently a few options depending on the CI system being used (for e.g. Travis provides multiple options: https://docs.travis-ci.com/user/environment-…	peter-tackage
106	2016-12-10 15:06:49	We use secret environment variables in Travis-CI to achieve this on https://github.com/futurice/freesound-android	peter-tackage
105	2016-03-08 12:19:11		jp1017	2016-12-10 14:38:30
104	2016-03-07 17:09:24		iverc	2016-10-02 21:03:41
104	2016-06-11 19:58:54	PTAL	iverc	2016-10-02 21:03:41
103	2016-02-25 20:28:39	Added Glide library to 'Networking, caching, and images' section	mr-cpp	2016-10-02 21:04:48
103	2016-10-02 21:04:48	We now include a recommendation to use Glide, so closing.	peter-tackage	2016-10-02 21:04:48
102	2016-02-23 18:02:38		iverc	2016-04-10 09:40:12
102	2016-02-29 11:29:34	What's the benefit of having keys in the `build.gradle` file? Also, a problem that arises is that they will end up being versioned, which this is sometimes not desired.	bryant1410	2016-04-10 09:40:12
102	2016-02-29 11:40:43	Benefit is that you are able to define single constant with different values for release/debug/other build types and then easily access it with BuildConfig.API_KEY when providing dagger dependencies.	iverc	2016-04-10 09:40:12
102	2016-02-29 11:43:29	You can use string resources for different flavors and release/debug too. What do you mean by "easily access it when providing dagger dependencies"?	bryant1410	2016-04-10 09:40:12
102	2016-02-29 11:44:37	I mean access it from inside the module instead of passing it to module constructor	iverc	2016-04-10 09:40:12
102	2016-02-29 11:47:09	Do you mean Dagger 2 modules? I still don't see the point and what it has to do with defining constants.	bryant1410	2016-04-10 09:40:12
102	2016-02-29 11:51:39	Correct, Dagger 2	iverc	2016-04-10 09:40:12
101	2016-02-23 11:51:23	Add translations for Eclipse, Stetho and different app names depending on build type paragraphs. Add anchors as link targets	iverc	2016-07-12 21:09:27
101	2016-06-11 19:59:14	PTAL	iverc	2016-07-12 21:09:27
101	2016-06-18 13:01:51	Thanks @tremerhl. Could you please make this just the Russian language changes (without the changes to the English language version).	peter-tackage	2016-07-12 21:09:27
101	2016-07-12 12:59:10	@peter-tackage Done, PTAL :)	iverc	2016-07-12 21:09:27
100	2016-02-23 04:28:31	I found the translation here is very old, so I re-translated it	santong
99	2016-02-11 23:48:24	Would be nice to have a section with best practices for using unit testing frameworks (JUnit, Mockito)	dkhmelenko	2016-06-18 12:21:14
99	2016-02-23 11:56:54	Agreed @brave-warrior. This has been on my backlog for a while as the landscape has certainly changed since the initial version of this document.	peter-tackage	2016-06-18 12:21:14
99	2016-02-23 12:13:20	As a brief summary of my thoughts how to write tests: - Minimize explicit Android dependencies in your code through abstraction and separation of concerns. Android dependencies require you to use instrumentation tests, which are considerably slower than strictly Java (JVM) based tests. - Start with unit tests, driven by JUnit4. - Use Mockito for mock definitions - Use descriptive names for the un…	peter-tackage	2016-06-18 12:21:14
99	2016-02-25 12:57:33	When using Rx and "scheduled" observable, either inject schedulers or something that provides them. Then in test you can use TestScheduler to test timer related functionality.	tomaszpolanski	2016-06-18 12:21:14
99	2016-02-25 20:40:04	@peter-tackage agree with your points. But would extend the following items with the links to appropriate resources or detailed description: > - Use Mockito for mock definitions add link for Mockito; the recommendations how to mock objects and the check behaviour in the better/best way > - Use AssertJ for assertions. Link to AssertJ would be good and what are the advantages of that > - Add integr…	dkhmelenko	2016-06-18 12:21:14
99	2016-02-26 13:57:57	@tomaszpolanski Agreed. Testing Rx is probably worth it's own section.	peter-tackage	2016-06-18 12:21:14
99	2016-06-18 12:21:14	@brave-warrior I'll be progressing the testing section update under #114	peter-tackage	2016-06-18 12:21:14
98	2016-01-30 12:11:17	False friends: library = bibliothèque bookstore = librairie So libraries (en) != librairie (fr)	StephaneBg	2016-02-04 11:49:47
97	2016-01-14 13:55:43	1. Update Eclipse ADT link (the original link no longer said anything about Eclipse) 2. Google now recommends against Eclipse in clear words; we should reflect that. I only wonder if we should (like Google) even more strictly discourage the use of Eclipse... (In that case we could make this shorter; just one or two sentences, with migration link, would suffice.)	jonikarppinen	2016-01-15 12:50:19
96	2016-01-12 20:42:50	How about links in TOC/summary for better navigability? (Had to add some custom anchors as link targets, due to lack of fine-grained subheadings.)	jonikarppinen	2016-01-19 17:52:31
96	2016-01-13 15:06:29	I reckon it would make sense to create the missing subheadings rather than just create random places in the text for the custom anchors. When I first found this article I thought the headings on top would be on the text, but there was no direct correspondence. I was a bit confused, I tried to find a specific top header on the text and couldn't. The anchors definitely help, but it still feels like…	luisramalho	2016-01-19 17:52:31
96	2016-01-13 21:42:17	Yeah, what I did is a minimal change, just getting rid of the need for manual search, without changing stylistic conventions. I did consider adding subheaders, and for some parts ([Use styles](https://github.com/jonikarppinen/android-best-practices/blob/toc-links/README.md#styles), [colors.xml](https://github.com/jonikarppinen/android-best-practices/blob/toc-links/README.md#colorsxml)) it would d…	jonikarppinen	2016-01-19 17:52:31
96	2016-01-14 09:05:53	When I said random, I meant "in between paragraphs" :) I think your changes are definitely an improvement, but if we want to use the top headers as a kind of index we should create those same headers in the text. When I click an anchor like the [colors.xml](https://github.com/jonikarppinen/android-best-practices/blob/toc-links/README.md#colorsxml) I still feel lost, as in, _am I in the right plac…	luisramalho	2016-01-19 17:52:31
96	2016-01-19 17:52:10	@luisramalho, yes, fair points. I'm merging this version now, let's improve upon it later (when someone has the time and interest).	jonikarppinen	2016-01-19 17:52:31
95	2016-01-12 16:48:02	Use different package name for non-release builds - Example of using `applicationIdSuffix` to be able to have debug & release apks installed on the same device. Based on [my answer](http://stackoverflow.com/a/21006552/56285) in [this Stack Overflow question](http://stackoverflow.com/questions/18491649/how-to-change-the-android-app-package-name-when-assembling-with-gradle). (As shown in that quest…	jonikarppinen	2016-01-14 13:26:01
95	2016-01-13 10:13:03	Thanks ☺ On 12 Jan 2016 19:48, "Joni Karppinen" notifications@github.com wrote: > ## Work in progress – don't merge yet! > > You can view, comment on, or merge this pull request online at: > > https://github.com/futurice/android-best-practices/pull/95 > Commit Summary > - Gradle: Use different package name for non-release builds > > File Changes > - _M_ README.md > https://github.com/futurice/and…	morris254	2016-01-14 13:26:01
95	2016-01-14 13:25:35	(Reviewed by Peter.)	jonikarppinen	2016-01-14 13:26:01
94	2016-01-10 20:01:33		fbergr	2016-01-12 16:53:07
94	2016-01-12 16:53:20	@fbergr: thanks!	jonikarppinen	2016-01-12 16:53:07
93	2016-01-04 17:16:38	Hello, I wrote a tool that can validate README links (valid URLs, not duplicate). It can be run when someone submits a pull request. It is currently being used by many projects including - https://github.com/vinta/awesome-python - https://github.com/prakhar1989/awesome-courses - https://github.com/ripienaar/free-for-dev - https://github.com/vsouza/awesome-ios - https://github.com/caesar0301/aweso…	awesome-bot	2016-06-18 11:33:44
92	2015-12-29 12:27:44	I would not say using Proguard for your Android application is always a good thing. Main reason why people use Proguard is to strip unused code from your .class files. Why would you do this. Mainly because either 1) You have a bloated library or 2) you have unused code in your own application. Both are scenarios that should be avoided in general, which does not yield into a good reason to use Pro…	kypeli
92	2016-02-24 08:05:29	Helps a lot.	DanteAndroid
92	2016-06-18 11:36:13	@kypeli You make some good counterpoints. Do you want to write a PR for this?	peter-tackage
91	2015-12-29 12:19:38		kypeli	2016-01-18 19:20:24
91	2016-01-06 10:14:11	Good stuff, @kypeli . What do you think about adding a sentence stating that you should only use it for debug build variants and not release?	peter-tackage	2016-01-18 19:20:24
91	2016-01-07 07:49:00	I think that's a good point. Will add.	kypeli	2016-01-18 19:20:24
90	2015-12-18 17:26:07	I think there are missing folders eg assets, fonts.	AresM	2016-06-18 11:06:40
90	2016-06-18 11:06:40	Hey, thanks for getting in touch. Those folders are omitted because they are optional.	peter-tackage	2016-06-18 11:06:40
89	2015-12-17 10:08:23	Hi, I am a web MVC programmer and I developed several projects with Android and Android Studio, i consider the basic architecture as not MVC since Controllers and View are mixed. Separating layout in another file is not enough to make it MVC compliant, because you need some code processing this layout. This is why for some needs, i created another concept, the LayoutView, this is specific to one …	Cartman34
89	2015-12-17 11:00:04	Simple and interesting. Do you have a repo with a sample of this architecture?	jonatasleon
89	2015-12-17 11:39:41	Nope, sorry, i haven't any public repo to show this architecture, i am just starting with this architecture and i think it needs more experience before being mature and a public tool. ;-) This enables a true separation of rendering and functional code of the application.	Cartman34
89	2015-12-18 10:38:31	You're the boss. But a repo would be helpful to: - You have help in order to mature it; - Dissemination ;-)	jonatasleon
89	2015-12-18 13:45:53	Okay okay, maybe you should see that https://github.com/Sowapps/android-mvc I am open to suggestions	Cartman34
89	2016-06-18 11:21:49	We've found that separation of Android platform dependencies from business logic greatly improves testability, so your pattern certainly improves on the default Android solution in that regard. The MVP pattern is very popular in the Android dev community at the moment, but we've found that MVVM is often more flexible. See this [repo](https://github.com/florina-muntenescu/DroidconMVVM) for an expl…	peter-tackage
89	2016-07-16 08:14:14	you may want to take a look at this: https://github.com/googlesamples/android-architecture	djodjoni
88	2015-12-01 04:46:39	在实际的项目开发中遇到过使用 x.x.+在编译的时候引入了最新版本。由于新版的改动，而导致项目一些方法调用返回非预期，或者方法被弃用，新版库换了新的实现等一系列的问题。所以后来统一使用指定版本，了解新版特性后在决定要不要升级类库。 使用 Maven 依赖方案代替使用导入jar包方案 如果在你的项目中你明确使用率 jar文件，那么它们可能成为永久的版本，如2.1.1.下载jar包更新他们是很繁琐的， 这个问题Maven很好的解决了，这在Android Gradle构建中也是推荐的方法。你可 以指定版本的一个范围，如2.1.+,然后Maven会自动升级到制定的最新版本，例如： dependencies { compile 'com.netflix.rxjava:rxjava-core:0.19.+' compile 'com.netflix.rxjava:rxjava-android:0.1…	SadieYuCN	2016-06-18 11:01:22
88	2016-01-18 17:11:07	这里写了不推荐使用Maven自动引入新版本啊： **Avoid Maven dynamic dependency resolution** Avoid the use of dynamically versioned, such as 2.1.+ as this may result in different and unstable builds or subtle, untracked differences in behavior between builds. The use of static versions such as 2.1.1 helps create a more stable, predictable and repeatable development environment.	liutingdu	2016-06-18 11:01:22
88	2016-01-19 01:57:18	经过实践，我也认为使用固定的版本会更好，理由如下： 一、动态版本有可能会引入未知的问题，虽然这个可能性很小 二、由于在国内，如果使用动态版本的话，每次在gradle在解析依赖关系的时候都会花非常多的时间。虽然设置离线模式可以解决这个问题，但还不如就用固定版本。	edhub	2016-06-18 11:01:22
88	2016-06-18 11:01:22	I think we can close this now. Thanks for the discussion.	peter-tackage	2016-06-18 11:01:22
87	2015-11-25 15:21:29	Correct some translation errors of Chinese version	yansha87
86	2015-11-18 15:38:54	Created with https://github.com/dkhamsing/frankenstein ### Other Corrected URLs | Was | Now | | --- | --- | | http://blog.futurice.com/android-development-has-its-own-swift | http://futurice.com/blog/android-development-has-its-own-swift | | http://blog.futurice.com/tech-pick-of-the-week-rx-for-net-and-rxjava-for-android | http://futurice.com/blog/tech-pick-of-the-week-rx-for-net-and-rxjava-for-a…	ReadmeCritic	2016-06-18 13:35:14
85	2015-11-15 11:41:52	I found last commit of Chinese version about 7 month ago and English version update some places from then on.	yansha87	2015-12-15 05:19:52
85	2015-11-16 03:17:29	I have translated the new version. You can read it at http://santong.me/2015/11/12/Best-practices-in-Android-development/	santong	2015-12-15 05:19:52
85	2015-11-16 03:35:45	非常棒，你可以Pull Request最新的翻译	yansha87	2015-12-15 05:19:52
84	2015-11-14 19:10:42		auvipy	2016-10-02 21:32:28
84	2016-06-18 10:57:13	Despite its usefulness, I consider extensive use of RxAndroid (except for `AndroidSchedulers.mainThread()`). Still, I would recommend adding a note to the RxJava section at least mentioning RxAndroid.	peter-tackage	2016-10-02 21:32:28
83	2015-11-10 03:33:27	Hi, I'm a beginner of Android and translating the doc to Chinese for few days since I noticed that you updated it. And I found a question when I translated this part https://github.com/futurice/android-best-practices#java-packages-architecture. I read some articles about the architecture of Android and found that more and more people suggest to use MVP architecture. So I wonder know if the MVC is…	santong	2015-11-15 14:08:22
83	2015-11-10 08:14:44	There is no clear MVC architecture in Android.	kaedea	2015-11-15 14:08:22
83	2015-11-12 03:21:09	Thanks for your answer. Does it mean there is no standard architecture in Android?	santong	2015-11-15 14:08:22
83	2015-11-12 05:40:37	Hello @santong ! So far "standard" architecture may be called MVP(Model View\* Presenter). Where is View stands more for a combination of contract interfaces that are also known as View Interfaces. Summing up, in Android environment mentioned stack treated more as MViVP(Model View Interface View Presenter). For more details take a look at [nice article](http://blog.sqisland.com/2015/11/mvp-missin…	tomkoptel	2015-11-15 14:08:22
83	2015-11-12 06:06:37	@tomkoptel Thank you very much. It troubled me for a long time.	santong	2015-11-15 14:08:22
83	2015-11-14 11:05:37	@tomkoptel Thanks for useful information!	johnwatsondev	2015-11-15 14:08:22
82	2015-11-07 11:15:51	Portuguese translation for the README.md	luisramalho	2015-11-16 12:09:00
81	2015-10-24 10:11:16	Thank you very much for the valuable information available here. I have one question thought. Do you know of an obfuscator software (preferably open source) that is able to obfuscate strings inside Android's app class files? I want to install an Android app on local devices and to write inside the code some credentials for Restful endpoint authentication. I want to make sure that the credentials …	acrolink	2016-10-02 21:36:39
81	2015-11-08 18:24:28	Hello @acrolink ! Sorry for not pinpointing to the conrete solution, but the issue you are tackling can be resolved through the usage of the native code. The idea is to bundle your credentials inside native code that will be bind by JNI. This way you will ensure that strings won't be easily reverse engineered, as soon as they are part of binary files. Though, such approach complicates application…	tomkoptel	2016-10-02 21:36:39
81	2016-06-18 11:32:23	You should keep in mind that ultimately, any credentials that you distribute are vulnerable to reverse engineering. Proxy tools such as [Charles](charlesproxy.com) can do this for HTTPS web traffic. So obfuscation in the APK only provides limited benefit.	peter-tackage	2016-10-02 21:36:39
80	2015-10-07 09:17:11	> Don't write string values in all uppercase. Stick to normal text conventions (e.g., capitalize first character). If you need to display the string in all caps, then do that using for instance the attribute textAllCaps on a TextView. I strongly disagree with that. Some devices (e.g. Samsung Galaxy Note 3 SM-N7505) do not really respect `textAllCaps` property of `TextViews`. So in order to make y…	blipinsk	2016-06-18 10:37:37
80	2015-10-13 01:24:13	Hi @blipinsk, thanks for your input. I would consider the disregarding of `textAllCaps` by the Note 3 as buggy behavior and I would prefer to not let one (or a few) buggy devices dictate the general approach. To better handle this, I would propose - - Use "natural" capitalization in the string resource definitions as described. - Abstract the `Resources#getString()` method behind an interface. - …	peter-tackage	2016-06-18 10:37:37
80	2015-10-13 01:32:24	I should also add that appropriate capitalization of words can be quite specific to the languages being used. Unless the app design dictates that all caps be used (!), it's best to use the most natural form of the words in the resources to avoid possible unnatural wordings. For example, in German "GmbH" as an abbreviation for "Gesellschaft mit beschränkter Haftung" could look slightly odd as "GMB…	peter-tackage	2016-06-18 10:37:37
80	2016-05-13 10:42:44	Be careful with using `textAllCaps`, it calls `toString()` and you might lose any formatting you might have set. See [AllCapsTransformationMethod](https://github.com/android/platform_frameworks_base/blob/master/core/java/android/text/method/AllCapsTransformationMethod.java#L59) which is used by `TextView`	jush	2016-06-18 10:37:37
79	2015-09-26 08:50:38	Hi i review the translate ,and find the part of webview leak translation is confused ,so i correct it .	andyiac
78	2015-09-05 16:38:18	Can you please explain me the following paragraph in "Activities and Fragments" best practices section: "Don't abuse Android-level APIs such as heavily relying on Intent for your app's internal workings. You could affect the Android OS or other applications, creating bugs or lag. For instance, it is known that if your app uses Intents for internal communication between your packages, you might in…	simtokic	2016-06-18 11:10:13
78	2016-06-18 11:10:13	Thanks for the question, if I recall correctly, that comment was a result of specific observation in a project that was attempting to heavily use `Intent`s like an Event Bus. Closing due to inactivity	peter-tackage	2016-06-18 11:10:13
77	2015-09-04 12:38:56	The new [getting started instructions for Robolectric](http://robolectric.org/getting-started/) have the details. The template project still uses the plugin.	ilkka	2016-06-18 12:21:59
77	2015-09-07 13:39:18	Hey, thanks for letting us know.	peter-tackage	2016-06-18 12:21:59
77	2016-06-18 11:04:33	@ilkka I would just say that we remove Roboletric from the template project. I wouldn't consider it a best practice.	peter-tackage	2016-06-18 12:21:59
77	2016-06-18 12:21:59	Progressing under #114	peter-tackage	2016-06-18 12:21:59
76	2015-08-31 03:10:46	看了这篇文章学到了新的知识，同时也把文字方面error的地方fix了一下~	icodeu
76	2015-08-31 09:48:23	非常感谢你能帮个忙更新这篇文章，我其实是芬兰人所以我的中文可能会有一些错误，请理解。但是我有一个小的请求，你能不能把这错误，错别字和单词前后缩进分开给两个commit吗？因为现在我把这看完了有点糊涂了，有一些大一点的错误（比如那Android Studio的beta的问题），还有标点的问题（.和。)，然后大部分都是单词前后缩进。 如果您觉得太麻烦的话也没关系，我们可以把这个merge完了然后我还要把这文章再看一遍修一下。但如果你还有时间把这东西分开好了你可以同时把那"Translated to Chinese by andyiac"改成"Translated to Chinese by andyiac with help from icodeu"。谢谢。	jvah
76	2015-08-31 13:12:44	@jvah 您的中文还挺好的哈哈 我明晚按照您说的分成两个分别 commit ~	icodeu
75	2015-08-13 07:03:50	Please include some best practices about naming conventions for `android:id` of components in XML layouts.	steelrooter
75	2016-02-28 20:25:02	I would suggest the following: - id should contain the prefix of the layout in which it exists. For example, inside the layout _activity_auth.xml_ all ids of controls will start with _activity_auth_; - id should contain clear description of the control and what it does. Like _connect_options_, _user_name_ etc.; - each id should have a suffix which defines the type of the control. For example, _bt…	dkhmelenko
74	2015-08-07 15:22:27		iverc	2015-08-12 13:08:56
74	2015-08-12 13:00:34	We'll check this shortly! Thanks in advance.	phadej	2015-08-12 13:08:56
74	2015-08-12 13:06:36	looks good! thanks a lot!	izrailit	2015-08-12 13:08:56
73	2015-08-04 23:31:36	General guidelines for choosing a data persistence strategy. resolves #72	tehmou	2015-08-06 11:39:02
73	2015-08-05 06:14:15	Thanks :smile: Between [Schematic](https://github.com/SimonVT/schematic) and [ProviGen](https://github.com/TimotheeJeannin/ProviGen), which one would you recommend?	aziflaj	2015-08-06 11:39:02
73	2015-08-05 06:54:22	Looks great to me	staltz	2015-08-06 11:39:02
73	2015-08-05 07:51:41	If you don't need anything complicated, [Simple Provider](https://github.com/Triple-T/simpleprovider) is a great choice. Gonna add this section to russian translation as well!	iverc	2015-08-06 11:39:02
73	2015-08-05 11:03:47	@aziflaj I have personally had good experiences with Schematic, hence mentioning it. I like that it is precompiled, as annotations are known to be slow on Dalvik. You can also easily inspect the resulting source code, which is just a typical ContentProvider. I did not try ProviGen yet, though it seems to be different in its approach of extending the library base classes. @tremerhl do you know how…	tehmou	2015-08-06 11:39:02
73	2015-08-05 11:35:46	@tehmou SimpleProvider is pretty young library, it also uses annotations to create database, hence you need to add `-keep` to your ProGuard. I've had good experience using it to create and interact with one db table, can't say anything with respect to it's efficiency with really complex data.	iverc	2015-08-06 11:39:02
73	2015-08-05 15:38:28	I like [ActiveAndroid](https://github.com/pardom/ActiveAndroid). It is easy to use.	SMontiel	2015-08-06 11:39:02
72	2015-08-04 19:55:45	I think it would be good if there were some information regarding to data storing, like: - best practices when writing Content Providers - when to use Shared Preferences - ORMs, do and don't	aziflaj	2015-08-06 11:39:02
71	2015-08-04 19:40:40	Russian translation for android-best-practices README.md	iverc	2015-08-07 15:19:37
71	2015-08-06 15:31:59	Fixed errors and added translation for persisting data section	iverc	2015-08-07 15:19:37
71	2015-08-12 12:00:29	@tremerhl We just reviewed your translation and liked it, can you put it back?	phadej	2015-08-07 15:19:37
71	2015-08-12 12:51:37	@phadej I created new pull request with translation for Data Storage section. If you want I can resume this request instead of the new one!	iverc	2015-08-07 15:19:37
69	2015-07-23 11:01:05	Hello. I just have some questions/remarks. > Use Gradle and its recommended project structure Why not Maven? > Don't write your own HTTP client, use Volley or OkHttp libraries Aquery, Android Asynchronous Http Client? > Use the Jackson library to parse JSON data Not GSON? > Do not make a deep hierarchy of ViewGroups Mb add some links, like [this](http://stackoverflow.com/a/9950339/1991579) > Ther…	Suvitruf	2015-08-18 14:04:09
69	2015-07-23 12:37:07	About JSON > [...] Gson is a popular choice for solving this problem, however we find Jackson to be more performant since it supports alternative ways of processing JSON: streaming, in-memory tree model, and traditional JSON-POJO data binding. Keep in mind, though, that Jackson is a larger library than GSON, so depending on your case, you might prefer GSON to avoid 65k methods limitation.	jonatasleon	2015-08-18 14:04:09
69	2015-07-23 12:43:50	GSON also support: streaming, JSON-POJO and tree model...	Suvitruf	2015-08-18 14:04:09
69	2015-07-25 10:19:47	IMHO Jackson is way too big for Android where GSON can do the same. (and performance nearly the same where GSON wins mostly) Actually Android have native support for tree model and streaming. For streaming native JsonReader For thee model one can use the native JSONObject and JSONArray. Also for POJO there is a new kid in town which claims to be the fastest: https://github.com/bluelinelabs/LoganS…	djodjoni	2015-08-18 14:04:09
69	2015-08-07 03:20:04	About Gradle and Maven > I I recommend reading the article from the Steve Ebersole. He is Hibernate Project Manager. > [Gradle: why?](https://developer.jboss.org/wiki/Gradlewhy?_sscc=t) Maybe this's the reason why android studio recommend using Gradle.	castial	2015-08-18 14:04:09
69	2015-08-15 09:34:41	If you recomend use OkHttp, you already have Gson and this is not really good idea include Jakson in same project.	31H0B1eV	2015-08-18 14:04:09
69	2015-08-17 07:28:50	@31H0B1eV OkHttp is a HTTP client, so it does not have any JSON (de)serialization responsibilities or a Gson dependency. You may be thinking of Retrofit, which is often used with OkHttp and a JSON library of your choosing.	peter-tackage	2015-08-18 14:04:09
69	2015-08-17 07:36:58	@peter-tackage [really?](https://github.com/square/okhttp/blob/master/pom.xml#L96) <S_CODE_TOKEN>	Suvitruf	2015-08-18 14:04:09
69	2015-08-17 07:44:18	I did a quick search for the usage of Gson in OkHttp and it appears that dependency is used for testing and samples, not the actual shipped artifact.	peter-tackage	2015-08-18 14:04:09
69	2015-08-17 07:55:11	Yep, sorry it's my mistake, i'm almost always use OkHttp with Retrofit, and was confused with it. But OkHttp + Retrofit is best way to make rest api calls and usually if you getting json, you working with rest. So i think that OkHttp + Retrofit must be a standart, and in this case gson is best choice, this what i mean.	31H0B1eV	2015-08-18 14:04:09
69	2015-08-17 09:42:46	> Why not Maven? Gradle is the supported build system for Android, that alone is a very good reason to use it. The Android Gradle plugin is powerful and flexible with continual improvements with excellent IDE integration. Although some have used Maven in the past, with Gradle now in the picture it arguably doesn't have much of a future on Android. That makes Gradle our recommended best practice. …	peter-tackage	2015-08-18 14:04:09
68	2015-07-22 14:48:35	This translation aims to help French developers that are not too familiar with English to be able to apply Android best practices as well.	GWillmann	2015-11-01 11:27:50
68	2015-09-26 16:55:00	Thanks for the translation @GWillmann! If you could fix the minor issues (mostly typos) I've noted, then squash the commits and then it will then be good to merge. cheers.	peter-tackage	2015-11-01 11:27:50
68	2015-10-30 18:10:37	Sorry for the delay @peter-tackage ! I have fixed all the typos, it should be good to go. Cheers.	GWillmann	2015-11-01 11:27:50
67	2015-07-16 01:30:04	Currently I'm writing a translation of the README.md to portuguese. Could I create a pull request I when finish it?	jonatasleon	2015-08-17 15:10:55
67	2015-07-17 07:29:45	Hi @jonatasleon. New translations are most welcome! Just follow the structure of our other translations; https://github.com/futurice/android-best-practices/tree/master/translations and create a pull request so we can merge it once you are finished. Thanks for your interest!	peter-tackage	2015-08-17 15:10:55
67	2015-08-03 19:22:17	Currently I'm writing README.md for Russian. I can also make one for Ukrainian if needed.	iverc	2015-08-17 15:10:55
67	2015-08-03 19:24:18	Spasibo:)	djkalmyk	2015-08-17 15:10:55
67	2015-08-04 09:06:31	Translation into Russian was published at habrahabr.ru at 23/07/2015: http://habrahabr.ru/post/262501	mike-stetsenko	2015-08-17 15:10:55
67	2015-08-09 10:36:45	Created pull request with complete translation to Russian, including data storage section. @mike-stetsenko Article on habrahabr.ru has several misleading/wrong translations.	iverc	2015-08-17 15:10:55
67	2015-08-12 14:13:55	@tremerhl Why don't you write the author about it? He'll be very pleased and fix mistakes at once. Instead of this, you used his text and didn't inform him. Very nice	mike-stetsenko	2015-08-17 15:10:55
67	2015-08-12 14:36:23	@mike-stetsenko I didn't use that text to write my translation, but thank you for your advice. I will surely inform the author of article on habrahabr about his errors.	iverc	2015-08-17 15:10:55
67	2015-08-12 15:18:20	@tremerhl OK :thumbsup:	mike-stetsenko	2015-08-17 15:10:55
67	2015-08-17 15:10:44	Closing this off. New and updated translations can be submitted through PRs.	peter-tackage	2015-08-17 15:10:55
66	2015-07-11 18:46:22	Avoid time delays on UI thread, use a Runnable and Handler instead.	yatna	2015-11-07 11:47:45
66	2015-11-07 11:47:45	Thanks for the PR, but for this guide we are aiming to create a document with more unique insights. Using only primitive Runnable/Handler to the avoid blocking the UI thread is more of an entry level practice, we recommend using RxJava for concurrency.	peter-tackage	2015-11-07 11:47:45
65	2015-07-10 02:41:08		troyliu0105
64	2015-07-09 02:55:46	I'm using [fastjson](https://github.com/alibaba/fastjson) in my project and it works well for no efficiency loss. This is the [benchmark](https://github.com/eishay/jvm-serializers/wiki)	LyndonChin	2015-07-14 20:20:46
64	2015-07-11 05:10:20	What about [Logan Square](https://github.com/bluelinelabs/LoganSquare) ? This is the [benchmark](https://github.com/bluelinelabs/LoganSquare/blob/master/docs/benchmarks.jpg)	tomkoptel	2015-07-14 20:20:46
64	2015-07-14 20:17:55	There certainly is a lot of choice when it comes to JSON parsing/serialization for Java! I can also add Square's [Moshi](https://github.com/square/moshi) to the four others listed in our guide. The key message from our advice is "avoiding reinventing the wheel". Unless you have a particularly good reason, manual handling of JSON is unnecessary, so employ a library that works well for you. Perhaps…	peter-tackage	2015-07-14 20:20:46
63	2015-07-08 13:56:47	Hello folks, I am wondering what is the best practice to handle auto incrementation approach for your builds? So far I am using approach of generating dynamic version names and code like this: <S_CODE_TOKEN> Inside project, I am storing `version.properties` file which is dynamically updated by script. It basically looks like this: <S_CODE_TOKEN> Basic implementation of calculate methods is follow…	tomkoptel	2016-10-02 21:36:09
63	2016-06-18 12:34:21	There's many different possibilities for version numbering and auto-incrementing. Recently in my current project we've been using the Git commit hash, a bit like described in this [article](http://ryanharter.com/blog/2013/07/30/automatic-versioning-with-git-and-gradle/). This has worked quite well and you get auto-incrementing builds versions for free. Hopefully that helps!	peter-tackage	2016-10-02 21:36:09
63	2016-10-02 21:57:29	While not strictly related to auto-increment, I should point out that Jake Wharton's [U2020 demo app](https://github.com/JakeWharton/u2020/blob/master/build.gradle) provides some useful utility Gradle methods related to git commits and hashes.	peter-tackage	2016-10-02 21:36:09
62	2015-07-08 09:38:11		Geno1024
61	2015-06-26 19:40:49	Removed unneeded word and clarified sentence.	jkdf2	2016-07-16 11:18:11
61	2016-06-18 13:29:33	@jkdf2 Is this the single change to "take" vs "make" a decision? If so, rebase and I'll merge.	peter-tackage	2016-07-16 11:18:11
61	2016-07-16 01:48:56	Sorry, I had the wrong email in my gitconfig but anyway... haha	jkdf2	2016-07-16 11:18:11
60	2015-06-22 08:20:05		minsoopark	2015-06-23 10:39:07
59	2015-06-20 18:16:59	Using the package structure outlined in the document, what would be the recommended location for services ? Its not really part of the view. Create a pacakge under root called services ?	appsolutegeek	2015-06-23 10:54:40
59	2015-06-23 10:43:40	I agree, "services" at root level would be consistent with our recommendations. Of course, there's always an element of flexibility with the package naming conventions, depending on what best suits the app being developed and its architecture.	peter-tackage	2015-06-23 10:54:40
59	2015-08-03 22:08:40	Great, thanks for your comments.	appsolutegeek	2015-06-23 10:54:40
58	2015-06-10 07:38:27	This fixes potential nasty problems, such as ProGuard stripping `values()` method from enums, causing the app to crash: http://stackoverflow.com/a/20651744/56285	jonikarppinen	2015-06-10 07:39:15
57	2015-04-29 15:21:56	Gralde => Gradle	Peranikov	2015-04-29 18:43:19
56	2015-04-16 18:46:40	Hello Espresso (https://code.google.com/p/android-test-kit/) is not mentioned at all. Did you have any bad experience with it?	logcat	2016-06-18 12:22:26
56	2015-04-17 08:53:30	Thanks for bringing this up! We were not so aware of Espresso before, but now that you mentioned it, looks very useful!	staltz	2016-06-18 12:22:26
56	2015-04-23 18:45:11	Unfortunately I did not use it heavily, so my opinions about it will be purely theorycraft. Espresso was discussed today at ADB podcast (there are also relevant links) http://androidbackstage.blogspot.fi/2015/04/episode-25-espresso.html	logcat	2016-06-18 12:22:26
56	2015-07-01 22:47:41	:+1: for Espresso. Great for larger-scale integration tests.	benjamin-bader	2016-06-18 12:22:26
56	2015-07-11 05:12:57	Espresso is the great tool better than Robotium (IMHO). By the way, there is exist interesting extension for espresso on the basis of RxJava - [RxPresso](https://github.com/novoda/rxpresso).	tomkoptel	2016-06-18 12:22:26
56	2016-06-18 12:22:26	Progressing under #114	peter-tackage	2016-06-18 12:22:26
55	2015-04-16 15:06:23	I made a correct in packages strutures, using android e java patterns, and formatter.	guimendes92	2016-06-18 13:53:14
54	2015-04-16 03:51:42		minsoopark	2015-04-16 07:16:26
53	2015-04-10 16:29:41		scarletsky	2015-04-10 16:54:12
52	2015-04-02 10:38:24		staltz	2015-04-21 11:38:47
51	2015-03-13 11:55:45		peter-tackage	2015-03-13 13:50:58
51	2015-03-13 12:33:16	[Btw, I think it's redundant to merge the branch to your local master first. Just create a branch on your fork, and then directly from that branch create PR against futurice:master (the default option). Just for future changes :) ]	jonikarppinen	2015-03-13 13:50:58
51	2015-03-13 12:40:25	Also, totally minor nitpick :) Your commit comment would have been better without the "Update README.md" in the beginning. That is kind of obvious when it's the only file you change + it hides the real beef of the commit message (in many places).	jonikarppinen	2015-03-13 13:50:58
51	2015-03-13 13:40:46	No worries. Minor nitpicks are important! This case, I foolish accepted the default commit comment that Github provides and I'll reduce the branching/merging noise next time.	peter-tackage	2015-03-13 13:50:58
51	2015-03-13 13:50:53	Looking good now!	jonikarppinen	2015-03-13 13:50:58
51	2015-03-13 15:59:33	:+1: to this PR and discussion!	staltz	2015-03-13 13:50:58
50	2015-03-13 11:30:21	Switch to using explicit version numbers in build.gradle, as "Using + in version numbers can lead to unpredictable and unrepeatable builds". Also update to latest library versions & build tools.	jonikarppinen	2015-03-13 14:30:48
50	2015-03-13 14:30:09	Looks good to me. Project loads, compiles and tests pass.	peter-tackage	2015-03-13 14:30:48
49	2015-03-13 10:57:04	**Update**: this PR just replaces throwing an exception with printing a warning; see https://github.com/futurice/android-best-practices/pull/49#issuecomment-82822853 --- I had too much trouble opening newly cloned rx-architecture project in Android Studio; it failed with "You should define KEYSTORE_PASSWORD and KEY_PASSWORD in gradle.properties." Setting defaults in gradle.properties makes it eas…	jonikarppinen	2015-03-18 12:29:35
49	2015-03-13 15:58:07	I have mixed feelings about this. On one hand it helps to avoid the gradle warning/exception, but on the other hand, it might be showing an example of how to use gradle.properties. And these values KEYSTORE_PASSWORD and KEY_PASSWORD should absolutely not be committed, these are sensitive data. Actually gradle.properties should be in .gitignore for that reason. How do you think we can make it easy…	staltz	2015-03-18 12:29:35
49	2015-03-13 17:05:39	I was thinking the same about tracking gradle.properties file, because there's a chance that people will just copy the project and then expose themselves to the risk of leaking sensitive information. Perhaps the assertion in the build.gradle should be commented out (with a clarifying comment) and the gradle.properties file removed from the version history?	peter-tackage	2015-03-18 12:29:35
49	2015-03-13 17:32:39	Here's some clarifications. What I'm _trying_ to do with this piece of code is to throw that exception WHEN the release signing configs are about to be used. <S_CODE_TOKEN> Here's what happens instead: the exception is thrown whenever Gradle does _anything_ with the build.gradle, even if it's unrelated to making a release build. So to make it more friendly, either make it a comment instead of an …	staltz	2015-03-18 12:29:35
49	2015-03-18 08:40:54	Yep, it would be important that Gradle **only** fails the build due to missing KEYSTORE_PASSWORD & KEY_PASSWORD when trying to do a release build, not whenever touching the build file. As Andre wrote, and as we discussed yesterday offline, overriding the release task probably would be a way to do that. However, I think that would convolute the file unnecessarily. The result would not be a "best p…	jonikarppinen	2015-03-18 12:29:35
49	2015-03-18 08:43:49	I updated this PR to solve the main problem while keeping the build file simple. It seems we can't avoid the try-catch, but we don't have to throw exception (break the build) in catch; we can also just print a message. What do you think? @staltz @peter-tackage Feel free to tweak any wordings etc. (Or if you prefer a new clean branch & PR for this approach, just let me know.)	jonikarppinen	2015-03-18 12:29:35
49	2015-03-18 09:11:23	I like the print replacing the throw. It's an obvious solution, but I hadn't thought about it before. Would be even better to make the print a warning instead of just a print.	staltz	2015-03-18 12:29:35
49	2015-03-18 09:23:29	I found it: https://gradle.org/docs/current/userguide/logging.html Replacing `println` with `logger.warning("...")` would make it perfect in my opinion.	staltz	2015-03-18 12:29:35
49	2015-03-18 10:29:54	@staltz Switched to `logger.warning()`.	jonikarppinen	2015-03-18 12:29:35
49	2015-03-18 11:26:02	@peter-tackage shall we merge?	staltz	2015-03-18 12:29:35
49	2015-03-18 11:53:14	Looks fine to me for now. Although perhaps we should investigate how to fail release builds at runtime, because it's pretty easy for warning to be accidentally missed.	peter-tackage	2015-03-18 12:29:35
49	2015-03-18 12:13:47	Yes I think the same, I suggested to Joni we could make a task that checks if those passwords are in gradle.properties and warns/fails if not, then make assembleRelease depend on that task.	staltz	2015-03-18 12:29:35
48	2015-03-05 04:55:05	Does reusing views/layouts a best practice? I've never done this before. Could anyone please advice on this matter? I'd love to learn how to reuse my views/layouts or maybe even adapters. For now, I only create new layout for any listviews, gridviews, etc. Just with different file names to distinguish it all. **Edit:** Just thought of this. Would it be possible if someone could give advice or tip…	aimanbaharum	2015-07-14 20:21:25
48	2015-03-05 08:16:37	################# It's not regarding UI ################# I am using Inheritance to release memory when my user leaves the UI. Here is what I am doing, you can hopefully get an idea of doing similar things with UI too. Please note that this approach can be drastically improved, waiting for some good suggestion :+1: I have written an Interface in my AppContext that is Inherited from Application cl…	AizazAZ	2015-07-14 20:21:25
48	2015-07-11 06:27:54	@AizazAZ Why so difficult setup for memory management? So far there is no need to such complicated means. I suggest instead of your approach to track down memory leaks. Square has invented an excellent tool for this case. Take a look on this [leakcanary](https://github.com/square/leakcanary).	tomkoptel	2015-07-14 20:21:25
48	2015-07-11 07:07:53	IMO creating a BaseActivity is a good idea. At least for migrating your code base. For example, when you don't have your BaseActivity, and implement all your Activity classes extending (for Example) ActionBarActivity, it's a headache to migrate all of them to AppCompatActivity though. Well it's just a really sample stuff you may not mind to care. But in general, I think it's usual to have your Ac…	eneim	2015-07-14 20:21:25
48	2015-07-14 15:19:03	I also highly recommend the use of Leak Canary to track down memory leaks. Our best practices document doesn't reflect this yet, as the library is relatively new, but many of our projects already use it. As for BaseActivity, I would say that using them is inevitable when using multiple Activity app, whether it be for logging, dependency injection, session state checking, generic data subscription…	peter-tackage	2015-07-14 20:21:25
47	2015-03-02 06:44:52	Hi I am a android developer from China ，this blog is awesome , so i translate it to Chinese.	andyiac	2015-03-02 14:14:49
47	2015-03-02 07:59:17	good job!	pcqpcq	2015-03-02 14:14:49
47	2015-03-02 08:52:36	nice	xu6148152	2015-03-02 14:14:49
47	2015-03-02 14:14:47	Thank you for translating!	staltz	2015-03-02 14:14:49
46	2015-02-27 14:30:34	Hi, anyone know if nested ViewPager can be a problem? I've implemented this on my app and I have a huge increment of performace and non blocking UI, Because it avoid replace or add fragment every time when I need change the content. I have created a NonSwipeableViewPager and added a normal ViewPager inside it. When the user select a item on NavigationDrawer, the NonSwipeableViewPager slide to pos…	ppamorim	2015-07-14 18:44:54
46	2015-07-14 18:44:54	To me, it sounds like a fairly unconventional approach. I can see a few downsides to it. Firstly, using a ViewPager then suppressing the primary elements of its behavior is probably wasteful and you may create bugs in doing so. Secondly, I can imagine that it could result in excess memory consumption, due to the ViewPager keeping Fragments/Views in memory (in +/- 1 positions) to support its typic…	peter-tackage	2015-07-14 18:44:54
45	2015-02-23 08:44:48		minsoopark	2015-02-23 08:46:02
45	2015-02-23 08:45:59	Thanks	staltz	2015-02-23 08:46:02
44	2015-02-21 23:08:31		staltz	2015-02-23 07:40:56
43	2015-02-21 22:49:04		techupper	2015-02-21 22:55:01
42	2015-02-10 17:42:29		minsoopark	2015-02-13 15:16:22
42	2015-02-13 15:16:19	Thanks @minsoopark !	staltz	2015-02-13 15:16:22
41	2015-02-08 15:21:58		ppamorim	2015-02-27 14:43:32
40	2015-02-03 15:53:16		amouly	2015-02-03 16:19:03
39	2015-01-30 09:36:06		jarnmo	2015-01-30 10:19:58
38	2015-01-16 00:56:21		ichigotake	2015-01-16 08:29:58
37	2014-12-16 02:36:19	I am wondering introducing `fragments` or `adapters` package might ask some classes or methods be unnecessarily public. Could you tell me why you think this packaging is best? <S_CODE_TOKEN> For example, if FragmentA takes advantage of an AdapterA and no other fragments do not use the adapter, it might be better they both are in the same package and their methods or classes (if necessary) are dec…	hkurokawa	2015-01-16 08:31:01
37	2014-12-16 08:11:44	I usually separate packages per functionality, bootstrap, login, feed, details, settings and somethings like that. and later if the classes inside package exceeds more than 10 classes starting with sub-packages like ui, requests.... just one `android` general package for all commons android stuff like BaseActivity and BaseFragment It's the best practice i found. that structure let me put a DI Mod…	ffgiraldez	2015-01-16 08:31:01
37	2014-12-17 13:32:42	Hi @hkurokawa > My current opinion is that it would be better to organize classes based on the screens they are related to. We have done both approaches: organizing classes by domain purpose, or organizing by type. We generally tend to organize by type (fragments together, adapters together), because it encourages us to write DRY code instead of just copy-pasting from one domain problem to anothe…	staltz	2015-01-16 08:31:01
37	2014-12-18 03:33:49	@staltz Thank you for your answer. I see. It is very likely that many fragment-specific or adapter-specific utils are created and I agree with you that it is better to put them into a package. As I haven't yet met such problems so far, the knowledge was very helpful. Many thanks.	hkurokawa	2015-01-16 08:31:01
36	2014-12-12 15:50:20	Make text gender neutral	peter-tackage	2014-12-12 18:50:19
35	2014-12-12 12:28:38		omjokine	2014-12-12 12:34:48
34	2014-12-11 11:23:26		kgmyshin	2014-12-11 11:52:13
33	2014-12-09 11:31:48		staltz	2014-12-09 11:32:44
32	2014-11-25 14:47:51	Wiki from github should be more appropriate to structure your documentation of best practices. (btw it's help me alot :+1: )	CedrickFlocon	2016-06-18 10:47:57
32	2016-06-18 10:47:57	Thanks for the suggestion. We've been happy with the format for now, so closing this.	peter-tackage	2016-06-18 10:47:57
31	2014-11-25 14:46:34	You don't have any section speaking about DAO, ORM. Best Practices, Library (Cupboar/OrmLite/ActiveAndroid/greenDAO/Ollie), ...	CedrickFlocon	2015-06-23 10:56:21
31	2014-11-26 13:56:52	What you think about performance in ORM?	Pierry	2015-06-23 10:56:21
31	2014-11-27 10:28:46	We don't have that much extensive experience with ORMs in order to recommend some practice for it. The apps we make for our customers normally don't have (large) storage as a requirement. However, one of our senior developers has used ORMLite and was fairly satisfied with it, including its performance. We will update the docs once we have experienced this in a real project.	staltz	2015-06-23 10:56:21
31	2014-11-27 10:54:42	I think greenDao is a good choice	fairysword	2015-06-23 10:56:21
30	2014-11-21 13:58:34	Hi everyone. What do you thing about Android Annotations? It's a good practice? https://github.com/excilys/androidannotations	Pierry	2015-06-23 10:54:57
30	2014-11-23 10:29:17	Yeah, definitely	Dwite	2015-06-23 10:54:57
30	2015-01-04 12:18:03	of course	xu6148152	2015-06-23 10:54:57
30	2015-06-23 10:50:56	I've never used it on a project, but typically I prefer using libraries with very specific, specialized aims as they often deliver better solutions.	peter-tackage	2015-06-23 10:54:57
29	2014-11-18 19:49:13	- added Support Library v21 dependency - changed BookFragment's base class - changed MainActivity's base class	jaggernod	2014-11-21 08:35:29
28	2014-11-15 22:56:34	The project template shows by way of the `SubscriptionUtils` class how one could bind data to a TextView. I'm curious to see how you use this similar approach with list views, adapters and the view model. Do you use the subjects to publish results, and as the results are published, add them as single items to the list adapter? Alternatively, do you publish a chunk of results for the list, and jus…	kaushikgopal	2016-10-02 21:40:31
28	2014-11-21 09:52:28	Hi @kaushikgopal , yes you are right, and we were anyway thinking of doing a ListView (or RecyclerView) in the template. We also want to change the API resource, probably we will build something on the Wikipedia API which is quite good for demonstrations and templates.	staltz	2016-10-02 21:40:31
28	2014-11-21 16:06:11	Perfect ! best of both examples.	kaushikgopal	2016-10-02 21:40:31
28	2016-10-02 21:40:31	RxJava patterns have been explored in-depth elsewhere since this issue was originally opened, but hopefully the RecyclerView and SearchView example in this project https://github.com/futurice/freesound-android provide sufficient examples of an approach that was worked well for us.	peter-tackage	2016-10-02 21:40:31
27	2014-11-15 22:54:18	The project template architecture is pretty nice in demonstrating a clean architecture pattern with RxJava. It would be nice to see more real-world testing examples, as there seems to be a dearth of those. The ones included help ensuring the test framework works, but more flushed out examples would be nice.	kaushikgopal	2016-06-18 12:09:05
27	2014-11-18 20:00:57	So you would like to see WHAT we recommend to test or HOW do we test it with supplied frameworks? Or maybe both?	jaggernod	2016-06-18 12:09:05
27	2014-11-18 21:10:24	My initial question was the HOW, but now that you mention it, the WHAT would be super valuable info too. Essentially, I was curious to know how you test RxJava specifically. Do you use TestSchedulers, convert to blocking calls etc. (By HOW I'm presuming you mean things like only testing the ViewModel input/output, avoiding implementation details etc. ?)	kaushikgopal	2016-06-18 12:09:05
27	2016-06-18 12:09:05	@kaushikgopal It's been a while, but to answer your questions. Yes, we would recommend using `TestScheduler` and also `TestSubscriber` when testing apps written with Rx. For example, when testing MVVM we do the following when unit testing the ViewModel: - Keep ViewModel free of Android dependencies. - Mock collaborators using Mockito. - Use `TestScheduler` instances. - Test the ViewModel public A…	peter-tackage	2016-06-18 12:09:05
27	2016-06-18 13:06:16	See #114	peter-tackage	2016-06-18 12:09:05
27	2016-06-19 16:03:40	@kaushikgopal another issue with ``toBlocking` except the one that @peter-tackage mentioned is that you are prohibiting yourself from using `TestSubscriber`. Of course, the verification part in cool but without `TestSubscriber` one cannot easily test for backpressure support of your Observables.	jaggernod	2016-06-18 12:09:05
26	2014-11-15 12:04:53	The guidelines say "avoid using the Guava library, since it contains over 13k methods", as part of the guidance for dealing with the dex method limitation. While avoiding the method limits is definitely a useful point, I'm pretty suspect of Guava as an issue itself. For starters, because it's so heavily used in the Android ecosystem already: http://www.appbrain.com/stats/libraries/details/guava/g…	pimterry	2016-06-18 10:46:52
26	2014-11-15 12:24:38	We don't see Guava as bringing enough value into the code base, so given its size, we prefer to avoid it. We'll write about multi-dexing soon in the future.	staltz	2016-06-18 10:46:52
26	2014-11-18 19:53:34	Multidexing on older platform is going to be quite slow. We need to decide how fast should a debug build be. If we want to build multiple flavors of a big project then we might as well grab a coffee or rather 3 course dinner. But I agree that getting rid of a big utility library just due to 65k problem seems rather silly.	jaggernod	2016-06-18 10:46:52
26	2015-06-16 15:24:27	For what it's worth, admittedly there's no real consensus about Guava on Android among Futurice developers. I for one used Guava in one of our customer projects and was completely happy with that choice (in that case the app was not huge so we were not close to 65k limit). So I wouldn't use a statement as strong as "avoid Guava" myself, and _depending on the needs_, I'd consider using Guava also …	jonikarppinen	2016-06-18 10:46:52
26	2015-06-18 08:04:20	I agree with @pimterry that Guava is not an issue. It offers a lot of goodies, which simplify development and I used for a lot of projects - the code become clearer with it (if use it reasonably of course). Maybe when we will have Java 8 Streams we can avoid Guava. With the help of ProGuard and now Multidex support 65K will not be an issue. I posted a question more than two years ago on stackover…	AlexanderKaraberov	2016-06-18 10:46:52
26	2015-06-23 11:03:29	I didn't really see the value in Guava, given the pressure it put on method limits. However, a few months back I saw a talk that demoed an app that showed it's strengths and I was fairly impressed. I think the key is that if you use Guava, use it thoroughly and get real value from it; it's a good, reliable library. With the somewhat recent modularization of Google Play Services, the pressure on m…	peter-tackage	2016-06-18 10:46:52
26	2016-06-18 10:46:52	Closing this discussion due to inactivity.	peter-tackage	2016-06-18 10:46:52
25	2014-11-06 19:48:55	- Should one use the support library? - When does it make sense to use the support library? - What are the advantages of using support fragments vs normal fragments (a.k.a `android.app.Fragment` vs `android.support.v4.app.Fragment`)? The answer(s) to the above question might make a lot of sense in an android best practices doc?	kaushikgopal	2015-01-17 10:15:30
25	2014-11-06 20:13:17	In my opinion: - Yes - From the start of the project - I would recommend using the support library whenever possible. One argument for it is that SL can be updated much more often than Android framework itself if a bug is found. Also the newest API's can get backported to older Android version thanks to the SL.	recuutus	2015-01-17 10:15:30
25	2014-11-07 09:03:42	:+1: @recuutus could you send a PR with these advices added into the "libraries" section?	staltz	2015-01-17 10:15:30
25	2014-11-07 09:16:12	OK, will do that when I have some time	jaggernod	2015-01-17 10:15:30
25	2014-11-07 09:17:27	Sure	staltz	2015-01-17 10:15:30
25	2014-11-07 21:03:20	it's worth listing the disadvantages for support library use too: 1. `android.support.v4.app.Fragments` do custom animations very differently (they use tween animations instead of object animators which make animations far more easy to deal with). 2. support libraries obviously bump up your apk size. 3. choosing "which" support library is always a mind bending penance-involved decision. etc. (mos…	kaushikgopal	2015-01-17 10:15:30
25	2014-11-18 19:49:48	Created a pull request: https://github.com/futurice/android-best-practices/pull/29	jaggernod	2015-01-17 10:15:30
25	2015-01-17 10:15:30	Closed as #29 has been merged.	ilkka	2015-01-17 10:15:30
24	2014-11-05 18:36:32	For example, http://developer.android.com/tools/building/multidex.html	staltz
24	2014-11-06 13:12:07	It's still a bit iffy, our project and several others are having tool hell with unreproducible, stochastic builds. The solution google is giving is downloading an AOSP script to run and generate a main dex class list which you have to manually maintain, and multidex tasks around the framework. And even with it, you're not assured it'll work.	pakoito
24	2015-07-01 22:48:51	Multidex is still subject to random failures on older devices, and slow/unreproducible builds in any case. We wrote a Gradle plugin to keep tabs on method counts as you build: https://github.com/KeepSafe/dexcount-gradle-plugin	benjamin-bader
23	2014-11-03 15:10:29	Related to #10	staltz	2014-11-03 15:10:53
22	2014-11-03 13:44:03	Related to issue #21.	staltz	2014-11-03 13:45:19
21	2014-11-03 13:09:26		staltz	2014-11-21 09:52:42
20	2014-11-03 12:12:42		staltz	2014-11-03 12:13:13
19	2014-11-03 09:50:05		staltz	2014-11-03 12:09:47
18	2014-11-03 01:01:40		brenopolanski	2014-11-03 08:31:32
18	2014-11-03 08:31:29	Thanks!	staltz	2014-11-03 08:31:32
17	2014-11-02 22:16:55	There's one occasion in the README where "Retrojava" is used instead of "Retrolambda".	passy	2014-11-03 08:32:11
16	2014-11-01 08:39:48	Project now supports Robolectric testing that is performed on the local machine. No need for Android device nor emulator. Added some tests as examples To run the tests start gradle's 'test' task	recuutus	2014-11-03 09:34:58
16	2014-11-03 02:19:14	Just beggin with this new feature look s great.	6versus9	2014-11-03 09:34:58
16	2014-11-03 09:34:48	Confirmed that this is working. Thanks @recuutus :+1:	staltz	2014-11-03 09:34:58
15	2014-11-01 05:59:53	A small problem in readME.The title,Development,not develoment.	ChenWenhong	2014-11-03 08:33:11
15	2014-11-03 08:33:11	Fixed in PR #18	staltz	2014-11-03 08:33:11
14	2014-10-31 09:21:36		staltz	2014-10-31 14:50:37
13	2014-10-31 08:13:24	Hey, What do you think about add Android Adapter good practices, such as use **BaseAdapter** instead of **ArrayAdapter** or use the **ViewHolder pattern**? Check this article: http://www.piwai.info/android-adapter-good-practices/ Thanks for the recopilation!	jlmd	2016-06-18 10:59:04
13	2014-11-18 19:57:51	I would skip this step and directly go to [RecyclerView](https://developer.android.com/reference/android/support/v7/widget/RecyclerView.html). What do you think?	jaggernod	2016-06-18 10:59:04
13	2014-11-19 08:11:55	Yes, I think the new RecyclerView is a good practice. RecyclerView requires a ViewHolder, and you don't need to care about if the view is being recycled. It's really a good alternative.	jlmd	2016-06-18 10:59:04
13	2015-02-19 15:49:55	RecyclerView doesn't replace everything though: implementing the equivalent of ExpandableListView with RecyclerView is pretty tough.	kjeremy	2016-06-18 10:59:04
13	2015-03-05 03:05:26	Its worth noting that for simple lists, ListView is not a bad thing to use. RecyclerView shines when you need customization or complex interactions and or animations.	ToxicBakery	2016-06-18 10:59:04
13	2016-06-18 10:59:04	It's been a while, so closing this due to inactivity! If you'd still like to see an Adapter practices section, create a PR and we'll take a look	peter-tackage	2016-06-18 10:59:04
12	2014-10-29 19:25:40	Using an event bus is excellent for decoupling communication between Fragments and also between Services and Activities. Possible mechanisms: - Otto (my personal recommendation) - Green Robot EventBus - RxJava I'm guessing the developers of Futurice are obviously aware of the use of event bus but chose not to include it in this list for a reason? If that's the case, I would love to hear an opinio…	kaushikgopal	2014-11-21 09:50:30
12	2014-10-29 21:12:41	Hi, did you see we have a project template based on RxJava?	staltz	2014-11-21 09:50:30
12	2014-10-29 22:14:27	I did! and looks pretty amazing. I remember seeing a very similar approach by @tehmou in the project https://github.com/tehmou/rx-android-architecture. I'm gathering some thoughts, ideas on that approach too. That being said, my intention was to point out the use of the "event bus" as a concept for communication rather than the use of the library RxJava. Sure RxJava could be used for the purpose …	kaushikgopal	2014-11-21 09:50:30
12	2014-10-30 09:01:55	There usually is a decision made between a bus-based architecture and Rx for example. Tehmou's example was based on a real-life largescale project we are doing and there we chose Rx. I was actually thinking about using Otto before made the decision to go with Rx. They don't need to be mutually exclusive though. They can compliment each other as well.	riussi	2014-11-21 09:50:30
12	2014-11-06 19:45:51	> a decision made between a bus-based architecture and Rx for example I was going to try and counter this point, but you explained it well by saying: > They can compliment each other as well. :) The way i see it: - if you're going all in with Rx (at the architecture level) then the use of an event bus doesn't make too much sense (as you rightly pointed out). - if you're not using Rx however, i li…	kaushikgopal	2014-11-21 09:50:30
12	2014-11-21 09:50:30	Hi @kaushikgopal I added some content about event buses in this commit: https://github.com/futurice/android-best-practices/commit/af80048afa4ca920f9b73c3a4a31e3454c01ff8b There's one solid project in our company that was built with greenrobot's EventBus, and it worked out well. But in general we tend to prefer an Rx-based architecture, which can have or not an Event Bus for communications. We let…	staltz	2014-11-21 09:50:30
12	2014-11-21 16:04:05	Yup that makes sense.	kaushikgopal	2014-11-21 09:50:30
11	2014-10-29 14:24:59	Perhaps include this as tip? Rather than hard coding android:text, consider using design time attributes available for Android studio: http://tools.android.com/tips/layout-designtime-attributes	glad	2014-11-03 12:13:22
11	2014-10-29 16:42:31	:+1:	gaudecker	2014-11-03 12:13:22
11	2014-10-29 17:20:28	Great tip, will add that this week.	staltz	2014-11-03 12:13:22
11	2014-11-02 10:15:24	+1	recuutus	2014-11-03 12:13:22
11	2014-11-02 13:39:36	:+1:	yassirh	2014-11-03 12:13:22
10	2014-10-29 08:52:36	I use Activities, Fragments, and custom views, depending on the context. I don't think it's wise to recommend the Fragment approach as a catch-all solution. > Proper screen-to-screen communication. Android's API does not provide a proper way of sending complex data (e.g., some Java Object) from one activity to another activity. With fragments, however, you can use the instance of an activity as a…	jacobtabak
10	2014-10-29 16:42:42	@jacobtabak I agree 100%. This section sounded like it was written by the dev who wrote the Android Plugins for Eclipse. Fragments are powerful and flexible no doubt. But they should not be seen as a silver bullet for every UI.	Wapples
10	2014-10-29 17:25:20	Thanks @jacobtabak for the "other side of the coin" type of feedback. A couple of developers from our company gathered to discuss how a typical app should be structured, and we converged on a Fragment-based architecture. This is not to mean it's a silver bullet for every situation, and it's true the advice can be misleading. The whole Activities vs Fragments vs custom is a hot debatable issue in …	staltz
10	2014-10-29 18:19:18	There's certainly a benefit to having a consistent architecture in your application, and the fragment approach is not a bad one, but I take issue with many of the points you've listed for the reasons above. I feel like the only two points that stand up to scrutiny. I'm not suggesting that you withdraw your recommendation for the fragment approach, but I think you should prune your list to only th…	jacobtabak
10	2015-03-23 21:37:13	The part about Fragments was a "surprise" for me. So for an app that has a couple of screens (list of products, product details, product search, checkout, profile) I should consider having one, big MainActivity with lots of Fragments? Doesn't this activity become a God class really fast? Am I not going to have problems when the activity gets killed, recreated, etc? I know, a non-ui fragment can b…	andreidiaconu
9	2014-09-26 00:30:56	Added small tip.	Diolor	2016-06-18 15:50:02
9	2016-06-18 13:47:16	@Diolor - I'm not sure why we didn't merge this at the time, but it looks like ViewServer has been superseded by [Hierarchy Viewer](https://developer.android.com/studio/profile/hierarchy-viewer-setup.html) for modern (ICS+) devices. If you'd like to update the PR to remove the ViewServer reference and recommend Hierarchy Viewer instead, I'd be happy to merge.	peter-tackage	2016-06-18 15:50:02
9	2016-06-18 15:50:02	@peter-tackage I assume this didn't get merge because the repo was best practices by only Futurice employees. I will just close this PR.	Diolor	2016-06-18 15:50:02
8	2014-09-25 05:55:46	Hey guys, thanks for the tutorial and general guidelines. Do you have any best practice recommendations wrt providers?	beedub	2016-06-18 10:43:04
8	2016-06-18 10:43:04	Given the delay in answering, I say we don't have much to add to the general guidelines given by Google. There is also the [Reark library](https://github.com/reark/reark), which captures some of our experience in building data layers.	peter-tackage	2016-06-18 10:43:04
7	2014-09-22 09:21:56		paulirotta	2014-09-22 09:58:34
6	2014-09-01 17:29:30	Add anchor links from the Summary items to their explanation	staltz	2016-04-21 15:41:03
6	2016-01-31 18:47:42	I believe this issue can be closed . I notice all the links are now clickable after #96 commit was made. Good work @jonikarppinen	jeradgodreault	2016-04-21 15:41:03
5	2014-08-15 09:24:27		markvoit	2014-08-15 11:06:15
4	2014-08-15 07:56:39		markvoit	2014-08-15 08:59:24
3	2014-08-07 12:05:51	We currently have the branch templates which is getting ready with one template. As the name suggests, it will be a directory with templates (plural), more than one. Currently we are making one template based on RxJava, inspired by Timo Tuominen's Rx Android architecture. But since RxJava is not everyone's cup of tea, we should also have templates without it. There is also the Retrofit vs Volley …	staltz	2016-10-02 21:47:41
3	2016-10-02 21:47:41	Closing. I can't see or imagine much movement on this issue. At least internally, https://github.com/futurice/freesound-android while not strictly being a template, provides a useful initial outline of a project structure that hopefully is useful to developers in the same way (assuming they are comfortable with Rx).	peter-tackage	2016-10-02 21:47:41
2	2014-08-07 12:01:48	Maybe @markvoit or @jonikarppinen or both could share a few sentences about Proguard on the README.md ? The idea isn't an introduction or tutorial-ish, but really advices coming from battle experiences. That's all what's needed.	staltz	2014-09-01 17:25:22
2	2014-09-01 17:25:22	Mark Voit did this. Thanks	staltz	2014-09-01 17:25:22
1	2014-08-07 09:20:32	...fter code inspection.	markvoit	2014-08-07 11:52:59
1	2014-08-07 11:52:19	Nice. Seems good, but I'll test run it after I come back from holidays. Also, I'll add you to the repo so you won't need to always do pull requests (although often it's useful for code reviews).	staltz	2014-08-07 11:52:59
1	2014-08-07 11:52:58	Great :) — Mark Voit · +358 45 128 6500 Software Development · Futurice Oy www.futurice.com · twitter.com/futurice On 07 Aug 2014, at 14:52, Andre Staltz notifications@github.com wrote: > Nice. Seems good, but I'll test run it after I come back from holidays. > Also, I'll add you to the repo so you won't need to always do pull requests (although often it's useful for code reviews). > > — > Reply …	markvoit	2014-08-07 11:52:59
