# Supplementary material for: Status, identity, and language: A study of issue discussions in GitHub
Source: PLoS One. 2019 Jun 14;14(6):e0215059. doi: 10.1371/journal.pone.0215059 (PMC6568400; doi:10.1371/journal.pone.0215059)
Supplement: S2 Data — (ZIP) [file pone.0215059.s003.zip › sample_46_projs_issues/futurice_android-best-practices/issue_comments_mentioned_committer_NOCODE_FULLBODY.csv]

issue_num	datetime	body	login	mention_login
130	2016-11-24 21:21:12	@josejavier @pabloper @AlejandroHCruz In the interests of not leaving this in review for too long, I've just merged this - if there's any issues they can be reworked via PR.	peter-tackage	josejavier
129	2016-11-07 15:46:37	@peter-tackage Thanks for the response, you are correct about Truth, and for me personally keeping your projects to use purely Google dependencies is a big yes. I have recently stumbled across Truth and found it very similar to using AssertJ (both using Hamcrest matchers). I have not noticed Truth power yet with Android, as I find AssertJ-Android is currently more geared towards Android. I would …	KevinLeighCrain	peter-tackage
129	2016-11-07 16:40:09	@peter-tackage It is definitely a difficult task picking libraries as there is so many out there mostly bad but a lot of good ones, and my reasoning behind pure Google dependencies is that Google is there to stay, I am however open minded to try anything new, going to look at Agera, and try it out definitely! Thanks for the mention!	KevinLeighCrain	peter-tackage
126	2016-10-16 20:54:46	Thanks, @quangctkm9207. I obviously can't comment too much on the accuracy of the translation, but we're happy to have it translated if someone thinks it will help out other developers and wants to invest the time.	peter-tackage	quangctkm9207
126	2016-10-16 23:16:59	@khuongdv : Thank you for your comments. 1. In the translation, for common phrases or words, I have already left as the original version or give both Vietnamese and English phrases. For example, I have put the original sentence"best practices ... " in brackets in addition to Vietnamese translation. 2. I agree that is your personal feeling. However, this is really useful for many new developers in…	quangctkm9207	peter-tackage
120	2016-08-02 13:40:00	Thanks @peter-tackage ! I will await for the new update then. Looking forward to it! Cheers.	felipecaldas	peter-tackage
116	2016-10-02 21:43:27	@peter-tackage I agree. MockWebServer with its default dispatcher could be enough for most for the cases and makes you think more about the way/sequence you make network requests which may help in discovering some unexpected side effects.	djodjoni	peter-tackage
115	2016-07-03 21:37:16	First of all I am using Roboelectric and I hate it, but it is useful and I will share why :) there several statements here which are kind of too generic and not clear to me. @luciapayo roboelectric does not really make your tests that slow but probably the speed of development of those tests is slow, which is obvious. Also wrapping too much things will cost lots of time maintaining those wrappers…	djodjoni	peter-tackage
111	2016-11-04 13:54:57	@peter-tackage Do you think these -optimize thing could be one of these "additional insights" ?	wviana	peter-tackage
101	2016-07-12 12:59:10	@peter-tackage Done, PTAL :)	iverc	peter-tackage
99	2016-02-25 20:40:04	@peter-tackage agree with your points. But would extend the following items with the links to appropriate resources or detailed description: > - Use Mockito for mock definitions add link for Mockito; the recommendations how to mock objects and the check behaviour in the better/best way > - Use AssertJ for assertions. Link to AssertJ would be good and what are the advantages of that > - Add integr…	dkhmelenko	peter-tackage
96	2016-01-19 17:52:10	@luisramalho, yes, fair points. I'm merging this version now, let's improve upon it later (when someone has the time and interest).	jonikarppinen	luisramalho
94	2016-01-12 16:53:20	@fbergr: thanks!	jonikarppinen	fbergr
92	2016-06-18 11:36:13	@kypeli You make some good counterpoints. Do you want to write a PR for this?	peter-tackage	kypeli
91	2016-01-06 10:14:11	Good stuff, @kypeli . What do you think about adding a sentence stating that you should only use it for debug build variants and not release?	peter-tackage	kypeli
73	2015-08-05 11:35:46	@tehmou SimpleProvider is pretty young library, it also uses annotations to create database, hence you need to add `-keep` to your ProGuard. I've had good experience using it to create and interact with one db table, can't say anything with respect to it's efficiency with really complex data.	iverc	tehmou
69	2015-08-17 07:36:58	@peter-tackage [really?](https://github.com/square/okhttp/blob/master/pom.xml#L96)	Suvitruf	peter-tackage
68	2015-09-26 16:55:00	Thanks for the translation @GWillmann! If you could fix the minor issues (mostly typos) I've noted, then squash the commits and then it will then be good to merge. cheers.	peter-tackage	GWillmann
68	2015-10-30 18:10:37	Sorry for the delay @peter-tackage ! I have fixed all the typos, it should be good to go. Cheers.	GWillmann	peter-tackage
61	2016-06-18 13:29:33	@jkdf2 Is this the single change to "take" vs "make" a decision? If so, rebase and I'll merge.	peter-tackage	jkdf2
49	2015-03-18 08:43:49	I updated this PR to solve the main problem while keeping the build file simple. It seems we can't avoid the try-catch, but we don't have to throw exception (break the build) in catch; we can also just print a message. What do you think? @staltz @peter-tackage Feel free to tweak any wordings etc. (Or if you prefer a new clean branch & PR for this approach, just let me know.)	jonikarppinen	peter-tackage
49	2015-03-18 08:43:49	I updated this PR to solve the main problem while keeping the build file simple. It seems we can't avoid the try-catch, but we don't have to throw exception (break the build) in catch; we can also just print a message. What do you think? @staltz @peter-tackage Feel free to tweak any wordings etc. (Or if you prefer a new clean branch & PR for this approach, just let me know.)	jonikarppinen	staltz
49	2015-03-18 10:29:54	@staltz Switched to `logger.warning()`.	jonikarppinen	staltz
49	2015-03-18 11:26:02	@peter-tackage shall we merge?	staltz	peter-tackage
42	2015-02-13 15:16:19	Thanks @minsoopark !	staltz	minsoopark
37	2014-12-18 03:33:49	@staltz Thank you for your answer. I see. It is very likely that many fragment-specific or adapter-specific utils are created and I agree with you that it is better to put them into a package. As I haven't yet met such problems so far, the knowledge was very helpful. Many thanks.	hkurokawa	staltz
27	2016-06-19 16:03:40	@kaushikgopal another issue with ``toBlocking` except the one that @peter-tackage mentioned is that you are prohibiting yourself from using `TestSubscriber`. Of course, the verification part in cool but without `TestSubscriber` one cannot easily test for backpressure support of your Observables.	jaggernod	peter-tackage
25	2014-11-07 09:03:42	:+1: @recuutus could you send a PR with these advices added into the "libraries" section?	staltz	recuutus
16	2014-11-03 09:34:48	Confirmed that this is working. Thanks @recuutus :+1:	staltz	recuutus
9	2016-06-18 15:50:02	@peter-tackage I assume this didn't get merge because the repo was best practices by only Futurice employees. I will just close this PR.	Diolor	peter-tackage
130	2016-11-24 21:21:12	@josejavier @pabloper @AlejandroHCruz In the interests of not leaving this in review for too long, I've just merged this - if there's any issues they can be reworked via PR.	peter-tackage	pabloper
96	2016-01-13 21:42:17	Yeah, what I did is a minimal change, just getting rid of the need for manual search, without changing stylistic conventions. I did consider adding subheaders, and for some parts ([Use styles](https://github.com/jonikarppinen/android-best-practices/blob/toc-links/README.md#styles), [colors.xml](https://github.com/jonikarppinen/android-best-practices/blob/toc-links/README.md#colorsxml)) it would d…	jonikarppinen	peter-tackage
96	2016-01-13 21:42:17	Yeah, what I did is a minimal change, just getting rid of the need for manual search, without changing stylistic conventions. I did consider adding subheaders, and for some parts ([Use styles](https://github.com/jonikarppinen/android-best-practices/blob/toc-links/README.md#styles), [colors.xml](https://github.com/jonikarppinen/android-best-practices/blob/toc-links/README.md#colorsxml)) it would d…	jonikarppinen	staltz
75	2016-02-28 20:25:02	I would suggest the following: - id should contain the prefix of the layout in which it exists. For example, inside the layout _activity_auth.xml_ all ids of controls will start with _activity_auth_; - id should contain clear description of the control and what it does. Like _connect_options_, _user_name_ etc.; - each id should have a suffix which defines the type of the control. For example, _bt…	dkhmelenko	peter-tackage
12	2014-10-29 22:14:27	I did! and looks pretty amazing. I remember seeing a very similar approach by @tehmou in the project https://github.com/tehmou/rx-android-architecture. I'm gathering some thoughts, ideas on that approach too. That being said, my intention was to point out the use of the "event bus" as a concept for communication rather than the use of the library RxJava. Sure RxJava could be used for the purpose …	kaushikgopal	tehmou
6	2016-01-31 18:47:42	I believe this issue can be closed . I notice all the links are now clickable after #96 commit was made. Good work @jonikarppinen	jeradgodreault	jonikarppinen
2	2014-08-07 12:01:48	Maybe @markvoit or @jonikarppinen or both could share a few sentences about Proguard on the README.md ? The idea isn't an introduction or tutorial-ish, but really advices coming from battle experiences. That's all what's needed.	staltz	markvoit
2	2014-08-07 12:01:48	Maybe @markvoit or @jonikarppinen or both could share a few sentences about Proguard on the README.md ? The idea isn't an introduction or tutorial-ish, but really advices coming from battle experiences. That's all what's needed.	staltz	jonikarppinen
