# Supplementary material for: Status, identity, and language: A study of issue discussions in GitHub
Source: PLoS One. 2019 Jun 14;14(6):e0215059. doi: 10.1371/journal.pone.0215059 (PMC6568400; doi:10.1371/journal.pone.0215059)
Supplement: S2 Data — (ZIP) [file pone.0215059.s003.zip › sample_46_projs_issues/futurice_android-best-practices/issue_first_in.csv]

129	KevinLeighCrain	2016-11-07 15:46:37
75	dkhmelenko	2016-02-28 20:25:02
27	jaggernod	2016-06-19 16:03:40
61	peter-tackage	2016-06-18 13:29:33
101	iverc	2016-07-12 12:59:10
12	kaushikgopal	2014-10-29 22:14:27
116	djodjoni	2016-10-02 21:43:27
115	djodjoni	2016-07-03 21:37:16
16	staltz	2014-11-03 09:34:48
42	staltz	2015-02-13 15:16:19
111	wviana	2016-11-04 13:54:57
2	staltz	2014-08-07 12:01:48
130	peter-tackage	2016-11-24 21:21:12
126	peter-tackage	2016-10-16 20:54:46
126	quangctkm9207	2016-10-16 23:16:59
73	iverc	2015-08-05 11:35:46
37	hkurokawa	2014-12-18 03:33:49
92	peter-tackage	2016-06-18 11:36:13
94	jonikarppinen	2016-01-12 16:53:20
68	GWillmann	2015-10-30 18:10:37
68	peter-tackage	2015-09-26 16:55:00
99	dkhmelenko	2016-02-25 20:40:04
9	Diolor	2016-06-18 15:50:02
25	staltz	2014-11-07 09:03:42
6	jeradgodreault	2016-01-31 18:47:42
120	felipecaldas	2016-08-02 13:40:00
96	jonikarppinen	2016-01-13 21:42:17
91	peter-tackage	2016-01-06 10:14:11
69	Suvitruf	2015-08-17 07:36:58
49	staltz	2015-03-18 11:26:02
49	jonikarppinen	2015-03-18 08:43:49
