# Supplementary material for: Status, identity, and language: A study of issue discussions in GitHub
Source: PLoS One. 2019 Jun 14;14(6):e0215059. doi: 10.1371/journal.pone.0215059 (PMC6568400; doi:10.1371/journal.pone.0215059)
Supplement: S2 Data — (ZIP) [file pone.0215059.s003.zip › sample_46_projs_issues/futurice_android-best-practices/issue_comments_mentioned_NOCODE_FULLBODY.csv]

issue_num	datetime	body	login	mention_login
130	2016-11-16 09:44:43	@AlejandroHCruz Sure!	peter-tackage	AlejandroHCruz
130	2016-11-24 21:21:12	@josejavier @pabloper @AlejandroHCruz In the interests of not leaving this in review for too long, I've just merged this - if there's any issues they can be reworked via PR.	peter-tackage	josejavier
130	2016-11-24 21:21:12	@josejavier @pabloper @AlejandroHCruz In the interests of not leaving this in review for too long, I've just merged this - if there's any issues they can be reworked via PR.	peter-tackage	AlejandroHCruz
129	2016-11-07 15:46:37	@peter-tackage Thanks for the response, you are correct about Truth, and for me personally keeping your projects to use purely Google dependencies is a big yes. I have recently stumbled across Truth and found it very similar to using AssertJ (both using Hamcrest matchers). I have not noticed Truth power yet with Android, as I find AssertJ-Android is currently more geared towards Android. I would …	KevinLeighCrain	peter-tackage
129	2016-11-07 16:40:09	@peter-tackage It is definitely a difficult task picking libraries as there is so many out there mostly bad but a lot of good ones, and my reasoning behind pure Google dependencies is that Google is there to stay, I am however open minded to try anything new, going to look at Agera, and try it out definitely! Thanks for the mention!	KevinLeighCrain	peter-tackage
126	2016-10-16 20:54:46	Thanks, @quangctkm9207. I obviously can't comment too much on the accuracy of the translation, but we're happy to have it translated if someone thinks it will help out other developers and wants to invest the time.	peter-tackage	quangctkm9207
126	2016-10-16 23:16:59	@khuongdv : Thank you for your comments. 1. In the translation, for common phrases or words, I have already left as the original version or give both Vietnamese and English phrases. For example, I have put the original sentence"best practices ... " in brackets in addition to Vietnamese translation. 2. I agree that is your personal feeling. However, this is really useful for many new developers in…	quangctkm9207	peter-tackage
120	2016-08-02 13:32:41	Hi @felipecaldas. Thanks for the feedback. We're currently in the process creating a new demo project with more real-world requirements. I would consider the current version deprecated for now, given the number of Android Gradle plugin and Android Studio releases since it was originally created, this probably explains the breakage you have found.	peter-tackage	felipecaldas
120	2016-08-02 13:40:00	Thanks @peter-tackage ! I will await for the new update then. Looking forward to it! Cheers.	felipecaldas	peter-tackage
119	2016-07-20 13:43:58	Hi @lonely917. Thanks for the feedback. We're currently in the process of updating the demo project. I would consider it deprecated for now, given the number of Android Gradle plugin and Android Studio releases since it was originally created.	peter-tackage	lonely917
118	2016-07-17 11:02:56	Thanks, @ryanwholey. Could you please rebase your changes.	peter-tackage	ryanwholey
118	2016-10-02 21:13:37	@ryanwholey @rwholey-eb Your changes are fine, but this section has been updated in the other PRs, so there's a conflict to be resolved.	peter-tackage	ryanwholey
116	2016-10-02 21:43:27	@peter-tackage I agree. MockWebServer with its default dispatcher could be enough for most for the cases and makes you think more about the way/sequence you make network requests which may help in discovering some unexpected side effects.	djodjoni	peter-tackage
115	2016-07-03 21:37:16	First of all I am using Roboelectric and I hate it, but it is useful and I will share why :) there several statements here which are kind of too generic and not clear to me. @luciapayo roboelectric does not really make your tests that slow but probably the speed of development of those tests is slow, which is obvious. Also wrapping too much things will cost lots of time maintaining those wrappers…	djodjoni	peter-tackage
115	2016-07-03 21:37:16	First of all I am using Roboelectric and I hate it, but it is useful and I will share why :) there several statements here which are kind of too generic and not clear to me. @luciapayo roboelectric does not really make your tests that slow but probably the speed of development of those tests is slow, which is obvious. Also wrapping too much things will cost lots of time maintaining those wrappers…	djodjoni	luciapayo
115	2016-07-03 21:37:16	First of all I am using Roboelectric and I hate it, but it is useful and I will share why :) there several statements here which are kind of too generic and not clear to me. @luciapayo roboelectric does not really make your tests that slow but probably the speed of development of those tests is slow, which is obvious. Also wrapping too much things will cost lots of time maintaining those wrappers…	djodjoni	samiuelson
111	2016-11-04 13:54:57	@peter-tackage Do you think these -optimize thing could be one of these "additional insights" ?	wviana	peter-tackage
101	2016-07-12 12:59:10	@peter-tackage Done, PTAL :)	iverc	peter-tackage
99	2016-02-25 20:40:04	@peter-tackage agree with your points. But would extend the following items with the links to appropriate resources or detailed description: > - Use Mockito for mock definitions add link for Mockito; the recommendations how to mock objects and the check behaviour in the better/best way > - Use AssertJ for assertions. Link to AssertJ would be good and what are the advantages of that > - Add integr…	dkhmelenko	peter-tackage
99	2016-02-26 13:57:57	@tomaszpolanski Agreed. Testing Rx is probably worth it's own section.	peter-tackage	tomaszpolanski
96	2016-01-19 17:52:10	@luisramalho, yes, fair points. I'm merging this version now, let's improve upon it later (when someone has the time and interest).	jonikarppinen	luisramalho
94	2016-01-12 16:53:20	@fbergr: thanks!	jonikarppinen	fbergr
92	2016-06-18 11:36:13	@kypeli You make some good counterpoints. Do you want to write a PR for this?	peter-tackage	kypeli
91	2016-01-06 10:14:11	Good stuff, @kypeli . What do you think about adding a sentence stating that you should only use it for debug build variants and not release?	peter-tackage	kypeli
83	2015-11-12 05:40:37	Hello @santong ! So far "standard" architecture may be called MVP(Model View\* Presenter). Where is View stands more for a combination of contract interfaces that are also known as View Interfaces. Summing up, in Android environment mentioned stack treated more as MViVP(Model View Interface View Presenter). For more details take a look at [nice article](http://blog.sqisland.com/2015/11/mvp-missin…	tomkoptel	santong
83	2015-11-12 06:06:37	@tomkoptel Thank you very much. It troubled me for a long time.	santong	tomkoptel
83	2015-11-14 11:05:37	@tomkoptel Thanks for useful information!	johnwatsondev	tomkoptel
81	2015-11-08 18:24:28	Hello @acrolink ! Sorry for not pinpointing to the conrete solution, but the issue you are tackling can be resolved through the usage of the native code. The idea is to bundle your credentials inside native code that will be bind by JNI. This way you will ensure that strings won't be easily reverse engineered, as soon as they are part of binary files. Though, such approach complicates application…	tomkoptel	acrolink
80	2015-10-13 01:24:13	Hi @blipinsk, thanks for your input. I would consider the disregarding of `textAllCaps` by the Note 3 as buggy behavior and I would prefer to not let one (or a few) buggy devices dictate the general approach. To better handle this, I would propose - - Use "natural" capitalization in the string resource definitions as described. - Abstract the `Resources#getString()` method behind an interface. - …	peter-tackage	blipinsk
77	2016-06-18 11:04:33	@ilkka I would just say that we remove Roboletric from the template project. I wouldn't consider it a best practice.	peter-tackage	ilkka
76	2015-08-31 13:12:44	@jvah 您的中文还挺好的哈哈 我明晚按照您说的分成两个分别 commit ~	icodeu	jvah
73	2015-08-05 11:03:47	@aziflaj I have personally had good experiences with Schematic, hence mentioning it. I like that it is precompiled, as annotations are known to be slow on Dalvik. You can also easily inspect the resulting source code, which is just a typical ContentProvider. I did not try ProviGen yet, though it seems to be different in its approach of extending the library base classes. @tremerhl do you know how…	tehmou	aziflaj
73	2015-08-05 11:35:46	@tehmou SimpleProvider is pretty young library, it also uses annotations to create database, hence you need to add `-keep` to your ProGuard. I've had good experience using it to create and interact with one db table, can't say anything with respect to it's efficiency with really complex data.	iverc	tehmou
71	2015-08-12 12:51:37	@phadej I created new pull request with translation for Data Storage section. If you want I can resume this request instead of the new one!	iverc	phadej
69	2015-08-17 07:36:58	@peter-tackage [really?](https://github.com/square/okhttp/blob/master/pom.xml#L96)	Suvitruf	peter-tackage
68	2015-09-26 16:55:00	Thanks for the translation @GWillmann! If you could fix the minor issues (mostly typos) I've noted, then squash the commits and then it will then be good to merge. cheers.	peter-tackage	GWillmann
68	2015-10-30 18:10:37	Sorry for the delay @peter-tackage ! I have fixed all the typos, it should be good to go. Cheers.	GWillmann	peter-tackage
67	2015-07-17 07:29:45	Hi @jonatasleon. New translations are most welcome! Just follow the structure of our other translations; https://github.com/futurice/android-best-practices/tree/master/translations and create a pull request so we can merge it once you are finished. Thanks for your interest!	peter-tackage	jonatasleon
67	2015-08-09 10:36:45	Created pull request with complete translation to Russian, including data storage section. @mike-stetsenko Article on habrahabr.ru has several misleading/wrong translations.	iverc	mike-stetsenko
67	2015-08-12 14:36:23	@mike-stetsenko I didn't use that text to write my translation, but thank you for your advice. I will surely inform the author of article on habrahabr about his errors.	iverc	mike-stetsenko
61	2016-06-18 13:29:33	@jkdf2 Is this the single change to "take" vs "make" a decision? If so, rebase and I'll merge.	peter-tackage	jkdf2
49	2015-03-18 08:43:49	I updated this PR to solve the main problem while keeping the build file simple. It seems we can't avoid the try-catch, but we don't have to throw exception (break the build) in catch; we can also just print a message. What do you think? @staltz @peter-tackage Feel free to tweak any wordings etc. (Or if you prefer a new clean branch & PR for this approach, just let me know.)	jonikarppinen	peter-tackage
49	2015-03-18 08:43:49	I updated this PR to solve the main problem while keeping the build file simple. It seems we can't avoid the try-catch, but we don't have to throw exception (break the build) in catch; we can also just print a message. What do you think? @staltz @peter-tackage Feel free to tweak any wordings etc. (Or if you prefer a new clean branch & PR for this approach, just let me know.)	jonikarppinen	staltz
49	2015-03-18 10:29:54	@staltz Switched to `logger.warning()`.	jonikarppinen	staltz
49	2015-03-18 11:26:02	@peter-tackage shall we merge?	staltz	peter-tackage
48	2015-07-11 06:27:54	@AizazAZ Why so difficult setup for memory management? So far there is no need to such complicated means. I suggest instead of your approach to track down memory leaks. Square has invented an excellent tool for this case. Take a look on this [leakcanary](https://github.com/square/leakcanary).	tomkoptel	AizazAZ
42	2015-02-13 15:16:19	Thanks @minsoopark !	staltz	minsoopark
37	2014-12-17 13:32:42	Hi @hkurokawa > My current opinion is that it would be better to organize classes based on the screens they are related to. We have done both approaches: organizing classes by domain purpose, or organizing by type. We generally tend to organize by type (fragments together, adapters together), because it encourages us to write DRY code instead of just copy-pasting from one domain problem to anothe…	staltz	hkurokawa
37	2014-12-18 03:33:49	@staltz Thank you for your answer. I see. It is very likely that many fragment-specific or adapter-specific utils are created and I agree with you that it is better to put them into a package. As I haven't yet met such problems so far, the knowledge was very helpful. Many thanks.	hkurokawa	staltz
28	2014-11-21 09:52:28	Hi @kaushikgopal , yes you are right, and we were anyway thinking of doing a ListView (or RecyclerView) in the template. We also want to change the API resource, probably we will build something on the Wikipedia API which is quite good for demonstrations and templates.	staltz	kaushikgopal
27	2016-06-18 12:09:05	@kaushikgopal It's been a while, but to answer your questions. Yes, we would recommend using `TestScheduler` and also `TestSubscriber` when testing apps written with Rx. For example, when testing MVVM we do the following when unit testing the ViewModel: - Keep ViewModel free of Android dependencies. - Mock collaborators using Mockito. - Use `TestScheduler` instances. - Test the ViewModel public A…	peter-tackage	kaushikgopal
27	2016-06-19 16:03:40	@kaushikgopal another issue with ``toBlocking` except the one that @peter-tackage mentioned is that you are prohibiting yourself from using `TestSubscriber`. Of course, the verification part in cool but without `TestSubscriber` one cannot easily test for backpressure support of your Observables.	jaggernod	kaushikgopal
27	2016-06-19 16:03:40	@kaushikgopal another issue with ``toBlocking` except the one that @peter-tackage mentioned is that you are prohibiting yourself from using `TestSubscriber`. Of course, the verification part in cool but without `TestSubscriber` one cannot easily test for backpressure support of your Observables.	jaggernod	peter-tackage
26	2015-06-18 08:04:20	I agree with @pimterry that Guava is not an issue. It offers a lot of goodies, which simplify development and I used for a lot of projects - the code become clearer with it (if use it reasonably of course). Maybe when we will have Java 8 Streams we can avoid Guava. With the help of ProGuard and now Multidex support 65K will not be an issue. I posted a question more than two years ago on stackover…	AlexanderKaraberov	pimterry
25	2014-11-07 09:03:42	:+1: @recuutus could you send a PR with these advices added into the "libraries" section?	staltz	recuutus
16	2014-11-03 09:34:48	Confirmed that this is working. Thanks @recuutus :+1:	staltz	recuutus
12	2014-11-21 09:50:30	Hi @kaushikgopal I added some content about event buses in this commit: https://github.com/futurice/android-best-practices/commit/af80048afa4ca920f9b73c3a4a31e3454c01ff8b There's one solid project in our company that was built with greenrobot's EventBus, and it worked out well. But in general we tend to prefer an Rx-based architecture, which can have or not an Event Bus for communications. We let…	staltz	kaushikgopal
10	2014-10-29 16:42:42	@jacobtabak I agree 100%. This section sounded like it was written by the dev who wrote the Android Plugins for Eclipse. Fragments are powerful and flexible no doubt. But they should not be seen as a silver bullet for every UI.	Wapples	jacobtabak
10	2014-10-29 17:25:20	Thanks @jacobtabak for the "other side of the coin" type of feedback. A couple of developers from our company gathered to discuss how a typical app should be structured, and we converged on a Fragment-based architecture. This is not to mean it's a silver bullet for every situation, and it's true the advice can be misleading. The whole Activities vs Fragments vs custom is a hot debatable issue in …	staltz	jacobtabak
9	2016-06-18 13:47:16	@Diolor - I'm not sure why we didn't merge this at the time, but it looks like ViewServer has been superseded by [Hierarchy Viewer](https://developer.android.com/studio/profile/hierarchy-viewer-setup.html) for modern (ICS+) devices. If you'd like to update the PR to remove the ViewServer reference and recommend Hierarchy Viewer instead, I'd be happy to merge.	peter-tackage	Diolor
9	2016-06-18 15:50:02	@peter-tackage I assume this didn't get merge because the repo was best practices by only Futurice employees. I will just close this PR.	Diolor	peter-tackage
130	2016-11-24 21:21:12	@josejavier @pabloper @AlejandroHCruz In the interests of not leaving this in review for too long, I've just merged this - if there's any issues they can be reworked via PR.	peter-tackage	pabloper
129	2016-11-06 18:13:15	@futurice Hey there! I have added best practices on asserting Android specific components in Android tests. Let me know what you like and your reasoning if you don't. Thanks!	KevinLeighCrain	futurice
126	2016-10-16 23:16:59	@khuongdv : Thank you for your comments. 1. In the translation, for common phrases or words, I have already left as the original version or give both Vietnamese and English phrases. For example, I have put the original sentence"best practices ... " in brackets in addition to Vietnamese translation. 2. I agree that is your personal feeling. However, this is really useful for many new developers in…	quangctkm9207	khuongdv
118	2016-10-02 21:13:37	@ryanwholey @rwholey-eb Your changes are fine, but this section has been updated in the other PRs, so there's a conflict to be resolved.	peter-tackage	rwholey-eb
101	2016-06-18 13:01:51	Thanks @tremerhl. Could you please make this just the Russian language changes (without the changes to the English language version).	peter-tackage	tremerhl
99	2016-02-23 11:56:54	Agreed @brave-warrior. This has been on my backlog for a while as the landscape has certainly changed since the initial version of this document.	peter-tackage	brave-warrior
99	2016-02-23 12:13:20	As a brief summary of my thoughts how to write tests: - Minimize explicit Android dependencies in your code through abstraction and separation of concerns. Android dependencies require you to use instrumentation tests, which are considerably slower than strictly Java (JVM) based tests. - Start with unit tests, driven by JUnit4. - Use Mockito for mock definitions - Use descriptive names for the un…	peter-tackage	tomaszpolanski
99	2016-06-18 12:21:14	@brave-warrior I'll be progressing the testing section update under #114	peter-tackage	brave-warrior
96	2016-01-13 21:42:17	Yeah, what I did is a minimal change, just getting rid of the need for manual search, without changing stylistic conventions. I did consider adding subheaders, and for some parts ([Use styles](https://github.com/jonikarppinen/android-best-practices/blob/toc-links/README.md#styles), [colors.xml](https://github.com/jonikarppinen/android-best-practices/blob/toc-links/README.md#colorsxml)) it would d…	jonikarppinen	peter-tackage
96	2016-01-13 21:42:17	Yeah, what I did is a minimal change, just getting rid of the need for manual search, without changing stylistic conventions. I did consider adding subheaders, and for some parts ([Use styles](https://github.com/jonikarppinen/android-best-practices/blob/toc-links/README.md#styles), [colors.xml](https://github.com/jonikarppinen/android-best-practices/blob/toc-links/README.md#colorsxml)) it would d…	jonikarppinen	staltz
83	2015-11-12 05:40:37	Hello @santong ! So far "standard" architecture may be called MVP(Model View\* Presenter). Where is View stands more for a combination of contract interfaces that are also known as View Interfaces. Summing up, in Android environment mentioned stack treated more as MViVP(Model View Interface View Presenter). For more details take a look at [nice article](http://blog.sqisland.com/2015/11/mvp-missin…	tomkoptel	chiuki
75	2016-02-28 20:25:02	I would suggest the following: - id should contain the prefix of the layout in which it exists. For example, inside the layout _activity_auth.xml_ all ids of controls will start with _activity_auth_; - id should contain clear description of the control and what it does. Like _connect_options_, _user_name_ etc.; - each id should have a suffix which defines the type of the control. For example, _bt…	dkhmelenko	peter-tackage
73	2015-08-05 11:03:47	@aziflaj I have personally had good experiences with Schematic, hence mentioning it. I like that it is precompiled, as annotations are known to be slow on Dalvik. You can also easily inspect the resulting source code, which is just a typical ContentProvider. I did not try ProviGen yet, though it seems to be different in its approach of extending the library base classes. @tremerhl do you know how…	tehmou	tremerhl
71	2015-08-12 12:00:29	@tremerhl We just reviewed your translation and liked it, can you put it back?	phadej	tremerhl
67	2015-08-12 14:13:55	@tremerhl Why don't you write the author about it? He'll be very pleased and fix mistakes at once. Instead of this, you used his text and didn't inform him. Very nice	mike-stetsenko	tremerhl
67	2015-08-12 15:18:20	@tremerhl OK :thumbsup:	mike-stetsenko	tremerhl
48	2015-03-05 08:16:37	################# It's not regarding UI ################# I am using Inheritance to release memory when my user leaves the UI. Here is what I am doing, you can hopefully get an idea of doing similar things with UI too. Please note that this approach can be drastically improved, waiting for some good suggestion :+1: I have written an Interface in my AppContext that is Inherited from Application cl…	AizazAZ	Override
48	2015-03-05 08:16:37	################# It's not regarding UI ################# I am using Inheritance to release memory when my user leaves the UI. Here is what I am doing, you can hopefully get an idea of doing similar things with UI too. Please note that this approach can be drastically improved, waiting for some good suggestion :+1: I have written an Interface in my AppContext that is Inherited from Application cl…	AizazAZ	param
12	2014-10-29 22:14:27	I did! and looks pretty amazing. I remember seeing a very similar approach by @tehmou in the project https://github.com/tehmou/rx-android-architecture. I'm gathering some thoughts, ideas on that approach too. That being said, my intention was to point out the use of the "event bus" as a concept for communication rather than the use of the library RxJava. Sure RxJava could be used for the purpose …	kaushikgopal	tehmou
6	2016-01-31 18:47:42	I believe this issue can be closed . I notice all the links are now clickable after #96 commit was made. Good work @jonikarppinen	jeradgodreault	jonikarppinen
2	2014-08-07 12:01:48	Maybe @markvoit or @jonikarppinen or both could share a few sentences about Proguard on the README.md ? The idea isn't an introduction or tutorial-ish, but really advices coming from battle experiences. That's all what's needed.	staltz	markvoit
2	2014-08-07 12:01:48	Maybe @markvoit or @jonikarppinen or both could share a few sentences about Proguard on the README.md ? The idea isn't an introduction or tutorial-ish, but really advices coming from battle experiences. That's all what's needed.	staltz	jonikarppinen
