# Supplementary material for: Status, identity, and language: A study of issue discussions in GitHub
Source: PLoS One. 2019 Jun 14;14(6):e0215059. doi: 10.1371/journal.pone.0215059 (PMC6568400; doi:10.1371/journal.pone.0215059)
Supplement: S2 Data — (ZIP) [file pone.0215059.s003.zip › sample_46_projs_issues/scrapy_scrapy/issue_comments_REPLACECODE.csv]

issue_num	datetime	body	login	close_date
2689	2017-03-27 20:15:03	I'm new to scrapy and I tried to scrap some pages that uses VUE.js. When getting response I get html tags with VUE.js placeholders instead of real values. Is there a way to parse the page and get real values? any ideas on this? Thanks,	ferasodh
2688	2017-03-27 13:26:49	Related to #2473	harshasrinivas
2688	2017-03-27 13:38:44	# [Codecov](https://codecov.io/gh/scrapy/scrapy/pull/2688?src=pr&el=h1) Report > Merging [#2688](https://codecov.io/gh/scrapy/scrapy/pull/2688?src=pr&el=desc) into [master](https://codecov.io/gh/scrapy/scrapy/commit/34f4434b174404d49f63829aaa9dba500b500272?src=pr&el=desc) will **not change** coverage. > The diff coverage is `n/a`. [![Impacted file tree graph](https://codecov.io/gh/scrapy/scrapy/p…	codecov-io
2688	2017-03-27 13:43:28	Thanks @harshasrinivas . Can you also update `setup.py`?	redapple
2687	2017-03-27 02:04:10	Hi, I was attempting to scrape data from a website and export it to a csv file. However, the issue arose when I attempted to use a function inside another function when a callback function was being used. Example: Class Spider(CrawlSpider): // initial code... rules = (Rule(LinkExtractor(callback='funcA'))) def funcA(self, response): funcB() funcB(self, response): // do stuff The issue arose when …	qazqwezxc	2017-03-27 03:20:06
2686	2017-03-25 06:43:55	It works okay for the other settings, but it doesn't work for LOG_FILE. The spider keeps writing to the console instead of to the log file.	vionemc	2017-03-25 06:51:22
2686	2017-03-25 06:51:22	I found the solution. I need to activate the logging. So this is what I do: <S_CODE_TOKEN>	vionemc	2017-03-25 06:51:22
2685	2017-03-25 00:11:02	Fixes #2608	harshasrinivas
2685	2017-03-25 00:29:09	Some of the builds seem to fail because sometimes the first spider is getting executed instead of the second spider (in the test case). But, in the [`runspider.py`](https://github.com/scrapy/scrapy/blob/master/scrapy/commands/runspider.py#L86), the code seems to pick and run the last-defined spider only. Will need some help with this.	harshasrinivas
2684	2017-03-24 17:48:13	Hi, I am really interested in knowing to remove sha1 and keep original name of image downloaded using scrapy. I am using this to mass audit website and optimize it with gulp for easy convert and replace. Please advise.	premiumwd	2017-03-24 18:03:11
2684	2017-03-24 17:55:23	Does this help? https://stackoverflow.com/questions/37042251/change-naming-convention-for-images-pipeline/37069627#37069627 Note that with ImagesPipeline, images get converted to JPEG by default. You may want to use FilesPipeline to keep original files.	redapple	2017-03-24 18:03:11
2684	2017-03-24 17:56:06	There is no such a thing as "original name" because images can be auto-generated; we can only rely on heuristics to get a file name from the URL. See also: https://github.com/scrapy/scrapy/pull/1548. I think you can use FilesPipeline instead of ImagesPipeline to try preserving image file name, maybe a subclass with overridden `file_path` method. UPD: I'm a 🐌	kmike	2017-03-24 18:03:11
2683	2017-03-24 15:14:32	Fixes #2660	harshasrinivas
2682	2017-03-24 12:54:33	Fixes [#2661](https://github.com/scrapy/scrapy/issues/2661)	harshasrinivas	2017-03-24 14:31:52
2682	2017-03-24 13:05:38	# [Codecov](https://codecov.io/gh/scrapy/scrapy/pull/2682?src=pr&el=h1) Report > Merging [#2682](https://codecov.io/gh/scrapy/scrapy/pull/2682?src=pr&el=desc) into [master](https://codecov.io/gh/scrapy/scrapy/commit/776129a9513e2b6ab6f7e8cda1dd3de66cbbff44?src=pr&el=desc) will **not change** coverage. > The diff coverage is `n/a`. <S_CODE_TOKEN> ------ [Continue to review full report at Codecov](…	codecov-io	2017-03-24 14:31:52
2682	2017-03-24 14:20:45	Looks good to me. Thanks @harshasrinivas !	redapple	2017-03-24 14:31:52
2681	2017-03-24 11:05:48	#2477 backported into 1.3.x branch	redapple	2017-03-24 11:17:10
2681	2017-03-24 11:17:19	# [Codecov](https://codecov.io/gh/scrapy/scrapy/pull/2681?src=pr&el=h1) Report > Merging [#2681](https://codecov.io/gh/scrapy/scrapy/pull/2681?src=pr&el=desc) into [1.3](https://codecov.io/gh/scrapy/scrapy/commit/958554473ccc4fa8db418f067a1df931ac0cfd4d?src=pr&el=desc) will **not change** coverage. > The diff coverage is `n/a`. <S_CODE_TOKEN> ------ [Continue to review full report at Codecov](htt…	codecov-io	2017-03-24 11:17:10
2680	2017-03-23 16:03:13	The problem arises when I generate a spider with the name of an already existing module e.g., csv, urllib,... My guess is that the import mechanism imports the existing module, which most likely does not contain a spider, instead of the generated spider. Hence the no spider found message. <S_CODE_TOKEN>	swoertz
2679	2017-03-23 14:08:25	How can I know whether the response is from cache or not	EadrenKing	2017-03-23 14:24:41
2679	2017-03-23 14:16:36	Responses from cache have the `'cached'` flag, e.g. you can check `'cached' in response.flags`.	redapple	2017-03-23 14:24:41
2679	2017-03-23 14:21:36	It works for me. Thanks a lot 😆	EadrenKing	2017-03-23 14:24:41
2679	2017-03-23 14:24:41	You're welcome. Happy scraping!	redapple	2017-03-23 14:24:41
2679	2017-03-23 14:27:44	@redapple thanks for this, I was wondering the same. Is this documented somewhere?	eLRuLL	2017-03-23 14:24:41
2679	2017-03-23 16:30:21	@eLRuLL , not really. I found this mention on [Response.flags](https://doc.scrapy.org/en/latest/topics/request-response.html?#scrapy.http.Response.flags) but that's about it.	redapple	2017-03-23 14:24:41
2678	2017-03-23 13:41:07	Fixes https://github.com/scrapy/scrapy/issues/2677	redapple
2678	2017-03-23 13:58:56	# [Codecov](https://codecov.io/gh/scrapy/scrapy/pull/2678?src=pr&el=h1) Report > Merging [#2678](https://codecov.io/gh/scrapy/scrapy/pull/2678?src=pr&el=desc) into [master](https://codecov.io/gh/scrapy/scrapy/commit/776129a9513e2b6ab6f7e8cda1dd3de66cbbff44?src=pr&el=desc) will **decrease** coverage by `<.01%`. > The diff coverage is `100%`. <S_CODE_TOKEN> | [Impacted Files](https://codecov.io/gh/…	codecov-io
2677	2017-03-23 10:03:58	Originally reported [on StackOverflow](https://stackoverflow.com/questions/42966405/scrapy-post-header-has-two-content-length-fields). HTTP requests with POST method and no request body are sent with 2 `Content-Length: 0` headers. Reproducible with Scrapy 1.3.3 and Twisted 17.1: <S_CODE_TOKEN> (note that httpbin.org/post output does not show duplicate headers, but the Wireshark capture does) Wire…	redapple
2676	2017-03-22 13:17:59	This PR adds the missing word "from" that makes up statement <S_CODE_TOKEN> in link-extractor's documentation.	liusy182
2676	2017-03-22 13:30:12	# [Codecov](https://codecov.io/gh/scrapy/scrapy/pull/2676?src=pr&el=h1) Report > Merging [#2676](https://codecov.io/gh/scrapy/scrapy/pull/2676?src=pr&el=desc) into [master](https://codecov.io/gh/scrapy/scrapy/commit/776129a9513e2b6ab6f7e8cda1dd3de66cbbff44?src=pr&el=desc) will **not change** coverage. > The diff coverage is `n/a`. <S_CODE_TOKEN> ------ [Continue to review full report at Codecov](…	codecov-io
2675	2017-03-22 12:57:43	Images with transparency using palette mode (pillow mode = "P") fails when converting to jpg. The resulting image will have a green background instead of white as expected. By converting mode P images to RGBA before pasting into the white background and then converting the resulting image to RGB will fix the problem. See #2452	simongartz
2675	2017-03-22 13:08:54	# [Codecov](https://codecov.io/gh/scrapy/scrapy/pull/2675?src=pr&el=h1) Report > Merging [#2675](https://codecov.io/gh/scrapy/scrapy/pull/2675?src=pr&el=desc) into [master](https://codecov.io/gh/scrapy/scrapy/commit/776129a9513e2b6ab6f7e8cda1dd3de66cbbff44?src=pr&el=desc) will **increase** coverage by `<.01%`. > The diff coverage is `100%`. <S_CODE_TOKEN> | [Impacted Files](https://codecov.io/gh/…	codecov-io
2674	2017-03-22 08:26:28	For this, I used example in Scrapy crawl spider example: http://doc.scrapy.org/en/latest/topics/spiders.html I want to get links from a web page and follow them to parse table with statistics, but somehow I don't see that any links would be grabbed and followed to web page that has data. Here is my script: <S_CODE_TOKEN> And here I have response from terminal: <S_CODE_TOKEN> What I am doing, wron…	lzqbegin	2017-03-22 14:59:53
2674	2017-03-22 14:59:53	Hi @lzqbegin , can I ask you to move this question to [StackOverflow](https://stackoverflow.com/) (using "scrapy" tag)? There are a lot more eyes for this kind of troubleshooting issues. We use GitHub issues for bug reports and architecture or feature discussions.	redapple	2017-03-22 14:59:53
2673	2017-03-22 07:21:31	I use splash plugin to render html in CrawlerSpider, but seems the rendered response type is `SplashTextResponse`, but in CrawlerSpider implementation `_requests_to_follow ` only allow `HtmlResponse` [this is the code link](https://github.com/scrapy/scrapy/blob/master/scrapy/spiders/crawl.py#L57) So can I just remove the condition? <S_CODE_TOKEN>	SmartAILM
2673	2017-03-22 14:53:26	You can override `def _requests_to_follow(self, response):` and implement it without that check. I wonder if scrapy-splash could have a `SplashHtmlResponse`, subclassing `HtmlResponse`, for these cases.	redapple
2673	2017-03-22 19:13:45	Yeah, adding SplashHtmlResponse to Splash makes sense for such cases.	kmike
2673	2017-03-27 08:26:17	I had tried to add SplashHtmlResponse in splash. Please check it and guide if anything i am missing. https://github.com/scrapy-plugins/scrapy-splash/pull/115	atultherajput
2672	2017-03-22 03:47:42	In windows, the exported csv will produce extra blank lines. Add **lineterminator = '\ n'**, to solve this problem.	kooy
2671	2017-03-21 07:33:42	twisted.mail.smtp was ported to Python 3 in this patch: https://github.com/twisted/twisted/pull/509 It is not in Twisted 17.1.0, but should be in the next released version of Twisted. Fixes: https://github.com/scrapy/scrapy/issues/2375	rodrigc
2671	2017-03-23 09:21:30	Hey @rodrigc , thank you for this! When is the next Twisted release planned for?	redapple
2671	2017-03-23 09:25:53	I'm not sure @hawkowl is the release engineer and decides.	rodrigc
2670	2017-03-21 01:53:36	Added a note to allowed_domains attribute, reminding users not to add urls into the list.	qhuang872
2670	2017-03-21 02:37:41	# [Codecov](https://codecov.io/gh/scrapy/scrapy/pull/2670?src=pr&el=h1) Report > Merging [#2670](https://codecov.io/gh/scrapy/scrapy/pull/2670?src=pr&el=desc) into [master](https://codecov.io/gh/scrapy/scrapy/commit/ec55799d5e08e8c28f2af1b08491a8c9d692fd56?src=pr&el=desc) will **not change** coverage. > The diff coverage is `n/a`. <S_CODE_TOKEN> ------ [Continue to review full report at Codecov](…	codecov-io
2669	2017-03-20 14:33:08	Made the changes using https://github.com/scrapy/scrapy/pull/949 for https://github.com/scrapy/scrapy/issues/754.	Parth-Vader
2669	2017-03-20 14:46:59	Thank you @Parth-Vader for stepping in!	redapple
2669	2017-03-20 14:56:37	It looks like [either Cython or a C++ compiler](https://github.com/seomoz/reppy/blob/v0.4.6/setup.py#L39) is needed [to build reppy](https://github.com/seomoz/reppy/blob/v0.4.6/dev-requirements.txt) now. Can you try updating Travis config to add Cython? I'm not sure we want to add another non-python dependency to Scrapy by default. Do they have a non-C++/less-speedy/Python-only fallback?	redapple
2669	2017-03-20 15:02:56	@redapple relevant discussion: https://github.com/seomoz/reppy/pull/33	kmike
2669	2017-03-20 15:05:15	Version 0.3.3 seems to be Cython free : https://github.com/seomoz/reppy/blob/v0.3.3/dev-requirements.txt https://github.com/seomoz/reppy/blob/v0.3.3/setup.py	Parth-Vader
2669	2017-03-20 16:05:53	I think depending on old and unsupported version of a library is not OK, and depending on a library which is hard to install is also not OK.	kmike
2669	2017-03-20 16:09:50	Agreed. So, is Reppy the right option for the purpose?	Parth-Vader
2669	2017-03-21 12:31:04	It looks like reppy is not (anymore) the right option for Scrapy's needs.	redapple
2668	2017-03-20 14:21:49	Concerns Sphinx 1.4 release #1893 . `sphinx_rtd_theme` has to be installed manually.	harshasrinivas
2668	2017-03-20 14:52:54	What about adding a `requirements.txt` to `scrapy/docs/` and referencing if in `tox.ini's [docs]`?	redapple
2668	2017-03-20 14:57:04	@redapple Yes, I too thought of the same. :) But since there are just 2 requirements for building the docs, do you think adding a requirements.txt would be beneficial?	harshasrinivas
2668	2017-03-20 15:43:48	I think it would still be easier to `pip install -r docs/requirements.txt`	redapple
2668	2017-03-20 16:45:06	Sure @redapple , adding right away.	harshasrinivas
2668	2017-03-20 16:52:31	# [Codecov](https://codecov.io/gh/scrapy/scrapy/pull/2668?src=pr&el=h1) Report > Merging [#2668](https://codecov.io/gh/scrapy/scrapy/pull/2668?src=pr&el=desc) into [master](https://codecov.io/gh/scrapy/scrapy/commit/ec55799d5e08e8c28f2af1b08491a8c9d692fd56?src=pr&el=desc) will **not change** coverage. > The diff coverage is `n/a`. <S_CODE_TOKEN> ------ [Continue to review full report at Codecov](…	codecov-io
2667	2017-03-20 14:07:02	This my brought the new learners a lot of troubles.	WanNJ	2017-03-20 14:11:44
2666	2017-03-19 19:29:07	As part of #2633	jorenham
2666	2017-03-19 19:33:29	The methods in extensions are basically callbacks for the crawler signals. In each extension this is done manually. So I think it would be nice to have this automated in the `BaseExtension` class. I figured that there are two ways of implementing this, and I'm not sure which one to choose. 1. Modify [`Crawler.__init__`] to automatically hook the crawlers signals to the appropriate extension metho…	jorenham
2666	2017-03-19 19:46:51	# [Codecov](https://codecov.io/gh/scrapy/scrapy/pull/2666?src=pr&el=h1) Report > Merging [#2666](https://codecov.io/gh/scrapy/scrapy/pull/2666?src=pr&el=desc) into [master](https://codecov.io/gh/scrapy/scrapy/commit/ec55799d5e08e8c28f2af1b08491a8c9d692fd56?src=pr&el=desc) will **decrease** coverage by `0.07%`. > The diff coverage is `77.58%`. <S_CODE_TOKEN> | [Impacted Files](https://codecov.io/g…	codecov-io
2665	2017-03-18 21:01:34	I am trying to deploy scrapy app on scrapy cloud. But after deploy, Spider is not available to run. After deploy I am getting this status. {"project": 169397, "version": "f79741f-master", "spiders": 0, "status": "ok"} On running scrapy list, it is showing spider.	rubhanazeem	2017-03-20 14:24:55
2665	2017-03-20 14:24:55	@rubhanazeem , I believe this is more of an issues with Scrapinghub's Scrapy Cloud than Scrapy itself. Have you contacted their support channels?	redapple	2017-03-20 14:24:55
2664	2017-03-18 13:10:34	As part of #2633	jorenham
2663	2017-03-18 11:54:09	If response.body contains just a comment(such as `<-- hello world -->`), `LinkExtractor.extract_links()` will raise `AttributeError`	karlind
2663	2017-03-20 18:12:27	It looks like a bug which should be fixed either in https://github.com/scrapy/parsel or in lxml. I've seen you've sent pull requests to parsel already (https://github.com/scrapy/parsel/pull/77), but they are closed now; could you please open an issue in parsel bug tracker?	kmike
2663	2017-03-22 14:49:36	@kmike One of `parsel`'s member said: >I don't see a clear generic solution that would fit Parsel, I think right now it's best to handle these cases in the caller code. So I launched a pull request for `scrapy` project	karlind
2663	2017-03-22 20:24:12	Preprocessing of a body is not a good option indeed, but we can detect None result and return e.g. an empty document instead. I think such fix is appropriate for parsel library.	kmike
2663	2017-03-23 00:51:58	@kmike I think so and that's exactly what I did before. But question was I couldn't pass through exist unit tests.	karlind
2662	2017-03-18 07:15:00	I have a question, anyone can help me? my code is here: http://paste.ubuntu.com/24200006/ the question is why the call_back will not run when the Request has a args is response.url	ReZeroS	2017-03-21 09:50:35
2662	2017-03-21 09:50:35	@ReZeroS , we use GitHub issues for bug reports and feature and architecture discussion. Your question is more suited for [StackOverflow](https://stackoverflow.com/questions/tagged/scrapy) (use "scrapy" tag) or [scrapy-users](https://groups.google.com/forum/#!forum/scrapy-users) user group. As for your specific problem, I believe it's because Scrapy has a default duplicate request filter, so with…	redapple	2017-03-21 09:50:35
2661	2017-03-17 20:29:49	After compiling the [scrapy documentation](https://github.com/scrapy/scrapy/tree/master/docs), `make htmlview` does not open the web browser. <S_CODE_TOKEN> It works when I give the full path to the `build/html/index.html` file. I have tested this using Python 2.7 and 3.6 on MacOS. I believe this is an issue specific to MacOS. A minor change to the `webbrowser.open()` command in the `Makefile` sh…	harshasrinivas	2017-03-24 14:31:52
2661	2017-03-24 11:12:47	Any update on this?	harshasrinivas	2017-03-24 14:31:52
2661	2017-03-24 11:15:41	hi @harshasrinivas , I have no way to test this. I'm on Xubuntu, and `make htmlview` works for me. maybe @kmike, @lopuhin or @stummjr can check (I think they have Macs)	redapple	2017-03-24 14:31:52
2661	2017-03-24 12:17:48	hey @redapple @harshasrinivas. Just tested it on Macos with Python 3.5 and confirmed that `make htmlview` doesn't open a browser window if you don't provide a URL scheme.	stummjr	2017-03-24 14:31:52
2660	2017-03-17 06:44:56	[SelectorList method `__nonzero__` in documentation](https://doc.scrapy.org/en/latest/topics/selectors.html#scrapy.selector.SelectorList) <S_CODE_TOKEN>	djbirke
2660	2017-03-21 12:15:26	Good catch @djbirke ! Scrapy 0.20 introduced [`scrapy.selector.SelectorList`](https://github.com/scrapy/scrapy/blob/0.20/scrapy/selector/unified.py#L143) but it never had `__nonzero__`, only `scrapy.selector.Selector` had it, even if [the docs say differently](https://doc.scrapy.org/en/0.20/topics/selectors.html#selectorlist-objects). Scrapy 0.18 had [`scrapy.selector.XPathSelectorList`](https://…	redapple
2659	2017-03-17 01:50:30	insert is deprecated, use insert_one instead.	clarksun
2659	2017-03-17 10:38:52	That's indeed what https://api.mongodb.com/python/current/api/pymongo/collection.html#pymongo.collection.Collection.insert says. Looks good to me. Thank you @clarksun	redapple
2658	2017-03-16 23:59:41	I have tried stackoverflow but haven't received any answers for this as of yet. [scrapy hangs on large response](http://stackoverflow.com/questions/42822010/scrapy-hanging-on-api-call-which-returns-large-json-object) Summary: Using scrapy to make thousands of API calls, all of them work fine except for 1 which returns a response of around 2GB (takes roughly 4 mins to complete using requests libra…	rjbks
2658	2017-03-20 14:34:18	hi @rjbks , I was able to download a large file with Scrapy [from MusicBrainz](http://ftp.musicbrainz.org/pub/musicbrainz/data/fullexport/20170315-001454/mbdump.tar.bz2) with `-s DOWNLOAD_TIMEOUT=100000 -s DOWNLOAD_MAXSIZE=0` https://gist.github.com/redapple/42e800de71eaf663e3fcbfb02fa3a606 I have patched Scrapy to get more feedback during the download: <S_CODE_TOKEN> I could not cancel the downl…	redapple
2658	2017-03-22 20:59:24	Same issue here, I see: <S_CODE_TOKEN> After which Scrapy does nothing. Attaching `strace` shows that it is messing around with memory in a tight loop: <S_CODE_TOKEN>	milescrawford
2658	2017-03-22 22:28:11	One other piece of information: These spiders are scheduled through scrapyd and when one of them hangs because of large downloads (I will see the same info in the logs as described in my original post except when run from scrapyd and left to run indefinitely the spider itself will eventually shut down but after 8-10 hours) I see this in scrapyd's logs: `2017-03-22T15:53:19-0400 [-] Timing out cli…	rjbks
2658	2017-03-23 20:30:02	@redapple I didn't notice your last sentence until now. The download timeout doesn't kick in at all in my example, the spider seems to hang before that, usually within 3 minutes or so.	rjbks
2657	2017-03-16 21:25:56	As part of #2633	jorenham
2657	2017-03-16 22:36:51	what about making it optional for middlewares to be included in `DOWNLOADER_MIDDLEWARES`, as we could tell scrapy to look for all `DownloaderMiddleware` based classes. Priority could be a class parameter and a default could be specified too (so every middleware would have same priority). Same idea for pipeline, extensions, etc.	eLRuLL
2657	2017-03-16 23:01:30	@eLRuLL I really like your idea. I'll get started on it.	jorenham
2657	2017-03-17 22:10:25	# [Codecov](https://codecov.io/gh/scrapy/scrapy/pull/2657?src=pr&el=h1) Report > Merging [#2657](https://codecov.io/gh/scrapy/scrapy/pull/2657?src=pr&el=desc) into [master](https://codecov.io/gh/scrapy/scrapy/commit/ec55799d5e08e8c28f2af1b08491a8c9d692fd56?src=pr&el=desc) will **increase** coverage by `0.01%`. > The diff coverage is `97.43%`. <S_CODE_TOKEN> | [Impacted Files](https://codecov.io/g…	codecov-io
2656	2017-03-16 10:27:06	hi when i setting file_urls "http://m.baidu.com/api?action=redirect&token=kpyysd&from=1014090y&type=app&dltype=new&refid=2650327114&tj=soft_5845028_88031597_%E8%AF%AD%E9%9F%B3%E6%90%9C%E7%B4%A2&refp=action_search&blink=da5b687474703a2f2f7265736765742e39312e636f6d2f536f66742f436f6e74726f6c6c65722e617368783f616374696f6e3d646f776e6c6f61642674706c3d312669643d34313034393931c658&crversion=1" this url r…	fengfangqian	2017-03-16 10:34:03
2656	2017-03-16 10:34:03	Hey @fengfangqian, There is a bug in media pipelines - redirects are considered failures. It is fixed in Scrapy master. You can either update to scrapy master now, or wait for 1.4 release. I'm closing it as a duplicate of https://github.com/scrapy/scrapy/issues/2004.	kmike	2017-03-16 10:34:03
2656	2017-03-17 06:17:09	Hey @kmike Thank you for your reply, I updated to scrapy master now, but why repeat the same link will always be downloaded, and the file name is very strange the download link: http://m.baidu.com/api?action=redirect&token=kpyysd&from=1014090y&type=app&dltype=new&refid=0605419344&tj=soft_10656291_1528757_root%E6%8E%88%E6%9D%83%E5%A4%A7%E5%B8%88&refp=action_search&blink=bd7d687474703a2f2f612e67646…	fengfangqian	2017-03-16 10:34:03
2655	2017-03-15 07:48:29	Added support for ptpython embed shell for `scrapy shell` and such. Related issue: https://github.com/scrapy/scrapy/issues/2654	Granitosaurus
2655	2017-03-15 07:52:55	ptpython doesn't support direct banner argument for the embeded shell itself but I think print statement before initiating the embed should be good enough? I've tested with `scrapy shell` and `inspect_response` commands and didn't notice any stdout issues.	Granitosaurus
2655	2017-03-15 08:03:55	# [Codecov](https://codecov.io/gh/scrapy/scrapy/pull/2655?src=pr&el=h1) Report > Merging [#2655](https://codecov.io/gh/scrapy/scrapy/pull/2655?src=pr&el=desc) into [master](https://codecov.io/gh/scrapy/scrapy/commit/4e4395f16f1b621d5f969b12229a7681acedad7d?src=pr&el=desc) will **decrease** coverage by `0.05%`. > The diff coverage is `14.28%`. <S_CODE_TOKEN> | [Impacted Files](https://codecov.io/g…	codecov-io
2654	2017-03-15 07:47:52	https://github.com/jonathanslenders/ptpython ptpython is the new fancy repl shell (like ipython, bpython) and it would be nice to have support for it.	Granitosaurus
2653	2017-03-14 10:01:09	I haven't checked it, but there is a https://github.com/scrapy/scrapy/pull/999#discussion_r105122341 by @adiroiban which suggests HTTP11DownloadHandler.close implementation is not complete.	kmike
2653	2017-03-14 10:49:38	Yes. So if the connection will take to long to be closed... the callback used by scrappy to signal that the connection was closed is triggered, but the connection itself is not aborted. In the event of a force connection, there should be a call to `self.transport.abortConnection()` which will force closing it and will not wait for a complete TLS shutdown sequence.	adiroiban
2653	2017-03-14 15:07:27	I'm not sure this is to be dealt with at Scrapy level. Scrapy `HTTP11DownloadHandler.close()` calls `HTTPConnectionPool.closeCachedConnections()`, which (with Twisted 17.1 at least, I haven't checked previous versions), calls [`HTTP11ClientProtocol.abort()`](https://github.com/twisted/twisted/blob/dc9880d605d7f3f7610081298a9438c252831351/src/twisted/web/client.py#L1354), which calls [`transport.l…	redapple
2653	2017-03-15 08:47:04	In an ideal world, Scrapy should not deal with this at all and it would only need to call `closeCachedConnections`. But the implementation in Twisted is not ideal, and if a server fails to complete the TLS shutdown, the connection is left hanging.. I assume that this is why in Scrapy you have this timeout ... and if you want the timeout I assume that you also want to close the connection for real…	adiroiban
2653	2017-03-17 11:01:08	Thanks for the feedback @adiroiban . I believe the timeout in Scrapy was to not have the engine hanging waiting for the confirmation of close, more than for fiddling with the TCP/TLS connection at a lower level. It looks like the conversation in Twisted channels is quite active. I'm confident they'll address the issue soon enough. And we can then remove the timeout on our end.	redapple
2653	2017-03-17 12:00:26	yep. It make sense to fix it in Twisted. Feel free to close it. I only wanted to send a comment in the case in which you care for the low level connections :)	adiroiban
2652	2017-03-14 03:11:38	I want to create a web scrapping on amazon product page, not on the individual page but on the search result page. I tried with this but it isn't returning any results. def parse(self, response): for href in response.css('ul li.s-result-item celwidget::attr(href)'): print href	ihusny	2017-03-14 09:51:26
2652	2017-03-14 03:40:57	You should use the `scrapy shell` command on the search result page and play with your response. You might also want to use `scrapy view` to view the page as seen by the scraper. P.S. : I don't believe that an issue on Github is the right place for your question.	abdelq	2017-03-14 09:51:26
2652	2017-03-14 09:51:26	@ihusny , this is not a bug report nor a feature discussion. Therefore, I suggest that you send this question to [scrapy-users](https://groups.google.com/forum/#!forum/scrapy-users) or [StackOverflow](https://stackoverflow.com/questions/tagged/scrapy) (use "scrapy" tag). Thank you.	redapple	2017-03-14 09:51:26
2651	2017-03-13 16:05:13	Concerns #2633	jorenham
2651	2017-03-16 23:19:49	# [Codecov](https://codecov.io/gh/scrapy/scrapy/pull/2651?src=pr&el=h1) Report > Merging [#2651](https://codecov.io/gh/scrapy/scrapy/pull/2651?src=pr&el=desc) into [master](https://codecov.io/gh/scrapy/scrapy/commit/cfb56400b29316a43208053a8ef6d48eb0eb499e?src=pr&el=desc) will **increase** coverage by `0.01%`. > The diff coverage is `84.61%`. <S_CODE_TOKEN> | [Impacted Files](https://codecov.io/g…	codecov-io
2650	2017-03-13 15:45:38		redapple	2017-03-13 16:06:56
2649	2017-03-13 14:15:42	pass 'flags' kwarg to logger so that it is compatible with old format of CRAWLEDMSG. fixes #2647	pawelmhm	2017-03-21 09:51:32
2649	2017-03-17 07:12:13	# [Codecov](https://codecov.io/gh/scrapy/scrapy/pull/2649?src=pr&el=h1) Report > Merging [#2649](https://codecov.io/gh/scrapy/scrapy/pull/2649?src=pr&el=desc) into [master](https://codecov.io/gh/scrapy/scrapy/commit/cfb56400b29316a43208053a8ef6d48eb0eb499e?src=pr&el=desc) will **increase** coverage by `0.01%`. > The diff coverage is `n/a`. <S_CODE_TOKEN> | [Impacted Files](https://codecov.io/gh/s…	codecov-io	2017-03-21 09:51:32
2649	2017-03-20 18:09:10	Thanks @pawelmhm, looks good to me!	kmike	2017-03-21 09:51:32
2648	2017-03-13 13:25:30	I just installed scrapy via conda and `scrapy shell http://nicolas.kruchten.com/` returns the following stack trace: <S_CODE_TOKEN> I noticed that conda installs scrapy version 1.1 so I upgraded to scrapy 1.3 which didn't solve the issue. I then noticed that conda installs twisted version 17.1.0 so I downgraded to twisted 16.6.0 and that resolved the issue. I tried this after having read through …	nicolaskruchten	2017-03-13 13:47:50
2648	2017-03-13 13:28:06	All Scrapy versions prior to 1.3.2 had issues with Twisted 17+, but 1.3.2+ should work fine.	kmike	2017-03-13 13:47:50
2648	2017-03-13 13:47:50	Ah, great. I didn't realize there were point versions past 1.3 :)	nicolaskruchten	2017-03-13 13:47:50
2648	2017-03-22 10:15:40	Thank you so much, it works.	369329303	2017-03-13 13:47:50
2647	2017-03-13 13:19:18	#2082 added flags to request but it also renamed formatting string key from flags to response_flags/request_flags <S_CODE_TOKEN> Scrapy allows you to override logformatter and this is what I have in my project. I have logformatter looking rouhgly like this <S_CODE_TOKEN> now if you enable it in settings `LOG_FORMATTER = 'dirbot.logf.CustomLogFormatter' ` and try to run it with recent master you'l…	pawelmhm	2017-03-21 09:51:32
2647	2017-03-13 13:20:21	What do you think about adding 'flags' as an alias?	kmike	2017-03-21 09:51:32
2647	2017-03-13 13:21:35	what exactly do you mean @kmike	pawelmhm	2017-03-21 09:51:32
2647	2017-03-13 13:25:42	Will passing 'flags' in addition to 'request_flags` [here](https://github.com/scrapy/scrapy/blob/cfb56400b29316a43208053a8ef6d48eb0eb499e/scrapy/logformatter.py#L43) fix it for you?	kmike	2017-03-21 09:51:32
2647	2017-03-13 13:29:48	ah yeah that fixes it and looks super simple, should I create patch with unit test or you'd like to fix it	pawelmhm	2017-03-21 09:51:32
2647	2017-03-13 13:31:08	Please go on with a pull request! 👍	kmike	2017-03-21 09:51:32
2646	2017-03-13 11:30:37	CaselessDict can process sequence of general Mapping/MutableMapping class or subclass of Mapping. Documentations both for Python 2 and Python 3 declare that all instances of `Mapping` class have `items()` method, so it's safely to generalize check from `isinstance(seq, dict)`. Real usage example: `requests` package returns responses which headers are instances of `requests.structures.CaseInsensit…	woxcab	2017-03-15 12:11:59
2646	2017-03-14 17:10:19	The feature make sense. I wonder if we should go further and just check for `hasattr(seq, 'items') and callable(seq.items)`. Thoughts?	kmike	2017-03-15 12:11:59
2646	2017-03-14 21:09:20	> I wonder if we should go further and just check for > hasattr(seq, 'items') and callable(seq.items). Thoughts? Generic `items()` method can have another semantic and can return anything. But `Mapping.items()` behaviour is limited and specified by documentation and it's currently the most generic form of required behaviour, so I think the current version of pull request is more appropriate.	woxcab	2017-03-15 12:11:59
2646	2017-03-14 22:19:56	ok, makes sense!	kmike	2017-03-15 12:11:59
2646	2017-03-15 09:40:32	# [Codecov](https://codecov.io/gh/scrapy/scrapy/pull/2646?src=pr&el=h1) Report > Merging [#2646](https://codecov.io/gh/scrapy/scrapy/pull/2646?src=pr&el=desc) into [master](https://codecov.io/gh/scrapy/scrapy/commit/cfb56400b29316a43208053a8ef6d48eb0eb499e?src=pr&el=desc) will **increase** coverage by `0.01%`. > The diff coverage is `100%`. <S_CODE_TOKEN> | [Impacted Files](https://codecov.io/gh/…	codecov-io	2017-03-15 12:11:59
2645	2017-03-12 23:24:33	`process_item` is called based on the order of the pipeline classes mentioned in [`ITEM_PIPELINES`](https://doc.scrapy.org/en/latest/topics/settings.html#std:setting-ITEM_PIPELINES) setting. But, `close_spider` follows the exact opposite order with the `close_spider` of the last pipeline getting called first [[link](https://github.com/scrapy/scrapy/blob/129421c7e31b89b9b0f9c5f7d8ae59e47df36091/sc…	debosmit
2645	2017-03-13 09:15:03	I think the existing order makes sense. Let's say there is a pipeline A with order 100, and pipeline B with order 200. Call order is the following in this case: 1. A.open_spider 2. B.open_spider 3. A.process_item 4. B.process_item 5. B.close_spider 6. A.close_spider It means pipeline B can depend on a pipeline A - when B.open_spider or B.close_spider are called A exists, and when B.process_item i…	kmike
2645	2017-03-13 09:41:14	@kmike Sure, I totally see the benefits in the `open_spider` and `process_item` cases. I am just not sure what benefit we get from calling `B.close_spider` *before* `A.close_spider`. Isn't it more intuitive for all the functions to be serial? For example, a call order like, 1. A.open_spider 2. B.open_spider 3. A.process_item 4. B.process_item 5. A.close_spider 6. B.close_spider I stumbled upon th…	debosmit
2645	2017-03-14 17:08:52	No, I haven't had a use case myself. I guess the problem is that there are two possible way of interaction: 1. middleware A keeps some resource "open", and middleware B uses this resource. In this case current order makes sense. 2. middleware A provides something in its close_spider method, and middleware B uses the result. In this case current order doesn't make sense. I can't think of an use ca…	kmike
2645	2017-03-16 17:40:31	I made a bad choice in wording. For my use-case, `*pipeline A*` post items to a ES in batches, hence it needs to hold the items till it has enough of them to make a batch request. Once, all the items have been batch-posted by `*pipeline A*`, `*pipeline B*` does some stuff based on the ES indices affected by `*pipeline A*`'s actions. I totally agree with you about the backward compatibility point.…	debosmit
2644	2017-03-12 22:27:23	More specific exception catching: [os.path.getmtime](https://docs.python.org/2/library/os.path.html#os.path.getmtime) can only raise [os.error](https://docs.python.org/2/library/os.html#os.error).	jorenham	2017-03-14 10:11:29
2644	2017-03-13 14:05:38	Looks good to me. Thanks @jorenham	redapple	2017-03-14 10:11:29
2643	2017-03-11 23:41:02	Allows the user to set `RETRY_TIMES` per request using `request.meta` key `max_retry_times`. Recommended in #2642	harshasrinivas
2643	2017-03-12 20:41:14	# [Codecov](https://codecov.io/gh/scrapy/scrapy/pull/2643?src=pr&el=h1) Report > Merging [#2643](https://codecov.io/gh/scrapy/scrapy/pull/2643?src=pr&el=desc) into [master](https://codecov.io/gh/scrapy/scrapy/commit/cfb56400b29316a43208053a8ef6d48eb0eb499e?src=pr&el=desc) will **increase** coverage by `0.41%`. > The diff coverage is `100%`. <S_CODE_TOKEN> | [Impacted Files](https://codecov.io/gh/…	codecov-io
2643	2017-03-12 20:43:32	@redapple Let me know if this sounds good, I'll start working on the unit test and docs too.	harshasrinivas
2643	2017-03-13 14:08:46	The patch can be simplified a little (see my comment). Yes, please submit tests and doc update. Thank you.	redapple
2643	2017-03-14 10:58:56	@redapple I've added the test functions. Let me know whether it could be improvised as well. Thanks!	harshasrinivas
2643	2017-03-19 00:44:48	@redapple , Just realized that the statement <S_CODE_TOKEN> would cause trouble when `meta('max_retry_times')` is set to zero. In that case, Python considers it to be [`False`](https://docs.python.org/3/library/stdtypes.html#truth-value-testing) and sets `retry_times = self.max_retry_times` instead. So I've fixed it in the above commit.	harshasrinivas
2643	2017-03-22 14:25:23	Another thing to test is the bahevior mixed with `dont_retry` meta key. I believe it should take precedence over `max_retry_times`. And it's probably that way already with this PR. A check for this is needed in the test suite.	redapple
2642	2017-03-10 20:14:44	I think it'd be nice to allow set RETRY_TIMES per-request using a `request.meta` key ("max_retry_times"?) - some requests could be more important than others.	kmike
2642	2017-03-11 21:28:00	I am a newbie to open source. I know Python programming language. Please guide me to fix this issue.	atultherajput
2642	2017-03-17 09:41:27	is this still open to try?	saurabhgoyaliitr
2642	2017-03-17 10:36:16	hi @saurabhgoyaliitr , do you mean you want to work on fixing it? https://github.com/scrapy/scrapy/issues/2643 by @harshasrinivas has already done most of the work I believe.	redapple
2641	2017-03-10 15:39:28		redapple	2017-03-10 16:15:26
2641	2017-03-10 16:07:46	# [Codecov](https://codecov.io/gh/scrapy/scrapy/pull/2641?src=pr&el=h1) Report > Merging [#2641](https://codecov.io/gh/scrapy/scrapy/pull/2641?src=pr&el=desc) into [master](https://codecov.io/gh/scrapy/scrapy/commit/9c69e90056ab46cf5ba918790e44d3df9f2f92ad?src=pr&el=desc) will **not change** coverage. > The diff coverage is `n/a`. <S_CODE_TOKEN> ------ [Continue to review full report at Codecov](…	codecov-io	2017-03-10 16:15:26
2640	2017-03-10 13:02:39		redapple	2017-03-10 15:28:22
2639	2017-03-10 11:31:02	Backport #2632 into 1.3.x branch (before releasing 1.3.3)	redapple	2017-03-10 12:04:52
2639	2017-03-10 11:38:31	This would be where master/1.4 and 1.3 branches diverge	redapple	2017-03-10 12:04:52
2638	2017-03-10 00:25:55	If you have a polite DOWNLOAD_DELAY and CONCURRENT_REQUESTS_PER_DOMAIN, Scrapy will happily fill up all of its slots with requests going to a single domain, and essentially sit idle. A crawl will last at least as long as it takes to crawl the most numerous site, but when waiting for a particular site, Scrapy ignores possible concurrent activity which prolongs the crawl a lot. Scrapy has all the i…	milescrawford	2017-03-10 08:40:49
2638	2017-03-10 08:40:48	Yeah, this is a known issue. I think it should be solved at scheduler level, because re-scheduling has its own issues - for example, downloader middleware will run multiple times. There are some workarounds; if crawl resume is not required then something like https://github.com/scrapy/scrapy/issues/2474#issuecomment-273925292 works fine; there is also https://github.com/scrapinghub/frontera which…	kmike	2017-03-10 08:40:49
2637	2017-03-09 18:22:21	See also GH-2592 and GH-2593.	rolando
2636	2017-03-09 09:56:48	`contrib` is deprecated #2634	jorenham	2017-03-09 11:42:59
2635	2017-03-09 09:56:18	Currently when image download encounters redirect download fails. This is probably [because of this line that sets handle_httpstatus_all](https://github.com/scrapy/scrapy/blob/master/scrapy/pipelines/media.py#L106). As a result image download handler gets to process response with status 3** and usually empty body, it is not able to download image, it fails. Is this expected behavior? Why not foll…	pawelmhm	2017-03-09 10:10:18
2635	2017-03-09 10:02:58	See https://github.com/scrapy/scrapy/pull/2616	kmike	2017-03-09 10:10:18
2635	2017-03-09 10:10:18	ok, closing as duplicate of other issues	pawelmhm	2017-03-09 10:10:18
2634	2017-03-09 09:17:30	By my knowledge `contrib` has been depcrecated since [1.0.0](https://doc.scrapy.org/en/master/news.html?highlight=contrib#scrapy-1-0-0-2015-06-19). There still is some contribution documentation about it. https://doc.scrapy.org/en/master/contributing.html#scrapy-contrib	jorenham	2017-03-09 11:48:08
2634	2017-03-09 09:32:50	A good catch, I think it is safe to remove this section.	kmike	2017-03-09 11:48:08
2634	2017-03-09 11:48:08	Fixed by #2636. Thanks @jorenham!	kmike	2017-03-09 11:48:08
2633	2017-03-08 20:33:56	In the [pipeline docs](https://doc.scrapy.org/en/master/topics/item-pipeline.html) it says: > Each item pipeline component is a Python class that must implement the following method I believe that it would be easier for the user and for documentation purposes to have an abstract class e.g. `ItemPipeline` available that raises a `NotImplementedError` if they forget to implement the required method…	jorenham
2633	2017-03-09 20:42:07	If this feature would be appreciated, I'll get started on a pull-request	jorenham
2633	2017-03-13 09:28:25	Hey @jorenham, There are no required methods in scrapy pipelines, middlewares and extensions, all methods are optional. So the tricky part is to figure out what should these base classes contain. We also need to make sure pipelines/middleware/extensions which are not subclasses of these base classes still work. The current solution to documentation problem is to generate extension/middleware/pipe…	kmike
2633	2017-03-17 14:09:21	Like @eLRuLL mentioned in #2657, it would be a nice feature to have the base classes of spider/downloader middleware and extensions self register to the settings with a priority defined in the subclass. I figured there are two ways of implementing: 1. Create a method in the base classes that registers itself to the default settings (e.g. `def register(self, priority)`. This method should in turn …	jorenham
2633	2017-03-17 21:46:33	@jorenham , I would suggest to make this self registering in a separated issue/PR.	djunzu
2632	2017-03-07 16:43:00	Related to https://github.com/scrapy/scrapy/pull/2433#issuecomment-281377231	redapple	2017-03-09 18:01:28
2632	2017-03-09 11:21:48	# [Codecov](https://codecov.io/gh/scrapy/scrapy/pull/2632?src=pr&el=h1) Report > Merging [#2632](https://codecov.io/gh/scrapy/scrapy/pull/2632?src=pr&el=desc) into [master](https://codecov.io/gh/scrapy/scrapy/commit/d3f8f3d38a2b2139fc193d39de8ced05993fd2c6?src=pr&el=desc) will **increase** coverage by `<.01%`. > The diff coverage is `100%`. <S_CODE_TOKEN> | [Impacted Files](https://codecov.io/gh/…	codecov-io	2017-03-09 18:01:28
2632	2017-03-09 11:37:52	@vshlapakov , would this change work for you?	redapple	2017-03-09 18:01:28
2632	2017-03-09 14:43:41	Sorry, I'll add some doc. But yes, I was also asking if this solution would work (name of option still up of course)	redapple	2017-03-09 18:01:28
2632	2017-03-09 15:01:32	@redapple The changes looks good to me, thanks Paul! cc @chekunkov	vshlapakov	2017-03-09 18:01:28
2632	2017-03-09 16:16:57	LGTM	chekunkov	2017-03-09 18:01:28
2632	2017-03-09 16:45:24	phew, https://github.com/scrapy/scrapy/pull/2632/commits/f2ac24eb7b353d1140729ba7d8c81ad9635d5899 was the whole point of this... ;)	redapple	2017-03-09 18:01:28
2632	2017-03-09 18:01:39	Thanks @redapple, @vshlapakov and @chekunkov!	kmike	2017-03-09 18:01:28
2631	2017-03-07 09:44:20	Added `Note` as discussed in #2624	harshasrinivas
2631	2017-03-07 11:11:01	# [Codecov](https://codecov.io/gh/scrapy/scrapy/pull/2631?src=pr&el=h1) Report > Merging [#2631](https://codecov.io/gh/scrapy/scrapy/pull/2631?src=pr&el=desc) into [master](https://codecov.io/gh/scrapy/scrapy/commit/6320b743cff305132861ce2d7701701471891167?src=pr&el=desc) will **not change** coverage. > The diff coverage is `n/a`. <S_CODE_TOKEN> ------ [Continue to review full report at Codecov](…	codecov-io
2631	2017-03-07 12:09:26	I was thinking about extending a note here - https://doc.scrapy.org/en/latest/intro/tutorial.html#extracting-data, but that's true `scrapy shell` docs can also benefit from a similar note.	kmike
2631	2017-03-07 12:15:53	Sure, I'll make the update there as well.	harshasrinivas
2631	2017-03-10 02:12:45	@kmike What could be the reason behind the build failure?	harshasrinivas
2630	2017-03-06 22:37:53		redapple
2630	2017-03-07 09:43:34	# [Codecov](https://codecov.io/gh/scrapy/scrapy/pull/2630?src=pr&el=h1) Report > Merging [#2630](https://codecov.io/gh/scrapy/scrapy/pull/2630?src=pr&el=desc) into [master](https://codecov.io/gh/scrapy/scrapy/commit/ec55799d5e08e8c28f2af1b08491a8c9d692fd56?src=pr&el=desc) will **not change** coverage. > The diff coverage is `n/a`. <S_CODE_TOKEN> ------ [Continue to review full report at Codecov](…	codecov-io
2629	2017-03-06 18:50:53	The current benchmarking is done on a very simple page, where the bot just follows all the links. This does not actually give a correct scraping speed for a standard web page. It could contain several images as well, along with some restrictions so that the benchmarking suite could give a realistic approximation of the scraping speed. Any other ideas? ping @dangra	Parth-Vader
2628	2017-03-06 16:31:27	Fixes https://github.com/scrapy/scrapy/issues/2575	redapple	2017-03-06 17:16:22
2627	2017-03-06 15:22:51	Fixes #2626	redapple	2017-03-06 16:44:09
2627	2017-03-06 16:25:26	Looks good! Just to be sure - is there a test which checks that a default policy is used if no policy is set, and not e.g this new policy for ''?	kmike	2017-03-06 16:44:09
2627	2017-03-06 16:41:49	I'm not sure I understand the question. But: - [`TestRefererMiddlewareDefault`](https://github.com/scrapy/scrapy/blob/7e8453cf1ec992e5df5cebfeda08552c58e7c9bc/tests/test_spidermiddleware_referer.py#L290) tests that Scrapy's default policy is used when there's no overriden setting, and no request meta for referrer and no response referrer policy in headers - if there's a `Referrer-Policy` header i…	redapple	2017-03-06 16:44:09
2627	2017-03-06 16:43:49	Thanks Paul for the explanation!	kmike	2017-03-06 16:44:09
2626	2017-03-06 14:47:14	Check `tox -e py36 -- tests/test_crawl.py -s` output. @redapple is it a testing issue, or a problem with the warning? I've first noticed it in https://travis-ci.org/scrapy/scrapy/jobs/208185821 output.	kmike	2017-03-06 16:44:09
2626	2017-03-06 15:06:36	I can see it in "normal" crawls as well, it doesn't look like a testing-only issue.	kmike	2017-03-06 16:44:09
2626	2017-03-06 15:10:41	Right. I'll submit a patch shortly. Thanks for reporting	redapple	2017-03-06 16:44:09
2625	2017-03-06 13:26:43		redapple	2017-03-06 13:47:02
2624	2017-03-06 06:43:23	For eg: URL - `https://altoona.craigslist.org/search/sss?query=cars&sort=rel&searchNearby=1` when pasted on the command line (shell-specific) creates a few escaping characters - backslashes The following command gives a 404: <S_CODE_TOKEN> I saw a similar discussion in [#1232](https://github.com/scrapy/scrapy/issues/1232) - where `urllib.parse.unquote()` was used to fix it. In this case even `unq…	harshasrinivas
2624	2017-03-06 08:56:36	I think undoing escapes done in shell is a wrong thing to do for Scrapy. It is a job of a caller to pass correct arguments to Scrapy. What shell are you using? Maybe removing `'` quotes will make it work?	kmike
2624	2017-03-06 09:29:21	> Maybe removing ' quotes will make it work? Yes, it worked. Thanks! I'm using ZSH (oh-my-zsh) on iterm2	harshasrinivas
2624	2017-03-06 14:53:31	It seems oh-my-zsh is the cause (http://unix.stackexchange.com/questions/293472/paste-url-into-terminalurxvt-zsh-failed-some-characters-get-escaped). Maybe we should document this gotcha, something like "Note: in some shell setups, most notably a default `oh-my-zsh` config for zsh, URLs are escped automatically when pasting to shell; don't wrap then in quotes in this case."	kmike
2624	2017-03-06 14:56:04	Sure, I'll send a PR right away.	harshasrinivas
2624	2017-03-08 02:42:10	IIRC, if you open double quotes `"` before pasting the content then it doesn't auto-escape the string.	rolando
2624	2017-03-08 07:48:19	Hello @rolando , I tried it on oh-my-zsh and basic zsh as well. Opening double-quotes beforehand does not seem to help. (Tested it on both iTerm2 and Terminal)	harshasrinivas
2623	2017-03-05 01:17:27	Hi, I'm trying to perform a broad crawl of the web with Scrapy in breadth-first order. The issue I'm running into is that after a few seconds of the crawl running, it seems to get stuck on just one or two domains instead of continuing down the list of seed URLs. I would expect it to either continue through the entire list of separate domains, and/or crawl multiple domains concurrently. Output of …	beeker1121	2017-03-05 08:47:57
2623	2017-03-05 08:47:57	Hey, I think it is the same issue as https://github.com/scrapy/scrapy/issues/2474. There are workarounds, but we should really fix it in Scrapy. I'm closing it as a duplicate.	kmike	2017-03-05 08:47:57
2623	2017-03-05 11:32:21	Thanks so much for the info. Could you possibly provide an example of a spider using the queue as shown in https://github.com/scrapy/scrapy/issues/2474#issuecomment-273925292 ? I'm not exactly sure what this would look like.	beeker1121	2017-03-05 08:47:57
2623	2017-03-05 11:37:36	@beeker1121 it looks like an usual Scrapy spider, except for two differences: 1. spider should set a custom queue via settings; 2. for each request spider should set 'scheduler_slot' meta key - usually it'd be the netloc of a request url. It is possible to modify queue to use netloc automatically if a slot is not set. Example spider is in the same repo: https://github.com/TeamHG-Memex/linkdepth/b…	kmike	2017-03-05 08:47:57
2623	2017-03-05 12:28:35	Ok, looks like I have it importing correctly, however I'm getting an error on the `__init__()` method of the `DiskQueue` class: <S_CODE_TOKEN> **Edit:** Fixed, since I'm using Python 2 have to do: <S_CODE_TOKEN>	beeker1121	2017-03-05 08:47:57
2623	2017-03-05 12:57:02	I wanted to ask, 1. Do you see this issue being fixed within Scrapy itself any time soon? 2. If you don't see this being fixed for awhile, do you think it would be possible to use Frontera to perform a BFS crawl that is persisted on disk, and can be paused/resumed? Scrapy is amazing. Before finding it, I was planning on coding my own custom crawler in Go (I have a lot more experience with Go, I'm…	beeker1121	2017-03-05 08:47:57
2623	2017-03-05 13:53:47	@beeker1121 I also want it to get fixed, but this is a relatively large project if we want to do it right. It depends on having a dedicated person who can come up with a design, discuss it and convince others the design is the best, and implement it. It is not something one can fix in a day, at least because it requires a discussion. There is no timeframe; we certainly won't do it for 1.4 release…	kmike	2017-03-05 08:47:57
2623	2017-03-05 14:25:48	For sure, I realized when planning out the crawler for Go that the single biggest issue would be a well designed priority queue. Definitely not something that's easy to do at scale. Think I'm going to check out Frontera and see if that will work. Thank you!	beeker1121	2017-03-05 08:47:57
2622	2017-03-05 00:30:07	A symptom of this issue was having the log message "Received (X) bytes larger than download max size (Y)" several times printed, with increased X values. <S_CODE_TOKEN> This may lead to high memory consumption in under high concurrency settings.	rolando
2622	2017-03-17 08:14:42	# [Codecov](https://codecov.io/gh/scrapy/scrapy/pull/2622?src=pr&el=h1) Report > Merging [#2622](https://codecov.io/gh/scrapy/scrapy/pull/2622?src=pr&el=desc) into [master](https://codecov.io/gh/scrapy/scrapy/commit/ec55799d5e08e8c28f2af1b08491a8c9d692fd56?src=pr&el=desc) will **decrease** coverage by `3.44%`. > The diff coverage is `100%`. <S_CODE_TOKEN> | [Impacted Files](https://codecov.io/gh/…	codecov-io
2622	2017-03-17 08:18:31	@redapple @kmike This should be ready for review. When the fix is not applied, the test fails as follows: <S_CODE_TOKEN>	rolando
2621	2017-03-04 04:44:55	I am getting following error while installing Scrapy : Requirement already satisfied: scrapy in c:\users\rohit\appdata\roaming\python\python27\site-packages Requirement already satisfied: service-identity in c:\python27\lib\site-packages (from scrapy) Requirement already satisfied: parsel>=1.1 in c:\users\rohit\appdata\roaming\python\python27\site-packages (from scrapy) Requirement already satisf…	rohitp3	2017-03-04 05:50:43
2621	2017-03-04 05:50:43	Able to fix it ! closing it	rohitp3	2017-03-04 05:50:43
2620	2017-03-03 18:30:57		redapple	2017-03-03 18:40:21
2620	2017-03-03 18:41:11	# [Codecov](https://codecov.io/gh/scrapy/scrapy/pull/2620?src=pr&el=h1) Report > Merging [#2620](https://codecov.io/gh/scrapy/scrapy/pull/2620?src=pr&el=desc) into [1.2](https://codecov.io/gh/scrapy/scrapy/commit/9b8dbb0cefc6bd0e381cf267d4532108b0a03dd0?src=pr&el=desc) will **not change** coverage. > The diff coverage is `n/a`. <S_CODE_TOKEN> ------ [Continue to review full report at Codecov](htt…	codecov-io	2017-03-03 18:40:21
2619	2017-03-03 18:24:31		redapple	2017-03-03 18:33:50
2619	2017-03-03 18:34:09	# [Codecov](https://codecov.io/gh/scrapy/scrapy/pull/2619?src=pr&el=h1) Report > Merging [#2619](https://codecov.io/gh/scrapy/scrapy/pull/2619?src=pr&el=desc) into [1.1](https://codecov.io/gh/scrapy/scrapy/commit/6e9db2ad02972517c0da9f9216adf0a0670d223b?src=pr&el=desc) will **not change** coverage. > The diff coverage is `n/a`. <S_CODE_TOKEN> ------ [Continue to review full report at Codecov](htt…	codecov-io	2017-03-03 18:33:50
2618	2017-03-03 18:14:40		redapple	2017-03-03 18:17:23
2617	2017-03-03 16:18:36	The `slot.add_request(request)` in `download()` is also done in `_download()` which is called right after.	redapple	2017-03-03 16:44:08
2617	2017-03-03 16:37:05	# [Codecov](https://codecov.io/gh/scrapy/scrapy/pull/2617?src=pr&el=h1) Report > Merging [#2617](https://codecov.io/gh/scrapy/scrapy/pull/2617?src=pr&el=desc) into [master](https://codecov.io/gh/scrapy/scrapy/commit/7e8453cf1ec992e5df5cebfeda08552c58e7c9bc?src=pr&el=desc) will **decrease** coverage by `-0.01%`. > The diff coverage is `100%`. <S_CODE_TOKEN> | [Impacted Files](https://codecov.io/gh…	codecov-io	2017-03-03 16:44:08
2617	2017-03-03 16:44:13	👍	kmike	2017-03-03 16:44:08
2616	2017-03-03 14:56:32	Continuation of #2193 Fixes #2004 ~~and #2449~~ Compared to #2193, I chose to remove `MEDIA_HTTPSTATUS_LIST`: I don't think this level of detail on status codes is needed for redirections. Debatable.	redapple	2017-03-16 10:31:28
2616	2017-03-03 15:29:49	# [Codecov](https://codecov.io/gh/scrapy/scrapy/pull/2616?src=pr&el=h1) Report > Merging [#2616](https://codecov.io/gh/scrapy/scrapy/pull/2616?src=pr&el=desc) into [master](https://codecov.io/gh/scrapy/scrapy/commit/7e8453cf1ec992e5df5cebfeda08552c58e7c9bc?src=pr&el=desc) will **increase** coverage by `0.15%`. > The diff coverage is `100%`. <S_CODE_TOKEN> | [Impacted Files](https://codecov.io/gh/…	codecov-io	2017-03-16 10:31:28
2616	2017-03-16 10:31:36	Looks good, thanks @redapple!	kmike	2017-03-16 10:31:28
2616	2017-03-16 11:05:39	@redapple how does it fix #2449?	kmike	2017-03-16 10:31:28
2616	2017-03-16 11:45:47	@kmike , looks like I misread #2449. It has nothing to do with redirects.	redapple	2017-03-16 10:31:28
2615	2017-03-02 16:33:55		redapple	2017-03-02 21:46:10
2615	2017-03-02 18:36:02	# [Codecov](https://codecov.io/gh/scrapy/scrapy/pull/2615?src=pr&el=h1) Report > Merging [#2615](https://codecov.io/gh/scrapy/scrapy/pull/2615?src=pr&el=desc) into [1.2](https://codecov.io/gh/scrapy/scrapy/commit/10954fc74b7d4414fa4b3ef844c9e087fce3377c?src=pr&el=desc) will **not change** coverage. > The diff coverage is `n/a`. <S_CODE_TOKEN> ------ [Continue to review full report at Codecov](htt…	codecov-io	2017-03-02 21:46:10
2614	2017-03-02 15:52:56		redapple	2017-03-02 21:46:00
2614	2017-03-02 16:12:02	# [Codecov](https://codecov.io/gh/scrapy/scrapy/pull/2614?src=pr&el=h1) Report > Merging [#2614](https://codecov.io/gh/scrapy/scrapy/pull/2614?src=pr&el=desc) into [1.1](https://codecov.io/gh/scrapy/scrapy/commit/76c25798b77fff7347923e77978813ea0bdddac1?src=pr&el=desc) will **not change** coverage. > The diff coverage is `n/a`. <S_CODE_TOKEN> ------ [Continue to review full report at Codecov](htt…	codecov-io	2017-03-02 21:46:00
2613	2017-03-02 13:25:17		redapple	2017-03-02 17:42:12
2612	2017-03-02 11:36:20	Fixes #2181 Continuation of @MrMenezes ' #2353	redapple	2017-03-07 15:08:43
2612	2017-03-07 13:48:51	# [Codecov](https://codecov.io/gh/scrapy/scrapy/pull/2612?src=pr&el=h1) Report > Merging [#2612](https://codecov.io/gh/scrapy/scrapy/pull/2612?src=pr&el=desc) into [master](https://codecov.io/gh/scrapy/scrapy/commit/7b49b9c0f53396ac89cbd74930bc4c6e41d41901?src=pr&el=desc) will **increase** coverage by `0.23%`. > The diff coverage is `100%`. <S_CODE_TOKEN> | [Impacted Files](https://codecov.io/gh/…	codecov-io	2017-03-07 15:08:43
2612	2017-03-07 15:08:39	Looks good to me, thanks!	kmike	2017-03-07 15:08:43
2611	2017-03-02 10:53:30	#2604	jorenham	2017-03-09 11:44:11
2611	2017-03-03 11:30:46	# [Codecov](https://codecov.io/gh/scrapy/scrapy/pull/2611?src=pr&el=h1) Report > Merging [#2611](https://codecov.io/gh/scrapy/scrapy/pull/2611?src=pr&el=desc) into [master](https://codecov.io/gh/scrapy/scrapy/commit/7b49b9c0f53396ac89cbd74930bc4c6e41d41901?src=pr&el=desc) will **increase** coverage by `0.21%`. > The diff coverage is `100%`. <S_CODE_TOKEN> | [Impacted Files](https://codecov.io/gh/…	codecov-io	2017-03-09 11:44:11
2611	2017-03-03 11:32:50	@kmike I applied your suggestions. But did not manage to also log the temp file FilesystemCacheStorage. This is because `_get_request_path` takes `spider` and `request` as arguments, which aren't accessible in `__init__`.	jorenham	2017-03-09 11:44:11
2611	2017-03-03 11:33:58	Unlike other storages FilesystemCacheStorage uses multiple files, so it makes sense to log a folder for it. But for cache storages which use a single file I think it is better to log a path to this file.	kmike	2017-03-09 11:44:11
2611	2017-03-03 12:49:52	@kmike So if I understand you correctly I should move the log in `DbmCacheStorage` and `LeveldbCacheStorage` from `__init__` to `open_spider` and include the `dbpath` in the message. Is that correct?	jorenham	2017-03-09 11:44:11
2611	2017-03-03 14:24:41	@jorenham yes, I think it makes sense. For consistency logging can be moved to open_spider method for FilesystemCacheStorage as well, so that they all log a message at the same time point.	kmike	2017-03-09 11:44:11
2611	2017-03-04 14:41:26	@kmike I've moved the logging and it now logs the entire paths when available	jorenham	2017-03-09 11:44:11
2611	2017-03-06 08:54:21	Looks good to me, thanks!	kmike	2017-03-09 11:44:11
2610	2017-03-02 02:44:44	-Original stackoverflow post here http://stackoverflow.com/questions/42545020/how-to-get-the-followers-of-a-person-as-well-as-comments-under-the-photos-in-ins As you see, the following json has number of followers as well as number of comments but how can I access the data within each comment as well as ID of followers so I could crawl into them? <S_CODE_TOKEN> Here's the code related to this: <S…	monajalal	2017-03-02 05:25:55
2610	2017-03-02 05:25:50	<S_CODE_TOKEN>	monajalal	2017-03-02 05:25:55
2609	2017-03-01 22:30:40	Hi guys! Scrapy internally uses [botocore] for Amazon S3 data "manipulation". However there are other "S3" compatible storages that can also be used as alternative to S3 - services like [Minio] or [s3.scality]. In order to get the `S3FilesStore` to work with this and other providers [botocore] internally needs to know the `endpoint_url` and since `SSL/VERIFY` then become optional this settings ca…	otobrglez
2609	2017-03-02 22:11:08	Hey @otobrglez! Thanks for the pull request; I think it is a good feature to have. Questions: 1. Does S3 still works without defining new options? Should we add them to https://github.com/scrapy/scrapy/blob/master/scrapy/settings/default_settings.py? 2. Could you please add docs for new options?	kmike
2609	2017-03-19 11:36:17	# [Codecov](https://codecov.io/gh/scrapy/scrapy/pull/2609?src=pr&el=h1) Report > Merging [#2609](https://codecov.io/gh/scrapy/scrapy/pull/2609?src=pr&el=desc) into [master](https://codecov.io/gh/scrapy/scrapy/commit/7b49b9c0f53396ac89cbd74930bc4c6e41d41901?src=pr&el=desc) will **increase** coverage by `0.01%`. > The diff coverage is `100%`. <S_CODE_TOKEN> | [Impacted Files](https://codecov.io/gh/…	codecov-io
2609	2017-03-19 11:55:37	Hey @kmike! 👋 1. It works without defining and changes to `default_settings.py`. The underlaying `botocore` library has predefined default values,... 2. I've added documentation to `settings.rst` and `media-pipeline.rst`. Hope this is enough? Cheers! - Oto	otobrglez
2608	2017-03-01 19:37:58	[Docs](https://doc.scrapy.org/en/latest/topics/commands.html?highlight=runspider#std:command-runspider) say: "run a spider self-contained in a Python file, without having to create a project." In case there are multiple spiders in a file, one of them will be selected and run, but spider selection is not deterministic. Although it's technically not backwards compatible, maybe the best course of ac…	lopuhin
2608	2017-03-02 21:47:07	I think we should at least show a warning; this issue is somewhat similar to https://github.com/scrapy/scrapy/pull/2612.	kmike
2608	2017-03-03 08:08:01	Yes, a warning works great - it won't break anything and will still help with debugging. 👍	lopuhin
2607	2017-03-01 09:37:41	python-requests have useful params kwargs, you can do <S_CODE_TOKEN> and it will resut in `http://aaa?expand=variations,informationBlocks,customizations` what do you think about adding params kwarg to scrapy,Request()? It would simplify work, there would be no need to urlencode querystring if it's a dict and concatenate strings for url.	pawelmhm
2606	2017-02-28 18:42:58	2017-02-28 16:00:20 [scrapy] ERROR: Error downloading <GET > Traceback (most recent call last): File "/usr/local/lib/python2.7/dist-packages/scrapy/utils/defer.py", line 45, in mustbe_deferred result = f(*args, **kw) File "/usr/local/lib/python2.7/dist-packages/scrapy/core/downloader/handlers/__init__.py", line 41, in download_request return handler(request, spider) File "/usr/local/lib/python2.7…	DarrenWickham	2017-02-28 19:48:12
2606	2017-02-28 19:32:53	Which Scrapy version are you using?	kmike	2017-02-28 19:48:12
2606	2017-02-28 19:43:45	Scrapy==1.0.5	DarrenWickham	2017-02-28 19:48:12
2606	2017-02-28 19:48:12	Scrapy 1.0.x is no longer supported; current version is 1.3.2, and it should work with Twisted 17.1.0. If you're using older Scrapy it is always a good idea to pin other requirements, not only Scrapy version. I'm closing this issue because we won't be fixing it for 1.0.x. Thanks for the heads up! I think this ticket could be helpful for Scrapy 1.0.x users who face the same issue - the solution is…	kmike	2017-02-28 19:48:12
2606	2017-03-01 01:29:14	Thank you for help.	DarrenWickham	2017-02-28 19:48:12
2605	2017-02-28 14:53:00	I am trying to programatically call a spider through a script. I an unable to override the settings through the constructor using CrawlerProcess. Let me illustrate this with the default spider for scraping quotes from the official scrapy site (last code snippet at [official scrapy quotes example spider][1]). class QuotesSpider(Spider): name = "quotes" def __init__(self, somestring, *args, **kwarg…	manisoftwartist	2017-02-28 15:28:48
2605	2017-02-28 15:28:47	hi @manisoftwartist , I see you have posted [the same question on StackOverflow](https://stackoverflow.com/questions/42511814). Let's continue there.	redapple	2017-02-28 15:28:48
2605	2017-02-28 15:33:37	Hi @redapple, ok if you wish. But would be nice to have a link here though, for someone who accesses this later.	manisoftwartist	2017-02-28 15:28:48
2605	2017-02-28 15:36:27	The link is in my comment. We try to limit GitHub issues to discussions and bug reports. This feels more like a troubleshooting issue. (It may be because of poor documentation though.)	redapple	2017-02-28 15:28:48
2605	2017-02-28 16:22:59	OK. Since the documentation said that we should be able to override custom_settings from inside spider, I was thinking this was an issue or a bug. (perhaps a case of wrong understanding. Thats why I posted the code). I appreciate your help nevertheless.	manisoftwartist	2017-02-28 15:28:48
2605	2017-02-28 16:44:06	@manisoftwartist could you please point to the place in docs which is wrong, confusing or underspecified, so that we can fix it? Related issues: https://github.com/scrapy/scrapy/issues/1305, https://github.com/scrapy/scrapy/issues/1280	kmike	2017-02-28 15:28:48
2604	2017-02-28 10:36:06	What do you think about logging a full path to HTTP cache when HttpCacheMiddleware is instantiated? It may help to debug issues like https://github.com/scrapy/scrapy/issues/2601.	kmike	2017-03-09 11:49:27
2604	2017-02-28 10:42:17	Sounds useful indeed.	redapple	2017-03-09 11:49:27
2604	2017-03-02 09:24:32	Hi, we're a team of four Computer Science Master students. For a course we have to contribute to an open-source project, and Scrapy looks really awesome to all of us. So we would like to work is this one, is that ok? @Eauwzeauw @Threore @jojona	jorenham	2017-03-09 11:49:27
2604	2017-03-02 09:25:29	@jorenham sounds great!	kmike	2017-03-09 11:49:27
2604	2017-03-09 11:49:27	Closed via https://github.com/scrapy/scrapy/issues/2611	redapple	2017-03-09 11:49:27
2603	2017-02-28 10:11:16		harshulj	2017-02-28 10:11:27
2602	2017-02-28 00:14:11	This is a side effect from #2433. <S_CODE_TOKEN> "Check SPIDER_MODULES setting" is misleading; the error has nothing to do with `SPIDER_MODULES`. I would suggest to remove this sentence. (And I guess the last line should not be there, but it shows up in log.)	djunzu
2602	2017-02-28 09:58:16	hi @djunzu , indeed, "Check SPIDER_MODULES setting" is not always relevant (see https://github.com/scrapy/scrapy/pull/2433#issuecomment-279451719)	redapple
2602	2017-02-28 20:15:06	@redapple , [#2433 (comment)](https://github.com/scrapy/scrapy/pull/2433#issuecomment-279451719) is a slightly different problem. Removing message "Check SPIDER_MODULES setting" would not solve his problem. But I think removing it would still solve #2430 (one can clearly see that the problem is "Could not load spiders from module 'crawler.spiders'") and other errors (like a fail to import a loade…	djunzu
2601	2017-02-27 21:45:13	Sorry for asking here but I could not find help anywhere else. Usually to delete cache I just delete .scrapy folder in project directory. But now I have a spider for which this doesn't work. Somehow I get the cached responses (I tested by turning off the internet so I am 100% sure). But I don't understand where they are coming from since my .scrapy folder is deleted. P.S. I NEED to delete cache ,…	cristimocean	2017-02-28 09:54:01
2601	2017-02-27 22:51:16	https://doc.scrapy.org/en/1.3/topics/downloader-middleware.html?highlight=cache#httpcache-dir	djunzu	2017-02-28 09:54:01
2601	2017-02-28 08:31:50	thanks for suggestion dzunzu. I'll try but the Cache policies are poorly documented so I don't feel confident using them. And you should I go through all that trouble when I should be able to just delete the cache whenever I want to ? I used to be able to do that but now on a spider it magically reappears after I delete it. I am sure Scrapy is doing that somehow and I was hoping someone could tel…	cristimocean	2017-02-28 09:54:01
2601	2017-02-28 09:54:01	Hi @cristimocean , please use the [scrapy-users mailing list](https://groups.google.com/d/forum/scrapy-users) for this type of troubleshooting questions. A few things to check nonetheless: 1.. to be sure that the HTTP Cache is used, check your crawl startup logs, you should see: <S_CODE_TOKEN> 2.. and when a URL is fetched from the cache, you will see in the logs the "cached" flag, e.g. <S_CODE_T…	redapple	2017-02-28 09:54:01
2600	2017-02-27 21:33:37	This came up in #2582. I think scrapy lacks a means of grouping requests and sharing some state between them that would become irrelevant once the last request in the group has been dealt with and should be cleaned up. Tracking groups manually with request callbacks & errorbacks is error-prone and hard to do right. A RequestSet class that allows the user to do something like <S_CODE_TOKEN> and fo…	immerrr
2599	2017-02-27 16:43:36	FTP support on Python 3 is available again with Twisted 17.1+	redapple	2017-02-28 10:39:43
2598	2017-02-27 09:57:55	https://doc.scrapy.org/en/latest/intro/tutorial.html#extracting-data-in-our-spider Following this script verbatim results in a NoneType error. The lack of a return on start_requests (which was present in the earlier version of this script in the first part of the tutorial) means the response.css variable is empty, thus, a NoneType error. Somewhere along the line I guess that part got dropped acci…	MalikRumi	2017-02-28 11:03:28
2598	2017-02-27 09:57:58	# [Codecov](https://codecov.io/gh/scrapy/scrapy/pull/2598?src=pr&el=h1) Report > Merging [#2598](https://codecov.io/gh/scrapy/scrapy/pull/2598?src=pr&el=desc) into [1.3](https://codecov.io/gh/scrapy/scrapy/commit/7dd7646e6563798d408b8062059e826f08256b39?src=pr&el=desc) will **increase** coverage by `0.35%`. > The diff coverage is `94.07%`. <S_CODE_TOKEN> | [Impacted Files](https://codecov.io/gh/s…	codecov-io	2017-02-28 11:03:28
2598	2017-02-27 10:33:28	Hey @MalikRumi, Something went wrong with your PR - could you please check it? There are no your commits in the pull request; you're only proposing to merge master to 1.3 which we won't do. The example you linked to doesn't use start_requests, and it looks correct. Could you please clarify what's the problem?	kmike	2017-02-28 11:03:28
2598	2017-02-27 11:20:34	There are three versions of the 'quotes' spider in the tutorial. The first one has these lines: for url in urls: yield scrapy.Request(url=url, callback=self.parse) The second does not, and has this language in the text: *The parse() <https://doc.scrapy.org/en/latest/topics/spiders.html#scrapy.spiders.Spider.parse> method will be called to handle each of the requests for those URLs, even though we…	MalikRumi	2017-02-28 11:03:28
2598	2017-02-27 15:59:40	Sorry, I can't reproduce this. I just created a project and copy-pasted last two example spiders, they work for me. Are you sure the spiders you've tried are exactly the same as in the tutorial? That's fine not to have start_requests defined - this is what start_urls shortcut for.	kmike	2017-02-28 11:03:28
2598	2017-02-28 11:03:28	I also cannot reproduce this: <S_CODE_TOKEN> [As @kmike commented earlier](https://github.com/scrapy/scrapy/pull/2598#issuecomment-282684243), there's something weird about this PR that is triggerring Travis CI builds for nothing (duplicate builds for the master branch). So I'm closing this PR as it is. @MalikRumi , if you can re-check the tutorial and clarify what is the issue you are facing, pl…	redapple	2017-02-28 11:03:28
2598	2017-02-28 23:49:41	Ok, sorry to be late getting back to you all. Yes, I will try again and see what might be different or causing an issue for me and report back. BTW, I am on Ubuntu 16.04, Python 3.5.2 and Scrapy 1.2.1 And I am not the only one having similar issues. http://stackoverflow.com/questions/42059084/scrapy-code-throws-typeerror-nonetype-object-is-not-iterable On Tue, Feb 28, 2017 at 3:04 AM, Paul Trembe…	MalikRumi	2017-02-28 11:03:28
2598	2017-03-01 10:02:51	@MalikRumi there is an accepted answer for stackoverflow question; code in the question was not correct, it is not the same as in the tutorial.	kmike	2017-02-28 11:03:28
2598	2017-03-02 21:15:08	I've rerun this. It works as advertised. I have no idea what happened the first time because over wrote it when I re-wrote it. Sorry to bother you. On Wed, Mar 1, 2017 at 2:03 AM, Mikhail Korobov <notifications@github.com> wrote: > @MalikRumi <https://github.com/MalikRumi> there is an accepted answer for > stackoverflow question; code in the question was not correct, it is not the > same as in th…	MalikRumi	2017-02-28 11:03:28
2598	2017-03-02 21:48:58	@MalikRumi don't worry, and good luck with your scraping journey!	kmike	2017-02-28 11:03:28
2597	2017-02-26 22:17:22	What I want to implement is: <S_CODE_TOKEN> In the above code, the self.send_request(self, param) function does not work. I am on right way?	hanjihun	2017-02-27 06:52:49
2597	2017-02-27 06:52:49	Hey @hanjihun, This is how Python works, there is nothing Scrapy-specific: `parse` method is a generator, and you need to iterate over its results: <S_CODE_TOKEN> https://stackoverflow.com can be a better channel for support questions (use tag "scrapy").	kmike	2017-02-27 06:52:49
2597	2017-03-08 18:03:54	@kmike Thank you	hanjihun	2017-02-27 06:52:49
2596	2017-02-25 11:18:33	The default spider template mixes single and double quotes. This fixes that.	arvindch	2017-02-26 10:15:06
2596	2017-02-26 10:15:16	Thanks @arvindch !	lopuhin	2017-02-26 10:15:06
2595	2017-02-25 07:45:42	“self” argument is omitted in some methods.	Lodour	2017-02-25 08:12:22
2595	2017-02-25 08:12:16	A good catch, thanks!	kmike	2017-02-25 08:12:22
2594	2017-02-23 23:16:22	I am able to run Scrapy in a Jupyter notebook. The first time it works fine. However any subsequent attempts will fail with errors below. To get it working again I must restart the python kernel. It looks like a problem of starting a reactor when one is already up and running. <S_CODE_TOKEN> <S_CODE_TOKEN>	liveresume
2594	2017-02-24 03:07:46	IIRC, twisted reactor is only meant to be ran once. It cannot be restarted. However, there is a handy package [crochet](https://github.com/itamarst/crochet) which allows to use twisted in a blocking fashion. I have played with it a while ago and published [scrapydo](https://github.com/rolando/scrapydo) but still very alpha and only covers very basic use cases. Below is an example: <S_CODE_TOKEN>	rolando
2594	2017-02-24 23:24:45	@rolando Thanks! I'm experimenting with scrapy vs some custom Elixir code. Will try yours out.	liveresume
2594	2017-02-27 08:33:00	There is also a potential GSoC project to make "Scrapy IDE" by integrating IPython notebook event loop with Scrapy event loop; nobody started to work on it though. Maybe we should add a note to CrawlerRunner docs with this gotcha.	kmike
2594	2017-02-27 20:20:19	@kmike I don't think that Scrapy should require us to jump through such a big hoop just to get it working in Jupyter. Which gives reason to why no work has been done on it. I realize the blame might be more on Twisted, but the problem is solvable modifying only Scrapy. It's not a Jupyter problem, it's a Scrapy/Twisted one. It seems too tightly integrated with Twisted. But then again, it seems Scr…	liveresume
2594	2017-02-27 21:04:02	I also don't think Scrapy should require us to jump through such a big hoop just to get it working :) But, as you said, Scrapy is based on Twisted, and Twisted has this unfortunate limitation. Scrapy is much older than e.g. tornado or asyncio; I think using Twisted to create Scrapy was a great decision which allowed Scrapy to go on for so many years. You can integrate Scrapy with most event-loop …	kmike
2593	2017-02-23 22:20:14	In the example below, all headers except `Public-Key-Pins` are UTF-8 compatible: <S_CODE_TOKEN>	rolando	2017-03-14 09:59:06
2593	2017-02-23 22:20:51	This address https://github.com/scrapy/scrapy/issues/2592 and fixes https://github.com/scrapy/scrapy/issues/2589	rolando	2017-03-14 09:59:06
2593	2017-02-23 22:48:25	# [Codecov](https://codecov.io/gh/scrapy/scrapy/pull/2593?src=pr&el=h1) Report > Merging [#2593](https://codecov.io/gh/scrapy/scrapy/pull/2593?src=pr&el=desc) into [master](https://codecov.io/gh/scrapy/scrapy/commit/ce8a9aadc969d9e999300b8b3a568f7c287e2e6a?src=pr&el=desc) will **increase** coverage by `0.02%`. > The diff coverage is `100%`. <S_CODE_TOKEN> | [Impacted Files](https://codecov.io/gh/…	codecov-io	2017-03-14 09:59:06
2593	2017-03-02 14:39:45	ping @redapple @kmike	rolando	2017-03-14 09:59:06
2593	2017-03-02 16:00:24	Looks good to me. As a side note, and probably for another PR, I had a need for getting the Unicode value of a header for Referrer-Policy in https://github.com/scrapy/scrapy/pull/2306/files#diff-30f505d1ef277d884613e1042c761aa7R326 and I am not particularly happy with specifying the encoding. `Headers` could benefit from a `.get_unicode(header_key)` method of some sort.	redapple	2017-03-14 09:59:06
2593	2017-03-09 17:07:14	I'm not fond of fallbacks because one can silently get data corrupt - e.g. if a header value can be decoded using utf-8, while in fact it is a non-ascii latin1. Fallback is also less deterministic - one can end up with unicode headers where the same header value is decoded using several encodings for different pages of a website. Because of that I initially suggested using latin1 by default, and …	kmike	2017-03-14 09:59:06
2593	2017-03-09 17:37:19	@kmike found this related changes in webkit's changelog: > Ver 2.7.3 > - Use latin1 instead of UTF-8 for HTTP header values. > ... > > Ver 1.11.1 > - Fix a crash in network backend with non-UTF8 HTTP header names. I'm in favor of using `latin1` as default, but that may be a backwards incompatible change.	rolando	2017-03-14 09:59:06
2593	2017-03-09 17:39:50	@kmike the fallback idea came from requests: https://github.com/scrapy/scrapy/issues/2592#issue-209880064	rolando	2017-03-14 09:59:06
2593	2017-03-09 17:54:41	The linked requests code uses utf8 -> latin1 fallback to decode non-ascii message parts of status codes; it sounds fine to do this because one hardly ever cares about these non-ascii messages, and because they are website bugs, not something standard (standard is to use a fixed set of ascii-only names). As for backwards compatibility, I'm not sure we should care that much - this method is not men…	kmike	2017-03-14 09:59:06
2593	2017-03-09 18:22:56	Closing in favor of https://github.com/scrapy/scrapy/pull/2637	rolando	2017-03-14 09:59:06
2592	2017-02-23 20:49:23	This raises from https://github.com/scrapy/scrapy/issues/2589 where a server returns a non-UTF-8 header value. According to [this RFC](https://tools.ietf.org/html/rfc7230#section-3.2.4): > Historically, HTTP has allowed field content with text in the ISO-8859-1 charset [ISO-8859-1], supporting other charsets only through use of [RFC2047] encoding. In practice, most HTTP header field values use on…	rolando
2592	2017-02-23 22:24:00	See PR https://github.com/scrapy/scrapy/pull/2593 as a proposed implementation. The nice thing about this one is that, when dealing with non-UTF8 strings, it doesn't require user intervention as with #2588.	rolando
2591	2017-02-23 20:28:08	After a fresh venv pip install I get this (last line) of an error message, when running `$ scrapy` ImportError: No module named cryptography.hazmat.bindings.openssl.binding The original pip install ended with an error message. Then removing scrapy, and then reinstalling ended without error.	kontur	2017-02-23 20:30:12
2591	2017-02-23 20:30:12	As per #1314, upgrading pip itself and then reinstalling solved the problem.	kontur	2017-02-23 20:30:12
2590	2017-02-23 18:19:51	Websites that return a wrong ``Content-Length`` header may cause a data loss error. Also when a chunked response is not finished properly. This change adds a new setting ``DOWNLOAD_FAIL_ON_DATALOSS`` (default: ``True``) and request.meta key ``download_fail_on_dataloss``. --- Related issues: * https://github.com/scrapy/scrapy/issues/2513 * https://github.com/scrapy/scrapy/issues/2586 * https://git…	rolando	2017-03-01 15:23:20
2590	2017-02-23 18:20:05	This fixes #2586	rolando	2017-03-01 15:23:20
2590	2017-02-23 22:32:39	# [Codecov](https://codecov.io/gh/scrapy/scrapy/pull/2590?src=pr&el=h1) Report > Merging [#2590](https://codecov.io/gh/scrapy/scrapy/pull/2590?src=pr&el=desc) into [master](https://codecov.io/gh/scrapy/scrapy/commit/2f28cb3b4ab85791bb3c67168c98cdeaa4deef7a?src=pr&el=desc) will **decrease** coverage by `-0.38%`. > The diff coverage is `90%`. <S_CODE_TOKEN> | [Impacted Files](https://codecov.io/gh/…	codecov-io	2017-03-01 15:23:20
2590	2017-02-24 15:08:05	Looks good @rolando , thanks. The new setting needs to be documented.	redapple	2017-03-01 15:23:20
2590	2017-02-28 16:49:41	Looks good. Thanks @rolando !	redapple	2017-03-01 15:23:20
2590	2017-02-28 17:10:16	@paul forgot to mention that I added a warning to hint the use of the setting, which is shown before the error: <S_CODE_TOKEN>	rolando	2017-03-01 15:23:20
2590	2017-02-28 18:16:46	The PR looks good overall 👍 Todo: * I still don't quite like 'data loss' term here because it is ambiguous; I think we should find a better option name. * It'd be nice to explain in docs how this feature interacts with retries. * A nitpick about warn message * decide on 'partial' vs 'data-loss' flag; I'm fine with both.	kmike	2017-03-01 15:23:20
2590	2017-02-28 19:26:31	> I still don't quite like 'data loss' term here because it is ambiguous; I think we should find a better option name. A new candidate name: ``DOWNLOAD_FAIL_ON_DATALOSS``. This describes the current behavior. > It'd be nice to explain in docs how this feature interacts with retries. Please check current setting documentation. > A nitpick about warn message Added a mention that no more messages wi…	rolando	2017-03-01 15:23:20
2590	2017-02-28 22:58:13	Updated the setting name to ``DOWNLOAD_FAIL_ON_DATALOSS`` (default: ``True``).	rolando	2017-03-01 15:23:20
2590	2017-02-28 23:01:02	LGTM. Thanks @rolando!	kmike	2017-03-01 15:23:20
2590	2017-02-28 23:16:33	:+1:	rolando	2017-03-01 15:23:20
2589	2017-02-23 06:18:45	Here is an example: <S_CODE_TOKEN>	rolando	2017-02-24 03:09:16
2589	2017-02-23 10:22:49	So the headers were encoded using 'cp1250' (or a variant). Out of curiosity, was the response body correctly decoded?	redapple	2017-02-24 03:09:16
2589	2017-02-23 14:16:56	@redapple yes, as far I can tell. Here is the raw body: https://gist.github.com/rolando/45de1e7985cf78c753e362b6f1ece281	rolando	2017-02-24 03:09:16
2589	2017-02-23 22:22:30	This PR https://github.com/scrapy/scrapy/pull/2593 provides an alternative solution using UTF-8 by default and falling back to ISO-8859-1. It works nicely by default in the failure example: <S_CODE_TOKEN>	rolando	2017-02-24 03:09:16
2589	2017-02-24 03:09:16	Superseded by https://github.com/scrapy/scrapy/issues/2592	rolando	2017-02-24 03:09:16
2588	2017-02-23 06:15:38	Fixes #2589	rolando	2017-02-24 01:49:32
2588	2017-02-23 06:19:59	This address #2589: <S_CODE_TOKEN>	rolando	2017-02-24 01:49:32
2588	2017-02-23 08:19:17	Looks good to me, thanks!	kmike	2017-02-24 01:49:32
2588	2017-02-23 14:36:11	What about also adding an encoding argument to override `self.encoding`? It seems scrapy [never explicitly sets encoding of Response headers](https://github.com/scrapy/scrapy/blob/adb180fbaf7de9f720e76b33c742f6cdaa083cdd/scrapy/core/downloader/handlers/http11.py#L358), defaulting to UTF-8. (I don't know if it changes it afterwards). Though different headers could have different encoding, so error…	redapple	2017-02-24 01:49:32
2588	2017-02-23 19:51:44	# [Codecov](https://codecov.io/gh/scrapy/scrapy/pull/2588?src=pr&el=h1) Report > Merging [#2588](https://codecov.io/gh/scrapy/scrapy/pull/2588?src=pr&el=desc) into [master](https://codecov.io/gh/scrapy/scrapy/commit/ce8a9aadc969d9e999300b8b3a568f7c287e2e6a?src=pr&el=desc) will **not change** coverage. > The diff coverage is `100%`. <S_CODE_TOKEN> | [Impacted Files](https://codecov.io/gh/scrapy/sc…	codecov-io	2017-02-24 01:49:32
2588	2017-02-23 19:53:08	@redapple I found out there is a [RFC](https://tools.ietf.org/html/rfc7230#section-3.2.4) that says: > Historically, HTTP has allowed field content with text in the ISO-8859-1 charset [ISO-8859-1], supporting other charsets only through use of [RFC2047] encoding. In practice, most HTTP header field values use only a subset of the US-ASCII charset [USASCII]. Newly defined header fields SHOULD limi…	rolando	2017-02-24 01:49:32
2588	2017-02-23 20:31:38	@rolando yeah, latin1 is a better default, but as I recall e.g. Cookie header should be decoded from utf-8. I'm not wild about adding another argument which still doesn't solve the issue with encodings, but having this argument can be a bit more convenient indeed. Maybe encoding=None should have a meaning "do as good as you can - e.g. utf-8 for a fixed set of known headers (with latin1 fallback),…	kmike	2017-02-24 01:49:32
2588	2017-02-23 20:49:48	@kmike I created this issue https://github.com/scrapy/scrapy/issues/2592 to follow the default encoding discussion.	rolando	2017-02-24 01:49:32
2588	2017-02-23 22:23:12	See PR https://github.com/scrapy/scrapy/pull/2593 for an alternative solution.	rolando	2017-02-24 01:49:32
2588	2017-02-24 01:49:32	Closing in favor of https://github.com/scrapy/scrapy/pull/2593 I'm not sure if it's worth to add `errors` support to #2593 as, IMO, that implementation would cover 99% of the cases. Also it's not clear how would `errors` interact with the encodings fallback because it will disable the fallback.	rolando	2017-02-24 01:49:32
2587	2017-02-23 05:21:01	Fixes #2574	MikeinRealLife	2017-03-01 11:51:12
2587	2017-02-23 05:51:16	# [Codecov](https://codecov.io/gh/scrapy/scrapy/pull/2587?src=pr&el=h1) Report > Merging [#2587](https://codecov.io/gh/scrapy/scrapy/pull/2587?src=pr&el=desc) into [master](https://codecov.io/gh/scrapy/scrapy/commit/ce8a9aadc969d9e999300b8b3a568f7c287e2e6a?src=pr&el=desc) will **not change** coverage. > The diff coverage is `n/a`. <S_CODE_TOKEN> ------ [Continue to review full report at Codecov](…	codecov-io	2017-03-01 11:51:12
2586	2017-02-23 04:29:20	The example website below returns a `Content-Length` header larger than the actual response size. The webserver itself is broken (or misconfigured) because it returns the `Content-Length` from the uncompressed body while it sends the compressed body. <S_CODE_TOKEN>	rolando	2017-03-01 15:42:32
2586	2017-02-23 04:46:38	The PR #2585 fixes this issue by adding a new setting `DOWNLOADER_ALLOW_DATA_LOSS` and customizing the transfer decoders to allow transfer data loss, that is, not raising `_DataLoss` nor `PotentialDataLoss` exceptions. <S_CODE_TOKEN> However, the fix requires to apply two patches to twisted ( https://github.com/twisted/twisted/pull/711 and https://github.com/twisted/twisted/pull/712 ) to allow to…	rolando	2017-03-01 15:42:32
2586	2017-02-23 10:35:42	I had a look at a similar issue with HTTP 3xx in https://github.com/scrapy/scrapy/pull/2493#issuecomment-272488632 There, I suggested a patch catching `_DataLoss` and flagging it only, as for `PotentialDataLoss`. (So maybe https://github.com/twisted/twisted/pull/711 is not strictly needed.) https://github.com/twisted/twisted/pull/711 and https://github.com/twisted/twisted/issues/712 look useful n…	redapple	2017-03-01 15:42:32
2586	2017-02-23 18:22:05	@redapple nice approach without requiring twisted patches. I made a PR #2590 based on your suggestion and it works well, although the tests were a bit tricky.	rolando	2017-03-01 15:42:32
2586	2017-03-01 15:42:32	Fixed by #2590	rolando	2017-03-01 15:42:32
2585	2017-02-23 04:23:56	This aims to handle broken web servers which return a wrong Content- Length header (i.e.: uncompressed data size while data is compressed). -- This depends on the following twisted patches: - [ ] https://github.com/twisted/twisted/pull/711 - [ ] https://github.com/twisted/twisted/pull/712	rolando	2017-02-24 01:50:47
2585	2017-02-23 04:29:30	This address #2586	rolando	2017-02-24 01:50:47
2585	2017-02-23 05:49:47	# [Codecov](https://codecov.io/gh/scrapy/scrapy/pull/2585?src=pr&el=h1) Report > Merging [#2585](https://codecov.io/gh/scrapy/scrapy/pull/2585?src=pr&el=desc) into [master](https://codecov.io/gh/scrapy/scrapy/commit/ce8a9aadc969d9e999300b8b3a568f7c287e2e6a?src=pr&el=desc) will **decrease** coverage by `-0.08%`. > The diff coverage is `61.53%`. <S_CODE_TOKEN> | [Impacted Files](https://codecov.io/…	codecov-io	2017-02-24 01:50:47
2585	2017-02-24 01:38:02	The PR #2590 gives a better solution to this problem.	rolando	2017-02-24 01:50:47
2585	2017-02-24 01:50:47	Closing in favor of https://github.com/scrapy/scrapy/pull/2590	rolando	2017-02-24 01:50:47
2584	2017-02-22 22:05:18	Hi, I'm using scrapy to scrape a few historical HTML documents, which are ordered by date. later, I want to order the documents by their publication date and them in pairs of 2 for similarity. Is there an elegant way to do this in scrapy? Currently I'm trying to do this in my item pipeline (open the exported csv file in the close_spider method, parse it again, sort it, do the comparison). This fe…	fbuchinger	2017-02-22 22:55:13
2584	2017-02-22 22:55:13	Hey @fbuchinger, We're using Scrapy issue tracker for bugs and feature requests; for support and usage questions we're using https://stackoverflow.com (use "scrapy" tag), so I'm closing this ticket. As for your question, I'd just create a separate script to post-process the result. Scrapy by design tries to output results row-by-row, without keeping the whole dataset in memory or reading past rec…	kmike	2017-02-22 22:55:13
2583	2017-02-22 14:33:21	As discussed in https://github.com/scrapy/scrapy/issues/1940, what do you think about adding response.submit shortcut for FormRequest.from_response? Proposed API: <S_CODE_TOKEN> Differences from FormRequest API: 1. Selector/SelectorList support; 2. formcss / formxpath are renamed to just css/xpath; 3. formid/formname/formnumber arguments are dropped. id is trivial with css. I'm on fence about dro…	kmike
2583	2017-02-22 14:42:07	An alternative is to implement Selector.submit and SelectorList.submit: <S_CODE_TOKEN> Usage: <S_CODE_TOKEN>	kmike
2582	2017-02-22 14:03:32	What do you think about adding response.follow_all shortcut, which returns a list of requests? This is inspired by this note in docs: > `response.follow(response.css('li.next a'))` is not valid because response.css returns a list-like object with selectors for all results, not a single selector. A for loop like in the example above, or response.follow(response.css('li.next a')[0]) is fine. So ins…	kmike
2582	2017-02-22 14:45:10	An alternative is to implement it on SelectorList: <S_CODE_TOKEN>	kmike
2582	2017-02-22 15:02:59	For Python 2 users we may add RequestSet container class, so that `yield` works. It could be helpful for await API as well - to allow waiting for several responses at the same time, while executing them in parallel. <S_CODE_TOKEN> or <S_CODE_TOKEN> I'm not sure we can guarantee the order in the ``responses`` array. But this async API is likely a separate question, for a far future :)	kmike
2582	2017-02-27 20:25:59	A RequestSet class is useful regardless of whether or not you are using Python 3. It's useful to track state that's shared among a subset of requests, but not all of them. E.g. you are parsing a subsection of a site and you want to track duplicates or some statistics for that subsection only. You need to store some info which becomes irrelevant as soon as the last request from that subset is deal…	immerrr
2582	2017-02-27 20:33:50	@immerrr do you have an idea on how this RequestSet API could look like? It is also somewhat related to https://github.com/scrapy/scrapy/issues/1226, though in an indirect way.	kmike
2582	2017-02-27 21:01:48	@kmike, only a rough one. I think of RequestSet as something that: - has a `DeferredList`-like API (`asyncio.gather` has the drawback of being a function rather than an object) - knows that it contains Requests as deferreds - ~~has its own `callback` to be run when the request set is dealt with, probably an `errback` too, for symmetry~~ has a Deferred that would fire when the requestset is being …	immerrr
2582	2017-02-27 21:26:57	@immerrr could you please coopy-paste this to a new issue?	kmike
2582	2017-02-27 21:35:23	@kmike done: #2600	immerrr
2581	2017-02-21 16:58:56	See #1612: ~~this uses ``self.settings`` instead of ``settings``, as elsewhere in the crawler init.~~ Main change is that now a new root logger is installed when a crawler is created if one was already installed before. This allows to respect custom settings related to logging, such as LOG_LEVEL, LOG_FILE, etc. As the result, in case of several spiders, logging settings from the last spider take …	lopuhin	2017-03-09 11:47:20
2581	2017-02-21 17:23:39	# [Codecov](https://codecov.io/gh/scrapy/scrapy/pull/2581?src=pr&el=h1) Report > Merging [#2581](https://codecov.io/gh/scrapy/scrapy/pull/2581?src=pr&el=desc) into [master](https://codecov.io/gh/scrapy/scrapy/commit/7e8453cf1ec992e5df5cebfeda08552c58e7c9bc?src=pr&el=desc) will **increase** coverage by `0.07%`. > The diff coverage is `100%`. <S_CODE_TOKEN> | [Impacted Files](https://codecov.io/gh/…	codecov-io	2017-03-09 11:47:20
2581	2017-02-21 18:10:43	The fix makes sense, but I wonder what happens if there are two spiders in the same process (executed via CrawlerRunner), and one of them changes LOG_LEVEL - does it affect the other spider?	kmike	2017-03-09 11:47:20
2581	2017-02-21 18:12:14	Yes, I don't think you can have two spiders with different log levels in one process, and I don't immediately see a backwards-compatible fix for that.	lopuhin	2017-03-09 11:47:20
2581	2017-02-23 00:50:19	I guess the last spider to start will override any previous log level. In this case I think a warning note should be somewhere in the docs saying it.	djunzu	2017-03-09 11:47:20
2581	2017-02-23 14:26:19	@djunzu I'd expect it to still follow log level for this spider, at least if ``spider`` is in context. This is not always possible though because some messages are global (without ``spider`` in context). But if we document current behavior then maybe we'll documet a bug; I'm not sure. Anyways, it looks like a different issue.	kmike	2017-03-09 11:47:20
2581	2017-02-23 23:37:19	@kmike I decided to test it just to know what happens. I tried <S_CODE_TOKEN> and <S_CODE_TOKEN> and <S_CODE_TOKEN> None of them works. It does not solve the problem and it is still not possible to set log level using `custom_settings` attribute. (This or I did something very wrong!) tested with scrapy 1.3.2 @lopuhin Did you do any other test than the one you wrote?	djunzu	2017-03-09 11:47:20
2581	2017-03-01 17:54:03	@djunzu yes, I did check that this pull request solves the issue for me (specifically, I was using ``scrapy runspider`` command), and I checked that the test I wrote fails without this PR. Let me also check the ``scrapy crawl`` command.	lopuhin	2017-03-09 11:47:20
2581	2017-03-01 18:55:23	@djunzu you are right, this is my mistake. Honestly, I'm not sure how did I test it and get what I expected. Thanks for checking! I'll see if I can fix it. The test also needs updating: it just check log stats (which do respect log level in custom_settings), but not the actual log output.	lopuhin	2017-03-09 11:47:20
2581	2017-03-02 11:53:07	The tests are green finally, yay! @kmike @djunzu @redapple do you mind having another look at this? I updated the PR description with summary of changes and also checked that ``scrapy crawl`` and ``scrapy runspider`` commands both respect custom log settings.	lopuhin	2017-03-09 11:47:20
2581	2017-03-04 07:15:27	Now a new root logger is installed when a crawler is created only if one was already installed before.	lopuhin	2017-03-09 11:47:20
2581	2017-03-07 13:09:59	Looks good to me, thanks @lopuhin for the fix and @djunzu for the review.	kmike	2017-03-09 11:47:20
2581	2017-03-07 20:15:59	:+1: Back to my initial comment: I think that docs should have this note: "in case of several spiders, logging settings from the last spider take precedence". @kmike, regarding > But if we document current behavior then maybe we'll documet a bug I think documented bugs are good: everyone knows what to expect. Undocumented bugs are bad: when you are not expecting it, something blows up in front of…	djunzu	2017-03-09 11:47:20
2580	2017-02-21 09:26:44	I haved install scrapy on `Python 3.5.2`, but when I exeute `scrapy -v` on command-line, it occurs: <S_CODE_TOKEN> So I enter ipython3 to ensure whether it's installed porperly: <S_CODE_TOKEN> But when I `import scrapy`, the same as command-line: <S_CODE_TOKEN> I'm so confused, I just want to run a spaider, So help me ! :sos:	Keleir
2580	2017-02-21 09:38:05	Could you try installing Scrapy in virtualenv (see https://doc.scrapy.org/en/latest/intro/install.html#using-a-virtual-environment-recommended)?	kmike
2580	2017-02-21 10:32:09	> Could you try installing Scrapy in virtualenv (see https://doc.scrapy.org/en/latest/intro/install.html#using-a-virtual-environment-recommended)? @kmike I have try to create a venv with `virtualenv -p /usr/bin/python3 even` then active it, then I install scrapy with pip, it remind me to install Twisted, so i did it. This is my pip freeze output with the venv, as follow: <S_CODE_TOKEN> And I want…	Keleir
2580	2017-02-21 11:18:57	@Keleir something is not right - it shouldn't have asked you to install twisted, it should have installed it automatically. Import paths at the ImportError don't make any sense to me - it still tries to import Twisted from /root/SOFTS/..., not from the virtualenv.	kmike
2580	2017-02-21 11:21:09	Twisted 15.2.1 is not supported by Scrapy, and it is Python 2-only, so it is not surprising it doesn't work in Python 3 environment. But it is not clear for me why isn't a right version of Twisted installed automatically. Could you paste a full log of command line - how you create a virtualenv, install scrapy, etc., with the output?	kmike
2580	2017-02-22 07:05:35	@kmike Today I'm try to reinstall Twisted as the version `16.3.0`, and it works. I did it as following: <S_CODE_TOKEN> Add then the `scrapy -v` is enable: <S_CODE_TOKEN> I didn't know what is the differences between `Twisted-16.3.0` and `Twisted-15.2.1` :question:	Keleir
2580	2017-02-22 08:54:09	Why do you have to install Twisted this way? Isn't just `pip install -U twisted` (or `pip install -U scrapy`) working?	kmike
2580	2017-02-22 10:38:46	@kmike When I use pip to install `scrapy`, the output is: <S_CODE_TOKEN> So I install `twisted` with pip, the output is: <S_CODE_TOKEN> Due to this, I install `twisted` through a source tar package.	Keleir
2580	2017-02-22 10:42:37	I think this is the same issue as https://github.com/scrapy/scrapy/issues/2563	kmike
2580	2017-02-22 17:52:24	I've opened a ticket in twisted bug tracker: http://twistedmatrix.com/trac/ticket/9046	kmike
2580	2017-02-24 03:13:08	@Keleir try using `conda`, see https://conda.io/docs/install/quick.html and https://doc.scrapy.org/en/latest/intro/install.html#anaconda	rolando
2580	2017-03-01 02:22:15	@rolando Thanks a lot ! `Conda` is useful, my pip works again after installing conda. And it's easy to install scrapy just by `conda install scrapy`. :+1:	Keleir
2579	2017-02-21 02:25:44	Platform: debian8 + python3.6 + scrapy 1.3.2. Here is a simple scrapy script to download all the us stock quote. Please to download the 7z file on webpage. https://drive.google.com/open?id=0B9BpilWzmmMCRGQ0RF8xWWx3ZVU To extract it with 7z. 7z x urls.7z -o/home The sample data /home/urls.csv can be tested. To save the below scrapy script as /home/quote.py import scrapy import csv CONCURRENT_REQUE…	luofeiyu	2017-02-21 08:03:50
2579	2017-02-21 03:20:49	I suggest you to check your logging informations, if there is any httperror. When I ran your spider, I got many INFO like <S_CODE_TOKEN> So I think it caused because of some net error	ianhhhhhhhhe	2017-02-21 08:03:50
2579	2017-02-21 08:03:50	@luofeiyu we're using this issue tracker to track Scrapy bugs and feature requests. This doesn't look like a Scrapy bug, so I'm closing this issue; there are better support channels - you can get better help by asking your question at http://stackoverflow.com (use "scrapy" tag when creating a question). @ianhhhhhhhhe's suggestion makes sense.	kmike	2017-02-21 08:03:50
2578	2017-02-20 16:32:07	**Behavior**: Raising a [CloseSpider](https://doc.scrapy.org/en/latest/topics/exceptions.html#closespider) exception from a DownloaderMiddleware's `process_response` doesn't close the spider. Instead, the scraper only outputs `CloseSpider` to `stdout`. ![image](https://cloud.githubusercontent.com/assets/5816039/23133739/74a53a34-f792-11e6-8104-0dc641d0ce39.png) **Expected behavior**: Spider shoul…	philonor
2578	2017-02-20 17:33:23	As [documented](https://doc.scrapy.org/en/latest/topics/exceptions.html#scrapy.exceptions.CloseSpider), CloseSpider only works in spider callbacks, so this is not a bug: > This exception can be raised from a spider callback to request the spider to be closed/stopped. But supporting CloseSpider in middlewares and extensions sounds reasonable. Built-in scrapy.extensions.closespider.CloseSpider exte…	kmike
2578	2017-02-21 10:02:12	Thank you @kmike! I read that sentence, but I misinterpreted the information that it is *only* usable from spiders. I was now able to close the spider from the `DownloaderMiddleware` using the mechanism from [` scrapy.extensions.closespider.CloseSpider`](https://github.com/scrapy/scrapy/blob/master/scrapy/extensions/closespider.py). It still raises an error as no `Response` is returned, see [`scr…	philonor
2578	2017-02-21 11:26:56	Supporting CloseSpider in middlewares and extensions sounds reasonable; pull requests are welcome.	kmike
2577	2017-02-20 15:43:59	Fixes #2560	redapple	2017-02-21 08:51:37
2577	2017-02-20 17:20:32	Is it a fix for https://github.com/scrapy/scrapy/issues/2560?	kmike	2017-02-21 08:51:37
2577	2017-02-20 22:18:57	Indeed.	redapple	2017-02-21 08:51:37
2576	2017-02-20 14:20:03	Moved from https://github.com/scrapy/scrapy/issues/2187#issuecomment-241032451	kmike
2575	2017-02-20 14:07:03	A followup to https://github.com/scrapy/scrapy/pull/2535 - this feature is not mentioned in docs.	kmike	2017-03-06 17:16:22
2574	2017-02-20 14:01:37	ftp_user and ftp_password meta keys are not documented in https://doc.scrapy.org/en/latest/topics/request-response.html#topics-request-meta; it'd be nice to add them. See also: https://github.com/scrapy/scrapy/pull/2343	kmike	2017-03-01 11:51:12
2574	2017-02-23 03:43:55	I would like to take this one	MikeinRealLife	2017-03-01 11:51:12
2573	2017-02-18 11:12:30	A new section in the official documentation could be added where people could share their configuration files that they used to successfully scrape data from a specific website (by successful, I mean not getting banned and getting a good speed.) This way, it would be easier for people without any prior knowledge of HTML, Python or Shell, could easily use scrapy to get data from those specific sit…	Parth-Vader	2017-02-18 11:58:27
2573	2017-02-18 11:58:27	Hey @Parth-Vader, I think such resource for scraping specific third-party websites is inappropriate for Scrapy docs. We have example projects which scrapes http://toscrape.com/ website though - see https://doc.scrapy.org/en/latest/intro/examples.html.	kmike	2017-02-18 11:58:27
2572	2017-02-17 09:37:50	This can make the spider fail due to incorrect values being posted server-side, which is extremely hard to debug because it is easy to miss leading/trailing whitespace, even with a logging proxy. The fix was merged for lxml 3.8 in lxml/lxml#228 so document that as well.	ashkulz	2017-02-20 14:14:29
2572	2017-02-17 14:46:49	A good catch, thanks @ashkulz!	kmike	2017-02-20 14:14:29
2571	2017-02-17 02:44:24		bingben	2017-02-17 03:08:59
2570	2017-02-16 13:25:59	This PR makes sure temp files are deleted in tests. It also fixes a **weird** pytest+OS X issue. Previously tests failed for me with exception like this: <S_CODE_TOKEN>	kmike	2017-02-20 14:00:33
2570	2017-02-16 13:28:20	It seems this is the pytest bug we're observing: https://github.com/pytest-dev/pytest/issues/708	kmike	2017-02-20 14:00:33
2569	2017-02-16 11:43:06	Temp folder can be a symlink on OS X; tests failed for me with this exception: <S_CODE_TOKEN> This PR fixed that.	kmike	2017-02-20 14:15:22
2568	2017-02-15 23:41:12	What do you think about removing shims for moved/renamed modules from https://github.com/scrapy/scrapy/issues/1063? Scrapy 1.0 release was 20 months ago, and upgrade path for users is clear.	kmike
2568	2017-02-19 14:27:35	If the modules have been renamed, I think it should be removed for the newer versions of Scrapy.	Parth-Vader
2568	2017-02-22 14:06:14	My main motivation is that I'm getting imports wrong every time - IDE autocomplete shows both deprecated and new paths (e.g. scrapy.dupefilter and scrapy.dupefilters), and it is hard to remember which one to use. I'm checking their source code every time to avoid deprecation warning :)	kmike
2568	2017-02-22 14:31:04	@kmike I'm new to this, but in my opinion , a user would get confused if autocomplete shows both options. Then he'd have to look up in the docs. Hence, my main purpose is that the user should have a smooth experience.	Parth-Vader
2568	2017-02-22 14:48:46	@Parth-Vader the downside or removing deprecations is that obviously it could break a lot of existing code.	kmike
2568	2017-02-22 15:30:51	@kmike Yeah, that's true. It's always hard to remove things once the project becomes so complex. :stuck_out_tongue:	Parth-Vader
2568	2017-02-23 00:40:53	Wouldn't be the best course of action establish a deprecation policy, announce it on the next release, and start to execute it in the following release? So, if the policy says "deprecated methods will be dropped after three minor releases", then everyone knows when it will be removed.	djunzu
2568	2017-02-28 10:49:29	@djunzu it makes sense, though we tend to keep deprecations for a long time if they don't hurt. From the developer point of view some of the deprecations affect productivity, and some don't. I think currently we're following this approach: it is OK to deprecate something in major release X and remove it in major release X+1 (given that they separated by at least half year or a year), but if depre…	kmike
2567	2017-02-15 23:23:57	Badge doesn’t work, and Scrapy already works fine in Python 3 for practical purposes.	kmike	2017-02-20 14:16:41
2567	2017-02-15 23:43:46	# [Codecov](https://codecov.io/gh/scrapy/scrapy/pull/2567?src=pr&el=h1) Report > Merging [#2567](https://codecov.io/gh/scrapy/scrapy/pull/2567?src=pr&el=desc) into [master](https://codecov.io/gh/scrapy/scrapy/commit/afac3fd2c28ac5b16e7e3c95fca5acd1334f8c58?src=pr&el=desc) will **not change** coverage. > The diff coverage is `n/a`. <S_CODE_TOKEN> ------ [Continue to review full report at Codecov](…	codecov-io	2017-02-20 14:16:41
2566	2017-02-15 22:13:31	Similar to https://github.com/scrapy/scrapy/pull/2543.	kmike	2017-02-22 13:55:43
2566	2017-02-22 12:38:20	# [Codecov](https://codecov.io/gh/scrapy/scrapy/pull/2566?src=pr&el=h1) Report > Merging [#2566](https://codecov.io/gh/scrapy/scrapy/pull/2566?src=pr&el=desc) into [master](https://codecov.io/gh/scrapy/scrapy/commit/cac51190dff759ea1e7613e4caa0f341ad7598bb?src=pr&el=desc) will **increase** coverage by `<.01%`. > The diff coverage is `100%`. <S_CODE_TOKEN> | [Impacted Files](https://codecov.io/gh/…	codecov-io	2017-02-22 13:55:43
2565	2017-02-15 12:59:16	I am deriving from SitemapSpider for exploratory crawls and only want to see sitemap links, without necessarily following them. For this reason it's important to be able to differentiate whether a Request is from a SitemapIndex or from a UrlSet. I have derived (named) classes from Request to make this easily discoverable in derived classes and/or pipeline.	codinguncut
2565	2017-02-15 16:13:22	The feature sounds reasonable! Previously the way to do it would be to add something to request.meta. But since https://github.com/scrapy/scrapy/pull/2510 (included in scrapy 1.3.2) custom request subclasses should also work. This PR can be a good chance to dogfood these custom request classes. So the implementation also looks fine to me. Could you please add docs and tests for this feature? Exis…	kmike
2565	2017-02-15 23:45:23	yet another way to implement this: https://github.com/scrapy/scrapy/pull/2082	kmike
2564	2017-02-14 15:22:22	Closes #2553 ~I left `XmlItemExporter` out of the modifications, it's the only class which does not seem to have problems writing to either `bytes` or `str` streams (`io.BytesIO` or `io.StringIO`, for instance).~ <S_CODE_TOKEN> outputs: <S_CODE_TOKEN> /cc @kmike	elacuesta	2017-02-20 14:12:49
2564	2017-02-14 15:31:37	While XmlItemExporter works with text files, I'm not sure it is intentional. For example, 'encoding' argument doesn't work properly with XmlItemExporter + text files.	kmike	2017-02-20 14:12:49
2564	2017-02-14 15:50:22	Right, the following: <S_CODE_TOKEN> Fails in python 2, it seems like the binary mode is more consistent. I'll add the note to the `XmlItemExporter` as well. Thanks!	elacuesta	2017-02-20 14:12:49
2564	2017-02-14 15:53:32	# [Codecov](https://codecov.io/gh/scrapy/scrapy/pull/2564?src=pr&el=h1) Report > Merging [#2564](https://codecov.io/gh/scrapy/scrapy/pull/2564?src=pr&el=desc) into [master](https://codecov.io/gh/scrapy/scrapy/commit/afac3fd2c28ac5b16e7e3c95fca5acd1334f8c58?src=pr&el=desc) will **not change** coverage. > The diff coverage is `n/a`. <S_CODE_TOKEN> ------ [Continue to review full report at Codecov](…	codecov-io	2017-02-20 14:12:49
2564	2017-02-14 16:11:17	Looks good, thanks @elacuesta!	kmike	2017-02-20 14:12:49
2564	2017-02-14 16:15:23	Thanks to you and @TDominiqueWilliams :smile:	elacuesta	2017-02-20 14:12:49
2563	2017-02-14 13:51:59	I use the newest Python on Centos 7, and a dedicated virtualenv <S_CODE_TOKEN> When I install scrapy, the error <S_CODE_TOKEN> the Twisted can't find a version, so how can I do it	driftluo	2017-02-14 15:16:00
2563	2017-02-14 14:42:54	@driftluo that's weird: > Could not find a version that satisfies the requirement Twisted>=13.1.0 (from scrapy) (from versions: ) No matching distribution found for Twisted>=13.1.0 (from scrapy) It looks like some issue with pip - twisted >= 13.1.0 should certainly be installable. Do you have something special in your configuration (e.g. disallowed network access or something like that?)	kmike	2017-02-14 15:16:00
2563	2017-02-14 14:50:04	@kmike I think I don't disallowed network access, when I install twisted independence, the error <S_CODE_TOKEN>	driftluo	2017-02-14 15:16:00
2563	2017-02-14 14:55:27	`pip install Twisted` works for me; no idea why is it failing. The package is available at pypi: https://pypi.python.org/pypi/Twisted/17.1.0. Unusual thing is that there is a wheel file and tar.bz2 archive, but not tar.gz or .zip archive; I'm not sure this is what causes an issue for you though. The way to go is to open an issue at https://twistedmatrix.com/trac/.	kmike	2017-02-14 15:16:00
2563	2017-02-14 15:13:47	thanks, I will to open this issue at https://twistedmatrix.com/trac/.	driftluo	2017-02-14 15:16:00
2563	2017-02-15 01:39:11	@driftluo Try using douban repo. It may be due to bad network for pypi in China. `pip install Twisted -i http://pypi.douban.com/simple/`	Handsome2734	2017-02-14 15:16:00
2563	2017-02-15 02:12:42	@Handsome2734 I tried it with douban repo and Alibaba repo, none of them can install. <S_CODE_TOKEN> and add `--verbose` on it <S_CODE_TOKEN>	driftluo	2017-02-14 15:16:00
2563	2017-02-15 02:31:16	Oh, it seems Twisted has't add Python3.6 support in there release version. https://pypi.python.org/pypi/Twisted	Handsome2734	2017-02-14 15:16:00
2563	2017-02-15 02:50:11	See http://stackoverflow.com/a/42239833/140510 TL;DR: It seems your python version was compiled without bzip2 support.	rolando	2017-02-14 15:16:00
2563	2017-02-15 08:51:06	@Handsome2734 'Py version' displayed in pypi has nothing to do with supported Python versions; source 'Twisted-17.1.0.tar.bz2' file should work fine in Python 3.6. "Categories" are also optional - but yeah, it'd be nice for Twisted to update them if they support Python 3.6 (which they are likely support). As for bz2 support - a good find @rolando! If this is the reason then it is easy to fix for …	kmike	2017-02-14 15:16:00
2563	2017-02-15 12:37:57	@rolando @Handsome2734 @kmike I'm sorry to thank you so late. I'm complie Python3.6 by myself , I will try to download bzip2-dev, and then re-compile Python3.6, thanks again	driftluo	2017-02-14 15:16:00
2563	2017-02-22 17:52:46	I've opened a ticket in twisted bug tracker: http://twistedmatrix.com/trac/ticket/9046	kmike	2017-02-14 15:16:00
2562	2017-02-14 08:16:05	I use scrapy-splash for javascript and sometimes want to change the request to another request like splash one because it should be convenient using same logic for html after runing javascript. scrapy-splash's request is following: https://github.com/scrapy-plugins/scrapy-splash#examples What do you think about that? Should I implement new spider?	terut	2017-02-20 14:12:10
2562	2017-02-14 09:26:47	This change makes sense to me. I guess the main question is whether we want this method to be public & documented & tested or not. See also: https://github.com/scrapy/scrapy/issues/1495.	kmike	2017-02-20 14:12:10
2562	2017-02-15 08:37:57	Thank you for your reply. I saw https://github.com/scrapy/scrapy/issues/1495. I agree with you and I think this method should be private for now because this method isn't referred to by other object in many case. In addition, someone who wants to change request object would be able to override this method and `start_requests` method. That is so reasonable for me. Or, two private methods makes sen…	terut	2017-02-20 14:12:10
2562	2017-02-15 23:26:29	Makes sense. I think this change is fine if we look at it as a simple refactoring / code cleanup.	kmike	2017-02-20 14:12:10
2561	2017-02-13 21:33:50	Since there is no Twisted wheel file for Python 3.6 on PyPI, we need to install free Visual C++ 2015 Build Tools. Probably this step can be omitted in the future.	krysros
2561	2017-02-14 06:21:51	# [Codecov](https://codecov.io/gh/scrapy/scrapy/pull/2561?src=pr&el=h1) Report > Merging [#2561](https://codecov.io/gh/scrapy/scrapy/pull/2561?src=pr&el=desc) into [master](https://codecov.io/gh/scrapy/scrapy/commit/7dd7646e6563798d408b8062059e826f08256b39?src=pr&el=desc) will **not change** coverage. > The diff coverage is `n/a`. <S_CODE_TOKEN> ------ [Continue to review full report at Codecov](…	codecov-io
2560	2017-02-13 18:35:53	While tracing the error that lead to #2555 I tried the workaround [mentioned in the documentation](https://doc.scrapy.org/en/latest/topics/settings.html#downloader-clientcontextfactory) without success. This code lives [incontextfactory.py](https://github.com/scrapy/scrapy/blob/c3411373e8a8ee2786588bdad7be469c69a25e2a/scrapy/core/downloader/contextfactory.py#L63) but was not reachable as the impo…	Unode	2017-02-21 08:51:36
2560	2017-02-13 18:50:45	I think the try/except was to handle Twisted pre- and post-processing v14. It can probably be removed to only have the twisted 14+ available imports Le 13 févr. 2017 7:36 PM, "Renato Alves" <notifications@github.com> a écrit : > While tracing the error that lead to #2555 > <https://github.com/scrapy/scrapy/issues/2555> I tried the workaround mentioned > in the documentation > <https://doc.scrapy.…	redapple	2017-02-21 08:51:36
2559	2017-02-13 16:10:36	This is required by several pull requests: https://github.com/scrapy/scrapy/pull/2334, https://github.com/scrapy/scrapy/pull/2548, https://github.com/scrapy/scrapy/pull/2540, https://github.com/scrapy/scrapy/pull/2547.	kmike	2017-02-20 14:08:47
2559	2017-02-14 19:36:25	# [Codecov](https://codecov.io/gh/scrapy/scrapy/pull/2559?src=pr&el=h1) Report > Merging [#2559](https://codecov.io/gh/scrapy/scrapy/pull/2559?src=pr&el=desc) into [master](https://codecov.io/gh/scrapy/scrapy/commit/afac3fd2c28ac5b16e7e3c95fca5acd1334f8c58?src=pr&el=desc) will **not change** coverage. > The diff coverage is `n/a`. <S_CODE_TOKEN> ------ [Continue to review full report at Codecov](…	codecov-io	2017-02-20 14:08:47
2558	2017-02-13 15:08:32	I've replaced try/except with explicit version checks and ported code to be compatible with Twisted 17+. This should fix https://github.com/scrapy/scrapy/issues/2555. For the record, issue was caused by https://twistedmatrix.com/trac/ticket/8916. Also, we no longer support Ubuntu 12.04, so its tox environment is replaced with Ubuntu 14.04 environment (we still don't run it on Travis though).	kmike	2017-02-13 17:48:13
2558	2017-02-13 17:29:59	Looks good to me. Thanks @kmike! Le 13 févr. 2017 4:08 PM, "Mikhail Korobov" <notifications@github.com> a écrit : > I've replaced try/except with explicit version checks and ported code to > be compatible with Twisted 17+. This should fix #2555 > <https://github.com/scrapy/scrapy/issues/2555>. > > Also, we no longer support Ubuntu 12.04, so its tox environment is > replaced with Ubuntu 14.04 envi…	redapple	2017-02-13 17:48:13
2558	2017-02-15 08:26:48	should we add more tests for https so that potential problems will be detected easier? Seems like our test suite passed ok with Twisted 17 so apparently our tests are not covering situation that occurred. I understand unit testing TLS bugs is probably not easy, but maybe we could find some way.	pawelmhm	2017-02-13 17:48:13
2557	2017-02-13 13:43:44	These are temporary files created when running tox tests.	kmike	2017-02-20 14:18:48
2556	2017-02-13 10:37:25	quick fix until we know what's going on and why https is failing for some websites. #2555	pawelmhm	2017-02-13 18:15:15
2556	2017-02-13 18:15:15	Superseded by https://github.com/scrapy/scrapy/pull/2558. Thanks @pawelmhm for the heads up!	kmike	2017-02-13 18:15:15
2555	2017-02-13 09:58:19	Referencing #2479 Running `pip install scrapy` on a new virtualenv got me Twisted 17.1.0. Quite a lot of HTTPS websites started to fail (e.g. google) with a twisted error `SSL23_GET_SERVER_HELLO - tlsv1 alert internal error`. The main cause of the SSL23 error is that code introduced after #1794 on [core/downloader/tls.py](https://github.com/scrapy/scrapy/blob/master/scrapy/core/downloader/tls.py#…	Unode	2017-02-13 17:48:13
2555	2017-02-13 10:23:56	Yup, just noticed on a fresh install. <S_CODE_TOKEN> This solution is not working https://github.com/scrapy/scrapy/issues/1429#issuecomment-131782133 For those having this problem a the moment downgrade twisted to 16.6.0	Rafalonso	2017-02-13 17:48:13
2555	2017-02-13 10:51:36	seems like this commit https://github.com/twisted/twisted/commit/7180789ddaa901e93fd2d786fdb1749ba39ae493#diff-df501bac724aab523150498f84749b88L53 removed: `_maybeSetHostNameIndication`. Looking at the code `set_tlsext_host_name` should have same effect as this old deprecated method. I wonder why we need such wrapper that we have there in [scrapy.downloader/tls](https://github.com/scrapy/scrapy/b…	pawelmhm	2017-02-13 17:48:13
2555	2017-02-13 18:16:04	@Unode thanks for the report, the fix is available in pypi now https://pypi.python.org/pypi/Scrapy/1.3.2	dangra	2017-02-13 17:48:13
2555	2017-02-13 18:16:12	Thanks @Unode for the detailed report and for the debugging, it was helpful!	kmike	2017-02-13 17:48:13
2555	2017-02-13 18:20:14	Cheers everyone. Thanks for the quick fix!	Unode	2017-02-13 17:48:13
2555	2017-02-14 22:53:00	> Also to avoid these incompatibilities shouldn't scrapy on pypi be limited to known working versions of dependencies? In this case, the API begins with an `_`, which means it's private, and scrapy just shouldn't be using it at all. We go to some trouble in Twisted to make it very difficult to do what Scrapy is doing here; HTTPS certificate errors _should_ result in connection errors, otherwise, …	glyph	2017-02-13 17:48:13
2555	2017-02-14 23:05:56	@glyph thanks for all the help you're providing for debugging Twisted+Scrapy issues, it is really helpful! By default Scrapy warns in case of HTTPS failures, not raises an error; this required some copy-pasting which involved `_` method in Twisted < 17. There is a lot of half-broken https websites which users still want to scrape. I'm not sure what the problem is with `https://renegadeline.com` w…	kmike	2017-02-13 17:48:13
2555	2017-02-15 00:14:17	@kmike Glad to help! @redapple - Looking forward to hearing more about the use-case :).	glyph	2017-02-13 17:48:13
2554	2017-02-10 19:56:00	Crawling of authenticated urls ( http://<user>:<password>@domain.com) fails with DNS lookup failure: <S_CODE_TOKEN> I'm using scrapy 1.1.2 Is there a different way/option to make this kind of URLs work ? Thanks	p8a	2017-02-13 16:36:00
2554	2017-02-13 11:06:30	Can you try setting http_user and http_pass spider attributes? There is [HTTPAuth middleware](https://doc.scrapy.org/en/latest/topics/downloader-middleware.html#scrapy.downloadermiddlewares.httpauth.HttpAuthMiddleware)	pawelmhm	2017-02-13 16:36:00
2554	2017-02-13 16:36:19	Setting http_user/http_pass fixed the problem	p8a	2017-02-13 16:36:00
2553	2017-02-10 14:27:29	<S_CODE_TOKEN> The previous snippet works fine on python 2, however the following error appears when running on python 3: <S_CODE_TOKEN> Am I missing something? Thanks!	elacuesta	2017-02-20 14:12:49
2553	2017-02-13 23:52:39	It appears to be a problem with your "with open('temp.csv', 'w') as f:" statement. The mode you are using does not properly write to the file in the way you need it. When I tested the line myself, I added 'b' to the mode for the open statement. Try the following: om scrapy.exporters import CsvItemExporter with open('temp.csv', 'wb') as f: exporter = CsvItemExporter(f) exporter.start_exporting() e…	TDominiqueWilliams	2017-02-20 14:12:49
2553	2017-02-14 09:28:27	I think this is working as intended; as @TDominiqueWilliams said, exporters expect files opened in binary mode.	kmike	2017-02-20 14:12:49
2553	2017-02-14 14:45:36	Example at https://doc.scrapy.org/en/latest/topics/exporters.html shows that the file should be opened in binary mode. But we don't document explicitly that `file` arguments should be opened in binary mode; this is what can be improved.	kmike	2017-02-20 14:12:49
2553	2017-02-14 14:45:56	Thanks, makes sense now :smile: I'll make a PR to mention this in the docs, if that's OK.	elacuesta	2017-02-20 14:12:49
2553	2017-02-14 14:47:11	That'd be awesome!	kmike	2017-02-20 14:12:49
2552	2017-02-09 11:24:35	I stumbled on some weird issue, spider got some invalid url, but instead of crashing loudly when trying to create scrapy.Request() with invalid url it just silently ignored this error. Sample to reproduce <S_CODE_TOKEN> this generates following output: <S_CODE_TOKEN> there is no information about trying to generate this Request with invalid_url, no stacktrace, no error info from middleware. Why?	pawelmhm
2552	2017-02-09 11:34:17	Disturning indeed. If you have an invalid URL in `start_urls`, scrapy will complain: <S_CODE_TOKEN> The `ValueError` exception is gobbled up somewhere around callbacks.	redapple
2552	2017-02-09 11:37:28	aha but it seems like there's something in this specific invalid url I've got there @redapple , because others are raising exception, e.g. <S_CODE_TOKEN> raises `ValueError: Missing scheme in request url: /aaaa/`	pawelmhm
2552	2017-02-09 11:39:55	I think this check https://github.com/scrapy/scrapy/blob/master/scrapy/http/request/__init__.py#L56 <S_CODE_TOKEN> is not good. Every request that contains ":" will pass through, e.g. <S_CODE_TOKEN>	pawelmhm
2552	2017-02-09 11:50:23	True, parsing/checking the URL for a scheme could be done earlier, before making it safe and escaping ajax fragments.	redapple
2552	2017-02-10 17:56:09	I think this could be solved by: <S_CODE_TOKEN> I'm not so sure since `urlsplit` is already called in `safe_url_string`. However, I did a very quick and simple test and the performance penalty of calling `urlsplit` over `':' not in self._url` seems barely noticeable when creating 1M requests: <S_CODE_TOKEN> What do you think?	elacuesta
2552	2017-02-16 00:16:52	@elacuesta urlsplit uses cache, it is likely that's the reason urlsplit is fast in your example.	kmike
2552	2017-02-16 02:05:55	Interesting, I didn't know that. I was worried about the performance penalty of calling `urlsplit` multiple times inside the `_set_url` method, maybe if it uses cache that would not be a problem, right?	elacuesta
2552	2017-02-21 17:08:16	@elacuesta , `urlsplit` in `Request._set_url` and `urlsplit` in `safe_url_string` may not operate on the same input since `safe_url_string` [converts the URL to Unicode](https://github.com/scrapy/w3lib/blob/f46b4c4140dfd0081d34327d91f496f7a221bed7/w3lib/url.py#L95) beforehand if it's not already. So you can also try with Unicode input and with bytes input if it makes a difference.	redapple
2551	2017-02-09 09:43:26	Fixes #2550	redapple	2017-02-09 13:16:50
2550	2017-02-09 05:37:27	![1](https://cloud.githubusercontent.com/assets/24528158/22770564/70c5459e-ee5f-11e6-92ac-8b97de0af0e1.jpg) In this example, I found out that I cannot crawl author name. After I checked, I figured out that the format of HTML of author in http://quotes.toscrape.com/tag/humor/ is different. We can see: ![3](https://cloud.githubusercontent.com/assets/24528158/22770616/c81f5334-ee5f-11e6-99af-d0633ea…	Youwei-Xiao	2017-02-09 13:16:50
2550	2017-02-09 09:06:11	Hi @Youwei-Xiao , thanks for reporting. ~~In fact, it's my mistake, I did not port https://github.com/scrapy/scrapy/pull/2313 correctly into "master" branch. There's one missing commit in https://github.com/scrapy/scrapy/pull/2346.~~ Let me fix that.	redapple	2017-02-09 13:16:50
2549	2017-02-09 00:16:51	I'm using ImagesPipeline and store images to S3 and see many log messages. <S_CODE_TOKEN> Scrapy log level INFO. any way to prevent to generate logs to console?	podolskyi	2017-02-09 10:26:00
2549	2017-02-09 10:18:25	I think you'll have to change the log level for that botocore/python-requests logger specifically, something that is touched on [in the logging docs](https://docs.scrapy.org/en/latest/topics/logging.html#advanced-customization). Something like this in an init of your crawl: <S_CODE_TOKEN>	redapple	2017-02-09 10:26:00
2549	2017-02-09 10:26:00	@redapple thanks. it works for me.	podolskyi	2017-02-09 10:26:00
2548	2017-02-08 19:26:47	~~It requires w3lib 0.17.0+, but I haven't bumped the requirement in this PR.~~	kmike	2017-02-20 14:09:50
2548	2017-02-15 21:15:21	# [Codecov](https://codecov.io/gh/scrapy/scrapy/pull/2548?src=pr&el=h1) Report > Merging [#2548](https://codecov.io/gh/scrapy/scrapy/pull/2548?src=pr&el=desc) into [master](https://codecov.io/gh/scrapy/scrapy/commit/afac3fd2c28ac5b16e7e3c95fca5acd1334f8c58?src=pr&el=desc) will **increase** coverage by `<.01%`. > The diff coverage is `100%`. <S_CODE_TOKEN> | [Impacted Files](https://codecov.io/gh/…	codecov-io	2017-02-20 14:09:50
2548	2017-02-15 21:16:06	Rebased on top of #2559.	kmike	2017-02-20 14:09:50
2547	2017-02-08 12:16:08	I thought this fixes #838, but after re-reading the issue it was not only about link extractors :) But LinkExtractors should be fixed anyways, because html5 rules are clear. See also: https://github.com/scrapy/scrapy/issues/1614, https://github.com/scrapy/scrapy/pull/1021, https://github.com/scrapy/scrapy/pull/1603. This PR conflicts with https://github.com/scrapy/scrapy/pull/2537 - when one of t…	kmike	2017-02-20 14:08:33
2547	2017-02-08 12:50:47	# [Codecov](https://codecov.io/gh/scrapy/scrapy/pull/2547?src=pr&el=h1) Report > Merging [#2547](https://codecov.io/gh/scrapy/scrapy/pull/2547?src=pr&el=desc) into [master](https://codecov.io/gh/scrapy/scrapy/commit/afac3fd2c28ac5b16e7e3c95fca5acd1334f8c58?src=pr&el=desc) will **decrease** coverage by `-0.06%`. > The diff coverage is `84.21%`. <S_CODE_TOKEN> | [Impacted Files](https://codecov.io/…	codecov-io	2017-02-20 14:08:33
2546	2017-02-08 12:10:13	Follow up to https://github.com/scrapy/scrapy/pull/2533 Quite a few Scrapy users are also Python-newbies (and that's great!), and using `yield` in callbacks (and generators in general) can be something odd at first. It would be great to explain different callback patterns: - for single object "returns" - for multi-item or multi-request "returns" - for mixing items and requests (and why/when `retu…	redapple
2546	2017-02-09 16:34:38	Hi @redapple I'd like to work on this issue. I'm new to scrapy so I don't know the workflow i.e. whether we need to be assigned first or we can submit the PR straightaway :)	satwikkansal
2546	2017-02-10 17:51:05	hi @satwikkansal , no we do not usually assign issues to people. It's fine to comment here that you are working on the issue (and if you can add notes along the way when you think you can submit your PR, or if you get stuck, if it's taking longer than expected, so that someone can take over if needed)	redapple
2545	2017-02-08 07:38:11	mitmproxy is ported to Python 3 (in fact, it is now Python3-only), so it'd be nice to enable test_proxy_connect.py in Python 3.	kmike
2545	2017-02-10 14:45:12	Hey, i am new to open source, this is the first issue i would work on (hopefully). Is this a beginner level issue? If so, i would like to start working on it. Kindly guide me.	ShivramIITG
2545	2017-02-11 02:01:21	Me too, I am new and want to contribute this open source.. Could you recommend some beginner level issue?	kai3n
2545	2017-02-14 09:34:07	Hey @ShivramIITG and @kai3n! Yes, I think this is a good isses for a beginner. It is not a super-easy issue, but it is clear what the end result should be. I think to work on it one have to 1. figure out how to run Scrapy tests (the whole testing suite and individual tests); 2. check that test_proxy_connect.py tests pass in Python 2; 3. enable them in Python 3 (remove a line from py3-ignores.txt)…	kmike
2545	2017-02-18 14:30:23	@kmike I ran the whole test for both python2 and python3. For `python2`, only `test_proxy_connect.py` ran (among the proxy ones) while no proxy tests for `python3`. But I, currently, am using a proxy network.Does it affect the test?	Parth-Vader
2545	2017-02-18 14:44:40	Doing `sudo tox -e py35 -- tests/test_proxy_connect.py` gave the error : `ImportError: No module named 'libmproxy'` And seeing this [Move to Python 3](https://github.com/mitmproxy/mitmproxy/issues/326), I believe it hasn't been moved to python 3. EDIT: Doing the above for python2 gave `py27: commands succeeded congratulations :)`. So,for python3, we need to either change `libmproxy` settings or f…	Parth-Vader
2545	2017-02-21 04:18:33	ping @kmike What has to be done next?	Parth-Vader
2545	2017-02-21 08:00:13	Hey @Parth-Vader, The ticket you linked to says that mitmproxy is moved to Python 3 (but Python 2 support is dropped). Sowe need a new version of mitmproxy in Python 3 environments and old version of mitmproxy in Python 2 environments,	kmike
2545	2017-02-21 10:04:19	@kmike Alright, I will take it. What is the workflow? Should I make a new branch and then send a PR?	Parth-Vader
2545	2017-02-21 10:13:32	@Parth-Vader thanks! Yes, creating a new branch and sending a PR is the way to go.	kmike
2545	2017-02-23 16:40:05	Ping @kmike Progress till now :- - Python 3 support from `mitmproxy` starts from version 0.18.1. - The library `libmproxy` has changed to `mitproxy` from versions 0.16 and so have `libmproxy.controller` and `libmproxy.proxy`. - I am successful in running the `test_proxy_connect.py` for python3, although all the 6 tests fail for it. The tests fail since `libmproxy` has been changed and `controller…	Parth-Vader
2544	2017-02-07 17:32:50	A follow-up to #1887.	kmike	2017-02-08 11:59:45
2544	2017-02-08 11:46:51	Great @kmike !	redapple	2017-02-08 11:59:45
2544	2017-02-08 22:50:34	Wow, it's really nice to see someone going thru and making changes like this that don't provide "incredible new feature!" to the release notes but make the code tighter, lighter and cleaner.	stav	2017-02-08 11:59:45
2543	2017-02-07 13:26:26	What do you think about providing retry counts in scrapy stats? ~~This PR is not backwards compatible for anyone who used `RetryMiddleware.__init__` directly.~~	kmike	2017-02-27 16:03:36
2543	2017-02-07 13:46:47	# [Codecov](https://codecov.io/gh/scrapy/scrapy/pull/2543?src=pr&el=h1) Report > Merging [#2543](https://codecov.io/gh/scrapy/scrapy/pull/2543?src=pr&el=desc) into [master](https://codecov.io/gh/scrapy/scrapy/commit/afac3fd2c28ac5b16e7e3c95fca5acd1334f8c58?src=pr&el=desc) will **increase** coverage by `0.02%`. > The diff coverage is `100%`. <S_CODE_TOKEN> | [Impacted Files](https://codecov.io/gh/…	codecov-io	2017-02-27 16:03:36
2543	2017-02-08 08:36:42	@redapple I tried running scrapy with this patch on a crawl, and having per-error stats look useful indeed.	kmike	2017-02-27 16:03:36
2543	2017-02-08 11:28:29	Cool. Do you have sample logs to share showing how it looks?	redapple	2017-02-27 16:03:36
2543	2017-02-08 13:23:53	In my case the log is a bit unusual because most times exceptions are handled by another middleware before they get to standard retry middleware, so there is not a lot of duplication: <S_CODE_TOKEN>	kmike	2017-02-27 16:03:36
2543	2017-02-14 17:45:34	I've searched our internal codebase and there are several examples of RetryMiddleware subclasses with `__init__` method overridden.	kmike	2017-02-27 16:03:36
2543	2017-02-27 16:03:02	Merging it, given that https://github.com/scrapy/scrapy/pull/2566 implementation is the same and I had @redapple's +1 for the previous backwards incompatible version.	kmike	2017-02-27 16:03:36
2542	2017-02-07 13:19:12	`isinstance(response, HtmlResponse)` condition is already checked above; this is also visible in branch coverage [report](https://codecov.io/gh/scrapy/scrapy/src/3b8e6d4d820bf69ed3ad2e4d57eb6ca386323a5f/scrapy/downloadermiddlewares/redirect.py).	kmike	2017-02-07 19:57:22
2541	2017-02-07 07:55:49	# Software version `Scrapy 1.3.0`, `Python 2.7.13`, `lxml==3.7.2` # Summary when I use scrapy shell test [this page](http://www.finishline.com/store/browse/gadgets/productLookupXML.jsp?productId=prod1120206), I found that use `response.xpath('//description/*')` can not get the right content. xml source at [gist](https://gist.github.com/light4/812c089409a169e58c0a8d4310fd97a7) # Test steps <S_CODE…	light4	2017-02-13 10:24:33
2541	2017-02-07 10:39:24	The xml contains an error: on line 44 missing a `</li>` tag.	light4	2017-02-13 10:24:33
2541	2017-02-07 11:21:38	Indeed. Scrapy uses different parsers for XML and HTML responses. And if you use `lxml.etree.fromstring()` -- the default parser to use for XML -- it will complain: <S_CODE_TOKEN>	redapple	2017-02-13 10:24:33
2541	2017-02-07 11:28:16	I just use this for a quick and dirty hack. <S_CODE_TOKEN>	light4	2017-02-13 10:24:33
2541	2017-02-07 12:19:10	@light4 , you can even use this simpler pattern: <S_CODE_TOKEN>	redapple	2017-02-13 10:24:33
2541	2017-02-07 13:01:26	Thanks. That's better.	light4	2017-02-13 10:24:33
2540	2017-02-07 01:07:54	A proposed fix for https://github.com/scrapy/scrapy/issues/1940. TODO: * [x] tests * [x] docs * [x] Response.follow * [x] default encoding is response encoding, not utf8 - is it OK for auto-detected encodings ~~(which is cp1252 by default for responses without headers/meta tags)~~?	kmike	2017-02-20 14:21:21
2540	2017-02-08 19:43:09	# [Codecov](https://codecov.io/gh/scrapy/scrapy/pull/2540?src=pr&el=h1) Report > Merging [#2540](https://codecov.io/gh/scrapy/scrapy/pull/2540?src=pr&el=desc) into [master](https://codecov.io/gh/scrapy/scrapy/commit/afac3fd2c28ac5b16e7e3c95fca5acd1334f8c58?src=pr&el=desc) will **decrease** coverage by `-0.01%`. > The diff coverage is `85.71%`. <S_CODE_TOKEN> | [Impacted Files](https://codecov.io/…	codecov-io	2017-02-20 14:21:21
2539	2017-02-06 22:37:33	Fixes GH-2187. This change is backwards-incompatible; it is not only about stats. For example, someone may have `MEMUSAGE_LIMIT_MB=...` in settings.py and rely on MEMUSAGE_ENABLED=1 passed as a command line argument to enforce the limit. We shouldn't do this change in 1.3 release cycle.	kmike	2017-02-20 14:18:05
2538	2017-02-06 21:57:12	Just a minor cleanup.	kmike	2017-02-08 11:58:42
2537	2017-02-06 21:06:55	A fix for #1941 and #1982. TODO: * [x] fix deprecated link extractors	kmike	2017-03-02 21:53:37
2537	2017-02-06 22:13:29	# [Codecov](https://codecov.io/gh/scrapy/scrapy/pull/2537?src=pr&el=h1) Report > Merging [#2537](https://codecov.io/gh/scrapy/scrapy/pull/2537?src=pr&el=desc) into [master](https://codecov.io/gh/scrapy/scrapy/commit/93e449f1f6354289142b8f8079c495b4633b576f?src=pr&el=desc) will **decrease** coverage by `-0.31%`. > The diff coverage is `100%`. <S_CODE_TOKEN> | [Impacted Files](https://codecov.io/gh…	codecov-io	2017-03-02 21:53:37
2537	2017-02-07 13:18:53	What release would you expect this in?	redapple	2017-03-02 21:53:37
2537	2017-02-07 13:23:01	@redapple I don't know.. This is a a bug fix, but it is also a big change (e.g. fragments are preserved by default now). Waiting until 1.4 sounds fine to me.	kmike	2017-03-02 21:53:37
2537	2017-02-20 14:10:17	needs rebase since https://github.com/scrapy/scrapy/pull/2547 is merged	dangra	2017-03-02 21:53:37
2537	2017-02-20 14:22:22	Should this be marked as backwards-incompatible?	redapple	2017-03-02 21:53:37
2537	2017-02-20 14:38:16	@redapple right, e.g. fragments are no longer stripped.	kmike	2017-03-02 21:53:37
2537	2017-02-20 19:21:43	Rebased.	kmike	2017-03-02 21:53:37
2536	2017-02-06 17:04:45		redapple	2017-02-08 15:47:10
2536	2017-02-08 14:55:35	# [Codecov](https://codecov.io/gh/scrapy/scrapy/pull/2536?src=pr&el=h1) Report > Merging [#2536](https://codecov.io/gh/scrapy/scrapy/pull/2536?src=pr&el=desc) into [master](https://codecov.io/gh/scrapy/scrapy/commit/d205206aaad0c19c3e46fa7eeebaf98c02231a00?src=pr&el=desc) will **not impact** coverage. <S_CODE_TOKEN> ------ [Continue to review full report at Codecov](https://codecov.io/gh/scrapy/s…	codecov-io	2017-02-08 15:47:10
2535	2017-02-06 10:43:04	brotli encoding is used by multiple websites, e.g. amazon started to use it recently. Support in Scrapy is added via python library brotlipy https://github.com/python-hyper/brotlipy/	pawelmhm	2017-02-20 14:04:55
2535	2017-02-06 10:51:49	Does the library require anything special/additional to get installed properly? Maybe importing brotlipy can be tested at inittime/runtime and support for `br` only advertized in headers if succesful?	redapple	2017-02-20 14:04:55
2535	2017-02-06 11:15:12	> Does the library require anything special/additional to get installed properly? I didnt have to install anything, but it seems like some environments are failing to install, so most likely some systems are missing required libraries. Testing for support at runtime may be much safer yes, I'll add that @redapple	pawelmhm	2017-02-20 14:04:55
2535	2017-02-06 11:19:16	# [Codecov](https://codecov.io/gh/scrapy/scrapy/pull/2535?src=pr&el=h1) Report > Merging [#2535](https://codecov.io/gh/scrapy/scrapy/pull/2535?src=pr&el=desc) into [master](https://codecov.io/gh/scrapy/scrapy/commit/3b8e6d4d820bf69ed3ad2e4d57eb6ca386323a5f?src=pr&el=desc) will **increase** coverage by `-0.01%`. <S_CODE_TOKEN> | [Impacted Files](https://codecov.io/gh/scrapy/scrapy/pull/2535?src=pr…	codecov-io	2017-02-20 14:04:55
2535	2017-02-06 14:24:22	@pawelmhm , I do not see brotlipy being installed for Python 3.x tests on Travis.	redapple	2017-02-20 14:04:55
2535	2017-02-06 14:45:56	@redapple sorry missed that updated in af802bad14f833178bc4e	pawelmhm	2017-02-20 14:04:55
2535	2017-02-06 22:51:26	The PR looks good, besides a couple of minor points 👍 A nice feature. Have you compared gzip and brotli for amazon? How's the download size and CPU usage?	kmike	2017-02-20 14:04:55
2535	2017-02-07 09:25:30	@kmike re performance there are good benchmarks and charts here: https://quixdb.github.io/squash-benchmark/#ratio-vs-compression	pawelmhm	2017-02-20 14:04:55
2535	2017-02-07 11:27:05	@pawelmhm I was more worried about Python wrappers speed	kmike	2017-02-20 14:04:55
2534	2017-02-06 05:04:19	fix typo	shio-phys	2017-02-06 08:05:47
2534	2017-02-06 08:05:51	Thanks!	kmike	2017-02-06 08:05:47
2533	2017-02-05 04:12:10	In my project I found that `return` made the spider terminate early, while `yield` worked as intended. `yield` is also used throughout other examples of the `parse` function in the documentation, so even if functionality is similar, using `yield` in this example improves consistency.	djrobust	2017-02-08 12:02:51
2533	2017-02-05 04:28:30	# [Codecov](https://codecov.io/gh/scrapy/scrapy/pull/2533?src=pr&el=h1) Report > Merging [#2533](https://codecov.io/gh/scrapy/scrapy/pull/2533?src=pr&el=desc) into [master](https://codecov.io/gh/scrapy/scrapy/commit/3b8e6d4d820bf69ed3ad2e4d57eb6ca386323a5f?src=pr&el=desc) will **increase** coverage by `-0.05%`. <S_CODE_TOKEN> | [Impacted Files](https://codecov.io/gh/scrapy/scrapy/pull/2533?src=pr…	codecov-io	2017-02-08 12:02:51
2533	2017-02-06 08:08:37	I think this change is fine.	kmike	2017-02-08 12:02:51
2532	2017-02-03 22:37:26	this handles the case when an export feed uri points to an existing csv file, which would otherwise contain repeated header lines. and hardly any of them on top.	funkyfuture
2532	2017-02-07 11:13:00	good point. you mean an option in the settings module (`FEED_OPTIONS`)? that certainly would be a solution, but that should imply to implement a generic way to supply exporter specific, and more or less arbritray, options. which is imo an overkill to solve that particular issue. thus i'd prefer to just catch the exception from the `io` module and proceed.	funkyfuture
2532	2017-02-08 18:34:51	@funkyfuture I was thinking about a single `FEED_EXPORT_WRITE_HEADER` option just to enable/disable csv header, nothing generic.	kmike
2531	2017-02-03 19:05:38		Lukas0907	2017-02-06 08:09:36
2531	2017-02-06 08:09:41	Thanks!	kmike	2017-02-06 08:09:36
2530	2017-02-03 13:40:44	Fixes #2526 At first I implemented this using [`w3lib.http.basic_auth_header`](http://w3lib.readthedocs.io/en/latest/w3lib.html#w3lib.http.basic_auth_header) but then I realized that would ignore the [`HTTPPROXY_AUTH_ENCODING`](https://scrapy.readthedocs.io/en/latest/topics/downloader-middleware.html#httpproxy-auth-encoding) setting. Would it make sense to add an `encoding` parameter to `w3lib.ht…	elacuesta	2017-02-14 14:58:40
2530	2017-02-03 16:03:00	I fixed something that was making the build fail, please check it again @redapple	elacuesta	2017-02-14 14:58:40
2530	2017-02-03 16:05:54	Regarding tests, I believe you can copy and adapt https://github.com/scrapy/scrapy/blob/master/tests/test_downloadermiddleware_httpproxy.py#L50 and the subsequent ones (i.e. instead of setting proxy as an envvar, set `"proxy"` meta on the request and check Proxy-Auth header value)	redapple	2017-02-14 14:58:40
2530	2017-02-04 15:49:52	Oh right, I was thinking about actually performing the requests, but I see now that checking the headers should be enough. Thanks Paul, I'll add tests similar to those 👍	elacuesta	2017-02-14 14:58:40
2530	2017-02-06 14:12:17	# [Codecov](https://codecov.io/gh/scrapy/scrapy/pull/2530?src=pr&el=h1) Report > Merging [#2530](https://codecov.io/gh/scrapy/scrapy/pull/2530?src=pr&el=desc) into [master](https://codecov.io/gh/scrapy/scrapy/commit/7dd7646e6563798d408b8062059e826f08256b39?src=pr&el=desc) will **increase** coverage by `0.02%`. > The diff coverage is `100%`. <S_CODE_TOKEN> | [Impacted Files](https://codecov.io/gh/…	codecov-io	2017-02-14 14:58:40
2530	2017-02-06 14:17:29	Hi @redapple, I included some tests. I still have one doubt though. Should scrapy skip proxies based on `no_proxy` env var even for proxies set on `request.meta`? I think users would expect that explicitly setting a proxy in `meta` would override `no_proxy`, but I would like your opinion on this. Thank you!	elacuesta	2017-02-14 14:58:40
2530	2017-02-06 14:21:54	I would say that a valid `"proxy"` in `Request.meta` takes precedence over env vars. Documentation probably needs updating/clarifying regarding this.	redapple	2017-02-14 14:58:40
2530	2017-02-06 14:59:08	Thanks, I added a few lines to the docs explaining that, please check. Another question, if you don't mind: [this code](https://github.com/scrapy/scrapy/blob/master/scrapy/downloadermiddlewares/httpproxy.py#L23-L24) raises `NotConfigured` if there are no proxies set on `http_proxy`/`https_proxy` env vars, effectively disabling the middleware even for requests with `meta['proxy']`. Should we chang…	elacuesta	2017-02-14 14:58:40
2530	2017-02-06 15:05:18	Oh, nice catch. Indeed, checking "proxy" meta would require to have the middleware enabled all the time. I don't mind as long as the "no-proxy set -> skip" case is fast enough.	redapple	2017-02-14 14:58:40
2530	2017-02-06 15:08:06	Another option could be to have an extra setting like `HTTPPROXY_CHECK_REQUEST_META` of some sort, but I am not sure I like it.	redapple	2017-02-14 14:58:40
2530	2017-02-06 15:27:56	<S_CODE_TOKEN> after `if 'proxy' in request.meta` in the middleware's `process_request` would skip the processing after only two simple checks. I don't think that would have much performance penalty, what do you think?	elacuesta	2017-02-14 14:58:40
2530	2017-02-06 15:35:17	`elif not self.proxies` would leave early enough, indeed.	redapple	2017-02-14 14:58:40
2530	2017-02-06 15:43:03	~What about a setting (like `HTTPPROXY_ENABLED`), allowing to completely disable the middleware? Not sure what should be the default value, though.~ `HTTPPROXY_ENABLED` setting added, please review again @redapple	elacuesta	2017-02-14 14:58:40
2530	2017-02-14 09:48:23	Looks good 👍	kmike	2017-02-14 14:58:40
2530	2017-02-14 14:58:46	Thanks @elacuesta!	kmike	2017-02-14 14:58:40
2529	2017-02-02 17:01:36	Backporting #2496 into 1.2 branch	redapple	2017-02-02 21:30:13
2529	2017-02-02 17:18:22	# [Codecov](https://codecov.io/gh/scrapy/scrapy/pull/2529?src=pr&el=h1) Report > Merging [#2529](https://codecov.io/gh/scrapy/scrapy/pull/2529?src=pr&el=desc) into [1.2](https://codecov.io/gh/scrapy/scrapy/commit/f3d599532943ebf6a4639e9e99781c2f51cd24c5?src=pr&el=desc) will **increase** coverage by `0.02%`. <S_CODE_TOKEN> | [Impacted Files](https://codecov.io/gh/scrapy/scrapy/pull/2529?src=pr&el=…	codecov-io	2017-02-02 21:30:13
2528	2017-02-02 16:55:59	Follow up on #2462 and #2521	redapple	2017-02-02 21:43:47
2528	2017-02-02 17:08:30	# [Codecov](https://codecov.io/gh/scrapy/scrapy/pull/2528?src=pr&el=h1) Report > Merging [#2528](https://codecov.io/gh/scrapy/scrapy/pull/2528?src=pr&el=desc) into [master](https://codecov.io/gh/scrapy/scrapy/commit/c305c46254e773be374218c95862bb497383aa25?src=pr&el=desc) will **not impact** coverage. <S_CODE_TOKEN> ------ [Continue to review full report at Codecov](https://codecov.io/gh/scrapy/s…	codecov-io	2017-02-02 21:43:47
2528	2017-02-02 21:43:39	Thanks @redapple, @dangra and @glyph!	kmike	2017-02-02 21:43:47
2527	2017-02-02 14:14:18	Below are sample results from `scrapy shell`: <S_CODE_TOKEN> from which you could see that Scrapy sent a new GET request after having received 302 from a POST request. [RFC 2616 says](https://www.w3.org/Protocols/rfc2616/rfc2616-sec10.html#sec10.3.3): > Note: RFC 1945 and RFC 2068 specify that the client is not allowed to change the method on the redirected request. However, most existing user ag…	starrify	2017-02-02 14:40:29
2527	2017-02-02 14:24:35	It looks like wget does the same as scrapy: `wget --method=POST http://httpbin.org/status/302` triggers this on the wire: <S_CODE_TOKEN>	redapple	2017-02-02 14:40:29
2527	2017-02-02 14:36:34	[RFC7231](http://httpwg.org/specs/rfc7231.html) seems to be describing what Scrapy does here: <S_CODE_TOKEN>	redapple	2017-02-02 14:40:29
2527	2017-02-02 14:40:29	Thank you @redapple for the explanation! :D	starrify	2017-02-02 14:40:29
2526	2017-02-02 13:48:36	Code `yield Request(link, meta={'proxy': 'http://user:password@ip:port’})` ignores user:password. Problem is solved by using header "Proxy-Authorization" with base64, but it is better to implement it inside Scrapy.	vezunch1k	2017-02-14 14:58:40
2526	2017-02-02 14:11:13	Thanks @vezunch1k for reporting. I can indeed reproduce this. `HttpProxyMiddleware` does not touch outgoing requests if they have the "proxy" key set in meta dict. Especially, it does not update headers for `Proxy-Authorization`. And Scrapy's downloader `Agent` only uses the "host" part of the proxy URL, and ignores credentials that may be there, assuming `Proxy-Authorization` is already there if…	redapple	2017-02-14 14:58:40
2525	2017-02-01 17:45:32	LevelDB was missing in https://doc.scrapy.org/en/latest/topics/downloader-middleware.html#module-scrapy.downloadermiddlewares.httpcache	kmike	2017-02-02 12:22:24
2525	2017-02-01 17:57:33	# [Codecov](https://codecov.io/gh/scrapy/scrapy/pull/2525?src=pr&el=h1) Report > Merging [#2525](https://codecov.io/gh/scrapy/scrapy/pull/2525?src=pr&el=desc) into [master](https://codecov.io/gh/scrapy/scrapy/commit/4ca191eaf22eceffb75da77f9e24d5f3e87665be?src=pr&el=desc) will **not impact** coverage. <S_CODE_TOKEN> ------ [Continue to review full report at Codecov](https://codecov.io/gh/scrapy/s…	codecov-io	2017-02-02 12:22:24
2524	2017-02-01 08:51:00	Hello, I followed https://doc.scrapy.org/en/latest/topics/commands.html#custom-project-commands to add my custom command. I've set `COMMANDS_MODULE=linkedin_scraper.commands`. Unfortunately no new commands are present in `scrapy -h` output nor in `scrapy commands`. I've done some debugging and it seems that in [_get_commands_dict](https://github.com/scrapy/scrapy/blob/master/scrapy/cmdline.py#L44…	nihn	2017-02-01 18:28:40
2524	2017-02-01 13:01:37	hello @nihn , > I've set COMMANDS_MODULE=linkedin_scraper.commands where are you setting this? in `settings.py`? > in _get_commands_dict function custom settings are not available yet what do you mean by _custom settings_?	redapple	2017-02-01 18:28:40
2524	2017-02-01 13:21:59	Here's an example of a very dumb "hello" command: <S_CODE_TOKEN> Here's my file structure, on top of a basic project: <S_CODE_TOKEN> <S_CODE_TOKEN> with `COMMANDS_MODULE = 'customcmd.commands'` in my `settings.py` file This is what I get: <S_CODE_TOKEN>	redapple	2017-02-01 18:28:40
2524	2017-02-01 18:28:39	@redapple thanks for your reply. Something must be wrong with my environment because if I launch it in Docker container (with mounted project root directory) command is visible.	nihn	2017-02-01 18:28:40
2523	2017-02-01 03:58:13	Can we use Feed exporter for S3 to store the items in an s3 compatible service, like [Minio](https://www.minio.io/) or [Riak CS](https://github.com/basho/riak_cs)? I tried setting the `FEED_URI` to my local instance of minio `http://192.168.1.111:9000/minio/mybucket/%(name)s.json` but scrapy complains that "Unknown feed storage shceme: http". If I try changing it to `s3://192.168.1.111:9000/minio…	drozzy	2017-02-01 06:14:53
2523	2017-02-01 04:07:40	Unfortunately, this isn't possible since 'Scrapy` uses the `boto` as the S3 client library. However, I can see this being a really nice feature to add on.	IAlwaysBeCoding	2017-02-01 06:14:53
2523	2017-02-01 04:19:50	Yeah, I figured. Bugging boto guys to make it happen now. Can I write a custom exporter? Would that be hard to do?	drozzy	2017-02-01 06:14:53
2523	2017-02-01 06:14:53	Solved, by writing my own item exporter, and item pipeline as per the docs: https://doc.scrapy.org/en/latest/topics/exporters.html Used the minio client to push events to s3 service directly. Works great. If anyone is interested, the source is here: https://bitbucket.org/drozdyuk/scrapy_quotes	drozzy	2017-02-01 06:14:53
2522	2017-01-31 16:39:19	in callback, state work well.	yanpeipan	2017-01-31 17:23:55
2522	2017-01-31 17:23:55	~~~ def start_requests(self): yield self.make_requests_from_url(self.URL_HOT.format(start=self.state.get('start', 0))) def make_requests_from_url(self, url): return Request( url=url, callback=self.parseHotUserList, ) ~~~	yanpeipan	2017-01-31 17:23:55
2521	2017-01-31 11:55:09		redapple	2017-02-08 11:22:43
2521	2017-01-31 11:55:11	# [Codecov](https://codecov.io/gh/scrapy/scrapy/pull/2521?src=pr&el=h1) Report > Merging [#2521](https://codecov.io/gh/scrapy/scrapy/pull/2521?src=pr&el=desc) into [master](https://codecov.io/gh/scrapy/scrapy/commit/4ca191eaf22eceffb75da77f9e24d5f3e87665be?src=pr&el=desc) will **increase** coverage by `-0.49%`. <S_CODE_TOKEN> | [Impacted Files](https://codecov.io/gh/scrapy/scrapy/pull/2521?src=pr…	codecov-io	2017-02-08 11:22:43
2521	2017-01-31 17:20:49	As per https://www.rfc-editor.org/rfc/rfc2606.txt, you should use `.invalid` for names that should explicitly not be resolvable.	glyph	2017-02-08 11:22:43
2521	2017-01-31 17:25:35	Nice! thanks @glyph	redapple	2017-02-08 11:22:43
2521	2017-02-08 11:22:43	Patches for Twisted 17 have been merged.	redapple	2017-02-08 11:22:43
2520	2017-01-30 21:17:51	I created some Scrapy crawler with Selenium to paginate the Google Reviews window. My code works well on my machine (Mac OS) but when I send to my Linux AWS instance the behavior of pagination is not the same. I guess that scrapy are missing the ajax requests of each pagination. The pagination loads in a intermitted way, loading some pages but not all like in my machine. Do you guys have any idea…	lavorato	2017-01-30 22:40:47
2520	2017-01-30 22:40:47	Hey @lavorato, There can be a lot of reasons it happens: a different IP address (website could be blocking AWS), different software versions, etc. Either way, stackoverflow is a better place to debug such issues; we are using this issue tracker to track Scrapy bugs and feature requests, and it doesn't look like a Scrapy bug - it looks more like a site-specific scraping problem, with Selenium adde…	kmike	2017-01-30 22:40:47
2519	2017-01-30 15:34:35	Revisiting https://github.com/scrapy/scrapy/pull/743 Fixes https://github.com/scrapy/scrapy/issues/2517	redapple	2017-02-02 16:15:25
2519	2017-02-02 16:15:21	Merging it as per https://github.com/scrapy/scrapy/pull/743#issuecomment-276078468 :) Thanks @redapple!	kmike	2017-02-02 16:15:25
2518	2017-01-30 12:31:43	I have this simple spider, when I call `scrapy crawl dataspider` it works fine and prints the item in the output : import json from scrapy.spiders import Spider class dataspider(Spider): name='dataspider' start_urls=('https://www.google.com/finance/match?matchtype=matchall&ei=UVlPWNmDEYm_U7SqgvAH&q=AAPL',) def parse(self, response): j=json.loads( response.body.decode('utf-8') ) yield j['matches']…	fausterjames	2017-03-06 16:12:29
2518	2017-01-30 12:38:58	Do you have any idea where the first exception came from (`TypeError: A logger name must be a string`)? It looks like Python thinks YourSpider.name is not a string.	kmike	2017-03-06 16:12:29
2518	2017-01-30 13:08:09	@kmike I noticed that too but I don't know where it comes from. I was able to circumvent the problem by generating a new project. I don't know why but scrapy tends to become buggy when a project holds mutliple spiders. For instance in one project one spider had an `import` problem (library not found) and I wasn't able to run any other spider beacuse of it. One also have to use `scrapy genspider`a…	fausterjames	2017-03-06 16:12:29
2518	2017-01-31 02:35:29	> scrapy tends to become buggy when a project holds mutliple spiders. > One also have to use scrapy genspiderafter generating a project because when I copy a spider from another project without using genspider it can't find the spider. I must completely disagree. I have a project with dozens spiders and I haven't used `genspider` one single time. Everything works just fine.	djunzu	2017-03-06 16:12:29
2518	2017-02-22 12:01:45	I believe we can close this. Although I don't know why getting the spider logger failed because of the spider name (1st exception), the (repeating) 2nd exception is expected as the feed exporter did not initialize properly [in open_spider](https://github.com/scrapy/scrapy/blob/d8672689761f0bb6c0550a841f35534265e87fee/scrapy/extensions/feedexport.py#L187) and `slot` was not set. There's room for i…	redapple	2017-03-06 16:12:29
2518	2017-03-06 16:12:29	That last comment I had is probably already covered by https://github.com/scrapy/scrapy/issues/2089	redapple	2017-03-06 16:12:29
2517	2017-01-28 22:31:02	When I try to run my crawler from the command line with the command: `scrapy crawl -sROBOTSTXT_OBEY=True mycrawler` Then I get the following error message: `2017-01-29 00:24:24 [scrapy] INFO: Scrapy 1.2.1 started (bot: crawler) 2017-01-29 00:24:24 [scrapy] INFO: Overridden settings: {'NEWSPIDER_MODULE': 'crawler.spiders', 'ROBOTSTXT_OBEY': 'True', 'SPIDER_MODULES': ['crawler.spiders'], 'BOT_NAME'…	pokkie	2017-01-30 09:02:09
2517	2017-01-29 12:39:57	This is expected; see https://github.com/scrapy/scrapy/pull/743	kmike	2017-01-30 09:02:09
2517	2017-01-30 09:02:09	Thanks, I have added my comments to #743	pokkie	2017-01-30 09:02:09
2517	2017-01-30 12:23:08	Thanks @pokkie!	kmike	2017-01-30 09:02:09
2516	2017-01-27 18:19:33	If an output processor requires a value and a field has no data, doing `get_output_value` will raise an exception whereas `load_item` doesn't. I expected `get_output_value` to return `None` in this case.	andrewbaxter
2516	2017-01-28 02:19:20	`load_item` doesn't even return the field name on fields that it can't parsed(or there is no data), which in my opinion is kinda bad as sometimes it is better to have a default value for fields that are not found. The only 2 times `get_output_value` raises an error are : * There is some kind of Exception on the output_processor for the specific field name * The field name does not contain inside …	IAlwaysBeCoding
2515	2017-01-27 16:51:03	From the python doc: https://docs.python.org/3/library/os.path.html#os.path.exists > Return True if path refers to an existing path or an open file descriptor. Returns False for broken symbolic links. On some platforms, this function may return False if permission is not granted to execute os.stat() on the requested file, even if the path physically exists. I recently restored a backup of my cach…	Digenis
2515	2017-01-27 17:51:02	# [Codecov](https://codecov.io/gh/scrapy/scrapy/pull/2515?src=pr&el=h1) Report > Merging [#2515](https://codecov.io/gh/scrapy/scrapy/pull/2515?src=pr&el=desc) into [master](https://codecov.io/gh/scrapy/scrapy/commit/4ca191eaf22eceffb75da77f9e24d5f3e87665be?src=pr&el=desc) will **increase** coverage by `-0.02%`. <S_CODE_TOKEN> | [Impacted Files](https://codecov.io/gh/scrapy/scrapy/pull/2515?src=pr…	codecov-io
2515	2017-02-01 13:23:37	Needs tests?	Digenis
2515	2017-02-01 13:29:10	Would be great @Digenis. Would it make sense?	redapple
2515	2017-02-01 15:25:22	I think it would make sense only if we decided to define a behaviour for specific exceptions (and their errnos, where applicable). Currently, there seems to be no such plan.	Digenis
2515	2017-02-08 17:43:15	Could a test be added mocking a non-ENOENT exception to check if it's indeed not silenced? And what happens for the crawl itself, does it continue (showing the exception) or does it stop the engine?	redapple
2515	2017-02-08 20:08:12	It continues, since the exception is in the extension. I'll try to add the test this week.	Digenis
2514	2017-01-27 00:33:56	Well, I meet some problems, but I don't know how to solve it. It seems that there are something wrong with my request url from the scrapy cmd callback <S_CODE_TOKEN> my start url is <S_CODE_TOKEN> But i have checked the spider from many times, and still don't know how to solve this I used the selenium + PhantomJS as the middleware, codes below are my spider's code,could you help me? IPSpider.py <…	yutiansut	2017-01-27 12:07:20
2514	2017-01-27 00:37:46	this is my project screenshot any way ![qq 20170127083710](https://cloud.githubusercontent.com/assets/11537812/22356381/dd94b450-e46b-11e6-8621-fc7eb2e4a293.png)	yutiansut	2017-01-27 12:07:20
2514	2017-01-27 12:07:20	Hey @yutiansut, `start_ulrs` must be a list, not a string. We're using Scrapy issue tracker to track Scrapy issues and feature requests. For support questions there are better channels - we're using http://stackoverflow.com/ (use 'scrapy' tag)	kmike	2017-01-27 12:07:20
2513	2017-01-25 08:07:51	> 2017-01-19 14:41:21 [twisted] CRITICAL: Unhandled Error > Traceback (most recent call last): > Failure: twisted.internet.error.ConnectionDone: Connection was closed cleanly. This is error, I check my code, and I think the error that from scrapy scrapy version:1.30 os:centos7.0 python version: 2.7.11	whwq2012
2513	2017-01-25 10:25:11	@whwq2012 , thanks for reporting. In fact, this error is raised at Twisted HTTP state machine level. I've seen this happen when the webservers do not send as many bytes as they should ([this is a recent example](https://github.com/scrapy/scrapy/pull/2493#issuecomment-272294062)) Does it happen with the same website(s) all the time? If yes, would you mind sharing some of the URL for which you see …	redapple
2513	2017-01-25 10:42:39	@redapple 1、There is the only bug in log, and it repeat 268 times. 2、The error happen when my spider have ran 2 days. 3、if you need I can proive my spider code.	whwq2012
2513	2017-01-25 10:48:42	@redapple This is my error log. https://drive.google.com/open?id=0B7iXisqaWzlENHFjT2ZHQzlOY0k The log contain two type of error, one is the twisted error, another is redis auth error.	whwq2012
2513	2017-01-25 14:22:49	@whwq2012 , you probably ran your crawl with LOG_LEVEL=ERROR Unfortunately, this does not give enough information on what website you are accessing. If you can run with LOG_LEVEL=DEBUG , it may give more information. Your spider code may help. I will probably not run it as-is though. I do not know if running with your custom stats collector using Redis has any influence.	redapple
2513	2017-01-26 11:00:03	@redapple OK, I try to use LOG_LEVEL=DEBUG. But please give me some time. Because my server have no transfer until next month. I will run spider in 2.1. About 2.3~2.6. I will you send you log	whwq2012
2513	2017-01-26 11:08:35	@whwq2012 , I don't know what you mean by 2.1, 2.3 and 2.6	redapple
2513	2017-01-26 11:10:50	@redapple it means February 1st, February 3rd, February 6th. Sorry My English is poor	whwq2012
2513	2017-01-26 11:12:18	Understood.	redapple
2513	2017-02-10 14:22:20	@redapple here is log. https://drive.google.com/file/d/0B7iXisqaWzlEZEd6dTlSSlNqS1U/view?usp=sharing	whwq2012
2513	2017-02-10 18:01:16	Thanks @whwq2012 , I'm afraid I don't know where this log line comes from, from Scrapy or not. From your log: <S_CODE_TOKEN> I thought it was the same issue as in but when I try to reproduce the case of a web server not sending enough content (less than Content-Length), I see a different log: <S_CODE_TOKEN> I get a similar error in Python 2: <S_CODE_TOKEN> A couple more questions: * what's your v…	redapple
2513	2017-02-10 18:12:04	Also, what does `xiecheng.random_ua.RotateUserAgentMiddleware` do? is it making some asychronous networking calls? Are you using some non-Scrapy component that issue network requests?	redapple
2512	2017-01-24 21:21:58	The word "intepreted" should be "interpreted".	fladi	2017-01-25 13:40:47
2512	2017-01-24 21:31:47	## [Current coverage](https://codecov.io/gh/scrapy/scrapy/pull/2512?src=pr) is 83.46% (diff: 100%) > Merging [#2512](https://codecov.io/gh/scrapy/scrapy/pull/2512?src=pr) into [master](https://codecov.io/gh/scrapy/scrapy/branch/master?src=pr) will not change coverage <S_CODE_TOKEN> > Powered by [Codecov](https://codecov.io?src=pr). Last update [4620d2f...8747234](https://codecov.io/gh/scrapy/scra…	codecov-io	2017-01-25 13:40:47
2512	2017-01-25 13:40:58	Thanks @fladi	redapple	2017-01-25 13:40:47
2511	2017-01-24 17:21:19	When trying to use inheritance on Item I get `TypeError: __class__ set to <class '__main__.SpecialItem'> defining 'SpecialItem' as <class '__main__.SpecialItem'>` See more detail here: https://github.com/scrapy-plugins/scrapy-djangoitem/issues/18	jeffcjohnson	2017-02-08 11:15:15
2510	2017-01-24 14:34:24	Attempting to fix #1890	elacuesta	2017-02-08 17:30:08
2510	2017-01-24 14:51:10	## [Current coverage](https://codecov.io/gh/scrapy/scrapy/pull/2510?src=pr) is 83.46% (diff: 100%) > Merging [#2510](https://codecov.io/gh/scrapy/scrapy/pull/2510?src=pr) into [master](https://codecov.io/gh/scrapy/scrapy/branch/master?src=pr) will increase coverage by **<.01%** <S_CODE_TOKEN> > Powered by [Codecov](https://codecov.io?src=pr). Last update [4620d2f...53757e5](https://codecov.io/gh/…	codecov-io	2017-02-08 17:30:08
2510	2017-02-03 11:58:58	Hello there @kmike, looking forward to reading your comments after the latest changes.	elacuesta	2017-02-08 17:30:08
2510	2017-02-06 19:57:49	Looks good! Thanks @elacuesta and @voith.	kmike	2017-02-08 17:30:08
2510	2017-02-08 17:30:29	Thanks @elacuesta	redapple	2017-02-08 17:30:08
2509	2017-01-24 14:31:39	Fixes https://github.com/scrapy/scrapy/issues/2511 Python 3.6 added simpler customization of class creation but this requires to propagate correctly the __classcell__ attribute in custom __new__ methods. See https://docs.python.org/3.6/whatsnew/3.6.html#pep-487-simpler-customization-of-class-creation Related: https://github.com/django/django/pull/7653 https://bugs.python.org/issue23722	rolando	2017-02-08 11:15:16
2509	2017-01-24 14:32:37	This aims to fix https://github.com/scrapy-plugins/scrapy-djangoitem/issues/18	rolando	2017-02-08 11:15:16
2509	2017-01-24 14:42:05	# [Codecov](https://codecov.io/gh/scrapy/scrapy/pull/2509?src=pr&el=h1) Report > Merging [#2509](https://codecov.io/gh/scrapy/scrapy/pull/2509?src=pr&el=desc) into [master](https://codecov.io/gh/scrapy/scrapy/commit/f2f9350c47db73bdfb60773601b59b0633e1595a?src=pr&el=desc) will **increase** coverage by `<.01%`. <S_CODE_TOKEN> | [Impacted Files](https://codecov.io/gh/scrapy/scrapy/pull/2509?src=pr&…	codecov-io	2017-02-08 11:15:16
2509	2017-01-30 12:14:07	+1 was the regression catch by Scrapy test suite? If not, I guess we need to add a test case before merging.	dangra	2017-02-08 11:15:16
2509	2017-01-30 12:21:30	No, it wasn't caught by Scrapy's test suite. When Python 3.6 build was added to Travis, [everything was green](https://github.com/scrapy/scrapy/pull/2485). So +1 to a test on scrapy.Item customization	redapple	2017-02-08 11:15:16
2509	2017-01-30 12:24:38	OK!	rolando	2017-02-08 11:15:16
2509	2017-02-08 07:13:49	Thanks @rolando!	kmike	2017-02-08 11:15:16
2509	2017-02-08 11:15:04	Thanks @rolando ! I tested with scrapy-djangoitem as described in https://github.com/scrapy-plugins/scrapy-djangoitem/issues/18#issue-202632911 and it worked fine.	redapple	2017-02-08 11:15:16
2508	2017-01-23 14:23:37	Is there a way to retrieve the parameters of a scheduled task? Currently <S_CODE_TOKEN> Returns <S_CODE_TOKEN> I wonder if there is a way to get: <S_CODE_TOKEN>	sieira	2017-01-23 14:26:43
2508	2017-01-23 14:26:43	@sieira , I believe this is an issue to open on https://github.com/scrapy/scrapyd, not scrapy Would you mind opening a ticket there? Thanks.	redapple	2017-01-23 14:26:43
2507	2017-01-23 00:25:48	README files are not readable (well-formatted) inside github because of the missing extension, we can also exclude them from sphinx build with `:orphan:`	eLRuLL	2017-01-23 12:03:59
2507	2017-01-23 00:34:41	## [Current coverage](https://codecov.io/gh/scrapy/scrapy/pull/2507?src=pr) is 83.46% (diff: 100%) > Merging [#2507](https://codecov.io/gh/scrapy/scrapy/pull/2507?src=pr) into [master](https://codecov.io/gh/scrapy/scrapy/branch/master?src=pr) will not change coverage <S_CODE_TOKEN> > Powered by [Codecov](https://codecov.io?src=pr). Last update [c275ceb...2995444](https://codecov.io/gh/scrapy/scra…	codecov-io	2017-01-23 12:03:59
2507	2017-01-23 12:04:04	Thanks @eLRuLL!	kmike	2017-01-23 12:03:59
2506	2017-01-21 13:22:23	c:\Python27\Scripts>pip2.7 install scrapy Collecting scrapy Using cached Scrapy-1.3.0-py2.py3-none-any.whl Collecting service-identity (from scrapy) Using cached service_identity-16.0.0-py2.py3-none-any.whl Collecting cssselect>=0.9 (from scrapy) Using cached cssselect-1.0.1-py2.py3-none-any.whl Collecting queuelib (from scrapy) Using cached queuelib-1.4.2-py2.py3-none-any.whl Collecting parsel>=…	top1st	2017-02-02 16:38:40
2506	2017-01-21 13:22:50	I cannot install scrapy please help me	top1st	2017-02-02 16:38:40
2506	2017-01-23 10:36:48	Hello @top1st , I see a couple of options to try: * force lxml to a version that has wheels for Windows and Python 2.7, with everything included (no compiler needed) ; I believe [lxml 3.4.4](https://pypi.python.org/pypi/lxml/3.4.4) would install on Windows with Python 2.7: try `pip install lxml==3.4.4` * switch to Python 3, since it seems [latest lxml 3.7](https://pypi.python.org/pypi/lxml/3.7.2)…	redapple	2017-02-02 16:38:40
2505	2017-01-20 16:07:15	I'm trying to revive #941. I made the changes easier for review by rebasing it on master (dropped the merges), moving some hunks from the last commit to its parent to make the diffs cleaner and creating a separate commit from the hunk that adds the doc. Cc: @bernardotorres (the author) and @kmike (the reviewer) Fixes both #1478 and #941	Digenis
2505	2017-01-20 16:17:44	## [Current coverage](https://codecov.io/gh/scrapy/scrapy/pull/2505?src=pr) is 83.49% (diff: 100%) > Merging [#2505](https://codecov.io/gh/scrapy/scrapy/pull/2505?src=pr) into [master](https://codecov.io/gh/scrapy/scrapy/branch/master?src=pr) will increase coverage by **0.03%** <S_CODE_TOKEN> > Powered by [Codecov](https://codecov.io?src=pr). Last update [c275ceb...c8d67bb](https://codecov.io/gh/…	codecov-io
2505	2017-01-20 16:31:33	I think the download hander's doc string needs some additions	Digenis
2505	2017-01-20 16:45:04	thanks @Digenis , I'll make the proposed change sometime today	bernardotorres
2505	2017-01-20 16:56:02	@bernardotorres, I'll give you push access to my branch (on my fork). Then you can commit directly there and your commits will appear on this PR.	Digenis
2505	2017-01-20 18:19:03	I tried using it for Microsoft's FTP server and it didn't work. Twisted's ftp file list protocol uses a regex to parse the file names and the format may be different in different servers. Twisted ftp list protocol should at least support [more modern file listing commands](https://tools.ietf.org/html/rfc3659#page-23) but it doesn't. This should be fixed in twisted. Should we consider subclassing …	Digenis
2505	2017-01-21 11:36:25	@Digenis thanks, just to be sure, can you comment on which line you'd like me to document?	bernardotorres
2505	2017-01-21 11:40:54	as for the listing, I can add a test that given a certain `LIST` output, checks whether the file list correctly correspond to the expected list of files/directories then ppl can add different outputs from different FTP servers to check whether they're compatible or whether they have to extend the parsing	bernardotorres
2505	2017-02-15 23:55:18	@Digenis - you wrote > I tried using it for Microsoft's FTP server and it didn't work. How did it manifest? Was `.files` empty or incorrect, or was the whole response failed with an exception? How did it work before this PR? Sorry for stupid questions :)	kmike
2504	2017-01-19 20:02:40	I have a working spider scraping image URLs and placing them in image_urls field of a scrapy.Item. I have a custom pipeline that inherits from ImagesPipeline. When a specific URL returns a non-200 http response code (like say a 401 error). For instance, in the log files, I find <S_CODE_TOKEN> <S_CODE_TOKEN> However, I am unable to capture the error codes 404,307 etc in my custom image pipeline in…	manisoftwartist
2504	2017-01-24 15:43:55	hi @manisoftwartist , it took me a bit longer than I thought, but here's an example custom `ImagesPipeline` that captures download errors for images: <S_CODE_TOKEN> The key thing here is to propagate the info you need in the [exception that is raised in `media_downloaded` for `response.status != 200`](https://github.com/scrapy/scrapy/blob/d8672689761f0bb6c0550a841f35534265e87fee/scrapy/pipelines/…	redapple
2504	2017-02-22 12:03:27	Hi @manisoftwartist , did you manage to get it working?	redapple
2504	2017-02-28 14:58:14	@redapple Thanks a bunch for your help. I did manage to solve the problem although with a slightly different approach. I am posting the code here for completeness and so others might benefit. <S_CODE_TOKEN>	manisoftwartist
2503	2017-01-19 15:31:15	Fixes #2501 To do: - [x] Update docs about `--no-redirect` for `view` command	redapple	2017-02-02 16:24:57
2503	2017-01-19 15:43:26	# [Codecov](https://codecov.io/gh/scrapy/scrapy/pull/2503?src=pr&el=h1) Report > Merging [#2503](https://codecov.io/gh/scrapy/scrapy/pull/2503?src=pr&el=desc) into [master](https://codecov.io/gh/scrapy/scrapy/commit/5586fc7e3876d5a5e8d1797c73cb9b743c8097d8?src=pr&el=desc) will **increase** coverage by `0.01%`. <S_CODE_TOKEN> | [Impacted Files](https://codecov.io/gh/scrapy/scrapy/pull/2503?src=pr&…	codecov-io	2017-02-02 16:24:57
2503	2017-01-19 15:53:48	hm, this adds `--headers` option to `scrapy view`, which does not make much sense. Might as well go with #2502	redapple	2017-02-02 16:24:57
2503	2017-01-30 15:01:13	So I just removed the `--headers` option from the option parser.	redapple	2017-02-02 16:24:57
2503	2017-02-02 16:24:51	Thanks @redapple!	kmike	2017-02-02 16:24:57
2502	2017-01-19 14:53:08		wingyiu	2017-02-02 16:25:44
2502	2017-01-19 15:06:03	## [Current coverage](https://codecov.io/gh/scrapy/scrapy/pull/2502?src=pr) is 83.46% (diff: 100%) > Merging [#2502](https://codecov.io/gh/scrapy/scrapy/pull/2502?src=pr) into [master](https://codecov.io/gh/scrapy/scrapy/branch/master?src=pr) will increase coverage by **0.01%** <S_CODE_TOKEN> > Powered by [Codecov](https://codecov.io?src=pr). Last update [5586fc7...959b03a](https://codecov.io/gh/…	codecov-io	2017-02-02 16:25:44
2502	2017-01-19 15:37:07	hi @wingyiu , this is related to #2501 , right? Your patch removes the `--spider` option for the [`view` command](https://docs.scrapy.org/en/latest/topics/commands.html#std:command-view). `--spider` looks undocumented. Honestly, I don't know if this option adds anything. If not, lets remove it indeed.	redapple	2017-02-02 16:25:44
2502	2017-02-02 16:25:36	Thanks @wingyiu for the pull request! I merged a more conservative fix (https://github.com/scrapy/scrapy/pull/2503), but your fix also looked fine.	kmike	2017-02-02 16:25:44
2501	2017-01-19 14:16:37	<S_CODE_TOKEN>`	wingyiu	2017-02-02 16:24:56
2501	2017-01-19 15:12:57	Ouch! Thanks for reporting @wingyiu . Looks like a regression in 1.3.0 because of https://github.com/scrapy/scrapy/pull/2410	redapple	2017-02-02 16:24:56
2500	2017-01-18 00:33:27	Warns users if they put a URL into allowed_domains and corrects that URL to an actual domain via urlparse. (#2250)	jlong49
2500	2017-01-18 03:59:09	# [Codecov](https://codecov.io/gh/scrapy/scrapy/pull/2500?src=pr&el=h1) Report > Merging [#2500](https://codecov.io/gh/scrapy/scrapy/pull/2500?src=pr&el=desc) into [master](https://codecov.io/gh/scrapy/scrapy/commit/2c5fa0c13051c6e963bc1f73ab4c52743efed50d?src=pr&el=desc) will **decrease** coverage by `-0.71%`. > The diff coverage is `50%`. <S_CODE_TOKEN> | [Impacted Files](https://codecov.io/gh/…	codecov-io
2500	2017-01-21 04:32:06	This build passed all of the tests in Tox but obviously failed the Travis tests. If anyone gets a chance, would they mind explaining to me why this happened and what I did incorrectly?	jlong49
2500	2017-01-21 17:14:24	Also, please correct title and commit message, it is `allowed` not `alowed` domains. I would also recommend shortening the commit message.	eLRuLL
2500	2017-01-23 11:02:26	hi @jlong49 , > This build passed all of the tests in Tox but obviously failed the Travis tests. When I pull your branch and run `tox -e py27`, I do not see that all tests pass: <S_CODE_TOKEN> It's the same as on Travis for Python 2.7: see https://travis-ci.org/scrapy/scrapy/jobs/192922050 So there's (at least) a problem with how `urlparse` is imported in Python 2.7. If I change your patch with t…	redapple
2500	2017-02-06 19:28:20	Hey @jlong49! Thanks for the PR. Could you please add a [test](https://github.com/scrapy/scrapy/blob/master/tests/test_spidermiddleware_offsite.py) for this feature?	kmike
2500	2017-03-01 03:15:03	@kmike yes I will in the next few days, sorry for the delay in replying	jlong49
2500	2017-03-21 02:46:30	Hi everyone, I just tried to added a note on the docs, to remind user to add domain name into the list instead of the whole url, I did not modify any other code at all, and my pull request did not pass the travis test, can anyone advise me why is that? I saw jlong49 has similar issue, but I wasn't implementing the 'auto correct' feature, just editing the doc.	qhuang872
2500	2017-03-21 10:01:20	@qhuang872 , [the failed Travis build](https://travis-ci.org/scrapy/scrapy/builds/213244076) for [your PR](https://github.com/scrapy/scrapy/pull/2670) has some explanation on what was wrong <S_CODE_TOKEN> It's a restructured text syntax error and I see that you have removed the note to make the build pass. I think `.. note::` should be seperated from the previous paragraph by a newline. This is w…	redapple
2500	2017-03-21 23:06:38	Thank you so much for answering my question and clear my confusion. --Qiwei ________________________________ From: Paul Tremberth <notifications@github.com> Sent: Tuesday, March 21, 2017 3:01 AM To: scrapy/scrapy Cc: Qiwei Huang; Mention Subject: Re: [scrapy/scrapy] Warns users if they put a URL into allowed_domains (#2250) (#2500) @qhuang872<https://github.com/qhuang872> , the failed Travis buil…	qhuang872
2499	2017-01-16 11:53:50	Hello, Thank your for your fantastic project. We are facing a really hard to solve bug while running scapy inside celery task. Sometimes we get this error: <S_CODE_TOKEN> I think it's related to a threading problem (I am not sure twisted is very thread safe) but maybe you already have an explanation ? Anyway, it seems bloated to run scrapy inside celery tasks because we need to recreate the crawl…	cp2587
2499	2017-01-16 12:01:09	Hey @cp2587, There are several third-party projects which allow to distribute crawls, e.g.: * https://github.com/scrapinghub/frontera * https://github.com/istresearch/scrapy-cluster * https://github.com/rolando/scrapy-redis * https://github.com/scrapy-plugins/scrapy-hcf The main idea is to start multiple Scrapy spiders and override a scheduler, so that it gets URLs from a centralized source for a…	kmike
2499	2017-03-08 12:46:57	It seems Twisted is not compatible with multiprocess (if that's what celery uses). [Here](https://stackoverflow.com/questions/11272874/is-twisted-incompatible-with-multiprocessing-events-and-queues)'s a detailed explanation.	kc1212
2499	2017-03-08 13:38:19	Yes celery uses multiprocess but also have an eventlet implementation... Using celery is still the most straight forward solution for us right now because its comes with its own scheduler (celery beat) and so it's really easy to schedule a task and ensure that no more than x crawls run at the same time. Since we have a lot of spiders (more than 50), i doubt that we could all run them in the backg…	cp2587
2498	2017-01-15 16:46:58	I'm scraping a eshop, there's a price xpath for an item's price, which is empty if the item is out of stock. I use ItemLoader, and add_xpath(): `item.add_xpath('price', './/span[@class="price rub"]/text()')` I want to set the price to 0.0 if the item is missing, for this I check if the xpath is empty in the price_in declaration within the ItemLoader-based class: `price_in=Compose(TakeFirst(), lam…	medse
2498	2017-01-15 16:50:45	See also: https://github.com/scrapy/scrapy/pull/741	kmike
2498	2017-01-15 16:58:14	Thanks, @kmike . If I understand correctly, it's exactly the same problem (and the same fix incidentally:)) But it's not merged for 2.5 years?	medse
2498	2017-01-16 04:26:04	I do a lot of scraping as well from ecommerce stores(that is my specialty). I pass the Item instance after loading it through this function <S_CODE_TOKEN> Essentially, I get the keys from the Item class and minus the keys found. This gives me all of the missing keys, and then I just fill a default value. It is an ugly hack, but oh well at the moment Scrapy doesn't have a default for missing keys.	IAlwaysBeCoding
2497	2017-01-15 01:46:29	The `formid` argument on `FormRequest.from_response` was added, but never documented.	eLRuLL	2017-01-19 22:35:38
2497	2017-01-15 01:59:20	## [Current coverage](https://codecov.io/gh/scrapy/scrapy/pull/2497?src=pr) is 83.45% (diff: 100%) > Merging [#2497](https://codecov.io/gh/scrapy/scrapy/pull/2497?src=pr) into [master](https://codecov.io/gh/scrapy/scrapy/branch/master?src=pr) will not change coverage <S_CODE_TOKEN> > Powered by [Codecov](https://codecov.io?src=pr). Last update [5586fc7...df1a424](https://codecov.io/gh/scrapy/scra…	codecov-io	2017-01-19 22:35:38
2497	2017-01-19 22:35:42	Thanks!	kmike	2017-01-19 22:35:38
2496	2017-01-13 15:28:59	Fixes #2461 As [@rolando noticed](https://github.com/scrapy/scrapy/issues/2461#issue-197219248), `DNS_TIMEOUT` setting was never actually used by Scrapy with 14<=Twisted<=16.6, because a `(1, 3, 11, 45)` tuple was always passed to the DNS resolver by Twisted internally: <S_CODE_TOKEN> And Twisted 16.7 actually stops passing this default value, but a tuple (or list) of ints is expected.	redapple	2017-02-02 16:14:00
2496	2017-01-13 15:29:44	This is worth a backport on 1.0, 1.1 and 1.2 branches.	redapple	2017-02-02 16:14:00
2496	2017-01-13 15:40:33	# [Codecov](https://codecov.io/gh/scrapy/scrapy/pull/2496?src=pr&el=h1) Report > Merging [#2496](https://codecov.io/gh/scrapy/scrapy/pull/2496?src=pr&el=desc) into [master](https://codecov.io/gh/scrapy/scrapy/commit/4ca191eaf22eceffb75da77f9e24d5f3e87665be?src=pr&el=desc) will **increase** coverage by `0.02%`. <S_CODE_TOKEN> | [Impacted Files](https://codecov.io/gh/scrapy/scrapy/pull/2496?src=pr&…	codecov-io	2017-02-02 16:14:00
2496	2017-01-31 15:39:46	LGTM.	dangra	2017-02-02 16:14:00
2496	2017-02-02 11:48:05	I would vote for accepting tuple or int/float by Scrapy. There are still desperate people on this planet who tries to do broad crawling and they could benefit from this functionality. Cutting it off, you also cut DNS retries management. Someday DNS providers will thank you for having this option.	sibiryakov	2017-02-02 16:14:00
2496	2017-02-02 11:58:39	@sibiryakov , I do not understand why accepting tuple helps with broad crawls (honest question). This patch is about forcing the DNS resolution timeout to the value set in scrapy settings (prior, only Twisted's default 60s was being used). Other changes to DNS resolution will probably be based on the new pluggable resolver interface in Twisted 17.	redapple	2017-02-02 16:14:00
2496	2017-02-02 13:07:34	@sibiryakov , are you ok with opening a seperate new issue to discuss DNS resolution implementation and configuration options that would play nicer for broad crawls?	redapple	2017-02-02 16:14:00
2496	2017-02-02 15:05:56	sure @redapple	sibiryakov	2017-02-02 16:14:00
2495	2017-01-13 14:55:55	Fixes #2491 See https://github.com/scrapy/scrapy/issues/2491#issuecomment-272229679 for rationale. A simple fix, but ideally, we'd want to use a proper HTTP parser. Something for another PR I believe.	redapple	2017-02-20 20:44:37
2495	2017-01-13 15:07:08	# [Codecov](https://codecov.io/gh/scrapy/scrapy/pull/2495?src=pr&el=h1) Report > Merging [#2495](https://codecov.io/gh/scrapy/scrapy/pull/2495?src=pr&el=desc) into [master](https://codecov.io/gh/scrapy/scrapy/commit/4ca191eaf22eceffb75da77f9e24d5f3e87665be?src=pr&el=desc) will **decrease** coverage by `-0.02%`. > The diff coverage is `60%`. <S_CODE_TOKEN> | [Impacted Files](https://codecov.io/gh/…	codecov-io	2017-02-20 20:44:37
2495	2017-02-20 20:44:28	LGTM. Relevant document: http://www.freeproxy.ru/ru/free_proxy/faq/draft-luotonen-web-proxy-tunneling-01.txt: <S_CODE_TOKEN> so this PR does as specified - waits for an empty line.	kmike	2017-02-20 20:44:37
2494	2017-01-12 20:52:56	I have been seeing a lot of questions on Stackoverflow related to controlling more the scrapy logs. One in particular is the ability to rewrite the logs in the same file, which would be easily handled with this improvement by adding `LOG_FILEMODE='w'` in settings. This is still WIP, so if you agree with this improvement I will continue working on it (add documentation, tests, etc.) Another possib…	eLRuLL
2494	2017-01-12 20:59:51	## [Current coverage](https://codecov.io/gh/scrapy/scrapy/pull/2494?src=pr) is 83.45% (diff: 66.66%) > Merging [#2494](https://codecov.io/gh/scrapy/scrapy/pull/2494?src=pr) into [master](https://codecov.io/gh/scrapy/scrapy/branch/master?src=pr) will increase coverage by **<.01%** <S_CODE_TOKEN> > Powered by [Codecov](https://codecov.io?src=pr). Last update [5586fc7...0fbc2a5](https://codecov.io/g…	codecov-io
2494	2017-01-17 14:31:30	@redapple any idea here? would that be ok to create a `LOGHANDLER_CLASS` configurable settings variable?	eLRuLL
2493	2017-01-12 20:24:54	Some servers, like `m.huffpost.com` send a 30X redirect response but close the connection after they've assumed you've read the headers. This causes scrapy to raise a Twisted `ResponseFailed` exception. We catch these exceptions in the `RedirectMiddleware`, take the headers out of the response (since that much is there), create a new scrapy `Response` object out of it, and return that for process…	dan-blanchard	2017-03-01 17:58:54
2493	2017-01-12 20:40:19	## [Current coverage](https://codecov.io/gh/scrapy/scrapy/pull/2493?src=pr) is 83.39% (diff: 50.00%) > Merging [#2493](https://codecov.io/gh/scrapy/scrapy/pull/2493?src=pr) into [master](https://codecov.io/gh/scrapy/scrapy/branch/master?src=pr) will decrease coverage by **0.05%** <S_CODE_TOKEN> > Powered by [Codecov](https://codecov.io?src=pr). Last update [5586fc7...13ff577](https://codecov.io/g…	codecov-io	2017-03-01 17:58:54
2493	2017-01-12 21:47:16	Hey @dan-blanchard , oh that's an interesting issue. Thanks for reporting it! Would you mind opening a seperate issue, and link this PR to it? I haven't looked at the Twisted code yet, but I would ideally prefer that this is handled/fixed in Twisted (but I don't know if it would be easy) I can indeed reproduce the exception with Scrapy 1.3.0 with http://m.huffpost.com <S_CODE_TOKEN>	redapple	2017-03-01 17:58:54
2493	2017-01-12 23:10:42	So I've been adding some debug prints within Twisted `twisted.web._newclient.HTTPClientParser` and `twisted.web.http._IdentityTransferDecoder`, and the root cause of the response failure (with data loss) is that these servers (at least http://m.huffpost.com/ that I've tested against) reply with a wrong `Content-Length`, with a value higher than the actual length of the bytes received of the netwo…	redapple	2017-03-01 17:58:54
2493	2017-01-13 16:58:37	@dan-blanchard , I'd like to suggest a lower-level fix, closer to Twisted Agent. Here's a quick & dirty patch to how the HTTP body producer handles Twisted events in `connectionLost`, looking for `_DataLoss` and betting it's fine for non-200 responses : <S_CODE_TOKEN> (debug prints to be removed obviously) And here is a test with a 302 missing some bytes: <S_CODE_TOKEN> Maybe the list of "allowed…	redapple	2017-03-01 17:58:54
2493	2017-01-25 10:30:21	@dan-blanchard , any comments on the above?	redapple	2017-03-01 17:58:54
2493	2017-02-23 18:23:46	Worth noting that browsers as well as other http clients (`curl`, `requests`, etc) handle data loss gracefully. Here is the issue that address this bug but for all statuses https://github.com/scrapy/scrapy/issues/2586	rolando	2017-03-01 17:58:54
2493	2017-03-01 17:37:54	Is it fixed by https://github.com/scrapy/scrapy/pull/2590?	kmike	2017-03-01 17:58:54
2493	2017-03-01 17:57:17	@kmike yes, #2590 address this case in particular.	rolando	2017-03-01 17:58:54
2493	2017-03-01 17:58:54	I'm closing this pull request then. Thanks @dan-blanchard and @redapple for debugging it and @rolando for the fix!	kmike	2017-03-01 17:58:54
2492	2017-01-11 11:45:14	Hi, I'm trying to learn how to work with splash for scrapy. I'm doing this tutorial: https://github.com/scrapy-plugins/scrapy-splash. I've created a scrapy project which I added to this post. When I run `$ scrapy crawl spider1` everything works fine. However, when I add: `DOWNLOADER_MIDDLEWARES = { 'scrapy_splash.SplashCookiesMiddleware': 723, 'scrapy_splash.SplashMiddleware': 725, 'scrapy.downlo…	tituskex	2017-01-19 22:48:00
2492	2017-01-16 11:19:29	I don't think `KeyError: 'Spider not found: spider1'` is related to `scrapy-splash` install. "Spider not found" usually happens when settings are not correct, maybe you are running outside of a project. If you run your script outside of a scrapy project (i.e. if you don't have a `scrapy.cfg` at the same level), you need to tell scrapy where to find spider classes with the [`SPIDER_MODULES`](https…	redapple	2017-01-19 22:48:00
2492	2017-01-19 22:47:58	Hey @tituskex, It seems you have some configuration issue; most likely, `scrapy` for some reason uses a different python from `pip3`. The best way to prevent such issues is to always use virtualenv. We're using Scrapy bug tracker for tracking Scrapy bugs and feature requests; it doesn't look like a Scrapy bug, so I'm closing this ticket. A better way to ask support questions is to use http://stac…	kmike	2017-01-19 22:48:00
2491	2017-01-11 03:09:17	I set proxy by this code: <S_CODE_TOKEN> It's error is: > scrapy.core.downloader.handlers.http11.TunnelError: Could not open CONNECT tunnel with proxy 127.0.0.1:8787 Then I test the proxy by requests: `resp = requests.get('https://......', proxies={'https': 'https://127.0.0.1:8787'})` It' work! So, what is it happen?	bfbd888	2017-02-20 20:44:36
2491	2017-01-11 12:47:08	What version of scrapy are you using? (output of `scrapy version -v`) What local proxy are you using? would it be possible for me to run the same setup? Also, are you able to inspect network traffix (on the loopback interface) to compare the CONNECT requests (and subsequent TLS setup) in both scrapy and python requests? Does scrapy work for you with non-localhost HTTPS proxies?	redapple	2017-02-20 20:44:36
2491	2017-01-11 13:36:19	I was able to connect with Polipo running locally on port 8123, using CONNECT: <S_CODE_TOKEN> <S_CODE_TOKEN> You can find the Wireshark capture file and scrapy logs at https://github.com/redapple/scrapy-issues/tree/master/2491	redapple	2017-02-20 20:44:36
2491	2017-01-12 01:55:12	> What version of scrapy are you using? (output of scrapy version -v) scrapy -V Scrapy 1.1.0 - no active project current platform is windows 10, I have not test it on Ubuntu. > What local proxy are you using? would it be possible for me to run the same setup? Lantern 3.6.1 (20170110.001954) > Also, are you able to inspect network traffix (on the loopback interface) to compare the CONNECT requests…	bfbd888	2017-02-20 20:44:36
2491	2017-01-12 11:34:55	Thanks @bfbd888 , I'm able to reproduce the issue with Lantern, and even [their Go HTTP(S) proxy](https://github.com/getlantern/http-proxy). It's not systematic but I get it very often: sometimes after 1 or 2 retries I'm able to connect, but yeah, seems like a serious issue, probably around how the TLS connection is established after the `CONNECT` tunnel get's opened. See below a failed attempt, …	redapple	2017-02-20 20:44:36
2491	2017-01-12 16:05:48	@bfbd888 , you may be experiencing something different because I don't see `scrapy.core.downloader.handlers.http11.TunnelError: Could not open CONNECT tunnel ` but I'm still investigating the TLS error. (in other words, in your case the CONNECT call is unsuccessful ; in my case, it fails just after) `TunnelError` shows a bit more info in recent Scrapy version (if you can upgrade your Scrapy 1.1.0…	redapple	2017-02-20 20:44:36
2491	2017-01-12 16:13:33	More info: so I am able to reproduce the ` Could not open CONNECT tunnel ` with scrapy 1.1.0 This is the same as issue https://github.com/scrapy/scrapy/pull/2069, where a "Host" HTTP header is missing. <S_CODE_TOKEN> and it can be fixed by upgrading Scrapy to at least [Scrapy 1.1.1](https://docs.scrapy.org/en/latest/news.html#scrapy-1-1-1-2016-07-13) But once you upgrade, you run into the TLS iss…	redapple	2017-02-20 20:44:36
2491	2017-01-12 17:38:12	Alright, I think I figured this one out. What happens in that Scrapy's `TunnelingTCP4ClientEndpoint` does not consume **all** of the proxy's response to the CONNECT request (it only checks that the status code is 200), and because `TunnelingTCP4ClientEndpoint.processProxyResponse()` is called with chunks of the response, the remaining bytes on the transport are fed into the TLS layer, as if sent …	redapple	2017-02-20 20:44:36
2491	2017-01-13 08:28:35	Thanks very much, waiting for new version to fixed. I have use privoxy to forword proxy tunnel and it's work.	bfbd888	2017-02-20 20:44:36
2491	2017-01-13 14:56:36	@bfbd888 , you can try https://github.com/scrapy/scrapy/pull/2495	redapple	2017-02-20 20:44:36
2491	2017-01-14 09:21:11	Thanks very much. 👍	bfbd888	2017-02-20 20:44:36
2490	2017-01-10 12:39:22	Recently installed Scrapy and Scrapyd on Ubuntu 14.04.5 LTS. After starting any spider in Scrapyd, Scrapy opens one or multiple connections to urls (mostly "colocrossing.com") not belonging to the spider's allowed_domains.` lsof -i:80` outputs: <S_CODE_TOKEN> Then: <S_CODE_TOKEN> One spider might have multiple connections like this: <S_CODE_TOKEN> Is this related to scrapy/scrapyd? If so, is it a…	Cesped	2017-01-10 15:50:35
2490	2017-01-10 15:50:32	The urls which the server is connecting to correspond to the proxies I'm using.	Cesped	2017-01-10 15:50:35
2489	2017-01-10 09:12:52	In the data flow image arrows are red.	aPaulius	2017-01-10 09:26:17
2489	2017-01-10 09:23:45	## [Current coverage](https://codecov.io/gh/scrapy/scrapy/pull/2489?src=pr) is 83.44% (diff: 100%) > Merging [#2489](https://codecov.io/gh/scrapy/scrapy/pull/2489?src=pr) into [1.3](https://codecov.io/gh/scrapy/scrapy/branch/1.3?src=pr) will not change coverage <S_CODE_TOKEN> > Powered by [Codecov](https://codecov.io?src=pr). Last update [cc06b6b...0ae3917](https://codecov.io/gh/scrapy/scrapy/com…	codecov-io	2017-01-10 09:26:17
2489	2017-01-10 09:26:14	Indeed! Good catch, @aPaulius , thanks!	redapple	2017-01-10 09:26:17
2488	2017-01-10 09:02:27	So, currently the `ItemLoader` class has 6 methods for loading values: `add_xpath()` `replace_xpath()` `add_css()` `replace_css()` `add_value()` `replace_value()` Could we add another 2 more methods for loading data through JmesPath selectors. Currently, I have to use the `SelectJmes` processor to do this. Eventually, it looks really ugly and ends up taking so much line real estate. I did a hack …	IAlwaysBeCoding
2488	2017-01-10 09:24:48	I had done something similar in `parsel`. https://github.com/scrapy/parsel/pull/27	voith
2488	2017-01-10 22:45:16	@voith that is really nice! You went the step further and got json out of html using xpath then using jmespath to get the stuff you want. However, my request is more for pure Json data that contains no html what so ever. I am scraping a lot of sites using the React framework and all of the data I need from these sites is in the Json. Plus, apis that consume Json is also another need to use jmespa…	IAlwaysBeCoding
2488	2017-01-11 06:33:08	@IAlwaysBeCoding I understand your requirement. The above PR can also work only with Jmespath too. My requirement was such that I needed chain selectors. I've scraped sites which give json with some embedded html in the response. So it would be nice to have nested selectors that would solve everyones need. But the problem is that building such nested selectors is not that easy. My PR too is not a…	voith
2487	2017-01-10 08:39:40	an error import at line 16 is that "from twisted.web.client import Agent, ProxyAgent, ResponseDone, \ HTTPConnectionPool" there's none class or method in twisted.web.client named HTTPConnectionPool,is it "HTTP11ClientProtocol" in "twisted.web._newclient" or "HTTPConnectionPool" in "urllib3"	zonglinyue	2017-01-10 11:27:19
2487	2017-01-10 09:07:52	Hello @zonglinyue , can you share the whole traceback of the error? (all the text lines in your console before that `ImportError`) Also, can you tell us which system you're on? (Windows, Linux variant, OSX etc.) And how you are installing scrapy? and the output of `pip freeze` if you are using `pip`?	redapple	2017-01-10 11:27:19
2487	2017-01-10 09:16:12	my system is windows10,python2.7,scrapy1.3.0,and scrapy installed scrapy by pip. there's error log in console <S_CODE_TOKEN>	zonglinyue	2017-01-10 11:27:19
2487	2017-01-10 09:33:21	What version of Twisted do you have on your system? [Scrapy 1.3.0 requires at least Twisted>=13.1.0](https://github.com/scrapy/scrapy/blob/1.3/setup.py#L43)	redapple	2017-01-10 11:27:19
2487	2017-01-10 09:57:09	Twisted version is 16.5.0,and it's no HTTPConnectionPool in "twisted.web.client" https://github.com/twisted/twisted/blob/twisted-16.5.0/src/twisted/web/client.py	zonglinyue	2017-01-10 11:27:19
2487	2017-01-10 10:00:45	Sorry, I'm not following, I see `HTTPConnectionPool` there: https://github.com/twisted/twisted/blob/twisted-16.5.0/src/twisted/web/client.py#L1178 <S_CODE_TOKEN>	redapple	2017-01-10 11:27:19
2487	2017-01-10 10:22:37	e, i replaced the client.py,an there a new error: File "d:\programs\python\python27\lib\site-packages\twisted\web\client.py", line 30, in <module> from twisted.python.compat import _PY3, networkString exceptions.ImportError: cannot import name _PY3 would you tell me which version of Twisted wil work well with scrapy 1.3.0?	zonglinyue	2017-01-10 11:27:19
2487	2017-01-10 10:33:58	There's probably something wrong with your installation, especially with Twisted, because Twisted 16.5 works fine with Scrapy 1.3.0 as far as I can test (I'm on Linux though): <S_CODE_TOKEN> Given the problems people have with installing Scrapy on Windows, we recommend using Anaconda/Miniconda. See https://docs.scrapy.org/en/latest/intro/install.html#anaconda You can also [use a virtualenv](https…	redapple	2017-01-10 11:27:19
2487	2017-01-10 11:12:26	it may caused by Twisted16.5.0 i'd used.Ctrl+F to search HTTPConnectionPool in twisted.web.client have no found before i replace it,and after i replaced it there' another problem.i've upgrade Twisted to 16.6.0,and it can work now. Thank you !	zonglinyue	2017-01-10 11:27:19
2487	2017-01-10 11:27:19	Thanks for the heads up! Happy scraping	redapple	2017-01-10 11:27:19
2486	2017-01-09 05:44:05	I try to install via shell ,do this order $pip install Scrapy,but It cannot install ...My version of Python is 2.7.1.......	MarcSteven	2017-01-19 22:51:16
2486	2017-01-11 12:50:48	hi @MarcSteven , what system are you on? (Linux, Windows, OSX...) Can you share your console output when you try to install scrapy? Have you tried [with a virtualenv](https://docs.scrapy.org/en/latest/intro/install.html#using-a-virtual-environment-recommended)?	redapple	2017-01-19 22:51:16
2486	2017-01-12 00:59:40	OSX ,pip order cannot be executed.........I know less about Python...... Later i will confirm again.	MarcSteven	2017-01-19 22:51:16
2486	2017-01-19 22:51:16	Hey @MarcSteven, We're using this issue tracker to track Scrapy bugs and feature requests; to get answers for installation and usage questions there is a better way: a question at http://stackoverflow.com (use 'scrapy' tag).	kmike	2017-01-19 22:51:16
2485	2017-01-06 14:39:36		redapple	2017-01-19 22:36:38
2485	2017-01-06 14:48:46	## [Current coverage](https://codecov.io/gh/scrapy/scrapy/pull/2485?src=pr) is 83.46% (diff: 100%) > Merging [#2485](https://codecov.io/gh/scrapy/scrapy/pull/2485?src=pr) into [master](https://codecov.io/gh/scrapy/scrapy/branch/master?src=pr) will increase coverage by **0.01%** <S_CODE_TOKEN> > Powered by [Codecov](https://codecov.io?src=pr). Last update [e7dede6...b340667](https://codecov.io/gh/…	codecov-io	2017-01-19 22:36:38
2485	2017-01-19 22:36:47	Looks good!	kmike	2017-01-19 22:36:38
2484	2017-01-06 08:03:52	I have created a new project with this command : `scrapy startproject first_scrapy` But now i want to change this project name to "web_crawler" . After i tried to change project name , i can not start `scrapy` command . I got this error : File "c:\python27\lib\runpy.py", line 174, in _run_module_as_main "__main__", fname, loader, pkg_name) File "c:\python27\lib\runpy.py", line 72, in _run_code ex…	astrung
2484	2017-01-09 09:03:38	can anyone help ?	astrung
2484	2017-01-09 16:05:35	hi @astrung this doesn't look much like a `scrapy` issue, but a question for Stackoverflow	eLRuLL
2484	2017-01-10 03:30:21	i think is may be an issue or suggestion because i can not find any command or doc on scrapy to do it	astrung
2484	2017-01-10 13:48:42	this could be solved if you search for the string `first_scrapy` on your entire project directory and change it to the new name. I don't think a specific command for project renaming is necessary (and I haven't seen it in other python frameworks).	eLRuLL
2484	2017-01-10 16:01:36	Although formulated as a question, it highlights the need to document the project structure, eg, how scrapy searches for scrapy.cfg and the settings (I thought there was such a section in the docs but didn't find it)	Digenis
2484	2017-01-10 16:10:02	The closest there is is https://docs.scrapy.org/en/latest/topics/commands.html#default-structure-of-scrapy-projects, and I agree that it's not very detailed nor very helpful	redapple
2484	2017-01-11 03:55:38	@eLRuLL I have renamed all module with new name in project. But still same error. From that traceback , it said that i can not change anything in project (all traceback is from scrapy library )	astrung
2484	2017-01-11 05:47:57	@astrung Is it possible that you might be have some previously complied `.pyc` files. Now that you've renamed your project, you could try deleting all the `.pyc` files in your project. I'm not very sure if that is the issue but you could try that.	voith
2484	2017-01-11 10:16:43	@astrung by the way, `web_crawler` is just as bad as `first_scrapy`. Give it a more specific name, like `hackernews` for a spider that crawls Hacker News.	barraponto
2484	2017-01-11 11:09:14	I often just name it "project". I can rarely name a project with a name that is at the same time descriptive, non-verbose, different from the spider name (in single spider projects) and not using characters that make for valid pyhton module paths. I only name the top level folder and the project in scrapy.cfg and setup.py, for scrapyd. This keeps my import statements short and unaffected from pro…	Digenis
2484	2017-01-12 03:03:53	i have deleted all `.pyc` file and still no results	astrung
2484	2017-01-13 14:25:25	After removing `pyc` files (`find . -name "*.pyc" -delete`) and renaming all directories/files (which you can find with `find . -name "first_scrapy"`) you need to update all references. Start by finding which files contain the text "first_scrapy": <S_CODE_TOKEN> You can even pass those results again to `grep`: <S_CODE_TOKEN> You can of course ignore matches in commented lines, but I would still c…	elacuesta
2483	2017-01-05 11:08:32	I refer to https://github.com/scrapy/scrapy/blob/1.3/scrapy/spiders/__init__.py#L30 I'm too verbose and I need some feedback to start editing out. Also, should we include something about calling `super()` in subclasses?	Digenis	2017-01-10 09:28:41
2483	2017-01-05 11:20:25	## [Current coverage](https://codecov.io/gh/scrapy/scrapy/pull/2483?src=pr) is 83.43% (diff: 100%) > Merging [#2483](https://codecov.io/gh/scrapy/scrapy/pull/2483?src=pr) into [master](https://codecov.io/gh/scrapy/scrapy/branch/master?src=pr) will decrease coverage by **0.01%** <S_CODE_TOKEN> > Powered by [Codecov](https://codecov.io?src=pr). Last update [e7d0dae...900b671](https://codecov.io/gh/…	codecov-io	2017-01-10 09:28:41
2483	2017-01-08 20:34:10	A great addition to the docs 👍 This is an useful feature which was barely documented.	kmike	2017-01-10 09:28:41
2483	2017-01-09 20:06:58	How about the way I document it? Isn't it too verbose?	Digenis	2017-01-10 09:28:41
2483	2017-01-09 20:08:41	No, I think the verbosity level is just right. I like the way you documented it.	kmike	2017-01-10 09:28:41
2483	2017-01-10 09:28:59	Thank you @Digenis (and @voith )	redapple	2017-01-10 09:28:41
2482	2017-01-05 04:02:10	Add LOG_DICT_CONFIG option to achive ability add custom logging. For example, for colorlog.ColoredFormatter	w495
2482	2017-01-05 04:11:55	## [Current coverage](https://codecov.io/gh/scrapy/scrapy/pull/2482?src=pr) is 83.45% (diff: 100%) > Merging [#2482](https://codecov.io/gh/scrapy/scrapy/pull/2482?src=pr) into [master](https://codecov.io/gh/scrapy/scrapy/branch/master?src=pr) will not change coverage <S_CODE_TOKEN> > Powered by [Codecov](https://codecov.io?src=pr). Last update [e7dede6...f80beea](https://codecov.io/gh/scrapy/scra…	codecov-io
2482	2017-01-05 16:58:16	Thank you @w495 for your contribution. This looks very similar (in intent) to https://github.com/scrapy/scrapy/pull/2355	redapple
2482	2017-01-17 09:19:48	I have modified #2355 and removed setting the whole LOGGING dict in response to https://github.com/scrapy/scrapy/pull/2355#issuecomment-260624338	iserko
2481	2017-01-04 20:26:21	There are some cases of bad HTML that makes Scrapy (well, lxml really) to choke on the response content, and I was thinking it would make sense to add a CleanBadHtml middleware that could be optionally disabled. I've just stumbled on an example case from a real website, where the response had something like this (real phone number edited) in its content: text = u'<a href="tel:111\x00111\x001111">…	eliasdorneles
2481	2017-01-05 10:02:23	I would say this kind of HTML-fixing should be handled by Parsel, but I know of (at least) https://github.com/alecxe/scrapy-beautifulsoup downloader middleware that "pipes" responses through BeautifulSoup (with html5lib parser if requested) From the README: > BeautifulSoup itself with the help of an underlying parser of choice does a pretty good job of handling non-well-formed or broken HTML. In …	redapple
2481	2017-01-05 11:15:27	Hm, I only tested it with lxml.html.soupparser (it raises an exception), but haven't tried html5lib parser, lemme try that.	eliasdorneles
2481	2017-01-05 11:54:06	Looks like it will do: <S_CODE_TOKEN> However, I had to use `html5lib=0.9999999` (seven 9s) instead of the latest one `0.999999999` (nine 9s) because of this issue: http://stackoverflow.com/questions/39086278/html5lib-typeerror-init-got-an-unexpected-keyword-argument-encoding	eliasdorneles
2481	2017-01-05 12:18:02	The code you pasted above has trouble with latest html5lib?	redapple
2481	2017-01-05 12:25:50	More like the combination of latest html5lib with the lxml version that I have -- gotta check w/ latest lxml version.	eliasdorneles
2481	2017-01-06 11:47:36	Scratch that, I was already checking with the latest lxml version, it looks like there is an incompatibility of lxml.etree.html5parser with latest html5lib which still persists, I've submitted a bug report: https://bugs.launchpad.net/lxml/+bug/1654544	eliasdorneles
2481	2017-03-08 16:31:20	I came across this issue today, and wrote a simple downloader middleware to simply strip ASCII NUL bytes from Responses. It's pretty naive as it stands (doesn't update the headers with a new Content-Length, will obviously break binary responses like pictures and archives etc.) but is a lot lighter weight than piping everything through a parser and may be suitable for your use case. <S_CODE_TOKEN>	pmyteh
2481	2017-03-08 19:24:53	I think that's fine to workaround this bug here: https://github.com/scrapy/parsel/blob/f664f0c155aae95074bd9ec0365368f2d2e18028/parsel/selector.py#L41	kmike
2480	2017-01-04 14:18:37	Issues found: - #2461 (patched with https://github.com/redapple/scrapy/commit/bccf38d5cac0898dc2e63407c9ea6e646c3cf4ed)	redapple	2017-01-31 11:55:40
2480	2017-01-04 15:55:03	Alright, so the trouble seems to _only_ be around name resolution. When skipping the install of Scrapy's custom caching name resolver (https://github.com/scrapy/scrapy/pull/2480/commits/dcea9b78b93dec7783a937177b3e83dab50d0040), and therefore using Twisted's [new `HostnameEndpoint`](https://github.com/twisted/twisted/pull/624)-based name resolution, all tests pass, except for a DNS retry test (`C…	redapple	2017-01-31 11:55:40
2480	2017-01-08 02:45:01	I'm assuming that scrapy has a caching resolver for performance reasons? I suspect that Twisted should add something similar to the core. Twisted trunk should now have a thing which un-breaks scrapy if it installs its own resolver, though; fixed here: https://github.com/twisted/twisted/commit/88a71947b41af21065f7fdfa56a3ffe22a7f5c57	glyph	2017-01-31 11:55:40
2480	2017-01-31 11:55:40	Twisted 16.7 RC1 was abandoned	redapple	2017-01-31 11:55:40
2480	2017-01-31 15:52:07	Is there a new PR for 17.1 (which is now available in prerelease)?	glyph	2017-01-31 11:55:40
2480	2017-01-31 15:53:10	@glyph , yes there is: https://github.com/scrapy/scrapy/pull/2521	redapple	2017-01-31 11:55:40
2479	2017-01-04 13:44:36	See [Twisted 16.7.0rc1 release annoucement](https://twistedmatrix.com/pipermail/twisted-python/2016-December/030984.html) for new features and changes. https://github.com/twisted/twisted/pull/624 seems to be causing trouble (may not be the only one). https://github.com/scrapy/scrapy/issues/2461 is also happening with 16.7.0rc1	redapple	2017-02-27 11:14:38
2479	2017-01-04 20:23:46	Hi there! The Twisted release ticket is here: https://twistedmatrix.com/trac/ticket/8963 The intention of our compatibility policy is to avoid breaking projects that depend on Twisted. In this case, it looks like Scrapy is technically violating some interfaces within Twisted, but in a way which used to work. We hope you'll fix your implementation to match the interface, but in the meanwhile, plea…	glyph	2017-02-27 11:14:38
2479	2017-01-06 10:57:18	FYI, @glyph has identified one of the problems Scrapy is facing with 16.7.0rc1 (thanks for the swift resolution!): see https://twistedmatrix.com/trac/ticket/8963#comment:10 We still need to fix https://github.com/scrapy/scrapy/issues/2461	redapple	2017-02-27 11:14:38
2479	2017-02-13 00:25:03	Just ran `pip install scrapy` on a new virtualenv and got `Twisted 17.1.0`. Quite a lot of HTTPS websites started to fail (e.g. google) with a twisted error `SSL23_GET_SERVER_HELLO - tlsv1 alert internal error`. Part of the problem is that code introduced after #1794 makes use of an import in `core/downloader/tls.py`which is no longer valid. They symbol `_maybeSetHostNameIndication` has been remo…	Unode	2017-02-27 11:14:38
2479	2017-02-13 09:27:14	Hi Renato, Can I ask you to open a separate issue with a traceback showing the import error? Thanks. This suggests TLS with sni is not properly tested with current test suite. Le 13 févr. 2017 1:25 AM, "Renato Alves" <notifications@github.com> a écrit : Just ran pip install scrapy on a new virtualenv and got Twisted 17.1.0. Quite a lot of HTTPS websites started to fail (e.g. google) with a twiste…	redapple	2017-02-27 11:14:38
2479	2017-02-27 11:14:38	Fixed in https://github.com/scrapy/scrapy/pull/2558	redapple	2017-02-27 11:14:38
2478	2017-01-04 13:36:33	This is a (hopefully) temporary measure to prevent users installing the [upcoming Twisted 16.7 release](https://twistedmatrix.com/pipermail/twisted-python/2016-December/030984.html) which does not seem to play well (at all) with Scrapy (see https://github.com/scrapy/scrapy/issues/2461, there are other issues) We can release a 1.3.1 with this, and also backport to 1.1 and 1.2 branches.	redapple	2017-01-31 15:22:58
2478	2017-01-04 13:48:55	## [Current coverage](https://codecov.io/gh/scrapy/scrapy/pull/2478?src=pr) is 83.45% (diff: 100%) > Merging [#2478](https://codecov.io/gh/scrapy/scrapy/pull/2478?src=pr) into [master](https://codecov.io/gh/scrapy/scrapy/branch/master?src=pr) will not change coverage <S_CODE_TOKEN> > Powered by [Codecov](https://codecov.io?src=pr). Last update [e7dede6...787c42b](https://codecov.io/gh/scrapy/scra…	codecov-io	2017-01-31 15:22:58
2477	2017-01-03 17:26:18	Hey fellows, As I commented in #2475 , I've installed Windows in a VM to test Scrapy installation. Sure enough, Conda seems the easiest way, I've had no problems at all with it. As for PyPI, I was unable to test it: I couldn't even get Python to work without Anaconda (CPython installation kept freezing). :( Anyway, I know this is just a data point, but given the trouble that is installing and com…	eliasdorneles	2017-03-09 11:56:51
2477	2017-01-03 17:31:02	Btw, here is a screenshot of Scrapy working under Py3 and Win: ![scrapy-py3-win-2](https://cloud.githubusercontent.com/assets/37565/21616669/8cbe3bfa-d1c9-11e6-999a-33fcd655f40f.png)	eliasdorneles	2017-03-09 11:56:51
2477	2017-01-03 17:37:18	## [Current coverage](https://codecov.io/gh/scrapy/scrapy/pull/2477?src=pr) is 83.45% (diff: 100%) > Merging [#2477](https://codecov.io/gh/scrapy/scrapy/pull/2477?src=pr) into [master](https://codecov.io/gh/scrapy/scrapy/branch/master?src=pr) will not change coverage <S_CODE_TOKEN> > Powered by [Codecov](https://codecov.io?src=pr). Last update [e7dede6...b6ab1ae](https://codecov.io/gh/scrapy/scra…	codecov-io	2017-03-09 11:56:51
2477	2017-03-01 18:01:41	I'm not anaconda user myself, but I'm fine with this fix as soon as there is someone around in the issue tracker who can help in case of problems.	kmike	2017-03-09 11:56:51
2476	2017-01-03 14:27:57	My logs have both of these messages: WARNING: Expected response size (135576123) larger than download warn size (33554432). WARNING: Received more bytes than download warn size (33554432) in request <GET https://example.com>. I'd suggest that both should include the url, or neither should. Ideally both as currently it's not readily possible to tell from the logs what URL triggered the former.	mohmad-null
2476	2017-01-03 19:14:53	Hm, what's the point of the first message - can't Scrapy show only a single log message? See also: https://github.com/scrapy/scrapy/pull/1654	kmike
2475	2017-01-03 12:58:34	Succesfully using `pip` on Windows for Scrapy (and lxml and Twisted) is far from easy. Anaconda/Miniconda seems to work much smoother. Let's recommend Anaconda first for Windows users in the installation page, and leave the pip-way for the brave.	redapple	2017-03-09 11:57:02
2475	2017-01-03 13:03:36	@eliasdorneles , I believe you were working on this recently.	redapple	2017-03-09 11:57:02
2475	2017-01-03 13:21:39	Hey @redapple -- yeah, I wanted to try this out before doing the change, just to be sure. I've installed Windows on a VM to verify the installation process, and I've found trouble already just trying to install CPython directly from python.org downloads. The installation would never end, even after leaving it running for hours. I've successfully installed Anaconda and am now testing the Scrapy in…	eliasdorneles	2017-03-09 11:57:02
2474	2017-01-02 19:32:44	A feature request. I've got my settings set up so that Scrapy is being nice and polite to any given site. For example: <S_CODE_TOKEN> As you can see, for any given IP, scrapy is going to be slow, but in theory scrapy can handle many different IP's at once - that's why CONCURRENT_REQUESTS is very high. The problem is, it doesn't seem to. Consider the following hypothetical queue (assume all domain…	mohmad-null
2474	2017-01-02 20:18:05	Yeah, this is a problem we need to solve. See also https://github.com/scrapy/scrapy/issues/2435 and https://github.com/scrapy/scrapy/issues/1802 - there are some workarounds.	kmike
2474	2017-01-05 14:44:45	@kmike Interesting, thanks for the links. In lieu of a fancy new algorithm, I think my suggestion would be for a random de-queuing feature. So rather than FIFO or LIFO, it randomly picks an item from the queue and crawls that instead assuming it's allowed (i.e. autothrottle etc taken into account). For bonus points, if it can't do that url (i.e. autothrottle), it could pop it back into the queue …	mohmad-null
2474	2017-01-19 22:56:34	@mohmad-null example implementation: https://github.com/TeamHG-Memex/linkdepth/blob/master/queues.py To use it set `request.meta['scheduler_slot']` e.g. to the netloc of the request.url, and add the following options to scrapy settings.py: <S_CODE_TOKEN>	kmike
2474	2017-03-21 18:52:06	Chiming in to say this would be a very important feature to us. Random/round-robin dequeue is barely a mitigation, because, when a site with many URIs in the frontier is waiting in a few slots, you slowly round-robin more and more URIs from that site into the slots. Other sites are handled quickly, the dominant site is handled slowly and thus progressively captures more of the slots over time. Fr…	milescrawford
2474	2017-03-21 19:06:28	@milescrawford thanks for chiming in, it helps to see use cases! I'm not sure I understand your problem though: round-robin is for choosing a domain, so you're getting the same amount of requests for each domain, regardless of a total number of requests for a domain in a queue. If there are no domains left then it is most efficient to crawl this single remaining domain, and if there are other dom…	kmike
2474	2017-03-21 21:19:01	This arises particularly if the dominant site is slower or has a longer crawl delay than the others. Each domain gets the same amount of requests for round-robin or a proportional amount if random. However, if a previous request for the dominant site hasn't cleared by the time it round-robins up again, now two slots are dedicated to it. The second slot now has to wait the delay before it can proc…	milescrawford
2474	2017-03-21 21:28:58	@milescrawford got it now, thanks for the explanation! It seems that frontera's approach could work better for this use case: instead of randomizing domains or selecting them in a round-robin fashion frontera's scheduler asks scrapy downloader which slots are busy, and avoids adding requests to them.	kmike
2474	2017-03-21 21:41:48	Yes, I'm considering making a channel by which my frontier implementation can see what domains are in progress and choose accordingly.	milescrawford
2474	2017-03-24 00:03:56	I put the function below into a bit of middleware so that I get a continuously updated list of dominant sites currently in progress. Now my frontier knows which sites to avoid and can filter them out when dequeuing. This provided me with a 20x gain in throughput! <S_CODE_TOKEN>	milescrawford
2473	2017-01-02 10:19:51	Hi, I'm trying to run scrapy from a script like this: import scrapy from scrapy.crawler import CrawlerProcess class MySpider(scrapy.Spider): name = "basic" allowed_domains = ["web"] start_urls = ['http://www.example.com'] def parse(self, response): l = ItemLoader(item=PropertiesItem(), response = response) l.add_xpath('title', '//h1[1]/text()') return l.load_item() process = CrawlerProcess({ 'USE…	tituskex
2473	2017-01-03 00:58:56	I would try to downgrade your twisted version from `Twisted==16.7.0rc1` to `Twisted==16.4.1`. I got some weird errors too on the downloader part when I ran my Scrapy spiders with the same version you are running. <S_CODE_TOKEN> After, downgrading to the version I had(`Twisted==16.4.1`) things went back to working great again. command: `pip install Twisted==16.4.1` If you need `sudo` access then a…	IAlwaysBeCoding
2473	2017-01-05 00:38:27	#2479 This is related to this one as well.	IAlwaysBeCoding
2473	2017-01-24 14:19:22	@tituskex , did you manage to make it work? did downgrading Twisted work?	redapple
2473	2017-02-14 11:40:23	Downgrading Twisted worked for me too.	pembeci
2473	2017-02-14 11:42:17	@pembeci what is your Scrapy version?	kmike
2473	2017-02-14 13:30:12	@kmike The latest from pip install: 1.3.2. I am running on an old machine which is not upgraded for a while: Ubuntu 12.04 LTS - 32 bit So may be that's why I needed to downgrade Twisted.	pembeci
2473	2017-02-14 14:39:19	@pembeci what was the exception? Hm, maybe it is caused by Twisted 17+ dropping pyOpenSSL < 0.16 support.	kmike
2473	2017-02-14 14:56:29	@pembeci I would recommend to use [(mini)conda](https://doc.scrapy.org/en/latest/intro/install.html#anaconda) to have the latest releases without having to upgrade system libraries in old systems.	rolando
2473	2017-03-01 09:35:55	+1 . Same problem with scrapy (1.3.2) and twisted (17.1.0) . <S_CODE_TOKEN>	wzpan
2473	2017-03-01 09:45:34	@wzpan what is your pyOpenSSL version? Twisted dropped support for pyOpenSSL < 16.0.0 in Twisted 16.4.0 release (see http://twistedmatrix.com/trac/ticket/8441); in fact it worked for some time, but they recently removed some of the supporting code as well. Is upgrading it an option? You can check pyOpenSSL version by running `python -c 'import OpenSSL; print(OpenSSL.version.__version__)'`	kmike
2473	2017-03-02 03:50:07	@kmike awesome! 👍 My pyOpenSSL version is 0.13.1. After upgrading it to 16.2.0, scrapy works like a charm!	wzpan
2473	2017-03-02 06:51:50	I run into this problem, too. Here is my stacktrace: <S_CODE_TOKEN> Version: <S_CODE_TOKEN> Any help would be appreciated.	noprom
2473	2017-03-02 08:01:06	@noprom Try doing these: <S_CODE_TOKEN>	wzpan
2473	2017-03-02 12:32:47	@wzpan But another problem occurs: <S_CODE_TOKEN> It seems that there's a problem with twisted.	noprom
2473	2017-03-02 12:39:39	@noprom The site does not complete the response when you use the default user agent (or the one you are using). <S_CODE_TOKEN>	rolando
2473	2017-03-02 12:42:21	@rolando Cool! Thanks a lot.😄	noprom
2473	2017-03-02 12:43:07	@wzpan Thanks, you solved my problem.	noprom
2473	2017-03-08 15:16:34	pip install Twisted==16.4.1 also solved mine, but tbh backwards incompatibility is a shame twisted guys should really get this fixed	rapliandras
2473	2017-03-13 14:45:09	I couldn't even run scrapy by itself with out the SSL error until I downgraded Twisted from 17 to 16.4.1 per @rapliandras	eegilbert
2473	2017-03-13 15:29:37	For the record, [we've released "packaging fix" versions](https://pypi.python.org/pypi/Scrapy) that prevent Twisted>=17 getting installed, because branches 1.0.x, 1.1.x and 1.2.x only support Twisted<=16.6 * v1.0.7 * v1.1.4 * v1.2.3 Master branch (and the recent v1.3.3) are compatible with Twisted 17+	redapple
2473	2017-03-27 11:25:39	So it seems that latest [Twisted does require pyOpenSSL>=0.16](https://github.com/twisted/twisted/blob/4a99414b6c013e3112d292db2ee7c19674228df0/src/twisted/python/_setup.py#L92), but provided you add the `[tls]` extra, as-in `pip install twisted[tls]`. Twisted 15.5 required pyOpenSSL>=0.13, but Twisted 16.6 requires pyOpenSSL>=0.16. I think Scrapy should add the `[tls]` extra in its requirements,…	redapple
2473	2017-03-27 12:42:59	@redapple I haven't realized it is just a warning, not an error. If adding `[tls]` still allows to install Twisted then +1 to add it.	kmike
2473	2017-03-27 14:03:58	It seems that pip < 6.1.0 raises an error if extra requirement is unknown intead of showing a warning - see https://github.com/pypa/pip/pull/2142. I'm not sure what happens if Twisted < 15.0 is already installed, user has pip < 6.1.0 (e.g. pip 1.5 is still popular), and runs `pip install scrapy` - does it work?	kmike
2472	2017-01-01 15:35:47	Scrapy 1.2.1 If I populate start_urls with: http://localhost/myfile.json? My actual request (as well as the contents of response.url) is to: http://localhost/myfile.json Note the trailing **?** has been removed. I don't know if there are any servers that will give a different response depending on whether the ? is there or not, however I'm recording the URL's as keys, so the fact that my return U…	mohmad-null
2472	2017-01-01 20:22:42	Hey @mohmad-null, Interesting point about `?`; it is w3lib.url.safe_download_url function which removes it (it calls `urlsplit` and then `urlunsplit` from stdlib, and `?` is not preserved in this case). There are other cases when URL will be changed: * fragment is removed; * non-ascii characters are escaped. Note that response.url can be also different from request.url and response.request.url. S…	kmike
2472	2017-01-02 19:11:07	Hi @kmike Thanks for the thoughts; I've not encountered your two cases as yet. I'll have a look at the request_fingerprint method; it looks like it may be useful.	mohmad-null
2471	2016-12-31 22:50:20		samj1912
2471	2016-12-31 22:52:26	I am a new contributor to scrapy and I wanted to start with an easy bug. I have added a feature in the imagepipeline to allow conversion between file format. Tried to preserve the current code as much as possible to allow backward compatibility. Looking forward to contributing more to scrapy :) Review please :)	samj1912
2471	2017-01-05 11:49:37	About the various `E FailTest: 'full/3fd165099d8e71b8a48b2683946e64dbfad8b52d.jpeg' != 'full/3fd165099d8e71b8a48b2683946e64dbfad8b52d.jpg'` failures, even if `.jpg` and `.jpeg` would be the same for humans (cf. https://github.com/scrapy/scrapy/pull/2471#discussion_r94594875), I believe the code should keep backward compatiblity for users/programs expecting the image cache to be consistent between…	redapple
2471	2017-01-05 11:51:32	I will have to hardcode the extension when the convert type is jpeg then.	samj1912
2471	2017-01-05 11:53:00	Perhaps, yes. Backward compatiblity can be a pain indeed :)	redapple
2471	2017-01-11 10:23:42	Can we have no conversion by default? That way backwards compatibility is preserved, there is no special cases and if the user wants conversion all she needs to set is `IMAGES_CONVERT_TYPE = 'jpg'`. The default should be `None`, no setting needed.	barraponto
2471	2017-01-11 10:24:33	That also addresses the `.jpg` / `.jpeg` issue, since the user would explicitly choose the file extension.	barraponto
2471	2017-01-11 11:01:29	@barraponto , I would not mind having no-conversion by default. But as far as I understand the code, it does [currently convert](https://github.com/scrapy/scrapy/blob/d8672689761f0bb6c0550a841f35534265e87fee/scrapy/pipelines/images.py#L122) [to JPEG](https://github.com/scrapy/scrapy/blob/d8672689761f0bb6c0550a841f35534265e87fee/scrapy/pipelines/images.py#L143) by default, so it would not be backw…	redapple
2471	2017-01-13 09:41:30	@redapple my bad, I thought we were **adding** the feature. I can't imagine how to keep backwards compatibility and have no conversion by default...	barraponto
2471	2017-01-23 19:11:00	@pd60193 that is an old commit, I had already corrected it.	samj1912
2470	2016-12-28 14:11:13	https://packaging.python.org/distributing/#standards-compliance-for-interoperability	chekunkov	2017-01-24 09:33:23
2470	2017-01-03 12:40:54	## [Current coverage](https://codecov.io/gh/scrapy/scrapy/pull/2470?src=pr) is 83.45% (diff: 100%) > Merging [#2470](https://codecov.io/gh/scrapy/scrapy/pull/2470?src=pr) into [master](https://codecov.io/gh/scrapy/scrapy/branch/master?src=pr) will decrease coverage by **0.01%** <S_CODE_TOKEN> > Powered by [Codecov](https://codecov.io?src=pr). Last update [c275ceb...a347c75](https://codecov.io/gh/…	codecov-io	2017-01-24 09:33:23
2469	2016-12-27 12:04:50	Attempt to address latest comments on https://github.com/scrapy/scrapy/issues/1645 The idea is we want to show people how to contribute before showing them the Code of Conduct (which should be obvious for most people).	eliasdorneles	2017-01-08 20:42:48
2469	2016-12-27 12:15:04	## [Current coverage](https://codecov.io/gh/scrapy/scrapy/pull/2469?src=pr) is 83.44% (diff: 100%) > Merging [#2469](https://codecov.io/gh/scrapy/scrapy/pull/2469?src=pr) into [master](https://codecov.io/gh/scrapy/scrapy/branch/master?src=pr) will not change coverage <S_CODE_TOKEN> > Powered by [Codecov](https://codecov.io?src=pr). Last update [cc06b6b...b7dd089](https://codecov.io/gh/scrapy/scra…	codecov-io	2017-01-08 20:42:48
2469	2017-01-03 11:37:26	Looks good to me. Thanks @eliasdorneles !	redapple	2017-01-08 20:42:48
2468	2016-12-27 07:00:03	when access a http url with a proxy, it worked but a https url it can't work is this a bug?	haowg
2468	2016-12-30 05:30:32	I think ,scrapy does not care about the type of proxy, this depending on you proxy provider . if your proxy provider can support https , it's no problem for scrapy.	zhengwen09
2468	2017-01-02 08:45:46	when I use proxy with requests it's worked `In [28]: proxy = {"http": "124.88.67.81:843"} In [29]: print requests.get("http://ip.chinaz.com/getip.aspx", proxies=proxy).content {ip:'124.88.67.81',address:'新疆乌鲁木齐市 联通'} In [30]: p = requests.get("https://www.baidu.com", proxies=proxy) In [31]: p.status_code Out[31]: 200 ` but scrapy is to worked `2017-01-02 16:38:29 [scrapy.downloadermiddlewares.ret…	haowg
2468	2017-01-04 02:09:13	you can use 'wireshard' monitor the difference requests.get from 'scrapy'	zhengwen09
2468	2017-01-04 02:12:35	看到最后发现都是中国人。。	zhengwen09
2467	2016-12-25 23:44:54	This is a simple IPython test case: <S_CODE_TOKEN> The data in the selector shows `<div x="It" s>` instead of `<div x="It\"s">` or `<div x="It&quot;s">` This has been tested in Scrapy 1.2.2	jacklol13	2017-01-01 21:02:04
2467	2017-01-01 20:26:46	`'<div x="It\x22s"'` is literally `<div x="It"s"` in Python; this is broken HTML and parsing it as `<div x="It" s>` looks fine to me. `"\x22"` is just another way to write `'"'`: <S_CODE_TOKEN>	kmike	2017-01-01 21:02:04
2467	2017-01-01 21:02:04	I put `\x22` and not `'"'` so Python won't complain. Anyways it looks like the problem was on the HTML end so I'll close this.	jacklol13	2017-01-01 21:02:04
2466	2016-12-24 16:57:29	`scrapy startproject myproject` creates a `pipelines.py` with an example Pipeline with already the name of the project, it only feels natural that this should also be the name on `settings.py` pipelines section.	eLRuLL	2017-02-02 12:16:57
2466	2016-12-24 17:06:49	## [Current coverage](https://codecov.io/gh/scrapy/scrapy/pull/2466?src=pr) is 83.44% (diff: 100%) > Merging [#2466](https://codecov.io/gh/scrapy/scrapy/pull/2466?src=pr) into [master](https://codecov.io/gh/scrapy/scrapy/branch/master?src=pr) will not change coverage <S_CODE_TOKEN> > Powered by [Codecov](https://codecov.io?src=pr). Last update [cc06b6b...e7c7e05](https://codecov.io/gh/scrapy/scra…	codecov-io	2017-02-02 12:16:57
2466	2017-01-08 20:44:19	I don't have a strong opinion on that - on one hand, this adds some convenience when there is a single pipeline, but on the other hand creating single-purpose components with descriptive names is usually better.	kmike	2017-02-02 12:16:57
2466	2017-01-10 09:22:57	I think the project template needs to be consistent in naming, and the generated settings need to be coherent with the generated classes. Currently, in `settings.py`, there's: - `$project_name.middlewares.${ProjectName}SpiderMiddleware`, which matches the generated `class ${ProjectName}SpiderMiddleware(object)` in `middlewares.py` - `$project_name.middlewares.MyCustomDownloaderMiddleware`, which …	redapple	2017-02-02 12:16:57
2466	2017-01-12 23:22:33	I agree with you @kmike but I think that isn't the case here. I am just changing the `SomePipeline` name that was already in the project without any real purpose. I would say it actually could confuse a beginner.	eLRuLL	2017-02-02 12:16:57
2465	2016-12-23 18:45:45	Hi there! I'm trying to add time of scraping to stats. So I create Extension class with spider_closed callback: <S_CODE_TOKEN> Surprisingly half the time `stats.get_value('finish_time')` returns `None`, but at the same time in the dump from `scrapy.statscollectors` finish_time is ok. <S_CODE_TOKEN> What I do wrong? Is it a bug?	theotheo	2016-12-23 19:27:24
2465	2016-12-23 18:58:42	`finish_time` is set by CoreStats extension on spider_closed signal; it seems the signal handler of your extension is called before CoreStats. You can change extension order using values in settings; see https://doc.scrapy.org/en/latest/topics/extensions.html	kmike	2016-12-23 19:27:24
2465	2016-12-23 19:27:15	Wow! Thank you for a such quick answer. I've changed loading order and everything seems ok now.	theotheo	2016-12-23 19:27:24
2464	2016-12-23 16:18:41	Fixes #2420 ~Just as a side note, I am intentionally leaving out floats because different values would be converted to the same `int` (for instance: `int(1.1) == int(1.2) == 1` is `True`)~ /cc @redapple, @vshlapakov	elacuesta	2017-02-08 12:01:03
2464	2016-12-23 16:28:15	# [Codecov](https://codecov.io/gh/scrapy/scrapy/pull/2464?src=pr&el=h1) Report > Merging [#2464](https://codecov.io/gh/scrapy/scrapy/pull/2464?src=pr&el=desc) into [master](https://codecov.io/gh/scrapy/scrapy/commit/3b8e6d4d820bf69ed3ad2e4d57eb6ca386323a5f?src=pr&el=desc) will **increase** coverage by `0.01%`. <S_CODE_TOKEN> | [Impacted Files](https://codecov.io/gh/scrapy/scrapy/pull/2464?src=pr&…	codecov-io	2017-02-08 12:01:03
2464	2017-01-08 20:41:20	Did float priorities work before this change? They look useful.	kmike	2017-02-08 12:01:03
2464	2017-01-09 12:30:53	They worked, and now that I took a closer look the documentation doesn't actually say that the numbers should be integers. I'll change it to allow floats too, thanks for noticing @kmike!	elacuesta	2017-02-08 12:01:03
2464	2017-01-09 12:39:22	@redapple, @kmike The branch is still named `component_order_integer`, would you guys like me to close this PR and open a new one with a more suitable branch name?	elacuesta	2017-02-08 12:01:03
2464	2017-01-09 12:54:14	@elacuesta , that branch name is not an issue, don't worry	redapple	2017-02-08 12:01:03
2464	2017-01-31 15:48:01	Still looks good to me. @dangra , @kmike , @vshlapakov, what do you think?	redapple	2017-02-08 12:01:03
2464	2017-02-02 16:19:47	This looks good! May I ask for the last change? :) `_ensure_numeric_value` name is a bit misleading; could we name it `_ensure_numeric_values` or `_raise_if_unsupported_values` or `_validate_values`, something like that? `value` -> `values` because we're working with dict values; `ensure` -> `validate / ...` because code no longer converts strings to numbers.	kmike	2017-02-08 12:01:03
2464	2017-02-03 11:56:51	@kmike Updated, I went with `_validate_numeric_values` :-)	elacuesta	2017-02-08 12:01:03
2464	2017-02-05 10:47:08	Looks good, thanks @elacuesta!	vshlapakov	2017-02-08 12:01:03
2464	2017-02-06 20:05:12	Hey @elacuesta! Sorry for being so picky. I'm not a native speaker, but for me `_validate_numeric_values` reads as "validate values if they are numeric", i.e. "check only numeric values, but not other values - e.g. ensure that all numeric values are positive", not "check that all values are numeric" :)	kmike	2017-02-08 12:01:03
2464	2017-02-07 12:17:41	Hahaha no problem @kmike :-) Sure, the name wasn't really the best, I changed it to `_validate_values`	elacuesta	2017-02-08 12:01:03
2464	2017-02-08 12:01:14	Thank you @elacuesta !	redapple	2017-02-08 12:01:03
2463	2016-12-23 15:02:27	Link to online documentation from [scrapy website](https://scrapy.org/doc/) is dead: http://doc.scrapy.org/en/1.2 When you google something like `scrapy spiders` top 3 links are all dead. When I was submitting this issue github suggested me to read [guidelines for contributing](https://github.com/scrapy/scrapy/blob/master/CONTRIBUTING.md). I wish I could do it, but the link is also dead: > The gu…	vovanz	2016-12-23 16:52:01
2463	2016-12-23 15:20:40	Whoops, that's not good. I also noticed that version selector disappeared at http://doc.scrapy.org. We're using readthedocs to host and deploy our docs, so it looks like a rtfd bug, but we should also check that we haven't messed up with something.	kmike	2016-12-23 16:52:01
2463	2016-12-23 15:52:43	It looks like the language and version has been removed as options: > Google link: > https://doc.scrapy.org/en/latest/topics/downloader-middleware.html > Working link: > https://doc.scrapy.org/topics/downloader-middleware.html	PetaPetaPeta	2016-12-23 16:52:01
2463	2016-12-23 16:14:11	I've opened an issue in readthedocs repo: https://github.com/rtfd/readthedocs.org/issues/2562.	kmike	2016-12-23 16:52:01
2463	2016-12-23 16:52:01	It all works not (kudos to @ericholscher for debugging it) - it seems someone clicked a wrong checkbox. Thanks for the report!	kmike	2016-12-23 16:52:01
2462	2016-12-22 18:14:16		redapple	2017-02-20 15:50:18
2462	2016-12-22 18:25:22	## [Current coverage](https://codecov.io/gh/scrapy/scrapy/pull/2462?src=pr) is 83.61% (diff: 100%) > Merging [#2462](https://codecov.io/gh/scrapy/scrapy/pull/2462?src=pr) into [master](https://codecov.io/gh/scrapy/scrapy/branch/master?src=pr) will increase coverage by **0.15%** <S_CODE_TOKEN> > Powered by [Codecov](https://codecov.io?src=pr). Last update [5586fc7...976c9f2](https://codecov.io/gh/…	codecov-io	2017-02-20 15:50:18
2461	2016-12-22 16:58:37	This happens on Twisted trunk and with latest Scrapy master. <S_CODE_TOKEN> <S_CODE_TOKEN> After digging, I found out that the addition of `DNS_TIMEOUT` was not effective at all: https://github.com/scrapy/scrapy/commit/85aa3c7596c6e9c66daaa5503faadd03a16e1d59#diff-92d881d6568986904888f43c885240e2L13 Previously, on Twisted <=16.6.0, the method `getHostByName` was always called with a default timeo…	rolando	2017-02-02 16:13:59
2461	2016-12-22 17:13:33	Given `DNS_TIMEOUT` was not used at all, perhaps a straightforward fix is to make it a tuple and compatible with what twisted expects: > timeout: Default number of seconds after which to reissue the query. When the last timeout expires, the query is considered failed. (type: Sequence of int )	rolando	2017-02-02 16:13:59
2461	2016-12-22 18:38:10	Related: https://github.com/scrapy/scrapy/pull/2462	redapple	2017-02-02 16:13:59
2461	2017-01-01 17:42:26	Have you found a way to work around this? I'm having the exact same error as you have. I've tried downgrading scrapy to version 1.2, but this doens't help.	tituskex	2017-02-02 16:13:59
2461	2017-01-03 15:28:01	@tituskex , are you using Twisted>=16.7 (I see there's a RC1 on PyPI)? It should work if you downgrade Twisted to 16.6, until we find a fix.	redapple	2017-02-02 16:13:59
2461	2017-01-08 02:49:37	So, the traceback here is because technically Scrapy is violating the formal interface in Twisted (it says you have to provide your own default value for `timeout` and scrapy's custom resolver didn't). We _could_ go ahead and backport a fix into the release that passes this value so that scrapy continues to work - would that be valuable to you, or would you be OK fixing the interface implementati…	glyph	2017-02-02 16:13:59
2461	2017-01-08 02:52:45	(Oops, on second thought, `zope.interface.verify` wouldn't have caught this particular issue, since a default was provided but it was just the wrong _type_.)	glyph	2017-02-02 16:13:59
2461	2017-01-09 12:45:01	Thanks @glyph. I would say that Scrapy needs to fix it and provide a default timeout value.	redapple	2017-02-02 16:13:59
2460	2016-12-21 16:12:46	Continuation of https://github.com/scrapy/scrapy/pull/2427	redapple	2016-12-21 18:23:50
2460	2016-12-21 16:24:12	## [Current coverage](https://codecov.io/gh/scrapy/scrapy/pull/2460?src=pr) is 83.44% (diff: 100%) > Merging [#2460](https://codecov.io/gh/scrapy/scrapy/pull/2460?src=pr) into [master](https://codecov.io/gh/scrapy/scrapy/branch/master?src=pr) will not change coverage <S_CODE_TOKEN> > Powered by [Codecov](https://codecov.io?src=pr). Last update [ac74d5a...07f9985](https://codecov.io/gh/scrapy/scra…	codecov-io	2016-12-21 18:23:50
2460	2016-12-21 18:24:05	Thanks Paul!	kmike	2016-12-21 18:23:50
2459	2016-12-21 15:26:30	I have installed scrapy successed Installing collected packages: scrapy Successfully installed scrapy-1.2.2 pip show Scrapy Name: Scrapy Version: 1.2.2 Summary: A high-level Web Crawling and Web Scraping framework Home-page: http://scrapy.org Author: Pablo Hoffman Author-email: pablo@pablohoffman.com License: BSD Location: /usr/local/python3.5/lib/python3.5/site-packages Requires: service-identit…	zonglinyue	2016-12-23 08:48:54
2459	2016-12-22 20:11:46	Did you try reloading your `bashrc` (or `zshrc`) file? `$ source ~/.bashrc`	harshasrinivas	2016-12-23 08:48:54
2459	2016-12-23 04:42:41	yes,i had tried and there's nothing about scrapy in ~/.bashrc	zonglinyue	2016-12-23 08:48:54
2459	2016-12-23 06:56:23	Check your $PATH `$ echo $PATH` Add `/usr/local/python3.5/bin` to it (if it doesn't exist).	harshasrinivas	2016-12-23 08:48:54
2459	2016-12-23 08:26:10	the problem has been resolved as your suggest,it,s reason is python path. Thank you!!!	zonglinyue	2016-12-23 08:48:54
2459	2016-12-23 08:44:14	You can close this issue now.	harshasrinivas	2016-12-23 08:48:54
2458	2016-12-21 00:04:05	This not only use the standard form but helps error aggregation libraries (i.e.: Sentry) to avoid duplicating the message.	rolando	2017-01-03 13:01:35
2458	2016-12-21 00:14:24	## [Current coverage](https://codecov.io/gh/scrapy/scrapy/pull/2458?src=pr) is 83.42% (diff: 100%) > Merging [#2458](https://codecov.io/gh/scrapy/scrapy/pull/2458?src=pr) into [master](https://codecov.io/gh/scrapy/scrapy/branch/master?src=pr) will increase coverage by **<.01%** <S_CODE_TOKEN> > Powered by [Codecov](https://codecov.io?src=pr). Last update [d19c4c1...6dec4a3](https://codecov.io/gh/…	codecov-io	2017-01-03 13:01:35
2458	2016-12-21 18:27:36	I think this change is fine. As a side not, see also: https://github.com/scrapy/scrapy/pull/1626	kmike	2017-01-03 13:01:35
2457	2016-12-20 10:31:22	Allow passing named variables and `namespaces` dict arguments on `.xpath()` shortcut, now that https://github.com/scrapy/parsel/pull/45 is merged	redapple	2017-02-02 17:17:27
2457	2016-12-20 10:44:27	# [Codecov](https://codecov.io/gh/scrapy/scrapy/pull/2457?src=pr&el=h1) Report > Merging [#2457](https://codecov.io/gh/scrapy/scrapy/pull/2457?src=pr&el=desc) into [master](https://codecov.io/gh/scrapy/scrapy/commit/c305c46254e773be374218c95862bb497383aa25?src=pr&el=desc) will **not impact** coverage. <S_CODE_TOKEN> | [Impacted Files](https://codecov.io/gh/scrapy/scrapy/pull/2457?src=pr&el=tree) …	codecov-io	2017-02-02 17:17:27
2457	2016-12-21 18:31:51	+1 to have it; it'd be nice to have docs for this feature right in Scrapy docs.	kmike	2017-02-02 17:17:27
2457	2017-01-11 18:46:00	@kmike , I updated the docs on Selectors with XPath variables. Do you want to mention ad-hoc namespaces too?	redapple	2017-02-02 17:17:27
2457	2017-02-02 16:28:41	In setup.py we declare [parsel >= 0.9.5](https://github.com/scrapy/scrapy/blob/c305c46254e773be374218c95862bb497383aa25/setup.py#L52), but this feature requires parsel >= 1.1.0. Time to bump version in setup.py?	kmike	2017-02-02 17:17:27
2457	2017-02-02 16:29:39	No opinion about ad-hoc namespaces, I'm fine with whatever you decide :)	kmike	2017-02-02 17:17:27
2457	2017-02-02 16:38:20	Is it strictly needed? For those not using kwargs, 0.9.5<=parsel<1.1 should work fine. I thought setup.py was about the absolute minimum required version. No strong opinion on that though, since parsel 1.1 is better.	redapple	2017-02-02 17:17:27
2457	2017-02-02 16:41:59	We have two options: 1) document that this feature requires a more recent parsel; 2) bump parsel version. (2) looks like a no-brainer for me - parsel is a pure-Python package, and there are no breaking changes, while (1) requires user to think twice and check what's this 'parsel' thing and what is the installed version :)	kmike	2017-02-02 17:17:27
2457	2017-02-02 17:17:31	👍	kmike	2017-02-02 17:17:27
2456	2016-12-19 13:50:32	Hello folks, these are my two cents to fix #1327. I look forward to reading your comments 😄	elacuesta
2456	2016-12-19 14:01:02	# [Codecov](https://codecov.io/gh/scrapy/scrapy/pull/2456?src=pr&el=h1) Report > Merging [#2456](https://codecov.io/gh/scrapy/scrapy/pull/2456?src=pr&el=desc) into [master](https://codecov.io/gh/scrapy/scrapy/commit/802ed30e8e838ab70f9b5f8a7f747d53775d358c?src=pr&el=desc) will **increase** coverage by `0.03%`. > The diff coverage is `89.79%`. <S_CODE_TOKEN> | [Impacted Files](https://codecov.io/g…	codecov-io
2456	2017-01-06 15:38:44	I like the feature and implementation. XML out definitely gets easier to read. However, I'm not sure about having prettified-JSON as default. On the other hand, everyone uses `jq` these days right? And it would be weird to prettify XML by default, and not JSON. I'll have to sleep on it.	redapple
2456	2017-01-06 15:40:33	@elacuesta , I believe it also needs tests for non-default (None, 2, etc.) widths.	redapple
2456	2017-01-06 18:34:05	Hey @redapple, thanks for your comments. I added a few tests with distinct width values. Regarding the default, I set it to `4` following @kmike's [comment](https://github.com/scrapy/scrapy/issues/1327#issuecomment-118660643) and my own desire, but I think it would be just fine to leave it optional.	elacuesta
2456	2017-02-08 17:03:30	Alright, I set `FEED_EXPORT_INDENT_WIDTH=None` to maintain backwards compatibility. Ping @redapple, @kmike: I'm sorry to bother you guys, but do you have any further comments on this? Thanks!	elacuesta
2456	2017-02-08 17:24:45	Looks good to me @elacuesta	redapple
2456	2017-03-06 16:10:58	Looking at the new tests, I think this change reverts https://github.com/scrapy/scrapy/pull/1950 .	redapple
2456	2017-03-06 16:36:28	You're right Paul. I personally like the square brackets having their own line even if `indent=None`, I made this latest change as per Mikhail's suggestion of following stdlib `JSONEncoder`'s behaviour. I think diverting from the standard in some very particular cases (like this one, or the newline after the XML declaration tag) is not that big of a deal, I can make the brackets have their own li…	elacuesta
2456	2017-03-06 16:53:12	Previous way of exporting to JSON kind of makes sense; it seems it becomes unsupported after this PR: no indentation inside items, but each item is on a new line. It is not only a question about brackets. It can be seen as a backwards-incompatible change: `wc -l` will stop working as a way to count exported items in json output.	kmike
2456	2017-03-06 16:54:46	What do you think about making `indent` option work only inside individual items in case of json, not for the whole output? That'd be a bit weird though..	kmike
2456	2017-03-06 17:26:59	I think we all agree that the current JSON output (one item per line) is just fine. However it's not consistent with the current XML output (all items in one line). What would you say if I modified this PR to make both outputs consistent in the following manner: * `indent = None`: "most compact representation", i.e. all items in the same line (same as the current behaviour for XML) * `indent <= 0…	elacuesta
2456	2017-03-06 19:13:03	It sounds fine to me. Alternatively, we can support string constants for indent: * "compact" (all items in the same line), * "lines" (the way scrapy currently works) * numeric indent >= 0 (the same as in this PR) Though 'indent' argument name could be confusing with these value names	kmike
2456	2017-03-07 16:53:40	Updated according to https://github.com/scrapy/scrapy/pull/2456#issuecomment-284468472. I also added support for string values (at the setting level, not in the `ItemExporter` classes), though I think the implementation might be a bit dirty. Looking forward to reading your comments.	elacuesta
2456	2017-03-09 14:56:38	I think we should support either None/0 indent values or string values, it doesn't make sense to support both. I like string values because they look more extensible and explicit - they are easier to read, and it is easier to add another mode.	kmike
2456	2017-03-09 17:13:22	I think string values should be syntactic sugar only for settings values, and the internal ItemExporter implementation should receive more consistent values. Personally, I would pick `None/Int` values over strings if we were to support only one, I feel i'ts kinda weird for a parameter to receive either an integer or a string.	elacuesta
2456	2017-03-09 17:37:19	I think the problem is that there are in fact two different settings, cramped into one setting: 1) how to format the result; 2) how many spaces to use for indentation. Strings + integers is a way to introduce a single option instead of two options: string values activate (1), while int value activates (2). With two options there'd be 3 string values for the first option, and an int value would be…	kmike
2456	2017-03-14 11:54:22	I've re-read the discussion this morning. I now wonder if the compact mode for XML (current behavior, with all items on the same line) makes much sense for users. I do see the point of "lines" output though. For XML output, I think having the "lines" mode by default (like for JSON) would be fine (but it's backward incompatible). With that assumption, i.e. that all items on same line not being use…	redapple
2456	2017-03-16 11:55:12	The difference between XML and JSON is that new lines are allowed inside XML tags, but in JSON keys or values, where new lines must be escaped. So you can guarantee "one item per line" for JSON, but not for XML. Another difference is that in XML whitespaces and new lines between tags are significant - you can access them in a parser, they affect parse result. In JSON indentation and new lines don…	kmike
2456	2017-03-16 12:07:30	> new lines are allowed inside XML tags Ok. This is already true with the current "all items on one line" XML (which is not really the case then). > Another difference is that in XML whitespaces and new lines between tags are significant Ok. But I'm not sure it is a big problem for Scrapy's item exports and their consumers. I don't expect users/parsers of `items.xml` files to care about or choke …	redapple
2455	2016-12-19 05:42:11	Fixes https://github.com/scrapy/scrapy/issues/2374	arush0311
2455	2016-12-19 05:52:54	## [Current coverage](https://codecov.io/gh/scrapy/scrapy/pull/2455?src=pr) is 83.42% (diff: 100%) > Merging [#2455](https://codecov.io/gh/scrapy/scrapy/pull/2455?src=pr) into [master](https://codecov.io/gh/scrapy/scrapy/branch/master?src=pr) will not change coverage <S_CODE_TOKEN> > Powered by [Codecov](https://codecov.io?src=pr). Last update [d19c4c1...ff0057e](https://codecov.io/gh/scrapy/scra…	codecov-io
2454	2016-12-19 03:32:57	if the `parsel` version == 0.9.3 which is the lowest version scrapy needed in `setup.py`, there will be attribute error. tested in ubuntu 16.04 python 2.7.12 and 2.7.6 with scrapy==1.1.0 and 1.2.2 upgrade to `parsel==0.9.5` as `requirements.txt` will fix this attribute error <S_CODE_TOKEN>	crasker	2016-12-19 16:11:17
2454	2016-12-19 03:43:18	## [Current coverage](https://codecov.io/gh/scrapy/scrapy/pull/2454?src=pr) is 83.41% (diff: 100%) > Merging [#2454](https://codecov.io/gh/scrapy/scrapy/pull/2454?src=pr) into [master](https://codecov.io/gh/scrapy/scrapy/branch/master?src=pr) will increase coverage by **0.01%** <S_CODE_TOKEN> > Powered by [Codecov](https://codecov.io?src=pr). Last update [97e8210...2b3abdb](https://codecov.io/gh/…	codecov-io	2016-12-19 16:11:17
2454	2016-12-19 08:59:14	Great catch, thanks!	kmike	2016-12-19 16:11:17
2453	2016-12-18 10:52:53	Hello, My code aims to scrape a webpage (the one in start_urls) to retrieve a number in a "Show More" button. This number will then be used as a parameter to request a URL that will return a JSON that contains data + a number. This last number will be used as a parameter to request the URL that will return a JSON that contains data + a number, etc.. The process goes on until the JSON return empty…	younesherlock	2016-12-18 16:48:41
2453	2016-12-18 16:48:41	Hey @younesherlock, We're using Scrapy issue tracker to track Scrapy bugs and feature requests; you may get better answers at http://stackoverflow.com (use tag 'scrapy') - this is our official support channel. To populate items from multiple pages you have two main options: 1. Pass incomplete data in request.meta. See https://doc.scrapy.org/en/latest/topics/request-response.html#topics-request-re…	kmike	2016-12-18 16:48:41
2452	2016-12-15 15:18:44	Hi, Problem is I'm downloading images with crawler but they are transparency. So image is looking like this. ![a2062c7f64b9a136c16f1a3d8491b70902986fc4](https://cloud.githubusercontent.com/assets/6665723/21229545/97a44c8c-c2ea-11e6-9f96-5e60106bd340.jpg) But it should look like this. ## ![wd-bvbz0120jch-12tb-my-cloud-ex2-ultra-gigabit-ethernet-kisisel-bulut-depolama](https://cloud.githubuserconte…	mkaya93
2452	2016-12-15 23:33:04	I'm not sure why it becomes green (and not other color), but the reason is that currently scrapy converts images to jpeg, and jpeg doesn't support transparency. See also: https://github.com/scrapy/scrapy/issues/1705, https://github.com/scrapy/scrapy/issues/1037.	kmike
2452	2016-12-31 20:26:51	I would like to work on this and implement it as suggested in https://github.com/scrapy/scrapy/issues/1705#issuecomment-234697561	samj1912
2452	2017-03-22 10:36:50	I had the exact same problem, for us it was a PNG in palette mode. You have to convert it to a RGBA, make the background white and then convert that image to RGB. For a quick fix you can inherit ImagesPipeline and override the convert_image method with <S_CODE_TOKEN> Tested with Scarpy 1.3.2	simongartz
2451	2016-12-15 05:13:52	I don't know if this is the right place to post something like this, but this is driving me nuts. I'm testing out different cloud providers where I am planning on running a Scrapy cluster(with proxies) I'm building, and something has been pulling my hair trying to understand what is going on. I feel like I'm going in circles. The main points that I think are contributing to this weird bug is that…	IAlwaysBeCoding	2016-12-18 16:49:26
2451	2016-12-15 05:31:39	My hunch takes me to believe that is actually a middleware problem, and there is something breaking or problems arising from a middleware. Possibly this could help:https://github.com/scrapy/scrapy/blob/master/scrapy/core/scraper.py#L138 Basically, if that spider code is run on Scrapinghub vs running it on a Scaleway server, something weird happens. Because, the server at Scaleway are dedicated to…	IAlwaysBeCoding	2016-12-18 16:49:26
2451	2016-12-15 13:05:32	Hey @IAlwaysBeCoding, I think the first step is to reproduce the issue locally, and figure out what is Scrapy spending time on. Scrapy provides --profile option which you can use with `scrapy crawl` - e.g. `scrapy crawl --profile=myspider.prof myspider`. Then you can run a crawl, stop it gracefully, and check profile results using https://jiffyclub.github.io/snakeviz/.	kmike	2016-12-18 16:49:26
2451	2016-12-15 13:29:37	I ran into the same issue a year ago. In my case the most CPU intensive task was the `lxml` extraction logic. Try to use profiler as @kmike said (or like in [this](http://stackoverflow.com/questions/582336/how-can-you-profile-a-python-script#582337) answer). And if possible, share the output result here - it will be really interesting information. Also, it will be great if you can provide OS and …	jacob1237	2016-12-18 16:49:26
2451	2016-12-18 08:41:49	Nevermind, could we close this now. I feel really dumb. After looking at the profiler that @kmike sent me too. I literally saw that retailer was returning me empty responses, and since my `parse_product_page` would never raise any exceptions , it actually was an anti scraping measurement from the retailer site. I just never noticed. Issue solved, I'm going to have to scrape more politely.	IAlwaysBeCoding	2016-12-18 16:49:26
2451	2016-12-18 16:49:26	Glad to hear you've solved it!	kmike	2016-12-18 16:49:26
2451	2016-12-19 23:20:00	Thanks for closing it, and sorry for the inconvenience. However, I have to say that I learned a new tool to use in my arsenal of debugging, snakeviz!!! Thanks for the help @kmike I appreciate it a ton, you rock keep up the good work!	IAlwaysBeCoding	2016-12-18 16:49:26
2450	2016-12-14 14:28:30	Context: https://github.com/scrapy/scrapy/issues/1964#issuecomment-216814406 When specifying `LOG_STDOUT = True` the stdout shouldn't be redirected to the log but replicated. Same for stderr. I remember another issue with exceptions in places such as spiders' `__init__` methods that were missing their tracebacks in the log, being logged only on stdout/stderr. I recently discovered that it's a pro…	Digenis
2450	2016-12-14 15:12:36	## [Current coverage](https://codecov.io/gh/scrapy/scrapy/pull/2450?src=pr) is 83.40% (diff: 0.00%) > Merging [#2450](https://codecov.io/gh/scrapy/scrapy/pull/2450?src=pr) into [master](https://codecov.io/gh/scrapy/scrapy/branch/master?src=pr) will increase coverage by **<.01%** <S_CODE_TOKEN> > Powered by [Codecov](https://codecov.io?src=pr). Last update [97e8210...0a7f76e](https://codecov.io/gh…	codecov-io
2449	2016-12-14 12:14:24	How to implement retrying and delay in media pipeline? Seem that the DownloaderMiddleware does not work for pipeline. Thanks.	guohengkai
2449	2016-12-19 16:39:35	Hi @guohengkai , indeed there are issues with handling redirections (at least). See https://github.com/scrapy/scrapy/issues/2004 and a patch proposal https://github.com/scrapy/scrapy/pull/2193	redapple
2449	2017-03-16 11:47:22	@guohengkai , my bad, I confused this issue with the redirect handling.	redapple
2448	2016-12-14 11:23:03	Newer AWS locations will only authenticate clients that use AWS Signature Version 4. For example, when using `Images` addon with a custom S3 location you can encounter with: <S_CODE_TOKEN> The problem is pretty well known: https://github.com/boto/boto/issues/2741. Boto library [supports](https://github.com/boto/boto/blob/2.39.0/boto/auth.py#L1025) v4 if you pass a host explicitly and set `S3_USE_…	vshlapakov
2448	2016-12-23 13:59:22	I'm looking for a Python project to contribute to, and would like to offer to help with this if possible. This feels like something I could reasonably wrap my head around.	icenine457
2447	2016-12-13 12:14:14	It seems to me that image pipeline is leaking memory in a very significant ways. I have spider that downloads lists of images. There were always problems with memory when downloading images, but now my list of images to download got larger and I thought about opening issue here. Basically after opening some images memory usage goes up and stays up (it's not reset to previous value). It might be s…	pawelmhm
2447	2016-12-13 14:04:14	there is issue in PIL for memory leaks in Python 3, but I'm seeing this in Python 2.7: https://github.com/python-pillow/Pillow/issues/2019	pawelmhm
2447	2017-02-08 06:12:00	Additionally, there are 2-3x memory requirements for each image due to the format conversion and thumbnailing. Also, if I'm not wrong, the images pipeline bypass the concurrent requests limit causing to have a log of in-flight image requests. I haven't seen memory issues with the images downloader when setting ``CONCURRENT_ITEMS = 1``.	rolando
2447	2017-02-08 06:17:49	See also: https://github.com/scrapy/scrapy/issues/482. Pipeline doesn't bypass website concurrency limits, but requests are sent directly to Downloader, without putting them to Scheduler - this indeed means they are all in-memory.	kmike
2446	2016-12-13 07:29:14	Hi： 我在使用scrapy1.2.2版本时，没有找到这个scrapy.downloadermiddlewares.DownloaderMiddleware是怎么回事？	Talefairy	2017-02-06 23:08:23
2446	2016-12-13 09:39:17	I'm sorry but there is no such `scrapy.downloadermiddlewares.DownloaderMiddleware`. May I ask where and why you'd need `scrapy.downloadermiddlewares.DownloaderMiddleware`? To access a specific downloader middleware, please check https://github.com/scrapy/scrapy/tree/master/scrapy/downloadermiddlewares for the available ones, e.g. <S_CODE_TOKEN> Or if you want to write your own downloader middlewa…	starrify	2017-02-06 23:08:23
2445	2016-12-12 12:55:12	The error given out when runnung `sudo pip install scrapy` on ubuntu16.04 `Command "/usr/bin/python -u -c "import setuptools, tokenize;__file__='/tmp/pip-build-rfOc5T/cryptography/setup.py';f=getattr(tokenize, 'open', open)(__file__);code=f.read().replace('\r\n', '\n');f.close();exec(compile(code, __file__, 'exec'))" install --record /tmp/pip-GxhQ75-record/install-record.txt --single-version-exte…	ketankr9	2016-12-14 09:55:37
2445	2016-12-14 09:55:37	I was able to install Scrapy on Ubuntu 16.04 without problems. You need to install some requirements with ubuntu package manager, see installation instructions here: https://doc.scrapy.org/en/latest/intro/install.html#ubuntu-12-04-or-above especially: <S_CODE_TOKEN>	pawelmhm	2016-12-14 09:55:37
2445	2016-12-14 11:07:14	But while installing Scrapy, the script should first check if the required packages are installed or not and should install the required packages along with it with user's permission.	ketankr9	2016-12-14 09:55:37
2444	2016-12-12 10:22:28	python-requests have response.json() that decodes json body and returns appropriate Python objects. Does it make sense to have something like this in Scrapy?	pawelmhm
2444	2016-12-12 10:24:58	@eliasdorneles proposed it here: https://github.com/scrapy/scrapy/issues/1729#issuecomment-175195461. I think that's fine to add it. Not sure if we need JsonResponse - maybe it'd be nice to have, to be able to check if json is available. But maybe it doesn't worths it, I'm not sure.	kmike
2444	2016-12-12 10:26:44	The question is whether should response.json raise AttributeError if response is not JSON; if it should (like .text, .css and .xpath) then we need JsonResponse. If it shouldn't then we don't need JsonResponse.	kmike
2444	2016-12-12 10:30:37	python-requests provide it by default and just fail with ValueError if body is not json. Of course their implementation is not necessarily ideal, maybe we can do better. We could check for response headers and check if they have `application/json` content type, but there's a risk that some responses won't have json content type and they will be json (it's probably not standard compliant but I ima…	pawelmhm
2444	2016-12-12 11:27:30	@kmike oops, only `.text` is raising AttributeError: https://github.com/scrapy/scrapy/blob/master/scrapy/http/response/__init__.py#L86-L103 -- should I change that for the case people do `hasattr(response, 'css')` as well?	eliasdorneles
2444	2016-12-12 11:32:11	About `response.json`, I'd avoid creating a new subclass (JsonResponse) if we don't have a clear use for it. I've been thinking that the `.json()` method could be on the selectors as well, as a shortcut to extract() -> json.loads, but that idea has to mature a little bit. :)	eliasdorneles
2444	2016-12-14 04:58:02	If we do include the `response.json` then could we also include a method for JmesQuery. Something like this `response.jmes('[::].urls').extract()`. Although, I don't think we will need `extract_first()` and just a simple `extract()` will do.	IAlwaysBeCoding
2444	2016-12-16 21:02:47	Regarding jmespath - see also https://github.com/scrapy/parsel/pull/27. As for .json(), is it just a shortcut for `json.loads(response.text)`? Supporting .json() it in selectors sounds good, but I'd wait for real use cases / examples for that.	kmike
2443	2016-12-11 21:20:40	I'm triggering a timeout error to test my script. Even though I have an errback, with basically the same code as here - https://doc.scrapy.org/en/latest/topics/request-response.html#topics-request-response-ref-errbacks - the automated request that's made by scrapy to robots.txt for a host isn't using the errback function. All other requests are though. Scrapy 1.2.1	mohmad-null
2443	2016-12-11 21:25:52	What do you mean by _"All other requests are though."_? Can you provide sample code and logs for this and explain what you expected to happen?	redapple
2443	2016-12-11 22:23:24	Sorry, I wasn't clear. All other requests go through normally and trigger the errback if necessary. Sample code - just use the stuff in the link; it's what I used. What I expect to happen is that any automated (done by scrapy without being in my start_urls list) request to robots.txt should use the same errback function like all of the other url's do.	mohmad-null
2443	2016-12-13 11:38:12	Currently, robots.txt middleware implementation choses to let all requests go out when robots.txt cannot be downloaded. So an error for the internal request for robots.txt is the same as a "allow all" robots.txt. Do I understand correctly that you would prefer that if robots.txt fails to be fetched, that requests are ignored and `IgnoreRequest` is raised (hence going to the requests' errback), as…	redapple
2443	2016-12-14 20:20:38	Honestly, I'm not sure what the best option is. I just thought I should raise the fact that robots.txt doesn't use the errback callback that's specified. I can see reasons to do so and reasons not to, but have no real views as to what would be best; it would depend on the spider.	mohmad-null
2442	2016-12-11 21:17:26	This issue has several components, all related to TimeoutErrors. Scrapy 1.2.1 a) If a TimeoutError is raised, by default it will print the entire exception to the logger. This isn't in keeping with other exceptions (DNSLookupError, TCPTimedOutError, ConnectError) which are all transparent. ~~b) The TimeoutError trace without a errback will halt the processing of the spider. This isn't in keeping …	mohmad-null
2442	2016-12-11 21:20:08	Can you provide sample code reproducing this?	redapple
2442	2016-12-11 22:19:56	Item (b) is wrong. It just looked like it had crashed it because it was waiting for the timeout. Item (a) is still valid. You can replicate it with any request to a service that you control and suspend that service (suspend the "process") so it times out.	mohmad-null
2442	2016-12-13 10:02:16	@mohmad-null , can you help us by providing some test code reproducing the issue (ideally with test server and test spider)? There are at least 2 `"TimeoutError"` used and checked throughout scrapy code base: `twisted.internet.error.TimeoutError` and `twisted.internet.defer.TimeoutError`. Which one are you referring to? > ... other exceptions (DNSLookupError, TCPTimedOutError, ConnectError) which…	redapple
2442	2016-12-14 20:46:48	This is twisted.internet.error.TimeoutError - I've never seen the "defer" one to which you refer. Replicating is easy. Command line: <S_CODE_TOKEN> Edit the example.py so that it points to a server your control (and ensure it's in the allowed_domains of course): ` start_urls = ['http://localhost/my_test.html']` run it: `> scrapy crawl example` It will run fine. Now suspend the webserver (i'm usin…	mohmad-null
2442	2017-02-20 10:56:56	When I specify the DOWNLOAD_TIMEOUT value in the settings.py, it occurs.	hanjihun
2441	2016-12-11 21:01:17	Hi All, After some tinkering on my Centos VPN I've finally got scrapy to be installed. However when I tried to run scrapy on the console. It says Scrapy 1.2.2 requires Python 2.7 However you can see below that I've installed Python 2,7 already and I've added alias to my bashrc file to use Python 2,7 as the default version for python. Why am I still getting that error ? Please help... Thanks. [roo…	dhermanus	2017-02-06 23:09:13
2441	2016-12-12 09:48:42	Hey @dhermanus, Could you please run `which scrapy` and check the script at this path? I think it is likely it has a previous version of Python hardcoded. It is usually a good idea to use virtualenvs, they make such issues much less common.	kmike	2017-02-06 23:09:13
2441	2017-01-03 12:33:26	@dhermanus , did you manage to make it work?	redapple	2017-02-06 23:09:13
2441	2017-01-07 18:46:52	Hello All... Thanks for the reply... Yeah I manage to get it to work.. the reason is that I had 2 version of python install. Just had to run alias to default my python command to the latest version of Python. Again thank you for the help.. :)	dhermanus	2017-02-06 23:09:13
2440	2016-12-11 14:30:06	I use the `scrapy shell http://sanguoshaenglish.blogspot.com/2010/07/liu-bei.html` to debug the scrapy but when I use the command `response.body` to output the content the result I get is this. Obviously it's wrong. Why's that? <S_CODE_TOKEN> The page is like this ![20161211223044.bmp](http://7xpvdr.com1.z0.glb.clouddn.com/20161211223044.bmp)	woshichuanqilz	2017-02-06 23:09:03
2440	2016-12-13 09:25:09	Can you provide some console logs (with DEBUG level)? I personnally cannot reproduce this issue as I am getting the correct page (from FR): <S_CODE_TOKEN>	redapple	2017-02-06 23:09:03
2440	2017-01-03 12:34:20	Hi @woshichuanqilz , did you manage to get the page you want?	redapple	2017-02-06 23:09:03
2440	2017-01-11 10:30:07	@woshichuanqilz if you want to compare, run `curl -A "Scrapy/VERSION (+http://scrapy.org)" http://sanguoshaenglish.blogspot.com/2010/07/liu-bei.html` to see the server response. A browser request sends a different User Agent string, likely sends several other headers and also runs javascript on top of the loaded document...	barraponto	2017-02-06 23:09:03
2439	2016-12-11 08:27:46	I read the doc and find the command line should be like this. `scrapy runspider getspecificimg.py -a ip='lizhe'` And my spider code is like this : <S_CODE_TOKEN> But the result I get means that the `ip isn't defined why? ` ![20161211162649.bmp](http://7xpvdr.com1.z0.glb.clouddn.com/20161211162649.bmp)	woshichuanqilz	2016-12-12 09:52:32
2439	2016-12-12 09:52:32	Hey @woshichuanqilz, Arguments are available as spider attributes, i.e. you can access it as `self.ip`, not as `ip`. We're trying to use scrapy issue tracker to track scrapy bugs; there are better ways to get answers for usage questions - http://stackoverflow.com/ (use 'scrapy' tag) is a preferred support channel.	kmike	2016-12-12 09:52:32
2439	2016-12-14 11:30:14	@kmike tnx I want to pass in a variable then use it to concatenate the `full url` and use it as the start_url. My code is like this : and get the error `self is not defined` why is that ? <S_CODE_TOKEN>	woshichuanqilz	2016-12-12 09:52:32
2439	2016-12-14 11:39:05	@woshichuanqilz , can you post your question to StackOverflow? Thanks	redapple	2016-12-12 09:52:32
2439	2016-12-14 12:16:54	@redapple already post ! http://stackoverflow.com/questions/41142375/how-to-use-the-a-option-to-pass-a-parameter-to-scrapy	woshichuanqilz	2016-12-12 09:52:32
2438	2016-12-11 06:24:22	Can't parse site. While everything works within browsers and curl. <S_CODE_TOKEN> My versions: <S_CODE_TOKEN>	yunmanger1	2016-12-12 04:25:37
2438	2016-12-11 21:32:21	Hello @yunmanger1 , can you provide an example of succesful request using curl? I tried locally myself and I also got a HTTP 500: <S_CODE_TOKEN>	redapple	2016-12-12 04:25:37
2438	2016-12-12 04:25:37	@redapple Interesting that home page is working fine. And rss is responding with 500. Closing this. Sorry for bothering..	yunmanger1	2016-12-12 04:25:37
2437	2016-12-09 16:25:52		redapple	2016-12-21 15:25:14
2437	2016-12-09 17:07:10	## [Current coverage](https://codecov.io/gh/scrapy/scrapy/pull/2437?src=pr) is 82.50% (diff: 100%) > Merging [#2437](https://codecov.io/gh/scrapy/scrapy/pull/2437?src=pr) into [master](https://codecov.io/gh/scrapy/scrapy/branch/master?src=pr) will decrease coverage by **0.94%** <S_CODE_TOKEN> > Powered by [Codecov](https://codecov.io?src=pr). Last update [d09ec3d...d60a689](https://codecov.io/gh/…	codecov-io	2016-12-21 15:25:14
2437	2016-12-21 13:54:55	What do you think about mentioning the problem with scrapy.xlib.tx which lead us to make 1.3 release so soon? I.e. that previously (in 1.2) only backported code was used; now Scrapy imports from twisted.	kmike	2016-12-21 15:25:14
2437	2016-12-21 14:05:38	@kmike , good idea. Would you mind writing it up? This branch is under "scrapy" org	redapple	2016-12-21 15:25:14
2437	2016-12-21 14:57:06	@kmike , what do you think of <S_CODE_TOKEN>	redapple	2016-12-21 15:25:14
2437	2016-12-21 14:58:18	@redapple you've beaten me :) Looks perfect.	kmike	2016-12-21 15:25:14
2436	2016-12-08 16:50:49	Hello, I'd like to implement a pipeline which compares a checksum of the current item with some old values in cache and drops the items that are not modified. Looks like this is a standard use-case for change detection systems (e.g. price monitoring). Right now I put the cache (old checksums) into the Request.meta field, but there is no way to access it inside the pipeline. As a workaround I did …	jacob1237
2436	2016-12-14 04:54:35	If you do have the `response` being passed to any `Item Pipeline` , then you will have a very long memory leak. Remember that every `Response` has an associated `Request` attach on the `request` attribute. Those responses will have to be maintained and not discarded in order for them to be alive when you pass them through the pipeline. At the moment as soon as they are done passing through the Sp…	IAlwaysBeCoding
2436	2016-12-14 09:17:35	Well, looks like it's not true. At least there is no direct way to produce such "memory leak". Here is the code from `scrapy/core/scraper.py`: <S_CODE_TOKEN> You can see that `self.itemproc.process_item` (Deferred) is invoked without `response`, but there is also a callback assigned to that deferred, called `self._itemproc_finished`, which is invoked only AFTER pipeline processing (by Twisted). A…	jacob1237
2436	2016-12-14 09:28:07	@jacob1237 > I'd like to implement a pipeline which compares a checksum of the current item with some old values in cache and drops the items that are not modified. Sorry just wanted to clarify one thing. Why do you need response in pipeline if you say you want to compare items? > Right now I put the cache (old checksums) into the Request.meta field, but there is no way to access it inside the pi…	pawelmhm
2436	2016-12-14 10:37:13	@pawelmhm > Sorry just wanted to clarify one thing. Why do you need response in pipeline if you say you want to compare items? I need only the `meta` field where I store old checksums. Also, hypothetically (not my case, just example) I may want to store some response-specific parameters such as URL, status or some meta fields, together with the Item (because pipelines can be used for item storing…	jacob1237
2436	2016-12-14 11:30:39	> I need only the meta field where I store old checksums. ok, so you get checksum of scraped item in request.meta. So, why not add old checksum to new item and compare it in pipeline with new checksum in pipeline? > Also, hypothetically (not my case, just example) I may want to store some response-specific parameters such as URL, status or some meta fields, together with the Item (because pipelin…	pawelmhm
2436	2016-12-14 14:28:19	@pawelmhm > hmm why not store them in item too? Keeping whole response body in memory (which may be huge) just to get status code or other parameter seems excessive. This is not a problem because the response body is not destroyed during the pipeline processing (if I understand correctly). The last reference to the response (and its body) MAY be destroyed only after `item_scraped` signal call (ch…	jacob1237
2435	2016-12-08 16:29:31	In order to get maximum fetching performance, the queue have to be carefully metered. In order to do this the custom scheduler needs to know: - the type of the key in downloader (ip or hostname), - count of requests to specific hostname/ip in the queue, - delay/concurrency parameters of hostname/ip, - list of all hostname/ips in the queue. Current Scheduler API is designed for storage and resume-…	sibiryakov
2435	2016-12-08 16:30:01	@kmike and @dangra pls have a look.	sibiryakov
2435	2016-12-08 21:48:07	> The most common problem with inefficient fetching is a queue filled with a single domain Yeah, it is a very common issue; I'd love to have it solved in Scrapy. @sibiryakov could you please clarify what changes do you think we should make? Scheduler can already get information from self.crawler.engine.downloader - what do you propose? > and polite crawling requirement. Hm, one can send URLs of t…	kmike
2435	2016-12-09 10:28:08	> Scheduler can already get information from self.crawler.engine.downloader - what do you propose? Custom Scheduler is maintained in a separate project, and therefore such a deep penetration to downloader by using the above mentioned approach is fragile. I propose to implement the methods providing above mentioned stats in Scheduler interface, and probably extract it https://github.com/scrapy/scr…	sibiryakov
2435	2016-12-09 10:54:45	> Hm, one can send URLs of the same hostname/ip to the same worker, and use existing scrapy limit features. Do you have examples of when this method doesn't work, or when it is better to solve this in scheduler? There are two main concerns: - The website could be very big, so all it's requests will not fit in spider's memory. Or it could fit, but for reliability purposes it makes sense to have on…	sibiryakov
2434	2016-12-08 13:05:15	This adds logging in colors. I still need to add tests for this but wanted to share for early feedback, let me know what you think. I used colorama (for different colors depending on log message) and pygments (for syntax highlighting of item fields). Sample output looks like this ![color_log](https://cloud.githubusercontent.com/assets/2700942/21010948/1b001562-bd4f-11e6-83cf-fe8969df35c6.png) ![c…	pawelmhm
2434	2016-12-08 14:01:51	+1 to adding colored logs. There was a internal discussion with @kmike and @eliasdorneles where this commit was referenced, where qutebrowser reverted the use of `colorlog` https://github.com/The-Compiler/qutebrowser/commit/c64e5c9bd595ef310825d07bf29e1d3eb7674714	redapple
2434	2016-12-09 14:59:42	+1 to colors in terminal, it looks like an awesome feature. I'm not sure about highlighting items using pygments: 1. Shouldn't it use repr, not str? Custom `__str__` of custom Item subclass may return human-readable representation of an item which is not necessarily parseable as Python. `__repr__` could do the same, but Python docs encourage to make `__repr__` unambiguous and Python-like. 2. Won'…	kmike
2434	2016-12-09 15:08:35	It'd be also nice to detect cases where colored log doesn't make any sense (e.g. when redirecting scrapy output to a file using either shell redirect `2>` or using scrapy option). Are some of these cases handled by colorlog library?	kmike
2434	2016-12-12 16:25:39	@kmike > Because of these questions I'd start without pygments; it should make PR easier to merge and less controversial. yeah good idea. I removed pygments. > It'd be also nice to detect cases where colored log doesn't make any sense (e.g. when redirecting scrapy output to a file using either shell redirect 2> or using scrapy option) yes. this is already detected, when you pass `logfile` `config…	pawelmhm
2434	2016-12-12 16:38:58	There is a ["related" question in SO](http://stackoverflow.com/questions/41077807/scrapy-logs-display-twice-after-install-coloredlogs) for enabling this with `coloredlogs`. It would be good if someone could help with that	eLRuLL
2434	2017-03-17 15:35:19	@kmike @redapple I removed colorama dependency, it is apparently only needed for windows logging. I followed approach from [this commit](https://github.com/qutebrowser/qutebrowser/commit/c64e5c9bd595ef310825d07bf29e1d3eb7674714) and it works fine. Now only need to: - [ ] test on windows - add some warning on windows saying what to do (probably saying to add colorama) - [ ] add unit tests for test…	pawelmhm
2433	2016-12-08 11:52:07	Proposal fix for #2430 Example output: <S_CODE_TOKEN>	redapple	2016-12-19 16:46:56
2433	2016-12-08 12:01:21	## [Current coverage](https://codecov.io/gh/scrapy/scrapy/pull/2433?src=pr) is 83.42% (diff: 100%) > Merging [#2433](https://codecov.io/gh/scrapy/scrapy/pull/2433?src=pr) into [master](https://codecov.io/gh/scrapy/scrapy/branch/master?src=pr) will increase coverage by **0.01%** <S_CODE_TOKEN> > Powered by [Codecov](https://codecov.io?src=pr). Last update [bd8c293...f457379](https://codecov.io/gh/…	codecov-io	2016-12-19 16:46:56
2433	2017-02-13 16:55:28	@redapple @kmike I recently found this PR and realised that now Scrapy swallows import errors not only for `scrapy version` but for other commands like `scrapy list`. The problem is that we rely on `scrapy list` results as a part of deploy process: earlier if someone forgot to add some necessary dependency - the deploy was failed at once. Now the exception is swallowed and `scrapy list` returns 0…	vshlapakov	2016-12-19 16:46:56
2433	2017-02-21 12:40:42	I think it makes sense to "swallow" the error for commands that do not need to load spiders code. And it can be limited to these commands only indeed. This patch here is probably too liberal and I can see how a command-specific setting could be used to only warn or on the contrary fail louder.	redapple	2016-12-19 16:46:56
2433	2017-02-21 15:29:44	@redapple Agree. We have a similar setting in [sh-scrapy](https://github.com/scrapinghub/scrapinghub-entrypoint-scrapy/blob/master/sh_scrapy/settings.py#L130) to decide if we should fail on import errors, or just print the error/warning, something like this should here as well. So I'd propose to limit this feature to the commands that really need to load spiders code + use a setting to change its…	vshlapakov	2016-12-19 16:46:56
2433	2017-02-21 17:53:24	Yeah, this all makes sense. For the record: there are users who want `scrapy list` and `scrapy crawl` to succeed even if some of the spiders are broken - see e.g. https://github.com/scrapy/scrapy/issues/2518#issuecomment-276058188	kmike	2016-12-19 16:46:56
2432	2016-12-08 09:47:16	Explicit move to 1.3.x series	redapple	2016-12-21 15:35:37
2432	2016-12-08 10:01:44	## [Current coverage](https://codecov.io/gh/scrapy/scrapy/pull/2432?src=pr) is 83.41% (diff: 100%) > Merging [#2432](https://codecov.io/gh/scrapy/scrapy/pull/2432?src=pr) into [master](https://codecov.io/gh/scrapy/scrapy/branch/master?src=pr) will not change coverage <S_CODE_TOKEN> > Powered by [Codecov](https://codecov.io?src=pr). Last update [bd8c293...1a12991](https://codecov.io/gh/scrapy/scra…	codecov-io	2016-12-21 15:35:37
2432	2016-12-21 15:35:37	Not relevant anymore	redapple	2016-12-21 15:35:37
2431	2016-12-08 04:48:05	scrapy version: 1.1.2 python version: 2.7.12 platform: Mac OS X 10.11.6 **The issue:** For the url given in the following minimum working example, the HTML text in the response from scrapy is different from the one obtained with `requests.get`. The latter seems to be the correct one. It seems scrapy somehow duplicates part of the response html. This does not happen for all sites. See the attached…	fjdu	2016-12-08 15:38:16
2431	2016-12-08 09:21:51	hi @fjdu , can you share more details about what is different? maybe the 2 HTML sources? Also, scrapy and python-requests may not use the same User-Agent string. Can you check that?	redapple	2016-12-08 15:38:16
2431	2016-12-08 13:08:24	@redapple I updated the code to force scrapy and requests to use the same headers (including the User-Agent), and the responses are still different (see the attached zip file for the two html files, and you can use diff or vimdiff to see the differences). You can also run the code to get the two html files.	fjdu	2016-12-08 15:38:16
2431	2016-12-08 13:51:38	I can reproduce this issue with 1.1.2. But with scrapy 1.2.2 (the latest official release), I can not reproduce it. I think this might be the same as https://github.com/scrapy/scrapy/issues/1606, which was fixed in scrapy 1.2.0 Can you try upgrading scrapy to at least 1.2.0?	redapple	2016-12-08 15:38:16
2431	2016-12-08 15:27:47	@redapple Upgrading to scrapy 1.2.2 solved the problem! Thanks a lot!	fjdu	2016-12-08 15:38:16
2431	2016-12-08 15:38:16	Thanks for the heads up!	redapple	2016-12-08 15:38:16
2430	2016-12-07 23:19:33	When executing `scrapy version` on the command line inside a scrapy project, an `ImportError: No module named 'spiders'` can occur if the `settings.py` file that is found by scrapy contains, in this case `SPIDER_MODULES = ['spiders']` **and** there is no `spiders` module in the project. Essentially, any execution of scrapy picks up the settings file, which will report a rather generic error (goog…	EgoWumpus	2016-12-20 09:57:27
2430	2016-12-08 09:35:20	Hi @EgoWumpus , so the issue may be that [all commands instantiate a `CrawlerProcess`](https://github.com/scrapy/scrapy/blob/ff235fa19ad30f34be7ff435497e19d8e97a8970/scrapy/cmdline.py#L141) while some commands do not really need it (like `scrapy version`). This could be improved indeed.	redapple	2016-12-20 09:57:27
2430	2016-12-20 09:57:26	Fixed via https://github.com/scrapy/scrapy/issues/2433	redapple	2016-12-20 09:57:27
2429	2016-12-07 20:41:21	this is an effort to clean up (make code comply to pep8) scrapy codebase. the line length and some other trivial rules have been relaxed. only the tests are worked on currently, I can do the actual code in the next pr. this is a better solution than just using isort (#2419) closes #2144, #2207 as @dangra said, it's better for linters like flake8 to be incorporated in travis. ping @redapple, @kmike	darshanime	2016-12-10 14:44:55
2429	2016-12-08 07:02:40	## [Current coverage](https://codecov.io/gh/scrapy/scrapy/pull/2429?src=pr) is 83.06% (diff: 100%) > Merging [#2429](https://codecov.io/gh/scrapy/scrapy/pull/2429?src=pr) into [master](https://codecov.io/gh/scrapy/scrapy/branch/master?src=pr) will decrease coverage by **0.34%** <S_CODE_TOKEN> > Powered by [Codecov](https://codecov.io?src=pr). Last update [bd8c293...18e038d](https://codecov.io/gh/…	codecov-io	2016-12-10 14:44:55
2429	2016-12-10 14:44:55	closing	darshanime	2016-12-10 14:44:55
2428	2016-12-07 17:47:37	Fixes #2332 as requested for change @luizf2. Logs invalid domains. Is it good?	gRSsomani
2428	2016-12-07 18:24:38	# [Codecov](https://codecov.io/gh/scrapy/scrapy/pull/2428?src=pr&el=h1) Report > Merging [#2428](https://codecov.io/gh/scrapy/scrapy/pull/2428?src=pr&el=desc) into [master](https://codecov.io/gh/scrapy/scrapy/commit/f2f9350c47db73bdfb60773601b59b0633e1595a?src=pr&el=desc) will **not impact** coverage by `-0.1%`. <S_CODE_TOKEN> | [Impacted Files](https://codecov.io/gh/scrapy/scrapy/pull/2428?src=p…	codecov-io
2427	2016-12-06 17:51:31	Hoping to fix #2347	redapple	2016-12-06 18:03:10
2427	2016-12-06 18:02:12	## [Current coverage](https://codecov.io/gh/scrapy/scrapy/pull/2427?src=pr) is 83.37% (diff: 100%) > Merging [#2427](https://codecov.io/gh/scrapy/scrapy/pull/2427?src=pr) into [master](https://codecov.io/gh/scrapy/scrapy/branch/master?src=pr) will not change coverage <S_CODE_TOKEN> > Powered by [Codecov](https://codecov.io?src=pr). Last update [f3d5995...5efd652](https://codecov.io/gh/scrapy/scra…	codecov-io	2016-12-06 18:03:10
2427	2016-12-21 15:52:27	Bummer. This also has to be fixed in https://github.com/scrapy/scrapy/blob/master/tests/test_pipeline_files.py#L211 cf. https://travis-ci.org/scrapy/scrapy/jobs/185801546 <S_CODE_TOKEN>	redapple	2016-12-06 18:03:10
2426	2016-12-04 12:03:41	I followed the [tutorial](https://doc.scrapy.org/en/1.2/intro/overview.html) to make a simple spider on ubuntu and when I ran `scrapy runspider quotes_spider.py -o quotes.json` I got this error message: <S_CODE_TOKEN> Twisted and service_identity are installed by `pip install twisted` and `pip install service_identity`. Python verison is 2.7.6	kingflight	2016-12-06 02:30:46
2426	2016-12-04 18:01:00	It happens because version of `attrs` package is not right; I'm not 100% sure, but `pip install -U attrs` could fix that. Based on import paths (dist-packages) it looks like you've installed Scrapy sistem-wide; usually it is a better idea to use virtualenv - with virtualenvs all packages must be installed explicitly, so there are less problems with outdated or incompatible package versions from d…	kmike	2016-12-06 02:30:46
2426	2016-12-06 02:29:52	`pip install -U attrs ` solves my problem. Thank you very much.	kingflight	2016-12-06 02:30:46
2425	2016-12-03 16:46:57	i am trying to scrape data from web app , but scrappy is not working. when i opened website in scrappy shell and i used "**view(response)**" command , but website is not loading contents.	rahullsinha	2016-12-06 17:58:14
2425	2016-12-03 23:18:34	@rahullsinha Scrapy works with static page for single page read more detail about Splash https://github.com/scrapinghub/splash and Scrapy+Splash https://github.com/scrapy-plugins/scrapy-splash	podolskyi	2016-12-06 17:58:14
2425	2016-12-06 17:58:14	As @podolskyi hints at, Scrapy does not interpret JavaScript statements and therefore will probably not show what your browser renders if the website you are scraping relies on JavaScript a lot (for example single-page apps). There's no immediate plan to have Scrapy interpret JavaScript or render pages like a browser does. [Splash](https://splash.readthedocs.io/) is one solution to render JavaScr…	redapple	2016-12-06 17:58:14
2425	2017-01-10 22:52:26	I scrape a lot of sites using React, you have to get the data you want from the Json. There is just no other way. Once you do it a few times ot gets easier.	IAlwaysBeCoding	2016-12-06 17:58:14
2424	2016-12-03 14:11:31	Hi, I'm getting a handshake error for the sites listed below: <S_CODE_TOKEN> What's strange is that it works if I try each one of those sites individually using `scrapy shell` so I might be doing something wrong. Here's some information about my environment: <S_CODE_TOKEN> Any ideas where I can look to troubleshoot the problem?	briehanlombaard
2424	2016-12-05 16:28:25	@briehanlombaard , that's strange indeed. Are you using any HTTP proxies in your config? Does it happen all of a sudden?	redapple
2424	2016-12-05 21:12:20	@redapple I'm not using any proxies and it's been happening consistently for a while. I'll see if I can reproduce it in an isolated environment.	briehanlombaard
2424	2017-03-05 02:21:53	Scrapy : 1.3.2 lxml : 3.7.3.0 libxml2 : 2.9.4 cssselect : 1.0.1 parsel : 1.1.0 w3lib : 1.17.0 Twisted : 17.1.0 Python : 3.5.2 |Anaconda custom (64-bit)| (default, Jul 5 2016, 11:41:13) pyOpenSSL : 16.2.0 (OpenSSL 1.0.2k 26 Jan 2017) Platform : Windows-8-6.2.9200-SP0 I met the issue too, without any proxies, after a normal running, it's been happening consistently.	zhuo2015
2423	2016-12-01 21:44:16		redapple	2016-12-06 14:18:31
2423	2016-12-01 21:56:28	## [Current coverage](https://codecov.io/gh/scrapy/scrapy/pull/2423?src=pr) is 83.37% (diff: 100%) > Merging [#2423](https://codecov.io/gh/scrapy/scrapy/pull/2423?src=pr) into [master](https://codecov.io/gh/scrapy/scrapy/branch/master?src=pr) will not change coverage <S_CODE_TOKEN> > Powered by [Codecov](https://codecov.io?src=pr). Last update [97df139...09e310d](https://codecov.io/gh/scrapy/scra…	codecov-io	2016-12-06 14:18:31
2422	2016-12-01 16:30:16	Spiders are loaded recursively from `SPIDER_MODULES` directories, so it's good to state that explicitly. There is a change in the test about using `tempfile` module because this particular change in the test failed with `self.mktemp()`, I haven't found why.	rolando	2016-12-07 13:21:15
2422	2016-12-01 16:46:26	## [Current coverage](https://codecov.io/gh/scrapy/scrapy/pull/2422?src=pr) is 83.37% (diff: 100%) > Merging [#2422](https://codecov.io/gh/scrapy/scrapy/pull/2422?src=pr) into [master](https://codecov.io/gh/scrapy/scrapy/branch/master?src=pr) will not change coverage <S_CODE_TOKEN> > Powered by [Codecov](https://codecov.io?src=pr). Last update [5f0af90...923b974](https://codecov.io/gh/scrapy/scra…	codecov-io	2016-12-07 13:21:15
2421	2016-12-01 14:57:28	The method `test_load_spider_module` was repeated twice (different tests).	rolando	2016-12-01 20:43:48
2421	2016-12-01 15:10:07	## [Current coverage](https://codecov.io/gh/scrapy/scrapy/pull/2421?src=pr) is 83.37% (diff: 100%) > Merging [#2421](https://codecov.io/gh/scrapy/scrapy/pull/2421?src=pr) into [master](https://codecov.io/gh/scrapy/scrapy/branch/master?src=pr) will not change coverage <S_CODE_TOKEN> > Powered by [Codecov](https://codecov.io?src=pr). Last update [5f0af90...d9f43e2](https://codecov.io/gh/scrapy/scra…	codecov-io	2016-12-01 20:43:48
2420	2016-12-01 12:28:48	If Scrapy component order is defined as a string, it leads to undefined behaviour on Python 2 and to the following errors on Python 3: <S_CODE_TOKEN> My guess that 1) order of a Scrapy component should be stated as of integer type (or `None`) and there should be a check somewhere, 2) or the sorting logic should be fixed.	vshlapakov	2017-02-08 12:01:03
2420	2016-12-01 13:03:50	Right, it's probably not stated explicitly nor checked, but the examples given in the docs use integers as far as I can see. In which case did you see this bug @vshlapakov ?	redapple	2017-02-08 12:01:03
2420	2016-12-01 15:24:24	@redapple Yeah, that's a not too frequent case to worry about, but I found it in our own internal project (it's linked with this issue on above). It's fixed there already, but someone can do the same mistake.	vshlapakov	2017-02-08 12:01:03
2420	2016-12-15 15:15:32	How about something like <S_CODE_TOKEN> somewhere in [`build_component_list`](https://github.com/scrapy/scrapy/blob/master/scrapy/utils/conf.py#L13)? I could open a PR with some mention in the docs and some tests if you like this approach.	elacuesta	2017-02-08 12:01:03
2420	2016-12-21 06:37:58	@elacuesta Makes sense to me, that would be nice, thanks. In my case I encountered with a string with an integer inside as order, so it should be covered by the similar changes. Btw there's no need to strip value before converting to int, but that's nitpicking :)	vshlapakov	2017-02-08 12:01:03
2420	2016-12-23 16:20:23	PR created ☝️ Thanks for your comment Viktor :-)	elacuesta	2017-02-08 12:01:03
2419	2016-12-01 12:15:52	This PR sorts all unsorted imports using [isort](http://isort.readthedocs.io/en/latest/). I have also enabled isort check on travis. For the ease of reviewing I have split the PR into two separate commits, one for sorting all the imports and another for enabling isort check on tavis. There are certain imports that I had to skip from sorting in order to handle import errors and deprecation warning…	voith	2016-12-12 05:37:14
2419	2016-12-01 12:25:09	## [Current coverage](https://codecov.io/gh/scrapy/scrapy/pull/2419?src=pr) is 83.37% (diff: 100%) > Merging [#2419](https://codecov.io/gh/scrapy/scrapy/pull/2419?src=pr) into [master](https://codecov.io/gh/scrapy/scrapy/branch/master?src=pr) will increase coverage by **<.01%** <S_CODE_TOKEN> > Powered by [Codecov](https://codecov.io?src=pr). Last update [2086ff4...8b4c045](https://codecov.io/gh/…	codecov-io	2016-12-12 05:37:14
2419	2016-12-01 12:27:37	Hey @redapple, Please have a look at this PR. `Django` uses isort. I thought `Scrapy` might find it useful too.	voith	2016-12-12 05:37:14
2419	2016-12-01 13:12:03	Hi @voith , thanks for the PR. This is a very big change. I have no strong opinion on sorting imports (I admit I'm a bit sloppy myself regarding this), but other maintainers may have other views. At least, maybe the "isort" tox env could be allowed to fail on Travis.	redapple	2016-12-12 05:37:14
2419	2016-12-01 17:11:42	Thanks @redapple for your feedback. I have allowed tox env "isort" to fail on travis. I would like to get the opinion of other maintainers if they'd think this PR would be useful for scrapy. ping @kmike @eliasdorneles @dangra	voith	2016-12-12 05:37:14
2419	2016-12-01 17:43:07	No strong opinion here, either.	eliasdorneles	2016-12-12 05:37:14
2419	2016-12-01 18:55:06	I haven't reviewed all changes, but overall impression is the following: 1. most of changes are good; 2. I like to think about `six` as of an stdlib import, because usually you import stdlib functions from it, but that's a personal preference; 3. try/except imports should be grouped with other imports of the same type imho; 4. some changes broke line length limit; 5. I'm not comfortable with requ…	kmike	2016-12-12 05:37:14
2419	2016-12-01 19:23:23	I don't like forcing commits to pass the alphabetical sorting, that sounds arbitrary ridiculous to me. I prefer the length sort but even there I wouldn't make it required to pass CI. Is there any styling guide about import sorting? I think PEP8 only mentions about different sections for stdlib, thirdparty and project imports. Different sections and no spurious imports are the only rules I would l…	dangra	2016-12-12 05:37:14
2419	2016-12-01 19:28:04	I think linters like flake8, pylint, pep8, pyflakes... are much more useful tools to put in CI.	dangra	2016-12-12 05:37:14
2419	2016-12-12 05:37:14	I am going by @dangra's comment. Closing this	voith	2016-12-12 05:37:14
2418	2016-11-30 07:53:57	The InteractiveShellEmbed class is a singleton and we need to drop the instance with its clear_instance() method to rebuild the instance from scratch with fresh environment for each subsequent Scrapy's shell drop in.	ahlinc	2016-11-30 12:49:41
2418	2016-11-30 10:16:57	(you can discard the appveyor build error)	redapple	2016-11-30 12:49:41
2418	2016-11-30 12:49:34	Looks good to me, thanks @ahlinc @redapple @Tarliton !	eliasdorneles	2016-11-30 12:49:41
2418	2016-11-30 13:37:10	thank you all for solving this so quickly!	Tarliton	2016-11-30 12:49:41
2417	2016-11-29 15:53:13	Fixes #2414	pawelmhm	2016-12-06 13:42:08
2417	2016-11-29 17:19:00	## [Current coverage](https://codecov.io/gh/scrapy/scrapy/pull/2417?src=pr) is 83.38% (diff: 100%) > Merging [#2417](https://codecov.io/gh/scrapy/scrapy/pull/2417?src=pr) into [master](https://codecov.io/gh/scrapy/scrapy/branch/master?src=pr) will not change coverage <S_CODE_TOKEN> > Powered by [Codecov](https://codecov.io?src=pr). Last update [a07400c...624284e](https://codecov.io/gh/scrapy/scra…	codecov-io	2016-12-06 13:42:08
2417	2016-11-29 17:27:38	Thanks @pawelmhm !	redapple	2016-12-06 13:42:08
2417	2016-12-06 13:42:03	This improves on what we have now, so +1 to merge it. I don't like though that we're documenting available classes, not the API they should implement, but having public API for these components is a separate issue.	kmike	2016-12-06 13:42:08
2416	2016-11-29 06:11:45	More info here: http://stackoverflow.com/questions/40848302/scrapy-overriding-user-agent-doesnt-work To keep it short: If I try to change the user agent (via settings, command line, spider, even default settings, doesn't matter where), the parser stops outputting data. It only works if the user agent starts with "Scrapy .....". So: scrapy crawl myspider -o myspider.csv -t csv -s USER_AGENT="Scrap…	MatBl	2016-12-01 09:50:55
2416	2016-11-29 09:54:58	Hi @MatBl , it looks very website-specific, à priori not much Scrapy can do against it. Are you able to reproduce this behavior with curl for example? (`curl -A 'Mozilla/3.0 (Win95; I)' http://www.example.com/`)	redapple	2016-12-01 09:50:55
2416	2016-12-01 09:50:55	It really doesn't happen on other sites. But still. Very strange. I will report back, if I find out why this happen. Thanks!	MatBl	2016-12-01 09:50:55
2415	2016-11-26 15:29:17	`file_path()` usually doesn't return a human readable filename so I'd like to enable to change it based on `Content-Disposition` header value. In case of a server responds the header, `media_to_download()` can't determine an actual filename. So this behavior may be changeable by settings ... ?	syucream
2415	2016-11-28 09:06:37	In practice I saw enough servers that return weird filenames that even don't possible to be created on a filesystem and it would be great if the Content-Disposition based filenames will be configurable by an option. Also even if we use Content-Disposition based filenames and can't create corresponding file on a filesystem than I think we should fallback to the current hash based filenames. For th…	ahlinc
2414	2016-11-25 21:39:27	The FAQ mentions: SCHEDULER_DISK_QUEUE and SCHEDULER_MEMORY_QUEUE with regards to changing between FIFO/LIFO. Neither of these appears to be documention except for this single reference. They're not on the settings page. Also, the link to wikipedia for "LIFO" is actually to a disambiguation page, which doesn't help if you don't know what it is in the first place. :-) (I know it's Last In First Ou…	mohmad-null	2016-12-06 13:42:08
2414	2016-11-29 15:53:25	You're right it seems like this is not in docs, I fixed that here #2417	pawelmhm	2016-12-06 13:42:08
2413	2016-11-25 06:23:42	Traceback (most recent call last): File "/home/env/lib/python3.4/site-packages/twisted/internet/defer.py", line 1183, in _inlineCallbacks result = result.throwExceptionIntoGenerator(g) File "/home/env/lib/python3.4/site-packages/twisted/python/failure.py", line 389, in throwExceptionIntoGenerator return g.throw(self.type, self.value, self.tb) File "/home/env/lib/python3.4/site-packages/scrapy/cor…	duangy	2017-03-01 17:54:51
2413	2016-11-30 13:15:13	Hi @duangy , I don't think this has been reported before. Is it systematic? can you provide some sample code reproducing the issue?	redapple	2017-03-01 17:54:51
2413	2017-01-03 12:35:26	Hi @duangy , do you have any updates on this issue?	redapple	2017-03-01 17:54:51
2413	2017-02-28 23:22:19	This is related to https://github.com/scrapy/scrapy/issues/2586	rolando	2017-03-01 17:54:51
2413	2017-03-01 17:37:01	@rolando it should be fixed by https://github.com/scrapy/scrapy/pull/2590, right?	kmike	2017-03-01 17:54:51
2413	2017-03-01 17:53:54	@kmike yes, this is the case of the broken chunked response.	rolando	2017-03-01 17:54:51
2412	2016-11-25 04:26:24	$ scrapy --version Traceback (most recent call last): File "/usr/local/bin/scrapy", line 7, in <module> from scrapy.cmdline import execute File "/usr/local/lib/python2.7/dist-packages/scrapy/__init__.py", line 34, in <module> from scrapy.spiders import Spider File "/usr/local/lib/python2.7/dist-packages/scrapy/spiders/__init__.py", line 10, in <module> from scrapy.http import Request File "/usr/l…	cmdbdu	2016-11-25 05:30:31
2412	2016-11-25 05:30:27	You must have python-twisted-web package installed under Ubuntu [http://stackoverflow.com/questions/19317087/twisted-web-not-found-when-importing](http://stackoverflow.com/questions/19317087/twisted-web-not-found-when-importing)	cmdbdu	2016-11-25 05:30:31
2411	2016-11-24 16:20:12	Following up on https://github.com/scrapy/scrapy/pull/1896	redapple	2016-12-07 17:05:15
2411	2016-11-24 16:35:04	## [Current coverage](https://codecov.io/gh/scrapy/scrapy/pull/2411?src=pr) is 83.37% (diff: 100%) > Merging [#2411](https://codecov.io/gh/scrapy/scrapy/pull/2411?src=pr) into [master](https://codecov.io/gh/scrapy/scrapy/branch/master?src=pr) will decrease coverage by **<.01%** <S_CODE_TOKEN> > Powered by [Codecov](https://codecov.io?src=pr). Last update [a07400c...059085b](https://codecov.io/gh/…	codecov-io	2016-12-07 17:05:15
2411	2016-12-06 18:04:11	@redapple what do you think about putting this to 1.3?	kmike	2016-12-07 17:05:15
2411	2016-12-06 18:06:03	@kmike , +1	redapple	2016-12-07 17:05:15
2410	2016-11-24 12:47:53	Fixes #2290 I added `--no-redirect` option to `scrapy fetch` and `scrapy shell` to revert to previous behavior. To do: - [x] add tests for `scrapy shell` changes - [x] document the new options and arguments	redapple	2016-12-21 11:49:15
2410	2016-11-24 12:57:39	## [Current coverage](https://codecov.io/gh/scrapy/scrapy/pull/2410?src=pr) is 83.44% (diff: 89.28%) > Merging [#2410](https://codecov.io/gh/scrapy/scrapy/pull/2410?src=pr) into [master](https://codecov.io/gh/scrapy/scrapy/branch/master?src=pr) will increase coverage by **0.02%** <S_CODE_TOKEN> > Powered by [Codecov](https://codecov.io?src=pr). Last update [d19c4c1...140a57d](https://codecov.io/g…	codecov-io	2016-12-21 11:49:15
2410	2016-11-24 13:39:07	Another side-effect of removing `handle_httpstatus_all` by default is that 404s in shell do not generate a response object: As-before: <S_CODE_TOKEN> With this patch: <S_CODE_TOKEN>	redapple	2016-12-21 11:49:15
2410	2016-11-24 13:43:54	So an alternative can be to only focus on 3xx response, still solving the original issue about redirects (maybe using something like what I outlined in https://github.com/scrapy/scrapy/pull/2193#discussion_r88246581, i.e. using [`handle_httpstatus_list`](https://docs.scrapy.org/en/latest/topics/spider-middleware.html#std:reqmeta-handle_httpstatus_list) with objects allowing tests on HTTP status c…	redapple	2016-12-21 11:49:15
2410	2016-12-08 16:30:18	Alright, so I changed the implementation to only handle HTTP 3XXs by default, with a new option for `scrapy fetch` and `scrapy shell` called `--no-redirect`. Within the shell, `fetch(url, redirect=False)` will not follow redirects.	redapple	2016-12-21 11:49:15
2410	2016-12-21 11:35:38	@eliasdorneles , @elacuesta , what do you think of this patch?	redapple	2016-12-21 11:49:15
2410	2016-12-21 11:37:32	As a side node, I think we can reuse this pattern for https://github.com/scrapy/scrapy/issues/2004 + https://github.com/scrapy/scrapy/pull/2193	redapple	2016-12-21 11:49:15
2410	2016-12-21 11:49:38	Looks great, nice work! :+1: :+1:	eliasdorneles	2016-12-21 11:49:15
2409	2016-11-23 17:41:34	See #2240	elacuesta
2409	2016-11-23 17:43:19	@redapple What do you think about this? Do you think a link in the spider middleware section would be good too?	elacuesta
2409	2016-11-23 17:52:39	# [Codecov](https://codecov.io/gh/scrapy/scrapy/pull/2409?src=pr&el=h1) Report > Merging [#2409](https://codecov.io/gh/scrapy/scrapy/pull/2409?src=pr&el=desc) into [master](https://codecov.io/gh/scrapy/scrapy/commit/f32a229e3de8810078bfa928e4d93cfe355d5fe4?src=pr&el=desc) will **not impact** coverage by `-0.18%`. <S_CODE_TOKEN> | [Impacted Files](https://codecov.io/gh/scrapy/scrapy/pull/2409?src=…	codecov-io
2408	2016-11-23 13:31:18	Follow the doc I write this code with shell : `scrapy shell http://doc.scrapy.org/en/latest/_static/selectors-sample1.html response.selector.xpath('//title/text()') ` however: is suggested: ` [<Selector xpath='//title/text()' data=u'301 Moved Permanently'>]` but i can open :http://doc.scrapy.org/en/latest/_static/selectors-sample1.html with my brower. why ?	liangpu597	2016-11-23 13:34:33
2408	2016-11-23 13:34:33	Browser follows redirect automatically, but Scrapy 1.2 doesn't. I'm closing it in favor of https://github.com/scrapy/scrapy/issues/2290.	kmike	2016-11-23 13:34:33
2408	2016-11-23 13:41:12	so i can't do this with scrapy shell ? 2016-11-23 21:34 GMT+08:00 Mikhail Korobov notifications@github.com: > Closed #2408 https://github.com/scrapy/scrapy/issues/2408. > > — > You are receiving this because you authored the thread. > Reply to this email directly, view it on GitHub > https://github.com/scrapy/scrapy/issues/2408#event-869695277, or mute > the thread > https://github.com/notificati…	liangpu597	2016-11-23 13:34:33
2408	2016-11-23 13:48:42	For now you can either follow redirect yourselves: <S_CODE_TOKEN> or open a page after a redirect (it redirects from http to https): <S_CODE_TOKEN>	kmike	2016-11-23 13:34:33
2408	2016-11-23 14:57:33	i use scrapy shell 'https://doc.scrapy.org/en/latest/_static/selectors- sample1.html' it doesn't work: > File "<string>", line 2, in raiseException > > wisted.internet.error.DNSLookupError: DNS lookup failed: address "'https" > > > not f > > und: [Errno 11004] getaddrinfo failed. > > 2016-11-23 21:49 GMT+08:00 Mikhail Korobov notifications@github.com: > > For now you can either follow redirect yo…	liangpu597	2016-11-23 13:34:33
2408	2016-11-23 16:31:42	@liangpu597 hm, it may be something with your Internet connection; `scrapy shell 'https://doc.scrapy.org/en/latest/_static/selectors-sample1.html'` works for me.	kmike	2016-11-23 13:34:33
2408	2016-11-23 17:18:31	@liangpu597 , if you're on Windows, try `scrapy shell "https://doc.scrapy.org/en/latest/_static/selectors- sample1.html"` (ie. with double quotes)	redapple	2016-11-23 13:34:33
2408	2016-11-24 00:48:41	yeah! i try scrapy shell "https://doc.scrapy.org/en/ latest/_static/selectors- sample1.html" it'ok! thank you! 2016-11-24 1:18 GMT+08:00 Paul Tremberth <notifications@github.com>: > @liangpu597 <https://github.com/liangpu597> , if you're on Windows, try scrapy > shell "https://doc.scrapy.org/en/latest/_static/selectors- sample1.html" > > — > You are receiving this because you were mentioned. > Re…	liangpu597	2016-11-23 13:34:33
2407	2016-11-23 11:42:01	Here is an example of what I'm talking about: <S_CODE_TOKEN> The only way to make it work will be to always add `[0]` to the JmesQuery when done inside an input or output field processor. #This will work [0].properties.address[0].properties.postalCode[0] Should we document this odd behaviour due to arg_to_iter doing this?	IAlwaysBeCoding
2407	2016-11-24 09:47:13	@IAlwaysBeCoding , Thanks for reporting. Excuse my ignorance here, but I don't use or am familiar with `ItemLoaders` much, and much less with `SelectJmes`. Can you add details on your investivation about which `arg_to_iter()` call is causing trouble? Is it in `SelectJmes`? or in `ItemLoader` and processors (is it [this line](https://github.com/scrapy/scrapy/blob/129421c7e31b89b9b0f9c5f7d8ae59e47d…	redapple
2407	2016-11-25 09:53:40	There is no ignorance at all, you are one of my Scrapy's idols for putting so much work into keeping the framework up to date. I don't know if its a bug or expected feature, but I guess that when `arg_to_iter()` is called, it puts all of the inputs into a list. `SelectJmes` is basically like a selectors for a dictionary instance. It is used the same way as an Xpath/Css selector by providing a str…	IAlwaysBeCoding
2406	2016-11-23 06:56:56	<S_CODE_TOKEN>	lksy0217
2406	2016-11-23 11:02:47	What command did you issue? Did you try installing scrapy using pip? (`pip install scrapy`) Note that Scrapy is not yet officially supported on Python 3 (because Twisted -- one of the major dependencies of Scrapy -- is not yet officially supported on Python 3 and Windows) Also note that some users have more success using Anaconda to work with scrapy, lxml and Twisted on Windows, and even with Pyt…	redapple
2405	2016-11-23 05:48:33	This param (CLOSESPIDER_ERRORCOUNT) only works for exceptions in spider's callbacks, but doesn't work for item pipelines, downloader middlewares etc. Could you mention this (expected?) behavior in docs? Also I'm wondering, what is a conventional way to stop spider on any exception in middlewares/pipelines?	jamb0ss	2016-11-28 06:04:21
2404	2016-11-22 13:49:36		redapple	2016-11-30 12:01:37
2404	2016-11-22 13:52:51	In theory, scrapy requires w3lib>=1.15 so the try/except may not be needed. (You never know what users may end up with though)	redapple	2016-11-30 12:01:37
2404	2016-11-22 13:53:01	What do you think about adding optional dependencies? boto / botocore / Pillow, anything else?	kmike	2016-11-30 12:01:37
2404	2016-11-22 13:53:40	I also think that's fine to have this feature in Scrapy 1.2.x	kmike	2016-11-30 12:01:37
2404	2016-11-22 13:55:12	Good idea about adding the optional dependencies too. Another PR maybe?	redapple	2016-11-30 12:01:37
2404	2016-11-22 13:55:44	> I also think that's fine to have this feature in Scrapy 1.2.x Right, we can still do that. We haven't started 1.3.x	redapple	2016-11-30 12:01:37
2404	2016-11-22 15:07:18	## [Current coverage](https://codecov.io/gh/scrapy/scrapy/pull/2404?src=pr) is 83.37% (diff: 80.00%) > Merging [#2404](https://codecov.io/gh/scrapy/scrapy/pull/2404?src=pr) into [master](https://codecov.io/gh/scrapy/scrapy/branch/master?src=pr) will decrease coverage by **<.01%** <S_CODE_TOKEN> > Powered by [Codecov](https://codecov.io?src=pr). Last update [a07400c...01142e2](https://codecov.io/g…	codecov-io	2016-11-30 12:01:37
2403	2016-11-22 12:44:20	@nyov discovered in https://github.com/scrapy/scrapy/pull/1887#issuecomment-260047541 that Scrapy is using patched Twisted libs shipped under `scrapy.xlib.tx` always. I introduced this bug in https://github.com/scrapy/scrapy/commit/bb806fa0f8f77cba59506153e33cab96f91008ab#diff-e487b2562862226386f811e0659c70c0R6 so this PR is an attempt to address the issue.	dangra	2016-12-09 16:28:02
2403	2016-11-22 12:54:13	## [Current coverage](https://codecov.io/gh/scrapy/scrapy/pull/2403?src=pr) is 83.38% (diff: 100%) > Merging [#2403](https://codecov.io/gh/scrapy/scrapy/pull/2403?src=pr) into [master](https://codecov.io/gh/scrapy/scrapy/branch/master?src=pr) will not change coverage <S_CODE_TOKEN> > Powered by [Codecov](https://codecov.io?src=pr). Last update [d62776a...e683abc](https://codecov.io/gh/scrapy/scra…	codecov-io	2016-12-09 16:28:02
2403	2016-11-24 10:26:40	The current behavior enables us to just strip the whole version check instead. So after a quick think, I'm not sure if it's useful to fix it this way at this point. `xlib.tx` is pretty much only used by the downloader, at least inside scrapy itself AFAIK. Since the consideration is on bumping twisted dependency, it _may_ be easier to handle the current behavior (or make no difference at all). Oth…	nyov	2016-12-09 16:28:02
2403	2016-11-24 10:37:05	Thanks @nyov . I'm ok with waiting for your commits to #1887. A good point on backporting this to 1.0.x, 1.1.x (we haven't branched out 1.2.x yet)	redapple	2016-12-09 16:28:02
2403	2016-12-02 04:46:30	Okay I'm good with merging this (With the version at `13.1.0`) But I'm also in favor of bumping dependency to `13.1` in #1887, right behind this and deprecating `xlib.tx`, which would make this a redundant change, except for backports.	nyov	2016-12-09 16:28:02
2403	2016-12-02 09:49:38	@nyov , with > Okay I'm good with merging this (With the version at 13.1.0) do you mean starting with this?: <S_CODE_TOKEN>	redapple	2016-12-09 16:28:02
2403	2016-12-02 11:57:34	> do you mean starting with this? Yes, since `xlib.tx` version of `HTTPConnectionPool` code is equal to Twisted 13.1.0	nyov	2016-12-09 16:28:02
2403	2016-12-05 16:33:35	@dangra , what do you think of @nyov comment about using `if twisted_version > (13, 1, 0):` ?	redapple	2016-12-09 16:28:02
2403	2016-12-05 17:05:15	@redapple : it makes sense, I bumped the version to 13.1.0	dangra	2016-12-09 16:28:02
2403	2016-12-05 17:20:49	I’m not sure about whether it should be included to 1.2.2 or not - it is a bug fix, but it is not clear what user-facing bug it fixes, and whether it adds behaviour changes to the end user (i.e. are we sure all websites which are scraped correctly in 1.2.1 will be scraped correctly in 1.2.2?). So from stability point of view it is not a simple change. On the other hand, I’m not sure what’s the ad…	kmike	2016-12-09 16:28:02
2403	2016-12-05 17:25:17	Right @kmike , touching Twisted integration is never simple. Though, I'm for including this in 1.2.2, we have quite some tests around this and if there's backlash, we can revert and be better prepared for 1.3 and upcoming #1887 (btw, @dangra , I don't see any new commit)	redapple	2016-12-09 16:28:02
2403	2016-12-05 17:51:03	@kmike , another option is to 1) rename current 1.3 milestone to 1.4, 2) release 1.2.2 without this #2403 (which would be current master branch I believe), and 3) release a 1.3 only with this #2403 fix difference with 1.2.2 right after	redapple	2016-12-09 16:28:02
2403	2016-12-05 21:28:54	@redapple I think if we're releasing 1.3 right away we can incude #1887. +0 from me to release this PR as a part of 1.2.2, but I wanted to start a discussion.	kmike	2016-12-09 16:28:02
2403	2016-12-08 10:08:46	@dangra , with #1887 merged, this is not needed for "master" branch anymore, but we may want to "backport" to 1.2 and 1.1 branches. Is it worth it?	redapple	2016-12-09 16:28:02
2403	2016-12-08 10:52:02	I think we shouldn't backport it to 1.2 and 1.1 because it is possibly backwards incompatible	kmike	2016-12-09 16:28:02
2403	2016-12-09 16:28:02	Alright. So I'm closing this.	redapple	2016-12-09 16:28:02
2402	2016-11-22 09:09:19	<S_CODE_TOKEN>	Lampere1021	2016-11-30 13:16:24
2402	2016-11-22 09:25:38	Can you share your spider code? Without more information, I'm tempted to think this has to do with your spider	redapple	2016-11-30 13:16:24
2402	2016-11-22 09:30:58	spiders/dmoz_spider.py <S_CODE_TOKEN> ============================ items.py <S_CODE_TOKEN>	Lampere1021	2016-11-30 13:16:24
2402	2016-11-22 09:37:25	what system are you on? what does `scrapy version -v` output? have you google the error? I can see a few questions on StackOverflow and answers that mention the installation of sqlite3 is corrupt somehow	redapple	2016-11-30 13:16:24
2402	2016-11-22 09:42:02	<S_CODE_TOKEN>	Lampere1021	2016-11-30 13:16:24
2402	2016-11-22 09:44:05	`scrapy version -v` gives more information. can you paste that output instead of `scrapy -V`?	redapple	2016-11-30 13:16:24
2402	2016-11-22 09:45:24	Also, can you try: <S_CODE_TOKEN> This may be similar to https://stackoverflow.com/questions/11394013/problems-with-python-2-7-3-on-centos-with-sqlite3-module	redapple	2016-11-30 13:16:24
2402	2016-11-22 09:46:01	# scrapy version -v /home/tutorial/tutorial/spiders/dmoz_spider.py:1: ScrapyDeprecationWarning: Module `scrapy.spider` is deprecated, use `scrapy.spiders` instead from scrapy.spider import BaseSpider /home/tutorial/tutorial/spiders/dmoz_spider.py:3: ScrapyDeprecationWarning: tutorial.spiders.dmoz_spider.DmozSpider inherits from deprecated class scrapy.spiders.BaseSpider, please inherit from scrap…	Lampere1021	2016-11-30 13:16:24
2402	2016-11-22 09:49:18	Can you try importing sqlite from python shell? https://github.com/scrapy/scrapy/issues/2402#issuecomment-262193742 If that fails, maybe you need to check your python installation	redapple	2016-11-30 13:16:24
2402	2016-11-22 09:52:54	According to your proposal, the problem is solved, SQLite3 module does not exist. Thank you very much, you can leave a WeChat?	Lampere1021	2016-11-30 13:16:24
2402	2016-11-22 09:53:37	@Lampere1021 , I don't know what you mean	redapple	2016-11-30 13:16:24
2402	2016-11-22 09:56:47	WeChat in China is a communication tool, similar to the mailbox @redapple	Lampere1021	2016-11-30 13:16:24
2402	2016-11-22 09:58:58	Right, but what do you mean by _"you can leave a WeChat?"_ (if the question is "do I have a WeChat account", the answer is no)	redapple	2016-11-30 13:16:24
2402	2016-11-22 10:20:54	@ZhangHarvey , please read https://github.com/scrapy/scrapy/blob/master/CODE_OF_CONDUCT.md	redapple	2016-11-30 13:16:24
2402	2016-11-23 03:16:52	@redapple I am so sorry for my rudeness.	theharveyz	2016-11-30 13:16:24
2402	2016-11-30 13:16:24	@Lampere1021 , I'm closing the issue. Feel free to re-open it if you still experience the problem.	redapple	2016-11-30 13:16:24
2401	2016-11-20 02:07:18	For the first urls in `start_urls` the rule will not be applied. This is an issue that seems to be around since 2012. The proposed changes will make the rules work on the `start_urls`. See here for the issue from 2012: http://stackoverflow.com/questions/12736257/why-dont-my-scrapy-crawlspider-rules-work	sleighsoft	2016-11-23 04:05:23
2401	2016-11-20 03:15:05	The test failed due to `Address already in use` that is in no way related to my changes. Is it possible to rerun it?	sleighsoft	2016-11-23 04:05:23
2401	2016-11-21 11:29:17	## [Current coverage](https://codecov.io/gh/scrapy/scrapy/pull/2401?src=pr) is 83.35% (diff: 20.00%) > Merging [#2401](https://codecov.io/gh/scrapy/scrapy/pull/2401?src=pr) into [master](https://codecov.io/gh/scrapy/scrapy/branch/master?src=pr) will decrease coverage by **0.02%** <S_CODE_TOKEN> > Powered by [Codecov](https://codecov.io?src=pr). Last update [d62776a...b29ea79](https://codecov.io/g…	codecov-io	2016-11-23 04:05:23
2401	2016-11-21 15:46:36	hi @sleighsoft , I do not understand the issue. Can you share an example `CrawlSpider` subclass and crawl logs showing the issue?	redapple	2016-11-23 04:05:23
2401	2016-11-23 04:05:23	I had an issue, where the URLs extracted from start_urls did not trigger the attached callback in the rule. My changes fixed that problem. Somehow though it does work for me now even without those changes. I will therefore close this PR and investigate again :(	sleighsoft	2016-11-23 04:05:23
2400	2016-11-18 15:57:18	I would like to start a discussion to solve #1992. This PR modifies the `CookiesMiddleware._get_request_cookies` method to prevent the middleware from discarding cookies already set in the headers (either by the `DefaultHeadersMiddleware` or by using the `Request`'s `headers` constructor parameter).	elacuesta
2400	2016-11-18 16:07:34	# [Codecov](https://codecov.io/gh/scrapy/scrapy/pull/2400?src=pr&el=h1) Report > Merging [#2400](https://codecov.io/gh/scrapy/scrapy/pull/2400?src=pr&el=desc) into [master](https://codecov.io/gh/scrapy/scrapy/commit/afac3fd2c28ac5b16e7e3c95fca5acd1334f8c58?src=pr&el=desc) will **increase** coverage by `0.01%`. > The diff coverage is `100%`. <S_CODE_TOKEN> | [Impacted Files](https://codecov.io/gh/…	codecov-io
2400	2017-02-16 15:33:38	@kmike, about > cookies should be UTF-8 in most cases (but other encodings are also possible, so the code must be robust) I believe the current `CookieJar` implementation (`scrapy.http.cookies.CookieJar`, based on `http.cookiejar`) does not handle encodings other than UTF8 properly. A different implementation could solve that, but IMHO that would fall out of the scope of this PR. Check the follow…	elacuesta
2400	2017-02-16 17:31:24	@elacuesta yeah, it can't handle them because the encoding is unknown. But it shouldn't raise an exception even if a header is not utf-8 - there are byte sequences which can raise UnicodeDecodeError when decoded from utf-8; the whole response shouldn't fail in this case.	kmike
2400	2017-02-17 16:45:38	Right, what do you think about the following then? 1) mention in the docs that cookies should be either unicode strings or UTF8-encoded bytes 2) catch `UnicodeDecodeError` when parsing cookies in `CookiesMiddleware` and log a warning 3) discard/keep (with probably bogus value) non-UTF8 cookies	elacuesta
2400	2017-02-17 16:58:41	> mention in the docs that cookies should be either unicode strings or UTF8-encoded bytes It won't work - it is website who defines what are cookies, we can't prescribe that. Non-utf8 cookies are likely bugs though. > catch UnicodeDecodeError when parsing cookies in CookiesMiddleware and log a warning This sounds good to me. Warnings can be annoying if one scrapes a website which uses such cookie…	kmike
2400	2017-03-01 17:28:21	@kmike It seems to me that `http.cookiejar` works consistently in py2/py3 only with unicode strings, I added some code to decode cookies from the `Cookie` header (which is always `bytes` thanks to the `Headers` implementation) using `utf8` and falling back to `latin1` in case of `UnicodeDecodeError`. With this implementation the `Cookie` header would always end up encoded with `utf8` even if the …	elacuesta
2399	2016-11-17 23:14:44	Hi, I know there is a feature to resume Scrapy job, but it turns out, if I force close the spider by clicking Ctrl+C twice, it fails to resume. To be honest that makes the resume feature not that useful. What I want to ask is, can Scrapy survive a crash and resume the last batch? Thanks, Ami	vionemc
2399	2016-11-24 10:07:08	@vionemc , it's true that [pause/resume](https://docs.scrapy.org/en/latest/topics/jobs.html#how-to-use-it) is designed for when you close scrapy gracefully (Ctrl+C pressed once, not twice) This will let all ongoing requests finish, persisting things nicely. Calling Ctrl+C twice will not presist all ongoing actions properly. This can probably be improved but will be quite some work. I'd be happy t…	redapple
2399	2017-02-23 05:13:38	@redapple , I am interested in this issue, from what I've seen so far, Scrapy handles graceful shut-down by calling "stop" on CrawlerProcess ,and than waiting for the crawlers themselves to stop. I couldn't find how jobs are being persisted - could you please direct me? And also, what would you say is the desired behaviour if Ctrl+C is called twice? Assuming graceful shut down + persistence takes…	foromer4
2399	2017-02-23 08:31:52	@foromer4 Scrapy has two request queues - in Scheduler and in Downloader. Downloader uses a small in-memory buffer for requests (its size is equal to CONCURRENT_REQUESTS); it is the component which ensures concurrency limits and download timeouts are respected. Scheduler stores all requests; it can store them either in memory or on disk (see https://doc.scrapy.org/en/latest/topics/jobs.html). So …	kmike
2399	2017-02-23 09:22:52	@kmike - So, If we support a configuration in which the downloader requests buffer is on disk (instead of in memory) that would ensure persistency , right?	foromer4
2398	2016-11-16 18:09:15	Fixes https://github.com/scrapy/scrapy/issues/1895 HttpCompression code needed to be made a bit more tolerant to failures for non-200 responses, there were tests for that, e.g. <S_CODE_TOKEN> If HTTP 200 decompression failures are silenced, you have another failing test: <S_CODE_TOKEN>	redapple
2398	2016-11-16 19:46:35	## [Current coverage](https://codecov.io/gh/scrapy/scrapy/pull/2398?src=pr) is 83.39% (diff: 100%) > Merging [#2398](https://codecov.io/gh/scrapy/scrapy/pull/2398?src=pr) into [master](https://codecov.io/gh/scrapy/scrapy/branch/master?src=pr) will increase coverage by **<.01%** <S_CODE_TOKEN> > Powered by [Codecov](https://codecov.io?src=pr). Last update [d62776a...ae0ef29](https://codecov.io/gh/…	codecov-io
2398	2017-03-07 11:04:03	Chatting offline with @kmike , we decided to move this out of 1.4 milestone. This needs more discussions as one could choose a few different strategies for un-decompressible HTTP response bodies: for redirects it does not matter much if Location header is fine, but even for 200s, one could accept it if you're only interested in headers for example, or on the contrary, one would not want to receiv…	redapple
2397	2016-11-16 13:52:49	I am using the following settings: <S_CODE_TOKEN> `image_urls` contains a link that further redirect to a different url <S_CODE_TOKEN> The `Location` header as well as status code are present.	dolohow	2016-11-16 14:33:05
2397	2016-11-16 14:33:30	Temporary fix: Comment line https://github.com/scrapy/scrapy/blob/master/scrapy/pipelines/media.py#L106	dolohow	2016-11-16 14:33:05
2396	2016-11-16 10:59:38	Continuation of https://github.com/scrapy/scrapy/issues/2137	redapple	2016-11-22 13:21:38
2396	2016-11-16 11:28:56	We still have to include ubuntu.rst somewhere because otherwise it is not built at all; tests are failing because of that	kmike	2016-11-22 13:21:38
2396	2016-11-16 12:03:54	Bummer. In the FAQ perhaps	redapple	2016-11-22 13:21:38
2396	2016-11-16 12:11:50	do we still support ubuntu packages or not?	pablohoffman	2016-11-22 13:21:38
2396	2016-11-16 12:13:00	@pablohoffman no, but I guess we want old links to show the page (and the current caution note)	redapple	2016-11-22 13:21:38
2396	2016-11-16 12:35:08	understood, all good!	pablohoffman	2016-11-22 13:21:38
2396	2016-11-16 12:58:38	## [Current coverage](https://codecov.io/gh/scrapy/scrapy/pull/2396?src=pr) is 83.38% (diff: 100%) > Merging [#2396](https://codecov.io/gh/scrapy/scrapy/pull/2396?src=pr) into [master](https://codecov.io/gh/scrapy/scrapy/branch/master?src=pr) will not change coverage <S_CODE_TOKEN> > Powered by [Codecov](https://codecov.io?src=pr). Last update [1cbc57f...8db8545](https://codecov.io/gh/scrapy/scra…	codecov-io	2016-11-22 13:21:38
2396	2016-11-16 13:01:25	Used the `:orphan:` trick. Neat.	redapple	2016-11-22 13:21:38
2396	2016-11-22 13:21:47	Thanks @redapple, nice trick!	kmike	2016-11-22 13:21:38
2395	2016-11-15 14:55:38	Fixes #2390	elacuesta	2016-12-01 13:24:54
2395	2016-11-15 15:04:48	## [Current coverage](https://codecov.io/gh/scrapy/scrapy/pull/2395?src=pr) is 83.37% (diff: 100%) > Merging [#2395](https://codecov.io/gh/scrapy/scrapy/pull/2395?src=pr) into [master](https://codecov.io/gh/scrapy/scrapy/branch/master?src=pr) will increase coverage by **<.01%** <S_CODE_TOKEN> > Powered by [Codecov](https://codecov.io?src=pr). Last update [2086ff4...5ff64ad](https://codecov.io/gh/…	codecov-io	2016-12-01 13:24:54
2395	2016-11-15 15:40:22	Thanks @elacuesta ! What do you think of adding a `base_url` parameter or something to `sitemap_urls_from_robots()` and fix it there?	redapple	2016-12-01 13:24:54
2395	2016-11-15 16:05:24	@redapple done in [9e7694](https://github.com/scrapy/scrapy/pull/2395/commits/9e7694c039c26a54d5608f0934e59c57dfcd87f5), we could probably squash those two commits before merging.	elacuesta	2016-12-01 13:24:54
2395	2016-11-15 16:10:14	Thanks. I wouldn't worry too much about squashing the commit, I think it's fine.	redapple	2016-12-01 13:24:54
2395	2016-11-15 16:40:45	Sure, but I was actually thinking about squashing at merge time, using Github's interface. I haven't used that feature, but it seems pretty cool :-)	elacuesta	2016-12-01 13:24:54
2395	2016-11-15 16:44:24	oh, "squash and merge"! nice, never tried it	redapple	2016-12-01 13:24:54
2395	2016-11-16 15:27:51	Thanks @elacuesta	redapple	2016-12-01 13:24:54
2395	2016-12-01 13:00:46	LGTM	redapple	2016-12-01 13:24:54
2394	2016-11-10 18:29:27	Nothing really useful. Fixing the SGML parser is useless anyway, but oh well.	nyov	2016-11-14 11:10:14
2394	2016-11-10 18:43:01	## [Current coverage](https://codecov.io/gh/scrapy/scrapy/pull/2394?src=pr) is 83.38% (diff: 50.00%) > Merging [#2394](https://codecov.io/gh/scrapy/scrapy/pull/2394?src=pr) into [master](https://codecov.io/gh/scrapy/scrapy/branch/master?src=pr) will increase coverage by **<.01%** <S_CODE_TOKEN> > Powered by [Codecov](https://codecov.io?src=pr). Last update [de89b1b...e8205f6](https://codecov.io/g…	codecov-io	2016-11-14 11:10:14
2393	2016-11-10 15:28:51	Fixes #2145	redapple	2017-03-07 08:23:36
2393	2016-11-10 15:51:49	# [Codecov](https://codecov.io/gh/scrapy/scrapy/pull/2393?src=pr&el=h1) Report > Merging [#2393](https://codecov.io/gh/scrapy/scrapy/pull/2393?src=pr&el=desc) into [master](https://codecov.io/gh/scrapy/scrapy/commit/451f1474689a18d6a54630915c42172626624ef7?src=pr&el=desc) will **decrease** coverage by `-0.8%`. > The diff coverage is `n/a`. <S_CODE_TOKEN> | [Impacted Files](https://codecov.io/gh/s…	codecov-io	2017-03-07 08:23:36
2393	2017-03-06 21:28:47	It looks similar to https://github.com/scrapy/scrapy/pull/2001. This is quite inconsistent in Scrapy: e.g. cache or ftp handler still won't use body to get response class. I guess a part of the problem is that ResponseTypes.from_body is not based on any specification, so there was no strong desire to use body consistently - not using body was not seen as a bug because from_body may look like a ha…	kmike	2017-03-07 08:23:36
2393	2017-03-06 21:57:29	@kmike , what do you mean by the fix not being complete? Is it because `responsetypes.from_args()` does not follow whatwg? Or because other uses of `from_args()` do not use the body either? The aim here was to fix an issue at http decompression where it determines something else than the default `Response` type if there are hints in the body.	redapple	2017-03-07 08:23:36
2393	2017-03-06 22:04:42	@redapple the patch looks good because it improves response handling in decompression middleware, so I'm fine with merging it after a rebase. The logic middleware uses to detect response type is still different from what browsers do, and Scrapy is inconsistent in mime sniffing it performs. I should have opened another ticket for that, but I found it while reviewing this PR, so I wrote it in a com…	kmike	2017-03-07 08:23:36
2393	2017-03-06 22:05:10	Maybe #2145 is so rare we don't need to care. (I have never seen it myself.)	redapple	2017-03-07 08:23:36
2392	2016-11-10 10:44:16	Feature request. It would be good if scrapy had an easily accessible means of reading settings on a per-spider basis, and then making them accessible to the spider. From my many attempts to do this so far, in theory all of the components for this appear to be in place. Populating settings is already done: https://doc.scrapy.org/en/latest/topics/settings.html#populating-the-settings - but then the…	mohmad-null
2392	2016-11-10 11:00:58	To read settings in a spider one can use [Spider.settings](https://doc.scrapy.org/en/latest/topics/spiders.html#scrapy.spiders.Spider.settings) attribute. It doesn't work in `__init__` method, but it works e.g. in `start_requests`. If the goal is to change settings, it becomes more complicated. Generally, one can change settings only before other components are configured, so initialization order…	kmike
2391	2016-11-09 22:23:37	Let SitemapSpider handle decoding of .xml.gz files if necessary. Fixes #2389 The change here is to always decompress responses with `Content-Encoding: gzip`, whatever `Content-Type` says, and contrary to https://github.com/scrapy/scrapy/issues/193#issuecomment-12844809, #660, #2065 Therefore, SitemapSpider still has to decode "real" .gz files/content if the HTTP response was not "Content-Encoded"…	redapple	2017-03-07 11:56:55
2391	2016-11-09 22:34:12	# [Codecov](https://codecov.io/gh/scrapy/scrapy/pull/2391?src=pr&el=h1) Report > Merging [#2391](https://codecov.io/gh/scrapy/scrapy/pull/2391?src=pr&el=desc) into [master](https://codecov.io/gh/scrapy/scrapy/commit/6320b743cff305132861ce2d7701701471891167?src=pr&el=desc) will **increase** coverage by `0.01%`. > The diff coverage is `100%`. <S_CODE_TOKEN> | [Impacted Files](https://codecov.io/gh/…	codecov-io	2017-03-07 11:56:55
2391	2016-12-07 13:21:27	Should we make this behavior optional @redapple ?	sibiryakov	2017-03-07 11:56:55
2391	2016-12-07 14:26:27	@sibiryakov , I would prefer that we make this change not configurable, handing responses with the correct type sooner than later. #2393 is a good companion to this	redapple	2017-03-07 11:56:55
2391	2017-03-07 09:10:03	Other than gzip signature this PR looks good. Signature also looks fine - 2 bytes is what gzip format rfc's say, and what wikipedia shows, but 3 bytes with hardcoded compression method seems to be more robust and recommended in mime sniffing spec. @sibiryakov it seems the only case HTTP decompression should be made optional is when response bodies are not processed at all (no link extraction, no …	kmike	2017-03-07 11:56:55
2391	2017-03-07 11:57:02	Thanks @redapple!	kmike	2017-03-07 11:56:55
2390	2016-11-09 16:58:53	[The "specs"](http://www.sitemaps.org/protocol.html#submit_robots) do say that the URL should be a "full URL": > You can specify the location of the Sitemap using a robots.txt file. To do this, simply add the following line including the full URL to the sitemap: > `Sitemap: http://www.example.com/sitemap.xml` But some robots.txt use relative ones. Example: http://www.asos.com/robots.txt <S_CODE_T…	redapple	2016-12-01 13:24:54
2390	2016-11-15 13:22:09	@redapple: maybe I'm overlooking something, but do we need something more complex than just adding <S_CODE_TOKEN> or even <S_CODE_TOKEN> right before https://github.com/scrapy/scrapy/blob/master/scrapy/spiders/sitemap.py#L36?	elacuesta	2016-12-01 13:24:54
2390	2016-11-15 14:26:03	@elacuesta , it could be that simple, I haven't had a look :) Patch welcome!	redapple	2016-12-01 13:24:54
2390	2016-11-15 14:58:32	Patch submitted! :-) ☝️	elacuesta	2016-12-01 13:24:54
2389	2016-11-09 15:07:59	From https://stackoverflow.com/questions/40499288/python-scrapy-sitemapspider-callbacks-not-being-called Sitemap spider for http://www.newegg.com/Siteindex_USA.xml fails to parse sub-sitemaps files. Excerpt from sitemap file: <S_CODE_TOKEN> Example spider: <S_CODE_TOKEN> With scrapy 1.2, you get the following exceptions: <S_CODE_TOKEN> The root cause seem to be that the server sends `.xml.gz` fil…	redapple	2017-03-07 11:56:54
2389	2016-11-09 16:11:33	I'm really tempted to rethink [the assumptions around `is_gzipped`](https://github.com/scrapy/scrapy/issues/193#issuecomment-12845302) switching decoding at `HttpCompressionMiddleware` level ON or OFF. I believe we can: - always gunzip at `HttpCompressionMiddleware` level whenever there's `Content-Encoding: gzip`, - not trust file extension at SitemapSpider level, but instead check for leading `0…	redapple	2017-03-07 11:56:54
2388	2016-11-09 11:22:54	Fixes #2373 Simpler fix than https://github.com/scrapy/scrapy/pull/2385	redapple	2016-12-01 20:43:23
2388	2016-11-09 11:33:09	## [Current coverage](https://codecov.io/gh/scrapy/scrapy/pull/2388?src=pr) is 83.38% (diff: 100%) > Merging [#2388](https://codecov.io/gh/scrapy/scrapy/pull/2388?src=pr) into [master](https://codecov.io/gh/scrapy/scrapy/branch/master?src=pr) will increase coverage by **0.01%** <S_CODE_TOKEN> > Powered by [Codecov](https://codecov.io?src=pr). Last update [ea83e67...6cd35c7](https://codecov.io/gh/…	codecov-io	2016-12-01 20:43:23
2388	2016-11-10 19:45:47	It could be a good idea to make a robots.txt crawl at some point - get a dataset of e.g. 100000 robots.txt files from Alexa top 1M list and check which problems Scrapy has parsing them.	kmike	2016-12-01 20:43:23
2388	2016-11-15 10:22:39	Very good point @kmike. This patch introduces a regression for some robots.txt in the wild, eg. http://www.quikr.com/robots.txt <S_CODE_TOKEN>	redapple	2016-12-01 20:43:23
2388	2016-11-15 10:51:43	A couple of errors I saw as well (not directly related to robotparser per se though): <S_CODE_TOKEN> <S_CODE_TOKEN>	redapple	2016-12-01 20:43:23
2388	2016-11-15 16:00:42	Regarding http://www.huffpostarabi.com/, it looks like the webserver is saying it's gzip encoding the response, but instead serves a plain XML document along with a 403 error: (below, I added debug print in httpcompression middleware with the response status, headers and body) <S_CODE_TOKEN> We can add a try/except in http compression middleware perhaps. Not sure.	redapple	2016-12-01 20:43:23
2388	2016-11-15 16:24:54	Browser seems to handle this website fine. I wonder if we need to dive deep and implement something like https://mimesniff.spec.whatwg.org/ eventually.	kmike	2016-12-01 20:43:23
2388	2016-11-15 16:43:14	https://github.com/scrapy/scrapy/pull/2388/commits/6cd35c77da6601f218b5042f4b9a9919e642e15c fixes the error in https://github.com/scrapy/scrapy/pull/2388#issuecomment-260603669 Without the code patch, the tests fail with <S_CODE_TOKEN>	redapple	2016-12-01 20:43:23
2388	2016-11-16 16:44:03	@kmike , it looks like http://www.huffpostarabi.com/robots.txt responses depend on User-Agent string. With "scrapy" or my Chrome's value, I can't reproduce `IOError: Not a gzipped file`	redapple	2016-12-01 20:43:23
2388	2016-11-16 18:35:48	@kmike , MIME sniffing looks like an interesting addition for w3lib	redapple	2016-12-01 20:43:23
2388	2016-11-24 16:35:43	Looks good 👍	kmike	2016-12-01 20:43:23
2387	2016-11-09 00:31:24	Fixes #2348	rolando	2016-11-09 18:35:43
2387	2016-11-09 00:42:22	## [Current coverage](https://codecov.io/gh/scrapy/scrapy/pull/2387?src=pr) is 83.36% (diff: 100%) > Merging [#2387](https://codecov.io/gh/scrapy/scrapy/pull/2387?src=pr) into [master](https://codecov.io/gh/scrapy/scrapy/branch/master?src=pr) will not change coverage <S_CODE_TOKEN> > Powered by [Codecov](https://codecov.io?src=pr). Last update [ea83e67...76459e1](https://codecov.io/gh/scrapy/scra…	codecov-io	2016-11-09 18:35:43
2386	2016-11-08 23:57:40	This avoids to include compiled files in the templates directory. Without this change, `pyc` files in the templates are included in the build: <S_CODE_TOKEN>	rolando	2016-12-01 19:20:27
2386	2016-11-09 00:07:22	## [Current coverage](https://codecov.io/gh/scrapy/scrapy/pull/2386?src=pr) is 83.36% (diff: 100%) > Merging [#2386](https://codecov.io/gh/scrapy/scrapy/pull/2386?src=pr) into [master](https://codecov.io/gh/scrapy/scrapy/branch/master?src=pr) will not change coverage <S_CODE_TOKEN> > Powered by [Codecov](https://codecov.io?src=pr). Last update [ea83e67...3cd56da](https://codecov.io/gh/scrapy/scra…	codecov-io	2016-12-01 19:20:27
2386	2016-11-09 18:33:10	@rolando could you please explain why are pyc files a problem?	kmike	2016-12-01 19:20:27
2386	2016-11-09 18:41:19	@kmike IMO, it leaves the build dirty as only templates directory have `pyc` files. But, particularly this was breaking the conda-forge build on windows: https://github.com/conda-forge/staged-recipes/pull/1646#issuecomment-249061645 The conda build scripts cleaned up pyc files, but not in the templates directory. So when attempting to recreate pyc files it failed because templates already had pyc…	rolando	2016-12-01 19:20:27
2386	2016-12-01 13:39:02	I am cautious because not having pyc files in install directory means Python will try to create them on first run, and it can be a problem if filesystem permissions don't allow that. Package installation could happen with write access, but user may have only read access. But apparently setuptools (or is it distutils? or pip?) creates them during the install. Could you please confirm that manifest…	kmike	2016-12-01 19:20:27
2386	2016-12-01 19:19:09	@kmike The Manifest.in is only for `sdist` command: https://docs.python.org/2/distutils/sourcedist.html#the-manifest-in-template The `sdist` output already does not include any `pyc` file except those two listed above, which usually don't cause a problem because the installers (or binary packaging tools) compile all `pyc` files for the given platform. This PR only aims to have a clean source dist…	rolando	2016-12-01 19:20:27
2386	2016-12-01 19:20:10	Ok, thanks for clarifying it!	kmike	2016-12-01 19:20:27
2385	2016-11-08 15:34:25	Attempt to fix #2373 At first, I tried to subclass `RobotFileParser` and ended up subclassing quite a few classes and methods. So I opted for an adapted copy of Python 3's `robotparser.py` (namely this version https://raw.githubusercontent.com/python/cpython/4106e4237df5397efc785ce4daa257aecb5bff75/Lib/urllib/robotparser.py), using `w3lib.url.canonicalize_url` before compare paths. (Note that the…	redapple	2016-11-09 11:23:19
2385	2016-11-08 15:54:26	## [Current coverage](https://codecov.io/gh/scrapy/scrapy/pull/2385?src=pr) is 83.22% (diff: 75.62%) > Merging [#2385](https://codecov.io/gh/scrapy/scrapy/pull/2385?src=pr) into [master](https://codecov.io/gh/scrapy/scrapy/branch/master?src=pr) will decrease coverage by **0.14%** <S_CODE_TOKEN> > Powered by [Codecov](https://codecov.io?src=pr). Last update [ea83e67...d655ebe](https://codecov.io/g…	codecov-io	2016-11-09 11:23:19
2385	2016-11-08 16:42:58	> I'm not sure about the license though. Does GNU GPLv2 apply here? @redapple I think users of this file are free to choose either GPL or PSF license; choosing PSF license is fine. The code looks small enough 👍 How hard would it be to separate robotparser and our scrapy-specific fixes? It may be hard to keep packages in sync. I can imagine creating e.g. backports.robotparser package, which has yo…	kmike	2016-11-09 11:23:19
2385	2016-11-08 17:36:57	@kmike , thanks for the feedback . This parser is not scrapy-specific but `canonicalize_url` works around the root problem of Python 2's `unquote` producing unicode strings with "raw" bytes that it cannot quote back (quoting sort of acts as the normalization/canonicalization) <S_CODE_TOKEN> but I think a w3lib-free implementation is doable. I'll work on this.	redapple	2016-11-09 11:23:19
2385	2016-11-09 11:23:19	Closing in favor of #2388	redapple	2016-11-09 11:23:19
2384	2016-11-08 14:00:28	Hi, I start to write a lot of relevant logging to my spiders using the 'import logging' and the guidelines described in the documentation. What I notice is that when I run a spider by hand 'scrapy crawl spidername' I don't see any of my previous default output anymore. That's a big problem for me. While writing and debugging spiders it's very nice to see what's going on with scrapy. The only way …	yssoe
2384	2016-11-08 15:44:46	@yssoe , can you share some code on how you are logging things, and console logs of when it works and when it does not? Without a reproducible scenario, it's difficult to identify the issue.	redapple
2384	2016-11-14 08:02:47	@redapple Hi, Thank you for your reply, So to be sure I have in my settings.py: LOG_LEVEL = 'DEBUG' If in my spidername.py I put nothing of logging in, I get the debug output when running scrapy, which is perfect, BUT as soon as I implement my own logging in this way all logging to the console from scrapy disappears. Is there a way I can have 'both' ? Cheers. Things I have added in my spidername.…	yssvic
2384	2016-11-18 10:52:48	@redapple Can you change the label of insufficient info please? Cheers	yssoe
2384	2016-11-22 15:44:54	How are you defining that `logger`? I cannot reproduce this with the following spider: <S_CODE_TOKEN> The output I get has both the output of the spider's logger that scrapy adds (`self.logger` inside the spider class) , and that other `logger` created with `logging.getLogger('testlogger')`: <S_CODE_TOKEN>	redapple
2384	2016-11-22 15:47:12	@redapple Thank you for trying this. LOL, what you're getting is exactly what I would like to get, let me dig this a bit deeper, will be back. Cheers	yssoe
2384	2016-11-23 14:31:58	Hi @redapple, I'm having the same problem. Here's my example: <S_CODE_TOKEN> And this is my spider.cfg config file: <S_CODE_TOKEN> If I try without to use the spider.cfg file, Scrapy debug works. I tried removing this line: `LOG_CONFIG = logging.config.fileConfig("spider.cfg")` but I need to use the spider.cfg file to configure my logger. Any suggestion? Thanks a lot.	zar777
2384	2016-11-30 13:38:05	Scrapy calls [`scrapy.utils.log.configure_logging`](https://github.com/scrapy/scrapy/blob/d8672689761f0bb6c0550a841f35534265e87fee/scrapy/utils/log.py#L59) whenever [`CrawlerProcess`](https://github.com/scrapy/scrapy/blob/129421c7e31b89b9b0f9c5f7d8ae59e47df36091/scrapy/crawler.py#L240) is used, which is pretty much whenever you call scrapy commands from the command line (e.g. `scrapy crawl`). Thi…	redapple
2383	2016-11-07 18:52:07	Is it really a typo or you guys intentionally terminated this line with semicolon ?	rahulkant13may	2016-11-07 20:33:16
2383	2016-11-07 19:04:39	It was me who wrote this line, and I really terminated it with semicolon. I'm not a native speaker; in Russian list elements can be parts of a sentence and follow the same punctuation rules. http://english.stackexchange.com/questions/75591/semicolons-at-the-end-of-list-items suggests that this style is valid in English as well.	kmike	2016-11-07 20:33:16
2383	2016-11-07 19:26:08	Yes , you are right, we can use semicolon here.	rahulkant13may	2016-11-07 20:33:16
2382	2016-11-07 15:56:29	Also add a test on state of looping task in LogStats extension. Fixes #2011 and #2362 Before (scrapy 1.2.1 Python 2.7.12): (with my test bogus pipeline from https://github.com/scrapy/scrapy/issues/2362#issuecomment-258451020 <S_CODE_TOKEN> ) <S_CODE_TOKEN> After (still Python 2): <S_CODE_TOKEN>	redapple	2016-11-08 12:32:07
2382	2016-11-07 16:16:29	The fix in LogStats is needed otherwise you get a second traceback mixed in: <S_CODE_TOKEN>	redapple	2016-11-08 12:32:07
2382	2016-11-07 16:38:09	## [Current coverage](https://codecov.io/gh/scrapy/scrapy/pull/2382?src=pr) is 83.36% (diff: 100%) > Merging [#2382](https://codecov.io/gh/scrapy/scrapy/pull/2382?src=pr) into [master](https://codecov.io/gh/scrapy/scrapy/branch/master?src=pr) will increase coverage by **0.04%** <S_CODE_TOKEN> > Powered by [Codecov](https://codecov.io?src=pr). Last update [0f5eb4c...2745699](https://codecov.io/gh/…	codecov-io	2016-11-08 12:32:07
2382	2016-11-07 17:28:20	How hard would it be to add the test with your bogus pipeline? Run a spider, check that `TypeError: int() argument` is in a log, something like that?	kmike	2016-11-08 12:32:07
2382	2016-11-08 10:43:44	@kmike , I did not manage to write a test on captured logs, but https://github.com/scrapy/scrapy/pull/2382/commits/61efacdd1f6fb55cf1f694e56502a3d8a1d5a325 tests the expected exception, and this test fails without the patch: Python 3 <S_CODE_TOKEN> Python 2: <S_CODE_TOKEN>	redapple	2016-11-08 12:32:07
2382	2016-11-08 12:32:00	Thanks @redapple, looks good!	kmike	2016-11-08 12:32:07
2381	2016-11-07 13:04:05	Exception: <S_CODE_TOKEN>	kmike	2016-11-07 13:11:46
2381	2016-11-07 13:05:10	Is it the same as https://github.com/scrapy/scrapy/issues/2347 ?	redapple	2016-11-07 13:11:46
2381	2016-11-07 13:11:46	yes, sorry!	kmike	2016-11-07 13:11:46
2380	2016-11-07 12:22:28	Simply add closing tag in <tbody>	rahulkant13may	2016-11-07 13:02:53
2380	2016-11-07 13:02:45	Thanks! Test failure looks unrelated.	kmike	2016-11-07 13:02:53
2379	2016-11-06 10:46:59	I run a spider in console (1) and try to connect using telnet access on console (2). I run the command est() on console (2) to get back some useful metrics <S_CODE_TOKEN> Here is the stack, I am pretty sure it is related to the py3 migration on console (1) <S_CODE_TOKEN> I get disconnected from the telnet console (1) <S_CODE_TOKEN> I tried other command like engine but still got the same result <…	rolele
2379	2016-11-06 12:37:10	It is surprising you were able to run telnet at all - previously twisted.conch was not ported to Python 3, and so nor was Scrapy telnet extension. It seems there is some progress on manhole porting in latest Twisted version. We should take a look at it, maybe it is possible to make scrapy telnet extension working in Python 3.	kmike
2379	2016-12-22 15:05:59	I had the same issue. I'm able to telnet but crash with `est()`.	rolando
2379	2016-12-22 15:25:12	See https://github.com/scrapy/scrapy/issues/2155#issuecomment-268820758	rolando
2379	2017-02-27 11:19:18	The telnet console works for me with Python 3.5; Twisted 17.1+ and Scrapy 1.3.2. @rolele , could you confirm on your end? Thanks.	redapple
2378	2016-11-05 20:51:59	It's possible I'm using this wrong. But I'm doing the following: <S_CODE_TOKEN> My **settings.py** has `AUTOTHROTTLE_ENABLED: True`. Based on my reading of https://doc.scrapy.org/en/latest/topics/settings.html#populating-the-settings - the custom_settings value should override the value of settings.py. But the result of the above is: > .... > AUTOTHROTTLE_ENABLED: True > ... It's using the value …	mohmad-null
2378	2016-11-06 18:27:45	You need to put `customs_settings` as a class attribute, outside your `__init__()` method because you are setting it up as an instance attribute. The way to use `get_project_settings()` is so you can load up your settings from settings.py from anywhere in your Scrapy project. When you call that method you are getting all of your settings from your project. In other words, that method does not ove…	IAlwaysBeCoding
2378	2016-11-06 22:24:29	@IAlwaysBeCoding - Thanks for the correction on `custom_settings` - I can now see that, looking again at the settings page. Looking again at the documentation, I can see that the "project settings" is what actually the name for the settings.py settings. Given that, your information does make sense, though the documentation could benefit from spelling that out explicitly.	mohmad-null
2378	2016-11-07 13:50:40	@mohmad-null , what would you change to https://doc.scrapy.org/en/latest/topics/settings.html#project-settings-module ?	redapple
2378	2016-11-10 10:55:33	@redapple https://doc.scrapy.org/en/latest/topics/settings.html#populating-the-settings - on that under the "3. Project settings module" bit, I'd probably add a line "get_project_settings can be used to access these settings" - which links to the documentation for get_project_settings https://doc.scrapy.org/en/latest/topics/practices.html (which seems to be the documentation for "get_project_sett…	mohmad-null
2377	2016-11-02 16:33:24	During my scraping I had this error get thrown. Pages that triggered it: https://www.gpo.gov:/robots.txt https://www.gpo.gov:/fdsys/pkg/FR-2006-12-28/html/E6-22242.htm https://www.gpo.gov:/fdsys/pkg/FR-2006-07-20/html/E6-11541.htm https://www.gpo.gov:/fdsys/pkg/FR-2006-05-10/html/06-4319.htm https://www.gpo.gov:/fdsys/pkg/FR-2006-08-02/html/E6-12432.htm Python 2.7.12 Scrapy 1.2.1 <S_CODE_TOKEN>	mohmad-null	2016-11-10 10:32:06
2377	2016-11-02 16:44:03	Hm, browsers strip `:` character at the end of netloc, but it seems Python urlparse thinks this is a part of it.	kmike	2016-11-10 10:32:06
2377	2016-11-02 16:44:40	Where did you get these URLs from? `https://www.gpo.gov/robots.txt` should work fine. But if browsers handle `https://www.gpo.gov:/robots.txt` so should Scrapy.	kmike	2016-11-10 10:32:06
2377	2016-11-02 17:24:08	@kmike , are you thinking of fixing this in `w3lib.url.safe_url_string()` perhaps?	redapple	2016-11-10 10:32:06
2377	2016-11-02 17:43:09	@redapple yep	kmike	2016-11-10 10:32:06
2377	2016-11-04 03:18:37	Browser will normalize url before sending requests.	xiusir	2016-11-10 10:32:06
2377	2016-11-04 05:49:19	@xiusir yeah, Scrapy also normalizes URL, but this particular case was missing. It is fixed in https://github.com/scrapy/w3lib/pull/78. We haven't done w3lib release though, so I'm reopening the issue (it was closed automatically when I hit 'merge' button).	kmike	2016-11-10 10:32:06
2377	2016-11-05 20:54:00	All of the URLs above were picked up by Scrapy using a simple xpath: `response..xpath('//a/@href').extract()`	mohmad-null	2016-11-10 10:32:06
2377	2016-11-10 10:32:06	[w3lib v1.16](https://w3lib.readthedocs.io/en/latest/#changelog) has been released with a fix for this issue.	redapple	2016-11-10 10:32:06
2376	2016-11-02 14:36:34	Feature request Currently there's "allowed_domains" to create a whitelist of domains to scrape. It would be good if there was a "disallowed_domains" or "blocked_domains" as well. I appreciate I could could probably do this in middleware, but I figure it's something quite a few people would want.	mohmad-null
2376	2016-11-02 19:21:39	Not against the feature,, but one problem with `disallowed_domains` is that your spider could end crawling the entire internet. Simple example: there is a link to `yahoo.com` in some page you crawled ant it is not on `disallowed_domains` Result: your spider will be possibly be crawling for days websites you don't want.	djunzu
2376	2016-11-02 19:27:16	I had the same thoughts as @djunzu. What is your use case @mohmad-null?	kmike
2376	2016-11-05 20:57:32	I'm doing some general crawling down to a depth of 3 or 4 starting at various seed sites but not limiting it to certain domains. I don't want to crawl certain big sites (like facebook, yahoo, google, etc) that everyone seems to point at, only "smaller" sites. For this scenario a blacklist is much more useful than a whitelist. I've implemented it in middleware for now but it'd still be a nice-to-h…	mohmad-null
2376	2016-11-07 16:22:31	@mohmad-null , would you want to share your middleware by any chance?	redapple
2376	2016-11-10 10:48:56	@redapple ; Sure. I have a global variable BLOCKED_DOMAINS set elsewhere like this: `BLOCKED_DOMAINS = open('\\path\to\file\blocked_domains.txt')).read().splitlines()` Which reads from a file that basically is just a list of URL's: <S_CODE_TOKEN> And then the middleware class looks like this: <S_CODE_TOKEN> There are probably better (and almost certainly more optimised) ways to do this.	mohmad-null
2375	2016-11-02 14:32:08	I use scrapy in python3.5, when I try to send a mail by MailSender, it's crashed. <S_CODE_TOKEN>	duangy	2016-11-24 05:51:12
2375	2016-11-02 14:47:15	@duangy , thanks for reporting. Unfortunately, Scrapy does not support sending mail with Python 3. This is actually a limitation of Twisted, which has not ported its `twisted.mail` module yet: see https://twistedmatrix.com/trac/ticket/8770 and https://github.com/twisted/twisted/pull/509#issuecomment-242239177	redapple	2016-11-24 05:51:12
2375	2016-11-18 05:34:36	I confirm having the same issue on the latest scrapy on python 3.5. @redapple , so, before twisted will fix that issue, what is the proper way of sending email reports from scrapy on python 3+ installations? Thank you.	MrLokans	2016-11-24 05:51:12
2375	2016-11-18 08:46:20	@MrLokans I think you can use smtplib and email packages from standard library; see https://docs.python.org/3/library/email-examples.html. They are blocking though - it means that all processing will stop while email is waiting to be sent. So make sure sending is fast: run a local daemon (exim, postfix) and use it to send emails, so that when you call "send email" the message is put to a local qu…	kmike	2016-11-24 05:51:12
2375	2016-11-18 12:58:41	@kmike Thanks a lot for the reply.	MrLokans	2016-11-24 05:51:12
2375	2016-11-19 14:56:02	hmm .. learnt something today	TilakMaddy	2016-11-24 05:51:12
2375	2017-02-26 22:23:09	@redapple I've gone ahead and merged https://github.com/twisted/twisted/pull/509 . It is not in any released version of Twisted yet. If you are willing to try out Twisted directly from git, can you try it and and let me know how it goes?	rodrigc	2016-11-24 05:51:12
2374	2016-11-02 14:14:02	request.meta['depth'] is set by DepthMiddleware, but its [docs](https://doc.scrapy.org/en/latest/topics/spider-middleware.html?#module-scrapy.spidermiddlewares.depth) don't mention that. I think it'd be nice to add this information.	kmike
2374	2016-12-16 09:07:02	Can i take this?	arush0311
2374	2016-12-16 10:40:47	@arush0311 yes, help is appreciated!	kmike
2373	2016-11-02 13:18:27	I'm scraping a page which in turn links to wikipedia. But the wikipedia robots.txt is creating some errors/exceptions as below. Python 2.7.12 Scrapy 1.2.1 <S_CODE_TOKEN>	mohmad-null	2016-12-01 20:43:23
2373	2016-11-02 13:33:30	I can reproduce this with Python 2.7 on Linux but not with Python 3. <S_CODE_TOKEN> <S_CODE_TOKEN>	redapple	2016-12-01 20:43:23
2373	2016-11-02 14:52:15	It does look like a bug in Python 2's `robotparser`: <S_CODE_TOKEN>	redapple	2016-12-01 20:43:23
2373	2016-11-02 14:55:03	[This line](https://github.com/python/cpython/blob/2.7/Lib/robotparser.py#L111) seems to be the issue. Changing to `line[1] = w3lib.url.safe_url_string(line[1].strip())` seems to fix it.	redapple	2016-12-01 20:43:23
2373	2016-11-02 15:53:56	What do you suggest @redapple? Use a backport of Python 3.x robotparser, switch to reppy, create our own robots.txt parser, tell people to use Python 3, something else?	kmike	2016-12-01 20:43:23
2373	2016-11-02 15:58:28	I think we can move to `reppy` for this, even without the [crawl-delay support](https://github.com/scrapy/scrapy/issues/892) for now.	redapple	2016-12-01 20:43:23
2373	2016-11-02 16:01:25	reppy sounds fine, but I have a few small reservations about it: - it seems reppy is under heavy refactoring right now; - they combine robots.txt parsing and fetching in a same package, so they have requests in install_requires; it could be weird to have requests as a Scrapy dependency :)	kmike	2016-12-01 20:43:23
2373	2016-11-02 16:05:07	oh right, reading some recent PRs. Then it may be easier to use a custom RobotFileParser subclass for now.	redapple	2016-12-01 20:43:23
2372	2016-10-31 15:49:30	#2085 Hey everyone. Added two variables in config, this should be it. Looking forward to any feedback!	korsunowk
2372	2016-10-31 16:07:29	## [Current coverage](https://codecov.io/gh/scrapy/scrapy/pull/2372?src=pr) is 83.39% (diff: 85.71%) > Merging [#2372](https://codecov.io/gh/scrapy/scrapy/pull/2372?src=pr) into [master](https://codecov.io/gh/scrapy/scrapy/branch/master?src=pr) will increase coverage by **0.07%** <S_CODE_TOKEN> > Powered by [Codecov](https://codecov.io?src=pr). Last update [9755ef9...59ef5b8](https://codecov.io/g…	codecov-io
2372	2016-11-08 09:28:44	Hey @korsunowk, thanks for the PR! Right now it covers only boto2 codepath, I think boto3 should also be handled (it is used on Python 3 and can be used with Python 2 too, and is better supported), more details in this comment https://github.com/scrapy/scrapy/pull/2085#issuecomment-248315497	lopuhin
2371	2016-10-30 10:27:46	`[u'https://imgs.bipush.com/article/cover/201610/21/104313114422.jpg?imageView2/1/w/800/h/600/imageMogr2/strip/interlace/1/quality/85/format/jpg', u'https://imgs.bipush.com/article/content/201610/29/58146895b66e78.93663001.jpg', u'https://imgs.bipush.com/article/content/201610/29/58146896002550.90536333.jpg', u'https://imgs.bipush.com/article/content/201610/29/581468964c1c62.50438304.jpg', u'http…	geemaple	2016-10-30 11:57:45
2371	2016-10-30 11:57:45	It turns out that the images hosted on [imgs.bipush.com](https://imgs.bipush.com/robots.txt) forbid every robots to crawl its images	geemaple	2016-10-30 11:57:45
2370	2016-10-29 05:40:49	OS: Rasbian Jessie 4.4 When using a virtualenv (Python 2.7), there's an error that seems to be permissions-related during the `pip install scrapy` installation. <S_CODE_TOKEN> Using `chmod` on /lib/python2.7/site-packages/ to open up permissions allows installation of `attrs`.	chrisfromthelc
2370	2016-11-30 13:22:39	@chrisfromthelc , I'm not sure what scrapy can do or document. Are you seeing this with other modules that scrapy depends on? (by the way, scrapy depends on `attrs` through `service-identity` it seems) Could it be Rasbian Jessie specific?	redapple
2369	2016-10-29 02:46:58		jc0n	2016-10-29 06:46:48
2369	2016-10-29 02:57:24	## [Current coverage](https://codecov.io/gh/scrapy/scrapy/pull/2369?src=pr) is 83.31% (diff: 100%) > Merging [#2369](https://codecov.io/gh/scrapy/scrapy/pull/2369?src=pr) into [master](https://codecov.io/gh/scrapy/scrapy/branch/master?src=pr) will not change coverage <S_CODE_TOKEN> > Powered by [Codecov](https://codecov.io?src=pr). Last update [a9c74db...d85da27](https://codecov.io/gh/scrapy/scra…	codecov-io	2016-10-29 06:46:48
2369	2016-10-29 06:46:41	Thanks @jc0n!	kmike	2016-10-29 06:46:48
2368	2016-10-28 18:58:21	The code generated by the `startproject` and `genspider` (csvfeed, xmlfeed and crawl templates) is not PEP8 compliant (mostly due to [error E265](http://pep8.readthedocs.io/en/latest/intro.html#error-codes)). This PR makes the templates code PEP8 compliant.	stummjr
2368	2016-10-28 19:11:17	## [Current coverage](https://codecov.io/gh/scrapy/scrapy/pull/2368?src=pr) is 83.31% (diff: 100%) > Merging [#2368](https://codecov.io/gh/scrapy/scrapy/pull/2368?src=pr) into [master](https://codecov.io/gh/scrapy/scrapy/branch/master?src=pr) will not change coverage <S_CODE_TOKEN> > Powered by [Codecov](https://codecov.io?src=pr). Last update [a9c74db...19ffaf1](https://codecov.io/gh/scrapy/scra…	codecov-io
2367	2016-10-28 05:53:47	This is a [web page](https://www.ncbi.nlm.nih.gov/pubmed/15721472) for a paper. There're some useful information to extract. I want to extract title, author and abstract of this paper. So I wrote following code: <S_CODE_TOKEN> Unfortunately, the code above could not return the right content. It seems that the `abstracttext` element cannot be recognized by Scrapy. I tried to replace `abstracttext`…	hzxie	2016-10-28 08:54:48
2367	2016-10-28 08:54:48	@hzxie , StackOverflow is the right place for this kind of "help me debug my code" questions.	redapple	2016-10-28 08:54:48
2367	2016-10-28 09:06:54	By the way, your code seems to run just fine.	redapple	2016-10-28 08:54:48
2367	2016-10-28 11:14:01	Don't you think that there's something wrong with Scrapy? I don't think my code ran just fine. I use `scrapy runspider PublicationSpider.py -o publications.json` to run this script, and I got following output: <S_CODE_TOKEN> Yes, there's only one character in the output.	hzxie	2016-10-28 08:54:48
2367	2016-10-28 11:18:05	@hzxie , well it ran fine for me, same code as you, http://pastebin.com/atp34920 (as I commented on StackOverflow) So it's not reproducible with the code you supplied. There's probably something specific do your setup. You'll need to provide use with a reproducible faulty example showing a bug in scrapy. See https://docs.scrapy.org/en/latest/contributing.html#reporting-bugs Share you console logs…	redapple	2016-10-28 08:54:48
2366	2016-10-27 15:01:13	Hi,everyone I need scrapy a website,and It used aspx, at first ,I used selenium,and it works fine,but too slow ,so I analysis the request head in chrome dev, and I found how to structure the head to get the content I need,but it need post both data and cookies, I used requests and it works fine,but I need to do it in scrapy I googled before,but it seems if you use Request(...),it can't post data,…	tarjintor	2016-10-27 15:16:23
2366	2016-10-27 15:16:23	Hey @tarjintor, scrapy.Request can be used to post data (see 'method' and 'body' arguments: https://doc.scrapy.org/en/latest/topics/request-response.html#scrapy.http.Request), and FormRequest can be used to pass cookies (check https://doc.scrapy.org/en/latest/topics/request-response.html#scrapy.http.FormRequest). We're using scrapy issue tracker to track scrapy bugs and feature requests; for supp…	kmike	2016-10-27 15:16:23
2365	2016-10-27 13:16:47	Currently it is hard to extract information from scrapy cache: cache storages want 'spider' and 'request' objects, one can't just list all files in cache and get Response instances from them. I think it can be a good to refactor FilesystemCacheStorage: 1. allow reading individual cache entries by their path; 2. allow to disable expiration logic.	kmike
2365	2016-11-04 22:52:59	I actually tried to do something like this like 6 months ago in order to decrease my development/testing time while developing Scrapy spiders. So, I do a lot of scraping for a living and when I got into Scrapy I seriously saw a lot of things missing that I was already used to. Before getting full time into scraping with Scrapy my starting tools were : Requests, Lxml and , [VCR](https://github.com…	IAlwaysBeCoding
2365	2016-11-08 12:45:05	@IAlwaysBeCoding , > didn't really like it and I believe it only caches Http requests which is kinda useless now a days. what didn't you like about it? I'm not very familiar with VCR myself. What features of VCR are you missing in Scrapy? Note that there's https://pypi.python.org/pypi/stenographer that could help bring them together perhaps.	redapple
2364	2016-10-27 08:39:06	I'm creating a Scrapy.Item with the following structure: > Item1 > - property (string) > - property (string) > - property (Item2[]) > - (Item2) > - (Item2) > .... Now the console's debug log displays the resulting JSON structure property, however in the export I get the following error: <S_CODE_TOKEN> Item2 has a 12 properties. As far as I understand it is being raised while converting `Item2[]` …	birla	2016-10-27 11:42:39
2364	2016-10-27 09:18:32	@birla , can you share your actual item definition as python/scrapy code? > the console's debug log displays the resulting JSON structure property, can you share an example of a populated item that is output by spider callback(s)?	redapple	2016-10-27 11:42:39
2364	2016-10-27 09:22:45	@redapple Here you go Item definition: <S_CODE_TOKEN> Populated item from logs: <S_CODE_TOKEN>	birla	2016-10-27 11:42:39
2364	2016-10-27 09:29:45	Output JSON and JL files contains only this: <S_CODE_TOKEN>	birla	2016-10-27 11:42:39
2364	2016-10-27 09:32:22	I believe there's something fishy around the serializer <S_CODE_TOKEN> `serializer` argument for `Field()` [is supposed to be a function](https://github.com/scrapy/scrapy/blob/129421c7e31b89b9b0f9c5f7d8ae59e47df36091/scrapy/exporters.py#L45), and you are passing Item classes. Is that on purpose?	redapple	2016-10-27 11:42:39
2364	2016-10-27 09:41:26	I am following an example implementation on a [SO answer](http://stackoverflow.com/questions/25095233/correct-way-to-nest-item-data-in-scrapy) which gave the above implementation as an example. Please share your views if there's a better way to implement my goal.	birla	2016-10-27 11:42:39
2364	2016-10-27 09:52:08	GitHub issues is not the ideal place for debugging non-standard patterns (that StackOverflow answer you link to is 2 years old, I'm not sure it still works nor if it did -- I haven't tried). Passing item classes as serializers is not documented nor supported as far as I know. (It may work though, with some tweaks.) I suggest that you ask in StackOverflow directly, so you have more eyes on it. You…	redapple	2016-10-27 11:42:39
2364	2016-10-28 06:21:54	@redapple Thanks for the guidance and sorry for the clutter of an addition bug	birla	2016-10-27 11:42:39
2364	2016-11-25 23:02:33	@birla have you found a solution for that? I'm stuck on the same issue.	adilsoncarvalho	2016-10-27 11:42:39
2364	2016-11-26 10:04:56	My final solution was to define the sub-item as a plain python list. No serializer or anything else. This worked without any errors. IMHO this is a valid solution since the scrapy object representation is only used until the record is persisted in the DB/file. On 26 Nov 2016 6:02 a.m., "Adilson Carvalho" <notifications@github.com> wrote: > @birla <https://github.com/birla> have you found a soluti…	birla	2016-10-27 11:42:39
2364	2016-11-26 12:33:37	WOW, kudos @birla. It worked like a charm. I'll put here how I did to make it clear to others that stumble upon this error. Just like you, I had an structured item like this that was generating the `ValueError: dictionary update sequence element` error. <S_CODE_TOKEN> Following your tip I just got rid of the serializer, keeping all the loaders and stuff as they are <S_CODE_TOKEN> 🎉 It worked like…	adilsoncarvalho	2016-10-27 11:42:39
2363	2016-10-26 17:39:50	Hello, I'm trying to crawl a website that returns a Location url in the header that is quoted. When that happens the downloadermiddleware_redirect fails to build the correct url. This little test helps to explain: <S_CODE_TOKEN> it fails: <S_CODE_TOKEN> The quoted url comes from the website. Is that a bug? Thank you	Tarliton	2016-11-02 16:51:51
2363	2016-10-26 18:11:10	Thanks for reporting @Tarliton . What version of scrapy are you using? (There was a fix in latest 1.2.1 about redirection and "Location" header decoding, but I tested with current master and it also fails) So the website is returning something like this in the response headers? <S_CODE_TOKEN> that is, it is quoting the ":" of the `http://` scheme? That's odd, but maybe it happens in the wild. Can…	redapple	2016-11-02 16:51:51
2363	2016-10-26 18:27:13	I tested on 1.1.0 and 1.2.1, both fail. Yes, that's exactly what happens in the response headers Location. The ":" is quoted. The problem is: In a previous request I have to send a url param called 'referer'. Scrapy gets all the params from formdata FormRequest attibute and quote them all. I want to mimic the website so I'm sending the same parameter (I don't want to make different requests, from…	Tarliton	2016-11-02 16:51:51
2363	2016-10-26 18:32:40	According to [RFC 7231, 7.1.2. Location](https://tools.ietf.org/html/rfc7231#section-7.1.2) > Location = URI-reference And in [RFC 3986, 4.1 URI Reference](https://tools.ietf.org/html/rfc3986#section-4.1) > A URI-reference is either a URI or a relative reference. If the URI-reference's prefix **does not match the syntax of a scheme followed by its colon separator**, then the URI-reference is a re…	redapple	2016-11-02 16:51:51
2363	2016-10-26 18:55:29	On Firefox the redirect don't work, but on Chrome it does. Maybe Chrome is more permissive than Firefox when following those RFC rules. Email sent.	Tarliton	2016-11-02 16:51:51
2363	2016-10-28 16:33:58	I was able to solve this with a workaround: <S_CODE_TOKEN> It's not pretty but it does the job. Edit: add as a downloader_middleware with priority 650 (above redirect middleware)	Tarliton	2016-11-02 16:51:51
2363	2016-11-02 16:51:51	@Tarliton , I'm closing this issue as you found a workaround for the server sending invalid referer values.	redapple	2016-11-02 16:51:51
2363	2016-11-02 16:53:51	@redapple but browsers support this redirect somehow, right?	kmike	2016-11-02 16:51:51
2363	2016-11-02 16:55:03	@kmike , this needs to be checked.	redapple	2016-11-02 16:51:51
2363	2016-11-02 16:56:01	@Tarliton did redirect worked in a browser on a website you get this broken header from? Could you try it with several different browsers?	kmike	2016-11-02 16:51:51
2363	2016-11-02 17:01:35	@kmike The redirect works in Google Chrome, but fails in Firefox.	Tarliton	2016-11-02 16:51:51
2363	2016-11-02 17:06:57	I cannot reproduce the working redirect. For example using `httpbin.org/redirect-to?url=` endpoint: if I try to redirect to `http%3A//scrapytest.org/a%C3%A7%C3%A3o`, <S_CODE_TOKEN> I believe this is the correct URL for httpbin: `http://httpbin.org/redirect-to?url=http%253A%2F%2Fscrapytest.org%2Fa%25C3%25A7%25C3%25A3o` ([link](http://httpbin.org/redirect-to?url=http%253A%2F%2Fscrapytest.org%2Fa%25…	redapple	2016-11-02 16:51:51
2363	2016-11-02 17:35:24	sorry, I was wrong at the first post. I used: <S_CODE_TOKEN> instead of: <S_CODE_TOKEN> this: <S_CODE_TOKEN> is different than this: <S_CODE_TOKEN> although, I still can't explain what's going on on that website.	Tarliton	2016-11-02 16:51:51
2362	2016-10-26 15:37:43	I had a pretty basic error in my pipeline (i'd forgotten to `import os`). However, rather than get the customary `NameError: name 'os' is not defined`, I instead receive a long, drawn-out Twisted error: <S_CODE_TOKEN> Without useful traceroutes this is going to make it _very_ difficult to develop a spider using pipelines. Could scrapy be made to more transparently handle failures in pipelines ple…	mohmad-null	2016-11-08 12:33:40
2362	2016-10-26 16:30:22	Thanks for your feedback @mohmad-null ! We're always looking for new contributors. Do you want to help us improve its tracebacks?	redapple	2016-11-08 12:33:40
2362	2016-11-02 13:19:32	@redapple - its taken me several weeks just to get a basic scraper working; I wouldn't have the faintest notion where to begin trying to resolve this.	mohmad-null	2016-11-08 12:33:40
2362	2016-11-04 14:17:08	@mohmad-null , I cannot reproduce this behavior on Linux, with scrapy 1.2 and Python 2.7 or 3.5. If I include statements using `os` without importing it: - either in pipeline `process_item` or - or in spider `__init__`, `start_requests` or callback methods I can always see `NameError: name 'os' is not defined` in my console. Can you tell us in which component or component's method you had this mi…	redapple	2016-11-08 12:33:40
2362	2016-11-04 14:47:34	I found a way to reproduce this: if a pipeline `open_spider` method raises an exception, for example this bogus one: <S_CODE_TOKEN> you get this exception back: <S_CODE_TOKEN>	redapple	2016-11-08 12:33:40
2362	2016-11-04 18:14:52	@redapple out of curiosity, does it print the actual exception (maybe not as the last one) if executed in Python 3?	kmike	2016-11-08 12:33:40
2362	2016-11-04 18:16:35	See also: https://github.com/scrapy/scrapy/issues/2011, it looks like these issues are the same.	kmike	2016-11-08 12:33:40
2362	2016-11-07 13:55:43	@kmike , in Python 3; you get a bit more info but not the actual problematic line it seems: <S_CODE_TOKEN>	redapple	2016-11-08 12:33:40
2362	2016-11-08 12:33:40	Fixed in https://github.com/scrapy/scrapy/pull/2382	redapple	2016-11-08 12:33:40
2361	2016-10-26 12:59:56	Trying to get rid of Travis build failures	redapple	2016-11-07 13:38:58
2361	2016-10-26 13:09:32	## [Current coverage](https://codecov.io/gh/scrapy/scrapy/pull/2361?src=pr) is 83.77% (diff: 99.65%) > Merging [#2361](https://codecov.io/gh/scrapy/scrapy/pull/2361?src=pr) into [master](https://codecov.io/gh/scrapy/scrapy/branch/master?src=pr) will increase coverage by **0.45%** <S_CODE_TOKEN> > Powered by [Codecov](https://codecov.io?src=pr). Last update [a9c74db...41e54a5](https://codecov.io/g…	codecov-io	2016-11-07 13:38:58
2360	2016-10-26 04:11:26	One of the biggest worries of web scraping is when the site changes and the script should be changed adapting to the site's change. It will be great if Scrapy can show and send an alert when those abnormalities show up. Does Scrapy has any plan of applying such feature?	vionemc	2016-11-30 13:24:48
2360	2016-10-27 09:03:53	Deciding when a spider "breaks" because of website change is a hard problem and depends a lot on the website (is the trouble temporary or not, are all fields affected or only some selectors are outdated etc.). Scrapy has a [stats collection feature](https://docs.scrapy.org/en/latest/topics/stats.html) (with many built-in stats counts, but that callbacks could also write to), [signals](https://doc…	redapple	2016-11-30 13:24:48
2360	2016-10-31 07:48:04	@vionemc, also see https://doc.scrapy.org/en/latest/topics/contracts.html	Digenis	2016-11-30 13:24:48
2360	2016-11-01 07:01:48	That's very helpful! Thanks!	vionemc	2016-11-30 13:24:48
2360	2016-11-30 13:24:48	@vionemc , I'm closing this issue. I assume you found @Digenis link useful.	redapple	2016-11-30 13:24:48
2359	2016-10-25 17:41:44	Fixes #2221	redapple
2359	2016-10-25 17:44:12	@kmike , were you thinking of something like this? (Name of header `'X-Scrapy-Cache-Timestamp'` is subject to discussion of course)	redapple
2359	2016-10-25 17:50:42	## [Current coverage](https://codecov.io/gh/scrapy/scrapy/pull/2359?src=pr) is 83.33% (diff: 100%) > Merging [#2359](https://codecov.io/gh/scrapy/scrapy/pull/2359?src=pr) into [master](https://codecov.io/gh/scrapy/scrapy/branch/master?src=pr) will increase coverage by **0.01%** <S_CODE_TOKEN> > Powered by [Codecov](https://codecov.io?src=pr). Last update [a9c74db...4084f24](https://codecov.io/gh/…	codecov-io
2359	2016-10-27 08:25:39	I don't like adding it to headers because 1. response.headers won't be the same as sent by a remote website; 2. remote website is able to spoof this header. response.meta looks like a better place, it can be harder to implement though.	kmike
2359	2016-10-27 08:42:43	Headers looked much easier indeed. I'm not sure I get your concern about point 2. What would be the reason for spoofing this header? With `'cached'` in response.flags + this header, could it be wrong? I'll leave this up for anyone wanting to give a shot at using `Response.meta`.	redapple
2359	2016-10-27 09:17:43	A good point about `cached` in response.flags	kmike
2359	2016-11-10 10:45:19	@kmike , so you would go for https://github.com/scrapy/scrapy/issues/1877 ?	redapple
2359	2016-11-13 12:46:22	@redapple Hm, yeah, I think it can be a solution.	kmike
2358	2016-10-24 15:04:54	From [process_item documentation](https://doc.scrapy.org/en/latest/topics/item-pipeline.html#process_item): > This method is called for every item pipeline component. process_item() must either: return a dict with data, return an Item (or any descendant class) object, return a Twisted Deferred or raise DropItem exception. Dropped items are no longer processed by further pipeline components. There…	chekunkov
2358	2016-10-27 22:06:19	Preliminary questions: - If Scrapy check pipeline output and the pipeline return `None`, the item should be dropped or it should raise an exception (because it should not return `None` values)? - Is there someone using custom pipelines that accept `None` value as input?	djunzu
2358	2016-10-28 12:44:36	> If Scrapy check pipeline output and the pipeline return None, the item should be dropped or it should raise an exception (because it should not return None values)? FWIW it should raise an exception and stop the item processing. The item is kinda already lost because it's implicitly swallowed by uncarefully written pipeline component. The only valid way to drop an item should be an explicit use…	chekunkov
2357	2016-10-23 02:07:09	My Extension code is: <S_CODE_TOKEN> My process start code is: <S_CODE_TOKEN> I found the from_crawler called multi times if my project have multi spiders. Is it expectant design? I need once call for on process to record stats info, how can i do for it? thanks.	ultragis
2357	2016-10-24 07:02:10	Hi @ultragis, Yes, this is an expected design. engine_started signal (as well as all other signals) are issued per-crawler, i.e. per-spider; CrawlerProcess is a relatively small helper to run these crawlers/spiders in parallel. from_crawler method receives Crawler instance, not CrawlerProcess; there is 1-to-1 relationship between Crawler and Spider. Stats are also per-spider, not global CrawlerPr…	kmike
2357	2016-10-25 01:50:19	thanks. But I can't get process startup and stopped signal. So, I add startup and stopped statement before and after process.start(), not perfect but can be used.	ultragis
2357	2016-10-25 07:56:10	Since multi spider crawls were discontinued, I thought there's no need to allocate per-spider resources in extensions. Extension instances are still associated with a single crawler, aren't they?	Digenis
2357	2016-11-01 00:39:28	Sorry, I don't understand your main, are you speak to me? I just want a statistics for multi spiders in one Process.	ultragis
2356	2016-10-22 14:10:30	## Python3.5 with latest Scrapy I was trying to set the bindaddress with Request.meta , whatever (host, port) I chose, the program always complained about <S_CODE_TOKEN> Is there any approach to that?	dingld
2356	2016-11-08 13:48:16	@dingld , passing something like `meta={"bindaddress": ('192.168.0.15', 0)}` works for me in both Python 2 and Python 3. Can you share some code how you are setting the `meta` argument?	redapple
2355	2016-10-22 13:47:56	When you use 3rd party libraries inside crawler code, which log all sorts of information at various logging levels, it can become quite noisy. This code change helps out by moving the LOGGING dictionary with the list of `loggers` which we can override. Example: <S_CODE_TOKEN> Would silence boto while allowing you to keep your `LOG_LEVEL` at `DEBUG`. This ties into issue #2231 as it would enable u…	iserko
2355	2016-10-22 13:58:22	## [Current coverage](https://codecov.io/gh/scrapy/scrapy/pull/2355?src=pr) is 83.48% (diff: 100%) > Merging [#2355](https://codecov.io/gh/scrapy/scrapy/pull/2355?src=pr) into [master](https://codecov.io/gh/scrapy/scrapy/branch/master?src=pr) will increase coverage by **0.03%** <S_CODE_TOKEN> > Powered by [Codecov](https://codecov.io?src=pr). Last update [5586fc7...419b434](https://codecov.io/gh/…	codecov-io
2355	2016-10-24 13:53:46	Thanks @iserko ! Can you give a shot at updating the logging docs? Also, I wonder if it makes sense to redirect `DEFAULT_LOGGING` to `LOGGING`.	redapple
2355	2016-10-24 14:18:35	@redapple will write up some docs. Is your concern about renaming `DEFAULT_LOGGING` because we modify it later in `configure_logging` and as such `LOGGING` would be a misnomer? In this case I would agree.	iserko
2355	2016-10-24 15:06:28	My concern was about people using `scrapy.utils.log.DEFAULT_LOGGING` and expecting it to still be defined. Not sure it's that big of a concern. In `default_settings.py` I prefer `LOGGING` over `DEFAULT_LOGGING`, but it also could be `LOG_CONFIG` or `LOGGING_CONFIG`. what do @dangra , @kmike , @eliasdorneles think?	redapple
2355	2016-10-25 12:20:31	@redapple updated my PR. Logging tests will pass now. I've tried to add a Deprecation Class around DEFAULT_LOGGING in scrapy.utils.log as follows: <S_CODE_TOKEN> But logging.config.dictConfig overrides the dictionary 😂 See: https://github.com/python/cpython/blob/master/Lib/logging/config.py#L314 used in: https://github.com/python/cpython/blob/master/Lib/logging/config.py#L367	iserko
2355	2016-11-15 09:17:10	@redapple any word on this? If there's anything you'd want me to change I will. Have been running this on our system for the past 3 weeks now without a problem.	iserko
2355	2016-11-15 09:20:29	hi @iserko , looks good to me. I'd like feedback from @dangra , @kmike and @eliasdorneles .	redapple
2355	2016-11-15 12:06:20	Hey fellows, sorry for taking long to reply! So, exposing the LOGGING dict is interesting because it solves the problem of silencing external libraries, but I find the behavior very counterintuitive and error prone, specially when combined with `LOG_LEVEL` setting. For example, if you have the following in the settings: <S_CODE_TOKEN> ... the scrapy level DEBUG will be ignored, and LOG_LEVEL will…	eliasdorneles
2355	2017-01-17 09:13:40	@eliasdorneles sorry for taking so long with a fix ... I've changed the PR to match ... still working on tests	iserko
2355	2017-01-17 09:50:18	Tests fixed and passing @eliasdorneles. @redapple you may want to review again as well	iserko
2355	2017-01-17 14:19:33	I like the way it is handled in django: https://docs.djangoproject.com/en/1.10/topics/logging/#configuring-logging.	kmike
2355	2017-01-17 16:05:37	@kmike so do I, but scrapy already has existing custom logging setup which makes the transition much harder	iserko
2355	2017-01-17 16:06:45	I can switch it back to how I originally had it :)	iserko
2355	2017-02-20 17:08:48	@kmike @redapple @eliasdorneles any updates here? I'm in favor of doing it the same was as Django where if you specify a `LOGGING` dict in your settings, it uses that ... otherwise it uses the default.	iserko
2354	2016-10-21 22:33:02	Am I being pedantic about wanting to change the word "constructor" to "initializer"?	stav	2016-10-24 10:42:59
2354	2016-10-21 22:43:00	## [Current coverage](https://codecov.io/gh/scrapy/scrapy/pull/2354?src=pr) is 83.31% (diff: 100%) > Merging [#2354](https://codecov.io/gh/scrapy/scrapy/pull/2354?src=pr) into [master](https://codecov.io/gh/scrapy/scrapy/branch/master?src=pr) will not change coverage <S_CODE_TOKEN> > Powered by [Codecov](https://codecov.io?src=pr). Last update [1be2447...99daea4](https://codecov.io/gh/scrapy/scra…	codecov-io	2016-10-24 10:42:59
2354	2016-10-21 22:58:43	No, see https://github.com/scrapy/scrapy/pull/2218 :) I like "`__init__` method" more than "initializer", it is easier to understand. See also: https://github.com/scrapy/scrapy/search?p=1&q=constructor&utf8=%E2%9C%93, https://github.com/scrapy/scrapy/search?utf8=%E2%9C%93&q=constructors&type=Code	kmike	2016-10-24 10:42:59
2353	2016-10-21 21:15:42	Fixes #2181 As suggested, is notified every time there is more than one file with that name.	MrMenezes	2017-03-02 16:15:34
2353	2016-10-21 21:26:53	Thanks for the PR! Could you please add a test case for it? To check if a warning is raised you can use http://doc.pytest.org/en/latest/recwarn.html; SpiderLoader tests are here: https://github.com/scrapy/scrapy/tree/master/tests/test_spiderloader.	kmike	2017-03-02 16:15:34
2353	2016-10-21 21:34:53	## [Current coverage](https://codecov.io/gh/scrapy/scrapy/pull/2353?src=pr) is 83.28% (diff: 0.00%) > Merging [#2353](https://codecov.io/gh/scrapy/scrapy/pull/2353?src=pr) into [master](https://codecov.io/gh/scrapy/scrapy/branch/master?src=pr) will decrease coverage by **0.02%** <S_CODE_TOKEN> > Powered by [Codecov](https://codecov.io?src=pr). Last update [1be2447...56da46d](https://codecov.io/gh…	codecov-io	2017-03-02 16:15:34
2353	2016-11-23 10:55:24	hi @MrMenezes , @kmike , I had a go at the testcase: https://github.com/MrMenezes/scrapy/pull/1 how does it look?	redapple	2017-03-02 16:15:34
2353	2017-03-02 16:15:34	@MrMenezes , I took the liberty to submit my proposed changes on top of yours in #2612. Hence I'm closing this PR. Thanks for bootstrapping this!	redapple	2017-03-02 16:15:34
2352	2016-10-21 16:17:49	I tried lots of way to use the ERROR level, but still all information was wrote into log file python 3.5 + scrapy 1.2 <S_CODE_TOKEN> <S_CODE_TOKEN>	shyandsy
2352	2017-01-19 13:46:09	Same here, any news on this ?	bmetge
2351	2016-10-21 14:17:48	This introduces a license for the artwork (adapted from http://flask.pocoo.org/docs/0.11/license/#flask-artwork-license) and adds a documentation section for both the software and artwork licenses. Looks good?	eliasdorneles
2351	2016-10-21 15:49:33	## [Current coverage](https://codecov.io/gh/scrapy/scrapy/pull/2351?src=pr) is 83.31% (diff: 100%) > Merging [#2351](https://codecov.io/gh/scrapy/scrapy/pull/2351?src=pr) into [master](https://codecov.io/gh/scrapy/scrapy/branch/master?src=pr) will not change coverage <S_CODE_TOKEN> > Powered by [Codecov](https://codecov.io?src=pr). Last update [1be2447...25e60ce](https://codecov.io/gh/scrapy/scra…	codecov-io
2351	2016-12-19 16:33:10	@dangra , @pablohoffman , I think you discussed amendments to this proposal about commercial uses of the artwork. Could you add your comments in this ticket? Thanks.	redapple
2351	2016-12-19 16:41:47	I'm OK with a permissive license.	pablohoffman
2351	2016-12-19 16:47:12	> I'm OK with a permissive license. do you mean permissive to the point of letting companies use the Scrapy name, logo and other artwork for commercial use like promoting their products or even include Scrapy pas part of its name? I would like to handle it like other serious open source projects do, commercial use only after consent from project representatives: - http://apache.org/foundation/mar…	dangra
2351	2016-12-19 20:59:11	What you suggest makes sense to me @dangra. In this case, the lack of foundation can be replaced by Scrapinghub as the legal representative. Once Scrapy grows its own foundation (some day, some day :), the rights will be transferred to that.	pablohoffman
2350	2016-10-21 13:18:11	I've spent quite a while going through the documentation, and while I like the concept off pipelines, no-where can I find documentation which shows how to fully implement them end-to-end. The Pipelines page (https://doc.scrapy.org/en/latest/topics/item-pipeline.html) only shows code for the pipeline itself, not how to use it / plug it in to the main project. The example project quotesbot is no be…	mohmad-null
2350	2016-10-23 20:50:50	@mohmad-null [Pipelines page](https://doc.scrapy.org/en/latest/topics/item-pipeline.html) shows how to [activate a pipeline](https://doc.scrapy.org/en/latest/topics/item-pipeline.html#activating-an-item-pipeline-component) and shows how to fully implement 5 pipelines. I don't see how pipelines doc is limited.	djunzu
2350	2016-10-26 15:40:49	Hmmm. Missed that, thanks for pointing that out. I think in large part I missed it because I expect the "how to use it" to be at the start of the page, not at the very bottom. Also, as noted, none of those 5 examples show how to actually implement it with the rest of the spider, and the points about the Example project stand too.	mohmad-null
2350	2016-10-26 16:33:55	Good poiint @mohmad-null . Documentation improvements Pull Requests are welcome.	redapple
2350	2016-10-26 17:47:25	@mohmad-null I agree; "how to use it" should come first. (Yet the reader should read everything!) The example projects is a different issue. This issue is about "Pipelines documentation limited". :) (By the way, take a look at #2024 and maybe give some comments there.) I don't go example by example, but let's take the last one: [Duplicates Filter](https://doc.scrapy.org/en/latest/topics/item-pipe…	djunzu
2350	2016-11-02 13:24:56	@djunzu - for your example of the Duplicates Filter, my thoughts would be: - How do I integrate it with the rest of the spider? - What is "item" and how do I define it? (I get that there's the entire "items" page of the help, but the documentation could really use better integration of the various concepts). - Is "DropItem" a built in exception or something custom created? If the later, what's th…	mohmad-null
2349	2016-10-21 13:09:16	The quotesbot: https://github.com/scrapy/quotesbot Says to run: `scrapy crawl` and `scrapy list` However, neither of these are a valid command for me. I only have: > Available commands: > bench Run quick benchmark test > commands > fetch Fetch a URL using the Scrapy downloader > genspider Generate new spider using pre-defined templates > runspider Run a self-contained spider (without creating a p…	mohmad-null
2349	2016-10-21 13:13:28	You need to run these commands from scrapy project folder - what's your current path in shell?	kmike
2349	2016-10-21 13:21:29	I'm on windows and am running them from that location. The following works: `c:\pathname\quotesbot-master\quotesbot-master\quotesbot\spiders>c:\Python27\Scripts\scrapy.exe runspider toscrape-css.py` The following does not work: scrapy crawl toscrape-css	mohmad-null
2349	2016-10-21 13:38:17	Try running `scrapy crawl` from `c:\pathname\quotesbot-master\quotesbot-master` folder. It is mentioned in the [tutorial](https://doc.scrapy.org/en/latest/intro/tutorial.html#how-to-run-our-spider): > To put our spider to work, go to the project’s top level directory and run: > scrapy crawl quotes (in the quotesbot spider names are different, run `scrapy list` from the top level project folder to…	kmike
2349	2016-10-21 13:41:26	I think it should be reported to https://github.com/scrapy/quotesbot instead; unlike the tutorial its README doesn't mention where to run commands from.	kmike
2349	2016-10-26 15:44:00	Another possible solution - rather than say `Unknown command: crawl` when someone tries `scrapy crawl" in the wrong location, how about the command line instead provides a more helpful message: `crawl is not available from this location. It can only be triggered within a project.` or something to that effect.	mohmad-null
2348	2016-10-21 11:41:15	Scrapy now has [it's own feedstock on conda-forge](https://github.com/conda-forge/scrapy-feedstock). Let's advertize conda-forge channel in the docs [instead of the "scrapinghub" channel](https://github.com/scrapy/scrapy/blob/fed53c1e28e29bec6475f0003b23f52c43a95c4b/docs/intro/install.rst#L253).	redapple	2016-11-09 18:35:43
2347	2016-10-21 10:40:54	Travis CI sometimes fails builds because of a `ImagesPipeline` test failure. Example failed build: https://travis-ci.org/scrapy/scrapy/jobs/169472958 <S_CODE_TOKEN>	redapple	2016-12-06 18:03:09
2346	2016-10-21 08:56:12	#2313 into master branch	redapple	2016-10-21 09:08:17
2345	2016-10-21 02:12:13	Fixes #1704	gustavodeandrade	2017-02-08 12:21:16
2345	2016-10-21 02:20:57	## [Current coverage](https://codecov.io/gh/scrapy/scrapy/pull/2345?src=pr) is 83.31% (diff: 100%) > Merging [#2345](https://codecov.io/gh/scrapy/scrapy/pull/2345?src=pr) into [master](https://codecov.io/gh/scrapy/scrapy/branch/master?src=pr) will not change coverage <S_CODE_TOKEN> > Powered by [Codecov](https://codecov.io?src=pr). Last update [eb5d396...f2e49bc](https://codecov.io/gh/scrapy/scra…	codecov-io	2017-02-08 12:21:16
2345	2017-02-02 16:33:17	Looks good, thanks!	kmike	2017-02-08 12:21:16
2344	2016-10-20 19:52:40		jaympatel	2016-10-20 20:24:14
2344	2016-10-20 20:02:55	## [Current coverage](https://codecov.io/gh/scrapy/scrapy/pull/2344?src=pr) is 83.31% (diff: 100%) > Merging [#2344](https://codecov.io/gh/scrapy/scrapy/pull/2344?src=pr) into [master](https://codecov.io/gh/scrapy/scrapy/branch/master?src=pr) will not change coverage <S_CODE_TOKEN> > Powered by [Codecov](https://codecov.io?src=pr). Last update [871eec9...f357ccd](https://codecov.io/gh/scrapy/scra…	codecov-io	2016-10-20 20:24:14
2344	2016-10-20 20:24:30	Thanks @jaympatel !	redapple	2016-10-20 20:24:14
2343	2016-10-20 16:05:15	Fixes #2342 This patch adds 2 settings: `FTP_ANONYMOUS_USER` and `FTP_ANONYMOUS_PASSWORD` that are used as credentials when FTP requests do not have explicit `"ftp_user"` and `"ftp_password"` keys in `meta`. Missings: - [x] docs on new settings Note: Using `None` for "ftp_password" (or `FTP_ANONYMOUS_PASSWORD`) works in practice, but the FTP server from Twisted (which we use in download handler t…	redapple	2017-02-20 17:19:55
2343	2016-10-20 16:18:43	# [Codecov](https://codecov.io/gh/scrapy/scrapy/pull/2343?src=pr&el=h1) Report > Merging [#2343](https://codecov.io/gh/scrapy/scrapy/pull/2343?src=pr&el=desc) into [master](https://codecov.io/gh/scrapy/scrapy/commit/afac3fd2c28ac5b16e7e3c95fca5acd1334f8c58?src=pr&el=desc) will **increase** coverage by `0.01%`. > The diff coverage is `100%`. <S_CODE_TOKEN> | [Impacted Files](https://codecov.io/gh/…	codecov-io	2017-02-20 17:19:55
2343	2016-10-20 17:54:38	This looks fine already. Just for having said something: if the setting allows changing the anonymous user and password, then `FTP_ANONYMOUS_USER` seems a redundant name when it could be anything. `FTP_DEFAULT_USER` or just `FTP_USER` may be enough. I don't know what an "ftp_password" of `None` yields (not sending the `PASS` line? sending an empty one? or a string of 'None'?), but having one shou…	nyov	2017-02-20 17:19:55
2343	2016-10-24 12:18:19	thanks @nyov . Right, `FTP_DEFAULT_USER` feels more reasonable. With a password of `None` I was wanting to handle your first "Already authed" example. But I'm not familiar with FTP "in the wild", so I trust you in that requiring password is saner.	redapple	2017-02-20 17:19:55
2343	2017-02-20 13:52:25	Thanks @kmike. I updated the PR with your suggestions.	redapple	2017-02-20 17:19:55
2343	2017-02-20 14:03:40	Looks good @redapple! I opened an issue about ftp_user and ftp_password meta keys; it can be fixed as a prt of this PR while we're on it, but a separate PR is also fine. What do you think about quoting rfc in ftp_password docs? Users may wonder why their default password doesn't work with some of the anonymous FTP servers.	kmike	2017-02-20 17:19:55
2343	2017-02-20 16:16:09	@kmike , I added a note in https://github.com/scrapy/scrapy/pull/2343/commits/f3a7567443d9e52add6224291e98999740d4c33d	redapple	2017-02-20 17:19:55
2343	2017-02-20 17:19:45	Thanks @redapple!	kmike	2017-02-20 17:19:55
2342	2016-10-20 14:05:08	Tested with Scrapy 1.2.0 <S_CODE_TOKEN>	redapple	2017-02-20 17:19:55
2341	2016-10-20 11:13:15		redapple	2016-10-21 08:34:47
2341	2016-10-20 11:21:50	## [Current coverage](https://codecov.io/gh/scrapy/scrapy/pull/2341?src=pr) is 83.31% (diff: 100%) > Merging [#2341](https://codecov.io/gh/scrapy/scrapy/pull/2341?src=pr) into [master](https://codecov.io/gh/scrapy/scrapy/branch/master?src=pr) will not change coverage <S_CODE_TOKEN> > Powered by [Codecov](https://codecov.io?src=pr). Last update [eb5d396...c559a64](https://codecov.io/gh/scrapy/scra…	codecov-io	2016-10-21 08:34:47
2340	2016-10-20 08:10:12	I use `scrapy startproject XXXX` to init a project and build my spider. And then everything is fine but blocked at a random step: <S_CODE_TOKEN> Then it's totally blocked and no information output. Especially, when I tried to use double `Ctrl+C` to cancel the program, it doesn't work.	Sraw	2016-10-24 11:14:22
2340	2016-10-20 08:41:45	Hi @Sraw , you'll have to give us more information on your setup in order to investigate this. Without the website, nor the spider code, it's virtually impossible to diagnose. What's your system (output of `scrapy version -v`)? What do you mean by "totally blocked"? Are you using any synchronous networking calls? (e.g. python-requests)	redapple	2016-10-24 11:14:22
[truncated: 11,503 more rows]
