# Supplementary material for: Status, identity, and language: A study of issue discussions in GitHub
Source: PLoS One. 2019 Jun 14;14(6):e0215059. doi: 10.1371/journal.pone.0215059 (PMC6568400; doi:10.1371/journal.pone.0215059)
Supplement: S2 Data — (ZIP) [file pone.0215059.s003.zip › sample_46_projs_issues/scrapy_scrapy/issue_comments_mentioned_committer_NOCODE_FULLBODY.csv]

issue_num	datetime	body	login	mention_login
2679	2017-03-23 14:27:44	@redapple thanks for this, I was wondering the same. Is this documented somewhere?	eLRuLL	redapple
2679	2017-03-23 16:30:21	@eLRuLL , not really. I found this mention on [Response.flags](https://doc.scrapy.org/en/latest/topics/request-response.html?#scrapy.http.Response.flags) but that's about it.	redapple	eLRuLL
2669	2017-03-20 15:02:56	@redapple relevant discussion: https://github.com/seomoz/reppy/pull/33	kmike	redapple
2668	2017-03-20 14:57:04	@redapple Yes, I too thought of the same. :) But since there are just 2 requirements for building the docs, do you think adding a requirements.txt would be beneficial?	harshasrinivas	redapple
2668	2017-03-20 16:45:06	Sure @redapple , adding right away.	harshasrinivas	redapple
2663	2017-03-22 14:49:36	@kmike One of `parsel`'s member said: >I don't see a clear generic solution that would fit Parsel, I think right now it's best to handle these cases in the caller code. So I launched a pull request for `scrapy` project	karlind	kmike
2663	2017-03-23 00:51:58	@kmike I think so and that's exactly what I did before. But question was I couldn't pass through exist unit tests.	karlind	kmike
2661	2017-03-24 12:17:48	hey @redapple @harshasrinivas. Just tested it on Macos with Python 3.5 and confirmed that `make htmlview` doesn't open a browser window if you don't provide a URL scheme.	stummjr	redapple
2658	2017-03-23 20:30:02	@redapple I didn't notice your last sentence until now. The download timeout doesn't kick in at all in my example, the spider seems to hang before that, usually within 3 minutes or so.	rjbks	redapple
2657	2017-03-16 23:01:30	@eLRuLL I really like your idea. I'll get started on it.	jorenham	eLRuLL
2656	2017-03-17 06:17:09	Hey @kmike Thank you for your reply, I updated to scrapy master now, but why repeat the same link will always be downloaded, and the file name is very strange the download link: http://m.baidu.com/api?action=redirect&token=kpyysd&from=1014090y&type=app&dltype=new&refid=0605419344&tj=soft_10656291_1528757_root%E6%8E%88%E6%9D%83%E5%A4%A7%E5%B8%88&refp=action_search&blink=bd7d687474703a2f2f612e67646…	fengfangqian	kmike
2649	2017-03-20 18:09:10	Thanks @pawelmhm, looks good to me!	kmike	pawelmhm
2647	2017-03-13 13:21:35	what exactly do you mean @kmike	pawelmhm	kmike
2645	2017-03-13 09:41:14	@kmike Sure, I totally see the benefits in the `open_spider` and `process_item` cases. I am just not sure what benefit we get from calling `B.close_spider` *before* `A.close_spider`. Isn't it more intuitive for all the functions to be serial? For example, a call order like, 1. A.open_spider 2. B.open_spider 3. A.process_item 4. B.process_item 5. A.close_spider 6. B.close_spider I stumbled upon th…	debosmit	kmike
2644	2017-03-13 14:05:38	Looks good to me. Thanks @jorenham	redapple	jorenham
2643	2017-03-14 10:58:56	@redapple I've added the test functions. Let me know whether it could be improvised as well. Thanks!	harshasrinivas	redapple
2643	2017-03-19 00:44:48	@redapple , Just realized that the statement would cause trouble when `meta('max_retry_times')` is set to zero. In that case, Python considers it to be [`False`](https://docs.python.org/3/library/stdtypes.html#truth-value-testing) and sets `retry_times = self.max_retry_times` instead. So I've fixed it in the above commit.	harshasrinivas	redapple
2634	2017-03-09 11:48:08	Fixed by #2636. Thanks @jorenham!	kmike	jorenham
2633	2017-03-13 09:28:25	Hey @jorenham, There are no required methods in scrapy pipelines, middlewares and extensions, all methods are optional. So the tricky part is to figure out what should these base classes contain. We also need to make sure pipelines/middleware/extensions which are not subclasses of these base classes still work. The current solution to documentation problem is to generate extension/middleware/pipe…	kmike	jorenham
2633	2017-03-17 14:09:21	Like @eLRuLL mentioned in #2657, it would be a nice feature to have the base classes of spider/downloader middleware and extensions self register to the settings with a priority defined in the subclass. I figured there are two ways of implementing: 1. Create a method in the base classes that registers itself to the default settings (e.g. `def register(self, priority)`. This method should in turn …	jorenham	kmike
2633	2017-03-17 21:46:33	@jorenham , I would suggest to make this self registering in a separated issue/PR.	djunzu	jorenham
2632	2017-03-09 15:01:32	@redapple The changes looks good to me, thanks Paul! cc @chekunkov	vshlapakov	redapple
2632	2017-03-09 18:01:39	Thanks @redapple, @vshlapakov and @chekunkov!	kmike	redapple
2632	2017-03-09 18:01:39	Thanks @redapple, @vshlapakov and @chekunkov!	kmike	chekunkov
2631	2017-03-10 02:12:45	@kmike What could be the reason behind the build failure?	harshasrinivas	kmike
2624	2017-03-08 07:48:19	Hello @rolando , I tried it on oh-my-zsh and basic zsh as well. Opening double-quotes beforehand does not seem to help. (Tested it on both iTerm2 and Terminal)	harshasrinivas	rolando
2616	2017-03-16 10:31:36	Looks good, thanks @redapple!	kmike	redapple
2616	2017-03-16 11:05:39	@redapple how does it fix #2449?	kmike	redapple
2616	2017-03-16 11:45:47	@kmike , looks like I misread #2449. It has nothing to do with redirects.	redapple	kmike
2611	2017-03-03 12:49:52	@kmike So if I understand you correctly I should move the log in `DbmCacheStorage` and `LeveldbCacheStorage` from `__init__` to `open_spider` and include the `dbpath` in the message. Is that correct?	jorenham	kmike
2611	2017-03-03 14:24:41	@jorenham yes, I think it makes sense. For consistency logging can be moved to open_spider method for FilesystemCacheStorage as well, so that they all log a message at the same time point.	kmike	jorenham
2611	2017-03-04 14:41:26	@kmike I've moved the logging and it now logs the entire paths when available	jorenham	kmike
2609	2017-03-19 11:55:37	Hey @kmike! 👋 1. It works without defining and changes to `default_settings.py`. The underlaying `botocore` library has predefined default values,... 2. I've added documentation to `settings.rst` and `media-pipeline.rst`. Hope this is enough? Cheers! - Oto	otobrglez	kmike
2605	2017-02-28 15:33:37	Hi @redapple, ok if you wish. But would be nice to have a link here though, for someone who accesses this later.	manisoftwartist	redapple
2604	2017-03-02 09:25:29	@jorenham sounds great!	kmike	jorenham
2602	2017-02-28 09:58:16	hi @djunzu , indeed, "Check SPIDER_MODULES setting" is not always relevant (see https://github.com/scrapy/scrapy/pull/2433#issuecomment-279451719)	redapple	djunzu
2602	2017-02-28 20:15:06	@redapple , [#2433 (comment)](https://github.com/scrapy/scrapy/pull/2433#issuecomment-279451719) is a slightly different problem. Removing message "Check SPIDER_MODULES setting" would not solve his problem. But I think removing it would still solve #2430 (one can clearly see that the problem is "Could not load spiders from module 'crawler.spiders'") and other errors (like a fail to import a loade…	djunzu	redapple
2598	2017-02-28 11:03:28	I also cannot reproduce this: [As @kmike commented earlier](https://github.com/scrapy/scrapy/pull/2598#issuecomment-282684243), there's something weird about this PR that is triggerring Travis CI builds for nothing (duplicate builds for the master branch). So I'm closing this PR as it is. @MalikRumi , if you can re-check the tutorial and clarify what is the issue you are facing, please open a new…	redapple	kmike
2598	2017-02-28 23:49:41	Ok, sorry to be late getting back to you all. Yes, I will try again and see what might be different or causing an issue for me and report back. BTW, I am on Ubuntu 16.04, Python 3.5.2 and Scrapy 1.2.1 And I am not the only one having similar issues. http://stackoverflow.com/questions/42059084/scrapy-code-throws-typeerror-nonetype-object-is-not-iterable On Tue, Feb 28, 2017 at 3:04 AM, Paul Trembe…	MalikRumi	kmike
2597	2017-03-08 18:03:54	@kmike Thank you	hanjihun	kmike
2596	2017-02-26 10:15:16	Thanks @arvindch !	lopuhin	arvindch
2594	2017-02-24 23:24:45	@rolando Thanks! I'm experimenting with scrapy vs some custom Elixir code. Will try yours out.	liveresume	rolando
2594	2017-02-27 20:20:19	@kmike I don't think that Scrapy should require us to jump through such a big hoop just to get it working in Jupyter. Which gives reason to why no work has been done on it. I realize the blame might be more on Twisted, but the problem is solvable modifying only Scrapy. It's not a Jupyter problem, it's a Scrapy/Twisted one. It seems too tightly integrated with Twisted. But then again, it seems Scr…	liveresume	kmike
2593	2017-03-09 17:37:19	@kmike found this related changes in webkit's changelog: > Ver 2.7.3 > - Use latin1 instead of UTF-8 for HTTP header values. > ... > > Ver 1.11.1 > - Fix a crash in network backend with non-UTF8 HTTP header names. I'm in favor of using `latin1` as default, but that may be a backwards incompatible change.	rolando	kmike
2593	2017-03-09 17:39:50	@kmike the fallback idea came from requests: https://github.com/scrapy/scrapy/issues/2592#issue-209880064	rolando	kmike
2590	2017-02-24 15:08:05	Looks good @rolando , thanks. The new setting needs to be documented.	redapple	rolando
2590	2017-02-28 16:49:41	Looks good. Thanks @rolando !	redapple	rolando
2590	2017-02-28 23:01:02	LGTM. Thanks @rolando!	kmike	rolando
2589	2017-02-23 14:16:56	@redapple yes, as far I can tell. Here is the raw body: https://gist.github.com/rolando/45de1e7985cf78c753e362b6f1ece281	rolando	redapple
2588	2017-02-23 19:53:08	@redapple I found out there is a [RFC](https://tools.ietf.org/html/rfc7230#section-3.2.4) that says: > Historically, HTTP has allowed field content with text in the ISO-8859-1 charset [ISO-8859-1], supporting other charsets only through use of [RFC2047] encoding. In practice, most HTTP header field values use only a subset of the US-ASCII charset [USASCII]. Newly defined header fields SHOULD limi…	rolando	redapple
2588	2017-02-23 20:31:38	@rolando yeah, latin1 is a better default, but as I recall e.g. Cookie header should be decoded from utf-8. I'm not wild about adding another argument which still doesn't solve the issue with encodings, but having this argument can be a bit more convenient indeed. Maybe encoding=None should have a meaning "do as good as you can - e.g. utf-8 for a fixed set of known headers (with latin1 fallback),…	kmike	rolando
2588	2017-02-23 20:49:48	@kmike I created this issue https://github.com/scrapy/scrapy/issues/2592 to follow the default encoding discussion.	rolando	kmike
2586	2017-02-23 18:22:05	@redapple nice approach without requiring twisted patches. I made a PR #2590 based on your suggestion and it works well, although the tests were a bit tricky.	rolando	redapple
2582	2017-02-27 20:33:50	@immerrr do you have an idea on how this RequestSet API could look like? It is also somewhat related to https://github.com/scrapy/scrapy/issues/1226, though in an indirect way.	kmike	immerrr
2582	2017-02-27 21:01:48	@kmike, only a rough one. I think of RequestSet as something that: - has a `DeferredList`-like API (`asyncio.gather` has the drawback of being a function rather than an object) - knows that it contains Requests as deferreds - ~~has its own `callback` to be run when the request set is dealt with, probably an `errback` too, for symmetry~~ has a Deferred that would fire when the requestset is being …	immerrr	kmike
2582	2017-02-27 21:26:57	@immerrr could you please coopy-paste this to a new issue?	kmike	immerrr
2582	2017-02-27 21:35:23	@kmike done: #2600	immerrr	kmike
2581	2017-02-23 14:26:19	@djunzu I'd expect it to still follow log level for this spider, at least if ``spider`` is in context. This is not always possible though because some messages are global (without ``spider`` in context). But if we document current behavior then maybe we'll documet a bug; I'm not sure. Anyways, it looks like a different issue.	kmike	djunzu
2581	2017-02-23 23:37:19	@kmike I decided to test it just to know what happens. I tried and and None of them works. It does not solve the problem and it is still not possible to set log level using `custom_settings` attribute. (This or I did something very wrong!) tested with scrapy 1.3.2 @lopuhin Did you do any other test than the one you wrote?	djunzu	lopuhin
2581	2017-02-23 23:37:19	@kmike I decided to test it just to know what happens. I tried and and None of them works. It does not solve the problem and it is still not possible to set log level using `custom_settings` attribute. (This or I did something very wrong!) tested with scrapy 1.3.2 @lopuhin Did you do any other test than the one you wrote?	djunzu	kmike
2581	2017-03-01 17:54:03	@djunzu yes, I did check that this pull request solves the issue for me (specifically, I was using ``scrapy runspider`` command), and I checked that the test I wrote fails without this PR. Let me also check the ``scrapy crawl`` command.	lopuhin	djunzu
2581	2017-03-01 18:55:23	@djunzu you are right, this is my mistake. Honestly, I'm not sure how did I test it and get what I expected. Thanks for checking! I'll see if I can fix it. The test also needs updating: it just check log stats (which do respect log level in custom_settings), but not the actual log output.	lopuhin	djunzu
2581	2017-03-02 11:53:07	The tests are green finally, yay! @kmike @djunzu @redapple do you mind having another look at this? I updated the PR description with summary of changes and also checked that ``scrapy crawl`` and ``scrapy runspider`` commands both respect custom log settings.	lopuhin	djunzu
2581	2017-03-02 11:53:07	The tests are green finally, yay! @kmike @djunzu @redapple do you mind having another look at this? I updated the PR description with summary of changes and also checked that ``scrapy crawl`` and ``scrapy runspider`` commands both respect custom log settings.	lopuhin	kmike
2581	2017-03-07 13:09:59	Looks good to me, thanks @lopuhin for the fix and @djunzu for the review.	kmike	djunzu
2581	2017-03-07 13:09:59	Looks good to me, thanks @lopuhin for the fix and @djunzu for the review.	kmike	lopuhin
2581	2017-03-07 20:15:59	:+1: Back to my initial comment: I think that docs should have this note: "in case of several spiders, logging settings from the last spider take precedence". @kmike, regarding > But if we document current behavior then maybe we'll documet a bug I think documented bugs are good: everyone knows what to expect. Undocumented bugs are bad: when you are not expecting it, something blows up in front of…	djunzu	kmike
2580	2017-02-21 10:32:09	> Could you try installing Scrapy in virtualenv (see https://doc.scrapy.org/en/latest/intro/install.html#using-a-virtual-environment-recommended)? @kmike I have try to create a venv with `virtualenv -p /usr/bin/python3 even` then active it, then I install scrapy with pip, it remind me to install Twisted, so i did it. This is my pip freeze output with the venv, as follow: And I want to ensure it o…	Keleir	kmike
2580	2017-02-22 07:05:35	@kmike Today I'm try to reinstall Twisted as the version `16.3.0`, and it works. I did it as following: Add then the `scrapy -v` is enable: I didn't know what is the differences between `Twisted-16.3.0` and `Twisted-15.2.1` :question:	Keleir	kmike
2580	2017-02-22 10:38:46	@kmike When I use pip to install `scrapy`, the output is: So I install `twisted` with pip, the output is: Due to this, I install `twisted` through a source tar package.	Keleir	kmike
2580	2017-03-01 02:22:15	@rolando Thanks a lot ! `Conda` is useful, my pip works again after installing conda. And it's easy to install scrapy just by `conda install scrapy`. :+1:	Keleir	rolando
2578	2017-02-21 10:02:12	Thank you @kmike! I read that sentence, but I misinterpreted the information that it is *only* usable from spiders. I was now able to close the spider from the `DownloaderMiddleware` using the mechanism from [` scrapy.extensions.closespider.CloseSpider`](https://github.com/scrapy/scrapy/blob/master/scrapy/extensions/closespider.py). It still raises an error as no `Response` is returned, see [`scr…	philonor	kmike
2572	2017-02-17 14:46:49	A good catch, thanks @ashkulz!	kmike	ashkulz
2568	2017-02-22 14:31:04	@kmike I'm new to this, but in my opinion , a user would get confused if autocomplete shows both options. Then he'd have to look up in the docs. Hence, my main purpose is that the user should have a smooth experience.	Parth-Vader	kmike
2568	2017-02-22 15:30:51	@kmike Yeah, that's true. It's always hard to remove things once the project becomes so complex. :stuck_out_tongue:	Parth-Vader	kmike
2568	2017-02-28 10:49:29	@djunzu it makes sense, though we tend to keep deprecations for a long time if they don't hurt. From the developer point of view some of the deprecations affect productivity, and some don't. I think currently we're following this approach: it is OK to deprecate something in major release X and remove it in major release X+1 (given that they separated by at least half year or a year), but if depre…	kmike	djunzu
2564	2017-02-14 16:11:17	Looks good, thanks @elacuesta!	kmike	elacuesta
2563	2017-02-14 14:50:04	@kmike I think I don't disallowed network access, when I install twisted independence, the error	driftluo	kmike
2563	2017-02-15 08:51:06	@Handsome2734 'Py version' displayed in pypi has nothing to do with supported Python versions; source 'Twisted-17.1.0.tar.bz2' file should work fine in Python 3.6. "Categories" are also optional - but yeah, it'd be nice for Twisted to update them if they support Python 3.6 (which they are likely support). As for bz2 support - a good find @rolando! If this is the reason then it is easy to fix for …	kmike	rolando
2563	2017-02-15 12:37:57	@rolando @Handsome2734 @kmike I'm sorry to thank you so late. I'm complie Python3.6 by myself , I will try to download bzip2-dev, and then re-compile Python3.6, thanks again	driftluo	rolando
2563	2017-02-15 12:37:57	@rolando @Handsome2734 @kmike I'm sorry to thank you so late. I'm complie Python3.6 by myself , I will try to download bzip2-dev, and then re-compile Python3.6, thanks again	driftluo	kmike
2558	2017-02-13 17:29:59	Looks good to me. Thanks @kmike! Le 13 févr. 2017 4:08 PM, "Mikhail Korobov" <notifications@github.com> a écrit : > I've replaced try/except with explicit version checks and ported code to > be compatible with Twisted 17+. This should fix #2555 > <https://github.com/scrapy/scrapy/issues/2555>. > > Also, we no longer support Ubuntu 12.04, so its tox environment is > replaced with Ubuntu 14.04 envi…	redapple	kmike
2556	2017-02-13 18:15:15	Superseded by https://github.com/scrapy/scrapy/pull/2558. Thanks @pawelmhm for the heads up!	kmike	pawelmhm
2555	2017-02-15 00:14:17	@kmike Glad to help! @redapple - Looking forward to hearing more about the use-case :).	glyph	kmike
2552	2017-02-09 11:37:28	aha but it seems like there's something in this specific invalid url I've got there @redapple , because others are raising exception, e.g. raises `ValueError: Missing scheme in request url: /aaaa/`	pawelmhm	redapple
2552	2017-02-16 00:16:52	@elacuesta urlsplit uses cache, it is likely that's the reason urlsplit is fast in your example.	kmike	elacuesta
2552	2017-02-21 17:08:16	@elacuesta , `urlsplit` in `Request._set_url` and `urlsplit` in `safe_url_string` may not operate on the same input since `safe_url_string` [converts the URL to Unicode](https://github.com/scrapy/w3lib/blob/f46b4c4140dfd0081d34327d91f496f7a221bed7/w3lib/url.py#L95) beforehand if it's not already. So you can also try with Unicode input and with bytes input if it makes a difference.	redapple	elacuesta
2549	2017-02-09 10:26:00	@redapple thanks. it works for me.	podolskyi	redapple
2546	2017-02-09 16:34:38	Hi @redapple I'd like to work on this issue. I'm new to scrapy so I don't know the workflow i.e. whether we need to be assigned first or we can submit the PR straightaway :)	satwikkansal	redapple
2545	2017-02-18 14:30:23	@kmike I ran the whole test for both python2 and python3. For `python2`, only `test_proxy_connect.py` ran (among the proxy ones) while no proxy tests for `python3`. But I, currently, am using a proxy network.Does it affect the test?	Parth-Vader	kmike
2545	2017-02-21 04:18:33	ping @kmike What has to be done next?	Parth-Vader	kmike
2545	2017-02-21 10:04:19	@kmike Alright, I will take it. What is the workflow? Should I make a new branch and then send a PR?	Parth-Vader	kmike
2545	2017-02-23 16:40:05	Ping @kmike Progress till now :- - Python 3 support from `mitmproxy` starts from version 0.18.1. - The library `libmproxy` has changed to `mitproxy` from versions 0.16 and so have `libmproxy.controller` and `libmproxy.proxy`. - I am successful in running the `test_proxy_connect.py` for python3, although all the 6 tests fail for it. The tests fail since `libmproxy` has been changed and `controller…	Parth-Vader	kmike
2544	2017-02-08 11:46:51	Great @kmike !	redapple	kmike
2543	2017-02-27 16:03:02	Merging it, given that https://github.com/scrapy/scrapy/pull/2566 implementation is the same and I had @redapple's +1 for the previous backwards incompatible version.	kmike	redapple
2537	2017-02-07 13:23:01	@redapple I don't know.. This is a a bug fix, but it is also a big change (e.g. fragments are preserved by default now). Waiting until 1.4 sounds fine to me.	kmike	redapple
2537	2017-02-20 14:38:16	@redapple right, e.g. fragments are no longer stripped.	kmike	redapple
2535	2017-02-06 11:15:12	> Does the library require anything special/additional to get installed properly? I didnt have to install anything, but it seems like some environments are failing to install, so most likely some systems are missing required libraries. Testing for support at runtime may be much safer yes, I'll add that @redapple	pawelmhm	redapple
2535	2017-02-06 14:24:22	@pawelmhm , I do not see brotlipy being installed for Python 3.x tests on Travis.	redapple	pawelmhm
2535	2017-02-06 14:45:56	@redapple sorry missed that updated in af802bad14f833178bc4e	pawelmhm	redapple
2535	2017-02-07 09:25:30	@kmike re performance there are good benchmarks and charts here: https://quixdb.github.io/squash-benchmark/#ratio-vs-compression	pawelmhm	kmike
2535	2017-02-07 11:27:05	@pawelmhm I was more worried about Python wrappers speed	kmike	pawelmhm
2530	2017-02-06 14:17:29	Hi @redapple, I included some tests. I still have one doubt though. Should scrapy skip proxies based on `no_proxy` env var even for proxies set on `request.meta`? I think users would expect that explicitly setting a proxy in `meta` would override `no_proxy`, but I would like your opinion on this. Thank you!	elacuesta	redapple
2530	2017-02-06 15:43:03	~What about a setting (like `HTTPPROXY_ENABLED`), allowing to completely disable the middleware? Not sure what should be the default value, though.~ `HTTPPROXY_ENABLED` setting added, please review again @redapple	elacuesta	redapple
2530	2017-02-14 14:58:46	Thanks @elacuesta!	kmike	elacuesta
2528	2017-02-02 21:43:39	Thanks @redapple, @dangra and @glyph!	kmike	redapple
2527	2017-02-02 14:40:29	Thank you @redapple for the explanation! :D	starrify	redapple
2524	2017-02-01 18:28:39	@redapple thanks for your reply. Something must be wrong with my environment because if I launch it in Docker container (with mounted project root directory) command is visible.	nihn	redapple
2519	2017-02-02 16:15:21	Merging it as per https://github.com/scrapy/scrapy/pull/743#issuecomment-276078468 :) Thanks @redapple!	kmike	redapple
2518	2017-01-30 13:08:09	@kmike I noticed that too but I don't know where it comes from. I was able to circumvent the problem by generating a new project. I don't know why but scrapy tends to become buggy when a project holds mutliple spiders. For instance in one project one spider had an `import` problem (library not found) and I wasn't able to run any other spider beacuse of it. One also have to use `scrapy genspider`a…	fausterjames	kmike
2515	2017-02-01 13:29:10	Would be great @Digenis. Would it make sense?	redapple	Digenis
2513	2017-01-25 10:42:39	@redapple 1、There is the only bug in log, and it repeat 268 times. 2、The error happen when my spider have ran 2 days. 3、if you need I can proive my spider code.	whwq2012	redapple
2513	2017-01-25 10:48:42	@redapple This is my error log. https://drive.google.com/open?id=0B7iXisqaWzlENHFjT2ZHQzlOY0k The log contain two type of error, one is the twisted error, another is redis auth error.	whwq2012	redapple
2513	2017-01-26 11:00:03	@redapple OK, I try to use LOG_LEVEL=DEBUG. But please give me some time. Because my server have no transfer until next month. I will run spider in 2.1. About 2.3~2.6. I will you send you log	whwq2012	redapple
2513	2017-01-26 11:10:50	@redapple it means February 1st, February 3rd, February 6th. Sorry My English is poor	whwq2012	redapple
2513	2017-02-10 14:22:20	@redapple here is log. https://drive.google.com/file/d/0B7iXisqaWzlEZEd6dTlSSlNqS1U/view?usp=sharing	whwq2012	redapple
2512	2017-01-25 13:40:58	Thanks @fladi	redapple	fladi
2510	2017-02-06 19:57:49	Looks good! Thanks @elacuesta and @voith.	kmike	elacuesta
2510	2017-02-08 17:30:29	Thanks @elacuesta	redapple	elacuesta
2509	2017-02-08 07:13:49	Thanks @rolando!	kmike	rolando
2509	2017-02-08 11:15:04	Thanks @rolando ! I tested with scrapy-djangoitem as described in https://github.com/scrapy-plugins/scrapy-djangoitem/issues/18#issue-202632911 and it worked fine.	redapple	rolando
2507	2017-01-23 12:04:04	Thanks @eLRuLL!	kmike	eLRuLL
2505	2017-01-20 16:45:04	thanks @Digenis , I'll make the proposed change sometime today	bernardotorres	Digenis
2505	2017-01-21 11:36:25	@Digenis thanks, just to be sure, can you comment on which line you'd like me to document?	bernardotorres	Digenis
2505	2017-02-15 23:55:18	@Digenis - you wrote > I tried using it for Microsoft's FTP server and it didn't work. How did it manifest? Was `.files` empty or incorrect, or was the whole response failed with an exception? How did it work before this PR? Sorry for stupid questions :)	kmike	Digenis
2504	2017-02-28 14:58:14	@redapple Thanks a bunch for your help. I did manage to solve the problem although with a slightly different approach. I am posting the code here for completeness and so others might benefit.	manisoftwartist	redapple
2503	2017-02-02 16:24:51	Thanks @redapple!	kmike	redapple
2500	2017-03-01 03:15:03	@kmike yes I will in the next few days, sorry for the delay in replying	jlong49	kmike
2499	2017-03-08 13:38:19	Yes celery uses multiprocess but also have an eventlet implementation... Using celery is still the most straight forward solution for us right now because its comes with its own scheduler (celery beat) and so it's really easy to schedule a task and ensure that no more than x crawls run at the same time. Since we have a lot of spiders (more than 50), i doubt that we could all run them in the backg…	cp2587	kmike
2498	2017-01-15 16:58:14	Thanks, @kmike . If I understand correctly, it's exactly the same problem (and the same fix incidentally:)) But it's not merged for 2.5 years?	medse	kmike
2496	2017-02-02 11:58:39	@sibiryakov , I do not understand why accepting tuple helps with broad crawls (honest question). This patch is about forcing the DNS resolution timeout to the value set in scrapy settings (prior, only Twisted's default 60s was being used). Other changes to DNS resolution will probably be based on the new pluggable resolver interface in Twisted 17.	redapple	sibiryakov
2496	2017-02-02 13:07:34	@sibiryakov , are you ok with opening a seperate new issue to discuss DNS resolution implementation and configuration options that would play nicer for broad crawls?	redapple	sibiryakov
2496	2017-02-02 15:05:56	sure @redapple	sibiryakov	redapple
2493	2017-03-01 17:57:17	@kmike yes, #2590 address this case in particular.	rolando	kmike
2493	2017-03-01 17:58:54	I'm closing this pull request then. Thanks @dan-blanchard and @redapple for debugging it and @rolando for the fix!	kmike	rolando
2493	2017-03-01 17:58:54	I'm closing this pull request then. Thanks @dan-blanchard and @redapple for debugging it and @rolando for the fix!	kmike	redapple
2489	2017-01-10 09:26:14	Indeed! Good catch, @aPaulius , thanks!	redapple	aPaulius
2484	2017-01-11 03:55:38	@eLRuLL I have renamed all module with new name in project. But still same error. From that traceback , it said that i can not change anything in project (all traceback is from scrapy library )	astrung	eLRuLL
2483	2017-01-10 09:28:59	Thank you @Digenis (and @voith )	redapple	Digenis
2481	2017-01-05 10:02:23	I would say this kind of HTML-fixing should be handled by Parsel, but I know of (at least) https://github.com/alecxe/scrapy-beautifulsoup downloader middleware that "pipes" responses through BeautifulSoup (with html5lib parser if requested) From the README: > BeautifulSoup itself with the help of an underlying parser of choice does a pretty good job of handling non-well-formed or broken HTML. In …	redapple	eliasdorneles
2475	2017-01-03 13:21:39	Hey @redapple -- yeah, I wanted to try this out before doing the change, just to be sure. I've installed Windows on a VM to verify the installation process, and I've found trouble already just trying to install CPython directly from python.org downloads. The installation would never end, even after leaving it running for hours. I've successfully installed Anaconda and am now testing the Scrapy in…	eliasdorneles	redapple
2474	2017-01-05 14:44:45	@kmike Interesting, thanks for the links. In lieu of a fancy new algorithm, I think my suggestion would be for a random de-queuing feature. So rather than FIFO or LIFO, it randomly picks an item from the queue and crawls that instead assuming it's allowed (i.e. autothrottle etc taken into account). For bonus points, if it can't do that url (i.e. autothrottle), it could pop it back into the queue …	mohmad-null	kmike
2473	2017-02-14 13:30:12	@kmike The latest from pip install: 1.3.2. I am running on an old machine which is not upgraded for a while: Ubuntu 12.04 LTS - 32 bit So may be that's why I needed to downgrade Twisted.	pembeci	kmike
2473	2017-03-02 03:50:07	@kmike awesome! 👍 My pyOpenSSL version is 0.13.1. After upgrading it to 16.2.0, scrapy works like a charm!	wzpan	kmike
2473	2017-03-02 12:42:21	@rolando Cool! Thanks a lot.😄	noprom	rolando
2473	2017-03-27 12:42:59	@redapple I haven't realized it is just a warning, not an error. If adding `[tls]` still allows to install Twisted then +1 to add it.	kmike	redapple
2472	2017-01-02 19:11:07	Hi @kmike Thanks for the thoughts; I've not encountered your two cases as yet. I'll have a look at the request_fingerprint method; it looks like it may be useful.	mohmad-null	kmike
2471	2017-01-11 11:01:29	@barraponto , I would not mind having no-conversion by default. But as far as I understand the code, it does [currently convert](https://github.com/scrapy/scrapy/blob/d8672689761f0bb6c0550a841f35534265e87fee/scrapy/pipelines/images.py#L122) [to JPEG](https://github.com/scrapy/scrapy/blob/d8672689761f0bb6c0550a841f35534265e87fee/scrapy/pipelines/images.py#L143) by default, so it would not be backw…	redapple	barraponto
2471	2017-01-13 09:41:30	@redapple my bad, I thought we were **adding** the feature. I can't imagine how to keep backwards compatibility and have no conversion by default...	barraponto	redapple
2469	2017-01-03 11:37:26	Looks good to me. Thanks @eliasdorneles !	redapple	eliasdorneles
2466	2017-01-10 09:22:57	I think the project template needs to be consistent in naming, and the generated settings need to be coherent with the generated classes. Currently, in `settings.py`, there's: - `$project_name.middlewares.${ProjectName}SpiderMiddleware`, which matches the generated `class ${ProjectName}SpiderMiddleware(object)` in `middlewares.py` - `$project_name.middlewares.MyCustomDownloaderMiddleware`, which …	redapple	kmike
2466	2017-01-12 23:22:33	I agree with you @kmike but I think that isn't the case here. I am just changing the `SomePipeline` name that was already in the project without any real purpose. I would say it actually could confuse a beginner.	eLRuLL	kmike
2464	2017-01-09 12:30:53	They worked, and now that I took a closer look the documentation doesn't actually say that the numbers should be integers. I'll change it to allow floats too, thanks for noticing @kmike!	elacuesta	kmike
2464	2017-01-09 12:39:22	@redapple, @kmike The branch is still named `component_order_integer`, would you guys like me to close this PR and open a new one with a more suitable branch name?	elacuesta	kmike
2464	2017-01-09 12:54:14	@elacuesta , that branch name is not an issue, don't worry	redapple	elacuesta
2464	2017-01-31 15:48:01	Still looks good to me. @dangra , @kmike , @vshlapakov, what do you think?	redapple	kmike
2464	2017-02-03 11:56:51	@kmike Updated, I went with `_validate_numeric_values` :-)	elacuesta	kmike
2464	2017-02-05 10:47:08	Looks good, thanks @elacuesta!	vshlapakov	elacuesta
2464	2017-02-06 20:05:12	Hey @elacuesta! Sorry for being so picky. I'm not a native speaker, but for me `_validate_numeric_values` reads as "validate values if they are numeric", i.e. "check only numeric values, but not other values - e.g. ensure that all numeric values are positive", not "check that all values are numeric" :)	kmike	elacuesta
2464	2017-02-07 12:17:41	Hahaha no problem @kmike :-) Sure, the name wasn't really the best, I changed it to `_validate_values`	elacuesta	kmike
2464	2017-02-08 12:01:14	Thank you @elacuesta !	redapple	elacuesta
2457	2017-01-11 18:46:00	@kmike , I updated the docs on Selectors with XPath variables. Do you want to mention ad-hoc namespaces too?	redapple	kmike
2456	2017-01-06 15:40:33	@elacuesta , I believe it also needs tests for non-default (None, 2, etc.) widths.	redapple	elacuesta
2456	2017-01-06 18:34:05	Hey @redapple, thanks for your comments. I added a few tests with distinct width values. Regarding the default, I set it to `4` following @kmike's [comment](https://github.com/scrapy/scrapy/issues/1327#issuecomment-118660643) and my own desire, but I think it would be just fine to leave it optional.	elacuesta	redapple
2456	2017-02-08 17:03:30	Alright, I set `FEED_EXPORT_INDENT_WIDTH=None` to maintain backwards compatibility. Ping @redapple, @kmike: I'm sorry to bother you guys, but do you have any further comments on this? Thanks!	elacuesta	redapple
2456	2017-02-08 17:24:45	Looks good to me @elacuesta	redapple	elacuesta
2451	2016-12-15 13:29:37	I ran into the same issue a year ago. In my case the most CPU intensive task was the `lxml` extraction logic. Try to use profiler as @kmike said (or like in [this](http://stackoverflow.com/questions/582336/how-can-you-profile-a-python-script#582337) answer). And if possible, share the output result here - it will be really interesting information. Also, it will be great if you can provide OS and …	jacob1237	kmike
2451	2016-12-18 08:41:49	Nevermind, could we close this now. I feel really dumb. After looking at the profiler that @kmike sent me too. I literally saw that retailer was returning me empty responses, and since my `parse_product_page` would never raise any exceptions , it actually was an anti scraping measurement from the retailer site. I just never noticed. Issue solved, I'm going to have to scrape more politely.	IAlwaysBeCoding	kmike
2451	2016-12-19 23:20:00	Thanks for closing it, and sorry for the inconvenience. However, I have to say that I learned a new tool to use in my arsenal of debugging, snakeviz!!! Thanks for the help @kmike I appreciate it a ton, you rock keep up the good work!	IAlwaysBeCoding	kmike
2444	2016-12-12 11:27:30	@kmike oops, only `.text` is raising AttributeError: https://github.com/scrapy/scrapy/blob/master/scrapy/http/response/__init__.py#L86-L103 -- should I change that for the case people do `hasattr(response, 'css')` as well?	eliasdorneles	kmike
2439	2016-12-14 11:30:14	@kmike tnx I want to pass in a variable then use it to concatenate the `full url` and use it as the start_url. My code is like this : and get the error `self is not defined` why is that ?	woshichuanqilz	kmike
2439	2016-12-14 12:16:54	@redapple already post ! http://stackoverflow.com/questions/41142375/how-to-use-the-a-option-to-pass-a-parameter-to-scrapy	woshichuanqilz	redapple
2438	2016-12-12 04:25:37	@redapple Interesting that home page is working fine. And rss is responding with 500. Closing this. Sorry for bothering..	yunmanger1	redapple
2437	2016-12-21 14:05:38	@kmike , good idea. Would you mind writing it up? This branch is under "scrapy" org	redapple	kmike
2437	2016-12-21 14:57:06	@kmike , what do you think of	redapple	kmike
2437	2016-12-21 14:58:18	@redapple you've beaten me :) Looks perfect.	kmike	redapple
2436	2016-12-14 10:37:13	@pawelmhm > Sorry just wanted to clarify one thing. Why do you need response in pipeline if you say you want to compare items? I need only the `meta` field where I store old checksums. Also, hypothetically (not my case, just example) I may want to store some response-specific parameters such as URL, status or some meta fields, together with the Item (because pipelines can be used for item storing…	jacob1237	pawelmhm
2436	2016-12-14 14:28:19	@pawelmhm > hmm why not store them in item too? Keeping whole response body in memory (which may be huge) just to get status code or other parameter seems excessive. This is not a problem because the response body is not destroyed during the pipeline processing (if I understand correctly). The last reference to the response (and its body) MAY be destroyed only after `item_scraped` signal call (ch…	jacob1237	pawelmhm
2435	2016-12-08 21:48:07	> The most common problem with inefficient fetching is a queue filled with a single domain Yeah, it is a very common issue; I'd love to have it solved in Scrapy. @sibiryakov could you please clarify what changes do you think we should make? Scheduler can already get information from self.crawler.engine.downloader - what do you propose? > and polite crawling requirement. Hm, one can send URLs of t…	kmike	sibiryakov
2434	2016-12-12 16:25:39	@kmike > Because of these questions I'd start without pygments; it should make PR easier to merge and less controversial. yeah good idea. I removed pygments. > It'd be also nice to detect cases where colored log doesn't make any sense (e.g. when redirecting scrapy output to a file using either shell redirect 2> or using scrapy option) yes. this is already detected, when you pass `logfile` `config…	pawelmhm	kmike
2434	2017-03-17 15:35:19	@kmike @redapple I removed colorama dependency, it is apparently only needed for windows logging. I followed approach from [this commit](https://github.com/qutebrowser/qutebrowser/commit/c64e5c9bd595ef310825d07bf29e1d3eb7674714) and it works fine. Now only need to: - [ ] test on windows - add some warning on windows saying what to do (probably saying to add colorama) - [ ] add unit tests for test…	pawelmhm	redapple
2434	2017-03-17 15:35:19	@kmike @redapple I removed colorama dependency, it is apparently only needed for windows logging. I followed approach from [this commit](https://github.com/qutebrowser/qutebrowser/commit/c64e5c9bd595ef310825d07bf29e1d3eb7674714) and it works fine. Now only need to: - [ ] test on windows - add some warning on windows saying what to do (probably saying to add colorama) - [ ] add unit tests for test…	pawelmhm	kmike
2433	2017-02-13 16:55:28	@redapple @kmike I recently found this PR and realised that now Scrapy swallows import errors not only for `scrapy version` but for other commands like `scrapy list`. The problem is that we rely on `scrapy list` results as a part of deploy process: earlier if someone forgot to add some necessary dependency - the deploy was failed at once. Now the exception is swallowed and `scrapy list` returns 0…	vshlapakov	redapple
2433	2017-02-21 15:29:44	@redapple Agree. We have a similar setting in [sh-scrapy](https://github.com/scrapinghub/scrapinghub-entrypoint-scrapy/blob/master/sh_scrapy/settings.py#L130) to decide if we should fail on import errors, or just print the error/warning, something like this should here as well. So I'd propose to limit this feature to the commands that really need to load spiders code + use a setting to change its…	vshlapakov	redapple
2431	2016-12-08 13:08:24	@redapple I updated the code to force scrapy and requests to use the same headers (including the User-Agent), and the responses are still different (see the attached zip file for the two html files, and you can use diff or vimdiff to see the differences). You can also run the code to get the two html files.	fjdu	redapple
2431	2016-12-08 15:27:47	@redapple Upgrading to scrapy 1.2.2 solved the problem! Thanks a lot!	fjdu	redapple
2424	2016-12-05 21:12:20	@redapple I'm not using any proxies and it's been happening consistently for a while. I'll see if I can reproduce it in an isolated environment.	briehanlombaard	redapple
2420	2016-12-01 15:24:24	@redapple Yeah, that's a not too frequent case to worry about, but I found it in our own internal project (it's linked with this issue on above). It's fixed there already, but someone can do the same mistake.	vshlapakov	redapple
2420	2016-12-21 06:37:58	@elacuesta Makes sense to me, that would be nice, thanks. In my case I encountered with a string with an integer inside as order, so it should be covered by the similar changes. Btw there's no need to strip value before converting to int, but that's nitpicking :)	vshlapakov	elacuesta
2419	2016-12-01 17:11:42	Thanks @redapple for your feedback. I have allowed tox env "isort" to fail on travis. I would like to get the opinion of other maintainers if they'd think this PR would be useful for scrapy. ping @kmike @eliasdorneles @dangra	voith	redapple
2419	2016-12-12 05:37:14	I am going by @dangra's comment. Closing this	voith	dangra
2418	2016-11-30 12:49:34	Looks good to me, thanks @ahlinc @redapple @Tarliton !	eliasdorneles	redapple
2418	2016-11-30 12:49:34	Looks good to me, thanks @ahlinc @redapple @Tarliton !	eliasdorneles	ahlinc
2417	2016-11-29 17:27:38	Thanks @pawelmhm !	redapple	pawelmhm
2413	2017-03-01 17:37:01	@rolando it should be fixed by https://github.com/scrapy/scrapy/pull/2590, right?	kmike	rolando
2413	2017-03-01 17:53:54	@kmike yes, this is the case of the broken chunked response.	rolando	kmike
2411	2016-12-06 18:04:11	@redapple what do you think about putting this to 1.3?	kmike	redapple
2411	2016-12-06 18:06:03	@kmike , +1	redapple	kmike
2403	2016-11-24 10:37:05	Thanks @nyov . I'm ok with waiting for your commits to #1887. A good point on backporting this to 1.0.x, 1.1.x (we haven't branched out 1.2.x yet)	redapple	nyov
2403	2016-12-02 09:49:38	@nyov , with > Okay I'm good with merging this (With the version at 13.1.0) do you mean starting with this?:	redapple	nyov
2403	2016-12-05 16:33:35	@dangra , what do you think of @nyov comment about using `if twisted_version > (13, 1, 0):` ?	redapple	nyov
2403	2016-12-05 16:33:35	@dangra , what do you think of @nyov comment about using `if twisted_version > (13, 1, 0):` ?	redapple	dangra
2403	2016-12-05 17:05:15	@redapple : it makes sense, I bumped the version to 13.1.0	dangra	redapple
2403	2016-12-05 17:25:17	Right @kmike , touching Twisted integration is never simple. Though, I'm for including this in 1.2.2, we have quite some tests around this and if there's backlash, we can revert and be better prepared for 1.3 and upcoming #1887 (btw, @dangra , I don't see any new commit)	redapple	dangra
2403	2016-12-05 17:25:17	Right @kmike , touching Twisted integration is never simple. Though, I'm for including this in 1.2.2, we have quite some tests around this and if there's backlash, we can revert and be better prepared for 1.3 and upcoming #1887 (btw, @dangra , I don't see any new commit)	redapple	kmike
2403	2016-12-05 17:51:03	@kmike , another option is to 1) rename current 1.3 milestone to 1.4, 2) release 1.2.2 without this #2403 (which would be current master branch I believe), and 3) release a 1.3 only with this #2403 fix difference with 1.2.2 right after	redapple	kmike
2403	2016-12-05 21:28:54	@redapple I think if we're releasing 1.3 right away we can incude #1887. +0 from me to release this PR as a part of 1.2.2, but I wanted to start a discussion.	kmike	redapple
2403	2016-12-08 10:08:46	@dangra , with #1887 merged, this is not needed for "master" branch anymore, but we may want to "backport" to 1.2 and 1.1 branches. Is it worth it?	redapple	dangra
2402	2016-11-22 09:56:47	WeChat in China is a communication tool, similar to the mailbox @redapple	Lampere1021	redapple
2402	2016-11-23 03:16:52	@redapple I am so sorry for my rudeness.	theharveyz	redapple
2400	2017-02-16 17:31:24	@elacuesta yeah, it can't handle them because the encoding is unknown. But it shouldn't raise an exception even if a header is not utf-8 - there are byte sequences which can raise UnicodeDecodeError when decoded from utf-8; the whole response shouldn't fail in this case.	kmike	elacuesta
2400	2017-03-01 17:28:21	@kmike It seems to me that `http.cookiejar` works consistently in py2/py3 only with unicode strings, I added some code to decode cookies from the `Cookie` header (which is always `bytes` thanks to the `Headers` implementation) using `utf8` and falling back to `latin1` in case of `UnicodeDecodeError`. With this implementation the `Cookie` header would always end up encoded with `utf8` even if the …	elacuesta	kmike
2399	2017-02-23 05:13:38	@redapple , I am interested in this issue, from what I've seen so far, Scrapy handles graceful shut-down by calling "stop" on CrawlerProcess ,and than waiting for the crawlers themselves to stop. I couldn't find how jobs are being persisted - could you please direct me? And also, what would you say is the desired behaviour if Ctrl+C is called twice? Assuming graceful shut down + persistence takes…	foromer4	redapple
2399	2017-02-23 08:31:52	@foromer4 Scrapy has two request queues - in Scheduler and in Downloader. Downloader uses a small in-memory buffer for requests (its size is equal to CONCURRENT_REQUESTS); it is the component which ensures concurrency limits and download timeouts are respected. Scheduler stores all requests; it can store them either in memory or on disk (see https://doc.scrapy.org/en/latest/topics/jobs.html). So …	kmike	foromer4
2399	2017-02-23 09:22:52	@kmike - So, If we support a configuration in which the downloader requests buffer is on disk (instead of in memory) that would ensure persistency , right?	foromer4	kmike
2396	2016-11-16 12:13:00	@pablohoffman no, but I guess we want old links to show the page (and the current caution note)	redapple	pablohoffman
2396	2016-11-22 13:21:47	Thanks @redapple, nice trick!	kmike	redapple
2395	2016-11-15 15:40:22	Thanks @elacuesta ! What do you think of adding a `base_url` parameter or something to `sitemap_urls_from_robots()` and fix it there?	redapple	elacuesta
2395	2016-11-15 16:05:24	@redapple done in [9e7694](https://github.com/scrapy/scrapy/pull/2395/commits/9e7694c039c26a54d5608f0934e59c57dfcd87f5), we could probably squash those two commits before merging.	elacuesta	redapple
2395	2016-11-16 15:27:51	Thanks @elacuesta	redapple	elacuesta
2393	2017-03-06 21:57:29	@kmike , what do you mean by the fix not being complete? Is it because `responsetypes.from_args()` does not follow whatwg? Or because other uses of `from_args()` do not use the body either? The aim here was to fix an issue at http decompression where it determines something else than the default `Response` type if there are hints in the body.	redapple	kmike
2393	2017-03-06 22:04:42	@redapple the patch looks good because it improves response handling in decompression middleware, so I'm fine with merging it after a rebase. The logic middleware uses to detect response type is still different from what browsers do, and Scrapy is inconsistent in mime sniffing it performs. I should have opened another ticket for that, but I found it while reviewing this PR, so I wrote it in a com…	kmike	redapple
2391	2016-12-07 13:21:27	Should we make this behavior optional @redapple ?	sibiryakov	redapple
2391	2016-12-07 14:26:27	@sibiryakov , I would prefer that we make this change not configurable, handing responses with the correct type sooner than later. #2393 is a good companion to this	redapple	sibiryakov
2391	2017-03-07 09:10:03	Other than gzip signature this PR looks good. Signature also looks fine - 2 bytes is what gzip format rfc's say, and what wikipedia shows, but 3 bytes with hardcoded compression method seems to be more robust and recommended in mime sniffing spec. @sibiryakov it seems the only case HTTP decompression should be made optional is when response bodies are not processed at all (no link extraction, no …	kmike	sibiryakov
2391	2017-03-07 11:57:02	Thanks @redapple!	kmike	redapple
2390	2016-11-15 13:22:09	@redapple: maybe I'm overlooking something, but do we need something more complex than just adding or even right before https://github.com/scrapy/scrapy/blob/master/scrapy/spiders/sitemap.py#L36?	elacuesta	redapple
2390	2016-11-15 14:26:03	@elacuesta , it could be that simple, I haven't had a look :) Patch welcome!	redapple	elacuesta
2388	2016-11-15 10:22:39	Very good point @kmike. This patch introduces a regression for some robots.txt in the wild, eg. http://www.quikr.com/robots.txt	redapple	kmike
2388	2016-11-16 16:44:03	@kmike , it looks like http://www.huffpostarabi.com/robots.txt responses depend on User-Agent string. With "scrapy" or my Chrome's value, I can't reproduce `IOError: Not a gzipped file`	redapple	kmike
2388	2016-11-16 18:35:48	@kmike , MIME sniffing looks like an interesting addition for w3lib	redapple	kmike
2386	2016-11-09 18:33:10	@rolando could you please explain why are pyc files a problem?	kmike	rolando
2386	2016-11-09 18:41:19	@kmike IMO, it leaves the build dirty as only templates directory have `pyc` files. But, particularly this was breaking the conda-forge build on windows: https://github.com/conda-forge/staged-recipes/pull/1646#issuecomment-249061645 The conda build scripts cleaned up pyc files, but not in the templates directory. So when attempting to recreate pyc files it failed because templates already had pyc…	rolando	kmike
2386	2016-12-01 19:19:09	@kmike The Manifest.in is only for `sdist` command: https://docs.python.org/2/distutils/sourcedist.html#the-manifest-in-template The `sdist` output already does not include any `pyc` file except those two listed above, which usually don't cause a problem because the installers (or binary packaging tools) compile all `pyc` files for the given platform. This PR only aims to have a clean source dist…	rolando	kmike
2385	2016-11-08 16:42:58	> I'm not sure about the license though. Does GNU GPLv2 apply here? @redapple I think users of this file are free to choose either GPL or PSF license; choosing PSF license is fine. The code looks small enough 👍 How hard would it be to separate robotparser and our scrapy-specific fixes? It may be hard to keep packages in sync. I can imagine creating e.g. backports.robotparser package, which has yo…	kmike	redapple
2385	2016-11-08 17:36:57	@kmike , thanks for the feedback . This parser is not scrapy-specific but `canonicalize_url` works around the root problem of Python 2's `unquote` producing unicode strings with "raw" bytes that it cannot quote back (quoting sort of acts as the normalization/canonicalization) but I think a w3lib-free implementation is doable. I'll work on this.	redapple	kmike
2384	2016-11-14 08:02:47	@redapple Hi, Thank you for your reply, So to be sure I have in my settings.py: LOG_LEVEL = 'DEBUG' If in my spidername.py I put nothing of logging in, I get the debug output when running scrapy, which is perfect, BUT as soon as I implement my own logging in this way all logging to the console from scrapy disappears. Is there a way I can have 'both' ? Cheers. Things I have added in my spidername.…	yssvic	redapple
2384	2016-11-18 10:52:48	@redapple Can you change the label of insufficient info please? Cheers	yssoe	redapple
2384	2016-11-22 15:47:12	@redapple Thank you for trying this. LOL, what you're getting is exactly what I would like to get, let me dig this a bit deeper, will be back. Cheers	yssoe	redapple
2384	2016-11-23 14:31:58	Hi @redapple, I'm having the same problem. Here's my example: And this is my spider.cfg config file: If I try without to use the spider.cfg file, Scrapy debug works. I tried removing this line: `LOG_CONFIG = logging.config.fileConfig("spider.cfg")` but I need to use the spider.cfg file to configure my logger. Any suggestion? Thanks a lot.	zar777	redapple
2382	2016-11-08 10:43:44	@kmike , I did not manage to write a test on captured logs, but https://github.com/scrapy/scrapy/pull/2382/commits/61efacdd1f6fb55cf1f694e56502a3d8a1d5a325 tests the expected exception, and this test fails without the patch: Python 3 Python 2:	redapple	kmike
2382	2016-11-08 12:32:00	Thanks @redapple, looks good!	kmike	redapple
2378	2016-11-10 10:55:33	@redapple https://doc.scrapy.org/en/latest/topics/settings.html#populating-the-settings - on that under the "3. Project settings module" bit, I'd probably add a line "get_project_settings can be used to access these settings" - which links to the documentation for get_project_settings https://doc.scrapy.org/en/latest/topics/practices.html (which seems to be the documentation for "get_project_sett…	mohmad-null	redapple
2377	2016-11-02 17:24:08	@kmike , are you thinking of fixing this in `w3lib.url.safe_url_string()` perhaps?	redapple	kmike
2377	2016-11-02 17:43:09	@redapple yep	kmike	redapple
2376	2016-11-02 19:27:16	I had the same thoughts as @djunzu. What is your use case @mohmad-null?	kmike	djunzu
2376	2016-11-10 10:48:56	@redapple ; Sure. I have a global variable BLOCKED_DOMAINS set elsewhere like this: `BLOCKED_DOMAINS = open('\\path\to\file\blocked_domains.txt')).read().splitlines()` Which reads from a file that basically is just a list of URL's: And then the middleware class looks like this: There are probably better (and almost certainly more optimised) ways to do this.	mohmad-null	redapple
2375	2016-11-18 05:34:36	I confirm having the same issue on the latest scrapy on python 3.5. @redapple , so, before twisted will fix that issue, what is the proper way of sending email reports from scrapy on python 3+ installations? Thank you.	MrLokans	redapple
2375	2016-11-18 12:58:41	@kmike Thanks a lot for the reply.	MrLokans	kmike
2375	2017-02-26 22:23:09	@redapple I've gone ahead and merged https://github.com/twisted/twisted/pull/509 . It is not in any released version of Twisted yet. If you are willing to try out Twisted directly from git, can you try it and and let me know how it goes?	rodrigc	redapple
2373	2016-11-02 15:53:56	What do you suggest @redapple? Use a backport of Python 3.x robotparser, switch to reppy, create our own robots.txt parser, tell people to use Python 3, something else?	kmike	redapple
2369	2016-10-29 06:46:41	Thanks @jc0n!	kmike	jc0n
2364	2016-10-27 09:22:45	@redapple Here you go Item definition: Populated item from logs:	birla	redapple
2364	2016-10-28 06:21:54	@redapple Thanks for the guidance and sorry for the clutter of an addition bug	birla	redapple
2363	2016-11-02 16:53:51	@redapple but browsers support this redirect somehow, right?	kmike	redapple
2363	2016-11-02 16:55:03	@kmike , this needs to be checked.	redapple	kmike
2363	2016-11-02 17:01:35	@kmike The redirect works in Google Chrome, but fails in Firefox.	Tarliton	kmike
2362	2016-11-02 13:19:32	@redapple - its taken me several weeks just to get a basic scraper working; I wouldn't have the faintest notion where to begin trying to resolve this.	mohmad-null	redapple
2362	2016-11-04 18:14:52	@redapple out of curiosity, does it print the actual exception (maybe not as the last one) if executed in Python 3?	kmike	redapple
2362	2016-11-07 13:55:43	@kmike , in Python 3; you get a bit more info but not the actual problematic line it seems:	redapple	kmike
2360	2016-11-30 13:24:48	@vionemc , I'm closing this issue. I assume you found @Digenis link useful.	redapple	Digenis
2359	2016-11-10 10:45:19	@kmike , so you would go for https://github.com/scrapy/scrapy/issues/1877 ?	redapple	kmike
2359	2016-11-13 12:46:22	@redapple Hm, yeah, I think it can be a solution.	kmike	redapple
2355	2016-10-24 14:18:35	@redapple will write up some docs. Is your concern about renaming `DEFAULT_LOGGING` because we modify it later in `configure_logging` and as such `LOGGING` would be a misnomer? In this case I would agree.	iserko	redapple
2355	2016-10-25 12:20:31	@redapple updated my PR. Logging tests will pass now. I've tried to add a Deprecation Class around DEFAULT_LOGGING in scrapy.utils.log as follows: But logging.config.dictConfig overrides the dictionary 😂 See: https://github.com/python/cpython/blob/master/Lib/logging/config.py#L314 used in: https://github.com/python/cpython/blob/master/Lib/logging/config.py#L367	iserko	redapple
2355	2016-11-15 09:17:10	@redapple any word on this? If there's anything you'd want me to change I will. Have been running this on our system for the past 3 weeks now without a problem.	iserko	redapple
2355	2017-01-17 09:13:40	@eliasdorneles sorry for taking so long with a fix ... I've changed the PR to match ... still working on tests	iserko	eliasdorneles
2355	2017-01-17 09:50:18	Tests fixed and passing @eliasdorneles. @redapple you may want to review again as well	iserko	redapple
2355	2017-01-17 09:50:18	Tests fixed and passing @eliasdorneles. @redapple you may want to review again as well	iserko	eliasdorneles
2355	2017-01-17 16:05:37	@kmike so do I, but scrapy already has existing custom logging setup which makes the transition much harder	iserko	kmike
2355	2017-02-20 17:08:48	@kmike @redapple @eliasdorneles any updates here? I'm in favor of doing it the same was as Django where if you specify a `LOGGING` dict in your settings, it uses that ... otherwise it uses the default.	iserko	redapple
2355	2017-02-20 17:08:48	@kmike @redapple @eliasdorneles any updates here? I'm in favor of doing it the same was as Django where if you specify a `LOGGING` dict in your settings, it uses that ... otherwise it uses the default.	iserko	eliasdorneles
2355	2017-02-20 17:08:48	@kmike @redapple @eliasdorneles any updates here? I'm in favor of doing it the same was as Django where if you specify a `LOGGING` dict in your settings, it uses that ... otherwise it uses the default.	iserko	kmike
2353	2016-11-23 10:55:24	hi @MrMenezes , @kmike , I had a go at the testcase: https://github.com/MrMenezes/scrapy/pull/1 how does it look?	redapple	MrMenezes
2353	2016-11-23 10:55:24	hi @MrMenezes , @kmike , I had a go at the testcase: https://github.com/MrMenezes/scrapy/pull/1 how does it look?	redapple	kmike
2353	2017-03-02 16:15:34	@MrMenezes , I took the liberty to submit my proposed changes on top of yours in #2612. Hence I'm closing this PR. Thanks for bootstrapping this!	redapple	MrMenezes
2351	2016-12-19 20:59:11	What you suggest makes sense to me @dangra. In this case, the lack of foundation can be replaced by Scrapinghub as the legal representative. Once Scrapy grows its own foundation (some day, some day :), the rights will be transferred to that.	pablohoffman	dangra
2350	2016-11-02 13:24:56	@djunzu - for your example of the Duplicates Filter, my thoughts would be: - How do I integrate it with the rest of the spider? - What is "item" and how do I define it? (I get that there's the entire "items" page of the help, but the documentation could really use better integration of the various concepts). - Is "DropItem" a built in exception or something custom created? If the later, what's th…	mohmad-null	djunzu
2344	2016-10-20 20:24:30	Thanks @jaympatel !	redapple	jaympatel
2343	2016-10-24 12:18:19	thanks @nyov . Right, `FTP_DEFAULT_USER` feels more reasonable. With a password of `None` I was wanting to handle your first "Already authed" example. But I'm not familiar with FTP "in the wild", so I trust you in that requiring password is saner.	redapple	nyov
2343	2017-02-20 14:03:40	Looks good @redapple! I opened an issue about ftp_user and ftp_password meta keys; it can be fixed as a prt of this PR while we're on it, but a separate PR is also fine. What do you think about quoting rfc in ftp_password docs? Users may wonder why their default password doesn't work with some of the anonymous FTP servers.	kmike	redapple
2343	2017-02-20 16:16:09	@kmike , I added a note in https://github.com/scrapy/scrapy/pull/2343/commits/f3a7567443d9e52add6224291e98999740d4c33d	redapple	kmike
2343	2017-02-20 17:19:45	Thanks @redapple!	kmike	redapple
2340	2016-10-20 08:54:07	@redapple thanks for reply. All my code shows above. The system info is: The "totally blocked" means the program stopped at this step and no matter how long I wait, nothing happened and I cannot use double `Ctrl+c` to force quit the program. Actually, if I use a small pageLen such as 20, It works well.	Sraw	redapple
2340	2016-10-20 09:33:44	@redapple YES, that's real what confuses me. If there are some problems with the network(surely including proxies), it will shows timeout and go on. Still thanks for answer. I will keep looking for solution on the website you recommend.	Sraw	redapple
2340	2016-10-23 08:39:03	@redapple HI, finally, I have located the problem. if a string extracted from html contains `<style[^>]+</style>` , it will be blocked. But if I use module "re" to remove the part, it works well. I have no idea about it, but I hope it can provide some information for the development group.	Sraw	redapple
2338	2016-10-19 09:36:59	> Files changed: 3,675 Your PR seems incorrect, too many changed files for a documentation issue #1704. What is this PR about @gustavodeandrade ? Are you having trouble with git?	redapple	gustavodeandrade
2337	2016-10-19 10:26:51	Thanks @muriloviana , it's a great addition to the project templates!	redapple	muriloviana
2337	2016-10-19 16:13:48	Thanks again @muriloviana !	redapple	muriloviana
2337	2016-11-15 14:58:51	Oops, sorry for taking long -- thanks @muriloviana !	eliasdorneles	muriloviana
2334	2017-02-08 16:35:44	@ArturGaspar , w3lib 1.17 will be released soon (see https://github.com/scrapy/w3lib/pull/87)	redapple	ArturGaspar
2334	2017-02-08 21:08:35	@ArturGaspar , I relaunched the Travis builds with w3lib 1.17. All green :)	redapple	ArturGaspar
2334	2017-02-24 15:11:30	Looks good to me. @dangra , @kmike , what do you think?	redapple	dangra
2334	2017-02-24 15:11:30	Looks good to me. @dangra , @kmike , what do you think?	redapple	kmike
2334	2017-02-27 18:24:32	@ArturGaspar looks good! Could you please add a test (or modify an existing test) to check other Response attributes: url, headers?	kmike	ArturGaspar
2334	2017-03-02 21:45:00	Looks good, thanks @ArturGaspar!	kmike	ArturGaspar
2333	2016-10-19 15:48:47	Thanks @ArturGaspar ! A long-needed improvement. Have you considered using 3rd party libraries for this? e.g. [cachetools.TTLCache](http://pythonhosted.org/cachetools/#cachetools.TTLCache)	redapple	ArturGaspar
2333	2016-10-19 16:33:43	@redapple the implementation is simple enough, my vote is not to add a dependency for it	kmike	redapple
2333	2016-11-14 11:15:54	@kmike , what do you think of the PR? If we merge it, I believe it means we start working towards a 1.3.x series	redapple	kmike
2331	2016-11-30 10:56:11	@moisesguimaraes , can you update the docs as @kmike commented? Other than that, looks good. Thanks.	redapple	moisesguimaraes
2331	2016-11-30 12:19:45	Hi @redapple , I'll try to do it until Friday. I was competing in an orienteering race last Sunday and I had an accident falling over my left arm. But I'm almost 100% right now ;)	moisesguimaraes	redapple
2331	2016-12-04 18:28:20	Hey @moisesguimaraes, Thanks for the change! I prefer "(str or list or str)" because 1. str is also an iterable; 2. even if any iterable is supported right now it doesn't mean we should expose that; documenting it as a list looks more future-proof.	kmike	moisesguimaraes
2331	2016-12-05 09:20:39	@moisesguimaraes yep, "or" was a typo :)	kmike	moisesguimaraes
2331	2016-12-05 19:33:30	Thanks @moisesguimaraes! There is also a note in docs (scroll above your changes) which should be removed: > As shown in the example above, ``to`` and ``cc`` need to be lists of email addresses, not single addresses, and even for one recipient, i.e. ``to="someone@example.com"`` will not work.	kmike	moisesguimaraes
2331	2016-12-07 15:07:20	LGTM. @kmike ?	redapple	kmike
2331	2016-12-07 15:08:24	Thanks @moisesguimaraes!	kmike	moisesguimaraes
2330	2016-10-18 14:35:32	Thanks @lfmattossch !	redapple	lfmattossch
2328	2016-11-14 14:59:25	@stummjr I think it makes sense to remove "While other meta keys", or re-phrase it to something like "While most other meta keys" because currently it reads like "While all other meta keys".	kmike	stummjr
2328	2016-11-14 16:04:41	@kmike just updated the text there.	stummjr	kmike
2328	2016-11-14 16:24:19	Thanks @stummjr!	kmike	stummjr
2327	2016-10-18 14:39:01	Thanks @bopace ! I nitpicked a little.	redapple	bopace
2327	2016-10-18 16:28:05	Looks good, thanks @bopace !	eliasdorneles	bopace
2325	2016-10-14 08:52:43	so what's your suggestion @kmike ?	redapple	kmike
2325	2016-10-14 09:02:34	@redapple it seems quoting rules are different in cmd.exe (http://stackoverflow.com/questions/24173825/what-does-single-quote-do-in-windows-batch-files) - only double quotes are supported. It means that on Linux and OS X the right way is to use single quotes, and on Windows the right way is to use double quotes. My vote is to add a note about Windows and keep single quotes in examples.	kmike	redapple
2323	2016-10-12 18:01:01	Thanks for reporting @starrify Is it the same as https://github.com/scrapy/scrapy/issues/2304 ? Does https://github.com/scrapy/w3lib/pull/75 fix it? Le 12 oct. 2016 7:11 PM, "Pengyu CHEN" notifications@github.com a écrit : > _Affected version:_ > dc1f9ad > https://github.com/scrapy/scrapy/commit/dc1f9ad211669e6a89774c69fed01567960b9a3f > > _Affected Python version:_ > Python 2 only > > _Steps to …	redapple	starrify
2320	2016-10-18 11:14:19	@moisesguimaraes , there's already an open PR for this: https://github.com/scrapy/scrapy/pull/2327	redapple	moisesguimaraes
2320	2016-10-18 11:16:58	ok @redapple, thanks for the clarification =)	moisesguimaraes	redapple
2318	2016-10-11 11:02:10	I think this feature makes sense; there is a pull request with a different implementation and unit tests: https://github.com/scrapy/scrapy/pull/1548. What do you think @redapple?	kmike	redapple
2318	2016-10-11 12:50:25	Oh thanks, @kmike , I had not realized this was fixing an open issue #1287 (I was thinking it was only related to cleaning URLs from params for the GUID) Makes sense to have it fixed indeed. (Although the extension detection in #1548 still feels hacky for me)	redapple	kmike
2316	2016-12-01 04:19:14	thanks @redapple , I am more and more familiar with scrapy and thanks to your help, I see exactly how I can do this. Thanks	rolele	redapple
2315	2016-10-15 08:29:11	@bmgraff what are you using for downloading? As @nyov said, fragment is not passed to remote website as a part of HTTP request. scrapy.Request also escapes ajax crawlable URLs by default (`example.com/!#foo=bar`), so fragment can be removed when Request is instantiated, you can't rely on Request(url) to preserve fragment. In [scrapy-splash](https://github.com/scrapy-plugins/scrapy-splash) there i…	kmike	nyov
2309	2016-10-29 20:03:35	Nop. `'IMAGES_EXPIRES': 0` means "never cache it" or "always download it". Let's say someone downloads two or more different images from the same link in less than 24 hours... He needs to set `'IMAGES_EXPIRES': 0`. @redapple , your previous 2nd option is out for the given reason. Agree?	djunzu	redapple
2308	2016-10-06 08:15:23	Hi @DharmeshPandav , [`ROBOTSTXT_OBEY` is still `False` by default](https://github.com/scrapy/scrapy/blob/129421c7e31b89b9b0f9c5f7d8ae59e47df36091/scrapy/settings/default_settings.py#L236). See also @kmike 's comment [here](https://github.com/scrapy/scrapy/pull/1867#issuecomment-200922527). The note about it being `True` when using `scrapy startproject` is also [there](https://doc.scrapy.org/en/l…	redapple	DharmeshPandav
2308	2016-10-06 12:41:15	Hi @redapple I missed that comment, makes sens though, In docs for 1.x channel, it says it is false by default with a note that `startproject` command will set `ROBOTSTXT_OBEY` to `True` I am closing this	DharmeshPandav	redapple
2306	2017-02-22 17:42:03	@redapple I think current code structure is fine; policies are not Scrapy extensions	kmike	redapple
2306	2017-03-01 16:57:43	@kmike , I think I have addressed all your comments. (and rebased)	redapple	kmike
2306	2017-03-01 17:31:35	@redapple tests are failing - could you please check it?	kmike	redapple
2306	2017-03-02 15:34:54	@kmike , done. Sorry about that.	redapple	kmike
2306	2017-03-02 23:05:23	Looks great, thanks @redapple!	kmike	redapple
2305	2016-10-12 10:28:01	@redapple I work around this by creating a custom pipeline for validation. `get_unified_currency_name` is not called on a `scrapy.Field` currency. Is like one input_processor overrides the other one. Maybe this is a desired behaviour, but I was thinking that it could execute both of them: but if you remove the `currency_in = MapCompose(lambda x: x[0])`, `utils.get_unified_currency_name)` will be …	dolohow	redapple
2303	2016-10-04 10:32:06	@djunzu , `deny` is in essence an argument of the link extractor, to filter links from pages and only that, not an instruction on the `RedirectMiddleware`. Having the filtering directives "leak" way down to `RedirectMiddleware` feels like a stretch to me. On the other had, having more control over what `RedirectMiddleware` does with redirected requests can be improved quite a bit, I agree (cf. yo…	redapple	djunzu
2302	2016-10-05 12:41:02	@redapple I'm talking about this note: > Previous example (JsonWriterPipeline) doesn't clean up resources properly. > Fixing it is left as an exercise for the reader.	kmike	redapple
2300	2016-10-03 10:34:47	Well spotted @mineo ! Thanks	redapple	mineo
2299	2016-10-05 15:39:39	Totally agree with @stummjr , www.domain.com is a different site that domain.com	eLRuLL	stummjr
2293	2016-09-29 08:27:43	Thanks @eliasdorneles !	redapple	eliasdorneles
2292	2016-09-29 12:11:42	Merging, thanks @stummjr !	eliasdorneles	stummjr
2290	2016-11-24 12:45:19	Hey @elacuesta ! Do you have that patch ready? because I worked on this this morning actually. And was about to submit a WIP PR I opted for an "handle statuses" argument and not a "redirect on or off" one.	redapple	elacuesta
2290	2016-11-24 12:49:02	@elacuesta , this is the patch I was referring to https://github.com/scrapy/scrapy/pull/2410	redapple	elacuesta
2290	2016-12-08 16:33:33	@elacuesta , I updated my PR for this one at #2410. If you want to have a look and discuss	redapple	elacuesta
2289	2016-09-27 15:03:58	@eLRuLL , `DEPTH_PRIORITY` is a setting [read by `DepthMiddleware`](https://github.com/scrapy/scrapy/blob/ebef6d7c6dd8922210db8a4a44f48fe27ee0cd16/scrapy/spidermiddlewares/depth.py#L27), not specifically for `CrawlSpider`. In `DepthMiddleware`, `DEPTH_PRIORITY` affects Requests priority [but with a _minus_ sign](https://github.com/scrapy/scrapy/blob/ebef6d7c6dd8922210db8a4a44f48fe27ee0cd16/scrapy…	redapple	eLRuLL
2287	2016-09-29 12:15:42	Thanks @pawelmhm !	eliasdorneles	pawelmhm
2282	2016-09-23 09:03:26	Thanks @pawelmhm ! A handy example too	redapple	pawelmhm
2277	2016-09-22 10:42:39	@kmike Right, I've seen a lack of `twisted.protocols.ftp`, is there any feedback from their end in this case? or any hack for that, created by community?	mateuszdargacz	kmike
2277	2016-09-22 10:49:19	@kmike no trace of that on their roadmap as well. I'll investigate that and try to get to the source of the issue. Thanks for your time.	mateuszdargacz	kmike
2277	2016-10-27 14:58:14	@mateuszdargacz , @kmike , or anyone interested in helping out, I started porting Twisted's FTP module to Python 3. https://github.com/twisted/twisted/compare/trunk...redapple:ftp-py3?expand=1 Kind of a slow effort because there are a lot of tests and some a tricky (for me at least) to unfail.	redapple	kmike
2276	2016-09-23 02:25:59	i can get links from response in `parse` method, bug how can i send it to spider and crawl regularly @kmike	zhengbomo	kmike
2275	2016-11-10 10:38:34	Had missed that one. Thanks @eliasdorneles !	redapple	eliasdorneles
2273	2016-09-20 17:16:19	@redapple merged, I was waiting for the build, just to be sure. :)	eliasdorneles	redapple
2273	2016-09-20 17:31:59	Thanks @eliasdorneles	redapple	eliasdorneles
2272	2016-10-04 19:01:12	Hey @redapple, I would like to work on this. Can you tell me if checking for `isinstance` of `basestring` a good idea so I can cast the `to` argument into a `list` ?	kirankoduru	redapple
2272	2016-10-04 21:30:32	@redapple that's exactly what I was looking for! I will create a PR soon. Thanks :)	kirankoduru	redapple
2272	2016-10-18 13:45:56	hey @lfmattossch I was working last weekend. Some reasons my tests weren't passing. I was under the impression that `tox` was the command to run them. Is there any other way to run them? Also if you want to work on it please go ahead and start.	kirankoduru	lfmattossch
2272	2016-10-18 13:58:12	hi @kirankoduru, I'm with @lfmattossch. I'm already running the unit tests on a fix. Thanks for updating us.	moisesguimaraes	lfmattossch
2272	2016-10-18 14:01:26	@moisesguimaraes @lfmattossch great guys. Has the fix been pushed yet? I wonder how it was merged without passing tests.	kirankoduru	moisesguimaraes
2272	2016-10-18 14:01:26	@moisesguimaraes @lfmattossch great guys. Has the fix been pushed yet? I wonder how it was merged without passing tests.	kirankoduru	lfmattossch
2271	2016-09-20 15:45:53	@kmike , why not. Can we log the issue as feature request and implement it after 1.2 though?	redapple	kmike
2271	2016-09-20 15:47:36	@redapple yep, makes sense	kmike	redapple
2270	2016-12-09 09:42:30	@kmike , I think so yes	redapple	kmike
2268	2016-11-23 11:18:47	Thanks @ahlinc . Sorry for the late feedback. Looks suspiciously harmless "à-priori" but as this touches the heart of the orchestration, I would ask @curita if she can comment, being the one who last touched (and refactored) this part. @jdemaeyer may also want to check how this affects the Add-Ons project (if it does). @curita , @jdemaeyer , would you have time to check this? Thanks	redapple	ahlinc
2260	2016-09-17 12:19:30	Thanks @waynelovely !	redapple	waynelovely
2258	2016-09-19 08:40:42	Thanks @redapple!	kmike	redapple
2253	2017-02-04 22:36:55	@redapple I have the same thoughts as @dolohow , but I would love some enlightenment on how to do it in another way! If you know how to do it, please let me learn!	djunzu	redapple
2252	2016-09-19 22:29:09	@eliasdorneles I did an attempt to complete the section on data extraction. Would you mind having a look?	stummjr	eliasdorneles
2252	2016-09-20 16:20:24	I think this is ready for review, I've updated the description with the main changes and some explanation of what @stummjr and I had in mind while writing. :) For better reviewing, comment in this PR and read the text here: https://github.com/eliasdorneles/scrapy/blob/tutorial-upgrades/docs/intro/tutorial.rst	eliasdorneles	stummjr
2252	2016-09-20 18:05:00	@redapple @stummjr I've address your comments, plus some other minor things. What do you think?	eliasdorneles	stummjr
2252	2016-09-20 18:11:21	@eliasdorneles LGTM 👍	stummjr	eliasdorneles
2252	2016-09-21 22:40:04	Besides a few minor remaining comments the PR looks good, great work @eliasdorneles and @stummjr!	kmike	eliasdorneles
2252	2016-09-21 22:40:04	Besides a few minor remaining comments the PR looks good, great work @eliasdorneles and @stummjr!	kmike	stummjr
2252	2016-09-22 14:08:06	Thanks for reviewing @kmike, I've addressed your comments and made other small changes in the latest commit. @redapple @kmike Does this look good to merge?	eliasdorneles	kmike
2252	2016-09-22 15:04:56	@eliasdorneles @stummjr , I believe the tutorial now is also compatible with 1.1 branch, correct? Worth a backport maybe?	redapple	eliasdorneles
2252	2016-09-22 15:04:56	@eliasdorneles @stummjr , I believe the tutorial now is also compatible with 1.1 branch, correct? Worth a backport maybe?	redapple	stummjr
2252	2016-09-22 17:07:20	@eliasdorneles , could you check https://github.com/scrapy/scrapy/pull/2281 ? I basically overwrote tutorial.rst with the content of this PR	redapple	eliasdorneles
2246	2016-09-20 14:11:24	@redapple probably you meant #2085? I think that the general approach outlined there is good, it's nice to have SSL on by default and be able to turn it off.	lopuhin	redapple
2246	2016-09-20 14:16:06	@lopuhin , yes, I meant #2085. I'm mixing PR numbers these days, I dunno why.	redapple	lopuhin
2243	2016-09-15 11:47:40	@redapple That fixes the problem. Thanks!	briehanlombaard	redapple
2241	2016-09-15 09:30:29	@pawelmhm , I also think it makes sense to have `OffsiteMiddleware` (or it's functionality) as a downloader middleware, if only to handle offsite-redirects (#15, #184) [@pablohoffman 's comment there](https://github.com/scrapy/scrapy/issues/15#issuecomment-2048222) recommends to not change `OffsiteMiddleware` (_"avoid modifying the behavior of a well established and known middleware such as the o…	redapple	pawelmhm
2241	2016-09-15 12:07:26	> Such a change on OffsiteMiddleware would be backwards incompatible if we provide it as downloader mdw, as those who patched it may have 2 competing mdw or a broken one (e.g. #1640) -- to be checked. Yeah I do agree this is backward incompatible. Aside from things noted by @redapple it is also worth considering that users code may depend on current behavior of offsite middleware, e.g. user sched…	pawelmhm	redapple
2241	2016-10-03 20:18:55	@pawelmhm > e.g. spider makes requests to example.com and also example_api.com, developer forgot to add example_api.com to allowed_domains, but since he scheduled on spider_idle it never mattered, after update suddenly only example.com urls will work and example_api.com will be filtered. I must say that this particular example sounds to me like "relying on a 'bug' to work".	djunzu	pawelmhm
2238	2016-09-14 11:05:43	@redapple C:\Users\Ibrahim>scrapy version -v Scrapy : 1.1.0 lxml : 3.6.0.0 libxml2 : 2.9.3 Twisted : 16.4.0 Python : 3.5.2 |Anaconda 4.1.1 (64-bit)| (default, Jul 5 2016, 11:41:13) [MSC v.1900 64 bit (AMD64)] pyOpenSSL : 16.0.0 (OpenSSL 1.0.2h 3 May 2016) Platform : Windows-10-10.0.10586-SP0	Ibrahim2311	redapple
2236	2016-09-15 10:06:02	Many thanks @stummjr and @eliasdorneles !	redapple	stummjr
2233	2016-09-13 16:49:41	@djunzu we are going to use http://quotes.toscrape.com for the tutorial and its source code is available at: https://github.com/scrapinghub/spidyquotes	stummjr	djunzu
2232	2016-09-13 13:52:50	oh @kmike , I missed that one.	redapple	kmike
2229	2016-09-22 14:15:26	It fixes it for me too, thanks @ahlinc, merging! Could you please open another PR for those other changes, preferably describing a way to reproduce the problem it solves?	eliasdorneles	ahlinc
2229	2016-11-29 14:54:03	@ahlinc , this change may have re-triggered #396 Would you mind having a look there? thanks.	redapple	ahlinc
2229	2016-11-30 08:00:50	@redapple yes, I've tested it and confirm that the #396 bug is re-triggered by this change and the cause of the issue was that IPython Shell is a singleton. Fixed in #2418.	ahlinc	redapple
2226	2016-09-09 12:40:56	@kmike I was thinking mostly about current scrapy versions: say we fix a bug in canonicalize_url in w3lib - at the moment we will not get the fix without fixing it in scrapy too, because a function from scrapy will be used. Now that I wrote that, I realized that even after this change those who still use old w3lib will not get the fix. Do you think we'll want to update it in scrapy as well anyway?	lopuhin	kmike
2225	2016-09-12 11:40:30	Thanks @Tethik ! Can I suggest that we add tests for the different cases? My take on this: https://github.com/Tethik/scrapy/pull/1 (room for factorization)	redapple	Tethik
2225	2016-09-12 12:57:31	@redapple Sounds good, I'll take a look at the your pull with the tests when I next get the time.	Tethik	redapple
2225	2016-09-19 08:23:05	@kmike , do you (still) agree with the change?	redapple	kmike
2225	2016-09-19 08:39:03	@redapple yep! @Tethik hm, I'm not sure coverage problem is caused by generated code (but maybe it is); it looks like our testing suite has problems with subprocesses again.	kmike	Tethik
2225	2016-09-19 08:39:03	@redapple yep! @Tethik hm, I'm not sure coverage problem is caused by generated code (but maybe it is); it looks like our testing suite has problems with subprocesses again.	kmike	redapple
2225	2016-09-19 08:39:31	Thanks @Tethik!	kmike	Tethik
2220	2016-09-07 08:15:18	Thanks @kmike !	redapple	kmike
2215	2016-09-01 14:00:19	@redapple the build has the same number of failures as my local build. The only issue is that it took 18 minutes, compared to 8 minutes for the second longest build. We could set fast-finishing https://docs.travis-ci.com/user/customizing-the-build#Fast-Finishing but it's only temporary, until we make that build required to pass.	lopuhin	redapple
2215	2016-11-24 16:36:07	No idea @kmike . Probably not. I don't think we'll know unless we give it a try	redapple	kmike
2215	2017-02-01 14:52:58	Thanks for the input @lopuhin . I rebased the PR, and configured tox to not run code coverage for pypy. It's now taking just under 11 minutes: https://travis-ci.org/scrapy/scrapy/builds/197310281	redapple	lopuhin
2215	2017-02-01 16:23:47	@redapple oh, this is great, so it's even not the slowest build now! Thanks for fixing that! 👍	lopuhin	redapple
2215	2017-02-02 21:39:52	Thanks @redapple and @lopuhin! Let's enable these tests :)	kmike	redapple
2215	2017-02-02 21:39:52	Thanks @redapple and @lopuhin! Let's enable these tests :)	kmike	lopuhin
2213	2016-09-01 10:32:50	@lopuhin , what do you think of adding PyPy build to Travis and adding it to allowed failures?	redapple	lopuhin
2213	2016-09-01 13:15:30	@redapple it's possible to do it now, but I'd rather do it after merge of #2030, unless we want to fix pypy issues in it before the merge. I think turning it on after #2030 is less work overall, because although that PR brings some failing tests, it still reduces overall number of pypy failures, including many crawler and spider tests.	lopuhin	redapple
2213	2016-09-01 13:17:36	@redapple I think I misunderstood you - "adding it to allowed failures" means we'll know the status of pypy tests, but the build will not fail if there are pypy failures? If that is correct then yes, I'm +1!	lopuhin	redapple
2213	2016-09-01 13:19:11	@lopuhin , correct, this will allow running the tests, monitor progress with PyPy, while still having the greenlight from Travis (assuming other Py2.7..Py3.5 tests pass)	redapple	lopuhin
2213	2016-09-05 11:29:51	@lopuhin , what's the input for the non-ASCII domain test?	redapple	lopuhin
2213	2016-09-09 12:50:30	@redapple sorry for the delay: it turns out it's not limited to just PyPy, CPython 2.7 also has this issue: And it looks that #1949 covers that, thanks for the pointer!	lopuhin	redapple
2212	2016-09-19 18:17:56	@redapple sorry for delay.	dangra	redapple
2212	2016-09-20 08:53:30	@dangra , where do you see this mention? release notes? installation guide?	redapple	dangra
2212	2016-09-21 13:42:45	Release notes for sure. It has to be clear in installation guide what distribution versions it is supported out of the box and what "may work". On Tue, Sep 20, 2016 at 5:53 AM Paul Tremberth notifications@github.com wrote: > @dangra https://github.com/dangra , where do you see this mention? > release notes? installation guide? > > — > You are receiving this because you were mentioned. > Reply to …	dangra	dangra
2203	2016-08-30 05:22:57	I install scrapy using pip command. When I import lxml.html in python shell, it works. @redapple	shahidkarimi	redapple
2202	2016-08-31 11:53:13	@redapple a good idea, +1	kmike	redapple
2202	2016-09-19 10:31:04	@kmike , I opened https://github.com/scrapy/scrapy/issues/2262 to track the improvement discussed above.	redapple	kmike
2199	2016-08-25 08:56:59	@kmike version 1.1.1 today i get the same in version 1.1.2	Canidy	kmike
2199	2016-08-30 07:35:12	@redapple the urls have no record while errors occur, so i just comment the lines to ignore the retry logging , now it feel better.	Canidy	redapple
2198	2016-08-25 09:27:31	@redapple I actually didn't try that version until now, but it does seem to work as well. So the problem must be somewhere between 1.1.0 and 1.1.1	briehanlombaard	redapple
2198	2016-09-09 22:08:44	@redapple , I am not sure it is a bug. It was coded to work just like that. See [this test](https://github.com/scrapy/scrapy/blob/master/tests/test_pipeline_images.py#L324). I don't remember details, but if I am not wrong it was coded in this way to accommodate class attributes in custom ImagesPipelines. I think that in order to do this given example work it would be necessary some backward incom…	djunzu	redapple
2197	2016-08-24 16:54:44	Nice catch, thanks @thomdixon!	kmike	thomdixon
2192	2016-08-23 14:40:10	@pawelmhm , I like the idea of that option. it could go into scrapy-plugins, but it could be a nice-to-have, default-off built-in middleware	redapple	pawelmhm
2190	2016-08-31 09:51:18	@stummjr , let's make it another PR for bot name.	redapple	stummjr
2187	2016-08-19 14:24:22	@kmike , as long as we keep `MEMUSAGE_LIMIT_MB` default to 0, I like the idea. I'm sensing this is related to https://github.com/scrapy/scrapy/issues/2173 , or? By the way, `MEMUSAGE_REPORT` [doesn't seem to do anything](https://github.com/scrapy/scrapy/blob/ebef6d7c6dd8922210db8a4a44f48fe27ee0cd16/scrapy/extensions/memusage.py#L38). As a side note, we need to do a better job at reporting memory …	redapple	kmike
2187	2016-09-19 09:29:30	@redapple yep, it is related to #2173 - it helps with ad-hoc monitoring of the crawls by looking at the logs while the spider is still crawling.	kmike	redapple
2177	2016-08-13 02:05:51	Hi @redapple , Yes I understand this case right now, so we can get more control in scrapy shell, redirections still works in scraping. Thanks a lot for your help.	lhuaizhong	redapple
2177	2016-09-28 12:31:06	Hm, since most expectations for Scrapy are based on what a browser would do, I would think that _NOT_ following a redirect should be the exceptional behavior here (when you'd have to create a custom Request object). I agree with @kmike that it makes sense to handle redirections in scrapy shell by default.	eliasdorneles	kmike
2177	2016-09-28 13:32:30	I also agree that it makes sense to handle redirections in the general and simple case of `fetch(url)`. It's technically a new feature (as there is explicit -- legacy -- code to handle all HTTP status codes) and backward incompatible though. @eliasdorneles , do you mind opening an issue for this new `fetch(url)` behavior?	redapple	eliasdorneles
2176	2016-08-16 16:18:57	@podolskyi Thanks for that info and i have tried using the Crawler,CrawlerProcess,CrawlerRunner methods to run the Spiders but i end up with the ReactorNotStartable Error all the time which i'm really confused on how to handle the reactor when the Spider runs on repeated basis like Assume i have the following @redapple Thanks for your reply and here are the files info scrapy.cfg settings.py --- N…	kgrvamsi	redapple
2176	2016-08-17 19:48:49	@podolskyi @redapple Thanks for your prompt responses and i regret the decision of running scrapy in a microservice model with Nameko framework and now needs to check how i can make my own microservice implementation with the thin Frameworks like Flask.	kgrvamsi	redapple
2176	2016-08-17 20:26:36	@kmike Thanks for the Info and does the code out there in those url works with the Scrapy 1.0.5 version or they are any version specific code out there?	kgrvamsi	kmike
2175	2016-08-12 04:33:55	Hey @ArturGaspar! What do you think about moving `data:` URIs parsing to w3lib and making it independent of scrapy Response / Request?	kmike	ArturGaspar
2175	2016-08-12 05:26:57	Agreed, that makes more sense, @kmike.	ArturGaspar	kmike
2168	2016-08-09 06:17:24	@ashkulz: it is good to have a readable commits history, thanks for taking time to do the rebase! Currently we are not too strict on rebase vs extra commits - sometimes we ask for a rebase when a commit history gets messy, but not always. Probably that's why it is not in contributing.rst - we haven't agreed on a policy, it is just a common sense now.	kmike	ashkulz
2168	2016-08-16 12:10:42	@kmike: sorry for the delay. Is there a necessity to keep `_safe_chars` and `_unquotepath`, as those are supposed to be internal interfaces for which [backwards compatibility may not apply](https://www.python.org/dev/peps/pep-0008/#public-and-internal-interfaces)?	ashkulz	kmike
2168	2016-08-16 12:40:43	@ashkulz , we sometimes break this guideline to be on the safe side with what users import. We may have to live with this for some time. Another thing to do (in another PR) could be to add a warning in the release notes that a later version may not expose `_safe_chars` and `_unquotepath`.	redapple	ashkulz
2168	2016-08-16 13:38:49	@redapple: any other feedback? I've already pushed a rebased commit which includes this change, unless you want me to include an entry in `docs/news.rst` in this PR itself.	ashkulz	redapple
2168	2016-08-16 14:57:50	@ashkulz , no other feedback. Looks good to me! Thanks again.	redapple	ashkulz
2168	2016-08-16 14:59:52	Thanks @ashkulz!	kmike	ashkulz
2167	2016-08-08 05:17:33	Hi @kmike , I'd like to record origin requests so that: - Make it possible to analyse request info, sometimes url is needed and sometimes referer is. - Make it possible to recrawl the page if needed. For this use case, `request_to_dict` comes to my mind. While I'm used to checking fields scraped by `scrapy check` command and found it failed in the function.	cockcrow	kmike
2166	2016-08-11 10:17:23	Thanks @ashkulz ! I made a few comments.	redapple	ashkulz
2166	2016-08-16 11:59:55	@redapple: I've used the syntax for referring to issues and have reworded the installation instructions so that the specific system packages are mentioned explicitly. Let me know if you have any further feedback.	ashkulz	redapple
2166	2016-08-16 12:43:23	LGTM. Thanks @ashkulz	redapple	ashkulz
2166	2016-09-20 09:20:08	@kmike , @dangra , @eliasdorneles , I've created https://github.com/scrapy/scrapy/pull/2267 with @ashkulz 's change to add installation guidelines (cf. https://github.com/scrapy/scrapy/pull/2166#r79451738). It's using a new branch on the scrapy repo, `deprecate-ubuntu-packages`, so that you can commit any changes directly.	redapple	ashkulz
2165	2016-08-04 18:44:42	Looks great, thank you very much @loreguerra !	eliasdorneles	loreguerra
2165	2016-08-04 18:59:03	@loreguerra btw, could you include the vector file too? Just in case we need to update it someday. =)	eliasdorneles	loreguerra
2165	2016-08-06 01:46:23	Awesome, thanks @loreguerra!	kmike	loreguerra
2162	2016-09-02 10:12:21	@redapple Why Scrapy does not decompress responses with `Content-Encoding: gzip`? I use `scrapy.downloadermiddlewares.httpcompression.HttpCompressionMiddleware` > This middleware allows compressed (gzip, deflate) traffic to be sent/received from web sites	tonal	redapple
2159	2017-02-02 16:37:24	@redapple @eliasdorneles this is all voodoo for me, feel free to merge :)	kmike	redapple
2159	2017-02-02 16:37:24	@redapple @eliasdorneles this is all voodoo for me, feel free to merge :)	kmike	eliasdorneles
2156	2016-08-02 17:03:42	Nice project, @ArturGaspar ! Yeah, that download handler looks useful, I think it would be valuable in Scrapy too. I don't quite follow all those tricky regexes, wouldn't it be clearer if they were spelled out?	eliasdorneles	ArturGaspar
2156	2016-08-11 08:56:53	Thanks @ArturGaspar! I second @eliasdorneles on this, I'd also like to see this in scrapy core. Waiting for the PR :)	redapple	ArturGaspar
2156	2016-08-11 08:56:53	Thanks @ArturGaspar! I second @eliasdorneles on this, I'd also like to see this in scrapy core. Waiting for the PR :)	redapple	eliasdorneles
2155	2016-08-11 08:49:36	@lucab0ni , @pawelmhm , as a side note, while at it, this telnet extension could be moved to scrapy-plugins. what do you think? cc @kmike , @dangra , @eliasdorneles	redapple	pawelmhm
2155	2016-08-11 13:03:46	@redapple would the idea be to remove the feature from Scrapy or would Scrapy depend on it? If the idea is to remove the feature from Scrapy, +1. If the idea is to make Scrapy depend on it, it would make only sense if the code can be made completely independent of Scrapy (to avoid a cyclic dependency case, where Scrapy depends on it and it depends on Scrapy), and I'm not sure that is possible.	eliasdorneles	redapple
2155	2016-08-18 06:59:14	@eliasdorneles it just worked fine. That fixed the problem.	lucab0ni	eliasdorneles
2155	2016-08-22 18:34:45	@redapple, @kmike, et al: What about moving telnet to scrapy-plugins anyway, and make it a "soft-hard" dependency? I'm still in favor of decoupling it. It could still be added as a requirement for installation, or in case it isn't available a big User Warning could be printed at startup. Something like "TELNET_ENABLED defaults to True, but scrapy-telnet could not be loaded. You will not be able t…	nyov	redapple
2155	2016-08-22 18:34:45	@redapple, @kmike, et al: What about moving telnet to scrapy-plugins anyway, and make it a "soft-hard" dependency? I'm still in favor of decoupling it. It could still be added as a requirement for installation, or in case it isn't available a big User Warning could be printed at startup. Something like "TELNET_ENABLED defaults to True, but scrapy-telnet could not be loaded. You will not be able t…	nyov	kmike
2154	2016-08-22 19:00:02	I am not sure this is a bug? Usually in HTML/XML, `<` can not occur unescaped, it should be `&laquo;` or entity-encoded, so perhaps the parser considers it an invalid start tag in the code and eats it. Maybe @redapple has some version or workaround of `lxml` to relax the parsing there? Perhaps there is some way to configure `lxml.html.HTMLParser` to handle such issues, or perhaps it's something w…	nyov	redapple
2154	2016-08-23 11:53:07	@mayouf, @nyov , I don't know what's different with my setup. I'm pasting console logs from a fresh Python 2.7 virtualenv creation, pip install of scrapy and scrapy shell session:	redapple	nyov
2154	2016-08-23 18:55:10	@redapple, the virtualenv version works as you posted it. So I would assume at this point that debian's libxml2 version is responsible.	nyov	redapple
2153	2016-08-01 00:33:46	Looks good, thanks @Digenis !	eliasdorneles	Digenis
2152	2016-07-29 17:32:56	@eliasdorneles , thanks, it's a good start :) Let's see how it goes for master branch after 1.2 release.	redapple	eliasdorneles
2149	2017-01-13 14:34:03	@redapple I apologize for the confusion, this was entirely our fault. What happened was that we're running scrapyd via supervisord and we had logging enable via supervisord that I was not aware of.	dan-blanchard	redapple
2148	2016-09-15 10:46:59	@sbarratt , as @Digenis points out, the docs do mention "to" and "cc" should be lists. I've opened https://github.com/scrapy/scrapy/issues/2244 to improve the docs.	redapple	Digenis
2146	2016-07-27 01:21:59	@eLRuLL this usage of `text` argument was never intended AFAIK. You can pass url in `base_url` argument: scrapy.Selector wraps [parsel.Selector](https://github.com/scrapy/parsel/blob/2060660dd3f331e410b740bc55a3879eaf984eef/parsel/selector.py#L141) to 1) provide backwards compatibility and 2) an ability to pass response instead of text.	kmike	eLRuLL
2146	2016-07-29 14:46:11	@eLRuLL, use `response.replace(body=...`. I can only think of 3 reasons one would use separate selectors for different segments: The document size is impacting performance and you can more efficiently parse only a fragment. You want to modify parts of the document. Most of the mark-up is broken but the interesting segments can be parsed. Does yours fall into one of them? @kmike's concern is valid…	Digenis	eLRuLL
2146	2016-07-29 14:46:11	@eLRuLL, use `response.replace(body=...`. I can only think of 3 reasons one would use separate selectors for different segments: The document size is impacting performance and you can more efficiently parse only a fragment. You want to modify parts of the document. Most of the mark-up is broken but the interesting segments can be parsed. Does yours fall into one of them? @kmike's concern is valid…	Digenis	kmike
2146	2016-07-29 16:30:37	@Digenis your patch looks fine.	kmike	Digenis
2146	2016-08-01 01:29:40	Fixed by #2153 - thanks @Digenis!	kmike	Digenis
2146	2016-08-03 14:26:41	thanks @Digenis , yeah mine was the first: > The document size is impacting performance and you can more efficiently parse only a fragment. I haven't tried it but I think using separate responses could do it	eLRuLL	Digenis
2145	2016-07-26 15:47:29	I just tried it, @kmike. The error persists. From what I examined, I guess it stems from `HttpCompressionMiddleware` trying to decode a response with no body. The decoding itself goes fine, but there's something in the logic for guessing the response type that breaks. I added a `if response.status == 303: return response` in there and it worked...	barraponto	kmike
2144	2016-07-29 07:51:39	hey @darshanime, I used to be (and mostly still am) a big PEP8 nitpicker, but I really enjoyed this talk by Raymond Hettinger: https://www.youtube.com/watch?v=wf-BqAjZb8M. Style guides are meant to increase code readability and not maintenance overhead. In particular, there is a reason that we explicitly allow lines to be longer than 79 characters. For the other points, I think they are "fix-wort…	jdemaeyer	darshanime
2140	2016-08-01 14:29:27	@jesuslosada , I agree that `IMAGES_EXPIRES` should be `90`, and if it's not, the tests are missing one case. But I admit I'm having a hard time re-reading https://github.com/scrapy/scrapy/pull/1989 and especially https://github.com/scrapy/scrapy/pull/1989/files#diff-0441c35e69fd9bb28942a9b2c47dc565R43 where not only `IMAGES_EXPIRES` but `MIN_WIDTH`, `MIN_HEIGHT` and others set to `0` Maybe @pawe…	redapple	jesuslosada
2140	2016-08-01 15:59:06	Thanks for the feedback @pawelmhm !	redapple	pawelmhm
2138	2016-07-26 10:50:36	Thanks a bunch @jesuslosada !	redapple	jesuslosada
2136	2016-07-21 15:18:04	@redapple Thank you for the very prompt reply. `pip install scrapy scrapyd` works fine indeed. I just had the impression from the document (http://scrapyd.readthedocs.io/en/stable/install.html#installing-scrapyd-in-ubuntu) that the official repo is better suited for deployment on a server than `pip`. I did not know the repo was left dead. Should I close this issue?	hieu-n	redapple
2131	2016-07-19 00:06:23	@redapple I do post the question to the [ In scrapy-users mailing list ](https://groups.google.com/forum/#!topic/scrapy-users/ZQv8aa6diZc) and [Stackoverflow](http://stackoverflow.com/questions/38432786/scrapy-a-weird-bug-code-that-cant-call-pipeline) Maybe it is a hard question, nobody can answer.	fusae	redapple
2126	2016-07-15 14:39:44	@redapple Thank you for your suggestion, I just recheck and apparently my mistake when implement the parse.	hugo53	redapple
2124	2017-03-02 11:54:49	@elacuesta , it looks like I missed your notification. I'm not familiar with cookies middleware so I need to read your debugging very carefully.	redapple	elacuesta
2120	2016-07-12 20:05:45	Thanks @kas ! :)	eliasdorneles	kas
2116	2016-07-20 09:50:19	@redapple I think I found it. I'm calling a LUA script as follows: request = SplashRequest(url, callback=self.parser_somename, endpoint='execute',args={'lua_source': SPLASH_SCRIPT}) and the lua script: function main(splash) splash.resource_timeout = 200.0 assert(splash:go(splash.args.url)) splash:wait(15) splash:runjs('SOMEJAVASCRIPT') splash:wait(1) return splash:html() end @redapple could it be…	yssvic	redapple
2116	2016-07-26 06:51:02	@redapple @kmike Hello, I fixed it by grabbing the url data from item['debugsplash'] = response.meta['splash']['args']['url'] This was 100% always the correct url. I haven't figured it out why response.url is giving me the wrong one sometimes because I also have this problem with scrapers who don't use scrapy-splash and are just scraping pure html without any splash or lua scripting. Thanks for t…	yssvic	redapple
2116	2016-07-26 06:51:02	@redapple @kmike Hello, I fixed it by grabbing the url data from item['debugsplash'] = response.meta['splash']['args']['url'] This was 100% always the correct url. I haven't figured it out why response.url is giving me the wrong one sometimes because I also have this problem with scrapers who don't use scrapy-splash and are just scraping pure html without any splash or lua scripting. Thanks for t…	yssvic	kmike
2116	2016-07-26 07:02:43	@kmike It's on my list to do to allocate time to see what's exactly going on. I need to finish some spiders that needs to go in production first :-) Thanks for your help kmike, I've read so much posts from you over the years and that helped me a lot. Cheers	yssvic	kmike
2105	2016-07-09 07:30:22	thanks Sir @redapple it worked .... how to install it for Python2	euler16	redapple
2095	2016-07-06 13:41:04	+1 @kmike , I've also forced `pytest-cov<2.3` locally and got rid of `Coverage.py warning: No data was collected.` message I was seeing	redapple	kmike
2095	2016-07-06 14:07:11	@redapple can we merge it?	kmike	redapple
2091	2016-07-05 20:40:57	@eLRuLL , I suspect this is related to https://github.com/scrapy/scrapy/issues/2088, right?	redapple	eLRuLL
2089	2016-07-06 06:45:50	@redapple Sure, i have :) Simplest sample is to define `FEED_URI` with some setting (let's say `undefined_property`) and not define it within spider itself. For instance, `FEED_URU = s3://%(undefined_bucket)s/file.json`. In case spider (or `FEED_URI_PARAMS` setting) lacks such settings _all_ signal handlers would fail at runtime. Proper (in my opinion) implementation is to check it during init an…	rampage644	redapple
2085	2016-07-05 16:50:13	@nyov , @wearpants, I agree with you here, i.e. enable SSL by default and have a new setting to turn it off for those wanting this (and wanting a backward compatible setup). We've done something similar with ACL policy for 1.1, writing this in the [release notes](http://doc.scrapy.org/en/latest/news.html): > When uploading files or images to S3 (with FilesPipeline or ImagesPipeline), the default …	redapple	nyov
2085	2016-09-15 11:13:21	@maksimbormot , can you implement @kmike 's suggestion of having `AWS_SECURE_CONNECTION` as a setting instead?	redapple	kmike
2085	2016-10-28 12:03:22	@redapple lets give someone a chance to do it lol	maksimbormot	redapple
2085	2016-10-28 20:14:37	@redapple I’m up for it and will make the change needed.	korsunowk	redapple
2082	2016-08-09 06:46:44	Hey @foromer4, It looks better. I think docs are still needed: this feature should be mentioned here: https://github.com/scrapy/scrapy/blob/master/docs/topics/request-response.rst	kmike	foromer4
2082	2017-02-15 22:45:50	Looks good 👍 @foromer4 could you please sqash the commits?	kmike	foromer4
2082	2017-02-16 10:42:05	@foromer4 something went wrong - there is a lot of unrelated commits in this PR. Could you please rebase it on master?	kmike	foromer4
2082	2017-02-20 14:42:59	@redapple let's try it :)	kmike	redapple
2082	2017-02-20 14:43:20	Thanks @foromer4 for the persistence!	kmike	foromer4
2078	2016-06-28 08:26:06	@redapple sry for my mistake.	woshichuanqilz	redapple
2077	2016-06-24 12:00:13	@lopuhin, I'm using 100 `CONCURRENT_REQUESTS` setting and able to get 1200 rpm with 1 unit. On startup `top` shows 60M rss size, in 30 minutes it grows up to 300M	rampage644	lopuhin
2077	2016-06-24 12:02:59	@lopuhin It will continue to grow until it gets killed :)	rampage644	lopuhin
2077	2016-06-25 05:20:38	@kmike Thanks for digging in! This is the exact version of spider i'm using (forgot to prune it back after some changes). I've measured `Dupefilter` object memory usage and it was ~250 MB per 2M links. My understanding is that it has impact on memory usage but it's not a major one (at least) In my experiments I'm seeing `len(engine.slot.scheduler.dqs) == 0` and `len(engine.slot.scheduler.mqs) == …	rampage644	kmike
2077	2016-06-27 12:46:28	@lopuhin @kmike 200k urls is my error - i've removed initial seed file for 2M links. Spider uses 200k seed file. That's why you're all seeing 172-180k links. I have another idea in my mind: could it be possible stacktraces are stored somewhere? There are lot's of errors due to bad links: dns resolution, timeouts, etc.	rampage644	lopuhin
2077	2016-06-27 12:46:28	@lopuhin @kmike 200k urls is my error - i've removed initial seed file for 2M links. Spider uses 200k seed file. That's why you're all seeing 172-180k links. I have another idea in my mind: could it be possible stacktraces are stored somewhere? There are lot's of errors due to bad links: dns resolution, timeouts, etc.	rampage644	kmike
2077	2016-06-30 09:24:48	I've done some more experiments t pin down what is causing a leak: 1. First I removed all links that caused error messages in log (because of downloader errors). Good news are that memory footprint was reduced from 440MB to 300MB at peak (according to stats). Bad news are it's still there. (Error entries in log count reduced from 20k to 2k). 2. Second. Long in the past i noticed that sometimes `R…	rampage644	kmike
2077	2016-06-30 09:59:50	@lopuhin: What info do you want to get about requests? I', getting request object itself with `live_refs[scrapy.http.request.Request]` as well as creation time.	rampage644	lopuhin
2073	2016-06-27 13:44:02	Thanks @vinayan3 . @rgtk , are you ok with closing this issue?	redapple	rgtk
2070	2016-06-22 12:52:56	@redapple Thanks for the response! Here's what I'm seeing:	kiral26	redapple
2069	2016-06-21 14:35:37	@redapple do you know why are tests failng in Python 3.5?	kmike	redapple
2069	2016-06-21 14:50:38	@kmike , hm, I don't know, the tests pass for me locally. Maybe something to do with that "no-such-domain.nosuch:443" sent as response body	redapple	kmike
2069	2016-06-21 15:27:34	@kmike , test is passing but we should really strengthen these proxy tests	redapple	kmike
2067	2016-07-04 22:06:43	@nyov so do you propose to remove .gz, .bz2, .xz, but add tar.(gz|bz2|xz) ?	anatolykazantsev	nyov
2063	2016-06-20 11:25:24	Thanks @DharmeshPandav for reminding us of this issue. It's the same problem as @juraseg commented on in https://github.com/scrapy/scrapy/issues/951#issuecomment-180249747 For http://www.amazon.fr/sitemaps.f3053414d236e84.SitemapIndex_0.xml.gz for example you get from the web server, with `HttpCompressionMiddleware` decompressing the response based on Content-Encoding being "gzip". When reading I…	redapple	DharmeshPandav
2060	2016-06-17 10:11:49	thanks @pawelmhm , yes, I think we need to update installation guide and also update [the FAQ entry](http://doc.scrapy.org/en/latest/faq.html#what-python-versions-does-scrapy-support) on Python 3. we never know on which page users land from a Google search	redapple	pawelmhm
2060	2016-06-20 09:14:26	Thanks @pawelmhm , added a few comments.	redapple	pawelmhm
2060	2016-07-05 09:17:44	Thanks @pawelmhm !	redapple	pawelmhm
2059	2016-06-17 06:57:14	Hi, @kmike . As you can see from your link it states > Don’t use the python-scrapy package provided by Ubuntu, they are typically too old and slow to catch up with latest Scrapy. And from same link I used link in initial post http://doc.scrapy.org/en/master/topics/ubuntu.html#topics-ubuntu > Instead, use the official Ubuntu Packages, which already solve all dependencies for you and are continuous…	pavelmorozov	kmike
2059	2016-06-19 04:10:01	@redapple Thanks for your help. Though cannot check fast. My time limit for this task ended, but I think will give it a try next month. I work with scrapers often, and looking for frameworks for faster development. Scrapy probably something interesting, as I read basic concept.	pavelmorozov	redapple
2059	2016-06-28 13:42:00	@redapple , sorry for the late responding. I could fix it by fully unninstaling the package and installing it again. Thanks !	Draidel	redapple
2058	2016-07-22 12:19:11	hi @dalleng , have you have time to check @kmike 's comment?	redapple	dalleng
2058	2016-07-22 12:19:11	hi @dalleng , have you have time to check @kmike 's comment?	redapple	kmike
2058	2016-07-22 14:37:23	@redapple Yes, just haven't had much spare time recently. @kmike On a more general sense there's no way to serialize to JSON and get a set back when deserializing, so that's probably why this feature is not already in the json module. I added this PR because using a set to eliminate duplicates is a common python pattern and thinking of items export as the intended use case.	dalleng	redapple
2058	2016-07-22 14:37:23	@redapple Yes, just haven't had much spare time recently. @kmike On a more general sense there's no way to serialize to JSON and get a set back when deserializing, so that's probably why this feature is not already in the json module. I added this PR because using a set to eliminate duplicates is a common python pattern and thinking of items export as the intended use case.	dalleng	kmike
2058	2016-08-12 16:29:23	Thanks @dalleng!	kmike	dalleng
2052	2016-07-05 13:42:42	@stummjr looks good! Can you update the docs? Will be ready to merge after that. :)	eliasdorneles	stummjr
2052	2016-07-06 21:01:28	Thanks @stummjr !	eliasdorneles	stummjr
2051	2016-09-19 09:15:42	@redapple ok,thanks In fact , my code is the definition of download middleware, when httpcode=403 , the router automatically reconnect short net [mycode](https://github.com/kimg1234/zhihuCollec/blob/master/zhihu/middlewares.py)	kimg1234	redapple
2050	2016-06-14 12:21:01	@redapple Alright, I'll look into it. Good catch on the gzipppp	Tethik	redapple
2050	2016-06-14 14:01:21	Looks good to me. Thanks @Tethik!	redapple	Tethik
2049	2016-07-08 11:51:49	Fixed in #2050! @Tethik @robsonpeixoto @redapple thanks fellows!	eliasdorneles	Tethik
2048	2016-06-14 17:45:19	Looks good, thanks @redapple!	kmike	redapple
2046	2016-06-09 17:47:32	@kmike yeah, that's a great tool, but I'm talking about spider's level. or cookiecutter can be used in this direction too?	DrJackilD	kmike
2046	2016-06-09 18:24:17	@kmike Ok, I'll make PR with some explanation about .tmpl files and necessary arguments, which need to be in templates. Thanks for the discussion :)	DrJackilD	kmike
2044	2016-06-09 10:24:04	@kmike, thanks for more information. I personally don't like the idea implementing `from_crawler` factory for all classes but most people seem to be OK with it. However, I'd like to get this done. :) PR you mentioned wasn't merged and discussion has stopped. Is it possible to get this merged if I switch to `from_crawler` methods and not regular ctors?	rampage644	kmike
2036	2016-06-07 10:11:50	@lopuhin: yes, you're right. Will update description soon.	rampage644	lopuhin
2034	2016-06-07 14:20:13	@dracony , thanks for this. how will people use this? use their own JSON exporter subclass? if yes, how about introducing a setting for this? it could be simpler. Also, [@mgachhui was suggesting](https://github.com/scrapy/scrapy/issues/1965#issuecomment-218077754) having an encoding parameter, not only default UTF-8 (and applying this to XML exports too)	redapple	dracony
2034	2016-06-08 15:32:43	@redapple Yay, I made it work. Like it more now?	dracony	redapple
2034	2016-06-15 09:58:57	@redapple True, it seems I overcomplicated it a bit when I was trying to make the test pass. I removed those lines and the tests still pass 👍	dracony	redapple
2034	2016-06-20 17:06:50	@redapple @robsonpeixoto Ping =) Can this get merged now?	dracony	redapple
2034	2016-07-04 17:57:31	Hey @dracony -- sorry for the delay in reviewing, I've made some comments above. The main thing not clear to me are the changes in the CSV exporter -- is line buffering really needed? It would be better to have it in a second PR (less decisions to be done to merge this one :) ), it might deserve its own setting, since flushing at every line can be slower.	eliasdorneles	dracony
2034	2016-07-05 08:57:27	@eliasdorneles The change https://github.com/scrapy/scrapy/pull/2034#discussion-diff-69482186L203 was indeed irrelevant and changes nothing. It was a sideeffect with me fighting with the CSV writer. I gave it one more try and made the CSV writer work without changing encoding line by line (although in my defence I got that approach from the csv manual page) As for the `line_buffering` being on it…	dracony	eliasdorneles
2034	2016-07-06 20:23:29	@dracony Using `TextIOWrapper` is totally fine, the current PY3 code is already using it. I still think it's weird why `line_buffering` is being required for PY3, it looks like we'll have different behavior in PY2. Which test failed? Please see my other comment about passing `ensure_ascii` parameter -- it's best to use the `kwargs.setdefault` approach to maintain compatibility with subclasses. As…	eliasdorneles	dracony
2034	2016-07-11 14:48:39	@eliasdorneles I changed the ensure_ascii to kwargs as you suggested. Also I found a solution for why `line_buffering` `False` was failing tests. The solution was to also enable `write_through`, otherwise the buffer was not flushed to disk	dracony	eliasdorneles
2034	2016-07-11 15:03:38	@dracony hey, thanks for digging! :+1: Hm, that kinda makes me suspicious of the tests, like they may be trying to read without having guarantee the file is flushed. I don't think we should need to be forcing flush (we don't seem to need it for the PY 2 code)... I'll have a look to confirm, thank you!	eliasdorneles	dracony
2034	2016-07-11 15:06:40	@eliasdorneles It's not the file that is nt being flushed, it's that TextIOBuffer	dracony	eliasdorneles
2034	2016-07-11 15:24:09	Yup, you're right. :) Alright, this looks good now! Thank you, @dracony !	eliasdorneles	dracony
2034	2016-07-11 15:28:06	Yay =) On Mon, Jul 11, 2016 at 5:24 PM, Elias Dorneles notifications@github.com wrote: > Yup, you're right. :) > Alright, this looks good now! > Thank you, @dracony https://github.com/dracony ! > > — > You are receiving this because you were mentioned. > Reply to this email directly, view it on GitHub > https://github.com/scrapy/scrapy/pull/2034#issuecomment-231768335, or mute > the thread > http…	dracony	dracony
2034	2016-07-12 15:02:31	@dracony , thanks a lot! It took a while to review it properly, sorry about that.	redapple	dracony
2033	2016-06-06 14:29:30	@kmike , ok, do you agree it should be mentioned in the docs?	redapple	kmike
2032	2016-09-19 08:52:53	Thanks for your help @matt-oconnell! We've rewritten the tutorial to use http://toscrape.com website instead of DMOZ in order to prevent it from breaking again in future. Sorry for the broken tutorial; this must have caused hours of wasted time :(	kmike	matt-oconnell
2031	2016-06-13 17:01:31	Looks good to me. @matt-oconnell Could you make this PR to master branch instead?	eliasdorneles	matt-oconnell
2030	2016-06-08 17:46:22	Hey @rootAvish, thanks for the WIP. You need to replace your imports to use either the full path or a relative one (`from dispatch import Signal` -> `from scrapy.dispatch import Signal` or `from .dispatch import Signal`, and a few others in the `dispatch` subpackage, preferably the absolute path version), you can easily see what I mean when you open a Python interpreter in the repositories base d…	jdemaeyer	rootAvish
2030	2016-08-08 15:15:45	Hey @rootAvish :) I've added my usual nitpicks here and there but I am quite happy with how this PR looks. Great work! It would be cool if you could squash the commits into a couple of "meaningful" ones (tip: make a tag or write down the current commit hash before calling `rebase`, it's an easy way out if you accidentally enter rebase hell ;)). Then when we have settled the remaining smaller issu…	jdemaeyer	rootAvish
2030	2016-08-15 08:10:44	Hey @jdemaeyer , thanks for the code review. In accordance with the email I sent you, the patched receiver sending was abysmally slow when compared to the current API, and in the spirit of always coming up with overly complicated solutions, this too was due to over engineering on my part. I introduced a large amount of method call overhead as well, which was taking a lot of time too. I reworked t…	rootAvish	jdemaeyer
2030	2016-08-19 18:53:17	@jdemaeyer thanks for responding on such short notice, always appreciate your insights. > there's still three that are open from earlier commits. (Btw these are never commands or anything, feel free to answer with why you disagree.) Sorry for missing out on those, I don't disagree, I thought you wanted to deliberate further on deprecating `utils.signal` further so I didn't move on it at the time,…	rootAvish	jdemaeyer
2030	2016-09-07 06:06:30	Hey @jdemaeyer , did you guys change the openSSL version or something? I don't think that break with Python 3.3 has anything to do with the code. Also, please review the docs when you get a chance. I hope the commits are as desired now.	rootAvish	jdemaeyer
2030	2016-09-13 14:26:30	Hi @rootAvish , we did not change anything explicitly, but newer packages were used: If I compare python packages from the [last PASSING Travis build](https://travis-ci.org/scrapy/scrapy/jobs/154405979) and [this FAILING one](https://travis-ci.org/scrapy/scrapy/jobs/157872588), this is what you get:	redapple	rootAvish
2030	2016-09-13 15:16:25	hey @rootAvish , I don't know why, but a new PR of mine with _only_ your commits, rebased on current "master" branch, built fine, including on Python 3.3 https://github.com/scrapy/scrapy/issues/2235 https://travis-ci.org/scrapy/scrapy/builds/159620850	redapple	rootAvish
2030	2016-09-13 16:21:06	@redapple I'm unable to make out what the problem is at first glance, but using your build I'm sure I can figure that part out. I'll report back as soon I have something. Thanks for the pointers.	rootAvish	redapple
2030	2016-09-24 15:03:28	Hey @redapple , sorry for not replying all this time but just wanted to give you an update. I haven't been able to solve this issue yet since the only place I was able to even reproduce the problem was on a Ubuntu 14.04 installation and on there it seems like this is an error with OpenSSL itself (scrapy-master breaks too).	rootAvish	redapple
2030	2016-10-26 13:12:15	@rootAvish , sorry for the late feedback. I just tried again submitting a master-branch-rebased version of your commits, and it built ok: https://github.com/scrapy/scrapy/pull/2361 Not sure what issue Travis is having to be honest. But perhaps you can try doing the same thing: open a new PR, on top of master-branch, and continue/finish-up the work there (if there's anything missing)	redapple	rootAvish
2030	2016-11-30 05:13:28	@redapple Right, I'm anyway out of ideas on what else I can try here.	rootAvish	redapple
2030	2016-12-29 12:37:09	@redapple, whatever issue Travis was having seems to be fixed now, waiting for @kmike 's comments on the usage of the weakrefmethod package, all the other stuff is taken care of. Sorry for the delay, was in a crunch at work.	rootAvish	redapple
2024	2016-10-20 01:45:06	@eliasdorneles I found no references to [sample projects](https://github.com/scrapinghub/sample-projects/tree/master/quotes_crawler) in docs. Is there any? It should!	djunzu	eliasdorneles
2024	2016-10-22 05:53:02	Those sample are more about Scrapinghub stack... in which way? For me they are good examples on how to use Scrapy in different ways! @eliasdorneles , maybe #2350 would answer your previous question.	djunzu	eliasdorneles
2024	2016-10-24 17:09:39	@eliasdorneles @djunzu [the repository as a whole](https://github.com/scrapinghub/sample-projects) has some examples that are specific to Scrapinghub platform. The [quotes-crawler](https://github.com/scrapinghub/sample-projects/tree/master/quotes_crawler), though, is not and I agree that it has good examples that could be useful for users in general. So, we could add a pointer to that specific fo…	stummjr	djunzu
2024	2016-10-24 17:09:39	@eliasdorneles @djunzu [the repository as a whole](https://github.com/scrapinghub/sample-projects) has some examples that are specific to Scrapinghub platform. The [quotes-crawler](https://github.com/scrapinghub/sample-projects/tree/master/quotes_crawler), though, is not and I agree that it has good examples that could be useful for users in general. So, we could add a pointer to that specific fo…	stummjr	eliasdorneles
2023	2016-07-11 14:44:44	hi @carlosp420 , sorry for the very late review. I left some comments in-line.	redapple	carlosp420
2023	2016-08-16 12:49:15	LGTM, thanks @carlosp420 ! what do you think @kmike , @eliasdorneles , @stummjr ?	redapple	carlosp420
2023	2016-08-16 12:49:15	LGTM, thanks @carlosp420 ! what do you think @kmike , @eliasdorneles , @stummjr ?	redapple	kmike
2023	2016-09-19 08:49:38	Thanks @carlosp420! Your changes were good 👍, but we've rewritten the tutorial to use http://toscrape.com instead of dmoz (#2236), in order to prevent it from breaking again in future.	kmike	carlosp420
2020	2016-06-06 14:22:29	@Karla-Isabel-Sandoval , it's really hard to help you without the context nor the spider code. As @djunzu suggest, you'll find more help for these "why is my spider not working?" questions on the [mailing list](https://groups.google.com/forum/#!forum/scrapy-users) or [stackoverflow](https://stackoverflow.com/questions/tagged/scrapy). Please note that GitHub issues should be [complete, reproducibl…	redapple	djunzu
2015	2016-06-06 14:11:35	Thanks @lopuhin	redapple	lopuhin
2014	2016-05-27 10:12:48	Hey @starrify, I think the reason is that you're using Scrapy 1.0.x; it was a known limitation of robots.txt middleware - see Scrapy 1.0 [docs](http://doc.scrapy.org/en/1.0/topics/downloader-middleware.html#module-scrapy.downloadermiddlewares.robotstxt). The issue is fixed in Scrapy 1.1 by https://github.com/scrapy/scrapy/pull/1473, so there is no warning in 1.1 [docs](http://doc.scrapy.org/en/1.…	kmike	starrify
2014	2016-05-27 10:19:31	:+1: Thanks @kmike! :D	starrify	kmike
2008	2016-06-06 14:14:42	Thanks @foromer4	redapple	foromer4
2007	2016-06-06 14:05:16	@pawelmhm , thanks for opening the discussion. I'm really not familiar with websockets so what I say below is surely missing a lot of important stuff. I believe the notion of callbacks and errbacks does fit websockets well, including server push. whether it'd still be `Response` or something else that are passed to spider methods needs careful design obviously. WebSockets being low-level, I'm not…	redapple	pawelmhm
2007	2016-06-06 15:51:53	@pawelmhm @redapple Thank you for your work. Successfully subscribing to a websocket server and getting data pushed from it is a much better way to scrape data than getting the whole page every time, for us, scrapers, and for the site owners because of the selective variable data that's been send via the websocket without the whole html/static shebang. What really would be cool, and what the whol…	yssoe	pawelmhm
2007	2016-06-06 15:51:53	@pawelmhm @redapple Thank you for your work. Successfully subscribing to a websocket server and getting data pushed from it is a much better way to scrape data than getting the whole page every time, for us, scrapers, and for the site owners because of the selective variable data that's been send via the websocket without the whole html/static shebang. What really would be cool, and what the whol…	yssoe	redapple
2005	2016-05-24 13:51:48	Hello, @feliperuhland. I like the feature idea, it will be nice to be able to do `scrapy startproject myproj .` inside a directory. The build is failing for Python 3, can you have a look?	eliasdorneles	feliperuhland
2005	2016-05-24 13:54:22	Thanks, @eliasdorneles . I am working on it.	feliperuhland	eliasdorneles
2005	2016-05-24 15:34:11	@eliasdorneles you're right. I will fix this.	feliperuhland	eliasdorneles
2005	2016-05-24 17:00:25	Looks great, thanks @feliperuhland !	eliasdorneles	feliperuhland
2005	2016-07-19 03:23:23	@eliasdorneles I done what you suggested and I think it's good. Can you read the docstring to see if it's good enough? Thanks again!	feliperuhland	eliasdorneles
2005	2016-07-19 10:13:01	Yup, looks great now. Thank you, @feliperuhland ! @redapple this looks ready. How do you feel about merging it for 1.2?	eliasdorneles	feliperuhland
2005	2016-07-19 10:31:19	Thanks @feliperuhland !	redapple	feliperuhland
2003	2016-05-21 09:19:40	@redapple do you know if restarting Travis job will help? We should have a tarball on pypi.	kmike	redapple
2003	2016-05-21 09:31:21	@kmike , I did try rebuild on Travis. Got an error on the wheel upload (already there) so src upload did not happen https://s3.amazonaws.com/archive.travis-ci.org/jobs/129470985/log.txt	redapple	kmike
2003	2016-05-21 15:15:28	@kmike, @daniel, can one of you do it? I don't have permission on pypi for scrapy (+ I'm away for 2 weeks) Le 21 mai 2016 15:53, "Robson Roberto Souza Peixoto" < notifications@github.com> a écrit : > Why not upload manually the tarball? > > — > You are receiving this because you were mentioned. > Reply to this email directly or view it on GitHub > https://github.com/scrapy/scrapy/issues/2003#issu…	redapple	kmike
2003	2016-05-23 10:35:43	Works for me, thanks @robsonpeixoto for the report and @dangra for the fix!	kmike	dangra
2002	2016-05-20 12:44:55	Thanks @kmike. I'll study more about WARC and scrapy Response. Thanks the the tip about warcprox.	robsonpeixoto	kmike
2001	2016-06-06 14:37:14	@matveinazaruk thanks for this, could you add a test for this change?	redapple	matveinazaruk
2001	2016-06-13 20:36:51	@redapple Thanks for remark. Done! Also, As I've investigated it was setting simple `Response` in case of all types of request and all expected types of bodies. Now it fixed for http 1.1. Can you check please?	matveinazaruk	redapple
2001	2016-06-14 13:51:37	Looks good to me. Thanks @matveinazaruk	redapple	matveinazaruk
2000	2016-06-06 14:36:42	@matveinazaruk , do you have a reproducible example for this behavior?	redapple	matveinazaruk
2000	2016-07-13 15:53:11	Fixed in https://github.com/scrapy/scrapy/issues/2001 Thanks again @matveinazaruk !	redapple	matveinazaruk
1998	2016-12-22 17:38:05	@rolando `twisted-win` has been removed from pypi because it is no longer required. scrapy now works by default with `pip install scrapy` because the `twisted` package has been updated.	xoviat	rolando
1997	2016-05-19 11:45:21	@kmike - ah, ok. I'm working on an inherited codebase that doesn't use the `LinkExtractors` directly, so this was obviously just a misunderstanding of the API/using something non-public. I'll close this issue - agree with backwards incompatible change reasons.	knaveofdiamonds	kmike
1992	2016-11-21 07:20:16	@elacuesta yeah, I agree that using value set in `cookies` argument makes more sense in this case.	kmike	elacuesta
1991	2016-05-18 16:22:25	Hi, thank you the feedback :) @rolando for both duplicate requests and non-200, I think that they should be dispatched in the `exception` message, because they are caught in the spider runtime and it was not expected by the spider. @kmike I'll talk with my mentors about it. But talking about implementation, it's not too dependent on scrapy source code, so I think that if necessary, I can implemen…	aron-bordin	rolando
1991	2016-05-18 16:22:25	Hi, thank you the feedback :) @rolando for both duplicate requests and non-200, I think that they should be dispatched in the `exception` message, because they are caught in the spider runtime and it was not expected by the spider. @kmike I'll talk with my mentors about it. But talking about implementation, it's not too dependent on scrapy source code, so I think that if necessary, I can implemen…	aron-bordin	kmike
1991	2016-05-18 16:43:36	@kmike I agree with starting a new repository on scrapy-plugins	eLRuLL	kmike
1989	2016-05-17 10:11:32	About this PR, I believe it's the best that can be done to handle both the ease-of-use of settings and also legacy customization using class attributes, even if it could be confusing that settings take precedence over class attributes (note/warning needed in docs at the very least). Maybe we should promote the use of settings and show with code example how to customize the values at init. About h…	redapple	eliasdorneles
1989	2016-05-17 11:02:41	ok so I'll add tests for overriding class attributes with settings (as @eliasdorneles suggests) and also perhaps test for keeping uppercase attributes if there's pipeline inheriting from base image pipeline. In docs I'll add following things: - warning that values from settings will override class attributes - code sample showing how to take values from settings in init	pawelmhm	eliasdorneles
1989	2016-05-30 14:51:26	@djunzu > docs could explain how to write a custom init for custom ImagesPipelines. But, as a developer, I think it would expose a layer of complexity that the end user doesn't need to know about. I also think that adding this layer of complexity in docs may NOT be necessary. It will require long code sample that will be used by 1-2 % of users. So that would suggest current PR is good as it is (o…	pawelmhm	djunzu
1989	2016-05-30 14:51:26	@djunzu > docs could explain how to write a custom init for custom ImagesPipelines. But, as a developer, I think it would expose a layer of complexity that the end user doesn't need to know about. I also think that adding this layer of complexity in docs may NOT be necessary. It will require long code sample that will be used by 1-2 % of users. So that would suggest current PR is good as it is (o…	pawelmhm	redapple
1989	2016-05-30 14:51:26	@djunzu > docs could explain how to write a custom init for custom ImagesPipelines. But, as a developer, I think it would expose a layer of complexity that the end user doesn't need to know about. I also think that adding this layer of complexity in docs may NOT be necessary. It will require long code sample that will be used by 1-2 % of users. So that would suggest current PR is good as it is (o…	pawelmhm	eliasdorneles
1989	2016-05-31 20:56:30	@pawelmhm > It's actually not that complicated so I think most users should manage. Here I must ask: how much most users know or should know about Scrapy? Imagine you know absolutely nothing about Scrapy, you just started. How you would know it is possible to use a class attribute in the init? Two options: docs or dig into the code. We have agreed it should not go in the docs. Thinking as a end u…	djunzu	pawelmhm
1989	2016-06-10 11:09:40	@redapple @eliasdorneles @djunzu updated a62d4b081c8eef1e54c6f7399e7a	pawelmhm	djunzu
1989	2016-06-10 11:09:40	@redapple @eliasdorneles @djunzu updated a62d4b081c8eef1e54c6f7399e7a	pawelmhm	redapple
1989	2016-06-10 11:09:40	@redapple @eliasdorneles @djunzu updated a62d4b081c8eef1e54c6f7399e7a	pawelmhm	eliasdorneles
1989	2016-06-10 15:10:30	@pawelmhm In `default_settings.py`, there are still three values for FilesPipeline that will override the respective class attributes. I think FilesPipeline should also get its `key_for_pipe` and some tests. And I think you can add one more test asserting a custom Files/ImagesPipeline inherit custom settings from parent. (So, if someone's code relies on this behavior, future updates will not brea…	djunzu	pawelmhm
1989	2016-06-15 13:53:39	hey @djunzu @redapple @eliasdorneles I updated PR. Majority of new changes is just adding more tests and unifying existing tests. Aside from that I added option to set custom settings for files pipeline (previously it was just images pipeline) and properly fixed uppercase attributes for file pipeline.	pawelmhm	djunzu
1989	2016-06-15 13:53:39	hey @djunzu @redapple @eliasdorneles I updated PR. Majority of new changes is just adding more tests and unifying existing tests. Aside from that I added option to set custom settings for files pipeline (previously it was just images pipeline) and properly fixed uppercase attributes for file pipeline.	pawelmhm	redapple
1989	2016-06-15 13:53:39	hey @djunzu @redapple @eliasdorneles I updated PR. Majority of new changes is just adding more tests and unifying existing tests. Aside from that I added option to set custom settings for files pipeline (previously it was just images pipeline) and properly fixed uppercase attributes for file pipeline.	pawelmhm	eliasdorneles
1989	2016-06-29 21:05:59	so at this point it is probably ready. Are there any other comments or feedback I should include @redapple	pawelmhm	redapple
1989	2016-07-08 10:57:13	@kmike , @eliasdorneles , are you ok with merging this? (and backporting to 1.1 of course)	redapple	eliasdorneles
1989	2016-07-12 15:46:46	LGTM! Thanks again @pawelmhm	redapple	pawelmhm
1986	2016-05-12 23:50:33	@pawelmhm can you check again please? :)	eliasdorneles	pawelmhm
1986	2016-05-13 07:50:12	hey @eliasdorneles I rerun all of my custom image pipelines unit tests with your branch and it still fails. Old pipeline had attribute MIN_WIDTH which is now renamed to IMAGES_MIN_WIDTH. So it's still not fully backward compatible. On my side I'm updating all my code to use new interface (get values from settings and not from uppercase class attributes) and I'm going to have code working with new…	pawelmhm	eliasdorneles
1985	2016-05-12 08:49:39	@djunzu I think your approach is right, but if a change breaks users code and there is an easy workaround then we usually prefer to add a backwards compatibility shim with deprecation warnings. It doesn't mean users should write code like that (relying on undocumented attributes), but the userbase is large, and we don't want to break user code without a good reason. Also, we should have named att…	kmike	djunzu
1976	2016-05-11 09:18:03	@nyov , I'm not sure I understand _"(at least on rc3 as well)"_ you're seeing this with 1.1 RC3 too? or only from 1.1 RC4? A [`logger.warning()` call was indeed added in RC4](https://github.com/scrapy/scrapy/blob/1.1.0rc4/scrapy/core/downloader/tls.py#L47) for hostname verification failures, but it was not in RC3	redapple	nyov
1976	2016-05-11 11:15:15	@nyov , what do you think of https://github.com/scrapy/scrapy/issues/1979 ?	redapple	nyov
1975	2016-05-09 14:43:41	Thanks @lipis !	redapple	lipis
1974	2016-05-09 13:47:50	hi @starrify , what kind of error triggered `TunnelError` in your tests? did you see retrying them succeed eventually?	redapple	starrify
1974	2016-05-09 13:57:51	Hi @redapple , here is the error message: For details, please check https://staging.scrapinghub.com/p/6327/job/9/17618/#/log?filterAndHigher&filterType=error (private access only). From the job stats we know there's no retrying on such failures. Here's another sample job after applying the same fix in this PR: https://staging.scrapinghub.com/p/6327/job/9/17622/#details (private access only) where…	starrify	redapple
1974	2016-05-17 14:16:23	@starrify , could this be configured via a new downloader setting?	redapple	starrify
1974	2016-05-17 14:38:36	@starrify , I'm not sure I understand your comment. one could still update an instance attribute with exceptions to retry, defaulting to `EXCEPTIONS_TO_RETRY`, adding `TunnelError` to the tuple if some new `RETRY_TUNNEL_ERROR` is `True` or something. maybe I'm missing something?	redapple	starrify
1974	2016-05-18 11:39:30	@starrify , after some thought, I think your initial commit (adding `TunnelError` to `EXCEPTIONS_TO_RETRY`) makes more sense in the end. Sorry for making you update it.	redapple	starrify
1974	2016-06-06 10:19:07	Thanks @starrify	redapple	starrify
1973	2016-05-11 18:41:33	thanks @mgachhui , I cherry-picked it into master in https://github.com/scrapy/scrapy/commit/aecc23d24a801f8b7c50497bc37a0c0a2e37e173	redapple	mgachhui
1969	2016-05-11 12:16:53	Thanks for your replying! I guess I use scrapy with cralwera, and the config of download timeout, see [crawlera](http://doc.scrapinghub.com/crawlera.html) `CRAWLERA_DOWNLOAD_TIMEOUT timeout for requests (default: 1800)` it maybe the cause of my problem. @nyov	night1008	nyov
1969	2016-05-16 17:03:32	Thanks @nyov for the help!	kmike	nyov
1968	2016-05-06 06:06:29	@eLRuLL Thank you, but I'm getting errors when executing your code: https://paste.ee/r/8YSJG I'm running in the scrapy1.1.0rc4 and Python 3.5.1 I change `from BeautifulSoup import BeautifulSoup` to `from bs4 import BeautifulSoup`. Any Ideas? Thank you	rafaelcapucho	eLRuLL
1961	2016-05-11 08:58:19	Similarly, we received feedback that the current (latest) FAQ (1.0 branch) should also say that Python 3 is supported from 1.1+, albeit with beta status and requiring `pip install` with specific version. What do you think @kmike @nyov ?	redapple	nyov
1961	2016-05-11 08:58:19	Similarly, we received feedback that the current (latest) FAQ (1.0 branch) should also say that Python 3 is supported from 1.1+, albeit with beta status and requiring `pip install` with specific version. What do you think @kmike @nyov ?	redapple	kmike
1961	2016-05-11 10:40:39	@redapple @mgachhui I think we should release 1.1 ASAP; it will have Python 3 support and all such problems will fade away.	kmike	redapple
1961	2016-05-11 10:40:39	@redapple @mgachhui I think we should release 1.1 ASAP; it will have Python 3 support and all such problems will fade away.	kmike	mgachhui
1961	2016-05-11 12:58:08	@kmike , I assume you are ok with releasing current 1.1 branch (perhaps with #1979) as v1.1.0. Correct?	redapple	kmike
1961	2016-05-11 14:08:49	@redapple yep!	kmike	redapple
1960	2016-04-28 15:57:02	@kmike thx. Updated.	redapple	kmike
1956	2016-04-28 19:01:20	@Digenis a good point: I think this issue is relevant: https://github.com/rtfd/readthedocs.org/issues/1881	kmike	Digenis
1954	2016-04-26 14:24:20	@aron-bordin , I'm not seeing where the data is actually encoded as [`multipart/form-data`](https://tools.ietf.org/html/rfc7578). Added tests don't test it. Current `FormRequest` parameters require `formdata` to be a dict, to be [URL-encoded internally](https://github.com/scrapy/scrapy/blob/ebef6d7c6dd8922210db8a4a44f48fe27ee0cd16/scrapy/http/request/form.py#L28). How does this transpose for mult…	redapple	aron-bordin
1954	2016-04-27 05:04:18	Hi @redapple Sorry, this pr was just handling the header. I read the multipart's spec [[1]](https://www.w3.org/TR/html401/interact/forms.html#h-17.13.4) [[2]](https://tools.ietf.org/html/rfc7578) and I'll try to add the data encoding. I'm thinking about two possibilities for `formdata`: 1. Use `formdata` as usual, representing `field: value` from the form and encode it as specified. Add a new fie…	aron-bordin	redapple
1954	2016-05-02 04:09:37	Hi @redapple and @eLRuLL I updated the PR as follows: 1. Form fields and form files are present in the `formdata` parameter. To add a file in the `formdata`, it's necessary to use the new `FormRequestFile` object (this is not yet documented, because I'd like to confirm if this api design is good first.) 2. Now, the `from_response` method analyzes the `enctype` field in the form. If present, uses …	aron-bordin	eLRuLL
1954	2016-05-02 04:09:37	Hi @redapple and @eLRuLL I updated the PR as follows: 1. Form fields and form files are present in the `formdata` parameter. To add a file in the `formdata`, it's necessary to use the new `FormRequestFile` object (this is not yet documented, because I'd like to confirm if this api design is good first.) 2. Now, the `from_response` method analyzes the `enctype` field in the form. If present, uses …	aron-bordin	redapple
1954	2016-05-02 14:10:24	great job @aron-bordin . I have some observations: 1. Now, I think the `multipart` argument makes everything look too forced. What happens if we get a different `enctype` in the future, then we'll have to add a new argument and setup all the `if`s necessary on the entire code, just like it is happening now. 2. A dictionary seem like a good way to specify the the parameters, but also it looks to f…	eLRuLL	aron-bordin
1954	2016-05-06 22:00:05	Hi @redapple For me, the current implementation looks simpler to maintain and more user friendly than creating a new class `MultipartFormRequest`. I removed the new parameters in current implementation, so the encoding type is now determined by the `header[Content-Type]`. For me, this looks more intuitive than having a new object to handle it. I updated the sample above to use it. Also, I don't s…	aron-bordin	redapple
1954	2016-10-13 19:47:51	Hi @redapple I updated this PR, and separated the multipart feature to the `MultipartFormRequest`. I updated the PR description with more details about this PR, please, let me know what do you think about it :) Thx	aron-bordin	redapple
1953	2016-04-26 15:32:27	@redapple This is the relevant part of my spider: https://paste.ee/p/0Amww I made the changes you suggested and It is working properly now: Thank you for your help!	rafaelcapucho	redapple
1947	2016-04-26 16:32:32	Looks good, thanks @redapple for the hard work! By the way, do you know if this is true? I think it can be a desirable property of canonicalize_url function.	kmike	redapple
1947	2016-04-26 17:06:59	@kmike , [`safe_url_string` is tested for this](https://github.com/scrapy/w3lib/blob/fddf599cda53adecc27da0b9b246186b3444be72/tests/test_url.py#L163) so worth a try with canonicalize_url too... and a test	redapple	kmike
1947	2016-04-26 17:15:57	@redapple do you want to make these changes in this PR, or should we just merge it as-is?	kmike	redapple
1941	2016-04-20 11:24:01	@Digenis +1 to not using canonicalize_url by default in link extractors. It causes other issues - see e.g. https://github.com/scrapy/scrapy/issues/1202. See also: https://github.com/scrapy/w3lib/pull/25#issuecomment-205354098.	kmike	Digenis
1941	2016-04-21 11:12:13	@Digenis just to be clear, are we taking about changing the default for LinkExtractor, or maybe even removing canoincalize support form them, to provide a better experience? One can already work around the issue by turning canonicalize off (`canonicalize=False` LinkExtractor argument).	kmike	Digenis
1940	2017-01-30 20:17:42	@dangra yep! It is Python 3.6+ only, but I'm fine with that.	kmike	dangra
1936	2016-04-18 11:53:07	@redapple, have sent you in email, thanks.	lhuaizhong	redapple
1936	2016-04-19 03:36:52	@redapple , I upgraded scrapy to 1.1.0rc3, using your patch in file http11.py, it works well right now. Thanks Paul!	lhuaizhong	redapple
1933	2016-04-19 23:22:41	@redapple how hard would it be to create a test case for this change?	kmike	redapple
1933	2016-04-20 12:47:49	@kmike done in https://github.com/scrapy/scrapy/pull/1933/commits/cd979ace40f26e8d921aaa4cf2d603b434fa2064 Applying the tests on top of current "master" branch, you get these failures:	redapple	kmike
1933	2016-04-20 12:57:40	Thanks @redapple!	kmike	redapple
1930	2016-04-14 13:07:19	@redapple Thank you for the good and fast fix! After changing contextfactory.py, the crawler now opens perfectly! I just wonder: As it does in curl or in browsers like chrome, should scrapy send some kind of warnings, as it does in Scrapy 1.0.5 (but maybe it's because I'm using it in a virtualenv with an older Twisted and it does not make all the verifications) when there is an invalid certificat…	natoinet	redapple
1925	2016-04-12 10:35:48	@redapple yeah , I made two `post_login` that's the point. Tnx, I should use a ide to code...	woshichuanqilz	redapple
1918	2016-04-19 23:46:03	Hi @pawelmhm, Thanks for writing this; it looks like a good reference for anyone who want to give alternative contracts library a try or who wants to fix scrapy contracts. The general sentiment is that we should extract contracts to a separate library and move it to scrapy-plugins organization. YAML-based contracts can be either added to this library, or one can create a separate library for YAML…	kmike	pawelmhm
1916	2016-04-11 13:12:34	Thanks @nblock !	redapple	nblock
1915	2016-05-10 03:35:22	@mgachhui This is just my personal opinion, but I think the intent behind per-item processing is that it happens on the fly and "in parallel", in the sense that we don't wait for other items to process the current one. It makes sense to do this if the pipeline does not require information from other items (e.g. dropping an item based on one field's value), but sometimes it's just a bit restrictin…	dxue2012	mgachhui
1915	2016-05-12 17:17:30	Edit: Added some more questions. In addition to what @eLRuLL said, I have a couple of questions. 1. Currently the scraper utilizes a slot system. So if an item is being split, does it register as an extra item in the slot? 2. If an iterable of dicts/Items is used, how is the event of an item being dropped supposed to be handled? It may be that an iterable has items removed until it's empty. In an…	mgachhui	eLRuLL
1915	2016-05-16 11:52:26	Good questions @eLRuLL @mgachhui! My take on this: 1. Items shouldn't be processed by the whole pipeline again. 2. Extra items should use more slots. 3. DropItem is not necessary if several items can be returned - one can return an empty list. It means signal won't be fired, but I think that's OK.	kmike	eLRuLL
1915	2016-05-16 11:52:26	Good questions @eLRuLL @mgachhui! My take on this: 1. Items shouldn't be processed by the whole pipeline again. 2. Extra items should use more slots. 3. DropItem is not necessary if several items can be returned - one can return an empty list. It means signal won't be fired, but I think that's OK.	kmike	mgachhui
1915	2016-05-16 21:08:59	@kmike > What's your use case? When do you need to drop an item based on other item's field value? Sorry my previous comment was worded poorly. "dropping an item based on one field's value" was meant to be an example of a pipeline that _doesn't_ require information from other items. > In general, to merge items you may need to have them all at once - not only items from a single response. That's …	dxue2012	kmike
1915	2016-06-14 18:38:07	Guys and girls, this is kind of large architectural change that might have various implications. You have to think of all the ways people use and abuse pipelines and make sure that any change is well thought, enough to not break tons of stuff. To the extend that this feature is worth the effort, I would personally prefer to see two API calls that do explicitly `pipeline.push_item_to_front()` and …	lookfwd	pawelmhm
1915	2016-06-14 18:38:07	Guys and girls, this is kind of large architectural change that might have various implications. You have to think of all the ways people use and abuse pipelines and make sure that any change is well thought, enough to not break tons of stuff. To the extend that this feature is worth the effort, I would personally prefer to see two API calls that do explicitly `pipeline.push_item_to_front()` and …	lookfwd	kmike
1915	2016-09-14 13:25:14	Thank you @Digenis	nengine	Digenis
1914	2016-04-11 02:17:35	@redapple it solved my problem, thanks	liuyunclouder	redapple
1911	2016-04-09 10:43:10	@redapple yeah, it worked	woshichuanqilz	redapple
1908	2016-04-07 12:33:14	nice @kmike ! For reference: https://github.com/scrapinghub/adblockparser/blob/master/adblockparser/parser.py#L438	redapple	kmike
1908	2016-04-11 03:13:51	@redapple https://stackoverflow.com/questions/36440681/how-to-work-with-a-very-large-allowed-domains-attribute-in-scrapy/36454033 the problem is my question, but the method efficienty is too low	15310944349	redapple
1908	2016-04-11 03:21:19	@kmike How do i use re2 modified the `get_host_regex` method, could you give a complete sample, i don't have the ability to solve, thank you.	15310944349	kmike
1908	2016-04-11 10:43:08	@kmike my mistake . think you very much, re2 is very strong, i successed just import re2 as re.everything is ok. think you hahahah	15310944349	kmike
1908	2016-04-11 10:57:44	@kmike oh, no, when i run my scrapy project, it mention out of mmemory > re2/dfa.cc:457: DFA out of memory: prog size 517126 mem 533686	15310944349	kmike
1908	2016-04-12 05:30:16	@kmike I find the related information, but i don't know how to get more memory for regex, can you give a link under reference.think you.	15310944349	kmike
1908	2016-04-18 10:14:57	@kmike oh, think you very much	15310944349	kmike
1907	2016-04-07 16:01:10	Thank you guys. I agree with @kmike it is an expected behavior I think. It also makes more sense in my real use case which is something like this: I found a workaround using `.re()`, but not very clean	VinGarcia	kmike
1907	2016-08-08 10:17:04	@Tethik yeah, parsel is a right repo now 👍	kmike	Tethik
1905	2016-04-07 11:09:03	Hey @rootAvish, thanks for the PR! > Oh.. I did not notice initially we have a test here(https://travis-ci.org/scrapy/scrapy/jobs/121056809#L319) to always discard partial archives. The problem with that error is not the test itself but the fact that `GzipFile` doesn't have a `_read_eof()` method in Python 3. If you look at https://travis-ci.org/scrapy/scrapy/builds/121056805 you'll see that the …	jdemaeyer	rootAvish
1905	2016-04-12 09:34:30	@kmike I incorporated the changes you and @jdemaeyer suggested, and also added a test. Any feedback for code quality enhancements etc. is appreciated, also would you like to me to apply these changes to a fresh clone and open a different pull request with just one-two commit containing the entire patch, since merging this one would add useless commit history to the log?	rootAvish	jdemaeyer
1905	2016-04-12 09:34:30	@kmike I incorporated the changes you and @jdemaeyer suggested, and also added a test. Any feedback for code quality enhancements etc. is appreciated, also would you like to me to apply these changes to a fresh clone and open a different pull request with just one-two commit containing the entire patch, since merging this one would add useless commit history to the log?	rootAvish	kmike
1905	2016-04-29 16:27:07	Hey @rootAvish, I've added a few more (small!) line comments, but overall I think the approach is good now. :) > would you like to me to apply these changes to a fresh clone and open a different pull request with just one-two commit containing the entire patch, since merging this one would add useless commit history to the log? You can prune the commit history by [squashing your commits](https://…	jdemaeyer	rootAvish
1905	2016-05-30 17:18:52	Hey @rootAvish, thanks for all the changes and again for investigating this. I've spent a little time playing around with the test you wrote, and I found that the wrap-around read comes from our existing [read failure recovery mechanism](https://github.com/scrapy/scrapy/blob/master/scrapy/utils/gz.py#L46). It looks like what happens is this: - The first chunk is read by `read1()`, and we add it t…	jdemaeyer	rootAvish
1905	2016-06-06 19:05:10	@jdemaeyer, sorry for responding so late, but yeah this fix is much better, I wasn't aware of the existence of `f.extrasize`. I didn't comment thinking perhaps you'd like to make the fix since you're the one who solved the problem. But I've made the change here too should you want to contain both the test and the fix in the same PR.	rootAvish	jdemaeyer
1905	2016-08-08 10:25:26	Sorry, must've missed your last comment here. LGTM, could you rebase? @redapple you recently merged changes to `scrapy.utils.gz`, but it seems that they're not related to this 'properly recover from illegal EOF' issue, right? /cc @kmike	jdemaeyer	kmike
1905	2016-08-09 18:32:40	@jdemaeyer I did the rebase, I think we can merge this now.	rootAvish	jdemaeyer
1905	2016-08-12 16:22:27	LGTM. Thanks @rootAvish ! The only thing I'm puzzled with is the difference between the short fix (which is always good) and the description of the PR about a previous fix implementation. Maybe it could be updated to reflect the last implementation choice.	redapple	rootAvish
1905	2016-08-17 11:42:26	@redapple Hi, sorry I missed that comment earlier. The fix is detailed in @jdemaeyer 's comment above, and the title of the PR has also been changed, do you want me to update the description in the commit message?	rootAvish	redapple
1905	2016-08-17 11:42:26	@redapple Hi, sorry I missed that comment earlier. The fix is detailed in @jdemaeyer 's comment above, and the title of the PR has also been changed, do you want me to update the description in the commit message?	rootAvish	jdemaeyer
1905	2016-08-17 12:01:34	@rootAvish , I may very well be bikesheeding here, so apologies :) but I'd prefer a PR title that reflects the change a little better. The current _Modification to the existing read failure recovery mechanism, fixes #1606: response.body is duplicate_ could be more explicit as to what was changed in gzip read. Also, _fixes #1606: response.body is duplicate_ can be left in the PR description (where…	redapple	rootAvish
1905	2016-08-17 12:21:45	@redapple I see, is it fine now?	rootAvish	redapple
1905	2016-08-17 12:51:44	Thanks @rootAvish	redapple	rootAvish
1897	2016-04-13 13:45:59	@aron-bordin , sure! Volunteers always welcome :) Why in `from_response` and not the constructor?	redapple	aron-bordin
1896	2016-03-31 10:39:57	nice improvement @kmike ! worth contributing back to Twisted?	redapple	kmike
1896	2016-03-31 13:50:49	@redapple Twisted provides `_ChunkedTransferDecoder`; `decode_chunked_transfer_twisted` is not a Twisted function, it is an example on how to implement our `decode_chunked_transfer` using `_ChunkedTransferDecoder`. As last example shows, it can be pretty fast if body is passed in parts, and I think (not 100% sure) Twisted does that already. It should be possible to rewrite `_ChunkedTransferDecode…	kmike	redapple
1896	2016-12-08 09:50:42	@kmike , I believe we can close this now that #2411 is merged?	redapple	kmike
1896	2016-12-08 10:52:31	@redapple yeah, let's close it.	kmike	redapple
1895	2016-04-04 17:32:53	@kmike , did you consider moving `scrapy.downloadermiddlewares.cookies.CookiesMiddleware` upwards towards the engine? e.g.	redapple	kmike
1895	2016-04-26 19:45:36	@redapple it turns out this is not really related to CookiesMiddleware; scrapy-splash doesn't use it to handle cookies in the end, and handles cookies using a custom . scrapy-splash uses original JSON response.body to set response.status, response.headers, response.url and a new response.body. Any other downloader middleware which wants to return a new response based on current response body must…	kmike	redapple
1893	2016-03-30 13:16:38	@kmike , which change you mean? I tried with Sphinx 1.3.6 (forcing <1.4 in tox.ini) and it worked for me. i'm ok with `Sphinx>=1.3.6`	redapple	kmike
1893	2016-03-30 14:55:37	Thanks, @redapple !	nyov	redapple
1893	2017-03-19 14:56:48	@redapple @kmike , since `sphinx_rtd_theme` has to be installed manually for building the docs, right now, it has only been added to the `tox.ini` file. So wouldn't it be better to add it to the `requirements.txt` as well? Or it could be added to [docs/README.rst](https://github.com/scrapy/scrapy/blob/master/docs/README.rst), something like What do you think?	harshasrinivas	redapple
1893	2017-03-19 14:56:48	@redapple @kmike , since `sphinx_rtd_theme` has to be installed manually for building the docs, right now, it has only been added to the `tox.ini` file. So wouldn't it be better to add it to the `requirements.txt` as well? Or it could be added to [docs/README.rst](https://github.com/scrapy/scrapy/blob/master/docs/README.rst), something like What do you think?	harshasrinivas	kmike
1891	2016-03-30 16:53:25	@djunzu , would you mind rebasing against current "master" branch? The Travis CI build failure for docs is now [fixed](https://github.com/scrapy/scrapy/pull/1893).	redapple	djunzu
1891	2016-03-30 20:04:35	@djunzu awesome, thanks for the PR! Could you please add docs for new options?	kmike	djunzu
1891	2016-03-30 20:35:36	@kmike , there are no new options. They were all available before! But indeed some of them are not documented. Is it enough to document them [here](http://doc.scrapy.org/en/master/topics/media-pipeline.html)?	djunzu	kmike
1891	2016-03-30 21:10:13	@djunzu ouch, a good call! Some options are still not documented (see http://doc.scrapy.org/en/master/topics/settings.html#settings-documented-elsewhere - not all IMAGE/FILES options have links). But that's not directly related to this PR. If you can fix that it'd be great, but a PR looks good as-is :+1:	kmike	djunzu
1891	2016-04-08 08:19:29	Awesome, thanks @djunzu!	kmike	djunzu
1890	2017-01-24 15:02:53	Hello @kmike! I think the problem is in [this line](https://github.com/scrapy/scrapy/blob/master/scrapy/utils/reqser.py#L50), the `request_from_dict` function always returns a `Request` object regardless of the type of the request passed to `request_to_dict`. Please check the above PR which tries to solve the issue. Thanks!	elacuesta	kmike
1887	2016-11-11 20:29:01	@nyov I like this approach. And wow, it seems you've found a pretty serious issue in scrapy/xlib/tx.**init**.py	kmike	nyov
1887	2016-11-22 12:59:14	Hi guys, please take a look to https://github.com/scrapy/scrapy/pull/2403. It fix the issue described by @nyov in https://github.com/scrapy/scrapy/pull/1887#issuecomment-260047541	dangra	nyov
1887	2016-12-02 04:28:10	Well, this looked easy in concept... There seem to be quite a few ways to skin this cat, however. I've been conservative I think, we could remove yet more code, which should not really be used by anyone directly but only from inside `xlib.tx` (`interfaces.py`, `iweb.py`, `_newclient.py`). Now this may be a nightmare to review. I'm not sure after all this work whether it's actually comprehensible …	nyov	dangra
1887	2016-12-02 10:54:03	@nyov thanks for your work! Since Scrapy 1.2 the baseline is Debian Jessie, so it is fine to bump Twisted to 14.0. jessie-backports contain Twisted 16.2.0, but I'm not sure what's our policy regarding backports.	kmike	nyov
1887	2016-12-07 15:10:37	LGTM. @dangra , @kmike , @eliasdorneles ? This supercedes #2403 I believe, for master branch at least	redapple	dangra
1887	2016-12-07 15:10:37	LGTM. @dangra , @kmike , @eliasdorneles ? This supercedes #2403 I believe, for master branch at least	redapple	kmike
1887	2016-12-08 09:49:03	Thanks again @nyov !	redapple	nyov
1885	2016-03-30 08:52:45	Hi I tried the virtualenv, still I'm hitting the wall, below are the steps I followed: I did the above again without using python3, my default python version is 2.7 and scrapy worked this time...I don't understand what is the issue with python3, but this is enough for me to get started....Thanks @kmike for the pointers	nikhilgeo	kmike
1885	2016-03-30 10:22:06	Oh yeah it worked for Python3..!! Thanks @redapple	nikhilgeo	redapple
1881	2016-03-30 12:53:01	@nyov , CI error on docs should be fixed with https://github.com/scrapy/scrapy/pull/1893	redapple	nyov
1880	2016-03-25 20:01:19	@stav I think that's temporarily, to make tests working until w3lib with fixes is released.	kmike	stav
1880	2016-03-29 13:08:48	@stav , @kmike is correct. I copied the code from https://github.com/scrapy/w3lib/pull/45 (now merged). I'll update the PR once a new w3lib is released	redapple	stav
1880	2016-03-29 13:08:48	@stav , @kmike is correct. I copied the code from https://github.com/scrapy/w3lib/pull/45 (now merged). I'll update the PR once a new w3lib is released	redapple	kmike
1879	2016-03-25 12:06:18	@redapple there is a picture for this data flow in docs (http://doc.scrapy.org/en/latest/topics/architecture.html).	kmike	redapple
1879	2016-03-25 12:30:00	I know @kmike :) but I still think it could be clearer. I'll suggest something concrete	redapple	kmike
1878	2016-04-20 09:33:46	how should this cookiejar api be designed @kmike ? Should it be part of Scrapy or perhaps some external library? I imagine that some external library could simply subclass cookie middleware and add some useful functions and utilities - e.g. for setting/getting cookies or maybe even persisting cookies across spider runs (something that is currently not supported but could be very useful). Reading …	pawelmhm	kmike
1878	2016-12-12 14:56:25	+1 to exposing cookiejars. I'm needing it now for a new project, and intend to do the same as @pawelmhm mentioned (custom middleware adding a spider attribute referencing the jars object).	eliasdorneles	pawelmhm
1875	2016-03-26 13:23:34	+1, looks like a safe change in any case. This should be merged into master, though (and then maybe backported). But alas, changing the target branch in an open PR isn't possible - hopefully someone does manually merge it. @nanolab, you can change the commit title by doing a `git checkout patch-1; git commit --amend -m "FS cache storage misuses mtime for expiration"` or the equivalent in whatever…	nyov	nanolab
1875	2016-03-27 20:57:53	Thanks @nanolab for the fix and @nyov and @Digenis for the review! I think that's not a big deal to leave commit message as-is; changing it would be nice, but not required. A good point about 1.0 branch; we should cherry-pick it to 1.1 and to master after merging.	kmike	nanolab
1875	2016-03-27 20:57:53	Thanks @nanolab for the fix and @nyov and @Digenis for the review! I think that's not a big deal to leave commit message as-is; changing it would be nice, but not required. A good point about 1.0 branch; we should cherry-pick it to 1.1 and to master after merging.	kmike	nyov
1875	2016-03-27 20:57:53	Thanks @nanolab for the fix and @nyov and @Digenis for the review! I think that's not a big deal to leave commit message as-is; changing it would be nice, but not required. A good point about 1.0 branch; we should cherry-pick it to 1.1 and to master after merging.	kmike	Digenis
1871	2016-03-21 14:31:42	@redapple Oh! I'm sorry, thank you. :)	NiranjanaD	redapple
1870	2017-02-08 12:12:41	Closing it as per @moisesguimaraes's comment.	kmike	moisesguimaraes
1869	2016-03-18 13:38:15	Thanks @eldios !	eliasdorneles	eldios
1868	2016-03-28 10:17:57	@kmike yes, indeed. The key thing here is exactly in Splash: sometimes pages comes with nested iframes and I believe it is best to process them as separate response objects. Such approach allows to apply middleware & other neat things from Scrapy frameworks.	dizlv	kmike
1868	2016-03-29 14:45:12	@kmike in this particular case I had middleware which built absolute links for responses. But as long as atm it can not process multiple responses (f.e. iframes) I had to move the code in spider.	dizlv	kmike
1864	2017-03-14 07:56:54	@kmike json.dumps({'records': [{'en_kicker': u'Sinosphere'}]}) is ok, but if {'records': [{'en_kicker': u'Sinosphere'}]} as a item(for example json.dumps(dict(RecordItem))),then get the error	peter-wang-wsl	kmike
1864	2017-03-14 09:57:52	@kmike **example** _file: item.py_ class QAMainItem(scrapy.Item): title = scrapy.Field() type = scrapy.Field() ask_time = scrapy.Field() asker = scrapy.Field() question_content = scrapy.Field() answer_num = scrapy.Field() answers = scrapy.Field() class QAAnswerItem(scrapy.Item): answer = scrapy.Field() answer_type = scrapy.Field() answer_time = scrapy.Field() answer_content = scrapy.Field() _file…	peter-wang-wsl	kmike
1864	2017-03-14 12:32:44	@kmike @danbao i get the solution! it is use defaut in json.dumps(). example 1.item.py change QAAnswerItem to class QAAnswer(object) 2.pipeline.py class:JsonWriterPipeline use json.dumps(dict(item), indent=4, default=self.answer2dict) def answer2dict(self, std): return { 'answer':std.answer, 'answer_type':std.answer_type, 'answer_time':std.answer_time, 'answer_content':std.answer_content }	peter-wang-wsl	kmike
1864	2017-03-15 00:17:16	@kmike thanks your answer and suggestion	peter-wang-wsl	kmike
1864	2017-03-15 00:42:08	@kmike I try it.And your sample need to be changed like below. from scrapy.utils.serialize import ScrapyJSONEncoder json.dumps(..., cls=ScrapyJSONEncoder)	peter-wang-wsl	kmike
1862	2016-03-15 10:12:43	@Digenis ah, oops! Thanks for pointing out that mistake. Do you have any idea what might be going on with the `Spider.closed` approach?	johtso	Digenis
1860	2016-03-24 16:57:50	I think this note is fine; it may save some time for someone using our example in production. But +1 to @Digenis that a comment should be about serialization in general. There are other issues - e.g. mongo has troubles with dots in key names.	kmike	Digenis
1857	2016-03-16 15:38:38	@pawelmhm , I was suggesting to use 200, 300, 400, 500 reasons for their respective classes and "Unknown Reason" for invalid classes. But it's probably more cosmetic than anything as I doubt many people look at reason message	redapple	pawelmhm
1855	2016-03-09 16:49:27	Thanks for answering @redapple. The solution was changing `base64.encodestring` to `base64.b64encode` in my ProxyMiddleware. Did `scrapy shell 'https://www.base.net'` a few times and printed `request.meta`. The value for `meta['proxy']`changes each time and corresponds to those in my proxy list.	Cesped	redapple
1854	2017-01-19 15:10:02	it seems like work on Twisted client is not making much progress now, but this example you linked @kmike doesn't look terribly complicated so maybe we could just add h2 as Scrapy requirement and write our own HTTP2 Twisted-Scrapy client?	pawelmhm	kmike
1854	2017-03-06 19:37:37	Hi, I am a student from India, planning to participate in GSoC this year. There was a project regarding "New HTTP/1.1 download handler", this was required because some issues with twisted API, but they have recently resolved those issues (@redapple told me). Then I realized that scrapy doesn't have support for HTTP/2 so why not choose this as GSoC project. I have also done a bit of research about…	AnshulMalik	pawelmhm
1854	2017-03-06 19:37:37	Hi, I am a student from India, planning to participate in GSoC this year. There was a project regarding "New HTTP/1.1 download handler", this was required because some issues with twisted API, but they have recently resolved those issues (@redapple told me). Then I realized that scrapy doesn't have support for HTTP/2 so why not choose this as GSoC project. I have also done a bit of research about…	AnshulMalik	redapple
1854	2017-03-06 19:37:37	Hi, I am a student from India, planning to participate in GSoC this year. There was a project regarding "New HTTP/1.1 download handler", this was required because some issues with twisted API, but they have recently resolved those issues (@redapple told me). Then I realized that scrapy doesn't have support for HTTP/2 so why not choose this as GSoC project. I have also done a bit of research about…	AnshulMalik	kmike
1847	2016-03-17 16:46:22	@aron-bordin , could you add tests for this feature and setting to `scrapy.tests.feedexport`?	redapple	aron-bordin
1847	2016-03-17 22:49:33	Hi @redapple , I updated the PR. Please, take a look when possible.	aron-bordin	redapple
1847	2016-03-18 18:09:42	@aron-bordin , could you add a test for the default case to make Codecov happy? :)	redapple	aron-bordin
1847	2016-03-18 21:56:29	@redapple updated	aron-bordin	redapple
1847	2016-03-31 09:50:40	looks good to me. Thanks @aron-bordin !	redapple	aron-bordin
1847	2016-04-01 03:25:31	HI @kmike I updated the name to `FEED_TEMPDIR`, it sounds easier. Let me know if there is something else that I can change. Thx	aron-bordin	kmike
1847	2016-04-01 13:38:20	@redapple are you OK with the updated option name?	kmike	redapple
1845	2016-03-04 17:50:04	@kmike What about this: If i am in project path can i pass spider name rather then URL to get inside shell and get response for the particular spider eg: if i have 2 spiders in my project can i do this: `scrapy shell spider1`	rosnk	kmike
1845	2016-03-04 18:17:30	Normally we pass URL when we want to run shell eg: scrapy shell {url} and we get response back where we can play with response using css or xpath selector. Similarly, if i am in scrapy project path (in the same path where scrapy.cfg file is in), and if i type scrapy shell with no parameter i will get "crawler" object right. So what i intend is i need to run particular spider from many spider in m…	rosnk	kmike
1845	2017-02-27 15:00:37	@rosnk have you solved the issue? @kmike Can you comment please? In my understanding, by calling spider from shell we should get response object that we can play with. And this response is recieved directly from spider we called. With all the settings that apply.	archfch2	kmike
1842	2016-03-04 10:50:40	Many thanks @nyov !	redapple	nyov
1840	2016-03-04 13:10:22	Thanks for comments. As @Digenis mentioned, I've chosen to use meta instead of settings because 'empty' could be a valid response in some cases. We can have the best of both worlds if I test for `request.meta.get('retry_empty', settings.getbool('RETRY_EMPTY_RESPONSE'))` The `retry?` and `RejectResponse` alternatives have also crossed my mind. I like those, but I opted to keep it simple on my firs…	paulo-raca	Digenis
1837	2016-03-06 10:58:12	@kmike: Is cancelling a response/download the right way though? It galls me that there is no better way. Sending two requests for every resource ending in `.gz` is ugly (HEAD first, then possibly GET). But `RST`ing the connection seems like it shouldn't be a "default action", either. The server will be sending the response body already at that time. A RST on the connection might impact things lik…	nyov	kmike
1835	2016-03-02 11:02:41	Makes sense. Thanks @djunzu !	redapple	djunzu
1832	2016-04-04 17:43:27	@nyov , FYI, I tried with https://github.com/scrapy/scrapy/pull/1874 and contacting www.google.com with IPv6 and got the host to be passed correctly to Twisted, but it seems that the default [`Agent` only handles IPv4](https://twistedmatrix.com/trac/browser/tags/releases/twisted-16.0.0/twisted/web/client.py#L1451), and missed the correct `Host` header value with brackets. What wireshark sniffed (…	redapple	nyov
1819	2016-03-02 07:56:46	@redapple thank you very much for your advice, i will seriously think about it.	aimer12	redapple
1819	2016-03-02 08:02:01	@lopuhin thank you very much for your advice, it works!	aimer12	lopuhin
1819	2016-03-02 08:16:45	@redapple ^ ^ i didn't notice the !note , i could have read doc more carefully.	aimer12	redapple
1819	2016-07-30 08:17:37	And, I use Python3.5.2, @redapple @aimer12 @lopuhin Any way can solve this? I think it maybe lxml's problem.... thx.	nolanjian	redapple
1819	2016-07-30 08:17:37	And, I use Python3.5.2, @redapple @aimer12 @lopuhin Any way can solve this? I think it maybe lxml's problem.... thx.	nolanjian	lopuhin
1818	2016-02-26 12:15:53	@redapple yes, why not	kmike	redapple
1817	2016-02-25 22:05:56	@nyov Spider.from_crawler attaches settings after `__init__` is called.	kmike	nyov
1817	2016-02-25 22:42:58	@kmike: Actually can you say why that is? What's the reason for not passing `crawler` as optional kwarg to spider on instancing?	nyov	kmike
1807	2016-02-24 14:03:39	@redapple Hello, and thank you for your attention. This is a full dump from my last scrapy run. As I understand, when I'm use a concurrent > 1, some proxies are working good, but only in a first iteration. Next iterations using a previous proxies and don't change it. Look at it: As you see, the proxies in the second batch (real proxy, from which request sent to httpbin) are the same, as in the fi…	DrJackilD	redapple
1807	2016-05-02 22:24:57	@redapple Thank you so much! I've test Scrapy 1.1.0rc4 and can confirm, that this issue is solved! Also, thank you for @rverbitsky!	DrJackilD	redapple
1806	2016-02-23 10:17:43	thanks @darshanime for starting work on this. From the example website in https://github.com/scrapy/scrapy/issues/1615#issuecomment-186237075 , I don't think "Location" header is mandatory to consider the response valid. See response headers from my Chrome browser while inspecting http://www.carroya.com/web/vehiculo/nuevoficha/renault/kangoo/c.a./2016/no-disponible/1616709.do Maybe a logic like t…	redapple	darshanime
1806	2016-02-24 07:47:33	@redapple, I believe a true `201` has to include the Location header. Taken from [here](https://www.w3.org/Protocols/rfc2616/rfc2616-sec10.html) > 201 Created > The request has been fulfilled and resulted in a new resource being created. The newly created resource can be referenced by the URI(s) returned in the entity of the response, with the most specific URI for the resource given by a Locatio…	darshanime	redapple
1806	2016-02-26 10:28:19	@redapple, review please! Why is appveyor complaining?	darshanime	redapple
1806	2016-03-02 13:37:12	@darshanime , I've no idea why appveyor kicked in here... About the PR, I believe it's easier to keep successful response in the current "else" of `if response.status != 200:`, and 201 is a successful response in most cases. Also, "Location" header in 201 response is a _should_ not a must. So scrapy should accept it. https://github.com/scrapy/scrapy/issues/1615#issuecomment-186237075 shows valid …	redapple	darshanime
1806	2016-11-04 17:01:33	@darshanime Please add changes that @redapple propose	kurkop	redapple
1806	2016-11-04 17:01:33	@darshanime Please add changes that @redapple propose	kurkop	darshanime
1805	2016-02-23 14:24:22	Hi @kmike, yes looks like implementing the _load_all_spiders method is the most straightforward solution :) that would allow to subclass without touching the constructor.	lagenar	kmike
1801	2016-02-21 06:18:58	Thanks @redapple ! Looks good.	lopuhin	redapple
1799	2016-03-24 11:13:27	Thanks @Digenis , sorry for the delay in reviewing. I do understand the need to customize what's extracted as text for the link from the elements. However, I would find it difficult to grasp (say, as a new scrapy user) the new "text" argument as either: - _string argument for XPath string() function applied to the element, defaulting to ""_ - or, _a callable returning a string when given a link-m…	redapple	Digenis
1799	2016-03-24 11:33:49	@Digenis , about #1403 , I started fixing them on the top of https://github.com/scrapy/w3lib/pull/45 (and https://github.com/scrapy/scrapy/pull/1874) I hope I can push a PR soon enough, and make it part of 1.1	redapple	Digenis
1796	2016-02-24 17:29:21	@dangra , I would go with private by default, proper warning in release notes, and taking advantage of RC2 so users can tell us if it's a good move or not (sure, some users would discover only when 1.1 is officially baked) @kmike , @eliasdorneles , @curita , @jdemaeyer , any comments ?	redapple	dangra
1795	2016-02-19 15:44:24	Thanks @AmbientLighter !	redapple	AmbientLighter
1794	2016-02-23 17:53:26	@dangra , I wasn't planning on another 1.0 release. Do you think it's needed? Also, in any case, it'd be good to test it out with users and 1.1rc2, so they can tell us if it's indeed better with this fix	redapple	dangra
1794	2016-02-23 18:02:55	@redapple: testing on 1.1rc2 sounds good to me, let's see later if we need to backport it to 1.0 then. thankx	dangra	redapple
1792	2016-02-19 05:55:43	Yes, everything is here, @redapple , thank you!	lopuhin	redapple
1790	2016-02-19 17:47:41	Hey @lopuhin! I would like to attempt to set `fake-s3` up. I installed `fake-s3` on my local machine and successfully tried a few `put`, `rb` requests. Now, for our tests, I would need to install ruby and flask-s3 in `tox` and Travis environments by editing the `tox.ini` and `.travis.yml`. In the `TestS3FilesStore` test itself, what about this: (We can start the flask-s3 server at port `4567` in …	darshanime	lopuhin
1790	2016-02-19 20:29:02	Hey @darshanime , I think your approach is correct, please go ahead! Maybe it would also be nice to check that `fake-s3` is running at the start of the test, and skip the test if it's not.	lopuhin	darshanime
1790	2016-02-20 17:25:49	Hey @kmike, @lopuhin! I tried to use `moto` today to simulate S3 with mixed success. I used pytest fixtures to setup the S3 session as suggested. The tests **passed** when I ignored the `is_botocore()` checks everywhere(by setting it to false). However, with `botocore`, I am getting `SSLError: [Errno bad handshake] (32, 'EPIPE')` error.	darshanime	lopuhin
1790	2016-02-20 17:25:49	Hey @kmike, @lopuhin! I tried to use `moto` today to simulate S3 with mixed success. I used pytest fixtures to setup the S3 session as suggested. The tests **passed** when I ignored the `is_botocore()` checks everywhere(by setting it to false). However, with `botocore`, I am getting `SSLError: [Errno bad handshake] (32, 'EPIPE')` error.	darshanime	kmike
1790	2016-02-20 17:27:55	Hey @darshanime - with mock_s3 we won't be able to test botocore, so it is worse than fake-s3; but maybe we can use moto in server mode for tests if it provides a server which emulates s3 like fake-s3.	kmike	darshanime
1790	2016-02-20 19:20:40	@darshanime subprocess / Popen is fine	kmike	darshanime
1788	2016-02-18 10:34:55	I'm sorry, that was a typo. We do pass with `-s`, I've updated my issue accordingly. @kmike Thanks, I'll take a look at that	GilJ	kmike
1787	2016-02-18 10:22:35	@kmike , [Travis says](https://travis-ci.org/scrapy/scrapy/requests) `f766dd0 .. branch not included or excluded`	redapple	kmike
1787	2016-02-18 10:24:47	@redapple the branch should be excluded, but the PR shouldn't - previously tests were run twice for all such PRs, so we excluded non-release branches from Travis in [.travis.yml](https://github.com/scrapy/scrapy/blob/master/.travis.yml)	kmike	redapple
1786	2016-02-17 16:33:56	Thanks @redapple!	kmike	redapple
1784	2016-02-18 15:28:09	@kmike that's correct, that is what pretty much what I had to do to process my html results using Zorba, but I would like it to be included by default in Scrapy's Selector for it to be used the same way in current Lxml selectors, for example: `Selector(response=response).xquery('...').extract()` or `response.selector.xquery('...').extract()` I guess I can achieve the same result by writing my own…	gerosalesc	kmike
1784	2016-02-18 15:36:23	@redapple Oh shame on me to be outdated with the architecture of the project... I totally agree I should move this, thanks.	gerosalesc	redapple
1784	2016-02-18 15:47:22	@redapple ok, then They are actually good news. Decoupling is most of the time a good idea.	gerosalesc	redapple
1781	2016-02-16 19:21:39	@kmike if you try what do you get? `scrapy shell "https://olx.pt/anuncio/escritrio-em-lea-da-palmeira-IDv0opO.html#c49d3d94cf"` `response.css('.brkword.lheight28::text').extract()[0].encode('utf8')` I get `Escrit\xc3\xb3rio em le\xc3\xa7a da palmeira` and it should be `Escritório em leça da palmeira`	psychok7	kmike
1781	2016-02-16 19:26:52	@kmike oh i see.. but how do i force it to output it the "proper" way to the json file when i `-o items.json` ?	psychok7	kmike
1780	2016-02-16 15:29:33	Thanks @kmike The version is v1.0.5. I installed from pip today. I faced another error before this, I changed 'itervalues()' to 'values()', then this error hadn't appeared any more. File "/Library/Frameworks/Python.framework/Versions/3.5/lib/python3.5/site-packages/scrapy/cmdline.py", line 21, in _iter_command_classes for obj in vars(module).itervalues(): AttributeError: 'dict' object has no attr…	vincent6987	kmike
1780	2016-02-28 11:11:39	Thanks @kmike It works like a charm!! :100:	taktikal17	kmike
1779	2016-02-26 15:59:17	Hi @redapple I'm learning about scrapy and I'd like to take this issue. How can I name this new setting ? And how should it behave ? I'm thinking about a setting that defaults to 'auto' (use the temp file), or you can set the path name (the BlockingFeedStorage raise some exception if this folder does not exitst). What do you think about it?	aron-bordin	redapple
1777	2016-02-15 09:26:18	Hey @nyov, libscrapy is an interesting idea; what do you think should be in this package? Scrapy is different from many packages because most of its core features (e.g. redirects or cookies) are implemented as extensions/middlewares using the same extension points as users. If we bundle none of them to 'libscrapy' then libscrapy won't be useful; if we bundle all of them it'll be almost the same a…	kmike	nyov
1777	2016-02-26 18:43:33	@kmike, I can appreciate the rant about using cookiecutter, and having libraries that embed too much stuff themselves in general. Which is somewhat my point here: to be a bit more sensitive to the use-case of scrapy for embedding itself. > - contracts; > - item loaders; > - all base spider classes other than Spider (i.e. CrawlSpider, InitSpider, SitemapSpider, etc); > - link extractors; That look…	nyov	kmike
1776	2016-02-18 11:37:36	@Guoozz , as @nyov suggests, `dont_filter=True` for start requests is set by design. Changing this would break a lot of spiders in the wild. If you really get into redirection loops in your use cases when the crawl starts, override `start_requests` method in your spider. Indeed, you don't need to set `dont_filter=False`, it's the default value for `Request` instances.	redapple	nyov
1774	2016-02-15 10:19:22	@redapple is it easy to include #1765 here too?	eliasdorneles	redapple
1774	2016-02-15 10:44:27	@eliasdorneles , done. Release notes still need update: > The previously bundled scrapy.xlib.pydispatch library was deprecated and replaced by pydispatcher.	redapple	eliasdorneles
1774	2016-02-15 10:53:57	@eliasdorneles , nevermind. reads good enough	redapple	eliasdorneles
1772	2016-02-17 12:07:48	@kmike @sibiryakov I took into account what you said about signal dispatching and I came up with [this](https://github.com/scrapy/scrapy/compare/master...Djayb6:cancel-request-downloaderhandler) This approach does not use signal dispatching. Instead, an optional callback `on_headers_received` has been added to `scrapy.http.Request` that is called in the dowloader handler if the callback was set. …	Djayb6	sibiryakov
1772	2016-02-17 12:07:48	@kmike @sibiryakov I took into account what you said about signal dispatching and I came up with [this](https://github.com/scrapy/scrapy/compare/master...Djayb6:cancel-request-downloaderhandler) This approach does not use signal dispatching. Instead, an optional callback `on_headers_received` has been added to `scrapy.http.Request` that is called in the dowloader handler if the callback was set. …	Djayb6	kmike
1772	2016-03-19 01:58:24	@kmike see my new implementation [here](https://github.com/scrapy/scrapy/compare/master...Djayb6:headers-received-event) . It is based on signals (one signal per download), hides Twisted API, and it is possible to disable the signal based on a setting (for @sibiryakov). You can find an extension that cancels downloads based on pre-defined conditions [here](https://github.com/Djayb6/received_heade…	Djayb6	sibiryakov
1772	2016-03-19 01:58:24	@kmike see my new implementation [here](https://github.com/scrapy/scrapy/compare/master...Djayb6:headers-received-event) . It is based on signals (one signal per download), hides Twisted API, and it is possible to disable the signal based on a setting (for @sibiryakov). You can find an extension that cancels downloads based on pre-defined conditions [here](https://github.com/Djayb6/received_heade…	Djayb6	kmike
1771	2016-02-08 10:52:22	Thanks @orangain !	redapple	orangain
1768	2016-02-07 02:41:28	@nyov Thanks for the comments. I think there is no strong reason to use Text I/O instead of Binary I/O. If an encoding you want to get and system's encoding is different, using Text I/O may break the file. For example, the xml exporter always writes `<?xml version="1.0" encoding="utf-8"?>` at the top of file, but a file created by `scrapy runspider myspider.py -o - -t xml > items.xml` will be enc…	orangain	nyov
1767	2016-02-06 18:33:11	Thanks for the patch @orangain, looks good! :+1:	eliasdorneles	orangain
1767	2016-02-08 05:11:55	Thanks @orangain!	kmike	orangain
1765	2016-02-08 18:41:01	@eliasdorneles , I tried a few different things but I did not manage to make the test pass on Travis CI	redapple	eliasdorneles
1765	2016-02-08 19:54:51	hey @redapple -- I don't understand what's going on here, it passes using tox locally. =/ thanks for trying anyway!	eliasdorneles	redapple
1765	2016-02-09 09:06:10	@kmike , yes that's the problem. Local tests pass for me (and @eliasdorneles ). On Travis CI, how we configured it at least, it doesn't pass. I was under the assumption that adding `warnings.simplefilter('always')` would show the warning in any case, but it fails as well.	redapple	eliasdorneles
1765	2016-02-09 09:06:10	@kmike , yes that's the problem. Local tests pass for me (and @eliasdorneles ). On Travis CI, how we configured it at least, it doesn't pass. I was under the assumption that adding `warnings.simplefilter('always')` would show the warning in any case, but it fails as well.	redapple	kmike
1765	2016-02-09 15:05:42	@kmike , @eliasdorneles , is it ok to allow the test to fail?	redapple	eliasdorneles
1765	2016-02-09 15:05:42	@kmike , @eliasdorneles , is it ok to allow the test to fail?	redapple	kmike
1765	2016-02-10 09:29:10	@eliasdorneles , nice :) you can probably remove the changes in requirements.txt although it may be good to use a newer pytest in the future	redapple	eliasdorneles
1765	2016-02-11 18:17:34	squashed. @redapple since squashing deletes your commits, I gave you credits in the commit message -- merci pour ton aide! :)	eliasdorneles	redapple
1765	2016-02-15 10:45:20	@nyov , indeed. Added in #1774	redapple	nyov
1764	2016-02-09 16:45:10	@lagenar , I can confirm the failure with scrapy 1.0.5 (latest) and also scrapy 1.1.0rc1 Current SSL/TLS connections use TLSv1 method: > TLSv1_method(), TLSv1_server_method(), TLSv1_client_method() > A TLS connection established with these methods will only understand the TLS 1.0 protocol. The trick from https://github.com/scrapy/scrapy/issues/1429#issuecomment-131782133 worked for me. `SSLv23_ME…	redapple	lagenar
1764	2016-02-10 13:46:38	Hi @redapple , here's another site that fails despite working fine with the browser. https://www.buyagift.co.uk Do you plan to fix this on the scrapy trunk or should we use the alternative fix? I haven't tested the alternative fix yet but I'll give it a try in a while.	lagenar	redapple
1764	2016-02-10 13:51:45	@lagenar , we added #1629 to 1.1 milestone, so hopefully the core devs will agree on a good solution for most cases. By the way, the custom context factory works for https://www.buyagift.co.uk/, so one more point for #1629	redapple	lagenar
1764	2016-02-10 17:55:37	@redapple , please see my log and my settings. If you have some hints for me, this will be great. If I ran this from Scrapy shell it worked, but does not work from a Scrapy application. My settings: and the log trace:	PoulTur	redapple
1764	2016-02-11 11:53:03	@redapple I did some updates. I actually get now the error from the shell as well, although it worked for me few times. I use ProxyMesh, I believe it shouldn't be hooked up if using scrapy shell. Attached is my scrapy shell log and the updated specs. Trace:	PoulTur	redapple
1764	2016-02-11 12:49:17	@redapple this is everything I got in the trace. I just did not paste the command `scrapy shell https://shop.clares.co.uk` on top. I'm not sure about Wireshark, I checked this tool, but I would not know where to start looking for a solution with it.	PoulTur	redapple
1764	2016-02-11 20:50:34	@redapple thank you for all your help. I was not seeing the initial Scrapy messages due to custom logging settings. I think the Wireshark and the in-depths of networking protocols might be too much for poor me. The good news is your comments led me to try to switch off the Proxy Mesh and without it I got the spider working now. I'm not sure if you have some hint for me for my ProxyMesh issue, in …	PoulTur	redapple
1764	2016-03-27 01:51:22	@redapple Thanks for your reply: I tried it with scrapy 1.1.0rc3 over python 2.7 & python 3.4. It works without TLSFlexibleContextFactory for https://www.buyagift.co.uk/ and https://shop.clares.co.uk/ However it does not work for https://revonsunpeu.net/, with or without TLSFlexibleContextFactory. Any idea?	natoinet	redapple
1764	2016-03-27 11:32:33	I tried without changing context factory. Scrapy 1.1rc3 uses better defaults, so you shouldn't need to tweak anything. Can you try with out-of-the-box scrapy 1.1rc3? (I used `scrapy shell https://...`) Le 27 mars 2016 03:51, "@ntoinet" notifications@github.com a écrit : > @redapple https://github.com/redapple Thanks for your reply: I tried it > with scrapy 1.1.0rc3 over python 2.7 & python 3.4. >…	redapple	redapple
1764	2016-03-27 11:35:03	Sorry, that's what you did, I misread. Maybe someone on Mac OS can test this. @kmike maybe? Le 27 mars 2016 13:32, "Paul Tremberth" paul.tremberth@gmail.com a écrit : > I tried without changing context factory. Scrapy 1.1rc3 uses better > defaults, so you shouldn't need to tweak anything. Can you try with > out-of-the-box scrapy 1.1rc3? (I used `scrapy shell https://...`) > Le 27 mars 2016 03:51,…	redapple	redapple
1764	2016-03-28 19:42:38	@redapple @kmike I just updated to the latest version of osx and the result is identical. Also, when, I check openssl version, the result is:	natoinet	redapple
1764	2016-03-30 21:49:54	@redapple You are right, I checked on Debian Wheezy with python 2.7 & Scrapy 1.1.0rc3 and it works fine. It's only on OSX that it does not work with https://revonsunpeu.net. I don't know if anyone else can confirm this?	natoinet	redapple
1763	2016-02-06 01:35:17	Thanks for the report, @orangain ! I went with updating the regular expression to scrape the links from the categories. :+1: https://github.com/scrapy/scrapy.org/pull/58	eliasdorneles	orangain
1762	2016-02-05 14:44:52	Hey, @lagenar, thanks for the report, it seems we missed this in the release notes. The code was previously using a bundled pydispatch library, but now it uses [PyDispatcher](https://pypi.python.org/pypi/PyDispatcher) which is Python 3 compatible. In case your project was using pydispatch imports to connect signals, you can add a `from_crawler` method to your spider to do that:	eliasdorneles	lagenar
1762	2016-02-05 15:34:44	@eliasdorneles I'm afraid yes, we should add a fallback with a big deprecation warning.	dangra	eliasdorneles
1761	2016-02-18 14:13:06	thanks @lopuhin !	redapple	lopuhin
1760	2016-02-17 18:09:34	@Digenis thanks for the reference, it was useful.	kmike	Digenis
1755	2016-02-03 21:34:39	Looks pretty good! well done @eliasdorneles and @stummjr I'm not sure `Extracted CrawlerRunner._crawl method` is worth mentioning now that I read it with everything.	redapple	eliasdorneles
1755	2016-02-03 21:34:39	Looks pretty good! well done @eliasdorneles and @stummjr I'm not sure `Extracted CrawlerRunner._crawl method` is worth mentioning now that I read it with everything.	redapple	stummjr
1754	2016-02-03 17:29:20	ah @stummjr , sorry, I committed some changes to "New Features and Enhancements" since. can you try rebasing?	redapple	stummjr
1754	2016-02-03 17:32:50	sure, @redapple .	stummjr	redapple
1752	2016-02-03 15:18:03	Thanks @stummjr	redapple	stummjr
1746	2016-01-29 21:09:01	@Digenis , no, what do you suggest?	redapple	Digenis
1746	2016-02-01 11:46:30	@Digenis , this is the output I get: https://gist.github.com/redapple/ba015fab046310b49cdc simplistic implementation here but works fine IMO, thanks for the tip!	redapple	Digenis
1746	2016-02-02 18:57:41	@nramirezuy , that's the best I've got to without changing too much	redapple	nramirezuy
1746	2016-02-02 18:59:59	@nramirezuy , `_repr_pretty_` was added after https://github.com/scrapy/scrapy/pull/1746#issuecomment-177164854 it can be removed.	redapple	nramirezuy
1746	2016-02-02 19:17:43	@redapple Is not a problem, just feels weird; like I would expect `__repr__` to be implemented too :smile:	nramirezuy	redapple
1745	2016-01-29 15:31:00	@kmike Now I'm starting with CrawlerProcess. Thanks! Will try CrawlerRunner	konstruilo	kmike
1744	2016-01-29 15:26:04	Thanks for your help, @nramirezuy & @kmike. I'm not sure I get your hint, though: Using `process_request`, I can block the spider from following redirects. But at that point, I still don't know whether the n-th redirect URL will match my deny pattern. As far as I understand scrapy's architecture (please correct me here!), the earliest place I can block redirect requests is in the redirect chain. …	trifle	nramirezuy
1744	2016-01-29 15:26:04	Thanks for your help, @nramirezuy & @kmike. I'm not sure I get your hint, though: Using `process_request`, I can block the spider from following redirects. But at that point, I still don't know whether the n-th redirect URL will match my deny pattern. As far as I understand scrapy's architecture (please correct me here!), the earliest place I can block redirect requests is in the redirect chain. …	trifle	kmike
1744	2016-01-29 15:58:58	Thanks @nramirezuy, that sounds very appealing. I didn't know this came up so often! Obviously there is no need to keep this issue open when there are several related others, so feel free to close. I guess I'll have a stab at creating a DownloaderMiddleware, hopefully with a PR. Thanks again for scrapy and your hard work in maintaining and expanding it!	trifle	nramirezuy
1743	2016-02-01 09:05:55	@kmike I just follow the link you gave. And it is OK now. Thanks	onmyway133	kmike
1737	2016-01-27 19:44:33	@kmike for this case, yes, XmlItemExporter also has a bug for this case but it's there also in Scrapy 1.0.4 (i.e., not a regression), @stummjr filed a issue: https://github.com/scrapy/scrapy/issues/1738	eliasdorneles	stummjr
1737	2016-01-27 19:44:33	@kmike for this case, yes, XmlItemExporter also has a bug for this case but it's there also in Scrapy 1.0.4 (i.e., not a regression), @stummjr filed a issue: https://github.com/scrapy/scrapy/issues/1738	eliasdorneles	kmike
1737	2016-01-27 19:46:55	Thanks @stummjr!	kmike	stummjr
1737	2016-01-27 19:53:48	hey, @kmike ! I can add the tests for the other exporters too. (edit: working on it)	stummjr	kmike
1737	2016-01-28 16:36:06	hey, @kmike! I just included tests for the other exporters: https://github.com/scrapy/scrapy/pull/1742	stummjr	kmike
1735	2016-01-27 20:46:10	@nramirezuy can refactoring this middleware be a separate issue? It has a few other problems: it doesn't handle Crawl-Delay directives (https://github.com/scrapy/scrapy/issues/892), and it breaks on robots.txt files found in the wild (https://github.com/scrapy/scrapy/issues/754).	kmike	nramirezuy
1735	2016-01-27 20:49:22	@kmike Yes, the second point should fix for the issue. Just avoid every request to a domain which `robots.txt` failed to download. For example what if the domain just blocked the UA you using or the Crawler IP. Storing the failure might be overboard, just storing None should be enough. Also you can collect stats and see the different failure you are getting on robots requests.	nramirezuy	kmike
1735	2016-01-27 23:34:00	@nramirezuy I'm not sure why I was removing the netloc in the first place. All tests still pass when leaving it as none, and it is also what the middleware already did, so I'm making it this way again. I don't understand your first suggestion, and I'm not using callback and errback because the previous code didn't use it. I think blocking every request if robots.txt fails downloading is inconsist…	ArturGaspar	nramirezuy
1735	2016-01-28 14:56:34	@ArturGaspar I just looked at the [previous version before the defer](https://github.com/ArturGaspar/scrapy/blob/ca83a0b02880aad8c34f48ac81c7005880f5140e/scrapy/downloadermiddlewares/robotstxt.py). And looks like the robots.txt requests was done only once and if it failed it let you download the from the site, it also let you download while the robots request wasn't handled.	nramirezuy	ArturGaspar
1735	2016-01-28 14:59:00	@nramirezuy I think that not downloading when robots.txt request fails is a bug, but waiting for robots.txt to be downloaded before proceeding with the main website is a bug fix.	kmike	nramirezuy
1735	2016-01-28 15:03:33	@kmike I agree, is how I suppose to be implemented. But we should also documented, because it will inform users of the middleware and will help us to review on the future.	nramirezuy	kmike
1735	2016-01-28 15:05:13	@nramirezuy The documentation mentioned it as a limitation, and #1473 removed that warning from the documentation.	ArturGaspar	nramirezuy
1735	2016-01-28 15:12:46	@ArturGaspar But we should add a warning about when robots request fails (when it reach the errback), also tell that it respect the `Downloader Middlewares` but doesn't use the `Spider Middlewares`. Sorry, I'm just dumping everything while I'm on it. Otherwise it get lost on the void.	nramirezuy	ArturGaspar
1735	2016-01-28 15:57:14	@nramirezuy Isn't it better to make a separate issue for improving documentation on this middleware?	ArturGaspar	nramirezuy
1735	2016-01-29 13:32:01	@kmike > Is it retried? By the default retry middleware. (Without this PR, it would be retried on every new request to a domain, and only remembered for that domain if succeeded.) > If robots.txt request fails, is the main request sent? If so, does it happen before or after retries? Yes. After the retries. > Is an error with robots.txt logged? Yes. > Is the behaviour different in Scrapy 1.0.x? Wi…	ArturGaspar	kmike
1735	2016-01-29 15:01:26	> > Is it retried? > > By the default retry middleware. (Without this PR, it would be retried on every new request to a domain, and only remembered for that domain if succeeded.) Depends on the position of `RobotsTxtMiddleware` on the chain, by default answer is valid. > > If robots.txt request fails, is the main request sent? If so, does it happen before or after retries? > > Yes. After the retr…	nramirezuy	ArturGaspar
1735	2016-01-29 15:17:54	@nramirezuy I think position of the middleware doesn't matter, because it calls engine.download() for a new request, which goes through the entire middleware chain. Isn't that so? > @ArturGaspar can you create PR changing behavior #1735 (comment) with it documentation? Sorry, I'm confused. You mean documenting only what was improved in #1473 and this PR, or the behaviour that was already present …	ArturGaspar	ArturGaspar
1735	2016-01-29 15:17:54	@nramirezuy I think position of the middleware doesn't matter, because it calls engine.download() for a new request, which goes through the entire middleware chain. Isn't that so? > @ArturGaspar can you create PR changing behavior #1735 (comment) with it documentation? Sorry, I'm confused. You mean documenting only what was improved in #1473 and this PR, or the behaviour that was already present …	ArturGaspar	nramirezuy
1735	2016-01-29 15:36:25	@ArturGaspar Yea you are right it will work regardless. What I'm not sure is if it gets propagated to the `SpiderMiddlewares` and if is the same for error and normal. We should first fix this https://github.com/scrapy/scrapy/pull/1735#issuecomment-176225527, then document the change. And also will be useful to document that it indeed passes through the `DownloaderMiddlewares`, and if it gets prop…	nramirezuy	ArturGaspar
1735	2016-01-29 15:38:25	@nramirezuy sorry, what exactly should we fix?	kmike	nramirezuy
1735	2016-02-03 14:48:51	Hey @kmike @nramirezuy @ArturGaspar, I'll merge this one now in order to move forward with the 1.1 RC release. @nramirezuy can you please open a ticket for the follow-up?	eliasdorneles	ArturGaspar
1735	2016-02-03 14:48:51	Hey @kmike @nramirezuy @ArturGaspar, I'll merge this one now in order to move forward with the 1.1 RC release. @nramirezuy can you please open a ticket for the follow-up?	eliasdorneles	nramirezuy
1735	2016-02-03 14:48:51	Hey @kmike @nramirezuy @ArturGaspar, I'll merge this one now in order to move forward with the 1.1 RC release. @nramirezuy can you please open a ticket for the follow-up?	eliasdorneles	kmike
1732	2016-01-27 11:03:36	@kmike , you may want to edit the shell output in Github (e.g. replacing `<` with `&lt;`). it looks really scarier even :)	redapple	kmike
1732	2016-01-27 17:46:40	@kmike , how would you prefer it?	redapple	kmike
1732	2016-01-28 18:27:21	@redapple I'm fine the `to_dict` method. I kinda wanted to have it on the past, but never really had a need, now that we have a more complicated `Settings class` I suppose is useful. Just be sure to document is a copy of the `Settings object` and changes on the `dict` wont affect the `Settings`.	nramirezuy	redapple
1731	2016-12-09 10:53:33	@kmike , can you share (in a comment or in the description of the PR) some sample console output before and after the change?	redapple	kmike
1731	2016-12-09 16:04:14	Right @kmike , I think you've convinced me to enable long names by default. Experienced users could switch it off easily.	redapple	kmike
1731	2016-12-16 17:16:39	@redapple what do you think now? //cc @eliasdorneles @dangra @nyov @Digenis @curita and everyone else	kmike	redapple
1731	2016-12-16 17:42:48	@redapple, yes that seems common in the Java world. But urgh, what an ugly thing to do. You still don't know what component it came from without knowing some internals first.	nyov	redapple
1731	2016-12-19 13:56:01	Alright, so we need another "official" +1. @eliasdorneles , @dangra or @curita perhaps?	redapple	eliasdorneles
1731	2016-12-19 14:55:03	@eliasdorneles gave me his +1 offline. So we're good to merge.	redapple	eliasdorneles
1730	2016-01-27 19:18:14	@nramirezuy yeah, you're right, it is better to call `text` from `body_as_unicode`: we'll save a function call this way. As for deprecations - I don't have a strong opinion here, just tried to play safe in this PR to sneak it to 1.1 :)	kmike	nramirezuy
1729	2016-01-26 20:44:46	@eliasdorneles I don't know, maybe we need this method only in JsonResponse (which we don't have now). JsonResponse may also provide .jmes method to query json data.	kmike	eliasdorneles
1727	2016-01-26 18:48:12	@kmike , do you mean also changing the description for http://doc.scrapy.org/en/latest/topics/settings.html#depth-priority ?	redapple	kmike
1727	2016-01-27 10:56:52	@kmike , I'd rather we do not change the setting name to `DEPTH_PRIORITY_ADJUST` as it behave differently to the 2 others. (we could rename to `DEPTH_PRIORITY_NEGATIVE_ADJUST` to be explicit but I wonder if it would not confuse more than anything)	redapple	kmike
1727	2016-01-27 10:58:29	@redapple a good point. We can make `DEPTH_PRIORITY_ADJUST` option an opposite of `DEPTH_PRIORITY`.	kmike	redapple
1727	2016-01-27 11:01:58	@kmike , is renaming ok in a seperate PR?	redapple	kmike
1727	2016-01-27 11:03:14	@redapple sure, improved docs is already a big step forward	kmike	redapple
1727	2016-01-27 11:58:05	ok @kmike , I also added a link to the FAQ entry about BFO/DFO.	redapple	kmike
1724	2016-01-26 13:09:30	@eliasdorneles do you mean a deprecation warning with ROBOTSTXT_OBEY is not set? It could be inconvenient for CrawlerProcess users because `CrawlerProcess()` will be raising warnings by default. Changing `scrapy runspider` is backwards incompatible; to do a deprecation cycle we will have to require users to pass `-s ROBOTSTXT_OBEY=1` at each runspider call, it makes API much worse. What about cha…	kmike	eliasdorneles
1724	2016-01-26 13:49:43	@Digenis do you suggest to enable or disable robots.txt handling when user agent is overridden? We encourage users to override user agent in generated setting.py (near the top), and provide an example: `'$project_name (+http://www.yourdomain.com)'`. Users who follow this suggestion will likely want to have robots.txt enabled by default as well. On the other hand, some user override user-agent to …	kmike	Digenis
1722	2016-01-26 14:30:54	@kmike , @eliasdorneles , sorry, it seems I pushed the wrong version: with this patch in master, you currently get the short names: instead of `'scrapy.extensions.corestats.CoreStats'` and the likes I will submit a new PR on top of this	redapple	eliasdorneles
1721	2016-01-26 11:37:26	Thanks @Digenis	eliasdorneles	Digenis
1710	2016-01-22 16:21:12	@kmike , I added a few different tests, including localhost, hopefully catching the most common cases.	redapple	kmike
1710	2016-01-22 18:29:55	@kmike , importing `pytest` seems to mess up the subsequent tests. any idea what might be happening?	redapple	kmike
1710	2016-01-22 19:01:34	Thanks @kmike , I will give it a try.	redapple	kmike
1710	2016-01-23 11:58:34	@kmike, I didn't manage to import pytest without failing subsequent tests, so I left the parameterized tests at the previous commit for the moment, in order to discuss tests inputs & outputs at least	redapple	kmike
1710	2016-01-23 20:49:37	@redapple I think the implementation, inputs and outputs are all good.	kmike	redapple
1710	2016-01-26 09:48:44	@alecxe , @nramirezuy , @kmike , are you ok with the updated docs?	redapple	kmike
1710	2016-01-26 16:41:50	@nramirezuy , maybe just include the link in the release notes. what do you think?	redapple	nramirezuy
1707	2016-01-21 20:47:48	Super, thanks @kmike !	lopuhin	kmike
1707	2016-02-05 17:21:42	A follow up to what @kmike was pointing out about performance, cached runs of my spiders show python 3 to be ~10% slower than python 2. What's more surprising and unfortunate is that python 3 memory usage is only slightly better and in fact sometimes even higher. I was expecting an improvement since python 3 uses less memory for ascii only unicode objects, and i've seen this in other text intensi…	jschilling1	kmike
1707	2017-02-06 23:18:27	+1 to @redapple.	kmike	redapple
1701	2016-02-23 13:38:31	In fact, this does not work with hostname as bytes. I just got the error while testing scrapy 1.1 with Crawlera, the string ending up as `b"CONNECT b'httpbin.org':443 HTTP/1.1\r\n"` I'll submit a PR for this. @kmike , @eliasdorneles , @lopuhin , which has your preference? the original or a fix on bytes param with	redapple	lopuhin
1701	2016-02-23 19:42:06	Oh, sorry @redapple - did not check properly. I have no particular preference, but for me second still looks slightly better.	lopuhin	redapple
1701	2016-02-23 19:43:13	Ah, I see you already fixed this - thanks @redapple ! :)	lopuhin	redapple
1699	2016-01-19 18:44:51	@eliasdorneles go ahead and merge then :)	dangra	eliasdorneles
1698	2016-01-19 16:18:49	Thanks @carlosp420	eliasdorneles	carlosp420
1695	2016-01-19 14:45:04	@nramirezuy could you please fire an issue here: https://github.com/codecov/support/issues?	kmike	nramirezuy
1692	2016-01-21 10:19:08	@kmike @lopuhin , I also had to rerun Python 3.3 build for https://travis-ci.org/scrapy/scrapy/builds/103806098 It passed that 2nd time.	redapple	lopuhin
1692	2016-01-21 10:19:08	@kmike @lopuhin , I also had to rerun Python 3.3 build for https://travis-ci.org/scrapy/scrapy/builds/103806098 It passed that 2nd time.	redapple	kmike
1692	2016-01-21 14:53:51	@dangra done)	lopuhin	dangra
1691	2016-01-20 19:59:51	I hope I rebased correctly, @kmike	lopuhin	kmike
1689	2016-01-20 19:11:03	@kmike I've never used this option but might get someone mad xD	nramirezuy	kmike
1689	2016-01-20 19:18:39	@nramirezuy it looks trivial to work around using e.g. https://pypi.python.org/pypi/pyprof2calltree	kmike	nramirezuy
1687	2016-01-18 11:48:57	Thanks @palego!	kmike	palego
1686	2016-01-18 06:57:03	Thanks @cclauss!	kmike	cclauss
1683	2016-01-15 18:30:50	Yup, sounds good, thanks @rgtk !	eliasdorneles	rgtk
1682	2016-01-17 22:12:01	@kmike , I can't see mention of paid account restriction on https://docs.travis-ci.com/user/osx-ci-environment/ I wanted to try after seeing https://www.youtube.com/watch?v=d-p6lJJObLU (https://speakerdeck.com/pycon2015/olivier-grisel-build-and-test-wheel-packages-on-linux-osx-and-windows) which suggest it's possible	redapple	kmike
1680	2016-01-20 19:05:49	Another great job, thanks @lopuhin !	eliasdorneles	lopuhin
1680	2016-01-20 19:49:11	Scrapy is a pleasure to work on, @eliasdorneles !	lopuhin	eliasdorneles
1678	2016-01-19 16:10:30	Thanks so much @lopuhin, awesome work! :bow: :bow:	eliasdorneles	lopuhin
1678	2016-01-19 16:13:41	Merci @lopuhin !	redapple	lopuhin
1676	2016-01-16 09:06:40	Hey @lopuhin, nice to see you here! > scrapy.http.Request has unicode attributes (url, method, etc), I don't 100% recall why, but after lengthy discussions with @dangra we settled on URLs as 'native strings' - i.e. bytes in Python 2 and unicode in Python 3. Likely the two main reasons were (1) backwards compatibility and (2) spotty/incorrect support for unicode URLs in Python 2.x stdlib. > respon…	kmike	lopuhin
1676	2016-01-18 14:06:36	@dangra hmm, you're right, webclient is unused when twisted >= 11.1.0. Does it mean we'll drop Ubuntu 10.04 support if we drop webclient? I think that's fine because of https://lists.ubuntu.com/archives/ubuntu-announce/2015-April/000196.html.	kmike	dangra
1676	2016-01-19 13:53:41	@dangra ok, feel free to merge this PR then	kmike	dangra
1676	2016-01-19 14:08:25	thanks @lopuhin !	dangra	lopuhin
1676	2016-01-19 14:10:45	yay, thanks @dangra and @kmike !	lopuhin	dangra
1676	2016-01-19 14:10:45	yay, thanks @dangra and @kmike !	lopuhin	kmike
1674	2016-01-14 09:58:43	@kmike : thanks, the trick for Travis + tox and Python 3.5 worked. Pythong 3.5 tests currently fail though	redapple	kmike
1664	2016-01-11 18:45:37	thanks @kmike for the feedback. the failing tests are around the unquoting of the "path" part of the URL, that was not UTF-8 encoded before percent-encoding. and I was wondering if the following original test for example is actually valid if the encoding is not known: what do you suggest in order to fix these tests? - work on an improved `canonicalize_url` function, handling those tricky things y…	redapple	kmike
1664	2016-01-18 13:22:31	ok @kmike , I'm closing this one for now. Waiting for discussion like https://github.com/scrapy/scrapy/issues/1306 to progress	redapple	kmike
1662	2016-02-04 19:09:34	Looks good, thanks @NicolasP!	kmike	NicolasP
1660	2016-01-06 12:43:06	Thanks @stummjr !	eliasdorneles	stummjr
1659	2016-01-05 14:19:05	@orangain domains are used as slots key by default but you can [change this behaviour](http://doc.scrapy.org/en/1.0/topics/settings.html#concurrent-requests-per-ip).	nramirezuy	orangain
1659	2016-01-05 14:50:25	@nramirezuy Thank you for your reply, but I did set `CONCURRENT_REQUESTS_PER_IP = 1` by `custom_settings` of the spider. What I mean is download delay per IP does not work as documented: > This setting also affects DOWNLOAD_DELAY: if CONCURRENT_REQUESTS_PER_IP is non-zero, download delay is enforced per IP, not per domain. http://doc.scrapy.org/en/1.0/topics/settings.html#concurrent-requests-per-…	orangain	nramirezuy
1654	2016-01-19 14:23:41	@kmike can't verify what's going on on codecov, I get a 404.	nramirezuy	kmike
1654	2016-01-19 14:24:41	@nramirezuy yeah, mee too. Does it matter?	kmike	nramirezuy
1650	2015-12-29 10:32:45	Ok,Thank you very much,I'll try js2xml instead @redapple	yuiopt	redapple
1649	2016-02-02 17:20:34	Hey @aron-bordin, Sorry, it took a long time to review this PR. The problem is that after this change base classes (including scrapy.Spider?) will appear in `scrapy list` command; this is confusing and not backwards compatible. We may add a special attribute which can be set explicitly to mark spider as a base class (e.g. show=False or base=True), but as by default there won't be such attribute t…	kmike	aron-bordin
1645	2016-01-06 11:51:40	@kmike yeap, that's reasonable, +1 from me.	eliasdorneles	kmike
1645	2016-01-07 06:40:45	@kmike you have my vote for it.	dangra	kmike
1645	2016-12-20 20:15:14	This document insinuates that potential contributors are unethical, unprofessional, and immoral, and that they must be told to suppress their antisocial behavior before contributing to this project. This is now the first thing people are greeted with when they first roll up their sleeves to get started with this project, and it translates to a fairly negative experience. I'll probably still fork …	victor9000	dangra
1645	2016-12-20 20:15:14	This document insinuates that potential contributors are unethical, unprofessional, and immoral, and that they must be told to suppress their antisocial behavior before contributing to this project. This is now the first thing people are greeted with when they first roll up their sleeves to get started with this project, and it translates to a fairly negative experience. I'll probably still fork …	victor9000	eliasdorneles
1645	2016-12-20 20:15:14	This document insinuates that potential contributors are unethical, unprofessional, and immoral, and that they must be told to suppress their antisocial behavior before contributing to this project. This is now the first thing people are greeted with when they first roll up their sleeves to get started with this project, and it translates to a fairly negative experience. I'll probably still fork …	victor9000	kmike
1645	2016-12-20 20:30:27	Sorry @victor9000, we didn't mean to offend anyone with this document! We certainly didn't mean that potential contributors are unethical, unprofessional and immoral. It seems anyone agree that the content of the CoC is reasonable, so it was a no-brainer to add it. I'd also prefer not to use formal licenses like BSD. When we're writing > Neither the name of Scrapy nor the names of its contributor…	kmike	dangra
1645	2016-12-20 21:23:20	Hi @victor9000 , as @kmike said, we're sorry if the content of the Code of Conduct document put you on the defensive and makes you reconsider contributing further. It's definitely not the intent. To me, and I'm speaking here for myself, not in the name of scrapy or its maintainers, it serves as a written reference of rules when something inapropriate comes up. And although I'm really thankful tha…	redapple	kmike
1645	2016-12-21 11:42:33	+1 to everything @kmike and @redapple said.	eliasdorneles	redapple
1645	2016-12-21 11:42:33	+1 to everything @kmike and @redapple said.	eliasdorneles	kmike
1645	2016-12-23 02:17:44	Hi Everyone, first of all sorry for creating this distraction, I'm sure you all have plenty of real work to do. Also @kmike and @redapple, thank you for your productive approach on this, I'll do my best to match your tone. My main point is to simply make you aware of my experience when I tried to on-board as a contributor. I ran into a roadblock due to the language of this document, and I wanted …	victor9000	redapple
1645	2016-12-23 02:17:44	Hi Everyone, first of all sorry for creating this distraction, I'm sure you all have plenty of real work to do. Also @kmike and @redapple, thank you for your productive approach on this, I'll do my best to match your tone. My main point is to simply make you aware of my experience when I tried to on-board as a contributor. I ran into a roadblock due to the language of this document, and I wanted …	victor9000	kmike
1645	2016-12-27 12:01:43	@victor9000 as @kmike has already said, having a Code of Conduct in place doesn't mean we expect negative behavior from most users. It's just making explicit a commitment to keep the community harassment-free and that's a tiny tiny thing we can do to make minorities feel more welcome (sometimes "Explicit is better than implicit", as the Python zen goes). I think I get one point of your complaint,…	eliasdorneles	kmike
1645	2016-12-30 03:20:09	@eliasdorneles Sorry for the misunderstanding if it seemed like I was advocating against the use of a CoC. As mentioned above, I agree with the intent of this document. I was just advocating for language which was more user friendly than what's included in version 1.3. However, given that this document gets pulled down from upstream as-is, then perhaps this is not the right forum for discussing t…	victor9000	eliasdorneles
1644	2016-01-13 10:59:45	Thanks @yarikoptic !	eliasdorneles	yarikoptic
1640	2016-02-10 16:11:12	@redapple Python's re module caches compiled regexes, no need to worry about it. :)	eliasdorneles	redapple
1640	2016-02-12 13:50:26	@nhuray , @mkcor , can you explain your use-case for @kmike ?	redapple	kmike
1639	2015-12-14 18:33:10	Thanks @seales!	kmike	seales
1638	2015-12-14 18:32:15	Thanks @orangain!	kmike	orangain
1637	2016-01-18 17:16:37	Hey @eLRuLL, I think that's a good idea to make encoding configurable, but a global setting doesn't look right - what if there are different proxies (e.g. rotating) which use different encodings?	kmike	eLRuLL
1637	2016-01-18 21:26:11	> Hey @eLRuLL, > > I think that's a good idea to make encoding configurable, but a global setting doesn't look right - what if there are different proxies (e.g. rotating) which use different encodings? The middleware isn't accepting that kind of behaviour I think, as it is not processing the request if `proxy` already on `meta`: https://github.com/scrapy/scrapy/blob/master/scrapy/downloadermiddle…	eLRuLL	eLRuLL
1637	2016-01-19 06:35:57	@eLRuLL you're right, sorry! The PR looks good; I only have a couple of minor comments.	kmike	eLRuLL
1637	2016-01-21 11:57:27	@eLRuLL :+1: Could you please rebase on master?	kmike	eLRuLL
1637	2016-01-21 14:36:29	@kmike rebased!	eLRuLL	kmike
1635	2016-01-11 20:57:20	@palego I get this failure:	rolando	palego
1635	2016-01-26 17:36:59	@rolando , are you ok with closing the issue now that https://github.com/scrapy/scrapy/pull/1657 is merged?	redapple	rolando
1635	2016-01-26 17:42:44	@redapple yes! This issue is fixed.	rolando	redapple
1635	2016-01-26 17:43:09	Thanks for checking @rolando	redapple	rolando
1633	2015-12-10 16:00:17	ok thanks @nramirezuy so I'm closing this as duplicate issue no need to multiply bug reports.	pawelmhm	nramirezuy
1632	2015-12-09 22:41:56	@nramirezuy I apologize but I don't think I could offer up the code to reliably reproduce it. Its not even reliable within the spider. That stack trace was all I got out of the logs and we have an error callback on the request that handles all exceptions. I couldn't even tell which URL caused it. I'm going to assume its within the Request object since its cookie lib and try catching exceptions th…	gmeans	nramirezuy
1632	2015-12-10 12:46:28	@Digenis I don't believe so. This particular spider is running on an Elastic Beanstalk instance using Amazon Linux. It's running within a docker container using this image: https://hub.docker.com/r/ceroic/scrapyd/~/dockerfile/	gmeans	Digenis
1631	2015-12-09 17:25:24	Yes. I want to keep writing any other warning, but have a way to avoid showing anything on ItemDrop. I try to filter the scrapped items like shown in [the example at the docs | http://doc.scrapy.org/en/0.20/topics/item-pipeline.html#item-pipeline-example], and I have several different external loggers attached to my output. In my case, I expect to receive the items even if they are to be discarde…	sieira	nramirezuy
1631	2015-12-09 20:30:33	@redapple's response was true for older logging, but I can't confirm right now if is still active after the migration (should be because is still there). @sieira Now if you want to contribute to Scrapy. I would follow something like [this](https://github.com/scrapy/scrapy/blob/master/scrapy/dupefilters.py#L62). Where you have a setting to allow `DEBUG` mode, I know is not backwards compatible, bu…	nramirezuy	redapple
1629	2016-02-09 17:20:46	@starrify , I agree, `SSLv23_METHOD` seems to be working much better in my tests on current open issues with tag "https" (https://github.com/scrapy/scrapy/issues/1764#issuecomment-181950638 , https://github.com/scrapy/scrapy/issues/1486#issuecomment-181960139 , https://github.com/scrapy/scrapy/issues/1435#issuecomment-181955341) Another option to make the change technically more backward compatib…	redapple	starrify
1629	2016-02-16 15:56:50	@kmike , it seems to me that the initial problem was less a bug than issue with faulty servers, and OpenSSL implemented a few workarounds along the way to deal with them. I've listed changelog changes related to TLS versions handling for OpenSSL and Ubuntu openssl: https://docs.google.com/spreadsheets/d/1TLQAhAt2JsF9o-JfcH8D3ttCXHH5s0OczteXTg7OMK4/edit?usp=sharing [As far as I can read](https://l…	redapple	kmike
1629	2016-02-17 18:36:59	@redapple a nice table! Older OpenSSL versions are still in use. E.g. on OS X 10.11.3 (most recent OS X) I get the following: (though Scrapy uses OpenSSL 1.0.2e 3 Dec 2015, likely via homebrew Python)	kmike	redapple
1629	2016-02-23 17:21:30	@kmike , @starrify , I'd go for https://github.com/scrapy/scrapy/pull/1794 What do you think?	redapple	starrify
1629	2016-02-23 17:21:30	@kmike , @starrify , I'd go for https://github.com/scrapy/scrapy/pull/1794 What do you think?	redapple	kmike
1622	2015-12-02 16:39:03	@pawelmhm the purpose of xlib.tx.client is to support old Twisted versions; it is not used in modern Twisteds where these imports are deprecated, so I think not collecting these files is the way to go.	kmike	pawelmhm
1618	2015-11-26 20:55:42	@sibiryakov what is this custom `Scheduler` returning ? @dangra Isn't better allow the `Scheduler` return a defer and chain it with the download? Or there is something I'm missing?	nramirezuy	dangra
1618	2015-11-26 20:55:42	@sibiryakov what is this custom `Scheduler` returning ? @dangra Isn't better allow the `Scheduler` return a defer and chain it with the download? Or there is something I'm missing?	nramirezuy	sibiryakov
1618	2015-11-27 14:20:54	Hey @nramirezuy it returns `http.Request` objects, deserializing them from disk. https://github.com/scrapy/scrapy/blob/75cd056223a5a8da87a361aee42a541afcf27553/scrapy/core/scheduler.py#L63 I think returning defereds is too radical change.	sibiryakov	nramirezuy
1618	2015-11-30 17:06:12	Guys, @dangra, @nramirezuy, @kmike any more thoughts on this?	sibiryakov	nramirezuy
1618	2015-11-30 17:06:12	Guys, @dangra, @nramirezuy, @kmike any more thoughts on this?	sibiryakov	dangra
1618	2015-12-01 18:11:20	> Isn't better allow the Scheduler return a defer and chain it with the download? Or there is something I'm missing? @nramirezuy the Scheduler API is settled on returning Request or None, supporting deferreds (although logical at first) require a bigger change to engine.	dangra	nramirezuy
1618	2015-12-01 18:17:37	@dangra I'm not sure I've got what you mean by this message > I am evaluating the differences on your approach compared to adding a slot.nextcall.schedule(5) on https://github.com/scrapy/scrapy/blob/b26241168314812cf30c4f93edf4e8ec45d2fe6e/scrapy/core/engine.py#L105-L106 > > have you considered it? could you describe it in a more detailed way?	sibiryakov	dangra
1618	2015-12-01 21:30:06	@sibiryakov do you mind removing the other `nextcall.schedule(5)` calls?	dangra	sibiryakov
1618	2015-12-01 21:36:15	@dangra and @kmike I think it makes sense to remove other `nextcall.schedule(5)` calls. I'm going to update PR during next 12 hours.	sibiryakov	dangra
1618	2015-12-01 21:36:15	@dangra and @kmike I think it makes sense to remove other `nextcall.schedule(5)` calls. I'm going to update PR during next 12 hours.	sibiryakov	kmike
1615	2016-02-18 20:14:31	Hey @redapple! I would like to take a stab at the bug. I went thru the source and noticed that for each item, we are creating a `DeferredList` and adding callbacks to it. What I think we can do is, in [`media_downloaded`](https://github.com/scrapy/scrapy/blob/75cd056223a5a8da87a361aee42a541afcf27553/scrapy/pipelines/files.py#L243) we can check if the status code is 201. If it is, we can create a …	darshanime	redapple
1615	2016-02-19 10:32:17	@darshanime , thanks for looking into it! I've never seen HTTP 201 responses myself so I'm not sure how this all works. But if the response headers have a `Location`, one might want to mimic what `RedirectMiddleware` does for 30x's @kurkop , @Slepice1 , @darshanime , do you know of any public website behaving like this so it could be tested live?	redapple	darshanime
1615	2016-02-19 14:33:52	Yes @redapple , You can testing in the next url: http://www.carroya.com/web/vehiculo/nuevoficha/renault/kangoo/c.a./2016/no-disponible/1616709.do ![Firebug output](https://cloud.githubusercontent.com/assets/2367831/13178243/c1c43d6a-d6eb-11e5-9066-83520d97348e.png)	kurkop	redapple
1614	2016-10-27 23:14:17	Hi @eliasdorneles, Yes, according to RFC 1808, white spaces are not part of the URL, so it is safe to strip them.	moisesguimaraes	eliasdorneles
1614	2017-01-12 00:09:23	@moisesguimaraes RFC 1808 is quite old. Accordingly to **RFC 3986 - 3.1 Scheme**, the scheme should begin with a letter. > Scheme names consist of a sequence of characters beginning with a letter and followed by any combination of letters, digits, plus ("+"), period ("."), or hyphen ("-").	abmxer	moisesguimaraes
1612	2015-11-24 01:45:56	@nramirezuy Could you elaborate on your answer? I'm new to scrapy. Why it does not make sense to set the logging level on a Spider? Where do you set it? On a project? What if I have different Spider? Thanks	YAmikep	nramirezuy
1612	2015-11-25 01:09:55	Thanks @nramirezuy . I see what you meant now. I agree and actually, only the command line option makes sense. Changing it at the project setting does not make sense either.	YAmikep	nramirezuy
1612	2016-01-03 14:58:12	@nramirezuy I set LOG_FILE setting in custom_settings for every Spider to get a different log, but it not work, what should i do? Thanks.	jackie2013	nramirezuy
1612	2016-09-16 21:20:18	@nramirezuy , I agree with you: development (`DEBUG`) is different from production (`INFO`). But I am facing a particular case... I run multiple spiders using `CrawlerProcess`, each spider for one website. One of them is very good example of poorly coded html we find in the wild! It is a really f\* mess. Plus, it is always changing. So, almost every time a run my crawler (once every 45 days) I fi…	djunzu	nramirezuy
1612	2016-10-12 15:47:37	@djunzu hi i have the log level setting in settings.py ![image](https://cloud.githubusercontent.com/assets/5271457/19317020/3aefc6a0-9069-11e6-8a84-8e51ec60234d.png) but the info, debug also wrote in log file	shyandsy	djunzu
1610	2016-07-29 10:30:25	@redapple, can we merge this?	darshanime	redapple
1610	2016-07-29 13:12:50	Looks good, merging -- thanks @darshanime !	eliasdorneles	darshanime
1609	2016-06-28 09:39:01	@Digenis You mean if we use self.logger and use errcallback there will not have those traceback print again? @nyov I think you can refer http://doc.scrapy.org/en/latest/topics/request-response.html#using-errbacks-to-catch-exceptions-in-request-processing	westwind027	nyov
1609	2016-06-28 09:39:01	@Digenis You mean if we use self.logger and use errcallback there will not have those traceback print again? @nyov I think you can refer http://doc.scrapy.org/en/latest/topics/request-response.html#using-errbacks-to-catch-exceptions-in-request-processing	westwind027	Digenis
1606	2015-11-17 06:21:26	Thank you very mutch! @jdemaeyer ! Your detail is very useful!.	dontcontactme	jdemaeyer
1604	2015-11-16 18:37:21	@nramirezuy I'm sorry I didn't realise that. Thanks a lot for directing me!	praveshjain	nramirezuy
1601	2015-11-15 21:44:31	Thanks @mvj3 for these corrections! I think one of them (the one I commented above) isn't correct, but I'm not 100% sure, I'll need someone to verify it. If you want you can delete that change from this pull request so we can merge the other changes sooner, and submit that particular correction in a separate pull request to discuss about it.	curita	mvj3
1601	2015-11-15 23:35:45	Thanks @curita for the careful review! I correct it in a new commit.	mvj3	curita
1599	2015-11-13 20:58:48	Hey @kmike no changes at all to the boto library.. I might try a reinstall and if that doesn't work, update to the master branch	bnussey	kmike
1599	2015-11-13 22:05:26	Hey @kmike sorry yeah no effect at all. Tried a reinstall but still the same issue..	bnussey	kmike
1599	2015-11-13 22:18:40	Hey @kmike I just noticed scrapy bench works fine in the root directory but soon as I got into the project's directory, thats where I have issues.. So going to mess with the settings and see what I can do	bnussey	kmike
1599	2015-11-17 04:30:18	Hey @kmike got it, thanks for your help. I know this is out of scope, but I am new to Scrapy, so if you could assist, I would be hugely appreciative: In terms of the structure of scrapy scripts, is there anyway to wrap this up in a function so the request is not executed every time I do anything else in my project?	bnussey	kmike
1597	2015-11-23 20:53:21	@Digenis , @kmike , looks alright to me, although the `../@checked` part feels a bit odd. But more correct now than before (I mean before the PR) so LGTM FWIW, I was thinking of something like	redapple	Digenis
1597	2015-11-23 20:53:21	@Digenis , @kmike , looks alright to me, although the `../@checked` part feels a bit odd. But more correct now than before (I mean before the PR) so LGTM FWIW, I was thinking of something like	redapple	kmike
1594	2015-11-17 09:04:57	@nramirezuy @kmike updated PR to address your concerns.	pawelmhm	nramirezuy
1594	2015-11-17 09:04:57	@nramirezuy @kmike updated PR to address your concerns.	pawelmhm	kmike
1594	2015-11-17 16:32:35	@pawelmhm Looks better to me, but make it stop! (the looping call task)	nramirezuy	pawelmhm
1594	2015-12-01 15:02:25	@nramirezuy good point, I made it stop	pawelmhm	nramirezuy
1593	2015-11-12 13:19:12	@curita Is a negative priority adjust of `+2` :sheep: (the text is wrong) I guess this one is missing on the docs [`RETRY_PRIORITY_ADJUST`](https://github.com/scrapy/scrapy/blob/master/scrapy/settings/default_settings.py#L222).	nramirezuy	curita
1593	2016-01-26 18:27:38	@curita , @nramirezuy , would #1727 work?	redapple	nramirezuy
1593	2016-01-26 18:27:38	@curita , @nramirezuy , would #1727 work?	redapple	curita
1592	2015-11-16 22:43:53	@darshanime both suggestions sound good to me :) I'd add that we should mention this setting in the builtin settings list here: http://scrapy.readthedocs.org/en/latest/topics/settings.html#built-in-settings-reference as well. Could you help us with a pull request with those changes? I'll gladly review it when you submit it.	curita	darshanime
1591	2015-11-11 20:41:03	@jdemaeyer If you can provide some simple example with `Python` `dicts` it would be amazing. It will make it a lot easier to understand. There are some cases, for example if you want to change the scheduler for instance ([Frontera](https://github.com/scrapinghub/frontera)). It would also make possible to use Scrapy Cloud to update and not just override.	nramirezuy	jdemaeyer
1591	2015-11-12 14:07:26	@nramirezuy more like this? (didn't use the default `SPIDER_MIDDLEWARES` since it's empty, and we don't want users updating the `_BASE` settings)	jdemaeyer	nramirezuy
1591	2016-08-22 10:09:50	@pawelmhm nobody addressed @nyov's concerns so far :)	kmike	nyov
1591	2016-08-22 10:09:50	@pawelmhm nobody addressed @nyov's concerns so far :)	kmike	pawelmhm
1589	2016-01-26 18:32:38	@LinkZhang , are you still having this issue? If yes, can you provide a full traceback as @kmike requested? Thanks.	redapple	kmike
1589	2016-01-27 01:41:06	@kmike @redapple sorry, I used requests+lxml to rewrite this crawl.	LinkZhang	redapple
1589	2016-01-27 01:41:06	@kmike @redapple sorry, I used requests+lxml to rewrite this crawl.	LinkZhang	kmike
1589	2016-11-29 09:30:52	@Digenis I have same issue of scrapy+pyinstaller,my environment is python3.5 +windows10 +scarpy1.2.1 This is my code of run my spiders: Please you help me	WuQianyong	Digenis
1588	2016-01-19 09:12:18	@Digenis, thank for you snippet, i will use it in my project, but when i talked about solution i meant a solution for scrapy. I think it is wrong when scrapy just throws an error in output and can log nothing about the error.	kalombos	Digenis
1588	2016-02-18 12:08:19	@pilgrim2go , did you get a chance to try @Digenis 's patch?	redapple	Digenis
1588	2016-09-19 10:57:29	As I understand this, it's a Django bug, and there's a patch for it from @Digenis https://github.com/scrapy/scrapy/issues/1588#issuecomment-172779831 Thus, I'm closing it.	redapple	Digenis
1587	2015-11-09 13:55:29	@jdemaeyer pretty sure is legacy code. We should remove those tests to avoid confusion.	nramirezuy	jdemaeyer
1586	2015-11-06 15:49:34	@jdemaeyer there is a failure in docs check, could you please fix it?	kmike	jdemaeyer
1586	2015-11-06 21:02:44	@jdemaeyer yes, our code works as expected on this PR. Thanks.	rolando	jdemaeyer
1586	2015-11-11 17:08:36	Perfect! Thank you both @jdemaeyer and @kmike :) I'll be merging it now.	curita	jdemaeyer
1586	2015-11-11 17:08:36	Perfect! Thank you both @jdemaeyer and @kmike :) I'll be merging it now.	curita	kmike
1583	2015-11-03 23:33:34	Hey @akhillb, thanks for the patch! What is a use case in which users need to see the full path of an internal Scrapy component?	jdemaeyer	akhillb
1583	2015-11-03 23:53:35	@jdemaeyer see https://github.com/scrapy/scrapy/issues/1309 for some motivation. I wonder if it should be default or not.	kmike	jdemaeyer
1583	2015-11-06 16:01:02	Sorry for the delay. @kmike i think LOG_SHORT_NAMES is good. @jdemaeyer what do you think about it?	akhillb	jdemaeyer
1583	2015-11-06 16:01:02	Sorry for the delay. @kmike i think LOG_SHORT_NAMES is good. @jdemaeyer what do you think about it?	akhillb	kmike
1583	2015-11-22 12:59:40	@akhillb A test would be good	jdemaeyer	akhillb
1583	2015-12-04 11:32:20	After going back and forth I think it is fine to merge it without tests. @akhillb could you please squash the commits?	kmike	akhillb
1583	2016-10-18 15:30:22	This PR looks good to me, but it appears that the original branch/repo doesn't exist anymore (Github says `unknown_repository` for the source branch). @akhillb are you still interested in wrapping this up? Thanks!	eliasdorneles	akhillb
1582	2016-09-09 22:40:17	Thank you @kmike and @Digenis :) Please have a look at this updated PR.	starrify	kmike
1581	2015-11-06 18:25:05	Hm, I'm not sure I can follow you @Digenis > If this change is applied then such projects can suddenly start caching. This PR will have no impact on http caching in projects. Scrapy will _always_ cache as soon as `HTTPCACHE_ENABLED` is set to `True`, independent of whether `HTTPCACHE_DIR` is a relative or an absolute path (and independent of whether that paths exists before running the spider). W…	jdemaeyer	Digenis
1581	2016-02-03 00:59:45	@Digenis so the backwards-incompatible change users can face in practice is that with `HTTPCACHE_ENABLED=True` cache will be enabled when using scrapyd? Did I get this right?	kmike	Digenis
1581	2016-09-09 20:43:15	Right, I still think that this is a bug fix. It's not impossible to use http cache with them, there is an ugly workaround I mentioned above (creating a `scrapy.cfg` file in the current/root directory). I agree with @jdemaeyer, I think it's reasonable to expect that if `HTTPCACHE_ENABLED=True` Scrapy should try to use the cache and I'm not keen on doing a cycle of deprecation just for this change.…	eliasdorneles	jdemaeyer
1581	2016-09-22 14:36:46	@redapple @kmike do you think if we document the backward incompatibility, we could get this in 1.2 as well?	eliasdorneles	kmike
1581	2016-09-22 14:48:03	@eliasdorneles , I'm ok with including this for 1.2 I don't know if I can explain the backwards incompatiblity myself, can you give it a shot for https://github.com/scrapy/scrapy/pull/2216 ? Also, can this feature have a test for it?	redapple	eliasdorneles
1581	2016-09-22 16:48:14	Sure, I'll see if I can add a test and describe in a comment on #2216 (@redapple the branch is on your repo, I'm unable to commit on it).	eliasdorneles	redapple
1581	2016-09-29 21:38:04	So, @redapple and I wrote tests for this, and while we were at it we found that Deltafetch is also uding that data_path function -- so this fix will apply to that as well (PR title updated to reflect it). Also, this will fix cache for `scrapy shell` besides `scrapy runspider` (consistent with the current behavior `scrapy shell` working inside a project if the setting is enabled). Thanks @redapple…	eliasdorneles	redapple
1580	2015-11-04 09:59:52	> In other words, why does crawler need a logger and stats as soon as it is initialized? @kmike One thing which looks important to me - setup logging before `Spider.__init__` - I still remember times when it wasn't possible to log messages during spider initialization and that wasn't good - some spiders are doing quite complex configuration setup there and logging is essential. > On the other han…	chekunkov	jdemaeyer
1580	2015-11-04 09:59:52	> In other words, why does crawler need a logger and stats as soon as it is initialized? @kmike One thing which looks important to me - setup logging before `Spider.__init__` - I still remember times when it wasn't possible to log messages during spider initialization and that wasn't good - some spiders are doing quite complex configuration setup there and logging is essential. > On the other han…	chekunkov	kmike
1580	2015-11-04 11:16:42	Yes, but it we keep logging setup before `Spider.__init__` - we cannot change LOG_LEVEL and LOG_FORMATTER from spider. If we move logging setup after `Spider.__init__` - we can change those settings but logging won't work from `Spider.__init__`. I think first option is better, but I don't like the idea of having special-case settings which cannot be changed from `Spider.__init__` because they are…	chekunkov	jdemaeyer
1580	2015-11-09 21:24:43	@jdemaeyer That last change would totally fix using custom_settings when sub classing.	nramirezuy	jdemaeyer
1578	2016-01-25 13:31:21	@kmike , as per our dicsussion last week, I believe we can close this issue, as long as not retrying HTTP 400 is properly announced in the 1.1 release notes.	redapple	kmike
1575	2015-11-16 23:52:00	@kmike should I squash it all again? or is it too messed up at this point?	palego	kmike
1575	2015-11-29 10:57:23	Hey @palego, Sorry for the delay. Yeah, codecov thinks you've touched many files because scrapy master changed since the PR was opened. Rebasing on master should fix it. I think there is no need to squash, but it doesn't hurt either :) The PR looks fine to me, +1 to merge it. My main worry is that we probably shouldn't go too far improving scrapy template generating features; if it is hard to sup…	kmike	palego
1575	2015-11-30 09:43:01	Hi @kmike, Nevermind the delay, I understand this is low priority. Thanks for the explanation (sorry, I should have realized that by myself instead of wasting your time...). I will rebase/squash this evening. Regarding template generation, I won't go any further. The purpose here is just to have the current mechanism working as documented, with no harm to a future cookiecutter implementation.	palego	kmike
1574	2015-11-02 08:22:04	Hi @nhuray and @matveinazaruk! A nice feature. The implementation looks good, apart from a couple of minor issues; +1 to merge after they are fixed. Test coverage looks good, I'm not sure how to make coverage 100% either (it doesn't seem to worth an effort).	kmike	matveinazaruk
1574	2015-11-02 15:13:48	@kmike I added a commit with the recommendations you made	nhuray	kmike
1574	2015-11-02 15:55:57	@kmike do you want I squash the commit before merging the PR ?	nhuray	kmike
1574	2015-12-08 17:48:28	I would like to see this move forward. Approaching this with a `ignored_errors` attribute would make sense to me, @kmike . I guess its value could be checked early on, so the contract would either be actually run or not, @nhuray .	mkcor	kmike
1574	2015-12-08 18:12:00	@kmike +1 the feature deserves it's own package.	nramirezuy	kmike
1572	2015-11-05 21:34:06	@nramirezuy disabling telnet in generated settings template solves nothing because these settings are used in a project, and in a project you likely want telnet enabled. You're more likely to want telnet disabled in a custom script which uses CrawlerProcess, but this script likely doesn't use settings.py. There is already commented out code to disable telnet in project settings template (a bit co…	kmike	nramirezuy
1572	2015-11-06 15:06:31	@kmike I would say to use `CrawlerProcess` you have `Scrapy` understatement, basically you provably already made some spider and you are trying something more advanced. Given this point I would say there is nothing to solve. We should simply give more awareness for this settings on the documentation, and not change defaults because they are a better fit for an advanced user.	nramirezuy	kmike
1572	2015-11-06 15:42:28	@nramirezuy I think it is more a question of providing a first-class library interface, not about being beginner or advanced user. @nyov is well aware of telnet extension, but he doesn't want to start a new telnet server for each spider executed by CrawlerProcess, it doesn't make much sense for a library to do so.	kmike	nyov
1572	2015-11-06 15:42:28	@nramirezuy I think it is more a question of providing a first-class library interface, not about being beginner or advanced user. @nyov is well aware of telnet extension, but he doesn't want to start a new telnet server for each spider executed by CrawlerProcess, it doesn't make much sense for a library to do so.	kmike	nramirezuy
1572	2015-11-11 20:45:13	@curita I like that solution a lot more. It just has to be be clear on the documentation.	nramirezuy	curita
1571	2016-02-18 14:32:30	@redapple Yes. Thanks a lot.	rylanchiu	redapple
1568	2015-11-04 18:47:41	@kmike arachnado isn't already some sort of extension? Or you looking to run the webserver with the same reactor as the spider? Can you like explain a little bit more what do you want to accomplish with this new project?	nramirezuy	kmike
1568	2015-11-04 18:51:59	@nramirezuy AFAIU, arachnado doesn't use Scrapy at all, it uses Tornado. I believe the idea here is something like `scrapy runspider myspider.py -s ENABLE_WEBUI=1` This would run the spider and also start a small little http server which you could use to inspect the state of the crawl (pending requests, items already scraped, perhaps memory usage, etc).	eliasdorneles	nramirezuy
1568	2015-11-05 21:26:15	@eliasdorneles @nramirezuy Arachnado is an UI for Scrapy spiders; backend is implemented as a Tornado app (running in the same event loop as Scrapy / Twisted) + several custom components (CrawlerProcess, ExecutionEngine, StatsCollector, ...). It provides an HTTP API to start/stop/resume spiders and get information about running jobs; there is also websocket support for real-time notifications. UI…	kmike	nramirezuy
1568	2015-11-05 21:26:15	@eliasdorneles @nramirezuy Arachnado is an UI for Scrapy spiders; backend is implemented as a Tornado app (running in the same event loop as Scrapy / Twisted) + several custom components (CrawlerProcess, ExecutionEngine, StatsCollector, ...). It provides an HTTP API to start/stop/resume spiders and get information about running jobs; there is also websocket support for real-time notifications. UI…	kmike	eliasdorneles
1567	2015-10-30 08:34:59	I haven't thought about extensions @kmike. It sounds like a better idea since it would provide additional flexibility i.e. connecting to signals. For instance, one would want to flush the file and push it as a part to S3 once the spider idle.	jersub	kmike
1566	2015-10-29 10:42:03	Hey @darshanime, thanks for taking the time to help with the docs. This is a very long example with quite a bit of boilerplate (setting up the Crawler and CrawlerProcess), maybe too much for just showing how to connect to a signal. Perhaps it could be sufficient to assume that the `crawler` object already exists and then connect a single callback? Just my two cents though ;)	jdemaeyer	darshanime
1566	2015-11-02 08:39:34	Hey @darshanime. Thanks for working on it! I think the example is not perfect because it won't work if a spider is started using `scrapy crawl` or `scrapy runspider`. Check http://doc.scrapy.org/en/latest/intro/overview.html - this is how a spider is usually defined & executed. To connect a signal without writing a custom start script you have to override spider's [from_crawler](https://github.co…	kmike	darshanime
1566	2015-11-02 10:43:33	Hi @kmike ! I cooked this up but the function `item_scraped` is not firing. Can you help me figure this out ? I am learning Python still :/ (This is the `dmoz` spider)	darshanime	kmike
1566	2015-11-02 12:01:20	I like the examples, good work @darshanime! One small thing ;) We try to comply to [PEP8](https://www.python.org/dev/peps/pep-0008/) (which is the standard style guide for Python): The indentation level (e.g. after `def:` or `if:`) should always be four spaces. And there should be no spaces around the `=` in keyword arguments. You can see at the bottom of this PR that there are failing checks. Ig…	jdemaeyer	darshanime
1566	2016-05-10 10:37:39	@mgachhui , looks like this conversation stalled after @darshanime 's question. I would comment on the question by agreeing with @kmike that `spider_closed` is a better suited and more common example for using signals in spider classes. So I would remove `item_scraped` signal handler from the example. I had to cook up a similar example the other day on IRC. Having it in the docs, how to properly …	redapple	kmike
1566	2016-05-10 10:37:39	@mgachhui , looks like this conversation stalled after @darshanime 's question. I would comment on the question by agreeing with @kmike that `spider_closed` is a better suited and more common example for using signals in spider classes. So I would remove `item_scraped` signal handler from the example. I had to cook up a similar example the other day on IRC. Having it in the docs, how to properly …	redapple	darshanime
1566	2016-05-10 10:37:39	@mgachhui , looks like this conversation stalled after @darshanime 's question. I would comment on the question by agreeing with @kmike that `spider_closed` is a better suited and more common example for using signals in spider classes. So I would remove `item_scraped` signal handler from the example. I had to cook up a similar example the other day on IRC. Having it in the docs, how to properly …	redapple	mgachhui
1566	2016-05-10 13:47:14	I will submit an update commit soon, thanks for the review! On Tue, May 10, 2016 at 4:08 PM, Paul Tremberth notifications@github.com wrote: > @mgachhui https://github.com/mgachhui , looks like this conversation > stalled after @darshanime https://github.com/darshanime 's question. > > I would comment on the question by agreeing with @kmike > https://github.com/kmike that spider_closed is a better…	darshanime	kmike
1566	2016-05-10 13:47:14	I will submit an update commit soon, thanks for the review! On Tue, May 10, 2016 at 4:08 PM, Paul Tremberth notifications@github.com wrote: > @mgachhui https://github.com/mgachhui , looks like this conversation > stalled after @darshanime https://github.com/darshanime 's question. > > I would comment on the question by agreeing with @kmike > https://github.com/kmike that spider_closed is a better…	darshanime	darshanime
1566	2016-05-10 13:47:14	I will submit an update commit soon, thanks for the review! On Tue, May 10, 2016 at 4:08 PM, Paul Tremberth notifications@github.com wrote: > @mgachhui https://github.com/mgachhui , looks like this conversation > stalled after @darshanime https://github.com/darshanime 's question. > > I would comment on the question by agreeing with @kmike > https://github.com/kmike that spider_closed is a better…	darshanime	mgachhui
1566	2016-07-24 14:30:20	@redapple can we merge this?	darshanime	redapple
1566	2016-07-25 09:53:05	@redapple, kindly check now!	darshanime	redapple
1566	2016-07-25 13:49:27	Thanks @darshanime !	eliasdorneles	darshanime
1565	2015-11-02 15:03:24	Thanks for the kind notice @kmike :) A test case has now been added.	starrify	kmike
1563	2015-11-02 15:03:34	Thanks for the kind notice @kmike :) A test case has now been added.	starrify	kmike
1561	2015-10-29 08:42:44	Thanks for the response @jdemaeyer . I was going for those options you listed before, but I found a shorter way. I ended up keeping a self.pages_crawled property that gets incremented for each `parse` and call `CloseSpider('max pages reached')` when it reaches the maximum. It's not precise, but so was `CLOSESPIDER_PAGECOUNT`. At least it shuts off close to the number provided.	deanq	jdemaeyer
1561	2015-10-29 09:29:58	hi @pawelmhm. It is already possible to configure the the CloseSpider extension through the command line tool, because all settings can be overridden from there. Like this: `scrapy crawl myspider -s CLOSESPIDER_PAGECOUNT=100`	jdemaeyer	pawelmhm
1561	2015-10-29 17:25:09	I'm using scrapyd to run my crawlers, and I need to be able to pickup parameters passed through the POST. Command line doesn't apply in my case. On Thu, Oct 29, 2015 at 5:30 AM, Jakob de Maeyer notifications@github.com wrote: > hi @pawelmhm. It is already possible to configure the the CloseSpider extension through the command line tool, because all settings can be overridden from there. Like this…	deanq	pawelmhm
1560	2015-11-06 15:47:59	> I've wrote a pseudo-cookie middleware which I configure to handle some query arguments as cookies. @Digenis could you please give an example of how are you using it? Is it something similar to https://github.com/scrapy/scrapy/issues/900?	kmike	Digenis
1560	2015-11-06 22:24:04	The way it prevents "cache busting" should also prevent "fingerprint cache busting". So it's just related. > @Digenis could you please give an example of how are you using it? I just configure it from the settings to always set some query argument to something or always drop some query argument from the url (~~or always merge some query argument in a cookiejar fashion~~ -> not implemented)	Digenis	Digenis
1560	2016-02-09 11:22:01	hey @Digenis this middleware you talk about sounds really useful, would you mind sharing it? Doesn't have to be PR to Scrapy, maybe just some repo or even github gist with middleware	pawelmhm	Digenis
1559	2016-09-16 10:18:49	@jersub , @kmike , @eliasdorneles , how can we make progress on this? Add tests for S3 first, and then work on multipart uploads? Move to boto3 first? (cf. #1866) (Recent WIP on using boto3 for file uploads: #2036)	redapple	eliasdorneles
1559	2016-09-16 10:18:49	@jersub , @kmike , @eliasdorneles , how can we make progress on this? Add tests for S3 first, and then work on multipart uploads? Move to boto3 first? (cf. #1866) (Recent WIP on using boto3 for file uploads: #2036)	redapple	kmike
1558	2015-11-02 12:42:24	As @jdemaeyer noted, the provided code example is not valid, so I'm closing this issue.	kmike	jdemaeyer
1557	2015-10-27 17:57:28	A good catch @curita, that's definitely one of the issues. @k287 packages required for Ubuntu/Debian are documented here: http://doc.scrapy.org/en/master/intro/install.html#ubuntu-9-10-or-above - do you think there is something missing? Or maybe we can improve this chapter to make it more clear how to install Scrapy - do you have any suggestions?	kmike	curita
1556	2015-10-26 10:31:39	Hey @darshanime, you need to install the header files of the `libffi` library (which is not a Python but a C package). Depending on your OS, there should be a `libffi-dev` or similar package available in your package manager. See also [here](https://github.com/SimonSapin/cairocffi/issues/14).	jdemaeyer	darshanime
1556	2015-10-26 10:57:02	Thanks for the tip @jdemaeyer, that almost solved my problem. I am able to run the tests, but all fail. `ImportError: cannot import name _monkeypatches`. I am running `Python 2.7.10 :: Anaconda 2.1.0 (64-bit)` on Ubuntu 14.04	darshanime	jdemaeyer
1556	2015-10-26 11:28:18	hey @darshanime - could you please paste the updated log, after fixing the libffi issue?	kmike	darshanime
1556	2015-10-26 11:34:44	@jdemaeyer thanks for your help ! @kmike Here is the new [log](https://gist.github.com/darshanime/2c40da1408265c260b41)	darshanime	jdemaeyer
1556	2015-10-26 11:34:44	@jdemaeyer thanks for your help ! @kmike Here is the new [log](https://gist.github.com/darshanime/2c40da1408265c260b41)	darshanime	kmike
1556	2015-10-28 06:32:43	@kmike, @jdemaeyer; got it working finally. I think this could be an error in the conda package management system. I created a fresh `conda` virtual environment, installed scrapy and ran the tests; same error. Then I created another virtual environment with my native python installation (not the Anaconda install) and used `virtualenv` to do it instead of `conda`. `virtualenv -p /usr/bin/python2.7…	darshanime	jdemaeyer
1556	2015-10-28 06:32:43	@kmike, @jdemaeyer; got it working finally. I think this could be an error in the conda package management system. I created a fresh `conda` virtual environment, installed scrapy and ran the tests; same error. Then I created another virtual environment with my native python installation (not the Anaconda install) and used `virtualenv` to do it instead of `conda`. `virtualenv -p /usr/bin/python2.7…	darshanime	kmike
1556	2015-10-28 18:50:49	@darshanime Could you share the output of `conda info`? Did you try updating conda and python? If not, try running: `conda update conda` and `conda update python`. Then you could try creating a new conda env.	rolando	darshanime
1556	2015-10-28 19:12:27	@rolando I ran `conda update conda` and `conda update python`, then created a virtualenv and ran `python setup.py install`. I can now import scrapy successfully but cannot run the command line operations : `$ python -c 'import scrapy` works, but : `$ scrapy` gives me : Here is `conda info` :	darshanime	rolando
1556	2015-10-29 00:14:00	@darshanime ~~The `OpenSSL` lines in your traceback are a bit suspicious.~~ ~~Did you used `pip` to install scrapy and its dependencies?~~ Installing packages that require compilation in `conda` via `pip` can cause problems sometimes. Try: `conda create -n scrapy-env -c scrapinghub scrapy` It will create a new conda environment `scrapy-env` (change the name if already exists) and install `scrapy`…	rolando	darshanime
1556	2015-11-02 11:27:45	@rolando, I did what you asked. Scrapy is installing fine but the tests are failing. Same error as earlier.	darshanime	rolando
1555	2015-10-26 07:30:59	Thanks @stummjr!	kmike	stummjr
1550	2015-10-19 21:36:19	@kmike thanks for looking into this. Yeah, I think the desired behavior is for the `scrapy shell`, if it does not find the "protocol" there or may be there is an error during url parsing, try to interpret the argument as a path to a file - it should also handle both absolute and relative to the current directory paths..I think this is actually how it worked before 1.0.. Here are the samples: I'm …	alecxe	kmike
1550	2015-11-02 12:12:53	@kmike , I would also allow it for `scrapy parse`. what do you think? I have used that to test callback code with local files	redapple	kmike
1550	2015-11-02 12:19:18	@redapple yeah, this makes sense.	kmike	redapple
1550	2016-01-25 17:41:50	@redapple almost, `scrapy shell ./index.html` works, but `scrapy shell index.html` produces `twisted.internet.error.DNSLookupError: DNS lookup failed`. Let me know if you need more details. Thanks for looking into this.	alecxe	redapple
1550	2016-01-25 17:47:47	@kmike I am okay with it and it makes sense. Please though mention it in docs additionally. Thanks.	alecxe	kmike
1550	2016-01-25 17:50:49	@kmike @alecxe I would suggest adding both examples and based on that explain why `DNSLookupError` is raised.	nramirezuy	kmike
1550	2016-01-26 13:45:51	@alecxe , @nramirezuy , docs updated. Plz have a look at #1710	redapple	nramirezuy
1548	2015-10-19 15:15:40	@nramirezuy Can you suggest a failing test? I'm not sure I understand your concern.	jschnurr	nramirezuy
1548	2015-10-19 23:34:08	@nramirezuy Here's what your examples look like before & after this PR: I must be missing something - '.jpg' seems like a much more sensible file extension than '0&q=60&w=800'. Is there some other side effect that hasn't been accounted for? Thanks for clarifying. Happy to update once I understand the problem.	jschnurr	nramirezuy
1548	2016-10-11 16:54:32	@redapple what logic do you propose for multiple GET arguments (if we are to improve it, maybe after merging this PR)?	kmike	redapple
1548	2016-10-11 17:31:15	@kmike , I haven't thought much about this obviously, but at least make it not dependent on query parameters order. Testing common extensions may be too naive. Not directly related, but do we currently handle Content-Disposition?	redapple	kmike
1546	2016-02-18 11:57:11	@datakid , are you still having the issue? If so, please provide a traceback as @kmike requested. Thanks.	redapple	kmike
1544	2015-10-18 03:59:12	@kmike this PR restores `service_identity` as a dependency https://github.com/scrapinghub/scrapinghub-conda-recipes/pull/4	rolando	kmike
1544	2015-11-26 12:01:15	@rolando is this PR ready to merge?	kmike	rolando
1544	2015-11-26 16:56:17	@kmike yes, it's good to merge.	rolando	kmike
1536	2016-01-25 22:37:10	@kmike , I believe tests for `parse` do now pass in Python (cf. https://github.com/scrapy/scrapy/pull/1678)	redapple	kmike
1534	2015-10-12 12:12:56	Yeah, that's a wrong use of logging API; the way to go is to fix it in Airbake. Thanks @curita for the investigation and for a workaround. I'm closing this ticket now; @rrrazdan please reopen if it didn't help.	kmike	curita
1532	2015-10-07 11:29:44	Thanks @hoatle!	kmike	hoatle
1529	2015-10-09 19:40:08	@Digenis I think there is no need for aggressive removals of deprecated code. IMHO we definitely shouldn't remove code and modules deprecated in 0.24 during 1.1 release.	kmike	Digenis
1529	2015-10-30 17:33:24	@Digenis that's a good question. Our options: 1. Release Scrapy 1.1 without these backwards incompatible changes, follow semver (create a branch, cherry-pick commits); 2. Declare 1.1 'unstable' (but I don't see a point of doing such release, compared to just using master); 3. Decide that these incompatibilities are in fact bug fixes and release 1.1 as-is (maybe without #1149). What do you think? …	kmike	Digenis
1529	2015-10-30 17:42:08	i'm with @redapple on that	kmike	redapple
1529	2015-10-30 19:05:02	@rolando , I think this is for Scrapy Cloud to worry, not to upgrade automatically. And that you have choice to upgrade or not. I'll raise that loud enough.	redapple	rolando
1524	2015-10-05 11:12:59	Thanks @Digenis! We need to think about backwards compatiility: say, people disabled Telnet extension using EXTENSIONS option (as shown in the [example](https://github.com/scrapy/scrapy/blob/master/scrapy/templates/project/module/settings.py.tmpl#L58) in generated settings.py) - it shouldn't become enabled after the relocation. It is better to have a test for it. Adding it [here](https://github.c…	kmike	Digenis
1524	2015-10-05 17:11:16	Adding it to `DEPRECATION_RULES` in `scrapy/scrapy/utils/deprecate.py` should be enough. It's already tested, so there's no need to add a separate test for telnet's deprecation. I've been meaning to write a wiki entry for this kind of relocations/deprecations, probably I should get started :smile: @Digenis: Grepping 'telnet' in the repo shows that there are pending `scrapy.telnet` references in `…	curita	Digenis
1524	2015-10-09 22:34:01	@nyov yeah, I'm also disabling telnet console with CrawlerProcess. Btw, Settings is not necessary because CrawlerProcess accepts dicts, and s3 handler shouldn't cause problems now (it used to cause 1s startup delay).	kmike	nyov
1522	2015-10-03 08:23:19	Thanks @smirecki!	kmike	smirecki
1518	2015-10-05 05:20:06	@dangra @kmike I see your points, looking into refactoring and the idea for helper functions.	theresia	dangra
1518	2015-10-05 05:20:06	@dangra @kmike I see your points, looking into refactoring and the idea for helper functions.	theresia	kmike
1518	2015-10-05 05:30:42	@dangra By the way, how is it backward incompatible? It passes all the existing tests.	theresia	dangra
1516	2015-09-30 03:45:33	@rolando please rebase on top of recent commits from master to fix travis-ci build. btw, what happened to @darkrho?	dangra	rolando
1508	2015-09-24 23:35:29	@dangra sounds good to me. Please go ahead and create the repository.	rolando	dangra
1504	2015-09-21 01:42:54	Ahh yes I see that now. Thanks @kmike	JerPScott	kmike
1499	2016-01-21 23:56:41	So, today I got together with @stummjr for a day sprint wrapping up the work for this port. We followed the advice from @kmike on the above comments and in #1080 and we were finally able to run scrapy with Python 3 exporting items to JSON, XML and CSV -- so nice to see this working! =) We weren't sure of some of the decisions, looking forward to your comments. Thank you!	eliasdorneles	kmike
1499	2016-01-23 19:20:31	@kmike I've addressed your comments, and added a test for feed export XML output. I tried adding tests for pickle and marshal output, but I think they're broken, hence I created issue #1713	eliasdorneles	kmike
1499	2016-01-26 00:33:15	@dangra so, I improved the coverage a tiny little bit, but 100% of coverage will be awkward because of reasons I cover below. While improving coverage, I realized that the [except TypeError: pass in CsvItemExporter](https://codecov.io/github/scrapy/scrapy/scrapy/exporters.py?ref=d515212209051f48ad7cb634d8a02b2ed5efc50d#l-180) had kinda undefined behavior -- it's for the case when transforming lis…	eliasdorneles	dangra
1499	2016-01-26 03:34:37	@eliasdorneles: I added a test case for MarshalItemExporter and a coverage exclusion for XmlItemExporter workaround. ~~Interestingly it is not 100% due to partial coverage at https://codecov.io/github/scrapy/scrapy/scrapy/exporters.py?ref=6fc286753faadb22db89ea66e0ef934c0840ec29#l-275~~ Now it is 100%	dangra	eliasdorneles
1498	2015-09-21 14:38:19	Thanks @Preetwinder! Your PR is very good (and it was good from the beginning); +1 to merge it after a few minor changes. > Since the master branch has changed, should I merge or rebase before pushing the new commits? I think it is better to rebase. > While writing more extensive tests, I discovered another failure point due to urlparse incorrectly handling invalid URLs. If the scheme is not pres…	kmike	Preetwinder
1494	2015-09-14 14:50:28	@mlyundin It is nice, but I don't see how it helps. The values that go out from there are going to be loaded into an item.	nramirezuy	mlyundin
1493	2015-09-13 14:46:36	Yeah, I agree with @Digenis: we document Items as providing dictionary-like API. But the example at http://doc.scrapy.org/en/latest/topics/items.html#other-common-tasks can be improved. So I think it is a documentation issue.	kmike	Digenis
1490	2016-02-27 11:02:59	@kmike I deleted the project and then rebuild the scrapy, followed the Scrapy Tutorial V1.0...and now everything is OK. The project was built a long time ago, maybe that's the problem. thx for your reply.	chenjian158978	kmike
1485	2015-09-13 14:19:54	@kmike Hey, I am actually trying to now port to python 3.4 and I did pip install scrapy, and the issue is bogus compiler found. Full error log here:-> http://pastie.org/10416881	d3prof3t	kmike
1481	2015-09-08 19:18:30	@mlyundin can you rebase to master?	nramirezuy	mlyundin
1481	2015-09-14 19:20:20	@nramirezuy I don't think so. +1 to merge	dangra	nramirezuy
1481	2015-09-14 19:25:11	@kmike comments are fair but I think it is more clean code for same functionality when performance is not measured or taken into consideration at all.	dangra	kmike
1481	2015-09-14 19:35:56	@nramirezuy I don't think that is needed, the untested looks fine.	dangra	nramirezuy
1481	2015-09-14 19:38:52	Ok, let's just merge this :) Thanks @mlyundin for the patience!	kmike	mlyundin
1480	2015-09-04 17:07:28	@dangra better?	kmike	dangra
1479	2015-09-04 17:11:19	@kmike it needs a backport to 1.0 and a new release	dangra	kmike
1479	2015-09-04 17:11:59	@dangra +1 to backport; not sure about a release because it is only a problem for Python 3.	kmike	dangra
1474	2015-09-01 21:39:08	@nramirezuy sorry about that, I thought it might be a bug. Just for the records: No, I have not changed anything and no, reinstalling it does not corrects. Anyway, I am moving this thread to support. (https://groups.google.com/forum/#!topic/scrapy-users/F-bPk9PkdhE) *PS: I was running version 1.0.1, now the same happens for version 1.0.3	thalesfc	nramirezuy
1473	2015-09-02 13:09:14	@ArturGaspar thanks for increasing coverage of robotstxt mw, looks like it didn't reach 100% because of a missing branch check at https://codecov.io/github/scrapy/scrapy/scrapy/downloadermiddlewares/robotstxt.py?ref=af2acd5046c9349b4f1082b401bf8a8a9f9d93b9#l-76. I saw you added deferred support to spidermiddlewares but please, keep this PR focused on adding support to downloader middleware, It is…	dangra	ArturGaspar
1471	2015-09-01 14:59:08	@ArturGaspar if you can do a PR for that it would be amazing!	nramirezuy	ArturGaspar
1468	2015-09-09 13:40:17	Hey @rhoekman, There are some more steps necessary in Debian 8 (see and http://doc.scrapy.org/en/master/intro/install.html#ubuntu-9-10-or-above). I'm closing this PR because it is covered by https://github.com/scrapy/scrapy/pull/1350. Do you think the updated instructions are OK? If you have improvement ideas, PRs are welcome!	kmike	rhoekman
1467	2015-08-31 11:26:49	@dacjames looks good! I don't use contexts either, sorry.	kmike	dacjames
1467	2015-09-04 17:31:24	@dangra Well there are two things I can think of; I don't like right now: - Sharing the item. - Single method for xpath and css. For some reason I would like having indentation; kinda makes the blocks more clear and define a start and end to that child. I would also like to remove response and selector from the context, and provide a way to move the loader in the meta. Sometimes makes it hard to …	nramirezuy	dangra
1467	2015-09-04 19:27:09	@nramirezuy I split the function into two calls, hopefully eliminating concern number 2. I agree on that front, this is better. I'm very confused by the objection to sharing the item. That's kind of the entire purpose of this feature, to be able to populate the same item with a loader specialized for a particular subset of the page. Creating a new ItemLoader instance is desirable because modifyin…	dacjames	nramirezuy
1467	2015-09-04 21:19:05	@nramirezuy do you propose to change syntax to this?	kmike	nramirezuy
1467	2015-09-04 21:35:47	@kmike That syntax would be worse for my use case. I create two nested loaders, one for each section of the page that have partially redundant information, then go through each data point of interest and try to pull from both locations (and from the original loader in one case). With the proposed syntax, there does not appear to be any way to reference the top-level, un-nested loader.	dacjames	kmike
1467	2015-09-04 22:08:33	@dacjames could you show a code example?	kmike	dacjames
1467	2015-09-04 22:15:14	Sure, I need to filter out some private info, but I'll post an example later this evening. On Fri, Sep 4, 2015 at 3:09 PM, Mikhail Korobov notifications@github.com wrote: > @dacjames https://github.com/dacjames could you show a code example? > > — > Reply to this email directly or view it on GitHub > https://github.com/scrapy/scrapy/pull/1467#issuecomment-137865400.	dacjames	dacjames
1467	2015-09-07 15:06:23	@dacjames having multiple instances of the same loader is an issue; first of all you gotta call `load_item` for each loader. Then the order matters, because it will override the field on the item.	nramirezuy	dacjames
1467	2015-09-13 16:53:38	@nramirezuy in @dacjames's implementation there is no need to call `load_item()` for each loader (it is a point of this PR), and an order matters just like it matters for `loader.add_xpath` calls with a single loader. Or did I get your comment wrong?	kmike	nramirezuy
1467	2015-09-13 16:53:38	@nramirezuy in @dacjames's implementation there is no need to call `load_item()` for each loader (it is a point of this PR), and an order matters just like it matters for `loader.add_xpath` calls with a single loader. Or did I get your comment wrong?	kmike	dacjames
1467	2015-09-14 09:51:33	@nramirezuy a nested loader is a distinct instance of ItemLoader that shares some state with its parent. Specificaly, the [`_values`](https://github.com/dacjames/scrapy/blob/master/scrapy/loader/__init__.py#L39) and [`items`](https://github.com/dacjames/scrapy/blob/master/scrapy/loader/__init__.py#L46) properties are shared. I landed on this implementation because it naturally preserves the expec…	dacjames	nramirezuy
1467	2015-09-14 15:49:03	@kmike @dacjames Sorry I got that wrong. But I still think this is the way to go: If you want you can:	nramirezuy	dacjames
1467	2015-09-14 15:49:03	@kmike @dacjames Sorry I got that wrong. But I still think this is the way to go: If you want you can:	nramirezuy	kmike
1467	2015-09-14 17:27:24	@nramirezuy what's an adavntage of writing `selector=selector` in all these `.add_xpath` calls, why do you prefer it?	kmike	nramirezuy
1467	2015-09-14 20:29:57	@nramirezuy this PR doesn't preclude setting the selector per your example. It just provides a nice shortcut to avoid having to write the all the duplicate `selector=loader.selector.xpath('/some/subquery')` arguments. I personally don't like the context manager approach because using it incorrectly is too easy.	dacjames	nramirezuy
1467	2015-09-14 21:02:04	@dacjames what am I missing?	nramirezuy	dacjames
1466	2016-04-27 21:43:54	@redapple sorry for late reply, I just saw your comment. Looks like I'll be able to work on this.	umrashrf	redapple
1466	2016-05-21 09:24:44	@dangra @redapple do you like it?	umrashrf	redapple
1466	2016-05-21 09:24:44	@dangra @redapple do you like it?	umrashrf	dangra
1466	2016-10-18 10:56:17	@umrashrf , @nyov , @dangra , @eliasdorneles here are my suggestions: https://github.com/umrashrf/scrapy/pull/1	redapple	nyov
1466	2016-10-18 10:56:17	@umrashrf , @nyov , @dangra , @eliasdorneles here are my suggestions: https://github.com/umrashrf/scrapy/pull/1	redapple	dangra
1466	2016-10-18 13:40:16	@nyov , I also updated the docs in https://github.com/umrashrf/scrapy/pull/1	redapple	nyov
1466	2016-10-20 10:41:30	@redapple, That almost looks like something completely different to the previous patch ;D You're amazing. Now that I finally got my local testsuite working again, I can hopefully leave a review on this in a bit.	nyov	redapple
1466	2016-10-20 14:07:49	@nyov @redapple I am aware of the new developments :) I will go through your comments and work on it over this weekend.	umrashrf	nyov
1466	2016-10-20 14:07:49	@nyov @redapple I am aware of the new developments :) I will go through your comments and work on it over this weekend.	umrashrf	redapple
1466	2016-12-27 20:58:27	Okay, @redapple 's changes got merged into this PR. Does anyone have a chance to test this "in the wild"?	nyov	redapple
1466	2017-03-08 11:38:16	@kmike I don't see a reason why FormRequest won't work. Can you please give an example where you think it fails to work? Also if you can give an example of the autologin-middleware and OAuth as how you would expect it work with AuthMiddleware, that'd be great.	umrashrf	kmike
1466	2017-03-08 14:28:37	So @kmike, do you recommend keep HttpAuth middleware with the changes for credentials in uri, maybe rename it to HttpBasicAuth, and have a seperate one for FtpAuth perhaps? Le 8 mars 2017 15:03, "Mikhail Korobov" <notifications@github.com> a écrit : > @umrashrf <https://github.com/umrashrf> my comment was only about names. > autologin-middleware will work with AuthMiddleware. > > AuthMiddleware h…	redapple	kmike
1466	2017-03-08 14:58:55	@redapple I haven't though about this option (use two middlewares), but now as you wrote it this sounds like a good idea, I like it.	kmike	redapple
1466	2017-03-09 14:02:51	@umrashrf this name makes sense, but I also like @redapple's suggestion to create two middlewares: they have almost nothing in common.	kmike	redapple
1466	2017-03-14 09:55:36	For the record, the single middleware approach comes from [@dangra 's comment here](https://github.com/scrapy/scrapy/pull/670#issuecomment-38921769).	redapple	dangra
1466	2017-03-16 15:15:19	@umrashrf , @kmike, what do think of these options: 1. create an UrlAuth middleware that 1) extracts user/pass from request urls, and 2) populate request.meta keys appropriately depending on scheme, 3) strip credentials from the urls 2. leave HttpAuth middleware as-is (current master branch state) 3. at HTTP downloader level, add Authorization header for HTTP (if missing), just like FTP downloade…	redapple	kmike
1466	2017-03-16 15:15:19	@umrashrf , @kmike, what do think of these options: 1. create an UrlAuth middleware that 1) extracts user/pass from request urls, and 2) populate request.meta keys appropriately depending on scheme, 3) strip credentials from the urls 2. leave HttpAuth middleware as-is (current master branch state) 3. at HTTP downloader level, add Authorization header for HTTP (if missing), just like FTP downloade…	redapple	dangra
1465	2015-09-22 03:32:07	@kmike no making no proposals. Just confirming that Python 3 porting is an ongoing effort so it doesn't declare support for python 3 so I've left scrapy as supported by only python2 in our ebuilds.	idella	kmike
1464	2015-08-31 11:51:15	@kmike ok; this testsuite is not being run with multiple Scrapy test suites in parallel. Definitely one at a time. No other packages are being run, Just one thing at a time. What makes me question this is that we have; tests/test_proxy_connect.py FF..FF so unless I am missing something the first test run is failing and is therefore not competing with any other test at least from test_proxy_connec…	idella	kmike
1455	2015-08-26 21:15:17	@chekunkov we deprecate it :sheep:	nramirezuy	chekunkov
1455	2015-08-26 21:29:33	> we deprecate it @nramirezuy jajaja @chekunkov I guess asyncio integration will be experimental for a while and only available for py3.	dangra	nramirezuy
1455	2015-08-26 21:29:33	> we deprecate it @nramirezuy jajaja @chekunkov I guess asyncio integration will be experimental for a while and only available for py3.	dangra	chekunkov
1454	2015-09-01 13:54:21	thanks @kmike !	pablohoffman	kmike
1454	2016-11-21 17:11:33	Hey @kmike ! Can you take a look at this issue? Seems like the README still doesn't render it the progress PY3 badge.	kirankoduru	kmike
1454	2016-11-21 17:13:35	@pablohoffman what do you think about removing the badge for now?	kmike	pablohoffman
1453	2015-08-24 18:20:52	@nramirezuy I'd like to automatically have cookies set in response in the same way as [request constructor accepts them](http://doc.scrapy.org/en/1.0/topics/request-response.html#scrapy.http.Request). In fact, in the [naïve implementation linked above](https://gist.github.com/vincent-ferotin/f7aa88b24d2b364a98e1), this is [how I set value of `response.meta['response_cookies']`](https://gist.githu…	vincent-ferotin	nramirezuy
1453	2015-08-24 21:50:04	@nramirezuy Perhaps I've previously not clearly split, in the narrative of the ticket, (a)my main use case, from (b) the purpose of the ticket. So (a): You're right, my main concern was to easily get cookies as dicts from both request and response, and not let these pieces of information hidden inside the `CookiesMiddleware`. The short snippet linked above actually suffices to this need (modulo i…	vincent-ferotin	nramirezuy
1443	2015-08-21 11:39:39	@kmike, the reason for the shortcut was to do the plumbing for the user (https://github.com/scrapy/scrapy/issues/740#issue-34860974), so I think forcing the user to raise `DontCloseSpider` by default is removing half the added value of the shortcut. Raising `CloseSpider` to bail out of the loop we started by 'recursively' calling `idled()` feels kinda dirty, like goto. > I think yes, it should be…	nyov	kmike
1439	2015-08-28 02:34:52	I like the current naming convention, I think is pretty straightforward to deduce each component usage by its name. I give you that it is boring and common but what it lacks in originality makes up for quick understanding. Just my 2 cents. BTW, how did you come up with that canary name @dangra :)	agusc	dangra
1439	2015-08-28 13:46:25	I'm OK to keep using current names, we only have to make it clear what is stable/testing/unstable in this context. > BTW, how did you come up with that canary name @dangra :) Chrome has a Canary channel https://www.google.es/chrome/browser/canary.html, but it is common in: - http://whatis.techtarget.com/definition/canary-canary-testing - http://martinfowler.com/bliki/CanaryRelease.html	dangra	dangra
1438	2015-08-18 20:40:36	@cyberplant can you update the Scrapy ubuntu package documentation to reflect this?	pablohoffman	cyberplant
1435	2016-02-10 10:48:40	as for the original discussion, @dangra , @nyov , @gmeans , I would rather that we leave the SSL/TLS layer agree with the remote host, negotiating with sane defaults (as SSLv23_method does), by default out of the box, and offer pluggable context factories for special cases or needs. I don't like the idea of retrying with different settings under-the-hood, on behalf of the user. and I don't think …	redapple	nyov
1435	2016-02-10 10:48:40	as for the original discussion, @dangra , @nyov , @gmeans , I would rather that we leave the SSL/TLS layer agree with the remote host, negotiating with sane defaults (as SSLv23_method does), by default out of the box, and offer pluggable context factories for special cases or needs. I don't like the idea of retrying with different settings under-the-hood, on behalf of the user. and I don't think …	redapple	dangra
1435	2016-02-10 14:18:56	Revisiting this, I think it might be good to have a user-friendly default, that simply works, for most users. So long as behavior is somehow configurable (different context factories, etc.) and there would be some notification somehow if the project-chosen defaults are potentially insecure (such as an automated retrying might be), I'm fine with that. But I'll excuse myself from this discussion, a…	nyov	redapple
1435	2016-02-10 14:18:56	Revisiting this, I think it might be good to have a user-friendly default, that simply works, for most users. So long as behavior is somehow configurable (different context factories, etc.) and there would be some notification somehow if the project-chosen defaults are potentially insecure (such as an automated retrying might be), I'm fine with that. But I'll excuse myself from this discussion, a…	nyov	dangra
1435	2016-02-20 10:22:08	@redapple works for me as well	juanriaza	redapple
1435	2016-07-11 07:29:10	I'm closing this as #1794 is now merged. I opened https://github.com/scrapy/scrapy/issues/2111 about @nyov idea of logging actual cypher suites.	redapple	nyov
1434	2016-06-02 18:20:43	@kmike my settings looks like There is no problem for http only website with proxy settings. For instance, http://www.google.com is Ok. But, https://www.google.com, reporting "Could not open CONNECT tunnel with proxy" . If disable "misc.middleware.CustomHttpProxyMiddleware", both http and https work well. And curl works well as well	yssource	kmike
1434	2016-06-17 22:23:55	@kmike We are having a similar problem in Scrapy when using proxies to target https urls. "Could not open connect tunnel with proxy." This includes proxies that are supposed to support https. Curious if there are any insights into this. We are using Scrapy 1.1RC4.	Lachoneous	kmike
1434	2016-06-20 23:21:22	@redapple , I have sent an email to you describing the problem, sample python code and proxies to reproduce the problem.	kalyanp	redapple
1434	2016-06-20 23:22:22	@redapple , Forgot to mention. I am replying on behalf of @Lachoneous	kalyanp	redapple
1434	2016-06-21 19:42:03	@redapple , I pulled the changes you made and I was doing some testing. So far I haven't seen any issues and that change actually fixed the issue. Thanks for the quick response and the fix. Now I see clear messages in the logs too which is very helpful.	kalyanp	redapple
1434	2016-06-21 19:46:44	Thanks @redapple ! Your quick response to this issue is nothing but awesome. We'll keep testing and let you know if we find any other issues, but so far this fix appears to resolve the CONNECT issue in a remarkable way.	Lachoneous	redapple
1431	2015-08-12 17:29:18	@dangra oops, forgot to do this! LGTM!	eliasdorneles	dangra
1429	2015-08-14 17:20:42	ok so after a lengthy pow-wow over on the PyOpenSSL dev channel we got this figured out. First, the reason for the error is CloudFlare only supports TLS 1.2 and not TLS 1.0. How this worked on @dangra's machine I'm not sure. It was necessary for me to change the method in the context factory to SSLv23_METHOD. Per the PyOpenSSL guys this is a poorly named option that allows protocol negotiation. Y…	gmeans	dangra
1427	2015-08-12 14:15:04	@dangra updated.	kmike	dangra
1423	2015-10-26 15:32:08	@jdemaeyer it may be a codecov issue similar to https://github.com/codecov/support/issues/100	kmike	jdemaeyer
1423	2015-10-29 14:10:53	Thanks @jdemaeyer, @curita and @nramirezuy.	kmike	curita
1423	2015-10-29 14:10:53	Thanks @jdemaeyer, @curita and @nramirezuy.	kmike	jdemaeyer
1418	2015-08-10 19:17:43	> what about adding service_identity to Scrapy install_requires? @kmike It's about time to do so and deal with the debian packaging problems somewhere else.	dangra	kmike
1417	2015-10-06 20:34:55	Hey @Preetwinder, I don't know; maybe it is better even to remove `--lsprof` option. Sorry for a confusing ticket. If we decide to keep it then even a single test would be an improvement. But to test it properly we'll have to write some tests for https://github.com/scrapy/scrapy/blob/master/scrapy/xlib/lsprofcalltree.py: unlike `--profile` this option doesn't just call stdlib profiler.	kmike	Preetwinder
1409	2015-08-05 20:05:41	@eliasdorneles yes, I think so if it pass tests with that simple change.	dangra	eliasdorneles
1409	2015-08-05 20:09:55	@dangra talking about tests, any idea why I'm getting failures on `test_squeues.py` there? :point_down: :	eliasdorneles	dangra
1409	2015-08-05 20:40:56	@dangra it's definitely weird, but I tested locally fixing Twisted version to 15.2.1 and it passed. no idea why, though.	eliasdorneles	dangra
1409	2015-08-05 21:03:23	@kmike it fails if you run the whole testsuite but pass if you run just that test file	dangra	kmike
1409	2015-08-05 21:25:46	@kmike that's for sure.	dangra	kmike
1409	2015-08-06 00:42:33	@dangra @kmike so, I've made the changes to use `response.selector` in link extractors. The only place still using LxmlDocument is here: https://github.com/scrapy/scrapy/blob/master/scrapy/http/request/form.py#L60 I get a bunch of test failures if I try to replace that for `response.selector`, so I suppose it's not safe to make the assumption all responses there will have a selector for it -- sho…	eliasdorneles	dangra
1409	2015-08-06 00:42:33	@dangra @kmike so, I've made the changes to use `response.selector` in link extractors. The only place still using LxmlDocument is here: https://github.com/scrapy/scrapy/blob/master/scrapy/http/request/form.py#L60 I get a bunch of test failures if I try to replace that for `response.selector`, so I suppose it's not safe to make the assumption all responses there will have a selector for it -- sho…	eliasdorneles	kmike
1409	2015-08-07 01:39:25	@dangra okay, finally got rid of it. :) :tada: should I rebase and/or squash the commits?	eliasdorneles	dangra
1409	2015-08-09 04:33:17	Updated addressing @kmike's comments and rebased on top of current master.	eliasdorneles	kmike
1409	2015-08-09 18:31:49	@dangra done! I also left the first simple test for selector to serve as base case.	eliasdorneles	dangra
1409	2015-08-11 17:10:02	@dangra updated and rebased on top of current master :)	eliasdorneles	dangra
1409	2015-08-11 17:23:35	great work @eliasdorneles !	dangra	eliasdorneles
1409	2015-08-11 17:40:32	@kmike feel free to merge when you are happy	dangra	kmike
1409	2015-08-11 20:59:47	Great job @eliasdorneles! Also, thanks @umrashrf for getting the ball rolling.	kmike	eliasdorneles
1400	2015-08-05 12:14:01	Hey @nyov! - [x] _split requirements into files_ - looks good; - [ ] _fix test cmdline_ - changes look good. It seems we don't have tests for `--profile` (see `_run_command_profiled` and `scrapy.xlib.lsprofcalltree`). To port cmdline we should add a test for this option and make sure it works. - [ ] _renames (six types)_ - just some renames using six library - it looks good, but it seems there is…	kmike	nyov
1400	2015-08-05 14:50:45	@nyov I can either cherry-pick some of the commits or wait - what do you prefer?	kmike	nyov
1400	2015-08-05 16:21:43	> @nyov I can either cherry-pick some of the commits or wait - what do you prefer? > Show all checks +1 to cherry pick :)	dangra	nyov
1400	2015-08-10 07:39:15	Merged in #1415. Thanks @nyov!	kmike	nyov
1398	2015-08-02 20:31:14	Hey @dangra, As I understand it, in Python 3 stdlib header names and values are unicode (see examples in [docs](https://docs.python.org/3/library/urllib.request.html#urllib.request.Request)). But our WrappedRequest and WrappedResponse objects work with scrapy.http.Headers class which returns values as bytes; I wonder if these values are used by stdlib's CookieJar and if it is a problem.	kmike	dangra
1398	2015-08-03 01:29:50	@kmike you're right, I updated the code to use native string within cookiejars.	dangra	kmike
1395	2015-08-20 19:22:13	@eltermann is there a reason to do this instead of reading an output file?	nramirezuy	eltermann
1394	2015-07-31 18:51:14	Thanks @GregoryVigoTorres! I've merged your changes to master.	kmike	GregoryVigoTorres
1393	2015-07-29 21:32:54	Thanks for all the useful comments. So I only fixed testcases for the most part here, @kmike is of course right that there is probably more to do in many of those modules. I was on the mindset that it doesn't make much sense to keep tests commented once they pass. But if they are the porting guideline that makes sense. I will comment out the tests again where I didn't thouroughly look through all…	nyov	kmike
1393	2015-07-29 21:42:06	@nyov - yep, unfortunately we don't have a better porting guideline now. Maybe it worths a comment in py3-ignores.txt file.	kmike	nyov
1393	2015-07-29 22:06:19	@curita nice! +1 to depending on twisted trunk for Python 3	kmike	curita
1393	2015-07-31 18:54:14	@nyov the changes look good, but there is a failing test. Could you please also send a PR to master branch, not to tmp-py3?	kmike	nyov
1393	2015-08-01 05:06:32	Oh crap now I did it. New PR against master: #1400 forget this one. @dangra, yes, I'm sorry for mixing this. I wasn't feeling like throwing up several dependent PRs for this. If splitting the requirements.txt meets with approval, I'll put the other changes into a seperate PR (or otherwise I'll drop that change from this queue). Or just cherry-pick what you can use.	nyov	dangra
1392	2015-08-21 01:35:18	@dangra, that implies knowledge of the fact that they are considered private. I mean they are not excluded from the modules export list, have no docs that would say so, or a name that would imply such, to me. I wasn't truly aware of that fact. Aside from that, I tend to do a lot of `git grep` to have an overview of and get through a code base, as I don't use an IDE often enough. Seeing a lot of `…	nyov	dangra
1392	2016-03-01 14:04:18	Thanks @redapple. I think I'll close this though. Unless there is merit in what @nramirezuy said about removing some of them? Feel free to reopen, in that case.	nyov	nramirezuy
1389	2015-07-29 07:48:32	I like @nyov's suggestion.	kmike	nyov
1389	2015-07-29 11:39:14	Could `isinstance(text, six.binary_type)` be used instead? Could `isbinarytext`be renamed `isbinary` or `isbinarytype`? I also think @nyov's doc string is OK.	GregoryVigoTorres	nyov
1389	2015-07-29 13:30:24	If you feed it the correct input, it doesn't raise any exception as @kmike already noted. You can't feed a complex datatype to a function which expects an integer argument, either, without getting an exception.	nyov	kmike
1388	2015-08-20 22:00:43	@kmike are we going to fix this issue for OS X? The fix is like opening the file twice; first on reading and then on append.	nramirezuy	kmike
1388	2015-08-20 22:02:26	@nramirezuy AFAIK this PR fixes the issue for OS X.	kmike	nramirezuy
1388	2015-08-21 16:17:48	Sorry, I kept the last comment from @nyov. Then it means you can always seek to 0; it makes sense otherwise it would dog danm strange :tongue:	nramirezuy	nyov
1386	2015-07-29 14:26:45	Thanks @nyov!	kmike	nyov
1385	2015-08-01 05:09:10	@nyov I think creating a document based on every thing which has been deprecated is a good idea. Something like what Django has provided: https://docs.djangoproject.com/en/1.8/internals/deprecation/ This would help search the deprecated parts in your codes and fix them with the recommended part.	SirbitoX	nyov
1385	2015-08-02 09:42:06	@nyov I said something like what Django has provided not the exact one. > But a simple list of all deprecations is perhaps good for scrapy, that could help keeping track of them and later remove deprecated code in a timely manner. It is a good idea :+1: @kmike The developers, who do not implement appropriate tests for all part of their project, should run all possible parts of their project to ca…	SirbitoX	nyov
1385	2015-08-02 09:42:06	@nyov I said something like what Django has provided not the exact one. > But a simple list of all deprecations is perhaps good for scrapy, that could help keeping track of them and later remove deprecated code in a timely manner. It is a good idea :+1: @kmike The developers, who do not implement appropriate tests for all part of their project, should run all possible parts of their project to ca…	SirbitoX	kmike
1385	2015-08-20 20:26:08	What is tests? :sheep: I'm on @kmike side here; warnings are very informative and should be enough. If you aren't using the function/method why are you worrying? also the documentation gets updated along with the change. About the file with the list of deprecations; I'm cool with it, will help track of deprecated code for future removal. So we don't keep backwards compatible changes for 2 or 3 ye…	nramirezuy	kmike
1384	2015-07-28 09:37:23	@nyov I think encoding should be guessed in RobotsTxtMiddleware.	kmike	nyov
1384	2015-07-29 21:12:26	@nyov Response vs BytesResponse renames is kind of orthogonal to Python 3 porting. I think there is something in your ideas, and it worths its own ticket.	kmike	nyov
1384	2015-07-30 15:34:27	@kmike yes, we are!	dangra	kmike
1382	2015-12-04 13:06:51	hey @barraponto, this looks good! Could you solve the conflicts, so we can merge this? Thanks, man!	eliasdorneles	barraponto
1382	2016-01-04 12:50:45	Very nice, thanks, @barraponto ! Can you change the test to use bytes (e.g. `self.assertEqual(fs[b'one'], [b'1'])`), so that it passes for PY33 too? Will be ready to merge after that. :)	eliasdorneles	barraponto
1382	2016-01-21 03:17:59	Thanks a bunch @barraponto ! :)	eliasdorneles	barraponto
1377	2015-07-24 01:31:40	> You could use the Response.replace method to replace the body of an existing Response instance ...or build a custom new response Agree with @starrify, please don't abuse the issue tracker for support questions.	nyov	starrify
1376	2015-07-23 05:58:15	@starrify Your solution does solve the problem partially, However, Scrapy would continue to follow the pages (based on the regex rule). what if there are 1000+ pages to follow? (scrapy would not scrape links in each page however) The efficient solution would tell scrapy to stop following any pages as well (perhaps by modifying the regex rule in LinkExtractor) Do you have any implementation code s…	stejesh	starrify
1373	2015-07-22 13:33:08	@jdemaeyer Thanks! I will do that.	systemovich	jdemaeyer
1372	2015-07-22 16:31:43	> and if Socket.IO has had such tremendous success with a public Slack community Let's not make decisions based on assumptions > It is indeed hard (if they haven't used IRC yet), or at least annoying (if they don't regularly use IRC), for most users to seek help in the IRC channel If by users you mean just any computer user, I may agree. But in our case, they are coders at least. The python commu…	Digenis	curita
1372	2015-07-22 17:14:27	> > and if Socket.IO has had such tremendous success with a public Slack community > > Let's not make decisions based on assumptions From the [link](http://rauchg.com/slackin/) @curita posted: > In less than two weeks, we already had a community of more than 400 users. Not only did it _dramatically_ outpace the growth rate of our IRC server, but it fostered a much stronger sense of community. I’v…	jdemaeyer	curita
1372	2015-07-23 01:34:39	I think any slack vs irc discussion isn't really relevant. It's a different communication platform. The more presence the better, usually. It's not really one versus the other, though some small fracturing of supporter base may result. People will continue to use IRC. But there are people on Slack which are not on IRC, already, and the question is only whether to provide a "public channel" to the…	nyov	curita
1372	2015-07-24 12:12:03	@jdemaeyer > And yes, someone who posts screenshots of a stacktrace is definitely the right person to answer to: we've all started with no clue whatsoever at some point. I said the opposite > Let's assume someone wants to upload a screenshot of a stacktrace (?!!) > **and doesn't** because he/she **can't be bothered** to upload somewhere else I don't argue that we shouldn't answer. I will. And als…	Digenis	jdemaeyer
1371	2015-08-18 22:13:37	@kmike well if the concurrency is 10 then probably those 9 requests are already active. What can be problematic is the buffer stored on the downloader.	nramirezuy	kmike
1371	2015-08-19 02:42:28	@kmike +1 to use `queuelib.pqueue`. Sorry, I completely forgot to comment the ticket when we talked about it in Europython. @nramirezuy The ticket is about the "buffer" you mention, precisely to prioritize the [last queue](https://github.com/scrapy/scrapy/blob/280eab241680c93a763a3ef3a9ccd0c257259ca0/scrapy/core/downloader/__init__.py#L28) used to store requests before they become active.	dangra	nramirezuy
1371	2015-08-19 02:42:28	@kmike +1 to use `queuelib.pqueue`. Sorry, I completely forgot to comment the ticket when we talked about it in Europython. @nramirezuy The ticket is about the "buffer" you mention, precisely to prioritize the [last queue](https://github.com/scrapy/scrapy/blob/280eab241680c93a763a3ef3a9ccd0c257259ca0/scrapy/core/downloader/__init__.py#L28) used to store requests before they become active.	dangra	kmike
1371	2015-08-21 15:54:08	@dangra I know but how big is this buffer; does it really make that much of a difference ?	nramirezuy	dangra
1371	2015-08-21 16:44:05	@nramirezuy yes, it affects e.g. robots.txt middleware or any other middleware which needs to do extra high-priority requests before processing other requests. We (me and @shirk3y) had this issue with a middleware which re-logins if a cookie expires. It gets worse with broad crawls, when a higher concurrency is used (note that a global concurrency matters, not per-slot concurrency limits).	kmike	nramirezuy
1371	2015-08-21 18:24:08	@kmike but cookies are set even before we reach the buffer; I'm confused now :confused:	nramirezuy	kmike
1371	2015-08-21 18:32:51	@nramirezuy hm, yes, it seems you're right about cookies. At least it is something worth checking, a good point. But I don't think the question about cookies is relevant here - we should respect priority, and stronger guarantees enable more features (like more robust robots.txt processing).	kmike	nramirezuy
1365	2015-07-16 13:15:26	@Granitas @barraponto please check http://doc.scrapy.org/en/latest/topics/commands.html#parse - it does almost everything you need	chekunkov	barraponto
1360	2015-07-24 02:57:16	Thanks @nyov	nautilus28	nyov
1359	2015-12-04 16:09:55	Thanks @nyov! This looks great actually, don't worry too much about that bot -- it's just a (noisy) metric. :)	eliasdorneles	nyov
1354	2015-08-18 02:50:14	@olafdietsche do you mind rebasing on top of master branch? I think the change is good to be merged just want to confirm it is passing tests for py3.	dangra	olafdietsche
1354	2015-08-21 16:04:40	I will see, if I can split this into a patch, which allows `<button>` controls as submit buttons and another second patch, which considers disabled submit buttons. @nramirezuy If you're concerned about disabled buttons, which might be enabled by Javascript or Javascript in general, you will have to consider a lot more than just that. And the HTML standard is clear about disabled elements.	olafdietsche	nramirezuy
1354	2015-08-31 21:05:47	@dangra I created a new pull request #1469 with only the first two commits, which contain the test case and patch for button controls. I ran both `tox -e py27` and `tox -e py34` successfully. When this pull request is merged, I will look at the second part concerning disabled input and button controls.	olafdietsche	dangra
1352	2015-08-16 07:16:31	But what about what @barraponto said, should it log a warning for skipped links?	nyov	barraponto
1345	2015-07-30 19:21:43	@kmike if we no longer need the jmespath package to support jmespath, then we can declare an empty set of requirements. if we drop the jmespath feature at all, then it's up to the package depending on it to update its dependencies.	barraponto	kmike
1345	2015-07-30 19:24:06	@barraponto you're right there are ways to deal with it. But what's an advantage of writing `pip install scrapy[jmespath]` instead of `pip install scrapy jmespath`?	kmike	barraponto
1345	2015-08-20 18:43:34	@kmike We have control over the version installed :)	nramirezuy	kmike
1344	2015-07-08 00:43:02	It works, thanks for you help @kmike	nautilus28	kmike
1343	2015-07-17 15:52:07	@curita I solved this by just using an [`Extension`](https://gist.github.com/nramirezuy/5aba864e0c36986f548f), maybe it helps :smile:	nramirezuy	curita
1340	2015-10-16 19:14:28	@kmike I created another PR : https://github.com/scrapy/scrapy/pull/1545	nhuray	kmike
1336	2015-07-28 00:34:55	@curita Just asking because, traditionally (at least in most GNU programs), command-line options don't need to be in a specific order to work. It's mostly a matter of style :)	lufte	curita
1336	2015-07-28 20:49:16	@kmike: Yes I understand that, but I could still use them and pass them in a weird order like `scrapy crawl -t csv spidername -o output1 -o output2 -o output3.xml -t json`. Scrapy would have to check if there aren't more `-t` args than `-o` and if the order makes sense (I think it shouldn't because they are not positional arguments, but otherwise how do I match them?). Removing the `-t` option ma…	lufte	kmike
1330	2015-07-03 12:27:54	@curita I think the reason it doesn't work for @movingheart is > when I run it in scripts, output: > ('ascii', None, 'cp936')	kmike	curita
1330	2015-07-03 16:17:33	I am moved by your(@kmike,@curita) help.I will list detailed environment: system os: Windows 旗舰版(Ultimate) 32bit python version: 2.7.9 scrapy: 1.0.1 My tries: 1.Change retry.py source code according your(@kmike) commit can't resolve this question. 2.Setting LOG_ENCODING to cp936 still can't resolve 3.@curita Running (scrapy fetch http://google.com:81) in cmd ,show same info with you.But it can no…	movingheart	curita
1330	2015-07-03 16:17:33	I am moved by your(@kmike,@curita) help.I will list detailed environment: system os: Windows 旗舰版(Ultimate) 32bit python version: 2.7.9 scrapy: 1.0.1 My tries: 1.Change retry.py source code according your(@kmike) commit can't resolve this question. 2.Setting LOG_ENCODING to cp936 still can't resolve 3.@curita Running (scrapy fetch http://google.com:81) in cmd ,show same info with you.But it can no…	movingheart	kmike
1330	2015-07-04 03:33:15	Thanks for sending us your project! Don't worry, I just deleted it, I can reproduce the issue now without it but it certainly helped to figure up what was going on. To reproduce the issue, you have to log the output to a file: Or, discarding all the env setup, log something with non-ascii chars in an encoding not compatible with utf-8. Problem here is that the log messages are mixing encodings, c…	curita	kmike
1330	2015-07-07 15:30:33	@curita I think exception messages should be ascii-only in Python 2.x; unicode is not really supported for exception messages in Python 2.x. If an error message is not ascii we can't know which encoding does it use. So https://github.com/scrapy/scrapy/pull/1331 starts to look good to me.	kmike	curita
1329	2015-07-03 03:33:38	> > What about creating BackendLike objects to control the 2 different behaviours. > > It may be difficult if implementing the thread logic deviates too much from memusage code, but +1 if possible. I prefer the BackendLike approach too, @nramirezuy has a good point about reusing middleware code for logging, mail and closing spider.	dangra	nramirezuy
1328	2015-07-06 06:58:25	@eliasdorneles I have a question about the file you gave me: where is "bench.Command.crawler_process.crawl" is defined? It seems that the parent implementation protocol "ScrapyCommand" in **init**.py just set it as none. I cannot understand it.	yiakwy	eliasdorneles
1327	2015-07-10 05:37:27	@nramirezuy Another method is to create a javascript runtime and clicent codes to send task to js runtime to process it. Phantom or v8 engine will help on this topic.	yiakwy	nramirezuy
1327	2015-09-01 11:08:48	@barraponto it'd be nice to have a solution which doesn't require building the whole DOM tree, as @nramirezuy suggested.	kmike	nramirezuy
1327	2015-09-01 11:08:48	@barraponto it'd be nice to have a solution which doesn't require building the whole DOM tree, as @nramirezuy suggested.	kmike	barraponto
1326	2015-07-01 10:20:48	Thanks for your comments **@dangra** :+1: !!! I know for a complete version of codes, it need to consider too much things. Just like **"Travis CI"** alerts: "Travis CI" reminds me of "selenium is not installed in the testing server" Yes _@intead_ really does the trick, however I beg ur attention on my second **unsuccessful but more twisted like approach** (where I want to add some benchmark notat…	yiakwy	dangra
1326	2015-07-29 21:30:44	@yiakwy: I agree with @dangra - your code is interesting, but it is better to create a separate project for now. If there will be some solution which is obviously good, stable, widely used and better than other solutions we may consider adding it to Scrapy in future, but now is not the right time.	kmike	dangra
1325	2015-06-30 02:56:21	@eliasdorneles I beat you by seconds but your answer is much more elaborated than mine :)	dangra	eliasdorneles
1325	2015-06-30 12:06:11	@dangra haha, the effects of spending too much time in StackOverflow :D	eliasdorneles	dangra
1319	2015-06-25 23:18:20	I added it so the `linkcheck` build doesn't break if there are invalid links, and then `linkfix` can fix those invalid links from `linkcheck` output. I didn't find a way to ignore the exit code in build dependencies at the time (it ignores it in a per-command basis prefixing that `-` sign), but it wasn't the best way to deal with it. This pull request breaks `linkfix` because of that, @yarikoptic…	curita	yarikoptic
1319	2015-06-26 00:36:58	In none of my environments (sweep of Debian and ubuntu releases, now available from NeuroDebian) I believe build failed due to that. In which environment it failed for you before due to broken links? On June 25, 2015 7:18:53 PM EDT, Julia Medina notifications@github.com wrote: > I added it so the `linkcheck` build doesn't break if there are invalid > links, and then `linkfix` can fix those invali…	yarikoptic	yarikoptic
1319	2015-06-26 01:32:19	Gotcha @curita -- what about smth like 5f3e1e9 ?	yarikoptic	curita
1306	2015-06-26 14:49:43	Hey @kmike there is Yandex internal URL parsing routine. https://github.com/yandex/balancer/tree/master/util/uri Used and tested in their content system infrastructure. It's dependent on Ragel (https://en.wikipedia.org/wiki/Ragel) for generation of URL parser and encoder. Which is under GNU, but Ragel is only needed during build phase.	sibiryakov	kmike
1306	2015-11-11 20:24:35	@Preetwinder nice review! Do you have the benchmarking code? Note that Python urlparse uses [cache](https://hg.python.org/cpython/file/2.7/Lib/urlparse.py#l176) by default, so if you parse the same URL multiple times it won't be actually parsed again and again. It'd be nice to benchmark parsing of different URLs with paths, query arguments and fragments; `http://www.example.com` is too easy.	kmike	Preetwinder
1306	2015-11-12 13:07:09	@Digenis I don't know, there is no a PR yet; I opened this issue for discussion, to get more feedback and highlight a problem.	kmike	Digenis
1306	2015-11-12 13:17:27	@Preetwinder This list can be useful for your test https://github.com/sibiryakov/general-spider/blob/master/seeds_es_dmoz.txt. The problem with your test is code you're running will benefit from using CPU cache much more than production spider.	sibiryakov	Preetwinder
1306	2015-11-16 13:59:01	@Digenis, can you please provide the issue page links to the bugs you mention. Thank you.	Preetwinder	Digenis
1306	2015-11-16 17:02:58	@Preetwinder, #1405, #1403, #998 See https://github.com/scrapy/scrapy/issues/1403#issuecomment-149194449 > ... domain should be encoded using IDNA, path should be encoded to UTF8 and then escaped to ASCII, query should be encoded to response encoding and then escaped to ASCII - this is how browsers work. I asked here because I think the whole solution is not meant to be put in the link extractor.	Digenis	Preetwinder
1306	2016-01-13 10:10:44	@Preetwinder nice job, really! I really do value your effort! Here are the problems in your testing code: - use clock(), it's meant for benchmarking, and test it on linux (not windows), - prevent influence from file system access delays, it's more reliable to read the file contents in memory, and parse them from memory, - collect time for every operation and calculate arithmetic mean, median (htt…	sibiryakov	Preetwinder
1306	2016-02-01 11:03:58	@Preetwinder Awesome! So we have about 5x times of difference between native urlparse and Chrome URL parser wrapped with Cython? 5 vs 1.1 mcs per URL, which isn't bad I think. I can't find code for `getAll()` function, could you post the link? I would like to get back to my question > Is it possible to use GURL class directly? Memory allocations for wrapper class could cost something. Here https:…	sibiryakov	Preetwinder
1306	2016-04-01 09:38:21	Hey @Preetwinder here is what I've got using Yandex URL parser: `count 82257, avg 580.3806971 ns, median 507 ns, 90% 682 ns`. It's collected using Chromium 80K test set (chosen by you). Major difference is I wrote a C++ application to get a feeling on what we loose in bindings. So, as you see it's about 3x times faster. Though it's not correct to compare it to your number because they're collecte…	sibiryakov	Preetwinder
1306	2016-04-01 11:17:48	@sibiryakov , what do you mean by "batch operations on URL parsing"?	redapple	sibiryakov
1305	2015-11-04 19:15:04	@chekunkov Scrapy Cloud already implemented settings on [schedule](http://doc.scrapinghub.com/api/jobs.html#jobs-schedule-json). No idea about ScrapyRT. I think this is more an issue of the platform than Scrapy, but I agree it has some uses. If we decide on implementing this: `Crawler.crawl`: 1. All pipelines `from_crawler` 2. All downloader middlewares `from_crawler` 3. All spider middlewares `f…	nramirezuy	chekunkov
1305	2015-11-09 14:38:44	@chekunkov Besides you can always use standards to define where you want to set settings	nramirezuy	chekunkov
1305	2016-03-04 16:07:53	@eLRuLL You're right, it seems that all extensions features can be emulated with middleware if we make a change suggested in this ticket. Hm, but deprecating extension would mean that if you only need to connect signals you have to put it in a middleware or a spider; in spider it can't be enabled via an option; in middleware you need to figure out where to put this middleware (to downloader middl…	kmike	eLRuLL
1304	2016-11-02 18:47:12	@kmike great, we will post updates as they come!	jlbren	kmike
1304	2016-11-02 18:56:23	@kmike thanks, that is a helpful starting point. We will definitely take you up on posting questions. I am working with a team of 2 other CS grad students so our aim is to try and make significant progress as a semester project. I imagine they will post any questions they encounter as well.	jlbren	kmike
1303	2015-06-15 16:19:53	@kmike once per run or per request ?	nramirezuy	kmike
1303	2015-06-15 16:21:35	@nramirezuy once per request. In this case it probably doesn't make sense to show how much more data is received because it will be only slightly larger than a limit.	kmike	nramirezuy
1302	2015-06-15 16:08:39	@kmike updated and rebased	eliasdorneles	kmike
1300	2015-06-14 12:42:42	@eliasdorneles the "populating the settings" gives 4 ways to set settings, yet an example for the most generic way imo isn't shown in an example. Adding key value pairs to `settings.py` A method for settings for different environments eg. staging and production is not given. @kmike the `from scrapy.conf import settings` is the only example that worked that I could find. What is the best practise …	surfer190	eliasdorneles
1300	2015-06-14 12:42:42	@eliasdorneles the "populating the settings" gives 4 ways to set settings, yet an example for the most generic way imo isn't shown in an example. Adding key value pairs to `settings.py` A method for settings for different environments eg. staging and production is not given. @kmike the `from scrapy.conf import settings` is the only example that worked that I could find. What is the best practise …	surfer190	kmike
1300	2015-06-16 07:20:36	@eliasdorneles It seems that it is not as easy as you say. I'm getting `AssertionError: Spider not bounded to any crawler` So you have to assign a `crawler` to the `spider`	surfer190	eliasdorneles
1300	2015-07-03 04:06:55	I think @eliasdorneles handled in #1302 all mentioned issues with that doc section - @surfer190, could you review the new documentation in http://scrapy.readthedocs.org/en/master/topics/settings.html and tell us if you find anything missing?	curita	eliasdorneles
1291	2015-06-10 19:23:40	@kmike you're right.	dangra	kmike
1287	2016-09-21 13:28:27	Hey @kmike! 👋 Is there a way I can help to speed this up?	otobrglez	kmike
1281	2015-06-04 00:15:25	oh wow haha @kmike thanks, what an oversight of mine	rrshaban	kmike
1276	2015-06-10 09:40:12	@kmike @Curita I want to ask you a question. Why extensions, middlewares and pipelines are initialized during `Crawler.__init__`, while spider and engine objects are initialized only during `Crawler.crawl`? Does it work like that because we want to preserve an ability to run multiple spiders via the same set of middlewares? I'm asking this because sometimes I feel like I want to change some crawl…	chekunkov	kmike
1276	2015-06-10 14:14:27	@chekunkov `-s` doesn't works for you? ex: `scrapy crawl <spider> -s CLOSESPIDER_TIMEOUT=900`	nramirezuy	chekunkov
1276	2015-06-10 14:17:49	@nramirezuy `-s` does work in command line, but doesn't work on dash, API doesn't provide a way to set custom settings during schedule and customer wants to be able to set this setting per crawl.	chekunkov	nramirezuy
1276	2015-06-12 18:07:28	@chekunkov: I think you have a point, the order of components initialization is not clear but it is better to propose changing it in a new ticket. Scrapy 1.0 is pretty much ready, so we can work on your problem for 1.1.	dangra	chekunkov
1276	2015-06-15 13:56:21	@chekunkov :+1:	kmike	chekunkov
1272	2015-06-03 00:29:24	Hey @jdemaeyer, I've read your proposal and the SEP for the first time, so please excuse me if I'm missing some context :) 1. Is it a coincidence that scrapy.Spider implements update_settings method which addons will implement? 2. Addons are utilities to auto-update and check Settings objects? Why do they need Crawler? 3. How can user activate an addon when crawling is started by CrawlerRunner or…	kmike	jdemaeyer
1272	2015-06-03 13:02:41	Hey @kmike, thanks for the feedback! > 1 . Is it a coincidence that scrapy.Spider implements update_settings method which addons will implement? That is on purpose. `Spider.update_settings()` and the add-on `update_settings()` both do roughly the same, i.e. update settings outside of `settings.py`, albeit with a different level of "generality" > 2 . Addons are utilities to auto-update and check S…	jdemaeyer	kmike
1272	2015-06-03 18:20:41	Hi @jdemaeyer, > That is on purpose. Spider.update_settings() and the add-on update_settings() both do roughly the same, i.e. update settings outside of settings.py, albeit with a different level of "generality" Hm, do you think we can use exactly the same code path for Spider then? I.e. maybe spider can implement addon interface itself? I'm not sure when can it be useful, but why not :) This way…	kmike	jdemaeyer
1272	2015-06-10 13:14:22	I've written the add-on interface spec and two add-on loaders, one loading from `scrapy.cfg` and one loading from `settings.py`. Is there a way I can retrieve the project module name? I could use the first part of `os.env['SCRAPY_SETTINGS_MODULE']` but it seems to me that there should be a cleaner way. Again, thanks for the feedback @kmike! > Hm, do you think we can use exactly the same code path…	jdemaeyer	kmike
1272	2015-07-14 03:28:23	I think there are some things to discuss about the design, I took note on some questions and suggestions I had so we can talk them through. There are some concerns about the usage of the `scrapy.cfg` file to set the addons configuration. I agree here with @kmike that we need to support using the current settings for a couple of reasons: - I'm not sure if we can maintain the locality of the addons…	curita	kmike
1272	2015-07-15 22:53:59	Hey everyone, thanks again for the feedback (especially for the full review @curita :)), I really appreciate it. Here's my two cents on some of the design issues (once again, caution, wall of text): ##### Add-on configuration entry point After I had to discuss the add-on management in a blog post a couple of days ago, I have backpedaled a little on my preference. `scrapy.cfg` is a place for those…	jdemaeyer	curita
1272	2015-08-01 18:08:59	A few small updates/thoughts: I opted for a new `ExecutionEngine.close()` method instead of updating the `stop()` method. The reason is that I didn't want to remove the `assert` statement made in `ExecutionEngine.stop()` (after all the whole idea was to clean up even if the engine wasn't running yet). Code: [`close()` method](https://github.com/scrapy/scrapy/pull/1272/files#diff-960cf0590f97e813c…	jdemaeyer	curita
1272	2015-08-01 18:08:59	A few small updates/thoughts: I opted for a new `ExecutionEngine.close()` method instead of updating the `stop()` method. The reason is that I didn't want to remove the `assert` statement made in `ExecutionEngine.stop()` (after all the whole idea was to clean up even if the engine wasn't running yet). Code: [`close()` method](https://github.com/scrapy/scrapy/pull/1272/files#diff-960cf0590f97e813c…	jdemaeyer	kmike
1272	2015-08-10 08:50:49	> I opted for a new ExecutionEngine.close() method instead of updating the stop() method. [...] Love how clean that solution resulted, if you want you can open a separate pull request with it and its test and we can merge it right away. > I've enhanced base Addon class: It is now much easier to configure single components through the component, component_type, and component_key attributes and the…	curita	curita
1272	2015-08-10 08:50:49	> I opted for a new ExecutionEngine.close() method instead of updating the stop() method. [...] Love how clean that solution resulted, if you want you can open a separate pull request with it and its test and we can merge it right away. > I've enhanced base Addon class: It is now much easier to configure single components through the component, component_type, and component_key attributes and the…	curita	kmike
1272	2015-10-29 14:08:37	Rebased. While this is a 'ready' implementation, there are some design questions that should be reconsidered. **Bold alternatives** mark design changes I have implemented in later commits. **Major**: | What | Current Implementation | Alternatives | | --- | --- | --- | | Add-on configuration entry point | Preferredly, add-ons are [enabled through a _tuple_ setting, `INSTALLED_ADDONS` (inspired by …	jdemaeyer	kmike
1272	2015-10-31 01:07:35	A nice table, makes it much easier to understand the PR :+1: - _Add-on configuration entry point_ - I think we should go API-first; I don't see a point of having two files with options. INI syntax is a tiny bit nicer, but that's all - the syntax doesn't transfer to Spider.custom_settings or Crawler/CrawlerRunner/CrawlerProcess settings, and it is not clear how to define and access your own settin…	kmike	jdemaeyer
1272	2015-11-10 22:32:38	### Add-on configuration entry point > Completely dropped support for configuring add-ons in scrapy.cfg +1 > Replaced INSTALLED_ADDONS tuple with ADDONS dictionary as entry point for add-on configuration hm, -1 if the only reason of this change is "so it is consistent with the middleware/extension settings" ### Add-ons enabling/configuring other add-ons Can you point me to the part of doc which d…	chekunkov	jdemaeyer
1272	2015-11-10 22:32:38	### Add-on configuration entry point > Completely dropped support for configuring add-ons in scrapy.cfg +1 > Replaced INSTALLED_ADDONS tuple with ADDONS dictionary as entry point for add-on configuration hm, -1 if the only reason of this change is "so it is consistent with the middleware/extension settings" ### Add-ons enabling/configuring other add-ons Can you point me to the part of doc which d…	chekunkov	kmike
1271	2015-06-01 15:45:16	Thanks @allyjweir!	kmike	allyjweir
1267	2015-06-01 13:49:44	I agree with @jdemaeyer, this bug came from Scrapy Cloud because were using old paths. They have to simply start using the new ones.	nramirezuy	jdemaeyer
1267	2015-06-01 15:31:04	Hate to see a backward incompatible change out of all the module relocations, but it surely makes sense to raise an error if we can't guarantee the same behavior from last stable release, specially if we could have avoided an actual related issue. Mixing paths in the same setting dict is still something that should be uncommon, so users shouldn't get this error too often. I have updated the pr, w…	curita	nramirezuy
1267	2015-06-01 15:31:04	Hate to see a backward incompatible change out of all the module relocations, but it surely makes sense to raise an error if we can't guarantee the same behavior from last stable release, specially if we could have avoided an actual related issue. Mixing paths in the same setting dict is still something that should be uncommon, so users shouldn't get this error too often. I have updated the pr, w…	curita	jdemaeyer
1267	2015-06-01 20:25:00	@kmike Sure thing, I've added it and squashed the commits so it's easier to cherry-pick.	curita	kmike
1265	2015-05-29 15:00:28	@nramirezuy Yes, it's the same class, but with those settings is going to be loaded twice because of how MiddlewareManager and build_component_list work, none of them check for duplicates.	curita	nramirezuy
1263	2015-05-29 12:06:19	@Digenis for me main goal of this PR - make list of enabled middlewares easier to read. I'm not against logging list of middlewares as a json if this will found support from core Scrapy developers: But on the other side Scrapy logging is for humans, not for robots, that's why I tried to make output more or less pretty, intuitive and easy to read + you can copy-paste such output in a markdown edit…	chekunkov	Digenis
1263	2015-05-29 13:32:39	@chekunkov If you are going to make it so large, why don't you log the whole dict returned by settings, with full path to the classes? Instead of using json you can use `pprint.pformat`.	nramirezuy	chekunkov
1263	2015-09-13 15:32:25	@nramirezuy this information is useful if you're using custom middlewares and trying to debug why aren't they applied and what's applied. If you don't need this (and very often you don't) extra verbosity makes debugging harder because it makes other logs harder to find - you need to skip all this stuff when scrolling back terminal window. In some cases it is better to always have this verbose inf…	kmike	nramirezuy
1263	2015-09-14 16:12:30	so options we have: 1) make if DEBUG. pros: if you don't need extra verbosity - use appropriate logging level. cons: it doesn't make shelf command less verbose, it prints a lot of info before starting doing something valuable. is that a big problem? It shows configuration only once... And I didn't know that saving number of lines written in terminal before launching interactive shell or starting …	chekunkov	dangra
1255	2015-05-26 15:45:30	I fully second @kmike opinion	dangra	kmike
1255	2015-05-28 12:39:41	Hey @kmike, @dangra thanks for your comments. Looking at the big picture I see your point about having parsing libraries in separate modules as they are outside the scope of scrapy and need to be interchangeable. I will study scrapy-selectors a bit more and try to propose ideas to refactor so that external dependencies are easily expanded and bridged from a central location. I think right after s…	stphivos	dangra
1255	2015-05-28 12:39:41	Hey @kmike, @dangra thanks for your comments. Looking at the big picture I see your point about having parsing libraries in separate modules as they are outside the scope of scrapy and need to be interchangeable. I will study scrapy-selectors a bit more and try to propose ideas to refactor so that external dependencies are easily expanded and bridged from a central location. I think right after s…	stphivos	kmike
1251	2015-05-28 09:53:33	@nramirezuy Do you mean http requests? Server: 154 packets per second (tops). On my mac more than 400 packages per second if I'm right.	ErikvdVen	nramirezuy
1240	2015-05-18 15:37:39	thanks, @kmike :)	eliasdorneles	kmike
1238	2015-05-15 15:23:12	Hi @kmike , I tried to execute the command "scrapy runspider stackoverflow_spider.py -o top-stackoverflow-questions.json" , directly, without creating any project to store the python script for spider. It gave an error ofcourse, and since being new to Scrapy, it took me alot of time to realise that it wasn't working because we first need to create a project using "startproject" command and define…	preetis19	kmike
1238	2015-05-15 16:45:45	@kmike @dangra I'm sorry, the link for Scrapy at Glance is http://doc.scrapy.org/en/0.24/intro/overview.html , I gave the wrong link with wrong command. the command is "scrapy crawl mininova -o scraped_data.json" . Now the crawl commands needs the project to be created which is not mentioned on the page.	preetis19	dangra
1238	2015-05-15 16:45:45	@kmike @dangra I'm sorry, the link for Scrapy at Glance is http://doc.scrapy.org/en/0.24/intro/overview.html , I gave the wrong link with wrong command. the command is "scrapy crawl mininova -o scraped_data.json" . Now the crawl commands needs the project to be created which is not mentioned on the page.	preetis19	kmike
1238	2015-05-15 16:59:11	@dangra ok, but even the latest document "http://doc.scrapy.org/en/latest/intro/overview.html" , has the same content as that of version 0.24.	preetis19	dangra
1229	2015-05-14 14:32:48	@dangra I added a log without boto installed and have no pipelines enabled.	nramirezuy	dangra
1228	2015-05-13 18:14:47	@dangra That works?	nramirezuy	dangra
1225	2016-12-07 19:37:26	@kmike you beat me to it. again :)	immerrr	kmike
1220	2015-05-12 01:13:12	@pablohoffman done!	eliasdorneles	pablohoffman
1220	2015-05-13 17:43:34	good job @eliasdorneles !	pablohoffman	eliasdorneles
1217	2015-06-23 09:07:17	The fix was merged already. Closing this issue. @nramirezuy	MojoJolo	nramirezuy
1215	2015-07-16 06:47:04	@barraponto: It's not about from where we update `DOWNLOADER_MIDDLEWARES` (and similar), but about what what we can put in there. `Spider.custom_settings` allows us to set some middlewares paths (!) on a per-spider basis, but it doesn't allow us to pass a class/object instead of a string.	jdemaeyer	barraponto
1215	2015-07-16 13:05:14	@jdemaeyer oh. can we have a better issue title, then?	barraponto	jdemaeyer
1215	2015-08-17 17:02:57	@barraponto better now?	nramirezuy	barraponto
1215	2015-08-21 15:39:09	@jdemaeyer What are we supposed to look at? Passing instances instead of classes?	nramirezuy	jdemaeyer
1215	2015-08-24 16:35:04	@kmike I guess the use case can be that one; a component not tied to a crawler. But this is usable for "`lib` `mode`".	nramirezuy	kmike
1215	2015-08-24 16:48:23	@jdemaeyer sorry, I don't quite get it. So is passing an instance a workaround for having classes/class paths as dict keys in various Scrapy settings?	kmike	jdemaeyer
1215	2015-08-26 16:10:55	@jdemaeyer I don't know how much do I like that feature; since those components will have limited access. Those wont be able to connect to `signals` or write `stats` for example. You can probably hack around it using spider as a bridge; but still isn't clear.	nramirezuy	jdemaeyer
1214	2015-08-24 10:48:41	@kmike I will take care of it today.	rgtk	kmike
1214	2015-08-24 10:52:38	@rgtk thanks! Sorry for not providing an answer for your question about where to put this function; creating a new module just for it doesn't seem to worth it, but I'm fine with any location.	kmike	rgtk
1214	2015-08-27 22:58:03	@rgtk sorry for the delay in approving this fix, we could have addressed our code reviews after merging :( thanks for your work!	curita	rgtk
1212	2015-05-06 21:14:30	@Digenis - a good catch about rstrip, +1 to fix it. I'm not a fan of mock tests though - they are unreadable, and they may require a rewrite if the internal implementation changes. But some tests may be better than no tests :) Maybe we should just switch to https://github.com/audreyr/cookiecutter to reduce maintenance burden. It is well-supported, provide more features and already works in Python…	kmike	Digenis
1202	2015-05-05 13:53:57	@nramirezuy `Link` supports `fragment` but the `LinkExtractor`does not extract the possible fragment and thus does not instantiate `Link`objects with fragment. What's more, even though `Link` had not `fragment`property, it would still support fragment since it would appear in the url. Here is why fragments are dropped: https://github.com/scrapy/scrapy/blob/master/scrapy/linkextractor.py#L95 Calli…	Djayb6	nramirezuy
1202	2015-05-14 11:40:48	@nramirezuy any update ?	Djayb6	nramirezuy
1200	2015-05-05 16:24:50	I agree with @eliasdorneles - with modules relocation we're simplifying import paths which users use while not breaking anything; with doc files relocation we don't simplify anything for the user, but break existing links to the docs.	kmike	eliasdorneles
1192	2015-05-01 04:20:44	@nramirezuy Hello, here is one real world case containing `<a href="http://gostariadefazerinscriçãoposcursos,obrigada.">A link</a>` : http://medicatriz.com.br/manual-tecnico-profissional-medicatriz/ I found out what's happening: I use `LxmlLinkExtractor` like so: It happens that in my case all domains in allowed_domains are `unicode` strings, so when the link extractor checks whether the url belo…	Djayb6	nramirezuy
1192	2015-05-01 16:56:07	@nramirezuy Do you want me to produce a Pull Request ? Just applying `unicode_to_str` to each domain when iterating on domains and when it is compared to the host should be enough.	Djayb6	nramirezuy
1192	2015-05-04 16:52:55	@nramirezuy I tried with both 0.24.6 and 0.25.1. It raises an exception when the domain is an unicode string. You can reproduce it in scrapy shell with the following code:	Djayb6	nramirezuy
1183	2016-01-27 13:01:14	@nashuiliang , I am closing the issue as you have not provided sample input requested by @dangra . If you are still experiencing the issue, please provide enough information to reproduce the bug. Please refer to http://doc.scrapy.org/en/stable/contributing.html#reporting-bugs Thanks.	redapple	dangra
1181	2015-04-28 18:15:29	@nyov Thanks for the review! :) I fully agree with your comments, I didn't mind the shortened filenames except for statscols.py, when I renamed it to plural it sounded weirder. I'm going to start implementing those changes in separated commits so we can revert them if we decide otherwise.	curita	nyov
1180	2015-04-21 14:02:35	@kmike +1, I added some examples and attended your other comments. Let me know if you think of another thing. =)	eliasdorneles	kmike
1178	2015-04-19 18:18:38	@kmike Yup it's same issue	jbinfo	kmike
1178	2015-04-19 18:30:47	I will check it and back to you, thank you @kmike :)	jbinfo	kmike
1177	2015-04-20 23:21:58	@kmike I agree, I removed it in latest commit. Probably we should remove `topics/webservice` from the index as well.	curita	kmike
1172	2015-04-19 16:41:35	Thanks @bagratte!	kmike	bagratte
1169	2015-04-17 22:52:23	thanks @bagratte! /cc @eliasdorneles	pablohoffman	bagratte
1160	2015-04-15 06:51:55	@pablohoffman @Curita sphinx_rtd_theme is installed automaticaly when you install recent sphinx (1.3 works).	kmike	pablohoffman
1160	2015-04-15 16:58:45	@kmike great, didn't know that!	pablohoffman	kmike
1157	2015-12-28 14:46:42	Hi @kmike I'd like to start to contribute with scrapy and I'm trying to work on this issue. I've some questions about it: - in class names that ends with `Spider`, should the default name contains the Spider? eg. `class StackOverflowSpider(scrapy.Spider):` -> should I name it as `StackOverflowSpider` or `StackOverflow` ? - if we use a property or add some code on `__init__` to create a default na…	aron-bordin	kmike
1157	2015-12-28 15:19:21	Hey @aron-bordin, thanks for offering help! > in class names that ends with Spider, should the default name contains the Spider? eg. class StackOverflowSpider(scrapy.Spider): -> should I name it as StackOverflowSpider or StackOverflow? I see what you're heading to, but I think we should preserve the name as-is. > if we use a property or add some code on **init** to create a default name, we need …	kmike	aron-bordin
1157	2016-02-14 16:43:31	Is there actually any greater value in this Spider-class `name` attribute? Does it make sense to put this emphasis on it, instead of simply using the Spider-class name itself? If, as @kmike says, there is only `SpiderLoader` using it, that code looks straightforward enough to substitute looking up the Spider-class name instead (or simply pulling in all `[Base]Spider` subclasses). The only interes…	nyov	kmike
1151	2015-04-13 13:33:40	Thanks for the tests @marven! As discussed in #994, we should add `scrapy/contrib/downloadermiddleware/httpcache.py` to `tests/py3-ignores.txt` (and probably `tests/test_downloadermiddleware_httpcache.py` too if not already there), that's why the travis build is failing. A nitpick, can we rebase @jameysharp commits in this PR instead of merging them, so we can avoid the merge commit ce38129? Merg…	curita	marven
1151	2015-06-01 10:34:10	@dangra, I've rebased the commits	marven	dangra
1150	2015-04-15 14:31:26	Thank you for the review, @dangra -- I will update this soon. @Curita +1, I thought about it too but decided to do it as the last thing to make it easier to see the diff in the review. :)	eliasdorneles	dangra
1148	2015-04-17 07:24:42	@kmike pointed me into this issue. Looks like my problem is related. I'm having an error and getting `The find_by_request attribute was not provided.` message when executing `scrapy crawl` or even `scrapy version`.	MojoJolo	kmike
1146	2015-04-23 15:42:37	@kmike > For me it looks like for script usage CrawlerProcess is a better fit, and CrawlerRunner is better if you have some Twisted-based service and want to run Scrapy in the same reactor ScrapyRT uses CrawlerProcess to run multiple crawlers in the same reactor with Twisted server - it reuses code from `__init__` and `_stop_logging`. But probably you are right and CrawlerRunner is a better fit -…	chekunkov	kmike
1145	2015-04-13 14:04:32	@bosnj Simple test plz :+1:	nramirezuy	bosnj
1141	2015-04-14 18:53:30	I have the same question as @nramirezuy.	kmike	nramirezuy
1140	2015-04-06 18:23:05	@nyov have you tried to use a property for `self._parser`, that way rewriting `self.request()` is not required and lot of imports can be removed. I have contradicted feelings about this issue and its possible fixes, monkeypatching is never recommended although we have used it before with Twisted classes that are deep buried; in the other side going trough the classes is more clean except because …	dangra	nyov
1140	2015-04-07 00:38:04	@nyov 1. I added a test case in https://github.com/dangra/scrapy/commit/4e5d61a72629e74bbcd7913c1ddd961c8684e1df, please pull. 2. As for _property_ solution I was thinking in the lines of https://github.com/dangra/scrapy/commit/c12496edc308cb0d6c152c83c42bedb89f21efd8 but the bad news is that _HTTPClientProtocol_ is an old style class and properties doesn't work there. :disappointed: Not sure wha…	dangra	nyov
1139	2015-07-30 13:18:12	oh.... thx. for my friends. @dangra @tycho01 i had the simillar question with u . i baidu two days ,no hints to follow .. outside spider project , that worked fine.	liihu1n	dangra
1138	2015-04-08 10:47:43	@kmike Right now all the callbacks have just `(self, response)`; when you approach a `Spider` from another dev you can do a quick pane recognizing those ones, but is minimal and not relevant. What do you think about:	nramirezuy	kmike
1138	2015-04-08 11:01:56	> @kmike Right now all the callbacks have just (self, response); when you approach a Spider from another dev you can do a quick pane recognizing those ones, but is minimal and not relevant. All the callbacks are `def foo(self, response)`, but not all `def foo(self, response)` are callbacks, so I don't think this matters. `parse_foo` names could be a stronger indicator, but it is also only a conve…	kmike	kmike
1138	2015-04-16 19:45:14	@kmike functools.partial can be pickled, but instance methods cannot. Pickling e.g. `Request(callback=partial(self.parse_page, extra_arg=25))` will fail with "can't pickle instancemethod objects". This is why `scrapy.utils.reqser` exists, not?	ArturGaspar	kmike
1138	2015-04-16 20:07:08	@ArturGaspar you're right! I should check my sources better :) So functools.partial is not an option.	kmike	ArturGaspar
1138	2016-12-12 07:11:21	I came across this issue while searching for passing arguments to callbacks. @kmike proposal seems interesting as it leads to more readable code. I see that the thread basically dried, almost 2 years, ago, receiving only short hydration 210 days ago (in engineering world, exactly 7 months ago). Hence, my question, is there any progress/traction on this? Or has this thread became a zombie haunting…	jhirniak	kmike
1138	2016-12-12 09:19:16	@redapple, thanks, I'll give it a go, if I find some time later. > what do you mean by ? > > Would be good for either the status page to be updated What I meant was: "the status was open, so long that it could be decided not just to be implemented, hence it would be good to close it". From what you wrote, I understand why it was left open.	jhirniak	redapple
1137	2015-04-09 21:11:39	Hi @DharmeshPandav, can you add a test?. Also, this seems to have broken the build - can you check Travis?	pablohoffman	DharmeshPandav
1137	2015-04-12 05:48:28	HI @pablohoffman ..yes there was some issue with travis ..I have missed one variable in signature of function _get_form ...adding it and pushing the changes...travis is in progress building test is not required..as test for this object is already defined	DharmeshPandav	pablohoffman
1137	2015-04-15 03:52:54	As per [Mozilla docs](https://developer.mozilla.org/en-US/docs/Web/HTML/Element/form#attr-name) `id` in HTML5 is the successor of `name` attribute from HTML4, so +1 to some way of shortcut for it. @DharmeshPandav where is the test you mention? the function argument is new so it need a test case IMO.	dangra	DharmeshPandav
1137	2015-04-15 05:58:17	@dangra , @pablohoffman : Yes i agree :+1: , added four unit tests for this new form attribute support- formid 1. test_from_response_formid_exists 2. ~~test_from_response_formid_notexists_fallback_formname~~ 3. test_from_response_formname_notexists_fallback_formid 4. test_from_response_formid_notexist 5. test_from_response_formid_errors_formnumber	DharmeshPandav	dangra
1137	2015-04-15 05:58:17	@dangra , @pablohoffman : Yes i agree :+1: , added four unit tests for this new form attribute support- formid 1. test_from_response_formid_exists 2. ~~test_from_response_formid_notexists_fallback_formname~~ 3. test_from_response_formname_notexists_fallback_formid 4. test_from_response_formid_notexist 5. test_from_response_formid_errors_formnumber	DharmeshPandav	pablohoffman
1136	2015-05-28 19:10:51	@DharmeshPandav You can also write the XPath as `id("formid")` to be shorter.	ArturGaspar	DharmeshPandav
1136	2016-01-27 12:38:07	Hi @DharmeshPandav , are you ok with closing this issue now that #1382 is merged?	redapple	DharmeshPandav
1136	2016-09-14 14:43:48	Hi @DharmeshPandav , are you ok with closing this issue?	redapple	DharmeshPandav
1136	2016-10-28 11:24:51	@DharmeshPandav , I'm closing the issue now that [`FormRequest.from_response` has `formcss` argument](https://docs.scrapy.org/en/latest/topics/request-response.html#scrapy.http.FormRequest.from_response).	redapple	DharmeshPandav
1134	2015-04-07 17:34:45	Thanks @nyov, the PR looks good to me. +1 to merge it after https://github.com/scrapy/scrapy/pull/963.	kmike	nyov
1132	2015-04-02 19:09:30	@nyov sorry, we discussed a list vs a single value in a private chat. The problem with list is that from Scrapy user point of view it is meaningless - "provide a list and we'll sum up the values" is a strange API. As @sibiryakov said, we can always add another setting in future, or just allow a list of values as well as a single value for this option. This PR (like many others) is not marked as […	kmike	nyov
1132	2015-04-02 19:09:30	@nyov sorry, we discussed a list vs a single value in a private chat. The problem with list is that from Scrapy user point of view it is meaningless - "provide a list and we'll sum up the values" is a strange API. As @sibiryakov said, we can always add another setting in future, or just allow a list of values as well as a single value for this option. This PR (like many others) is not marked as […	kmike	sibiryakov
1131	2015-04-08 15:53:26	I'm happy to merge this as it currently stands, but I want to give a chance to @torymur to add tests until tomorrow. (robots middleware has tests in `tests/test_downloadermiddleware_robotstxt.py`)	pablohoffman	torymur
1126	2015-07-13 14:13:30	@curita I tried installing Scrapy in a virtualenv and all works well without a problem. All the dependencies are installed properly. We haven't heard from @linus-young lately. I wonder if he successfully installed Scrapy.	MojoJolo	curita
1126	2015-07-27 05:18:00	Looks like it. Check out @curita's reply. @curita, is it possible to close this already?	MojoJolo	curita
1124	2015-03-31 20:38:10	+1 to @nyov suggestions. I'd link http://doc.scrapinghub.com/scrapy-cloud.html#deploying-a-scrapy-spider and maybe mention that you are deploying to "Scrapy Cloud" specifically, though I'm not sure if this could be confusing. Maybe we could briefly introduce (or just link) this other tool for deploying: https://github.com/TeamHG-Memex/scrapy-dockerhub, that is not related to scrapyd. Maybe @shirk…	curita	nyov
1120	2015-04-02 13:27:11	@kmike It's implemented by means of IReactorTime.callLater which has float support.	sibiryakov	kmike
1118	2015-03-30 17:02:18	@nyov , was a [WIP] when my first commit failed miserably... Oh sorry @nramirezuy , I totally missed yours. I'm fine with any, as long as I can revive https://github.com/scrapy/scrapy/pull/303 I'm not particularly fond of what's being discussed in https://github.com/scrapy/scrapy/issues/356 and https://github.com/scrapy/scrapy/pull/1048	redapple	nyov
1118	2015-03-30 17:02:18	@nyov , was a [WIP] when my first commit failed miserably... Oh sorry @nramirezuy , I totally missed yours. I'm fine with any, as long as I can revive https://github.com/scrapy/scrapy/pull/303 I'm not particularly fond of what's being discussed in https://github.com/scrapy/scrapy/issues/356 and https://github.com/scrapy/scrapy/pull/1048	redapple	nramirezuy
1112	2015-03-28 00:04:18	@nyov thank you! I've applied all but the change in `its`, which I think it's the correct usage there. ;)	eliasdorneles	nyov
1111	2015-03-27 16:35:50	@nramirezuy the note about dynamic items creation is removed in https://github.com/scrapy/scrapy/pull/1081	kmike	nramirezuy
1106	2015-03-26 15:31:13	@eliasdorneles a good overview, I like it :+1: I'm trying to attack it from a position of a person who can hack together a spider using requests + concurrent.futures + pyquery + json. Please don't take it as a criticism :) Why should such person bother with Scrapy?	kmike	eliasdorneles
1106	2015-03-26 16:11:52	Don't worry @kmike, I appreciate your feedback a good deal, always good points! :)	eliasdorneles	kmike
1106	2015-03-26 17:27:40	Hey @kmike -- I've just updated addressing your concerns and did some more editing. Can you please have a look again? Thank you!	eliasdorneles	kmike
1106	2015-03-27 20:11:31	Hey @nyov -- since this is already merged, please feel free to send a PR to fix those commas or whatever. =)	eliasdorneles	nyov
1104	2015-03-25 04:49:35	@sibiryakov, I didn't mean to say scrapy should roll out with a resolver that circumvents host's facilities, sorry if it came across like that. That was just some personal pride I guess. The `twisted.names` approach could allow passing nameserver addresses directly to be used by the resolver, and I think supporting it would be nice, but yes it should be an optional feature. Not sure what you mean…	nyov	sibiryakov
1104	2015-03-31 15:20:16	Given the problems with twisted.names @sibiryakov found in https://github.com/scrapy/scrapy/pull/1092#issuecomment-86466566 this PR started to look appealing. It is not a wasted effort!	kmike	sibiryakov
1104	2016-01-07 11:50:05	Thanks @nyov ! @sibiryakov , @kmike , how does the PR look for you?	redapple	nyov
1104	2016-01-07 11:50:05	Thanks @nyov ! @sibiryakov , @kmike , how does the PR look for you?	redapple	kmike
1104	2016-01-07 11:50:05	Thanks @nyov ! @sibiryakov , @kmike , how does the PR look for you?	redapple	sibiryakov
1104	2016-01-18 19:34:43	@redapple the code looks good, but I haven't tried it yet.	kmike	redapple
1104	2016-03-14 23:18:17	Thank you for the info, @glyph. You are probably right that this is a problem which shouldn't necessarily be solved in Scrapy itself. From what @kmike mentioned, it seemed a solution using `twisted.names` was being investigated? `HostnameEndpoint` features look interesting, but `endpointForURI` seems rather new itself, from twisted 15.0. I'm not sure what's the best way to implement this here. My…	nyov	kmike
1104	2016-03-14 23:34:13	@glyph's opinion has serious weight to us though, I think. The others will probably agree. @kmike, @redapple, @sibiryakov, what's your take? If this is unlikely to see a merge then it seems I should maybe invest some time to make it available as a scrapy-plugin for other users in the interim?	nyov	redapple
1104	2016-03-14 23:34:13	@glyph's opinion has serious weight to us though, I think. The others will probably agree. @kmike, @redapple, @sibiryakov, what's your take? If this is unlikely to see a merge then it seems I should maybe invest some time to make it available as a scrapy-plugin for other users in the interim?	nyov	sibiryakov
1104	2016-03-14 23:34:13	@glyph's opinion has serious weight to us though, I think. The others will probably agree. @kmike, @redapple, @sibiryakov, what's your take? If this is unlikely to see a merge then it seems I should maybe invest some time to make it available as a scrapy-plugin for other users in the interim?	nyov	kmike
1103	2015-04-02 19:19:08	@berkerpeksag did you have a chance to figure out why are tests failing?	kmike	berkerpeksag
1100	2015-03-24 13:30:44	@nyov we need to be sure it is respecting the default order and if you implement the env var it is actually overriding that. I guess you can use [this](https://github.com/scrapy/scrapy/blob/master/tests/test_command_shell.py), run some dummy or version command and validate the output.	nramirezuy	nyov
1100	2015-04-02 19:24:15	@nramirezuy likes clever tricks :)	kmike	nramirezuy
1100	2015-07-17 14:45:48	Naming the kwarg and the constant the same feels so dangerous :tongue: Maybe something like this? I don't know about environment variables; thoughts @kmike ?	nramirezuy	kmike
1100	2015-07-20 21:22:02	@nyov we usually avoid mutable default arguments due to this: http://docs.python-guide.org/en/latest/writing/gotchas/#mutable-default-arguments	barraponto	nyov
1100	2015-08-21 01:14:21	@nramirezuy , yeah I knew that would come once I saw the bot :( And another blocker. Wellll, I'll put it on the todo list. Soon(TM) @cyberplant, thanks that looks nice! Want me to pull the commit in here, or do you want to keep going with the whole thing in your PR?	nyov	nramirezuy
1100	2015-08-21 01:14:21	@nramirezuy , yeah I knew that would come once I saw the bot :( And another blocker. Wellll, I'll put it on the todo list. Soon(TM) @cyberplant, thanks that looks nice! Want me to pull the commit in here, or do you want to keep going with the whole thing in your PR?	nyov	cyberplant
1098	2015-03-24 11:27:18	@nyov making a link from the project doesn't work ? or we can use an environment variable.	nramirezuy	nyov
1098	2015-03-25 05:32:51	@nyov I think we can't use pyxdg because it is GPL and doesn't support Python 3.	kmike	nyov
1098	2015-03-26 14:49:19	Thanks @nyov! - What about mentioning that the settings from all available scrapy.cfg files are merged? - Regarding env variables - "Scrapy also understands, and can be configured through, a number of environment variables." doesn't help users because it is not documented which variables Scrapy understands. I see the code which allows to override settings with SCRAPY_... env variables is marked f…	kmike	nyov
1098	2015-03-26 14:49:19	Thanks @nyov! - What about mentioning that the settings from all available scrapy.cfg files are merged? - Regarding env variables - "Scrapy also understands, and can be configured through, a number of environment variables." doesn't help users because it is not documented which variables Scrapy understands. I see the code which allows to override settings with SCRAPY_... env variables is marked f…	kmike	nramirezuy
1098	2015-03-26 20:18:46	@kmike, I was afraid of that when I rwrote the sentence ;) Okay I will list the ENV vars you mentioned, as I'm not sure what all `SCRAPY_...` would include.	nyov	kmike
1096	2015-03-23 20:59:30	Hey @nyov, I agree with all your statements :) Scrapy 1.0 is very close to your Scrapy 0.26. There are no plans to break backwards compatibility or do a v2-style rewrite; spiders written for Scrapy 0.24 should work in Scrapy 1.0. The idea is to cleanup what we have now - improve the documentation and address some pain points in user API. It is not a far future - check the tickets for 1.0 mileston…	kmike	nyov
1096	2015-03-23 21:27:47	Thanks @nyov - your feedback is welcome!	kmike	nyov
1094	2015-03-25 00:55:53	@nyov I agree there's enough there for scrapyd, but we also wanted to mention `shub` for deploying to Scrapinghub, and perhaps condense what's in the scrapyd deployment docs to give a brief overview with a link to the main docs if the reader wants to learn more.	rdowinton	nyov
1094	2015-03-25 12:51:09	@rdowinton Scrapy, a fast high-level web crawling and screen scraping framework for Python. Scrapyd, a service daemon to run Scrapy spiders. Scrapy isn't responsible to be deployed anywhere, we can add it to [here](https://github.com/scrapy/scrapy/wiki#projects-tools-and-libraries-using-scrapy) and give this more visibility on the documentation.	nramirezuy	rdowinton
1094	2015-03-31 11:28:44	@nramirezuy while it isn't responsible to be deployed anywhere, it would be good to point readers in the right direction towards the docs. As previously mentioned, we don't want to maintain duplicate documentation, so the page is more to tell them where to look. I think people are less likely to look at the projects/tools/library section than the main documentation, so I would imagine having some…	rdowinton	nramirezuy
1094	2015-03-31 15:57:34	I don't have an opinion about FAQ vs a dedicated docs section, but I like @nramirezuy's list. It makes it more clear how are scrapyd and scrapy cloud related. There are some other projects to deploy scrapy, e.g. https://github.com/dmclain/scrapy-heroku or https://github.com/TeamHG-Memex/scrapy-dockerhub. I have zero experience with them though. We shouldn't mention them in docs directly, but mayb…	kmike	nramirezuy
1094	2015-04-08 14:50:33	@nramirezuy I think having the FAQ is a good idea, but perhaps we could have both? The FAQ would cover deploying to Scrapinghub or a remote server, and the page could cover different ways to run Scrapy as @kmike suggested, such as Scrapyd, ScrapyRT, scrapy-jsonrpc, cron jobs etc. The FAQ would explain how you can deploy, and it would also be worth mentioning why for example you would want to use …	rdowinton	nramirezuy
1094	2015-04-08 14:50:33	@nramirezuy I think having the FAQ is a good idea, but perhaps we could have both? The FAQ would cover deploying to Scrapinghub or a remote server, and the page could cover different ways to run Scrapy as @kmike suggested, such as Scrapyd, ScrapyRT, scrapy-jsonrpc, cron jobs etc. The FAQ would explain how you can deploy, and it would also be worth mentioning why for example you would want to use …	rdowinton	kmike
1093	2015-03-24 22:08:14	@pablohoffman created here: https://github.com/scrapy/scrapyd/issues/85	rdowinton	pablohoffman
1092	2015-03-30 10:54:34	Guys, I have an idea. Let's implement thread pool adjustment somewhere else, outside of DNS resolver. E.g. setting can be REACTOR_THREADPOOL_MINSIZE. And pass the rest of changes to DNS resolver as they are now. What do you think? @kmike @nyov	sibiryakov	nyov
1092	2015-03-30 10:54:34	Guys, I have an idea. Let's implement thread pool adjustment somewhere else, outside of DNS resolver. E.g. setting can be REACTOR_THREADPOOL_MINSIZE. And pass the rest of changes to DNS resolver as they are now. What do you think? @kmike @nyov	sibiryakov	kmike
1092	2015-03-30 13:19:57	@nyov by default ThreadedResolver uses a common shared thread pool, and other Scrapy components also use shared threadpool. It is possible to create separate thread pools for each component; this could be a bit easier for Scrapy components and harder for builtin Twisted components.	kmike	nyov
1092	2015-03-30 13:58:46	Ah, that is good to know. And trying to micromanage threadpool would probably be digging too deep, and just having a global adjustment setting as @sibiryakov proposes is better, if we consider other technologies such as asyncio in the future and the 'other languages' support for spiders or even other scrapy components. I don't know what this shared threadpool's size is and never had any issues wi…	nyov	sibiryakov
1089	2015-03-22 13:44:21	@kmike I have added few lines to `ScrapyHTTPClientFactory` implementation and now it passes the test. Could you check this?	persiyanov	kmike
1089	2015-03-25 14:44:09	@nyov fixed.	persiyanov	nyov
1087	2015-03-20 16:10:52	Hi @nramirezuy - could you please summarize the changes? Sorry, I can't wrap my head around your charts :)	kmike	nramirezuy
1087	2015-03-20 16:19:35	@kmike that works?	nramirezuy	kmike
1087	2016-01-19 09:34:15	As I recall, this change breaks a lot (all?) of custom user middlewares, right? @nramirezuy @dangra you've discussed it further, what was the resolution?	kmike	nramirezuy
1087	2016-01-19 13:06:14	@kmike I recall it break a lot as you stated and our discussion comes up to an alternative flow that was respectful with a very little variation for returning requests at process_request hook. I think we can close this ticket and reopen once @nramirezuy come up with the new flow.	dangra	nramirezuy
1087	2016-01-19 13:06:14	@kmike I recall it break a lot as you stated and our discussion comes up to an alternative flow that was respectful with a very little variation for returning requests at process_request hook. I think we can close this ticket and reopen once @nramirezuy come up with the new flow.	dangra	kmike
1086	2015-03-25 16:42:39	@nyov looks goo, thanks! A couple of questions: 1. Why is this helper added to TextResponse and not to HtmlResponse? 2. What do you think about caching get_base_url result?	kmike	nyov
1086	2015-03-25 22:03:07	@kmike, I did this because it seemed to me that `TextResponse` is actually the class that handles html (because of possible MIME or content-type mis-detection IIRC), while `HtmlResponse` is just an empty subclass. (Also the selector property is added to the `TextResponse` class, not `HtmlResponse`). edit: note: I had to change `scrapy/utils/response.py` to lazy-load responses in `open_in_browser`…	nyov	kmike
1086	2015-03-26 03:50:33	Thanks @nyov for the tests! I agree that `TextResponse` seems the right place to add `urljoin()` using `get_base_url()`. Right now it's where all html specific functions are declared and `get_base_url()` works fine if response.body is not html (it fallbacks to response.url). I'd change the name of `test_urljoin` in TextResponseTest to something else (`test_urljoin_with_base_url`?) instead of repl…	curita	nyov
1086	2015-03-27 17:51:39	Just rebased @nyov tests.	curita	nyov
1085	2015-03-19 18:12:47	@pablohoffman I think it's best all these parameters match those from `default_settings.py`, log level is already `DEBUG` by default.	curita	pablohoffman
1085	2015-03-26 02:49:00	@kmike Thought that maybe they were dependency issues and that's why it wasn't imported before but that doesn't seem to be the case. I just changed it.	curita	kmike
1085	2015-03-30 22:47:42	@kmike Yes, `log.start` is (hopefully) going to be deleted by next release. I can resubmit this change to `scrapy:master` and rebase the python logging changes instead.	curita	kmike
1083	2015-03-18 20:49:18	@nramirezuy, `fetch(url)` doesn't get dupefiltered, try `fetch(Request(url))`	marven	nramirezuy
1083	2015-03-18 20:58:26	@marven You are right! In theory this can be solved by doing [this](https://gist.github.com/nramirezuy/81e0875079e5889d2a86).	nramirezuy	marven
1083	2015-06-16 14:54:46	What is the status on this PR? I was about to open a PR doing exactly what @nramirezuy suggested when I noticed there already this PR right here. My opinions on your two points @marven : - using `fetch` to test for duplicate urls is an overkill, `scrapy.utils.request.request_fingerprint` would do this very well without the side effect of downloading - while testing a custom dupefilter, again, the…	Digenis	nramirezuy
1083	2015-06-16 14:54:46	What is the status on this PR? I was about to open a PR doing exactly what @nramirezuy suggested when I noticed there already this PR right here. My opinions on your two points @marven : - using `fetch` to test for duplicate urls is an overkill, `scrapy.utils.request.request_fingerprint` would do this very well without the side effect of downloading - while testing a custom dupefilter, again, the…	Digenis	marven
1083	2015-12-09 08:14:00	I think #1598 resolves this unless someone can demonstrate the usefulness of a dupefilter in the shell. So far @marven hypothesized that someone would use the scrapy shell to filter duplicate urls or test a custom dupefilter. Are there any practical use-cases?	Digenis	marven
1081	2015-03-18 03:09:16	good job @kmike !	pablohoffman	kmike
1080	2016-02-02 13:11:50	@kmike I think we can close this now, right?	eliasdorneles	kmike
1064	2015-03-10 10:22:43	@shirk3y interesting idea, but it has only a limited utility - unicode/str/Link as a Request only works if you use a default callback, so it doesn't look that useful for scrapy.Spider because usually there are several callbacks. Actually I don't like that there is a default callback in scrapy.Request - using a default calback makes code less clear, it ties Request to a Spider in a non-obvious way…	kmike	nramirezuy
1064	2015-03-11 03:26:33	:+1: It will make it easier for newcomers and make Scrapy more suitable for small projects. This also means anyting that acts like a dict would be suitable as an item. @nramirezuy - For well defined projects maybe it would make sense to add a pipeline that requires items to be of a certain type, in addition to any other validation you have.	shaneaevans	nramirezuy
1063	2015-03-13 21:33:09	In a meeting with @pablohoffman, @dangra, @redapple and @Curita we agreed on the following: 1. relocate scrapy.contrib; 2. don't do the scrapy.core / scrapy.http relocation; 3. remove contrib_exp; 4. move djangoitem to a separate project named scrapy-djangoitem; 5. keep backwards compatibility (what to do with contrib_exp?); 6. use plural names consistently (of course, when it makes sense). As @n…	kmike	nramirezuy
1063	2015-03-23 22:55:14	After some more thought, I wouldn't rule out having a single "contrib" repository. Even git ships with some good stuff in a contrib folder. And it might make sense to think about splitting scrapylib in this context: Some of the code in it is scrapinghub-API only, which should stay in there or be renamed to shublib or similar; the more generic rest (magicfields, etc) would be better in a contrib r…	nyov	kmike
1063	2015-03-25 12:58:16	@nyov AFAIK nobody is working on it. It seems an outstanding question is what to do with contrib_exp.iterators.xmliter_lxml - the options are 1. add it to scrapy.utils.iterators; 2. add it to scrapy.utils.iterators and remove the other xml iterator; 3. remove contrib_exp.iterators.xmliter_lxml. > Does that have to be backwards-compatible (keeping stubs in contrib?) Yes.	kmike	nyov
1063	2015-04-03 07:14:13	Just checking, is there anyone working on this ticket right now? I can help if there's no one interested. /cc @nyov, @nramirezuy	curita	nyov
1063	2015-04-03 07:14:13	Just checking, is there anyone working on this ticket right now? I can help if there's no one interested. /cc @nyov, @nramirezuy	curita	nramirezuy
1063	2015-04-15 18:44:17	@SudShekhar @Curita was going to do it so I leave her to comment on that. The repo is created already: https://github.com/scrapy/scrapy-djangoitem	pablohoffman	SudShekhar
1063	2015-04-15 18:56:01	Sorry I forgot to reply to this issue, I've already started working on it. Thanks @SudShekhar for offering your help! I'll let you know if I need someone else to jump in.	curita	SudShekhar
1060	2015-03-30 23:48:42	@nyov: > So is there any chance to keep or change the general naming convention self.log.level() instead of self.logger.level() in spider classes? And log.level() instead of logger.level() for others? I prefer self.logger since the actual object is a Python logger, and you have a log method in there, calling self.log.log("level", "msg") is kind of confusing. Name "logger" at the top of the module…	curita	nyov
1060	2015-03-31 08:44:55	@kmike, @chekunkov: Oh, I think this is going to raise some doubts, routing all spider/crawler messages into a single logger (thus not supporting directly the redirection to different files in a per-spider basis) was a design decision, I'll try to explain why I think this is a better approach. First of all, Scrapy needs to log things before crawlers are instantiated. It also needs to log messages…	curita	chekunkov
1060	2015-03-31 08:44:55	@kmike, @chekunkov: Oh, I think this is going to raise some doubts, routing all spider/crawler messages into a single logger (thus not supporting directly the redirection to different files in a per-spider basis) was a design decision, I'll try to explain why I think this is a better approach. First of all, Scrapy needs to log things before crawlers are instantiated. It also needs to log messages…	curita	kmike
1060	2015-04-10 10:10:03	Thanks @chekunkov for reviewing this! I think that keeping a single Scrapy root logger, and using filters to separate messages based in their crawler is the way to go (that’s why I kept the ‘crawler’ key in all log messages’ meta parameter actually), but I’m hesitant of implementing those filters in Scrapy, since their usage is going to be really dependant of what the user or application wants to…	curita	chekunkov
1054	2015-03-09 13:58:59	@kmike You can raise `NotConfigured` if [these](https://github.com/scrapy/scrapy/blob/master/scrapy/core/downloader/handlers/s3.py#L39) aren't present or are empty; that will fix the one second delay for most of the cases.	nramirezuy	kmike
1054	2015-03-09 14:31:32	@nramirezuy a good idea	kmike	nramirezuy
1054	2015-03-09 14:51:00	@nramirezuy the problem with raising NotConfigured it is that when these options are None boto tries to get them from environment variables or from config. I don't quite like an idea of replicating boto logic just to raise a NotConfigured error earlier. We can create boto.provider.Provider and use its get_credentials method to check if the credentials are set, but to me it also looks like a hack.	kmike	nramirezuy
1054	2015-03-09 22:40:06	@kmike Yeah I forgot about that one. The provider seems fine to me it has been there since [2012](https://github.com/boto/boto/commit/3328d99106cfc7b8773985eab086046bfdde20dd), It isn't documented but boto doesn't seems to document all the features it has, not sure whats the policy there.	nramirezuy	kmike
1054	2015-03-16 17:39:22	@nramirezuy it turns out checking the credentials manually won't help because it is the credentials check which causes the delay. See https://github.com/scrapy/scrapy/pull/1055#issuecomment-81831270.	kmike	nramirezuy
1051	2015-04-25 16:25:01	Sorry for my disappearance. @kmike for you opinions: ##### what happens if idled returned nothing? If users implement the idled() and return nothing, or something other than a generator, nothing will happen. ##### it should be documented how to stop the spider from idled signal; usage example in docs would be good; I added a `try..except....` block. Now if users can raise `CloseSpider` in idled()…	ChienliMa	kmike
1048	2015-03-23 02:21:33	I've updated spiders.rst, but can't see where to place info about `--arg-json` and `--set-json` in commands.rst. @pablohoffman @kmike Any ideas?	shirk3y	kmike
1048	2015-03-23 02:21:33	I've updated spiders.rst, but can't see where to place info about `--arg-json` and `--set-json` in commands.rst. @pablohoffman @kmike Any ideas?	shirk3y	pablohoffman
1048	2015-04-22 22:01:14	@pablohoffman After rebasing and re-run Travis, tests are passing now. @kmike Where to place `--set-json` docs and `--arg-json` tests?	shirk3y	kmike
1048	2015-04-22 22:01:14	@pablohoffman After rebasing and re-run Travis, tests are passing now. @kmike Where to place `--set-json` docs and `--arg-json` tests?	shirk3y	pablohoffman
1048	2015-04-30 07:13:34	Thanks @eliasdorneles! If you mind, you could make docs and I will implement tests. Makes sense?	shirk3y	eliasdorneles
1048	2015-05-07 15:04:47	Added tests for `runspider` and `crawl` command, and docs for `--set-json` - by @eliasdorneles.	shirk3y	eliasdorneles
1047	2015-02-12 11:52:43	@klangner sorry for being picky :) Could you please check the docstrings of the functions in this module? For example, `unicode_to_str` docstring says "Return the str representation" which is incorrect in Python 3. I think it is a good to review a module in more details while fixing the tests (and maybe add more tests) because we may think its porting is done when tests are passing while it is no…	kmike	klangner
1047	2015-07-28 19:00:33	Thanks @klangner! Me, @eliasdorneles and @dangra went forward and merged https://github.com/scrapy/scrapy/pull/1379, copy-pasting some of your changes.	kmike	klangner
1041	2015-03-10 08:37:28	@eliasdorneles it failed because of https://github.com/scrapy/scrapy/issues/1034	kmike	eliasdorneles
1041	2015-03-10 20:41:50	LGTM too, but I'd also add the script because we'll surely need it again. @dufferzafar can you add the `linkfix.py` script to the repo? I think we could create a folder under `docs` (let's say `docs/utils`) and put it there.	curita	dufferzafar
1041	2015-03-12 22:51:41	@pablohoffman: @dufferzafar's script uses `linkcheck` output to fix those links. Maybe we could add a command in the [Makefile](https://github.com/scrapy/scrapy/blob/master/docs/Makefile) that runs `linkcheck` and then runs this script? Could be something like:	curita	dufferzafar
1041	2015-03-12 22:51:41	@pablohoffman: @dufferzafar's script uses `linkcheck` output to fix those links. Maybe we could add a command in the [Makefile](https://github.com/scrapy/scrapy/blob/master/docs/Makefile) that runs `linkcheck` and then runs this script? Could be something like:	curita	pablohoffman
1035	2015-02-13 16:29:53	How do you feel about supporting multiple folders? Our function returning existent folders and the command being able to look into these folders? /cc @SudShekhar @kmike	nramirezuy	SudShekhar
1030	2015-02-02 20:18:15	Thanks! I'll leave it to someone else to close; maybe other developers have a different opinion (@nramirezuy?)	kmike	nramirezuy
1029	2015-01-29 17:17:14	@nramirezuy good one :dancers:	dangra	nramirezuy
1029	2015-01-29 17:36:30	@kmike you comment is missing an icon :sheep:	nramirezuy	kmike
1029	2015-02-06 12:38:33	@barraponto no, the point of this PR was to change "latest" to "master" :) In RTFD "latest" points to docs for the latest Scrapy released version, "master" points to docs for the latest commit in master branch. When contributing, users should use latest master; instructions in latest stable release could be already outdated (this is what happened in https://github.com/scrapy/scrapy/issues/975). H…	kmike	barraponto
1028	2015-06-03 18:57:09	@stav Are there any plans to merge this in? We had the issue from https://github.com/scrapy/scrapy/issues/15 and it looks like this is the right fix. Thanks for sharing it!	gwintrob	stav
1027	2015-03-25 00:51:49	@nyov good point :) I think the case for removing from `scrapy` is so we have the deploy functionality in one place (scrapyd-client) rather than maintaining the same functionality in two separate tools.	rdowinton	nyov
1023	2015-01-26 15:29:34	Hi @pawelmhm, I like your examples a lot more than the existing Overview pages. But the issue is that it overlaps with the tutorial. If we merge it there will be two doc pages which explains the same thing in a slightly different way. `runspider` could be confusing - we introduce it here, but then, in a tutorial, it is not even mentioned. As for github, I'm not sure it is the best website to scra…	kmike	pawelmhm
1023	2015-03-11 01:51:23	Btw, @pawelmhm -- pls lemme know if you're still working on this and/or if you need help. Maybe we can do it in four hands/eyes. ;)	eliasdorneles	pawelmhm
1023	2015-03-27 20:06:57	Okay, the new overview page addresses the issues here, so I'm closing this. @pawelmhm thanks for the inspiration and trusting this to me :)	eliasdorneles	pawelmhm
1020	2015-03-13 21:44:55	Looks good, thanks @jojje! +1 to merge. > Whether or not to add a versionadded number or not. After all I don't control which version the feature would be added to if any, as it depends on when you'd merge. A good question :) I think the way you've done it is fine.	kmike	jojje
1020	2015-03-17 17:32:13	Nice contribution, thanks @jojje !. No need to updates news.rst, the release notes are semi-automatically collected before each release these days.	pablohoffman	jojje
1016	2015-02-03 15:06:30	@kmike but sending non compatible "json strings", doesn't make too much sense either. Also it isn't wrong just nobody implemented it: https://docs.python.org/2.7/library/json.html#top-level-non-object-non-array-values If you manage to get a "non-json string" as input for your `Processor` is because the chaining is wrong and deserve the `ValueError`.	nramirezuy	kmike
1016	2015-02-03 16:05:01	@nramirezuy: If we choose to load all strings as json objects (and return an error if this isn't possible), what should be the behaviour in case of empty strings? Should we return None or raise a `ValueError`?	SudShekhar	nramirezuy
1016	2015-02-03 16:19:47	@nramirezuy check this example: Correct behaviour would be to return None, but with special-casing strings it'll try to decode JSON one more time and raise an exception.	kmike	nramirezuy
1016	2015-02-03 21:13:41	@kmike I kinda disagree on that because because if you are applying a path is because you are expecting something different than a string. @SudShekhar I think empty strings have to return `raise ValueError` because aren't valid.	nramirezuy	SudShekhar
1016	2015-02-03 21:13:41	@kmike I kinda disagree on that because because if you are applying a path is because you are expecting something different than a string. @SudShekhar I think empty strings have to return `raise ValueError` because aren't valid.	nramirezuy	kmike
1016	2015-02-03 21:29:40	@nramirezuy still, the input was a valid JSON data which happen not to contain the value we requested. It is similar to asking for `foo.bar` when there is no 'foo' key in a JSON object - you expect 'foo' to be a dictionary with 'bar' key, when it is not the case. But the first query will raise a JSON parsing error, and the second will return None. And if a decoded string happen to contain valid J…	kmike	nramirezuy
1016	2015-02-03 22:32:50	But I guess doing the `json.loads` outside is not that hard. I like more the second option. @kmike @SudShekhar What do you think? EDIT: We should also add examples to the doc.	nramirezuy	SudShekhar
1016	2015-02-03 22:32:50	But I guess doing the `json.loads` outside is not that hard. I like more the second option. @kmike @SudShekhar What do you think? EDIT: We should also add examples to the doc.	nramirezuy	kmike
1016	2015-02-03 22:45:02	I like not doing json.loads in the JmesProcessor, and the Compose / MapCompose examples are good. @nramirezuy you should really create a few nice images/diagrams which show how Compose and MapCompose work :) What are the inputs, what are the outputs, how they can be used together. And maybe we should rename the processors to verbs - instead of JmesProcessor write SelectJmes - `Compose(json.loads,…	kmike	nramirezuy
1016	2015-02-03 22:50:49	@nramirezuy a realted question: is it possible to use the processors without the item loaders? is rather nice. If it works then I think it worths documenting. An maybe splitting this micro-framework from the item loaders, if it is not only about item loaders.	kmike	nramirezuy
1016	2015-02-04 16:42:31	@nramirezuy : The second options looks much better and it gives users more control. So, should I remove the json.loads from inside the processor? Regarding the documentation, the examples you have given look pretty comprehensive to me :smile: .I will add them and some others to the list. +1 to the renaming too. EDIT: In the documentation, I didn't add the chaining example because I felt that it f…	SudShekhar	nramirezuy
1016	2015-02-17 14:54:07	There is something with the markup but I don't know what it is. /cc @kmike	nramirezuy	kmike
1016	2015-03-08 07:10:48	Hi, Is there anything else that needs to be changed in this commit? Thanks for all your feedback. /cc @nramirezuy @kmike	SudShekhar	nramirezuy
1016	2015-03-08 07:10:48	Hi, Is there anything else that needs to be changed in this commit? Thanks for all your feedback. /cc @nramirezuy @kmike	SudShekhar	kmike
1016	2015-03-18 17:59:35	@pablohoffman why does it matter? jmespath is not added to `install_requires`, it is optional. Imports are very fast after the first successful import (a lookup in a dict) - by moving import to module level we won't get any speed benefits, but the exception may become less clear is jmespath is absent.	kmike	pablohoffman
1016	2015-03-20 15:07:57	@pablohoffman @kmike `jmespath` was added to `tests/requirements.txt`, not Scrapy ones.	nramirezuy	kmike
1016	2015-03-20 15:07:57	@pablohoffman @kmike `jmespath` was added to `tests/requirements.txt`, not Scrapy ones.	nramirezuy	pablohoffman
1014	2015-01-23 15:50:02	Hi @gatufo, This feature looks useful, but what is the reason it should be a part of Scrapy and not a separate package? I share @nramirezuy worries about extra code added to Scrapy. My vote is to move in an opposite direction - move some of the Scrapy components to separate packages, not add more to the bundle.	kmike	nramirezuy
1014	2015-01-26 09:47:58	@nramirezuy @kmike - a separate repo, used by default in Scrapy like queuelib?	shaneaevans	nramirezuy
1014	2015-01-26 09:47:58	@nramirezuy @kmike - a separate repo, used by default in Scrapy like queuelib?	shaneaevans	kmike
1014	2015-01-26 14:59:51	@shane42 yes and w3lib. I think that a library for collecting stats compatible with std logging, might be useful to use on external scripts. @kmike I should just move everything to a separate library and work from there. We currently don't have a recurring tasks API, so let that new library do it bit it self. Whenever this API gets merged to Scrapy we can work on a better integration, on Scrapy s…	nramirezuy	kmike
1012	2015-02-10 20:24:23	@nramirezuy my take on this: https://github.com/kmike/scrapy/blob/processors-overhaul/sep/sep-022.rst. I think that more processors is good, but I'm worried that we may be creating a worse/incomplete version of https://github.com/Suor/funcy or https://github.com/pytoolz/toolz. See https://github.com/scrapy/scrapy/pull/1045	kmike	nramirezuy
1012	2015-02-10 21:03:23	I agree with @kmike on this. I have been using these instead of scrapy's processors. I wish I could say more but I don't have the time right now. I am however interested and will follow/comment on discussion #1045.	Digenis	kmike
1012	2015-06-24 14:30:27	I'm also with @kmike on this. Perhaps we should close this ticket to concentrate efforts on his approach.	pablohoffman	kmike
1011	2015-01-23 17:37:42	@SudShekhar Careful you are using the same branch for both issues and now are messed up. Can you fix?	nramirezuy	SudShekhar
1011	2015-01-23 18:27:05	@nramirezuy : Done. I had intially forgotten to create a new branch for the JsonProcessor but later created one. Had forgotten to remove these old commits from here.	SudShekhar	nramirezuy
1010	2015-01-19 12:47:22	Thanks for the feedback @aufziehvogel . I've implemented your suggested changes and a bit more (see https://github.com/scrapy/scrapy/pull/1012)	Granitosaurus	aufziehvogel
1009	2015-01-13 20:18:13	@SudShekhar Do you want to submit a PR? I can merge it	nramirezuy	SudShekhar
1007	2015-03-18 12:18:11	@nyov @kmike sorry for late reply, this is weird I didn't get notified. @nyov you're right. I was going to drop it. @kmike Script delivery is pending https://github.com/scrapy/scrapy/issues/906#issuecomment-71879184.	umrashrf	nyov
1007	2015-03-18 12:18:11	@nyov @kmike sorry for late reply, this is weird I didn't get notified. @nyov you're right. I was going to drop it. @kmike Script delivery is pending https://github.com/scrapy/scrapy/issues/906#issuecomment-71879184.	umrashrf	kmike
1007	2015-04-13 17:08:41	@nyov @kmike updated selectors repo and this PR based on changes in master. Should I drop `scrapy/docs/topics/selectors.rst` in favor of `selectors/docs/topics/selectors.rst`?	umrashrf	nyov
1007	2015-04-13 17:08:41	@nyov @kmike updated selectors repo and this PR based on changes in master. Should I drop `scrapy/docs/topics/selectors.rst` in favor of `selectors/docs/topics/selectors.rst`?	umrashrf	kmike
1007	2015-08-07 15:02:27	@Digenis you're right, thanks!	kmike	Digenis
1005	2015-01-21 15:21:45	@pawelmhm There is other guy working on a processor using jmespath. https://github.com/scrapy/scrapy/pull/1016 I motivated this processor thing because I believe that to have a `add_json` on `ItemLoader`; we need to first have a json method on Selector, and to accomplish this we will probably need a new `Response` type too.	nramirezuy	pawelmhm
1003	2015-01-07 01:11:26	@nramirezuy Great. Thanks a lot.	wlnirvana	nramirezuy
1003	2015-11-02 11:16:27	@nramirezuy Thanks, save my day!	ayonliu	nramirezuy
1000	2015-01-08 12:43:55	@nramirezuy Maybe you've missed that but description says "it should work for any possible/existing spider". Also I should add - it should work without providing any additional arguments to the spider, without writing any custom handlers/callbacks/overriding init or start_requests, it should be done from Crawler API by design and we need this for project we are going to opensource soon.	chekunkov	nramirezuy
1000	2015-01-08 16:34:13	@nramirezuy spider_opened signal is emitted from here:https://github.com/scrapy/scrapy/blob/master/scrapy/core/engine.py#L228 at the moment when it is sent to the world start_requests were already processed by many other things. Extension reacting to spider_opened will not stop start_requests from being executed, perhaps using some middleware handling start_requests would be better. We do subclas…	pawelmhm	nramirezuy
1000	2015-01-08 16:46:33	@nramirezuy Both `spider_opened` and `engine_started` signals are fired after start_requests are processed and added to the slot, there's no way to guarantee that `spider_opened` or `engine_started` handler from 'extra extension' will be executed before any other handler. Thus it's possible to have undesired sideeffects, so creating an `Extension` has no sense. Disabling `start_requests` in place…	chekunkov	nramirezuy
1000	2015-01-12 20:06:56	@pawelmhm @chekunkov You can also mimic [`parse`command](https://github.com/scrapy/scrapy/blob/master/scrapy/commands/parse.py#L126)	nramirezuy	pawelmhm
1000	2015-01-12 20:06:56	@pawelmhm @chekunkov You can also mimic [`parse`command](https://github.com/scrapy/scrapy/blob/master/scrapy/commands/parse.py#L126)	nramirezuy	chekunkov
1000	2015-01-27 12:41:25	> I think this change isn't useful for Scrapy, at least you are using it as a library. It's not clear to me what do you mean here. Do we have any restrictions on using Scrapy components and overriding them? > However having a signal that guarantees to be executed before start_requests is by far more useful 1. I can't imagine any application for such kind of signal 2. There're no guaranties on han…	chekunkov	nramirezuy
994	2015-01-05 22:52:26	@dangra Having read Python's docs on porting (https://docs.python.org/3/howto/pyporting.html), I think we could add a static py3 linter to partially ensure support on all files, regardless there were dependency issues for actually running them with python3. Since the twisted's imports aren't easily mocked I think we'll still need to blacklist files using them, but the linter should help a little …	curita	jameysharp
994	2015-01-05 22:52:26	@dangra Having read Python's docs on porting (https://docs.python.org/3/howto/pyporting.html), I think we could add a static py3 linter to partially ensure support on all files, regardless there were dependency issues for actually running them with python3. Since the twisted's imports aren't easily mocked I think we'll still need to blacklist files using them, but the linter should help a little …	curita	dangra
994	2015-01-14 03:02:53	@jameysharp I don't mind if you add the file to py3-ignores.txt if that is blocking you from finishing this PR.	dangra	jameysharp
992	2015-03-16 12:46:18	@chekunkov Already wasted time doing it, and merging it won't harm anyone. I will just suggest to sqash and rename commit to make allusion to `pydispatch`.	nramirezuy	chekunkov
992	2015-03-16 20:25:50	@kmike some plans are too long-term :) I was reading that code and fix costed me almost nothing - 2-5 clicks and 2 minutes of my time @nramirezuy yep, I can squash and rename commit	chekunkov	nramirezuy
992	2015-03-16 20:25:50	@kmike some plans are too long-term :) I was reading that code and fix costed me almost nothing - 2-5 clicks and 2 minutes of my time @nramirezuy yep, I can squash and rename commit	chekunkov	kmike
992	2015-03-16 21:48:09	@nramirezuy please tell if commit message looks better now	chekunkov	nramirezuy
991	2015-01-06 15:33:32	The design of `make_requests_from_url` is outside the scope of this PR. - We should open a new thread for further discussion, if any. For @nramirezuy's quick info, regarding reasoning of the use of `dont_dedup=True` for first set of requests, consider a developer yielding multiple requests with `make_requests_from_url` inside `start_requests`, one'd expect any URLs he put there are intended. So s…	adon-at-work	nramirezuy
990	2015-12-28 11:38:56	@kmike Thanks! I will give it a try when i get home. The docs are note very clear in these sections. Regarding the pipeline, am I doing something wrong? I've also tried connecting to the signals instead of depending on the open_ and close_ methods, like in the web example, but nothing happened. I'm actually going to use Redis instead of a simple json, but wanted to try a simple test. Thanks for y…	sebastiandev	kmike
990	2015-12-29 21:29:39	@kmike I have just tried it and is working :) and of course the same fix applies for the pipeline since the config now is been set on the Runner, now the pipeline classes are executed. Perfect, thanks!	sebastiandev	kmike
985	2014-12-16 13:37:52	@dangra #708	nramirezuy	dangra
985	2014-12-16 13:39:50	@nramirezuy but in this case start_requests output should be an standard iterable based on start_urls. how is #708 supposed to fix the issue?	dangra	nramirezuy
985	2014-12-16 15:02:56	@dangra You are right, this is different. [I found this is not being used anywhere.](https://github.com/scrapy/scrapy/blob/master/scrapy/crawler.py#L125)	nramirezuy	dangra
984	2015-03-16 16:26:57	@aufziehvogel can you add a test with unicode inside list and dict objects?	nramirezuy	aufziehvogel
984	2015-03-16 17:29:30	@nramirezuy @kmike Sure I can, just give me some time :) Somewhen this week, I'd say.	aufziehvogel	nramirezuy
984	2015-03-16 17:29:30	@nramirezuy @kmike Sure I can, just give me some time :) Somewhen this week, I'd say.	aufziehvogel	kmike
984	2015-03-16 17:41:19	Thanks @aufziehvogel!	kmike	aufziehvogel
984	2015-03-20 17:20:34	@nramirezuy @kmike There are one version I would think is correct and one version that passes all tests. My problem is: We have this function `_to_str_if_unicode` sometimes being called within `serialize_field`, which in turn is called in `_get_serialized_fields`. In the `PythonItemExporter` the unicode is transformed to string, as expected by the function name. But in `JsonLinesItemExporter` the…	aufziehvogel	nramirezuy
984	2015-03-20 17:20:34	@nramirezuy @kmike There are one version I would think is correct and one version that passes all tests. My problem is: We have this function `_to_str_if_unicode` sometimes being called within `serialize_field`, which in turn is called in `_get_serialized_fields`. In the `PythonItemExporter` the unicode is transformed to string, as expected by the function name. But in `JsonLinesItemExporter` the…	aufziehvogel	kmike
984	2015-03-20 18:05:29	@aufziehvogel see https://github.com/scrapy/scrapy/issues/1080 - I think we should kill _to_str_if_unicode.	kmike	aufziehvogel
984	2015-03-20 18:26:13	@kmike This sounds reasonable, but I'm thinking about the split between both pull requests. I mean, I can do both, I'm a bit into the code now (not much, but a bit). Then I just have to get this PR "right" (right meaning = right for current situation, even if the other PR is rejected) and the question is, can we see it as correct, that atm we get unicode for JSON exporters and string for Python e…	aufziehvogel	kmike
984	2015-03-23 13:26:22	@aufziehvogel maybe you can make this PR test-only, without `serialized_value = str(serialized_value)` line? Fixing unicode issues will be left for #1080.	kmike	aufziehvogel
984	2015-03-23 17:40:43	@kmike of course I can, but I still need to know which output to expect :) Because it's different if I set expected value to `u"井上"` or to `"井上"`. Both are possible, but both get different representations in the test case (and the output of the test case). One of them works with the current code, the other doesn't. One is `u'\u4e95\u4e0a'` and one is `'\xe4\xba\x95\xe4\xb8\x8a'` (am not 100% sure…	aufziehvogel	kmike
981	2014-12-12 13:10:46	@aufziehvogel yes that was my first thought. flixbus.de doesn't support SSLv2 nor SSLv3, only TLSv1+. Additional a question, does scrapy/twisted-webclient support SNI? The Flixbus site is on amazon cloudfront and expected SNI-support to present the correct certificate.	toolking	aufziehvogel
981	2015-03-24 11:36:17	@nyov whats this? This is an issue not a PR. :smile:	nramirezuy	nyov
979	2014-12-11 18:08:34	@kmike Besides the memory leaks problems; this change also makes public the lxml API which is also important.	nramirezuy	kmike
979	2014-12-11 18:38:35	@jameysharp I don't know, it needs some thought; ideas are welcome. What is your use case?	kmike	jameysharp
975	2014-12-10 21:35:51	Hi @aufziehvogel, "latest" means 0.24.x branch; in 0.24.x branch there is `bin/runtests.sh` file, and `scrapy/tests` folder is present - the docs are correct. In master branch test running method was changed, and this is also documented - see http://doc.scrapy.org/en/master/contributing.html (a link by @nramirezuy is correct). I understand the confusion since "contributing" docs for 0.24.x are di…	kmike	nramirezuy
975	2014-12-10 21:35:51	Hi @aufziehvogel, "latest" means 0.24.x branch; in 0.24.x branch there is `bin/runtests.sh` file, and `scrapy/tests` folder is present - the docs are correct. In master branch test running method was changed, and this is also documented - see http://doc.scrapy.org/en/master/contributing.html (a link by @nramirezuy is correct). I understand the confusion since "contributing" docs for 0.24.x are di…	kmike	aufziehvogel
975	2014-12-11 04:15:31	@kmike how do you mean?. The link is already there: https://github.com/scrapy/scrapy/blob/master/CONTRIBUTING.md	pablohoffman	kmike
975	2014-12-11 04:16:43	@kmike got it (I read too quickly). "master" instead of "latest", makes sense!	pablohoffman	kmike
975	2015-01-29 16:56:01	> are we going to make the change? @pablohoffman see #1029	dangra	pablohoffman
971	2016-01-13 13:24:50	@kmike Thanks! :+1:	umpirsky	kmike
969	2014-12-08 14:25:57	@aufziehvogel referer is a header already handled by `RefererMiddleware`; we aren't adding a new `__init__` parameter for it by any means. I understand what you want to do, but I must tell that is not the way of solving it. Missing scheme on a sitemap is not something valid in the real world.	nramirezuy	aufziehvogel
965	2014-12-10 19:04:40	@aufziehvogel I would modify `process_links` to receive response as an argument. So if you need to join relative urls you can do it there when its needed. As implementation goes it isn't backwards compatible at least you do some hacking; how i would manage that is by checking at one point if the function expect the argument using [`get_func_args`](https://github.com/scrapy/scrapy/blob/master/scra…	nramirezuy	aufziehvogel
965	2014-12-10 19:19:17	@nramirezuy Is it then okay to move `Rule` to a higher level and also use it in `SitemapSpider`? because currently `Rule` is defined in `crawl.py` only for the `CrawlSpider`. And I think you mean the `process_links` of `Rule`? And am I getting you right, that you prefer a solution where the link correction itself is not part of scrapy core, but we only adjust the API so users can implement the co…	aufziehvogel	nramirezuy
965	2014-12-10 19:58:05	@aufziehvogel Sorry I got confused with `Rule`, `LinkExtractor` and `SitemapSpider` not using either. Promoting `Rule`might be too much work, if you want to do it go ahead. A much simpler to implement approach would be adding another attribute to define link manipulation. Example: You are right.	nramirezuy	aufziehvogel
964	2015-03-11 14:23:37	@nramirezuy I didn't realise that behaviour - why is that?	demelziraptor	nramirezuy
963	2015-03-13 21:49:00	@tpeng I wonder why are you using this code. We have some evil plans to remove it from Scrapy (see https://github.com/scrapy/scrapy/issues/1063), or to move it to some other place. But I'm not familiar enough with xmliter_lxml - is it really better than scrapy.utils.iterators.xmliter? If so, does it make sense to move it to scrapy.utils.iterators? Or maybe even use it by default?	kmike	tpeng
963	2015-03-17 04:11:35	@tpeng bump to @kmike question	pablohoffman	tpeng
963	2015-03-17 04:11:35	@tpeng bump to @kmike question	pablohoffman	kmike
963	2015-03-18 15:29:03	@kmike sorry for the delay. the original reason was i found the `xmliter_lxml` is memory efficient and can work with the xml i used. `scrapy.utils.iterators.xmliter` didn't work if the namespace is not empty.	tpeng	kmike
961	2014-12-02 16:16:49	@nramirezuy he meant #957	pablohoffman	nramirezuy
961	2014-12-03 08:36:05	Yep, you right @ldmberman. It will be great to have a possibility to know what requests was scheduled, and what requests was dropped. So, if authors wants to leave **request_scheduled** signal as a main signal, I would suggest to create a third signal: **request_accepted** or **request_passed**, for example. And the code will be:	jacob1237	ldmberman
958	2015-04-17 09:28:31	@kmike <code> sudo pip install Scrapy </code>	oleksandr-sumtsov	kmike
958	2015-09-02 01:53:55	@kmike many thanks, mike ^_^ scrapy is awesome,Thank you for your effort!	ii0	kmike
956	2014-11-24 07:04:40	Hi @kmike, No worries, I'm experimenting with autopep8 and only spent a couple of lazy hours on this. I'll exclude the changes to xlib and process your feedback (based on what you said I have a pretty good feeling about which changes are desired and which aren't). After that, feel free to apply or disregard the PR :)	jtwaleson	kmike
956	2014-12-17 08:42:28	@nyov : I completely understand your sentiment about drive-by commits. It would be my first reaction as well. It seems like a quick way to a earn a github reputation quickly without any real effort. This is lame. Therefore it was with quite some hesitation that I tried to apply semi-automated PEP8 to a couple of repositories to see how the maintainers would respond. (If there was any way of doing…	jtwaleson	nyov
952	2015-04-01 17:02:22	@Digenis IMHO `.. if six.PY3 else ...` is fine as-is. The PR looks good, but I think it is better to split `test_invalid_xpath` into two tests, one for unicode message and one for ascii-safe message. You can add `assertInvalidXpathHandled` method and call it in two test methods with two different xpaths (unicode and ascii-safe). For `scrapy.utils.python.unicode_to_str` see https://github.com/scra…	kmike	Digenis
952	2015-04-02 12:54:43	@Digenis I don't think we're still supporting 0.22.x. A backport to 0.24.x is more likely, but I'm not sure there will be another 0.24.x release. @dangra @pablohoffman - are there plans to do one more 0.24.x release?	kmike	Digenis
952	2015-04-04 18:08:00	> What about @umrashrf's work on #906? @Digenis What do you mean? Please don't let my PR get in your way if it is! It's a small change so I can cherry-pick it.	umrashrf	Digenis
952	2015-04-04 20:02:15	yeah reference is helpful thanks @Digenis	umrashrf	Digenis
952	2015-04-10 19:39:17	Thanks @Digenis!	kmike	Digenis
950	2015-11-09 08:36:03	Hi @aufziehvogel , I am encountering the same problem. you mentioned that " check the return value (of the method MailSender.send) to check for errors" is necessary. But when I tried to get that return value, I got a "deferred" object. While I'm not quite familiar with Twisted, can you explain more detailed that how can I get the error information from this object? Thanks!	downtown12	aufziehvogel
950	2015-11-09 10:55:55	@Lazar-T which scrapy version are you using? I got MaildSender working out of nowhere, I think when I upgraded to 0.24 or 1.0	Digenis	Lazar-T
950	2015-11-10 06:11:23	@Lazar-T Thanks! Great project. Maybe I would try the smtplib later (if the MailSender way failed again..). And @aufziehvogel Thanks! Scrapy mentions little about it's MailSender object, so going deep into the Twisted maybe a better choice. Hope I can bring some feedback about this issue.	downtown12	Lazar-T
950	2015-11-10 06:11:23	@Lazar-T Thanks! Great project. Maybe I would try the smtplib later (if the MailSender way failed again..). And @aufziehvogel Thanks! Scrapy mentions little about it's MailSender object, so going deep into the Twisted maybe a better choice. Hope I can bring some feedback about this issue.	downtown12	aufziehvogel
946	2014-11-19 10:13:54	@kmike this PR has the feature to discard the response earlier base on the Content-Length header. see https://github.com/scrapy/scrapy/pull/946/files#diff-18150b1d259c93bf10bf1d4e5028d753R210 and http://twistedmatrix.com/documents/10.1.0/api/twisted.web.client.Response.html : the txresponse.length will be set by twisted which is the content-length value	tpeng	kmike
946	2014-11-19 10:17:14	@tpeng that's great! But if there is such feature it should be tested, including edge cases when Content-Length is set for responses compressed with gzip. There is also an edge case when a large amount of headers is sent; if I'm not mistaken headers size is not included in Content-Length.	kmike	tpeng
946	2014-11-19 10:39:32	@kmike regarding the edge case like large amount of headers: this PR only limit the amount of data to transfer of the response body. so it will not count the data in the headers. for the case like the compressed response, since it limits the data to transfer so it the size is counted on the data after compression. i will add some test cases to make it clear.	tpeng	kmike
946	2014-11-25 12:30:22	@tpeng check Travis tests - they fail, it seems because of an older Twisted version. Py33 tests should be also guarded.	kmike	tpeng
946	2014-11-25 12:36:42	@kmike according to @dangra the failures are not related to the change:	tpeng	kmike
946	2014-11-25 12:45:33	@kmike ok, now i see the failures are different: for precise builder: `ImportError: cannot import name GzipEncoderFactory` this change introduced it, we should be able to fix it. for the py33 builder: `ImportError: No module named 'twisted.python.systemd` no idea how to fix it.	tpeng	kmike
942	2014-11-30 21:35:54	@kmike thanks for that, I was facing similiar issue on OSX 10.10 but when I ran `from scrapy.spider import Spider` in python console the deps that were not installed were twisted, w3lib, lxml, cssselect. I installed all these and also did `xcode-select --install` before pip installing lxml, then I was able to import scrapy.	sindhus	kmike
942	2014-12-02 06:35:29	@kmike Hi! I have the same issue. I installed scrapy using pip install scrapy (python27, Windows, 32 bit). When I tried from scrapy.spider import Spider it also shows the error ImportError: cannot import name log the file C:\Python27\Lib\site-packages\scrapy\log.py indeed exists and I do not have another module named scrapy. Thanks!	jia-11	kmike
942	2014-12-02 09:28:31	@kmike I just tried to uninstall and re-install scrapy and now it works without error. Many thanks!	jia-11	kmike
942	2015-03-20 14:38:42	Hey @kmike I guess it's fine to close this issue for now. The problem is probably solved and was in a previous release. If it occurs again we can reopen this issue. :+1:	yasoob	kmike
941	2015-11-24 16:07:21	Made changes according to feedback. Tests fail on `precise` because FTP file listing for filenames with spaces was only fixed at a later Twisted version: https://github.com/twisted/twisted/commit/fa2bfda65cb17ab94690ec93647152dfbac4d078 I could subclass `FTPFileListProtocol` with the correct `fileLinePattern` as a fix (tested and works). But I'll wait for your approval, @kmike :	bernardotorres	kmike
934	2015-04-02 21:50:00	@Dineshs91 @nyov It works for me when copying the file to either `/usr/share/zsh/vendor-functions/_scrapy_zsh_completion` or `/usr/share/zsh/vendor-completions/_scrapy`. Notice that in the latter case the filename must be `_scrapy`.	rolando	Dineshs91
934	2015-04-02 21:50:00	@Dineshs91 @nyov It works for me when copying the file to either `/usr/share/zsh/vendor-functions/_scrapy_zsh_completion` or `/usr/share/zsh/vendor-completions/_scrapy`. Notice that in the latter case the filename must be `_scrapy`.	rolando	nyov
934	2015-04-03 03:07:18	@darkrho Thanks for your inputs ! @nyov I have updated the pull request.	Dineshs91	nyov
934	2015-04-03 18:39:53	@Dineshs91 a good catch; `scrapy server` was removed a long time ago (it was a command for starting https://github.com/scrapy/scrapyd).	kmike	Dineshs91
[truncated: 1,381 more rows]
