# Supplementary material for: Status, identity, and language: A study of issue discussions in GitHub
Source: PLoS One. 2019 Jun 14;14(6):e0215059. doi: 10.1371/journal.pone.0215059 (PMC6568400; doi:10.1371/journal.pone.0215059)
Supplement: S2 Data — (ZIP) [file pone.0215059.s003.zip › sample_46_projs_issues/scrapy_scrapy/issue_first_in.csv]

2437	redapple	2016-12-21 14:05:38
2437	kmike	2016-12-21 14:58:18
887	nramirezuy	2014-09-23 17:45:38
2420	vshlapakov	2016-12-01 15:24:24
320	kmike	2013-07-23 19:27:48
320	amferraz	2013-06-09 17:11:30
320	rolando	2013-06-09 18:50:54
320	nramirezuy	2013-10-14 16:16:32
1336	lufte	2015-07-28 00:34:55
2555	kmike	2017-02-14 23:05:56
2555	glyph	2017-02-15 00:14:17
2537	kmike	2017-02-07 13:23:01
532	redapple	2016-09-15 15:36:55
532	aufziehvogel	2014-12-11 20:34:17
532	nramirezuy	2014-12-12 13:54:05
2626	kmike	2017-03-06 14:47:14
2355	redapple	2016-10-24 15:06:28
2355	iserko	2016-10-22 13:47:56
964	demelziraptor	2015-03-11 14:23:37
10	philjackson	2012-11-12 13:48:25
10	kalessin	2013-05-22 16:34:51
10	employ	2013-05-22 16:12:05
10	dangra	2013-01-29 12:44:41
446	rolando	2013-10-29 15:33:09
1908	redapple	2016-04-07 12:33:14
1908	15310944349	2016-04-11 03:13:51
1610	redapple	2016-07-29 10:39:01
1610	darshanime	2015-11-21 05:15:52
1610	eliasdorneles	2016-07-29 13:12:50
411	kmike	2013-10-03 00:59:48
2177	redapple	2016-09-28 13:32:30
2177	lhuaizhong	2016-08-13 02:05:51
2177	eliasdorneles	2016-09-28 12:31:06
2268	redapple	2016-11-23 11:18:47
1752	redapple	2016-02-03 15:18:03
1664	redapple	2016-01-07 17:46:45
2258	kmike	2016-09-19 08:40:42
757	kmike	2014-06-24 05:13:53
757	dangra	2014-06-24 13:26:37
1754	stummjr	2016-02-03 17:32:50
1754	redapple	2016-02-03 17:29:20
1622	kmike	2015-12-02 16:39:03
1784	gerosalesc	2016-02-18 15:28:09
2246	redapple	2016-09-20 13:26:31
2246	lopuhin	2016-09-20 14:11:24
1598	Digenis	2015-11-13 18:09:07
1796	redapple	2016-02-24 17:29:21
984	aufziehvogel	2015-03-16 17:29:30
984	kmike	2015-03-16 17:41:19
984	nramirezuy	2015-03-16 16:26:57
1473	dangra	2015-09-02 13:09:14
1742	stummjr	2016-01-28 21:47:41
1023	kmike	2015-01-26 15:29:34
1023	eliasdorneles	2015-03-11 01:51:23
772	pablohoffman	2014-07-03 20:31:49
772	kmike	2014-07-01 07:15:36
772	chekunkov	2014-07-02 08:03:00
772	nramirezuy	2014-07-03 20:40:36
2629	Parth-Vader	2017-03-06 18:50:53
1862	johtso	2016-03-15 10:12:43
1103	kmike	2015-04-02 19:19:08
1217	MojoJolo	2015-06-23 09:07:17
584	kmike	2014-02-05 19:48:39
584	dangra	2014-02-05 18:17:03
1870	kmike	2017-02-08 12:12:41
1870	moisesguimaraes	2016-10-18 19:17:09
2233	stummjr	2016-09-13 16:49:41
2233	redapple	2016-09-13 12:40:05
2309	djunzu	2016-10-29 20:03:35
467	dangra	2013-11-21 15:47:03
873	dangra	2014-09-03 15:31:06
873	kmike	2014-09-03 15:13:32
873	curita	2014-09-07 22:28:35
873	nramirezuy	2014-09-03 13:57:46
665	kmike	2015-03-13 22:38:38
665	eliasdorneles	2015-03-13 19:44:43
2095	redapple	2016-07-06 13:41:04
2095	kmike	2016-07-06 14:07:11
1431	eliasdorneles	2015-08-12 17:29:18
1431	dangra	2015-08-12 17:25:03
2197	kmike	2016-08-24 16:54:44
650	kmike	2014-03-17 20:16:21
1214	rgtk	2015-08-24 10:48:41
1214	curita	2015-08-27 22:58:03
1214	kmike	2015-08-24 10:52:38
1640	redapple	2016-02-12 13:50:26
1640	eliasdorneles	2016-02-10 16:11:12
1283	kmike	2015-06-05 20:34:55
261	pablohoffman	2013-03-10 23:02:08
2402	theharveyz	2016-11-23 03:16:52
2402	Lampere1021	2016-11-22 09:56:47
542	nside	2014-01-17 16:09:35
250	redapple	2013-02-15 19:41:20
250	dangra	2013-10-10 20:15:03
2215	redapple	2016-11-24 16:36:07
2215	lopuhin	2016-09-01 14:00:19
2215	kmike	2017-02-02 21:39:52
1546	redapple	2016-02-18 11:57:11
465	kmike	2013-11-19 22:30:40
607	kmike	2015-03-24 09:13:50
607	nyov	2015-03-24 03:03:43
2126	hugo53	2016-07-15 14:39:44
2145	barraponto	2016-07-26 15:47:29
2417	redapple	2016-11-29 17:27:38
370	redapple	2013-12-17 12:14:20
370	dangra	2013-08-21 16:58:15
1974	redapple	2016-05-09 13:47:50
1974	starrify	2016-05-09 13:57:51
1267	curita	2015-06-01 15:31:04
1267	nramirezuy	2015-06-01 13:49:44
1112	eliasdorneles	2015-03-27 20:59:50
2187	redapple	2016-08-19 14:24:22
2187	kmike	2016-09-19 09:29:30
1878	pawelmhm	2016-04-20 09:33:46
1878	eliasdorneles	2016-12-12 14:56:25
2498	medse	2017-01-15 16:58:14
1180	eliasdorneles	2015-04-21 14:02:35
2622	rolando	2017-03-17 08:18:31
1735	kmike	2016-01-27 20:46:10
1735	ArturGaspar	2016-01-27 23:34:00
1735	eliasdorneles	2016-02-03 14:48:51
1735	nramirezuy	2016-01-27 20:49:22
1464	idella	2015-08-31 11:51:15
1893	redapple	2016-03-30 13:16:38
1893	harshasrinivas	2017-03-19 14:56:48
1893	nyov	2016-03-30 14:55:37
1964	redapple	2016-05-02 14:21:59
1183	redapple	2016-01-27 13:01:14
1855	Cesped	2016-03-09 16:49:27
927	nyov	2015-04-02 22:14:04
556	redapple	2014-01-29 09:02:31
556	rolando	2014-01-28 03:44:23
2271	redapple	2016-09-20 15:45:53
2271	kmike	2016-09-20 15:47:36
2410	redapple	2016-12-21 11:35:38
1064	kmike	2015-03-10 10:22:43
1064	shaneaevans	2015-03-11 03:26:33
2369	kmike	2016-10-29 06:46:41
322	nramirezuy	2013-06-18 16:27:36
1632	gmeans	2015-12-09 22:41:56
2644	redapple	2017-03-13 14:05:38
2472	mohmad-null	2017-01-02 19:11:07
201	pablohoffman	2012-12-02 15:37:49
352	dangra	2013-07-18 15:33:07
2593	rolando	2017-03-02 14:39:45
985	dangra	2014-12-16 13:39:50
985	nramirezuy	2014-12-16 13:37:52
682	kmike	2014-04-07 13:55:50
552	dangra	2014-07-24 02:17:36
2131	fusae	2016-07-19 00:06:23
950	downtown12	2015-11-09 08:36:03
950	Digenis	2015-11-09 10:55:55
981	jbinfo	2015-03-29 13:17:43
981	nramirezuy	2015-03-24 11:36:17
981	toolking	2014-12-12 13:10:46
2605	manisoftwartist	2017-02-28 15:33:37
457	redapple	2014-06-24 09:38:55
457	dangra	2013-11-20 18:28:27
457	nramirezuy	2013-12-02 18:02:08
457	barraponto	2013-11-16 16:35:33
457	mvsantos	2013-11-16 15:29:28
1388	kmike	2015-08-20 22:02:26
1388	nramirezuy	2015-08-20 22:00:43
554	redapple	2014-02-03 13:35:25
554	dangra	2014-01-27 17:48:57
1083	marven	2015-03-18 20:49:18
1083	Digenis	2015-06-16 14:54:46
1083	nramirezuy	2015-03-18 20:58:26
448	pablohoffman	2013-10-30 12:50:57
994	curita	2015-01-05 22:52:26
994	dangra	2015-01-14 03:02:53
2400	kmike	2017-02-16 17:31:24
2400	elacuesta	2017-02-16 15:33:38
397	r-marques	2013-11-15 16:58:12
397	hfoffani	2013-11-25 18:39:20
397	duendex	2013-11-25 18:41:24
397	dangra	2013-12-02 19:41:40
397	nramirezuy	2013-10-14 17:42:52
397	amrali	2013-12-02 12:09:05
1140	nyov	2015-04-06 17:43:05
1140	dangra	2015-04-06 18:23:05
717	kmike	2014-05-12 15:45:28
717	nramirezuy	2014-05-12 17:43:15
2344	redapple	2016-10-20 20:24:30
260	llonchj	2013-03-05 18:43:43
260	pablohoffman	2013-03-08 13:49:47
2046	DrJackilD	2016-06-09 17:47:32
33	csalazar	2015-05-06 07:43:17
33	pedrofaustino	2013-09-29 22:14:45
33	barraponto	2013-11-17 13:31:55
33	nramirezuy	2013-10-14 17:15:12
33	srmaximiano	2013-10-01 16:23:44
33	kmike	2015-04-17 23:00:02
33	pablohoffman	2015-04-17 22:49:13
2411	redapple	2016-12-06 18:06:03
2411	kmike	2016-12-06 18:04:11
426	redapple	2013-10-15 12:48:16
426	pablohoffman	2013-10-15 12:50:27
426	kmike	2013-10-15 17:26:25
426	dangra	2013-10-15 12:28:54
434	dangra	2014-07-25 15:52:30
434	nramirezuy	2014-07-24 23:07:37
573	dangra	2014-10-06 17:07:31
573	kmike	2014-09-29 06:48:25
573	nramirezuy	2014-07-23 17:01:26
798	kmike	2014-07-14 10:17:22
578	kmike	2014-04-15 14:33:21
578	nyov	2014-04-15 21:53:46
578	nramirezuy	2014-04-15 14:44:56
1933	redapple	2016-04-20 12:47:49
1933	kmike	2016-04-19 23:22:41
506	kmike	2013-12-30 16:45:40
1085	curita	2015-03-19 18:12:47
1131	pablohoffman	2015-04-08 15:53:26
1177	curita	2015-04-20 23:21:58
2005	redapple	2016-07-19 10:31:19
2005	feliperuhland	2016-05-24 13:54:22
2005	eliasdorneles	2016-05-24 13:51:48
1120	sibiryakov	2015-03-30 14:56:53
1120	nyov	2015-03-31 15:32:29
1940	kmike	2016-04-25 20:25:35
547	nyov	2015-03-23 21:13:52
2276	zhengbomo	2016-09-23 02:25:59
583	Digenis	2014-07-31 12:44:02
583	nramirezuy	2014-07-23 16:37:04
2609	otobrglez	2017-03-19 11:55:37
951	juraseg	2016-02-05 08:34:58
1106	kmike	2015-03-26 15:31:13
1106	eliasdorneles	2015-03-26 16:11:52
1956	kmike	2016-04-28 19:01:20
2364	birla	2016-10-27 09:22:45
2225	redapple	2016-09-12 11:40:30
2225	kmike	2016-09-19 08:39:03
2225	Tethik	2016-09-12 12:57:31
2159	kmike	2017-02-02 16:37:24
2661	stummjr	2017-03-24 12:17:48
2661	redapple	2017-03-24 11:15:41
233	llonchj	2013-02-27 07:26:00
233	pablohoffman	2013-02-27 06:21:34
1529	redapple	2015-10-30 19:05:02
1529	kmike	2015-10-09 19:40:08
1529	pablohoffman	2015-10-06 13:43:58
2015	redapple	2016-06-06 14:11:35
2007	pawelmhm	2016-06-03 12:37:52
2007	redapple	2016-06-06 14:05:16
2007	yssoe	2016-06-06 15:51:53
1764	redapple	2016-02-09 16:45:10
1764	PoulTur	2016-02-10 17:55:37
1764	natoinet	2016-03-27 01:51:22
1764	lagenar	2016-02-10 13:46:38
501	kmike	2013-12-30 15:07:29
1699	dangra	2016-01-19 18:44:51
2008	redapple	2016-06-06 14:14:42
516	busla	2014-01-07 01:26:19
516	saitx	2014-01-10 11:28:13
516	dangra	2014-01-07 14:33:34
1975	redapple	2016-05-09 14:43:41
1063	curita	2015-04-03 07:14:13
1063	kmike	2015-03-05 20:37:19
1063	nyov	2015-03-23 22:55:14
1063	pablohoffman	2015-04-15 18:44:17
1228	dangra	2015-05-13 18:56:13
1228	nramirezuy	2015-05-13 18:14:47
1897	aron-bordin	2016-04-13 12:49:37
1897	redapple	2016-04-13 13:45:59
721	dangra	2014-06-03 13:58:58
2509	redapple	2017-02-08 11:15:04
2509	kmike	2017-02-08 07:13:49
676	csalazar	2014-04-01 17:23:26
676	dangra	2014-04-03 02:39:57
740	Digenis	2016-12-12 14:02:37
1352	nyov	2015-08-16 07:16:31
1802	kmike	2016-02-27 19:09:39
2333	redapple	2016-10-19 15:48:47
2333	kmike	2016-10-19 16:33:43
814	eliasdorneles	2014-07-23 23:10:41
1795	redapple	2016-02-19 15:44:24
1559	redapple	2016-09-16 10:18:49
1874	redapple	2016-03-23 15:51:30
1088	karan10	2015-03-23 21:29:07
474	dangra	2013-11-25 17:27:36
1583	akhillb	2015-11-06 16:01:02
1583	jdemaeyer	2015-11-03 23:33:34
1583	kmike	2015-11-03 23:53:35
1583	eliasdorneles	2016-10-18 15:30:22
1557	kmike	2015-10-27 17:57:28
1788	GilJ	2016-02-18 10:34:55
1918	kmike	2016-04-19 23:46:03
2382	redapple	2016-11-08 10:43:44
2382	kmike	2016-11-08 12:32:00
1146	chekunkov	2015-04-23 15:42:37
1896	redapple	2016-03-31 10:39:57
1896	kmike	2016-03-31 13:50:49
2202	redapple	2016-09-19 10:31:04
2202	kmike	2016-08-31 11:53:13
802	curita	2015-01-23 15:31:41
802	kmike	2015-09-15 16:09:20
802	rocioar	2015-03-10 15:16:58
802	chekunkov	2015-03-10 16:58:02
802	nramirezuy	2014-07-14 16:11:37
2493	kmike	2017-03-01 17:58:54
2493	rolando	2017-03-01 17:57:17
1149	jdemaeyer	2015-05-29 13:14:28
563	nramirezuy	2014-02-03 19:41:00
563	pablohoffman	2014-02-01 18:24:54
2489	redapple	2017-01-10 09:26:14
2329	josericardo	2016-10-18 13:58:15
751	oliverrahner	2014-06-18 07:56:07
45	nramirezuy	2013-10-14 17:40:45
45	dangra	2013-10-14 17:46:02
2649	kmike	2017-03-20 18:09:10
1787	redapple	2016-02-18 10:22:35
1787	kmike	2016-02-18 10:24:47
263	stonebig	2016-01-27 17:44:33
263	ABSmiLT	2016-03-18 09:04:15
263	ariddell	2013-05-16 19:49:09
263	KeremTubluk	2016-02-02 18:40:22
263	ianozsvald	2015-03-19 10:12:14
263	curita	2015-07-14 16:29:31
263	kmike	2015-07-29 13:53:20
263	nyov	2016-05-11 19:59:25
1594	pawelmhm	2015-11-17 09:04:57
1594	nramirezuy	2015-11-17 16:32:35
2469	redapple	2017-01-03 11:37:26
1439	cyberplant	2015-08-27 17:08:35
1439	agusc	2015-08-28 02:34:52
1439	dangra	2015-08-28 13:46:25
1593	redapple	2016-01-26 18:27:38
1593	nramirezuy	2015-11-12 13:19:12
2657	jorenham	2017-03-16 23:01:30
1100	kmike	2015-04-02 19:24:15
1100	barraponto	2015-07-20 21:22:02
1100	nyov	2015-08-21 01:14:21
1100	nramirezuy	2015-03-24 13:30:44
1185	kmike	2015-04-21 19:30:27
1319	yarikoptic	2015-06-26 00:36:58
1319	curita	2015-06-25 23:18:20
1319	kmike	2015-06-25 18:37:23
2303	redapple	2016-10-04 10:32:06
2136	hieu-n	2016-07-21 15:18:04
2162	tonal	2016-09-02 10:12:21
1744	trifle	2016-01-29 15:26:04
1783	lopuhin	2016-02-26 18:18:39
1986	pawelmhm	2016-05-13 07:50:12
1986	eliasdorneles	2016-05-12 23:50:33
1443	nyov	2015-08-20 08:08:02
1895	redapple	2016-04-04 17:32:53
1895	kmike	2016-04-26 19:45:36
15	nramirezuy	2014-12-18 13:48:42
1150	eliasdorneles	2015-04-15 14:31:26
712	redapple	2014-05-07 10:38:02
2282	redapple	2016-09-23 09:03:26
2588	kmike	2017-02-23 20:31:38
2588	rolando	2017-02-23 19:53:08
372	kmike	2013-08-21 15:12:34
372	pablohoffman	2013-08-21 14:30:34
830	dangra	2014-07-31 15:39:34
2598	redapple	2017-02-28 11:03:28
2598	MalikRumi	2017-02-28 23:49:41
212	pedrofaustino	2012-12-26 20:55:56
212	pablohoffman	2012-12-27 23:42:09
2592	rolando	2017-02-23 20:49:23
845	asuraphel	2016-03-06 18:05:42
2325	redapple	2016-10-14 08:52:43
2325	kmike	2016-10-14 09:02:34
296	pablohoffman	2013-04-26 19:33:32
1229	nramirezuy	2015-05-14 14:32:48
2034	redapple	2016-06-07 14:20:13
2034	dracony	2016-06-08 15:32:43
2034	eliasdorneles	2016-07-04 17:57:31
510	kmike	2014-01-01 05:43:11
510	dangra	2013-12-31 18:18:18
269	pablohoffman	2013-03-19 18:09:08
975	dangra	2015-01-29 16:56:01
975	kmike	2014-12-10 21:35:51
975	pablohoffman	2014-12-11 04:15:31
1151	marven	2015-04-22 13:02:25
1151	curita	2015-04-13 13:33:40
1329	dangra	2015-07-03 03:33:38
2338	redapple	2016-10-19 09:36:59
2616	redapple	2017-03-16 11:45:47
2616	kmike	2017-03-16 10:31:36
834	kmike	2014-08-29 02:41:42
566	redapple	2014-01-29 14:19:03
1027	rdowinton	2015-03-25 00:51:49
2327	redapple	2016-10-18 14:39:01
2327	eliasdorneles	2016-10-18 16:28:05
2232	redapple	2016-09-13 13:52:50
918	Digenis	2016-03-24 09:06:50
918	tonal	2016-03-24 08:25:25
1455	dangra	2015-08-26 21:29:33
1455	nramirezuy	2015-08-26 21:15:17
1465	idella	2015-09-22 03:32:07
1504	JerPScott	2015-09-21 01:42:54
1354	olafdietsche	2015-08-21 16:04:40
1354	dangra	2015-08-18 02:50:14
2481	redapple	2017-01-05 10:02:23
355	nyov	2016-03-29 16:23:07
883	larryxiao	2014-09-14 11:18:25
691	kamil-forys	2014-04-22 13:59:03
810	kmike	2014-07-24 17:59:30
810	dangra	2014-07-24 17:06:42
2679	redapple	2017-03-23 16:30:21
2679	eLRuLL	2017-03-23 14:27:44
2165	kmike	2016-08-06 01:46:23
2165	eliasdorneles	2016-08-04 18:44:42
1992	kmike	2016-11-21 07:20:16
1118	redapple	2015-03-30 17:02:18
1047	kmike	2015-02-12 11:52:43
816	curita	2014-08-14 17:23:23
816	dangra	2014-07-24 16:10:04
816	pablohoffman	2014-10-02 04:17:56
1157	aron-bordin	2015-12-28 14:46:42
1157	kmike	2015-12-28 15:19:21
1157	nyov	2016-02-14 16:43:31
2457	redapple	2017-01-11 18:46:00
699	allait	2014-04-17 14:45:32
2300	redapple	2016-10-03 10:34:47
1661	redapple	2016-01-12 10:12:07
1729	kmike	2016-01-26 20:44:46
1786	kmike	2016-02-17 16:33:56
1633	pawelmhm	2015-12-10 16:00:17
1051	ChienliMa	2015-04-25 16:25:01
1051	nyov	2015-03-26 20:46:26
1532	kmike	2015-10-07 11:29:44
169	tarunlalwani	2015-05-08 12:36:21
2590	redapple	2017-02-24 15:08:05
2590	kmike	2017-02-28 23:01:02
346	redapple	2013-10-08 16:00:31
346	nramirezuy	2013-10-08 15:44:51
2556	kmike	2017-02-13 18:15:15
1080	eliasdorneles	2016-02-02 13:11:50
2658	rjbks	2017-03-23 20:30:02
272	alexcepoi	2013-10-11 14:38:58
272	nramirezuy	2013-10-10 19:49:53
623	pablohoffman	2014-04-28 15:47:12
1745	konstruilo	2016-01-29 15:31:00
2031	eliasdorneles	2016-06-13 17:01:31
1985	kmike	2016-05-12 08:49:39
2048	redapple	2016-06-14 13:44:27
2048	kmike	2016-06-14 17:45:19
1581	redapple	2016-09-22 14:48:03
1581	jdemaeyer	2015-11-06 18:25:05
1581	kmike	2016-02-03 00:59:45
1581	eliasdorneles	2016-09-09 20:43:15
2353	redapple	2016-11-23 10:55:24
414	castedo	2013-10-14 21:48:52
508	vatsalj	2014-03-15 17:38:51
508	dangra	2014-08-04 15:02:40
1961	redapple	2016-05-11 08:58:19
1961	kmike	2016-05-11 10:40:39
818	redapple	2014-08-07 15:00:10
818	rolando	2014-07-29 00:45:42
818	nramirezuy	2014-08-07 15:18:00
2305	dolohow	2016-10-12 10:28:01
165	andrix	2012-08-10 03:03:26
1263	kmike	2015-09-13 15:32:25
1263	chekunkov	2015-05-29 10:50:08
1263	nramirezuy	2015-05-29 13:32:39
2503	kmike	2017-02-02 16:24:51
1947	redapple	2016-04-26 17:06:59
1947	kmike	2016-04-26 16:32:32
754	Parth-Vader	2017-03-20 14:46:54
519	kmike	2014-01-09 07:30:56
519	dangra	2014-01-08 23:02:46
1192	Djayb6	2015-05-01 04:20:44
1698	eliasdorneles	2016-01-19 16:18:49
715	allait	2014-05-15 10:14:11
715	sardok	2014-05-15 14:51:11
715	dangra	2014-05-15 21:43:42
1639	kmike	2015-12-14 18:33:10
690	dangra	2014-04-14 23:50:25
690	kmike	2014-04-15 14:09:15
690	nramirezuy	2014-04-15 13:54:22
285	nramirezuy	2013-10-14 16:34:46
2069	redapple	2016-06-21 14:50:38
2069	kmike	2016-06-21 14:35:37
842	redapple	2014-08-11 12:13:15
1835	redapple	2016-03-02 11:02:41
1789	redapple	2016-02-18 10:39:06
1789	eliasdorneles	2016-10-18 15:32:40
2634	kmike	2017-03-09 11:48:08
1989	pawelmhm	2016-05-17 11:02:41
1989	redapple	2016-05-17 10:11:32
1989	djunzu	2016-05-31 20:56:30
727	dangra	2014-05-20 16:43:19
500	pablohoffman	2014-01-17 02:17:12
1534	kmike	2015-10-12 12:12:56
2362	redapple	2016-11-07 13:55:43
2362	kmike	2016-11-04 18:14:52
2362	mohmad-null	2016-11-02 13:19:32
946	kmike	2014-11-19 10:11:53
946	tpeng	2014-11-19 09:04:06
1398	kmike	2015-08-02 20:31:14
1398	dangra	2015-07-31 20:28:44
2175	kmike	2016-08-12 04:33:55
2175	ArturGaspar	2016-08-12 05:26:57
1480	kmike	2015-09-04 17:07:28
1345	kmike	2015-07-30 19:24:06
1345	barraponto	2015-07-30 19:21:43
1345	nramirezuy	2015-08-20 18:43:34
790	AndrewPashkin	2014-07-10 11:20:29
790	nramirezuy	2014-07-11 15:20:09
1724	kmike	2016-01-26 13:09:30
2645	debosmit	2017-03-13 09:41:14
616	redapple	2016-09-15 16:22:26
616	chekunkov	2014-02-26 13:18:44
616	nramirezuy	2014-02-26 13:36:52
2632	vshlapakov	2017-03-09 15:01:32
2632	kmike	2017-03-09 18:01:39
562	redapple	2014-01-25 11:31:57
562	dangra	2014-01-25 03:01:58
562	nramirezuy	2014-01-24 21:28:07
2321	redapple	2016-10-12 10:48:27
1930	natoinet	2016-04-14 13:07:19
672	emmanuelsa	2014-03-28 18:47:50
672	dangra	2014-03-28 15:32:29
614	redapple	2016-09-14 11:11:07
1762	eliasdorneles	2016-02-05 14:44:52
1762	dangra	2016-02-05 15:34:44
1847	aron-bordin	2016-03-17 22:49:33
1847	redapple	2016-03-17 16:46:22
1847	kmike	2016-04-01 13:38:20
245	pablohoffman	2013-02-15 15:35:27
875	nramirezuy	2014-09-03 20:04:12
1645	redapple	2016-12-20 21:23:20
1645	kmike	2016-01-06 02:11:24
1645	victor9000	2016-12-20 20:15:14
1645	eliasdorneles	2016-01-06 11:51:40
1645	dangra	2016-01-07 06:40:45
2036	rampage644	2016-06-07 10:11:50
1200	kmike	2015-05-05 16:24:50
778	curita	2015-02-11 07:03:03
778	kmike	2014-07-21 16:34:45
778	nramirezuy	2014-07-22 15:23:29
2549	podolskyi	2017-02-09 10:26:00
1429	gmeans	2015-08-14 17:20:42
548	juanriaza	2014-06-08 09:03:13
548	Digenis	2014-06-07 11:22:02
548	kmike	2014-02-03 18:20:15
548	nyov	2014-02-03 22:36:15
548	chekunkov	2014-06-08 08:12:24
548	dangra	2014-02-03 17:36:07
548	redapple	2016-09-14 11:15:30
548	nramirezuy	2014-02-03 13:20:34
2323	redapple	2016-10-12 18:01:01
2229	redapple	2016-11-29 14:54:03
2229	ahlinc	2016-11-30 08:00:50
2229	eliasdorneles	2016-09-22 14:15:26
2273	redapple	2016-09-20 16:35:51
2273	eliasdorneles	2016-09-20 17:16:19
1373	systemovich	2015-07-22 13:33:08
2154	redapple	2016-08-23 11:53:07
2154	nyov	2016-08-22 19:00:02
2216	redapple	2016-09-22 16:58:42
664	yyl	2014-04-25 17:52:17
1218	curita	2015-05-14 17:39:03
176	Blender3D	2013-07-10 19:22:54
176	barraponto	2012-12-18 04:04:05
176	dangra	2013-01-30 22:45:20
176	redapple	2013-07-12 16:18:06
176	brianDoherty	2013-01-30 23:36:50
176	SimonSapin	2013-01-31 08:35:50
176	pablohoffman	2012-12-18 04:49:55
2464	redapple	2017-01-09 12:54:14
2464	vshlapakov	2017-02-05 10:47:08
2464	kmike	2017-02-06 20:05:12
2464	elacuesta	2016-12-23 16:18:41
1467	dangra	2015-09-04 16:53:11
1467	kmike	2015-08-31 11:26:49
1467	dacjames	2015-09-04 19:27:09
1467	nramirezuy	2015-09-04 17:31:24
787	ivannotes	2014-07-09 00:00:19
787	pablohoffman	2014-07-08 22:37:26
743	kmike	2016-01-19 09:43:03
743	pablohoffman	2017-01-30 14:39:09
1098	kmike	2015-03-25 05:32:51
1098	nyov	2015-03-26 20:18:46
1098	nramirezuy	2015-03-24 11:27:18
1701	redapple	2016-02-23 13:38:31
1701	lopuhin	2016-02-23 19:42:06
1678	redapple	2016-01-19 16:13:41
1678	eliasdorneles	2016-01-19 16:10:30
2226	lopuhin	2016-09-09 12:40:56
1227	dangra	2015-05-13 03:10:33
1092	sibiryakov	2015-03-23 12:26:31
1092	nyov	2015-03-30 13:58:46
1092	kmike	2015-03-30 13:19:57
1691	lopuhin	2016-01-20 19:59:51
2334	redapple	2017-02-08 16:35:44
2334	kmike	2017-02-27 18:24:32
1637	kmike	2016-01-18 17:16:37
1637	eLRuLL	2016-01-18 21:26:11
780	kmike	2014-07-02 22:26:30
2527	starrify	2017-02-02 14:40:29
2384	yssvic	2016-11-14 08:02:47
2384	yssoe	2016-11-18 10:52:48
2384	zar777	2016-11-23 14:31:58
1382	eliasdorneles	2015-12-04 13:06:51
358	mgaitan	2014-05-12 14:19:34
1682	redapple	2016-01-17 22:12:01
1765	redapple	2016-02-08 18:41:01
1765	eliasdorneles	2016-02-08 19:54:51
2292	eliasdorneles	2016-09-29 12:11:42
1601	curita	2015-11-15 21:44:31
1601	mvj3	2015-11-15 23:35:45
2578	philonor	2017-02-21 10:02:12
2359	redapple	2016-10-25 17:44:12
2359	kmike	2016-11-13 12:46:22
2439	woshichuanqilz	2016-12-14 11:30:14
1659	orangain	2016-01-05 14:50:25
1659	nramirezuy	2016-01-05 14:19:05
1654	kmike	2016-01-19 14:24:41
1654	nramirezuy	2016-01-19 14:23:41
2589	rolando	2017-02-23 14:16:56
831	jpswade	2014-08-03 10:41:10
2431	fjdu	2016-12-08 13:08:24
1060	curita	2015-03-30 23:48:42
1060	kmike	2015-03-30 17:00:19
1060	chekunkov	2015-04-02 11:55:48
579	redapple	2014-02-04 21:16:35
825	kmike	2014-08-10 17:07:46
825	chekunkov	2014-07-29 17:45:38
825	nramirezuy	2014-07-29 15:25:59
2275	redapple	2016-11-10 10:38:34
2152	redapple	2016-07-29 17:32:56
2152	eliasdorneles	2016-07-29 16:55:14
331	redapple	2016-01-27 13:49:39
331	pablohoffman	2013-10-08 12:39:29
331	nramirezuy	2016-01-27 19:25:50
259	nuklea	2013-03-05 11:15:37
259	barraponto	2013-03-05 10:57:26
817	timschwab	2015-06-16 18:59:21
1743	onmyway133	2016-02-01 09:05:55
2451	jacob1237	2016-12-15 13:29:37
2451	IAlwaysBeCoding	2016-12-18 08:41:49
1968	rafaelcapucho	2016-05-06 06:06:29
2515	redapple	2017-02-01 13:29:10
2580	Keleir	2017-02-21 10:32:09
237	nramirezuy	2013-10-14 17:40:11
237	barraponto	2013-03-05 10:53:57
237	whodatninja	2013-03-07 18:43:26
237	dangra	2013-03-19 22:30:48
1303	kmike	2015-06-15 16:21:35
1303	nramirezuy	2015-06-15 16:19:53
708	dangra	2014-07-03 21:12:17
708	pablohoffman	2014-07-03 20:46:06
708	nramirezuy	2014-04-29 20:13:16
1389	kmike	2015-07-28 20:34:59
1389	nyov	2015-07-29 13:30:24
1389	GregoryVigoTorres	2015-07-29 11:39:14
132	dfdeshom	2012-06-04 21:19:54
132	pablohoffman	2012-05-11 22:11:33
1916	redapple	2016-04-11 13:12:34
821	kmike	2015-03-13 22:03:41
821	nramirezuy	2014-07-29 14:47:52
533	chekunkov	2014-01-16 07:34:24
533	dangra	2014-01-16 11:26:49
2398	redapple	2017-03-07 11:04:03
1009	nramirezuy	2015-01-13 20:18:13
2563	kmike	2017-02-15 08:51:06
2563	driftluo	2017-02-14 14:50:04
1499	eliasdorneles	2016-01-21 23:56:41
1499	dangra	2016-01-26 03:34:37
559	redapple	2014-02-01 22:47:05
559	nramirezuy	2014-02-03 16:55:43
2249	eliasdorneles	2016-09-16 19:00:06
2120	eliasdorneles	2016-07-12 20:05:45
1330	movingheart	2015-07-03 16:17:33
1330	curita	2015-07-04 03:33:15
1330	kmike	2015-07-03 12:27:54
1340	nhuray	2015-10-16 19:14:28
1589	redapple	2016-01-26 18:32:38
1589	LinkZhang	2016-01-27 01:41:06
1589	WuQianyong	2016-11-29 09:30:52
1365	chekunkov	2015-07-16 13:15:26
2403	redapple	2016-11-24 10:37:05
2403	kmike	2016-12-05 21:28:54
2403	dangra	2016-11-22 12:44:20
427	pablohoffman	2014-01-21 14:45:32
427	rolando	2014-01-21 18:15:56
427	dangra	2014-01-21 14:38:43
1572	kmike	2015-11-05 21:34:06
1572	nramirezuy	2015-11-06 15:06:31
2001	redapple	2016-06-06 14:37:14
2001	matveinazaruk	2016-06-13 20:36:51
1909	kneufeld	2016-04-07 12:34:53
941	bernardotorres	2015-11-24 16:07:21
2524	nihn	2017-02-01 18:28:39
1840	paulo-raca	2016-03-04 13:10:22
226	kmike	2013-10-14 18:10:43
226	scraperdragon	2013-10-15 10:48:12
1936	lhuaizhong	2016-04-18 11:53:07
698	allait	2014-04-24 16:33:04
698	kmike	2014-04-24 16:26:56
2315	kmike	2016-10-15 08:29:11
1251	ErikvdVen	2015-05-28 09:53:33
2194	Digenis	2016-08-23 17:47:19
2194	kmike	2016-08-25 08:30:26
1905	rootAvish	2016-04-12 09:34:30
1905	redapple	2016-08-12 16:22:27
1905	jdemaeyer	2016-04-07 11:09:03
149	pablohoffman	2012-06-23 00:51:27
1597	redapple	2015-11-23 20:53:21
1597	Digenis	2015-11-19 09:55:07
1597	kmike	2015-11-23 08:33:54
396	redapple	2016-11-29 14:07:34
396	ahlinc	2016-11-30 07:59:29
396	Tarliton	2016-11-29 12:12:00
2140	redapple	2016-08-01 14:29:27
1030	kmike	2015-02-02 20:18:15
716	kmike	2015-03-13 22:26:31
716	abenassi	2016-02-03 01:47:39
1674	redapple	2016-01-14 09:58:43
1571	rylanchiu	2016-02-18 14:32:30
50	redapple	2016-12-07 09:11:39
50	imp0wd3r	2017-03-25 09:38:41
50	immerrr	2016-12-07 09:02:33
1271	kmike	2015-06-01 15:45:16
861	nramirezuy	2014-10-29 21:31:00
1327	yiakwy	2015-07-10 05:37:27
1327	kmike	2015-09-01 11:08:48
815	nramirezuy	2014-07-23 20:58:27
2168	redapple	2016-08-16 12:40:43
2168	kmike	2016-08-09 06:17:24
2168	ashkulz	2016-08-16 12:10:42
1832	redapple	2016-04-04 17:43:27
1710	redapple	2016-01-22 12:24:06
1710	kmike	2016-01-23 20:49:37
2564	kmike	2017-02-14 16:11:17
2564	elacuesta	2017-02-14 15:22:22
1881	redapple	2016-03-30 12:53:01
1010	Granitosaurus	2015-01-19 12:47:22
1860	kmike	2016-03-24 16:57:50
747	robsonpeixoto	2016-03-09 11:42:03
747	cydu	2014-06-15 04:00:49
747	disfasia	2014-06-24 01:52:44
568	shirk3y	2014-01-30 14:32:03
568	kmike	2014-01-30 20:42:31
568	nyov	2014-02-02 14:03:47
568	barraponto	2014-02-19 00:15:55
568	redapple	2014-02-05 17:41:55
568	umrashrf	2014-02-01 20:53:41
568	pablohoffman	2014-02-20 05:24:10
568	rolando	2014-02-05 18:01:28
568	nramirezuy	2014-02-03 19:14:52
843	redapple	2014-08-11 13:47:35
843	kmike	2014-08-14 14:57:11
295	nramirezuy	2013-04-25 15:04:45
295	dangra	2013-04-25 15:51:03
1393	kmike	2015-07-29 20:41:49
1393	nyov	2015-07-29 21:32:54
1781	psychok7	2016-02-16 19:21:39
1176	kmike	2015-04-19 18:17:02
878	kmike	2014-09-20 23:24:39
1169	pablohoffman	2015-04-17 22:52:23
2494	eLRuLL	2017-01-17 14:31:30
2484	astrung	2017-01-11 03:55:38
586	kmike	2015-03-25 13:26:47
586	nramirezuy	2014-07-23 15:52:03
1805	lagenar	2016-02-23 14:24:22
2067	anatolykazantsev	2016-07-04 22:06:43
2399	foromer4	2017-02-23 05:13:38
2399	kmike	2017-02-23 08:31:52
2436	jacob1237	2016-12-14 10:37:13
2289	redapple	2016-09-27 15:03:58
877	hartleybrody	2014-09-05 21:21:39
1438	pablohoffman	2015-08-18 20:40:36
546	kmike	2014-07-23 22:52:03
546	nramirezuy	2014-07-23 22:50:47
492	dangra	2013-12-20 12:21:10
492	pablohoffman	2013-12-31 15:36:18
1178	jbinfo	2015-04-19 18:18:38
543	dangra	2014-01-17 15:25:57
2293	redapple	2016-09-29 08:27:43
1453	vincent-ferotin	2015-08-24 18:20:52
2070	kiral26	2016-06-22 12:52:56
2350	mohmad-null	2016-11-02 13:24:56
2166	redapple	2016-08-11 10:17:23
2166	ashkulz	2016-08-16 11:59:55
1306	redapple	2016-04-01 11:17:48
1306	Preetwinder	2015-11-16 13:59:01
1306	sibiryakov	2015-06-26 14:49:43
1306	Digenis	2015-11-16 17:02:58
1306	kmike	2015-11-11 20:24:35
869	jmaynier	2016-09-21 10:37:32
869	madvas	2014-08-30 16:33:00
1417	kmike	2015-10-06 20:34:55
1300	surfer190	2015-06-14 12:42:42
1300	curita	2015-07-03 04:06:55
621	redapple	2016-10-17 09:15:05
1328	yiakwy	2015-07-06 06:58:25
1712	redapple	2016-02-24 23:02:15
1794	redapple	2016-02-23 17:53:26
1794	dangra	2016-02-23 18:02:55
2061	redapple	2017-03-06 13:05:57
2061	elacuesta	2016-06-17 19:33:39
600	juanriaza	2014-02-20 09:05:17
600	redapple	2014-02-19 23:48:24
445	rolando	2013-10-31 01:17:45
996	rdowinton	2014-12-29 13:01:15
874	nramirezuy	2014-09-03 20:00:04
1094	nramirezuy	2015-03-25 12:51:09
1094	kmike	2015-03-31 15:57:34
1094	rdowinton	2015-03-25 00:55:53
648	ogiaquino	2014-03-13 12:59:20
2287	pawelmhm	2016-09-24 07:10:26
2287	eliasdorneles	2016-09-29 12:15:42
353	nramirezuy	2014-07-24 22:37:20
353	dangra	2015-04-20 14:57:15
1029	nramirezuy	2015-01-29 17:36:30
1029	kmike	2015-02-06 12:38:33
1029	dangra	2015-01-29 17:17:14
125	jmaynier	2016-09-21 11:49:36
597	chekunkov	2014-04-26 12:51:10
597	pablohoffman	2014-04-25 21:06:56
1761	redapple	2016-02-18 14:13:06
660	rubenvereecken	2014-03-21 17:23:10
2594	liveresume	2017-02-24 23:24:45
392	r-marques	2013-11-15 17:04:03
2474	mohmad-null	2017-01-05 14:44:45
779	kmike	2014-07-03 13:51:47
2190	redapple	2016-08-31 09:51:18
1148	MojoJolo	2015-04-17 07:24:42
1139	liihu1n	2015-07-30 13:18:12
270	nramirezuy	2013-10-14 17:29:04
1119	MojoJolo	2015-06-23 09:23:57
1692	redapple	2016-01-21 10:19:08
1692	lopuhin	2016-01-21 14:53:51
1891	redapple	2016-03-30 16:53:25
1891	kmike	2016-03-30 20:04:35
1891	djunzu	2016-03-29 23:42:53
330	nramirezuy	2013-06-27 18:07:19
2418	eliasdorneles	2016-11-30 12:49:34
1485	d3prof3t	2015-09-13 14:19:54
303	redapple	2013-10-14 16:43:27
303	nramirezuy	2013-10-14 16:20:16
2360	redapple	2016-11-30 13:24:48
1326	yiakwy	2015-07-01 10:20:48
1326	kmike	2015-07-29 21:30:44
2582	immerrr	2017-02-27 21:01:48
2582	kmike	2017-02-27 20:33:50
881	curita	2014-09-14 19:52:15
881	rocioar	2014-09-11 17:33:06
881	dangra	2014-09-11 17:33:37
961	jacob1237	2014-12-03 08:36:05
961	pablohoffman	2014-12-02 14:51:05
670	umrashrf	2014-03-28 08:41:33
1650	yuiopt	2015-12-29 10:32:45
611	kmike	2014-03-18 17:30:49
611	nramirezuy	2014-02-24 12:34:03
1949	redapple	2016-04-27 18:05:32
770	dangra	2014-06-27 14:35:19
2023	redapple	2016-07-11 14:44:44
2023	kmike	2016-09-19 08:49:38
2023	carlosp420	2016-06-13 12:48:50
2510	redapple	2017-02-08 17:30:29
2510	kmike	2017-02-06 19:57:49
2510	elacuesta	2017-02-03 11:58:58
528	kmike	2014-07-02 22:20:31
528	dangra	2014-07-02 23:08:41
475	redapple	2013-12-16 21:27:04
475	dangra	2013-12-19 13:47:14
2260	redapple	2016-09-17 12:19:30
2044	rampage644	2016-06-09 10:24:04
1732	redapple	2016-01-27 11:03:36
1732	nramirezuy	2016-01-28 18:27:21
1371	dangra	2015-08-19 02:42:28
1371	kmike	2015-07-18 17:28:29
1371	nramirezuy	2015-08-18 22:13:37
342	dangra	2013-07-22 14:22:43
1544	kmike	2015-11-26 12:01:15
1544	rolando	2015-10-18 03:59:12
2002	robsonpeixoto	2016-05-20 12:44:55
487	arijitchakraborty	2013-12-16 12:24:49
487	dangra	2013-12-16 12:09:07
220	lezorich	2015-02-17 00:18:29
990	sebastiandev	2015-12-28 11:38:56
854	curita	2014-08-14 17:30:22
791	redapple	2014-07-11 09:57:37
2192	redapple	2016-08-23 14:40:10
2308	DharmeshPandav	2016-10-06 12:41:15
2308	redapple	2016-10-06 08:15:23
2604	kmike	2017-03-02 09:25:29
624	curita	2015-03-13 15:22:34
737	curita	2014-06-25 18:20:02
737	dangra	2014-06-25 16:06:39
1695	kmike	2016-01-19 14:45:04
2000	redapple	2016-06-06 14:36:42
2116	yssvic	2016-07-20 09:50:19
574	pablohoffman	2014-02-03 19:03:59
1172	kmike	2015-04-19 16:41:35
1126	MojoJolo	2015-07-13 14:13:30
1911	woshichuanqilz	2016-04-09 10:43:10
968	codeadict	2014-12-06 17:36:36
1857	redapple	2016-03-16 15:38:38
2003	redapple	2016-05-21 09:31:21
2003	kmike	2016-05-21 09:19:40
1767	kmike	2016-02-08 05:11:55
1767	eliasdorneles	2016-02-06 18:33:11
618	pablohoffman	2014-02-27 19:22:55
1879	redapple	2016-03-25 12:30:00
1879	kmike	2016-03-25 12:06:18
1516	dangra	2015-09-30 03:45:33
1914	liuyunclouder	2016-04-11 02:17:35
2396	redapple	2016-11-16 12:13:00
2396	kmike	2016-11-22 13:21:47
910	daveoncode	2014-10-07 12:17:48
2277	redapple	2016-10-27 14:58:14
2277	mateuszdargacz	2016-09-22 10:42:39
1558	kmike	2015-11-02 12:42:24
689	pablohoffman	2015-03-17 16:21:43
689	kmike	2015-03-17 09:19:30
689	nramirezuy	2014-04-14 21:00:48
193	pablohoffman	2013-08-08 19:21:36
193	dangra	2013-01-29 17:05:28
535	redapple	2014-01-15 18:47:10
535	dangra	2014-01-17 17:19:14
856	kmike	2014-08-14 09:18:51
856	eliasdorneles	2014-08-18 20:33:20
856	dangra	2014-08-19 02:23:26
2505	Digenis	2017-01-20 16:07:15
2505	bernardotorres	2017-01-20 16:45:04
2505	kmike	2017-02-15 23:55:18
971	umpirsky	2016-01-13 13:24:50
2328	stummjr	2016-11-14 14:48:25
2328	kmike	2016-11-14 14:59:25
499	umrashrf	2014-01-09 16:05:10
499	dangra	2013-12-31 18:51:05
499	nramirezuy	2014-07-24 20:27:17
1045	kmike	2015-02-10 20:02:36
1272	jdemaeyer	2015-06-03 13:02:41
1272	kmike	2015-06-03 00:29:24
1272	curita	2015-07-14 03:28:23
1272	chekunkov	2015-11-10 22:32:38
900	kmike	2014-09-23 18:52:16
900	chekunkov	2014-09-23 18:23:53
900	nramirezuy	2014-09-23 18:13:16
1454	kmike	2016-11-21 17:13:35
1454	kirankoduru	2016-11-21 17:11:33
1454	pablohoffman	2015-09-01 13:54:21
1536	redapple	2016-01-25 22:37:10
2633	jorenham	2017-03-17 14:09:21
2633	kmike	2017-03-13 09:28:25
2633	djunzu	2017-03-17 21:46:33
2082	kmike	2016-08-09 06:46:44
1400	kmike	2015-08-05 12:14:01
1400	dangra	2015-08-05 16:21:43
2385	redapple	2016-11-08 17:36:57
2385	kmike	2016-11-08 16:42:58
1089	persiyanov	2015-03-22 13:44:21
1687	kmike	2016-01-18 11:48:57
728	nramirezuy	2014-05-21 17:05:43
2429	darshanime	2016-12-07 20:41:21
1799	redapple	2016-03-24 11:13:27
345	dangra	2013-09-06 02:11:09
345	kmike	2014-04-24 17:44:49
345	pablohoffman	2013-09-04 22:45:40
1707	lopuhin	2016-01-21 20:47:48
1707	kmike	2017-02-06 23:18:27
1707	jschilling1	2016-02-05 17:21:42
2475	redapple	2017-01-03 13:03:36
2475	eliasdorneles	2017-01-03 13:21:39
472	redapple	2014-01-14 11:59:26
472	dangra	2014-01-16 12:47:11
897	sardok	2014-09-22 21:31:54
1081	kmike	2015-03-19 00:35:29
1081	pablohoffman	2015-03-18 03:09:16
2473	noprom	2017-03-02 12:42:21
2473	kmike	2017-03-27 12:42:59
2473	pembeci	2017-02-14 13:30:12
2473	wzpan	2017-03-02 03:50:07
1376	stejesh	2015-07-23 05:58:15
1202	Djayb6	2015-05-05 13:53:57
1588	redapple	2016-02-18 12:08:19
1588	kalombos	2016-01-19 09:12:18
2050	Tethik	2016-06-14 12:21:01
2050	redapple	2016-06-14 14:01:21
2149	dan-blanchard	2017-01-13 14:34:03
2519	kmike	2017-02-02 16:15:21
952	umrashrf	2015-04-04 18:08:00
952	kmike	2015-04-01 17:02:22
2545	Parth-Vader	2017-02-18 14:30:23
891	kmike	2014-09-20 03:23:27
891	nramirezuy	2014-09-22 13:08:51
1565	starrify	2015-11-02 15:03:24
1350	curita	2015-09-07 20:42:18
1086	curita	2015-03-26 03:50:33
1086	kmike	2015-03-25 16:42:39
1086	nyov	2015-03-24 12:27:46
580	kmike	2014-02-05 17:13:32
1941	kmike	2016-04-20 11:24:01
1212	Digenis	2015-05-07 05:35:11
1212	kmike	2015-05-06 21:14:30
1212	dangra	2015-05-07 05:43:29
1727	redapple	2016-01-26 18:48:12
1727	kmike	2016-01-27 10:58:29
2596	lopuhin	2017-02-26 10:15:16
1048	shirk3y	2015-03-23 02:21:33
2340	Sraw	2016-10-20 08:54:07
1580	jdemaeyer	2015-11-02 15:35:42
1580	chekunkov	2015-11-04 09:59:52
1580	nramirezuy	2015-11-09 21:24:43
1144	curita	2015-04-10 11:50:01
601	redapple	2017-02-22 13:04:12
1240	kmike	2015-05-18 14:31:30
1240	eliasdorneles	2015-05-18 15:37:39
2058	dalleng	2016-07-22 14:37:23
2058	redapple	2016-07-22 12:19:11
2058	kmike	2016-08-12 16:29:23
2185	redapple	2016-08-19 09:42:25
2543	kmike	2017-02-08 08:36:42
1763	eliasdorneles	2016-02-06 01:35:17
441	Blender3D	2013-11-19 19:15:30
441	dangra	2013-11-19 17:35:32
2155	redapple	2016-08-11 08:49:36
2155	lucab0ni	2016-08-18 06:59:14
2155	kmike	2016-08-11 13:44:12
2155	nyov	2016-08-22 18:34:45
2155	eliasdorneles	2016-08-11 13:03:46
462	llonchj	2013-11-20 02:09:27
462	dangra	2013-11-20 01:56:23
688	kmike	2014-06-04 07:02:38
1508	rolando	2015-09-24 23:35:29
673	denysbutenko	2014-04-04 12:30:56
673	curita	2014-04-03 09:24:38
673	emmanuelsa	2014-03-28 19:05:52
673	dangra	2014-04-04 15:36:17
1014	kmike	2015-01-23 15:50:02
1014	shaneaevans	2015-01-26 09:47:58
1014	nramirezuy	2015-01-26 14:59:51
469	redapple	2013-11-21 18:10:42
2073	redapple	2016-06-27 13:44:02
1629	redapple	2016-02-09 17:20:46
1629	kmike	2016-02-17 18:36:59
2030	rootAvish	2016-06-05 18:31:50
2030	redapple	2016-09-13 14:26:30
2030	jdemaeyer	2016-06-08 17:46:22
456	redapple	2016-09-16 14:35:22
456	kmike	2016-12-09 17:55:35
456	eliasdorneles	2016-11-14 13:22:21
2060	redapple	2016-06-17 10:11:49
1612	YAmikep	2015-11-24 01:45:56
1612	djunzu	2016-09-16 21:20:18
1612	jdemaeyer	2015-11-23 10:00:24
1612	shyandsy	2016-10-12 15:47:37
1612	jackie2013	2016-01-03 14:58:12
731	kmike	2014-07-02 22:16:33
1887	redapple	2016-12-07 15:10:37
1887	kmike	2016-11-11 20:29:01
1887	nyov	2016-03-29 03:55:44
1887	dangra	2016-11-22 12:59:14
1287	otobrglez	2016-09-21 13:28:27
1998	xoviat	2016-12-22 17:38:05
2213	redapple	2016-09-01 10:32:50
2213	lopuhin	2016-09-01 13:15:30
741	dangra	2014-06-03 16:48:39
741	kmike	2014-06-04 19:02:02
741	nramirezuy	2014-06-03 21:30:20
609	kmike	2014-03-05 04:48:06
2270	redapple	2016-12-09 09:42:30
1295	kmike	2015-07-28 20:44:26
809	dangra	2014-07-21 16:41:32
809	nramirezuy	2014-07-21 16:13:42
1722	redapple	2016-01-26 14:30:54
2331	redapple	2016-11-30 10:56:11
2331	kmike	2016-12-04 18:28:20
2331	moisesguimaraes	2016-11-30 12:19:45
2390	redapple	2016-11-15 14:26:03
2390	elacuesta	2016-11-15 13:22:09
2433	vshlapakov	2017-02-13 16:55:28
1359	eliasdorneles	2015-12-04 16:09:55
605	illarion	2014-02-21 09:49:03
2586	rolando	2017-02-23 18:22:05
558	rolando	2014-01-28 14:36:34
2386	kmike	2016-11-09 18:33:10
2386	rolando	2016-11-09 18:41:19
2111	redapple	2016-07-11 07:28:12
2499	cp2587	2017-03-08 13:38:19
1084	kmike	2015-03-18 23:05:59
1737	stummjr	2016-01-27 19:53:48
1737	kmike	2016-01-27 19:46:55
1737	eliasdorneles	2016-01-27 19:44:33
1638	kmike	2015-12-14 18:32:15
493	nramirezuy	2014-07-24 20:36:52
768	maksim-kviatkouski	2015-07-30 14:57:30
768	dangra	2014-08-01 06:00:47
768	alexcepoi	2014-07-02 13:16:56
768	pablohoffman	2014-08-27 21:22:03
386	panaggio	2013-09-24 22:43:03
504	kmike	2013-12-30 02:20:37
504	ahbeng	2013-12-29 19:59:49
504	dangra	2013-12-30 11:30:34
2253	djunzu	2017-02-04 22:36:55
911	nyov	2014-10-03 21:55:43
2063	redapple	2016-06-20 11:25:24
1842	redapple	2016-03-04 10:50:40
2444	kmike	2016-12-12 10:24:58
2444	eliasdorneles	2016-12-12 11:27:30
912	kmike	2014-10-07 04:48:34
1869	eliasdorneles	2016-03-18 13:38:15
1016	kmike	2015-02-03 16:19:47
1016	SudShekhar	2015-02-03 16:05:01
1016	nramirezuy	2015-02-02 17:28:24
1123	sibiryakov	2015-03-31 09:14:03
1803	redapple	2016-03-17 15:22:28
1220	eliasdorneles	2015-05-12 01:13:12
1220	pablohoffman	2015-05-13 17:43:34
12	dangra	2013-01-29 14:04:59
849	tanzaho	2014-08-11 14:52:53
794	andrix	2014-07-10 16:13:02
413	nramirezuy	2014-07-29 16:46:27
424	nramirezuy	2014-07-25 21:03:23
424	pablohoffman	2013-10-15 14:22:03
2199	Canidy	2016-08-25 08:56:59
2512	redapple	2017-01-25 13:40:58
2530	kmike	2017-02-14 14:58:46
2530	elacuesta	2017-02-03 13:40:44
991	curita	2015-01-06 07:01:43
991	adon-at-work	2015-01-06 15:33:32
1854	pawelmhm	2017-01-19 15:10:02
1854	AnshulMalik	2017-03-06 19:37:37
483	nramirezuy	2014-07-24 22:48:29
589	redapple	2016-01-27 12:57:58
589	kmike	2016-02-11 04:39:39
589	nramirezuy	2014-07-23 15:48:52
1548	jschnurr	2015-10-19 15:15:40
1548	kmike	2016-10-11 16:54:32
1548	redapple	2016-10-11 17:31:15
1595	kmike	2015-12-04 12:56:52
732	nyov	2014-08-27 22:20:57
649	dangra	2014-03-18 03:05:39
1265	curita	2015-05-29 14:14:45
2059	pavelmorozov	2016-06-17 06:57:14
2059	Draidel	2016-06-28 13:42:00
1124	curita	2015-03-31 20:38:10
429	pablohoffman	2013-10-18 12:38:49
1000	pawelmhm	2015-01-08 16:34:13
1000	chekunkov	2015-01-08 12:43:55
1000	nramirezuy	2015-01-12 20:06:56
1676	lopuhin	2016-01-19 14:10:45
1676	kmike	2016-01-16 09:06:40
1676	dangra	2016-01-19 14:08:25
553	redapple	2014-01-22 11:14:08
553	dangra	2014-01-28 12:49:48
553	nramirezuy	2014-01-22 11:07:03
1138	jhirniak	2016-12-12 07:11:21
1138	kmike	2015-04-08 11:01:56
1138	ArturGaspar	2015-04-16 19:45:14
1138	nramirezuy	2015-04-08 10:47:43
349	barraponto	2013-07-19 15:08:10
2267	redapple	2016-09-20 09:17:01
1471	nramirezuy	2015-09-01 14:59:08
1649	kmike	2016-02-02 17:20:34
2388	redapple	2016-11-15 10:22:39
789	dangra	2014-07-09 04:54:27
1132	kmike	2015-04-02 19:09:30
1394	kmike	2015-07-31 18:51:14
1409	kmike	2015-08-11 20:59:47
1409	eliasdorneles	2015-08-05 20:09:55
1409	dangra	2015-08-05 20:05:41
255	llonchj	2013-10-14 18:01:24
255	nramirezuy	2013-10-14 17:32:48
343	dangra	2013-12-20 16:09:50
343	kmike	2013-10-14 16:10:12
343	nramirezuy	2013-10-14 16:04:04
2343	redapple	2016-10-24 12:18:19
2343	kmike	2017-02-20 14:03:40
1039	redapple	2016-09-14 17:08:07
1302	eliasdorneles	2015-06-15 16:08:39
485	dangra	2013-12-16 13:02:17
1281	rrshaban	2015-06-04 00:15:25
591	curita	2015-03-25 20:53:28
591	nyov	2014-02-12 05:20:46
591	jdemaeyer	2015-05-25 13:25:25
591	SudShekhar	2015-04-08 18:34:33
1488	kmike	2015-09-13 15:21:33
2647	pawelmhm	2017-03-13 13:21:35
2363	redapple	2016-11-02 16:55:03
2363	kmike	2016-11-02 16:53:51
2363	Tarliton	2016-11-02 17:01:35
1524	curita	2015-10-05 17:11:16
1524	kmike	2015-10-05 11:12:59
1792	redapple	2016-02-18 21:51:11
1792	lopuhin	2016-02-19 05:55:43
2572	kmike	2017-02-17 14:46:49
2318	redapple	2016-10-11 12:50:25
2318	kmike	2016-10-11 11:02:10
761	dangra	2014-06-25 17:36:36
135	pablohoffman	2012-06-07 15:47:59
1518	theresia	2015-10-05 05:20:06
700	allait	2014-04-24 18:46:25
1791	redapple	2016-02-18 21:16:46
241	pablohoffman	2013-02-11 13:48:43
2238	Ibrahim2311	2016-09-14 11:05:43
1871	NiranjanaD	2016-03-21 14:31:42
511	jeremy-rutman	2014-07-07 18:05:01
511	HoldenCaulfieldRye	2014-01-17 11:43:18
2243	redapple	2016-09-19 10:32:13
2243	briehanlombaard	2016-09-15 11:47:40
1587	nramirezuy	2015-11-09 13:55:29
2351	redapple	2016-12-19 16:33:10
2351	pablohoffman	2016-12-19 20:59:11
756	pablohoffman	2014-07-02 20:55:05
756	dangra	2014-07-02 15:48:26
1976	redapple	2016-05-11 09:18:03
2424	briehanlombaard	2016-12-05 21:12:20
2176	kgrvamsi	2016-08-12 16:22:10
1907	kmike	2016-08-08 10:17:04
1907	VinGarcia	2016-04-07 16:01:10
2395	redapple	2016-11-15 15:40:22
2395	elacuesta	2016-11-15 16:05:24
2375	MrLokans	2016-11-18 05:34:36
2375	rodrigc	2017-02-26 22:23:09
2024	stummjr	2016-10-24 17:09:39
2024	djunzu	2016-10-20 01:45:06
2024	eliasdorneles	2016-10-20 10:48:57
647	nramirezuy	2014-07-22 23:03:37
647	dangra	2014-06-03 14:27:04
647	coder46	2014-04-24 21:59:08
647	pablohoffman	2014-04-24 22:05:21
1731	redapple	2016-12-09 10:53:33
1731	kmike	2016-01-27 10:23:53
1731	nyov	2016-12-16 17:42:48
1680	lopuhin	2016-01-20 19:49:11
1680	eliasdorneles	2016-01-20 19:05:49
92	ryross	2012-02-23 19:31:28
1490	chenjian158978	2016-02-27 11:02:59
1574	nramirezuy	2015-12-08 18:12:00
1574	kmike	2015-11-02 08:22:04
1574	mkcor	2015-12-08 17:48:28
1574	nhuray	2015-11-02 15:13:48
1615	kurkop	2016-02-19 14:33:52
1615	redapple	2016-02-19 10:32:17
1615	darshanime	2016-02-18 20:14:31
1181	curita	2015-04-28 18:15:29
2504	manisoftwartist	2017-02-28 14:58:14
823	juanriaza	2014-08-01 15:41:02
823	kmike	2014-08-01 16:05:48
823	persiyanov	2015-03-18 22:06:23
823	rolando	2014-08-01 22:11:26
823	dangra	2014-08-01 15:16:11
1721	eliasdorneles	2016-01-26 11:37:26
2320	redapple	2016-10-18 11:14:19
2320	moisesguimaraes	2016-10-18 11:10:16
1479	kmike	2015-09-04 17:11:59
1479	dangra	2015-09-04 17:11:19
998	Digenis	2015-10-27 13:29:15
2500	jlong49	2017-03-01 03:15:03
1817	kmike	2016-02-25 22:05:56
1817	nyov	2016-02-25 22:42:58
86	nmalzieu	2013-01-02 14:30:08
86	piteer1	2012-04-29 08:51:51
86	pablohoffman	2012-05-08 20:43:13
1774	redapple	2016-02-15 10:44:27
1774	eliasdorneles	2016-02-15 10:19:22
1041	curita	2015-03-10 20:41:50
1041	kmike	2015-03-10 08:37:28
276	nramirezuy	2013-10-09 16:03:39
276	pablohoffman	2013-10-02 21:31:18
1011	SudShekhar	2015-01-23 18:27:05
1011	nramirezuy	2015-01-23 17:37:42
956	jtwaleson	2014-11-24 07:04:40
455	rolando	2014-01-17 15:52:56
2051	kimg1234	2016-09-19 09:15:42
450	demji	2013-11-05 15:02:16
2466	redapple	2017-01-10 09:22:57
2466	eLRuLL	2017-01-12 23:22:33
898	pablohoffman	2014-10-03 20:16:07
1885	nikhilgeo	2016-03-30 08:52:45
722	nramirezuy	2015-04-01 15:24:00
722	kmike	2015-04-01 17:12:37
722	pablohoffman	2015-04-15 17:09:44
2105	euler16	2016-07-09 07:30:22
1215	jdemaeyer	2015-07-16 06:47:04
1215	kmike	2015-08-24 16:48:23
1215	barraponto	2015-07-16 13:05:14
1215	nramirezuy	2015-08-17 17:02:57
1568	kmike	2015-11-05 21:26:15
1568	eliasdorneles	2015-11-04 18:51:59
1568	nramirezuy	2015-11-04 18:47:41
1760	jdemaeyer	2016-02-05 13:26:33
1760	kmike	2016-02-05 02:47:30
395	andrix	2013-09-24 19:36:04
395	dangra	2013-09-24 19:29:39
1104	redapple	2016-01-07 11:50:05
1104	kmike	2015-03-31 15:20:16
1104	nyov	2015-03-25 04:49:35
2496	redapple	2017-01-13 15:28:59
2496	sibiryakov	2017-02-02 15:05:56
1960	redapple	2016-04-28 15:57:02
488	kmike	2014-02-01 23:08:45
488	pablohoffman	2014-02-01 19:41:17
1790	lopuhin	2016-02-19 20:29:02
1790	kmike	2016-02-20 17:27:55
1790	darshanime	2016-02-19 17:47:41
1689	kmike	2016-01-20 19:18:39
1689	eliasdorneles	2016-01-20 19:08:39
1689	nramirezuy	2016-01-20 19:11:03
2124	redapple	2017-03-02 11:54:49
2124	elacuesta	2017-01-16 15:46:46
1801	lopuhin	2016-02-21 06:18:58
2597	hanjihun	2017-03-08 18:03:54
1890	elacuesta	2017-01-24 15:02:53
1435	redapple	2016-02-10 10:48:40
1435	nyov	2016-02-10 14:18:56
1435	juanriaza	2016-02-20 10:22:08
2507	kmike	2017-01-23 12:04:04
1953	rafaelcapucho	2016-04-26 15:32:27
544	llekn	2014-01-17 21:48:47
1582	starrify	2016-09-09 22:40:17
1582	kmike	2015-11-09 14:45:03
2198	djunzu	2016-09-09 22:08:44
2198	briehanlombaard	2016-08-25 09:27:31
2198	redapple	2016-08-26 11:40:08
1136	redapple	2016-01-27 12:38:07
1136	ArturGaspar	2015-05-28 19:10:51
1514	Digenis	2015-09-29 07:37:52
1160	kmike	2015-04-15 06:51:55
1160	pablohoffman	2015-04-15 16:58:45
2317	iBotasky	2016-10-10 02:45:24
1660	eliasdorneles	2016-01-06 12:43:06
1560	pawelmhm	2016-02-09 11:22:01
1560	Digenis	2015-11-06 22:24:04
1560	kmike	2015-11-06 15:47:59
913	brunsgaard	2014-10-07 12:25:51
710	rafallo	2014-05-19 15:27:13
710	nramirezuy	2014-05-19 15:20:40
710	chekunkov	2014-05-18 09:51:03
710	dangra	2014-05-19 14:40:56
2419	voith	2016-12-01 12:27:37
1596	kmike	2015-12-04 12:57:31
1740	kmike	2016-01-27 20:00:25
1994	kmike	2016-05-17 16:17:09
1141	kmike	2015-04-14 18:53:30
1493	kmike	2015-09-13 14:46:36
1604	praveshjain	2015-11-16 18:37:21
744	crlane	2014-06-12 16:30:48
744	nramirezuy	2014-06-12 16:20:01
167	alexcepoi	2012-08-29 16:38:11
167	pablohoffman	2012-08-29 18:02:37
1845	archfch2	2017-02-27 15:00:37
1845	rosnk	2016-03-04 17:50:04
2212	redapple	2016-09-01 15:20:28
2212	dangra	2016-09-19 18:17:56
1771	redapple	2016-02-08 10:52:22
425	kmike	2013-10-10 20:21:29
425	audiodude	2013-10-10 20:34:46
1550	redapple	2015-11-02 12:12:53
1550	nramirezuy	2016-01-25 17:50:49
1550	kmike	2015-11-02 12:19:18
1550	alecxe	2015-10-19 21:36:19
2014	starrify	2016-05-27 10:19:31
2014	kmike	2016-05-27 10:12:48
1111	kmike	2015-03-27 16:35:50
249	artemdevel	2013-02-27 08:15:59
249	pablohoffman	2013-02-15 12:38:09
707	nramirezuy	2014-04-28 13:36:42
449	dangra	2013-11-19 16:34:21
1289	kmike	2015-06-09 18:03:23
1344	nautilus28	2015-07-08 00:43:02
306	DeaconDesperado	2013-05-22 20:05:29
2378	mohmad-null	2016-11-10 10:55:33
1466	umrashrf	2015-08-29 17:48:23
1466	kmike	2017-03-08 14:58:55
1466	nyov	2016-10-20 10:41:30
1466	redapple	2016-10-18 10:56:17
494	kmike	2013-12-18 23:20:52
494	dangra	2013-12-20 16:35:11
461	redapple	2013-11-16 11:00:08
461	pablohoffman	2013-11-25 17:31:12
447	nramirezuy	2014-07-29 17:02:29
1973	redapple	2016-05-11 18:41:33
2528	kmike	2017-02-02 21:43:39
157	pablohoffman	2012-09-03 17:02:16
2643	harshasrinivas	2017-03-12 20:43:32
1915	dxue2012	2016-05-10 03:35:22
1915	kmike	2016-05-16 11:52:26
1915	lookfwd	2016-06-14 18:38:07
1915	nengine	2016-09-14 13:25:14
1915	mgachhui	2016-05-12 17:17:30
376	nyov	2013-09-04 00:09:40
376	dangra	2013-09-03 19:44:46
1556	jdemaeyer	2015-10-26 10:31:39
1556	kmike	2015-10-26 11:28:18
1556	darshanime	2015-10-26 10:57:02
1556	rolando	2015-10-28 18:50:49
803	kmike	2014-07-15 11:06:22
803	dangra	2014-07-21 17:17:39
906	umrashrf	2015-01-07 10:18:01
906	kmike	2015-04-04 19:28:23
906	nyov	2015-04-02 16:30:11
906	dangra	2015-01-28 16:59:10
969	nramirezuy	2014-12-08 14:25:57
545	dangra	2014-01-20 12:33:36
2	djm	2011-06-12 02:22:06
1555	kmike	2015-10-26 07:30:59
2518	fausterjames	2017-01-30 13:08:09
795	pablohoffman	2014-10-07 18:40:57
1134	curita	2015-04-07 16:01:16
1134	kmike	2015-04-07 17:34:45
837	nramirezuy	2014-08-01 20:27:53
1609	westwind027	2016-06-28 09:39:01
1776	redapple	2016-02-18 11:37:36
524	hobson	2014-01-10 18:42:29
1096	kmike	2015-03-23 20:59:30
1606	dontcontactme	2015-11-17 06:21:26
1567	jersub	2015-10-30 08:34:59
1418	kmike	2015-08-10 18:48:00
1418	dangra	2015-08-10 19:17:43
1392	nyov	2015-08-21 01:35:18
1880	redapple	2016-03-29 13:08:48
1880	kmike	2016-03-25 20:01:19
1705	nramirezuy	2016-01-21 18:15:46
1434	Lachoneous	2016-06-17 22:23:55
1434	kalyanp	2016-06-20 23:21:22
1434	ianzhang001	2015-09-01 08:11:26
1434	yssource	2016-06-02 18:20:43
2306	redapple	2017-01-18 13:58:19
2306	kmike	2017-02-22 17:42:03
2167	cockcrow	2016-08-08 05:17:33
2669	kmike	2017-03-20 15:02:56
2290	redapple	2016-11-24 12:45:19
2290	eliasdorneles	2016-09-28 15:32:59
2148	redapple	2016-09-15 10:46:59
2085	redapple	2016-07-05 16:50:13
2085	maksimbormot	2016-10-28 12:03:22
2085	nyov	2016-07-04 15:37:41
2085	korsunowk	2016-10-28 20:14:37
2153	eliasdorneles	2016-08-01 00:33:46
739	akurtovic	2014-06-02 21:45:48
2146	Digenis	2016-07-29 14:46:11
2146	kmike	2016-07-27 01:21:59
2146	eLRuLL	2016-08-03 14:26:41
2393	redapple	2017-03-06 21:57:29
2393	kmike	2017-03-06 22:04:42
1614	abmxer	2017-01-12 00:09:23
1614	eliasdorneles	2016-10-27 20:26:56
1614	moisesguimaraes	2016-10-27 23:14:17
2089	rampage644	2016-07-06 06:45:50
2241	pawelmhm	2016-09-15 12:07:26
2241	redapple	2016-09-15 09:30:29
2241	djunzu	2016-10-03 20:18:55
438	dangra	2013-10-23 16:55:04
2513	whwq2012	2017-01-25 10:42:39
2612	redapple	2017-03-02 11:36:20
592	illarion	2014-02-15 07:27:56
560	pablohoffman	2014-07-02 21:53:01
2220	redapple	2016-09-07 08:15:18
1875	kmike	2016-03-27 20:57:53
1875	nyov	2016-03-26 13:23:34
1592	curita	2015-11-16 22:43:53
1818	redapple	2016-02-26 11:33:04
1818	kmike	2016-02-26 12:15:53
1755	stummjr	2016-02-03 21:25:02
1755	redapple	2016-02-03 21:34:39
388	redapple	2017-01-05 16:05:16
388	pablohoffman	2013-09-16 23:00:16
577	dangra	2014-02-05 16:34:04
577	nramirezuy	2014-02-03 13:26:26
1224	kmike	2015-05-18 14:38:08
2602	redapple	2017-02-28 09:58:16
2602	djunzu	2017-02-28 20:15:06
2413	kmike	2017-03-01 17:37:01
2413	rolando	2017-03-01 17:53:54
339	alexcepoi	2013-08-19 21:46:05
339	dangra	2013-09-02 13:39:40
1003	ayonliu	2015-11-02 11:16:27
1003	wlnirvana	2015-01-07 01:11:26
656	nramirezuy	2014-03-19 13:21:26
656	dangra	2014-03-19 13:14:45
1385	SirbitoX	2015-08-01 05:09:10
1385	nramirezuy	2015-08-20 20:26:08
2552	pawelmhm	2017-02-09 11:37:28
2552	redapple	2017-02-21 17:08:16
2552	kmike	2017-02-16 00:16:52
2624	harshasrinivas	2017-03-08 07:48:19
2337	redapple	2016-10-19 10:26:51
2337	eliasdorneles	2016-11-15 14:58:51
2020	redapple	2016-06-06 14:22:29
1631	sieira	2015-12-09 17:25:24
1631	nramirezuy	2015-12-09 20:30:33
2330	redapple	2016-10-18 14:35:32
2272	kirankoduru	2016-10-04 19:01:12
2272	moisesguimaraes	2016-10-18 13:58:12
905	qrilka	2015-08-20 19:14:22
905	birla	2014-10-16 08:36:24
2546	satwikkansal	2017-02-09 16:34:38
2391	redapple	2016-12-07 14:26:27
2391	sibiryakov	2016-12-07 13:21:27
2391	kmike	2017-03-07 09:10:03
1563	starrify	2015-11-02 15:03:34
908	daveoncode	2014-10-07 12:49:10
908	dangra	2014-10-07 16:07:59
1427	kmike	2015-08-12 14:15:04
1925	woshichuanqilz	2016-04-12 10:35:48
1093	rdowinton	2015-03-24 22:08:14
2203	shahidkarimi	2016-08-30 05:22:57
1423	jdemaeyer	2015-10-26 15:15:15
1423	kmike	2015-10-26 15:32:08
541	dangra	2014-01-17 00:09:02
1255	stphivos	2015-05-28 12:39:41
1255	kmike	2015-05-26 14:16:51
1255	dangra	2015-05-26 15:45:30
1494	nramirezuy	2015-09-14 14:50:28
1746	redapple	2016-01-29 18:01:14
1746	nramirezuy	2016-02-02 19:17:43
570	redapple	2014-01-31 17:24:34
570	dangra	2014-01-31 17:18:17
1772	Djayb6	2016-02-17 12:07:48
1137	DharmeshPandav	2015-04-12 05:48:28
1137	dangra	2015-04-15 03:52:54
1137	pablohoffman	2015-04-09 21:11:39
644	sardok	2014-03-16 11:11:28
644	nramirezuy	2014-03-11 13:33:01
405	pablohoffman	2013-10-02 20:54:37
963	kmike	2015-03-13 21:49:00
963	tpeng	2015-03-18 15:29:03
963	pablohoffman	2015-03-17 04:11:35
2438	yunmanger1	2016-12-12 04:25:37
490	dangra	2013-12-18 16:05:25
1290	kmike	2015-06-08 13:39:07
2144	jdemaeyer	2016-07-29 07:51:39
2144	darshanime	2016-07-29 06:53:38
1591	jdemaeyer	2015-11-12 14:07:26
1591	kmike	2016-08-22 10:09:50
1591	nramirezuy	2015-11-11 20:41:03
1820	redapple	2016-02-26 17:36:41
1635	redapple	2016-01-26 17:36:59
1635	rolando	2016-01-11 20:57:20
2252	stummjr	2016-09-19 22:29:09
2252	redapple	2016-09-22 15:04:56
2252	kmike	2016-09-21 22:40:04
2252	eliasdorneles	2016-09-20 16:20:24
1304	jlbren	2016-11-02 18:47:12
713	dufferzafar	2015-02-06 18:15:50
713	eliasdorneles	2015-03-11 01:35:33
713	nramirezuy	2015-02-06 18:10:58
1730	kmike	2016-01-27 19:18:14
2316	rolele	2016-12-01 04:19:14
2376	kmike	2016-11-02 19:27:16
2376	mohmad-null	2016-11-10 10:48:56
2138	redapple	2016-07-26 10:50:36
2377	redapple	2016-11-02 17:24:08
2377	kmike	2016-11-02 17:43:09
934	Dineshs91	2014-12-30 16:15:32
934	kmike	2015-04-03 18:39:53
934	nyov	2015-04-03 19:27:24
934	rolando	2015-04-02 21:50:00
36	nramirezuy	2014-07-24 22:55:52
36	pedrofaustino	2013-11-04 15:44:25
36	dangra	2013-11-04 15:48:07
2668	harshasrinivas	2017-03-20 14:57:04
221	pablohoffman	2013-01-04 22:18:27
1020	kmike	2015-03-13 21:44:55
1020	pablohoffman	2015-03-17 17:32:13
2077	rampage644	2016-06-24 12:00:13
1325	eliasdorneles	2015-06-30 12:06:11
1325	dangra	2015-06-30 02:56:21
1395	kmike	2015-08-20 19:54:12
1395	nramirezuy	2015-08-20 19:22:13
2581	djunzu	2017-02-23 23:37:19
2581	lopuhin	2017-03-01 17:54:03
2581	kmike	2017-02-23 14:26:19
979	kmike	2014-12-11 18:38:35
979	nramirezuy	2014-12-11 18:08:34
567	dangra	2014-04-24 17:42:34
567	nramirezuy	2014-04-24 17:35:30
800	kmike	2014-07-22 15:55:40
800	nramirezuy	2014-07-22 15:42:04
1969	night1008	2016-05-11 12:16:53
1969	kmike	2016-05-16 17:03:32
356	shirk3y	2015-02-13 15:21:13
356	pablohoffman	2013-12-30 22:37:40
356	kmike	2015-02-12 12:49:25
356	nramirezuy	2013-10-16 17:41:50
1005	nramirezuy	2015-01-21 15:21:45
1076	nramirezuy	2015-03-17 11:26:22
921	chekunkov	2014-10-12 06:44:16
1498	kmike	2015-09-21 14:38:19
1566	redapple	2016-05-10 10:37:39
1566	jdemaeyer	2015-10-29 10:42:03
1566	kmike	2015-11-02 08:39:34
1566	darshanime	2015-11-02 10:43:33
1566	eliasdorneles	2016-07-25 13:49:27
2568	Parth-Vader	2017-02-22 14:31:04
2568	kmike	2017-02-28 10:49:29
2156	redapple	2016-08-11 08:56:53
2156	eliasdorneles	2016-08-02 17:03:42
2299	eLRuLL	2016-10-05 15:39:39
2471	redapple	2017-01-11 11:01:29
2471	barraponto	2017-01-13 09:41:30
1586	curita	2015-11-11 17:08:36
1586	kmike	2015-11-06 15:49:34
1586	jdemaeyer	2015-11-06 15:17:04
1586	rolando	2015-11-06 21:02:44
1012	nramirezuy	2015-02-09 16:18:06
1012	Digenis	2015-02-10 21:03:23
1012	kmike	2015-02-10 20:24:23
1012	pablohoffman	2015-06-24 14:30:27
2052	eliasdorneles	2016-07-05 13:42:42
1997	knaveofdiamonds	2016-05-19 11:45:21
2535	pawelmhm	2017-02-06 11:15:12
2535	redapple	2017-02-06 14:24:22
2535	kmike	2017-02-07 11:27:05
2032	kmike	2016-09-19 08:52:53
2456	redapple	2017-01-06 15:40:33
2456	elacuesta	2017-01-06 18:34:05
1468	kmike	2015-09-09 13:40:17
1073	eliasdorneles	2015-03-17 15:49:56
1954	aron-bordin	2016-04-27 05:04:18
1954	redapple	2016-04-26 14:24:20
1954	eLRuLL	2016-05-02 14:10:24
1087	dangra	2016-01-19 13:06:14
1087	kmike	2015-03-20 16:10:52
1087	nramirezuy	2015-03-20 16:19:35
323	dangra	2013-06-19 17:01:48
1780	vincent6987	2016-02-16 15:29:33
1780	taktikal17	2016-02-28 11:11:39
336	nramirezuy	2013-10-14 16:08:14
2033	redapple	2016-06-06 14:29:30
1481	dangra	2015-09-14 19:20:20
1481	kmike	2015-09-14 19:38:52
1481	nramirezuy	2015-09-08 19:18:30
1145	bosnj	2015-05-04 19:24:10
1145	nramirezuy	2015-04-13 14:04:32
2483	redapple	2017-01-10 09:28:59
539	Scorpil	2014-01-16 22:49:55
539	pablohoffman	2014-01-16 21:36:06
1482	rylanchiu	2015-10-15 04:22:05
252	llonchj	2013-03-05 18:24:50
252	pablohoffman	2013-03-04 15:56:23
482	kmike	2013-12-05 10:55:16
2663	karlind	2017-03-22 14:49:36
1575	palego	2015-11-16 23:52:00
1575	kmike	2015-11-29 10:57:23
1991	aron-bordin	2016-05-18 16:22:25
1991	eLRuLL	2016-05-18 16:43:36
1007	umrashrf	2015-03-18 12:18:11
1007	kmike	2015-04-21 19:35:53
1007	nyov	2015-04-29 06:34:58
8	artemdevel	2013-02-27 08:42:23
8	curita	2015-05-05 17:37:58
471	redapple	2014-02-04 08:22:31
1686	redapple	2016-02-02 17:22:36
1686	kmike	2016-01-18 06:57:03
109	redapple	2012-05-16 12:50:40
109	dangra	2012-05-16 12:27:43
2285	redapple	2016-09-23 15:24:53
251	llonchj	2013-02-18 01:22:12
251	rolando	2013-02-18 01:15:38
2373	kmike	2016-11-02 15:53:56
733	alexcepoi	2014-06-03 13:30:51
2409	elacuesta	2016-11-23 17:43:19
992	chekunkov	2015-03-16 20:25:50
992	nramirezuy	2015-03-16 12:46:18
1164	kmike	2015-04-15 14:26:10
2611	jorenham	2017-03-03 11:32:50
2611	kmike	2017-03-03 14:24:41
481	nramirezuy	2013-12-27 16:08:08
340	dangra	2013-10-11 13:01:12
1276	kmike	2015-06-15 13:56:21
1276	dangra	2015-06-12 18:07:28
1276	chekunkov	2015-06-10 09:40:12
1276	nramirezuy	2015-06-10 14:14:27
1644	eliasdorneles	2016-01-13 10:59:45
1868	dizlv	2016-03-28 10:17:57
965	aufziehvogel	2014-12-10 19:19:17
965	nramirezuy	2014-12-10 19:04:40
942	yasoob	2015-03-20 14:38:42
942	sindhus	2014-11-30 21:35:54
942	jia-11	2014-12-02 06:35:29
859	dangra	2014-08-15 18:43:53
2236	stummjr	2016-09-14 21:20:16
2236	redapple	2016-09-15 10:06:02
2656	fengfangqian	2017-03-17 06:17:09
2435	sibiryakov	2016-12-08 16:30:01
2435	kmike	2016-12-08 21:48:07
1384	kmike	2015-07-28 09:37:23
1384	dangra	2015-07-30 15:34:27
858	redapple	2016-09-14 11:36:47
858	nramirezuy	2014-08-15 14:44:56
1291	dangra	2015-06-10 19:23:40
198	dangra	2013-01-07 15:52:21
1683	eliasdorneles	2016-01-15 18:30:50
28	aspidites	2014-03-08 00:26:58
28	pablohoffman	2014-03-08 03:26:46
1054	kmike	2015-03-09 14:31:32
1054	nramirezuy	2015-03-09 13:58:59
924	dcondrey	2014-10-30 08:21:22
1618	dangra	2015-11-26 17:35:15
1618	sibiryakov	2015-11-26 17:28:52
1618	nramirezuy	2015-11-26 20:55:42
697	allait	2014-04-17 13:54:22
284	pablohoffman	2013-04-09 13:26:19
1768	nyov	2016-02-07 01:12:22
1768	orangain	2016-02-07 02:41:28
525	dangra	2014-01-14 02:25:47
1360	nautilus28	2015-07-24 02:57:16
629	kmike	2014-03-10 10:59:25
629	aspidites	2014-03-07 14:52:05
629	pablohoffman	2014-03-07 13:51:10
2078	woshichuanqilz	2016-06-28 08:26:06
366	pablohoffman	2013-08-14 05:00:54
2631	harshasrinivas	2017-03-10 02:12:45
2558	redapple	2017-02-13 17:29:59
1377	nyov	2015-07-24 01:31:40
205	pablohoffman	2012-12-14 18:29:45
1779	aron-bordin	2016-02-26 15:59:17
686	nramirezuy	2014-04-14 15:11:22
686	nyov	2014-04-14 19:30:12
686	kmike	2014-04-09 22:20:20
686	dangra	2014-04-11 19:25:15
1864	peter-wang-wsl	2017-03-14 07:56:54
1578	redapple	2016-01-25 13:31:21
1305	kmike	2015-11-05 20:50:40
1305	nramirezuy	2015-11-04 19:15:04
1035	nramirezuy	2015-02-13 16:29:53
549	dangra	2014-01-20 16:31:48
2544	redapple	2017-02-08 11:46:51
1372	Digenis	2015-07-22 16:31:43
1372	jdemaeyer	2015-07-22 17:14:27
1372	nyov	2015-07-23 01:34:39
1225	immerrr	2016-12-07 19:37:26
1225	kmike	2015-05-12 19:14:10
1028	gwintrob	2015-06-03 18:57:09
412	dangra	2014-03-25 13:43:18
412	nramirezuy	2014-03-25 11:21:26
1662	kmike	2016-02-04 19:09:34
1343	nramirezuy	2015-07-17 15:52:07
564	scraperdragon	2014-02-05 10:22:36
564	dangra	2014-02-03 03:58:39
828	dangra	2014-08-01 05:42:51
661	kmike	2014-03-20 08:07:11
1386	kmike	2015-07-29 08:25:45
1386	nyov	2015-07-25 16:48:25
2091	redapple	2016-07-05 20:40:57
2302	kmike	2016-10-05 12:41:02
1238	preetis19	2015-05-15 15:23:12
1238	kmike	2015-05-15 17:45:11
735	nramirezuy	2014-05-27 14:58:07
1125	nyov	2015-03-31 13:10:10
914	brunsgaard	2014-10-07 12:56:20
914	nramirezuy	2014-10-09 13:35:26
914	kmike	2014-10-09 16:25:30
914	dangra	2014-10-07 13:53:45
1837	nyov	2016-03-06 10:58:12
916	nramirezuy	2014-10-08 14:24:18
958	ii0	2015-09-02 01:53:55
958	oleksandr-sumtsov	2015-04-17 09:28:31
1522	kmike	2015-10-03 08:23:19
2049	eliasdorneles	2016-07-08 11:51:49
1474	thalesfc	2015-09-01 21:39:08
1599	bnussey	2015-11-13 20:58:48
1561	jdemaeyer	2015-10-29 09:29:58
1561	deanq	2015-10-29 08:42:44
247	barraponto	2013-02-28 17:02:50
247	pablohoffman	2013-03-01 13:24:20
1806	kurkop	2016-11-04 17:01:33
1806	redapple	2016-02-23 10:17:43
1806	darshanime	2016-02-23 10:08:04
1777	kmike	2016-02-15 09:26:18
1777	nyov	2016-02-14 18:39:36
2434	pawelmhm	2016-12-12 16:25:39
2434	redapple	2016-12-08 14:01:51
1807	DrJackilD	2016-02-24 14:03:39
884	dangra	2014-10-06 17:17:56
884	kmike	2014-10-03 13:54:14
884	timfeirg	2014-09-16 06:38:21
884	nramirezuy	2014-10-03 15:22:13
1819	aimer12	2016-03-02 07:56:46
1819	nolanjian	2016-07-30 08:17:37
