# Supplementary material for: Status, identity, and language: A study of issue discussions in GitHub
Source: PLoS One. 2019 Jun 14;14(6):e0215059. doi: 10.1371/journal.pone.0215059 (PMC6568400; doi:10.1371/journal.pone.0215059)
Supplement: S2 Data — (ZIP) [file pone.0215059.s003.zip › sample_46_projs_issues/scrapy_scrapy/issue_comments_mentioned_NOCODE_FULLBODY.csv]

issue_num	datetime	body	login	mention_login
2688	2017-03-27 13:43:28	Thanks @harshasrinivas . Can you also update `setup.py`?	redapple	harshasrinivas
2682	2017-03-24 14:20:45	Looks good to me. Thanks @harshasrinivas !	redapple	harshasrinivas
2679	2017-03-23 14:27:44	@redapple thanks for this, I was wondering the same. Is this documented somewhere?	eLRuLL	redapple
2679	2017-03-23 16:30:21	@eLRuLL , not really. I found this mention on [Response.flags](https://doc.scrapy.org/en/latest/topics/request-response.html?#scrapy.http.Response.flags) but that's about it.	redapple	eLRuLL
2674	2017-03-22 14:59:53	Hi @lzqbegin , can I ask you to move this question to [StackOverflow](https://stackoverflow.com/) (using "scrapy" tag)? There are a lot more eyes for this kind of troubleshooting issues. We use GitHub issues for bug reports and architecture or feature discussions.	redapple	lzqbegin
2671	2017-03-23 09:21:30	Hey @rodrigc , thank you for this! When is the next Twisted release planned for?	redapple	rodrigc
2669	2017-03-20 14:46:59	Thank you @Parth-Vader for stepping in!	redapple	Parth-Vader
2669	2017-03-20 15:02:56	@redapple relevant discussion: https://github.com/seomoz/reppy/pull/33	kmike	redapple
2668	2017-03-20 14:57:04	@redapple Yes, I too thought of the same. :) But since there are just 2 requirements for building the docs, do you think adding a requirements.txt would be beneficial?	harshasrinivas	redapple
2668	2017-03-20 16:45:06	Sure @redapple , adding right away.	harshasrinivas	redapple
2665	2017-03-20 14:24:55	@rubhanazeem , I believe this is more of an issues with Scrapinghub's Scrapy Cloud than Scrapy itself. Have you contacted their support channels?	redapple	rubhanazeem
2663	2017-03-22 14:49:36	@kmike One of `parsel`'s member said: >I don't see a clear generic solution that would fit Parsel, I think right now it's best to handle these cases in the caller code. So I launched a pull request for `scrapy` project	karlind	kmike
2663	2017-03-23 00:51:58	@kmike I think so and that's exactly what I did before. But question was I couldn't pass through exist unit tests.	karlind	kmike
2662	2017-03-21 09:50:35	@ReZeroS , we use GitHub issues for bug reports and feature and architecture discussion. Your question is more suited for [StackOverflow](https://stackoverflow.com/questions/tagged/scrapy) (use "scrapy" tag) or [scrapy-users](https://groups.google.com/forum/#!forum/scrapy-users) user group. As for your specific problem, I believe it's because Scrapy has a default duplicate request filter, so with…	redapple	ReZeroS
2661	2017-03-24 11:15:41	hi @harshasrinivas , I have no way to test this. I'm on Xubuntu, and `make htmlview` works for me. maybe @kmike, @lopuhin or @stummjr can check (I think they have Macs)	redapple	harshasrinivas
2661	2017-03-24 12:17:48	hey @redapple @harshasrinivas. Just tested it on Macos with Python 3.5 and confirmed that `make htmlview` doesn't open a browser window if you don't provide a URL scheme.	stummjr	harshasrinivas
2661	2017-03-24 12:17:48	hey @redapple @harshasrinivas. Just tested it on Macos with Python 3.5 and confirmed that `make htmlview` doesn't open a browser window if you don't provide a URL scheme.	stummjr	redapple
2660	2017-03-21 12:15:26	Good catch @djbirke ! Scrapy 0.20 introduced [`scrapy.selector.SelectorList`](https://github.com/scrapy/scrapy/blob/0.20/scrapy/selector/unified.py#L143) but it never had `__nonzero__`, only `scrapy.selector.Selector` had it, even if [the docs say differently](https://doc.scrapy.org/en/0.20/topics/selectors.html#selectorlist-objects). Scrapy 0.18 had [`scrapy.selector.XPathSelectorList`](https://…	redapple	djbirke
2659	2017-03-17 10:38:52	That's indeed what https://api.mongodb.com/python/current/api/pymongo/collection.html#pymongo.collection.Collection.insert says. Looks good to me. Thank you @clarksun	redapple	clarksun
2658	2017-03-20 14:34:18	hi @rjbks , I was able to download a large file with Scrapy [from MusicBrainz](http://ftp.musicbrainz.org/pub/musicbrainz/data/fullexport/20170315-001454/mbdump.tar.bz2) with `-s DOWNLOAD_TIMEOUT=100000 -s DOWNLOAD_MAXSIZE=0` https://gist.github.com/redapple/42e800de71eaf663e3fcbfb02fa3a606 I have patched Scrapy to get more feedback during the download: I could not cancel the download with `Contr…	redapple	rjbks
2658	2017-03-23 20:30:02	@redapple I didn't notice your last sentence until now. The download timeout doesn't kick in at all in my example, the spider seems to hang before that, usually within 3 minutes or so.	rjbks	redapple
2657	2017-03-16 23:01:30	@eLRuLL I really like your idea. I'll get started on it.	jorenham	eLRuLL
2656	2017-03-16 10:34:03	Hey @fengfangqian, There is a bug in media pipelines - redirects are considered failures. It is fixed in Scrapy master. You can either update to scrapy master now, or wait for 1.4 release. I'm closing it as a duplicate of https://github.com/scrapy/scrapy/issues/2004.	kmike	fengfangqian
2656	2017-03-17 06:17:09	Hey @kmike Thank you for your reply, I updated to scrapy master now, but why repeat the same link will always be downloaded, and the file name is very strange the download link: http://m.baidu.com/api?action=redirect&token=kpyysd&from=1014090y&type=app&dltype=new&refid=0605419344&tj=soft_10656291_1528757_root%E6%8E%88%E6%9D%83%E5%A4%A7%E5%B8%88&refp=action_search&blink=bd7d687474703a2f2f612e67646…	fengfangqian	kmike
2653	2017-03-14 15:07:27	I'm not sure this is to be dealt with at Scrapy level. Scrapy `HTTP11DownloadHandler.close()` calls `HTTPConnectionPool.closeCachedConnections()`, which (with Twisted 17.1 at least, I haven't checked previous versions), calls [`HTTP11ClientProtocol.abort()`](https://github.com/twisted/twisted/blob/dc9880d605d7f3f7610081298a9438c252831351/src/twisted/web/client.py#L1354), which calls [`transport.l…	redapple	adiroiban
2653	2017-03-17 11:01:08	Thanks for the feedback @adiroiban . I believe the timeout in Scrapy was to not have the engine hanging waiting for the confirmation of close, more than for fiddling with the TCP/TLS connection at a lower level. It looks like the conversation in Twisted channels is quite active. I'm confident they'll address the issue soon enough. And we can then remove the timeout on our end.	redapple	adiroiban
2652	2017-03-14 09:51:26	@ihusny , this is not a bug report nor a feature discussion. Therefore, I suggest that you send this question to [scrapy-users](https://groups.google.com/forum/#!forum/scrapy-users) or [StackOverflow](https://stackoverflow.com/questions/tagged/scrapy) (use "scrapy" tag). Thank you.	redapple	ihusny
2649	2017-03-20 18:09:10	Thanks @pawelmhm, looks good to me!	kmike	pawelmhm
2647	2017-03-13 13:21:35	what exactly do you mean @kmike	pawelmhm	kmike
2645	2017-03-13 09:41:14	@kmike Sure, I totally see the benefits in the `open_spider` and `process_item` cases. I am just not sure what benefit we get from calling `B.close_spider` *before* `A.close_spider`. Isn't it more intuitive for all the functions to be serial? For example, a call order like, 1. A.open_spider 2. B.open_spider 3. A.process_item 4. B.process_item 5. A.close_spider 6. B.close_spider I stumbled upon th…	debosmit	kmike
2644	2017-03-13 14:05:38	Looks good to me. Thanks @jorenham	redapple	jorenham
2643	2017-03-14 10:58:56	@redapple I've added the test functions. Let me know whether it could be improvised as well. Thanks!	harshasrinivas	redapple
2643	2017-03-19 00:44:48	@redapple , Just realized that the statement would cause trouble when `meta('max_retry_times')` is set to zero. In that case, Python considers it to be [`False`](https://docs.python.org/3/library/stdtypes.html#truth-value-testing) and sets `retry_times = self.max_retry_times` instead. So I've fixed it in the above commit.	harshasrinivas	redapple
2642	2017-03-17 10:36:16	hi @saurabhgoyaliitr , do you mean you want to work on fixing it? https://github.com/scrapy/scrapy/issues/2643 by @harshasrinivas has already done most of the work I believe.	redapple	saurabhgoyaliitr
2634	2017-03-09 11:48:08	Fixed by #2636. Thanks @jorenham!	kmike	jorenham
2633	2017-03-13 09:28:25	Hey @jorenham, There are no required methods in scrapy pipelines, middlewares and extensions, all methods are optional. So the tricky part is to figure out what should these base classes contain. We also need to make sure pipelines/middleware/extensions which are not subclasses of these base classes still work. The current solution to documentation problem is to generate extension/middleware/pipe…	kmike	jorenham
2633	2017-03-17 14:09:21	Like @eLRuLL mentioned in #2657, it would be a nice feature to have the base classes of spider/downloader middleware and extensions self register to the settings with a priority defined in the subclass. I figured there are two ways of implementing: 1. Create a method in the base classes that registers itself to the default settings (e.g. `def register(self, priority)`. This method should in turn …	jorenham	kmike
2633	2017-03-17 21:46:33	@jorenham , I would suggest to make this self registering in a separated issue/PR.	djunzu	jorenham
2632	2017-03-09 15:01:32	@redapple The changes looks good to me, thanks Paul! cc @chekunkov	vshlapakov	redapple
2632	2017-03-09 18:01:39	Thanks @redapple, @vshlapakov and @chekunkov!	kmike	redapple
2632	2017-03-09 18:01:39	Thanks @redapple, @vshlapakov and @chekunkov!	kmike	vshlapakov
2632	2017-03-09 18:01:39	Thanks @redapple, @vshlapakov and @chekunkov!	kmike	chekunkov
2631	2017-03-10 02:12:45	@kmike What could be the reason behind the build failure?	harshasrinivas	kmike
2624	2017-03-08 07:48:19	Hello @rolando , I tried it on oh-my-zsh and basic zsh as well. Opening double-quotes beforehand does not seem to help. (Tested it on both iTerm2 and Terminal)	harshasrinivas	rolando
2623	2017-03-05 11:37:36	@beeker1121 it looks like an usual Scrapy spider, except for two differences: 1. spider should set a custom queue via settings; 2. for each request spider should set 'scheduler_slot' meta key - usually it'd be the netloc of a request url. It is possible to modify queue to use netloc automatically if a slot is not set. Example spider is in the same repo: https://github.com/TeamHG-Memex/linkdepth/b…	kmike	beeker1121
2623	2017-03-05 13:53:47	@beeker1121 I also want it to get fixed, but this is a relatively large project if we want to do it right. It depends on having a dedicated person who can come up with a design, discuss it and convince others the design is the best, and implement it. It is not something one can fix in a day, at least because it requires a discussion. There is no timeframe; we certainly won't do it for 1.4 release…	kmike	beeker1121
2616	2017-03-16 10:31:36	Looks good, thanks @redapple!	kmike	redapple
2616	2017-03-16 11:05:39	@redapple how does it fix #2449?	kmike	redapple
2616	2017-03-16 11:45:47	@kmike , looks like I misread #2449. It has nothing to do with redirects.	redapple	kmike
2611	2017-03-03 12:49:52	@kmike So if I understand you correctly I should move the log in `DbmCacheStorage` and `LeveldbCacheStorage` from `__init__` to `open_spider` and include the `dbpath` in the message. Is that correct?	jorenham	kmike
2611	2017-03-03 14:24:41	@jorenham yes, I think it makes sense. For consistency logging can be moved to open_spider method for FilesystemCacheStorage as well, so that they all log a message at the same time point.	kmike	jorenham
2611	2017-03-04 14:41:26	@kmike I've moved the logging and it now logs the entire paths when available	jorenham	kmike
2609	2017-03-02 22:11:08	Hey @otobrglez! Thanks for the pull request; I think it is a good feature to have. Questions: 1. Does S3 still works without defining new options? Should we add them to https://github.com/scrapy/scrapy/blob/master/scrapy/settings/default_settings.py? 2. Could you please add docs for new options?	kmike	otobrglez
2609	2017-03-19 11:55:37	Hey @kmike! 👋 1. It works without defining and changes to `default_settings.py`. The underlaying `botocore` library has predefined default values,... 2. I've added documentation to `settings.rst` and `media-pipeline.rst`. Hope this is enough? Cheers! - Oto	otobrglez	kmike
2605	2017-02-28 15:28:47	hi @manisoftwartist , I see you have posted [the same question on StackOverflow](https://stackoverflow.com/questions/42511814). Let's continue there.	redapple	manisoftwartist
2605	2017-02-28 15:33:37	Hi @redapple, ok if you wish. But would be nice to have a link here though, for someone who accesses this later.	manisoftwartist	redapple
2605	2017-02-28 16:44:06	@manisoftwartist could you please point to the place in docs which is wrong, confusing or underspecified, so that we can fix it? Related issues: https://github.com/scrapy/scrapy/issues/1305, https://github.com/scrapy/scrapy/issues/1280	kmike	manisoftwartist
2604	2017-03-02 09:25:29	@jorenham sounds great!	kmike	jorenham
2602	2017-02-28 09:58:16	hi @djunzu , indeed, "Check SPIDER_MODULES setting" is not always relevant (see https://github.com/scrapy/scrapy/pull/2433#issuecomment-279451719)	redapple	djunzu
2602	2017-02-28 20:15:06	@redapple , [#2433 (comment)](https://github.com/scrapy/scrapy/pull/2433#issuecomment-279451719) is a slightly different problem. Removing message "Check SPIDER_MODULES setting" would not solve his problem. But I think removing it would still solve #2430 (one can clearly see that the problem is "Could not load spiders from module 'crawler.spiders'") and other errors (like a fail to import a loade…	djunzu	redapple
2601	2017-02-28 09:54:01	Hi @cristimocean , please use the [scrapy-users mailing list](https://groups.google.com/d/forum/scrapy-users) for this type of troubleshooting questions. A few things to check nonetheless: 1.. to be sure that the HTTP Cache is used, check your crawl startup logs, you should see: 2.. and when a URL is fetched from the cache, you will see in the logs the "cached" flag, e.g. 3.. Finally, if you can …	redapple	cristimocean
2598	2017-02-27 10:33:28	Hey @MalikRumi, Something went wrong with your PR - could you please check it? There are no your commits in the pull request; you're only proposing to merge master to 1.3 which we won't do. The example you linked to doesn't use start_requests, and it looks correct. Could you please clarify what's the problem?	kmike	MalikRumi
2598	2017-02-27 11:20:34	There are three versions of the 'quotes' spider in the tutorial. The first one has these lines: for url in urls: yield scrapy.Request(url=url, callback=self.parse) The second does not, and has this language in the text: *The parse() <https://doc.scrapy.org/en/latest/topics/spiders.html#scrapy.spiders.Spider.parse> method will be called to handle each of the requests for those URLs, even though we…	MalikRumi	MalikRumi
2598	2017-02-28 11:03:28	I also cannot reproduce this: [As @kmike commented earlier](https://github.com/scrapy/scrapy/pull/2598#issuecomment-282684243), there's something weird about this PR that is triggerring Travis CI builds for nothing (duplicate builds for the master branch). So I'm closing this PR as it is. @MalikRumi , if you can re-check the tutorial and clarify what is the issue you are facing, please open a new…	redapple	MalikRumi
2598	2017-02-28 11:03:28	I also cannot reproduce this: [As @kmike commented earlier](https://github.com/scrapy/scrapy/pull/2598#issuecomment-282684243), there's something weird about this PR that is triggerring Travis CI builds for nothing (duplicate builds for the master branch). So I'm closing this PR as it is. @MalikRumi , if you can re-check the tutorial and clarify what is the issue you are facing, please open a new…	redapple	kmike
2598	2017-02-28 23:49:41	Ok, sorry to be late getting back to you all. Yes, I will try again and see what might be different or causing an issue for me and report back. BTW, I am on Ubuntu 16.04, Python 3.5.2 and Scrapy 1.2.1 And I am not the only one having similar issues. http://stackoverflow.com/questions/42059084/scrapy-code-throws-typeerror-nonetype-object-is-not-iterable On Tue, Feb 28, 2017 at 3:04 AM, Paul Trembe…	MalikRumi	MalikRumi
2598	2017-02-28 23:49:41	Ok, sorry to be late getting back to you all. Yes, I will try again and see what might be different or causing an issue for me and report back. BTW, I am on Ubuntu 16.04, Python 3.5.2 and Scrapy 1.2.1 And I am not the only one having similar issues. http://stackoverflow.com/questions/42059084/scrapy-code-throws-typeerror-nonetype-object-is-not-iterable On Tue, Feb 28, 2017 at 3:04 AM, Paul Trembe…	MalikRumi	kmike
2598	2017-03-01 10:02:51	@MalikRumi there is an accepted answer for stackoverflow question; code in the question was not correct, it is not the same as in the tutorial.	kmike	MalikRumi
2598	2017-03-02 21:15:08	I've rerun this. It works as advertised. I have no idea what happened the first time because over wrote it when I re-wrote it. Sorry to bother you. On Wed, Mar 1, 2017 at 2:03 AM, Mikhail Korobov <notifications@github.com> wrote: > @MalikRumi <https://github.com/MalikRumi> there is an accepted answer for > stackoverflow question; code in the question was not correct, it is not the > same as in th…	MalikRumi	MalikRumi
2598	2017-03-02 21:48:58	@MalikRumi don't worry, and good luck with your scraping journey!	kmike	MalikRumi
2597	2017-02-27 06:52:49	Hey @hanjihun, This is how Python works, there is nothing Scrapy-specific: `parse` method is a generator, and you need to iterate over its results: https://stackoverflow.com can be a better channel for support questions (use tag "scrapy").	kmike	hanjihun
2597	2017-03-08 18:03:54	@kmike Thank you	hanjihun	kmike
2596	2017-02-26 10:15:16	Thanks @arvindch !	lopuhin	arvindch
2594	2017-02-24 23:24:45	@rolando Thanks! I'm experimenting with scrapy vs some custom Elixir code. Will try yours out.	liveresume	rolando
2594	2017-02-27 20:20:19	@kmike I don't think that Scrapy should require us to jump through such a big hoop just to get it working in Jupyter. Which gives reason to why no work has been done on it. I realize the blame might be more on Twisted, but the problem is solvable modifying only Scrapy. It's not a Jupyter problem, it's a Scrapy/Twisted one. It seems too tightly integrated with Twisted. But then again, it seems Scr…	liveresume	kmike
2593	2017-03-09 17:37:19	@kmike found this related changes in webkit's changelog: > Ver 2.7.3 > - Use latin1 instead of UTF-8 for HTTP header values. > ... > > Ver 1.11.1 > - Fix a crash in network backend with non-UTF8 HTTP header names. I'm in favor of using `latin1` as default, but that may be a backwards incompatible change.	rolando	kmike
2593	2017-03-09 17:39:50	@kmike the fallback idea came from requests: https://github.com/scrapy/scrapy/issues/2592#issue-209880064	rolando	kmike
2590	2017-02-24 15:08:05	Looks good @rolando , thanks. The new setting needs to be documented.	redapple	rolando
2590	2017-02-28 16:49:41	Looks good. Thanks @rolando !	redapple	rolando
2590	2017-02-28 23:01:02	LGTM. Thanks @rolando!	kmike	rolando
2589	2017-02-23 14:16:56	@redapple yes, as far I can tell. Here is the raw body: https://gist.github.com/rolando/45de1e7985cf78c753e362b6f1ece281	rolando	redapple
2588	2017-02-23 19:53:08	@redapple I found out there is a [RFC](https://tools.ietf.org/html/rfc7230#section-3.2.4) that says: > Historically, HTTP has allowed field content with text in the ISO-8859-1 charset [ISO-8859-1], supporting other charsets only through use of [RFC2047] encoding. In practice, most HTTP header field values use only a subset of the US-ASCII charset [USASCII]. Newly defined header fields SHOULD limi…	rolando	redapple
2588	2017-02-23 20:31:38	@rolando yeah, latin1 is a better default, but as I recall e.g. Cookie header should be decoded from utf-8. I'm not wild about adding another argument which still doesn't solve the issue with encodings, but having this argument can be a bit more convenient indeed. Maybe encoding=None should have a meaning "do as good as you can - e.g. utf-8 for a fixed set of known headers (with latin1 fallback),…	kmike	rolando
2588	2017-02-23 20:49:48	@kmike I created this issue https://github.com/scrapy/scrapy/issues/2592 to follow the default encoding discussion.	rolando	kmike
2586	2017-02-23 18:22:05	@redapple nice approach without requiring twisted patches. I made a PR #2590 based on your suggestion and it works well, although the tests were a bit tricky.	rolando	redapple
2584	2017-02-22 22:55:13	Hey @fbuchinger, We're using Scrapy issue tracker for bugs and feature requests; for support and usage questions we're using https://stackoverflow.com (use "scrapy" tag), so I'm closing this ticket. As for your question, I'd just create a separate script to post-process the result. Scrapy by design tries to output results row-by-row, without keeping the whole dataset in memory or reading past rec…	kmike	fbuchinger
2582	2017-02-27 20:33:50	@immerrr do you have an idea on how this RequestSet API could look like? It is also somewhat related to https://github.com/scrapy/scrapy/issues/1226, though in an indirect way.	kmike	immerrr
2582	2017-02-27 21:01:48	@kmike, only a rough one. I think of RequestSet as something that: - has a `DeferredList`-like API (`asyncio.gather` has the drawback of being a function rather than an object) - knows that it contains Requests as deferreds - ~~has its own `callback` to be run when the request set is dealt with, probably an `errback` too, for symmetry~~ has a Deferred that would fire when the requestset is being …	immerrr	kmike
2582	2017-02-27 21:26:57	@immerrr could you please coopy-paste this to a new issue?	kmike	immerrr
2582	2017-02-27 21:35:23	@kmike done: #2600	immerrr	kmike
2581	2017-02-23 14:26:19	@djunzu I'd expect it to still follow log level for this spider, at least if ``spider`` is in context. This is not always possible though because some messages are global (without ``spider`` in context). But if we document current behavior then maybe we'll documet a bug; I'm not sure. Anyways, it looks like a different issue.	kmike	djunzu
2581	2017-02-23 23:37:19	@kmike I decided to test it just to know what happens. I tried and and None of them works. It does not solve the problem and it is still not possible to set log level using `custom_settings` attribute. (This or I did something very wrong!) tested with scrapy 1.3.2 @lopuhin Did you do any other test than the one you wrote?	djunzu	lopuhin
2581	2017-02-23 23:37:19	@kmike I decided to test it just to know what happens. I tried and and None of them works. It does not solve the problem and it is still not possible to set log level using `custom_settings` attribute. (This or I did something very wrong!) tested with scrapy 1.3.2 @lopuhin Did you do any other test than the one you wrote?	djunzu	kmike
2581	2017-03-01 17:54:03	@djunzu yes, I did check that this pull request solves the issue for me (specifically, I was using ``scrapy runspider`` command), and I checked that the test I wrote fails without this PR. Let me also check the ``scrapy crawl`` command.	lopuhin	djunzu
2581	2017-03-01 18:55:23	@djunzu you are right, this is my mistake. Honestly, I'm not sure how did I test it and get what I expected. Thanks for checking! I'll see if I can fix it. The test also needs updating: it just check log stats (which do respect log level in custom_settings), but not the actual log output.	lopuhin	djunzu
2581	2017-03-02 11:53:07	The tests are green finally, yay! @kmike @djunzu @redapple do you mind having another look at this? I updated the PR description with summary of changes and also checked that ``scrapy crawl`` and ``scrapy runspider`` commands both respect custom log settings.	lopuhin	djunzu
2581	2017-03-02 11:53:07	The tests are green finally, yay! @kmike @djunzu @redapple do you mind having another look at this? I updated the PR description with summary of changes and also checked that ``scrapy crawl`` and ``scrapy runspider`` commands both respect custom log settings.	lopuhin	kmike
2581	2017-03-07 13:09:59	Looks good to me, thanks @lopuhin for the fix and @djunzu for the review.	kmike	djunzu
2581	2017-03-07 13:09:59	Looks good to me, thanks @lopuhin for the fix and @djunzu for the review.	kmike	lopuhin
2581	2017-03-07 20:15:59	:+1: Back to my initial comment: I think that docs should have this note: "in case of several spiders, logging settings from the last spider take precedence". @kmike, regarding > But if we document current behavior then maybe we'll documet a bug I think documented bugs are good: everyone knows what to expect. Undocumented bugs are bad: when you are not expecting it, something blows up in front of…	djunzu	kmike
2580	2017-02-21 10:32:09	> Could you try installing Scrapy in virtualenv (see https://doc.scrapy.org/en/latest/intro/install.html#using-a-virtual-environment-recommended)? @kmike I have try to create a venv with `virtualenv -p /usr/bin/python3 even` then active it, then I install scrapy with pip, it remind me to install Twisted, so i did it. This is my pip freeze output with the venv, as follow: And I want to ensure it o…	Keleir	kmike
2580	2017-02-21 11:18:57	@Keleir something is not right - it shouldn't have asked you to install twisted, it should have installed it automatically. Import paths at the ImportError don't make any sense to me - it still tries to import Twisted from /root/SOFTS/..., not from the virtualenv.	kmike	Keleir
2580	2017-02-22 07:05:35	@kmike Today I'm try to reinstall Twisted as the version `16.3.0`, and it works. I did it as following: Add then the `scrapy -v` is enable: I didn't know what is the differences between `Twisted-16.3.0` and `Twisted-15.2.1` :question:	Keleir	kmike
2580	2017-02-22 10:38:46	@kmike When I use pip to install `scrapy`, the output is: So I install `twisted` with pip, the output is: Due to this, I install `twisted` through a source tar package.	Keleir	kmike
2580	2017-02-24 03:13:08	@Keleir try using `conda`, see https://conda.io/docs/install/quick.html and https://doc.scrapy.org/en/latest/intro/install.html#anaconda	rolando	Keleir
2580	2017-03-01 02:22:15	@rolando Thanks a lot ! `Conda` is useful, my pip works again after installing conda. And it's easy to install scrapy just by `conda install scrapy`. :+1:	Keleir	rolando
2579	2017-02-21 08:03:50	@luofeiyu we're using this issue tracker to track Scrapy bugs and feature requests. This doesn't look like a Scrapy bug, so I'm closing this issue; there are better support channels - you can get better help by asking your question at http://stackoverflow.com (use "scrapy" tag when creating a question). @ianhhhhhhhhe's suggestion makes sense.	kmike	luofeiyu
2579	2017-02-21 08:03:50	@luofeiyu we're using this issue tracker to track Scrapy bugs and feature requests. This doesn't look like a Scrapy bug, so I'm closing this issue; there are better support channels - you can get better help by asking your question at http://stackoverflow.com (use "scrapy" tag when creating a question). @ianhhhhhhhhe's suggestion makes sense.	kmike	ianhhhhhhhhe
2578	2017-02-21 10:02:12	Thank you @kmike! I read that sentence, but I misinterpreted the information that it is *only* usable from spiders. I was now able to close the spider from the `DownloaderMiddleware` using the mechanism from [` scrapy.extensions.closespider.CloseSpider`](https://github.com/scrapy/scrapy/blob/master/scrapy/extensions/closespider.py). It still raises an error as no `Response` is returned, see [`scr…	philonor	kmike
2573	2017-02-18 11:58:27	Hey @Parth-Vader, I think such resource for scraping specific third-party websites is inappropriate for Scrapy docs. We have example projects which scrapes http://toscrape.com/ website though - see https://doc.scrapy.org/en/latest/intro/examples.html.	kmike	Parth-Vader
2572	2017-02-17 14:46:49	A good catch, thanks @ashkulz!	kmike	ashkulz
2568	2017-02-22 14:31:04	@kmike I'm new to this, but in my opinion , a user would get confused if autocomplete shows both options. Then he'd have to look up in the docs. Hence, my main purpose is that the user should have a smooth experience.	Parth-Vader	kmike
2568	2017-02-22 14:48:46	@Parth-Vader the downside or removing deprecations is that obviously it could break a lot of existing code.	kmike	Parth-Vader
2568	2017-02-22 15:30:51	@kmike Yeah, that's true. It's always hard to remove things once the project becomes so complex. :stuck_out_tongue:	Parth-Vader	kmike
2568	2017-02-28 10:49:29	@djunzu it makes sense, though we tend to keep deprecations for a long time if they don't hurt. From the developer point of view some of the deprecations affect productivity, and some don't. I think currently we're following this approach: it is OK to deprecate something in major release X and remove it in major release X+1 (given that they separated by at least half year or a year), but if depre…	kmike	djunzu
2564	2017-02-14 16:11:17	Looks good, thanks @elacuesta!	kmike	elacuesta
2563	2017-02-14 14:42:54	@driftluo that's weird: > Could not find a version that satisfies the requirement Twisted>=13.1.0 (from scrapy) (from versions: ) No matching distribution found for Twisted>=13.1.0 (from scrapy) It looks like some issue with pip - twisted >= 13.1.0 should certainly be installable. Do you have something special in your configuration (e.g. disallowed network access or something like that?)	kmike	driftluo
2563	2017-02-14 14:50:04	@kmike I think I don't disallowed network access, when I install twisted independence, the error	driftluo	kmike
2563	2017-02-15 01:39:11	@driftluo Try using douban repo. It may be due to bad network for pypi in China. `pip install Twisted -i http://pypi.douban.com/simple/`	Handsome2734	driftluo
2563	2017-02-15 02:12:42	@Handsome2734 I tried it with douban repo and Alibaba repo, none of them can install. and add `--verbose` on it	driftluo	Handsome2734
2563	2017-02-15 08:51:06	@Handsome2734 'Py version' displayed in pypi has nothing to do with supported Python versions; source 'Twisted-17.1.0.tar.bz2' file should work fine in Python 3.6. "Categories" are also optional - but yeah, it'd be nice for Twisted to update them if they support Python 3.6 (which they are likely support). As for bz2 support - a good find @rolando! If this is the reason then it is easy to fix for …	kmike	Handsome2734
2563	2017-02-15 08:51:06	@Handsome2734 'Py version' displayed in pypi has nothing to do with supported Python versions; source 'Twisted-17.1.0.tar.bz2' file should work fine in Python 3.6. "Categories" are also optional - but yeah, it'd be nice for Twisted to update them if they support Python 3.6 (which they are likely support). As for bz2 support - a good find @rolando! If this is the reason then it is easy to fix for …	kmike	rolando
2563	2017-02-15 12:37:57	@rolando @Handsome2734 @kmike I'm sorry to thank you so late. I'm complie Python3.6 by myself , I will try to download bzip2-dev, and then re-compile Python3.6, thanks again	driftluo	Handsome2734
2563	2017-02-15 12:37:57	@rolando @Handsome2734 @kmike I'm sorry to thank you so late. I'm complie Python3.6 by myself , I will try to download bzip2-dev, and then re-compile Python3.6, thanks again	driftluo	rolando
2563	2017-02-15 12:37:57	@rolando @Handsome2734 @kmike I'm sorry to thank you so late. I'm complie Python3.6 by myself , I will try to download bzip2-dev, and then re-compile Python3.6, thanks again	driftluo	kmike
2558	2017-02-13 17:29:59	Looks good to me. Thanks @kmike! Le 13 févr. 2017 4:08 PM, "Mikhail Korobov" <notifications@github.com> a écrit : > I've replaced try/except with explicit version checks and ported code to > be compatible with Twisted 17+. This should fix #2555 > <https://github.com/scrapy/scrapy/issues/2555>. > > Also, we no longer support Ubuntu 12.04, so its tox environment is > replaced with Ubuntu 14.04 envi…	redapple	kmike
2556	2017-02-13 18:15:15	Superseded by https://github.com/scrapy/scrapy/pull/2558. Thanks @pawelmhm for the heads up!	kmike	pawelmhm
2555	2017-02-13 18:16:04	@Unode thanks for the report, the fix is available in pypi now https://pypi.python.org/pypi/Scrapy/1.3.2	dangra	Unode
2555	2017-02-13 18:16:12	Thanks @Unode for the detailed report and for the debugging, it was helpful!	kmike	Unode
2555	2017-02-14 23:05:56	@glyph thanks for all the help you're providing for debugging Twisted+Scrapy issues, it is really helpful! By default Scrapy warns in case of HTTPS failures, not raises an error; this required some copy-pasting which involved `_` method in Twisted < 17. There is a lot of half-broken https websites which users still want to scrape. I'm not sure what the problem is with `https://renegadeline.com` w…	kmike	glyph
2555	2017-02-15 00:14:17	@kmike Glad to help! @redapple - Looking forward to hearing more about the use-case :).	glyph	kmike
2553	2017-02-14 09:28:27	I think this is working as intended; as @TDominiqueWilliams said, exporters expect files opened in binary mode.	kmike	TDominiqueWilliams
2552	2017-02-09 11:37:28	aha but it seems like there's something in this specific invalid url I've got there @redapple , because others are raising exception, e.g. raises `ValueError: Missing scheme in request url: /aaaa/`	pawelmhm	redapple
2552	2017-02-16 00:16:52	@elacuesta urlsplit uses cache, it is likely that's the reason urlsplit is fast in your example.	kmike	elacuesta
2552	2017-02-21 17:08:16	@elacuesta , `urlsplit` in `Request._set_url` and `urlsplit` in `safe_url_string` may not operate on the same input since `safe_url_string` [converts the URL to Unicode](https://github.com/scrapy/w3lib/blob/f46b4c4140dfd0081d34327d91f496f7a221bed7/w3lib/url.py#L95) beforehand if it's not already. So you can also try with Unicode input and with bytes input if it makes a difference.	redapple	elacuesta
2550	2017-02-09 09:06:11	Hi @Youwei-Xiao , thanks for reporting. ~~In fact, it's my mistake, I did not port https://github.com/scrapy/scrapy/pull/2313 correctly into "master" branch. There's one missing commit in https://github.com/scrapy/scrapy/pull/2346.~~ Let me fix that.	redapple	Youwei-Xiao
2549	2017-02-09 10:26:00	@redapple thanks. it works for me.	podolskyi	redapple
2546	2017-02-09 16:34:38	Hi @redapple I'd like to work on this issue. I'm new to scrapy so I don't know the workflow i.e. whether we need to be assigned first or we can submit the PR straightaway :)	satwikkansal	redapple
2546	2017-02-10 17:51:05	hi @satwikkansal , no we do not usually assign issues to people. It's fine to comment here that you are working on the issue (and if you can add notes along the way when you think you can submit your PR, or if you get stuck, if it's taking longer than expected, so that someone can take over if needed)	redapple	satwikkansal
2545	2017-02-14 09:34:07	Hey @ShivramIITG and @kai3n! Yes, I think this is a good isses for a beginner. It is not a super-easy issue, but it is clear what the end result should be. I think to work on it one have to 1. figure out how to run Scrapy tests (the whole testing suite and individual tests); 2. check that test_proxy_connect.py tests pass in Python 2; 3. enable them in Python 3 (remove a line from py3-ignores.txt)…	kmike	kai3n
2545	2017-02-14 09:34:07	Hey @ShivramIITG and @kai3n! Yes, I think this is a good isses for a beginner. It is not a super-easy issue, but it is clear what the end result should be. I think to work on it one have to 1. figure out how to run Scrapy tests (the whole testing suite and individual tests); 2. check that test_proxy_connect.py tests pass in Python 2; 3. enable them in Python 3 (remove a line from py3-ignores.txt)…	kmike	ShivramIITG
2545	2017-02-18 14:30:23	@kmike I ran the whole test for both python2 and python3. For `python2`, only `test_proxy_connect.py` ran (among the proxy ones) while no proxy tests for `python3`. But I, currently, am using a proxy network.Does it affect the test?	Parth-Vader	kmike
2545	2017-02-21 04:18:33	ping @kmike What has to be done next?	Parth-Vader	kmike
2545	2017-02-21 08:00:13	Hey @Parth-Vader, The ticket you linked to says that mitmproxy is moved to Python 3 (but Python 2 support is dropped). Sowe need a new version of mitmproxy in Python 3 environments and old version of mitmproxy in Python 2 environments,	kmike	Parth-Vader
2545	2017-02-21 10:04:19	@kmike Alright, I will take it. What is the workflow? Should I make a new branch and then send a PR?	Parth-Vader	kmike
2545	2017-02-21 10:13:32	@Parth-Vader thanks! Yes, creating a new branch and sending a PR is the way to go.	kmike	Parth-Vader
2545	2017-02-23 16:40:05	Ping @kmike Progress till now :- - Python 3 support from `mitmproxy` starts from version 0.18.1. - The library `libmproxy` has changed to `mitproxy` from versions 0.16 and so have `libmproxy.controller` and `libmproxy.proxy`. - I am successful in running the `test_proxy_connect.py` for python3, although all the 6 tests fail for it. The tests fail since `libmproxy` has been changed and `controller…	Parth-Vader	kmike
2544	2017-02-08 11:46:51	Great @kmike !	redapple	kmike
2543	2017-02-27 16:03:02	Merging it, given that https://github.com/scrapy/scrapy/pull/2566 implementation is the same and I had @redapple's +1 for the previous backwards incompatible version.	kmike	redapple
2541	2017-02-07 12:19:10	@light4 , you can even use this simpler pattern:	redapple	light4
2537	2017-02-07 13:23:01	@redapple I don't know.. This is a a bug fix, but it is also a big change (e.g. fragments are preserved by default now). Waiting until 1.4 sounds fine to me.	kmike	redapple
2537	2017-02-20 14:38:16	@redapple right, e.g. fragments are no longer stripped.	kmike	redapple
2535	2017-02-06 11:15:12	> Does the library require anything special/additional to get installed properly? I didnt have to install anything, but it seems like some environments are failing to install, so most likely some systems are missing required libraries. Testing for support at runtime may be much safer yes, I'll add that @redapple	pawelmhm	redapple
2535	2017-02-06 14:24:22	@pawelmhm , I do not see brotlipy being installed for Python 3.x tests on Travis.	redapple	pawelmhm
2535	2017-02-06 14:45:56	@redapple sorry missed that updated in af802bad14f833178bc4e	pawelmhm	redapple
2535	2017-02-07 09:25:30	@kmike re performance there are good benchmarks and charts here: https://quixdb.github.io/squash-benchmark/#ratio-vs-compression	pawelmhm	kmike
2535	2017-02-07 11:27:05	@pawelmhm I was more worried about Python wrappers speed	kmike	pawelmhm
2532	2017-02-08 18:34:51	@funkyfuture I was thinking about a single `FEED_EXPORT_WRITE_HEADER` option just to enable/disable csv header, nothing generic.	kmike	funkyfuture
2530	2017-02-06 14:17:29	Hi @redapple, I included some tests. I still have one doubt though. Should scrapy skip proxies based on `no_proxy` env var even for proxies set on `request.meta`? I think users would expect that explicitly setting a proxy in `meta` would override `no_proxy`, but I would like your opinion on this. Thank you!	elacuesta	redapple
2530	2017-02-06 15:43:03	~What about a setting (like `HTTPPROXY_ENABLED`), allowing to completely disable the middleware? Not sure what should be the default value, though.~ `HTTPPROXY_ENABLED` setting added, please review again @redapple	elacuesta	redapple
2530	2017-02-14 14:58:46	Thanks @elacuesta!	kmike	elacuesta
2528	2017-02-02 21:43:39	Thanks @redapple, @dangra and @glyph!	kmike	redapple
2527	2017-02-02 14:40:29	Thank you @redapple for the explanation! :D	starrify	redapple
2526	2017-02-02 14:11:13	Thanks @vezunch1k for reporting. I can indeed reproduce this. `HttpProxyMiddleware` does not touch outgoing requests if they have the "proxy" key set in meta dict. Especially, it does not update headers for `Proxy-Authorization`. And Scrapy's downloader `Agent` only uses the "host" part of the proxy URL, and ignores credentials that may be there, assuming `Proxy-Authorization` is already there if…	redapple	vezunch1k
2524	2017-02-01 13:01:37	hello @nihn , > I've set COMMANDS_MODULE=linkedin_scraper.commands where are you setting this? in `settings.py`? > in _get_commands_dict function custom settings are not available yet what do you mean by _custom settings_?	redapple	nihn
2524	2017-02-01 18:28:39	@redapple thanks for your reply. Something must be wrong with my environment because if I launch it in Docker container (with mounted project root directory) command is visible.	nihn	redapple
2521	2017-01-31 17:25:35	Nice! thanks @glyph	redapple	glyph
2520	2017-01-30 22:40:47	Hey @lavorato, There can be a lot of reasons it happens: a different IP address (website could be blocking AWS), different software versions, etc. Either way, stackoverflow is a better place to debug such issues; we are using this issue tracker to track Scrapy bugs and feature requests, and it doesn't look like a Scrapy bug - it looks more like a site-specific scraping problem, with Selenium adde…	kmike	lavorato
2519	2017-02-02 16:15:21	Merging it as per https://github.com/scrapy/scrapy/pull/743#issuecomment-276078468 :) Thanks @redapple!	kmike	redapple
2518	2017-01-30 13:08:09	@kmike I noticed that too but I don't know where it comes from. I was able to circumvent the problem by generating a new project. I don't know why but scrapy tends to become buggy when a project holds mutliple spiders. For instance in one project one spider had an `import` problem (library not found) and I wasn't able to run any other spider beacuse of it. One also have to use `scrapy genspider`a…	fausterjames	kmike
2517	2017-01-30 12:23:08	Thanks @pokkie!	kmike	pokkie
2515	2017-02-01 13:29:10	Would be great @Digenis. Would it make sense?	redapple	Digenis
2514	2017-01-27 12:07:20	Hey @yutiansut, `start_ulrs` must be a list, not a string. We're using Scrapy issue tracker to track Scrapy issues and feature requests. For support questions there are better channels - we're using http://stackoverflow.com/ (use 'scrapy' tag)	kmike	yutiansut
2513	2017-01-25 10:25:11	@whwq2012 , thanks for reporting. In fact, this error is raised at Twisted HTTP state machine level. I've seen this happen when the webservers do not send as many bytes as they should ([this is a recent example](https://github.com/scrapy/scrapy/pull/2493#issuecomment-272294062)) Does it happen with the same website(s) all the time? If yes, would you mind sharing some of the URL for which you see …	redapple	whwq2012
2513	2017-01-25 10:42:39	@redapple 1、There is the only bug in log, and it repeat 268 times. 2、The error happen when my spider have ran 2 days. 3、if you need I can proive my spider code.	whwq2012	redapple
2513	2017-01-25 10:48:42	@redapple This is my error log. https://drive.google.com/open?id=0B7iXisqaWzlENHFjT2ZHQzlOY0k The log contain two type of error, one is the twisted error, another is redis auth error.	whwq2012	redapple
2513	2017-01-25 14:22:49	@whwq2012 , you probably ran your crawl with LOG_LEVEL=ERROR Unfortunately, this does not give enough information on what website you are accessing. If you can run with LOG_LEVEL=DEBUG , it may give more information. Your spider code may help. I will probably not run it as-is though. I do not know if running with your custom stats collector using Redis has any influence.	redapple	whwq2012
2513	2017-01-26 11:00:03	@redapple OK, I try to use LOG_LEVEL=DEBUG. But please give me some time. Because my server have no transfer until next month. I will run spider in 2.1. About 2.3~2.6. I will you send you log	whwq2012	redapple
2513	2017-01-26 11:08:35	@whwq2012 , I don't know what you mean by 2.1, 2.3 and 2.6	redapple	whwq2012
2513	2017-01-26 11:10:50	@redapple it means February 1st, February 3rd, February 6th. Sorry My English is poor	whwq2012	redapple
2513	2017-02-10 14:22:20	@redapple here is log. https://drive.google.com/file/d/0B7iXisqaWzlEZEd6dTlSSlNqS1U/view?usp=sharing	whwq2012	redapple
2513	2017-02-10 18:01:16	Thanks @whwq2012 , I'm afraid I don't know where this log line comes from, from Scrapy or not. From your log: I thought it was the same issue as in but when I try to reproduce the case of a web server not sending enough content (less than Content-Length), I see a different log: I get a similar error in Python 2: A couple more questions: * what's your version of Twisted? * what are these `[request…	redapple	whwq2012
2512	2017-01-25 13:40:58	Thanks @fladi	redapple	fladi
2510	2017-02-06 19:57:49	Looks good! Thanks @elacuesta and @voith.	kmike	elacuesta
2510	2017-02-08 17:30:29	Thanks @elacuesta	redapple	elacuesta
2509	2017-02-08 07:13:49	Thanks @rolando!	kmike	rolando
2509	2017-02-08 11:15:04	Thanks @rolando ! I tested with scrapy-djangoitem as described in https://github.com/scrapy-plugins/scrapy-djangoitem/issues/18#issue-202632911 and it worked fine.	redapple	rolando
2508	2017-01-23 14:26:43	@sieira , I believe this is an issue to open on https://github.com/scrapy/scrapyd, not scrapy Would you mind opening a ticket there? Thanks.	redapple	sieira
2507	2017-01-23 12:04:04	Thanks @eLRuLL!	kmike	eLRuLL
2506	2017-01-23 10:36:48	Hello @top1st , I see a couple of options to try: * force lxml to a version that has wheels for Windows and Python 2.7, with everything included (no compiler needed) ; I believe [lxml 3.4.4](https://pypi.python.org/pypi/lxml/3.4.4) would install on Windows with Python 2.7: try `pip install lxml==3.4.4` * switch to Python 3, since it seems [latest lxml 3.7](https://pypi.python.org/pypi/lxml/3.7.2)…	redapple	top1st
2505	2017-01-20 16:45:04	thanks @Digenis , I'll make the proposed change sometime today	bernardotorres	Digenis
2505	2017-01-20 16:56:02	@bernardotorres, I'll give you push access to my branch (on my fork). Then you can commit directly there and your commits will appear on this PR.	Digenis	bernardotorres
2505	2017-01-21 11:36:25	@Digenis thanks, just to be sure, can you comment on which line you'd like me to document?	bernardotorres	Digenis
2505	2017-02-15 23:55:18	@Digenis - you wrote > I tried using it for Microsoft's FTP server and it didn't work. How did it manifest? Was `.files` empty or incorrect, or was the whole response failed with an exception? How did it work before this PR? Sorry for stupid questions :)	kmike	Digenis
2504	2017-01-24 15:43:55	hi @manisoftwartist , it took me a bit longer than I thought, but here's an example custom `ImagesPipeline` that captures download errors for images: The key thing here is to propagate the info you need in the [exception that is raised in `media_downloaded` for `response.status != 200`](https://github.com/scrapy/scrapy/blob/d8672689761f0bb6c0550a841f35534265e87fee/scrapy/pipelines/files.py#L334).…	redapple	manisoftwartist
2504	2017-02-22 12:03:27	Hi @manisoftwartist , did you manage to get it working?	redapple	manisoftwartist
2504	2017-02-28 14:58:14	@redapple Thanks a bunch for your help. I did manage to solve the problem although with a slightly different approach. I am posting the code here for completeness and so others might benefit.	manisoftwartist	redapple
2503	2017-02-02 16:24:51	Thanks @redapple!	kmike	redapple
2502	2017-01-19 15:37:07	hi @wingyiu , this is related to #2501 , right? Your patch removes the `--spider` option for the [`view` command](https://docs.scrapy.org/en/latest/topics/commands.html#std:command-view). `--spider` looks undocumented. Honestly, I don't know if this option adds anything. If not, lets remove it indeed.	redapple	wingyiu
2502	2017-02-02 16:25:36	Thanks @wingyiu for the pull request! I merged a more conservative fix (https://github.com/scrapy/scrapy/pull/2503), but your fix also looked fine.	kmike	wingyiu
2501	2017-01-19 15:12:57	Ouch! Thanks for reporting @wingyiu . Looks like a regression in 1.3.0 because of https://github.com/scrapy/scrapy/pull/2410	redapple	wingyiu
2500	2017-01-23 11:02:26	hi @jlong49 , > This build passed all of the tests in Tox but obviously failed the Travis tests. When I pull your branch and run `tox -e py27`, I do not see that all tests pass: It's the same as on Travis for Python 2.7: see https://travis-ci.org/scrapy/scrapy/jobs/192922050 So there's (at least) a problem with how `urlparse` is imported in Python 2.7. If I change your patch with the following: I…	redapple	jlong49
2500	2017-02-06 19:28:20	Hey @jlong49! Thanks for the PR. Could you please add a [test](https://github.com/scrapy/scrapy/blob/master/tests/test_spidermiddleware_offsite.py) for this feature?	kmike	jlong49
2500	2017-03-01 03:15:03	@kmike yes I will in the next few days, sorry for the delay in replying	jlong49	kmike
2500	2017-03-21 10:01:20	@qhuang872 , [the failed Travis build](https://travis-ci.org/scrapy/scrapy/builds/213244076) for [your PR](https://github.com/scrapy/scrapy/pull/2670) has some explanation on what was wrong It's a restructured text syntax error and I see that you have removed the note to make the build pass. I think `.. note::` should be seperated from the previous paragraph by a newline. This is what is done for…	redapple	qhuang872
2500	2017-03-21 23:06:38	Thank you so much for answering my question and clear my confusion. --Qiwei ________________________________ From: Paul Tremberth <notifications@github.com> Sent: Tuesday, March 21, 2017 3:01 AM To: scrapy/scrapy Cc: Qiwei Huang; Mention Subject: Re: [scrapy/scrapy] Warns users if they put a URL into allowed_domains (#2250) (#2500) @qhuang872<https://github.com/qhuang872> , the failed Travis buil…	qhuang872	qhuang872
2499	2017-01-16 12:01:09	Hey @cp2587, There are several third-party projects which allow to distribute crawls, e.g.: * https://github.com/scrapinghub/frontera * https://github.com/istresearch/scrapy-cluster * https://github.com/rolando/scrapy-redis * https://github.com/scrapy-plugins/scrapy-hcf The main idea is to start multiple Scrapy spiders and override a scheduler, so that it gets URLs from a centralized source for a…	kmike	cp2587
2499	2017-03-08 13:38:19	Yes celery uses multiprocess but also have an eventlet implementation... Using celery is still the most straight forward solution for us right now because its comes with its own scheduler (celery beat) and so it's really easy to schedule a task and ensure that no more than x crawls run at the same time. Since we have a lot of spiders (more than 50), i doubt that we could all run them in the backg…	cp2587	kmike
2498	2017-01-15 16:58:14	Thanks, @kmike . If I understand correctly, it's exactly the same problem (and the same fix incidentally:)) But it's not merged for 2.5 years?	medse	kmike
2496	2017-02-02 11:58:39	@sibiryakov , I do not understand why accepting tuple helps with broad crawls (honest question). This patch is about forcing the DNS resolution timeout to the value set in scrapy settings (prior, only Twisted's default 60s was being used). Other changes to DNS resolution will probably be based on the new pluggable resolver interface in Twisted 17.	redapple	sibiryakov
2496	2017-02-02 13:07:34	@sibiryakov , are you ok with opening a seperate new issue to discuss DNS resolution implementation and configuration options that would play nicer for broad crawls?	redapple	sibiryakov
2496	2017-02-02 15:05:56	sure @redapple	sibiryakov	redapple
2493	2017-01-12 21:47:16	Hey @dan-blanchard , oh that's an interesting issue. Thanks for reporting it! Would you mind opening a seperate issue, and link this PR to it? I haven't looked at the Twisted code yet, but I would ideally prefer that this is handled/fixed in Twisted (but I don't know if it would be easy) I can indeed reproduce the exception with Scrapy 1.3.0 with http://m.huffpost.com	redapple	dan-blanchard
2493	2017-01-13 16:58:37	@dan-blanchard , I'd like to suggest a lower-level fix, closer to Twisted Agent. Here's a quick & dirty patch to how the HTTP body producer handles Twisted events in `connectionLost`, looking for `_DataLoss` and betting it's fine for non-200 responses : (debug prints to be removed obviously) And here is a test with a 302 missing some bytes: Maybe the list of "allowed" status codes for discarding …	redapple	dan-blanchard
2493	2017-01-25 10:30:21	@dan-blanchard , any comments on the above?	redapple	dan-blanchard
2493	2017-03-01 17:57:17	@kmike yes, #2590 address this case in particular.	rolando	kmike
2493	2017-03-01 17:58:54	I'm closing this pull request then. Thanks @dan-blanchard and @redapple for debugging it and @rolando for the fix!	kmike	rolando
2493	2017-03-01 17:58:54	I'm closing this pull request then. Thanks @dan-blanchard and @redapple for debugging it and @rolando for the fix!	kmike	redapple
2493	2017-03-01 17:58:54	I'm closing this pull request then. Thanks @dan-blanchard and @redapple for debugging it and @rolando for the fix!	kmike	dan-blanchard
2492	2017-01-19 22:47:58	Hey @tituskex, It seems you have some configuration issue; most likely, `scrapy` for some reason uses a different python from `pip3`. The best way to prevent such issues is to always use virtualenv. We're using Scrapy bug tracker for tracking Scrapy bugs and feature requests; it doesn't look like a Scrapy bug, so I'm closing this ticket. A better way to ask support questions is to use http://stac…	kmike	tituskex
2491	2017-01-12 11:34:55	Thanks @bfbd888 , I'm able to reproduce the issue with Lantern, and even [their Go HTTP(S) proxy](https://github.com/getlantern/http-proxy). It's not systematic but I get it very often: sometimes after 1 or 2 retries I'm able to connect, but yeah, seems like a serious issue, probably around how the TLS connection is established after the `CONNECT` tunnel get's opened. See below a failed attempt, …	redapple	bfbd888
2491	2017-01-12 16:05:48	@bfbd888 , you may be experiencing something different because I don't see `scrapy.core.downloader.handlers.http11.TunnelError: Could not open CONNECT tunnel ` but I'm still investigating the TLS error. (in other words, in your case the CONNECT call is unsuccessful ; in my case, it fails just after) `TunnelError` shows a bit more info in recent Scrapy version (if you can upgrade your Scrapy 1.1.0…	redapple	bfbd888
2491	2017-01-13 14:56:36	@bfbd888 , you can try https://github.com/scrapy/scrapy/pull/2495	redapple	bfbd888
2489	2017-01-10 09:26:14	Indeed! Good catch, @aPaulius , thanks!	redapple	aPaulius
2488	2017-01-10 22:45:16	@voith that is really nice! You went the step further and got json out of html using xpath then using jmespath to get the stuff you want. However, my request is more for pure Json data that contains no html what so ever. I am scraping a lot of sites using the React framework and all of the data I need from these sites is in the Json. Plus, apis that consume Json is also another need to use jmespa…	IAlwaysBeCoding	voith
2488	2017-01-11 06:33:08	@IAlwaysBeCoding I understand your requirement. The above PR can also work only with Jmespath too. My requirement was such that I needed chain selectors. I've scraped sites which give json with some embedded html in the response. So it would be nice to have nested selectors that would solve everyones need. But the problem is that building such nested selectors is not that easy. My PR too is not a…	voith	IAlwaysBeCoding
2487	2017-01-10 09:07:52	Hello @zonglinyue , can you share the whole traceback of the error? (all the text lines in your console before that `ImportError`) Also, can you tell us which system you're on? (Windows, Linux variant, OSX etc.) And how you are installing scrapy? and the output of `pip freeze` if you are using `pip`?	redapple	zonglinyue
2486	2017-01-11 12:50:48	hi @MarcSteven , what system are you on? (Linux, Windows, OSX...) Can you share your console output when you try to install scrapy? Have you tried [with a virtualenv](https://docs.scrapy.org/en/latest/intro/install.html#using-a-virtual-environment-recommended)?	redapple	MarcSteven
2486	2017-01-19 22:51:16	Hey @MarcSteven, We're using this issue tracker to track Scrapy bugs and feature requests; to get answers for installation and usage questions there is a better way: a question at http://stackoverflow.com (use 'scrapy' tag).	kmike	MarcSteven
2484	2017-01-09 16:05:35	hi @astrung this doesn't look much like a `scrapy` issue, but a question for Stackoverflow	eLRuLL	astrung
2484	2017-01-11 03:55:38	@eLRuLL I have renamed all module with new name in project. But still same error. From that traceback , it said that i can not change anything in project (all traceback is from scrapy library )	astrung	eLRuLL
2484	2017-01-11 05:47:57	@astrung Is it possible that you might be have some previously complied `.pyc` files. Now that you've renamed your project, you could try deleting all the `.pyc` files in your project. I'm not very sure if that is the issue but you could try that.	voith	astrung
2484	2017-01-11 10:16:43	@astrung by the way, `web_crawler` is just as bad as `first_scrapy`. Give it a more specific name, like `hackernews` for a spider that crawls Hacker News.	barraponto	astrung
2483	2017-01-10 09:28:59	Thank you @Digenis (and @voith )	redapple	Digenis
2482	2017-01-05 16:58:16	Thank you @w495 for your contribution. This looks very similar (in intent) to https://github.com/scrapy/scrapy/pull/2355	redapple	w495
2481	2017-01-05 10:02:23	I would say this kind of HTML-fixing should be handled by Parsel, but I know of (at least) https://github.com/alecxe/scrapy-beautifulsoup downloader middleware that "pipes" responses through BeautifulSoup (with html5lib parser if requested) From the README: > BeautifulSoup itself with the help of an underlying parser of choice does a pretty good job of handling non-well-formed or broken HTML. In …	redapple	eliasdorneles
2480	2017-01-31 15:53:10	@glyph , yes there is: https://github.com/scrapy/scrapy/pull/2521	redapple	glyph
2479	2017-01-06 10:57:18	FYI, @glyph has identified one of the problems Scrapy is facing with 16.7.0rc1 (thanks for the swift resolution!): see https://twistedmatrix.com/trac/ticket/8963#comment:10 We still need to fix https://github.com/scrapy/scrapy/issues/2461	redapple	glyph
2475	2017-01-03 13:21:39	Hey @redapple -- yeah, I wanted to try this out before doing the change, just to be sure. I've installed Windows on a VM to verify the installation process, and I've found trouble already just trying to install CPython directly from python.org downloads. The installation would never end, even after leaving it running for hours. I've successfully installed Anaconda and am now testing the Scrapy in…	eliasdorneles	redapple
2474	2017-01-05 14:44:45	@kmike Interesting, thanks for the links. In lieu of a fancy new algorithm, I think my suggestion would be for a random de-queuing feature. So rather than FIFO or LIFO, it randomly picks an item from the queue and crawls that instead assuming it's allowed (i.e. autothrottle etc taken into account). For bonus points, if it can't do that url (i.e. autothrottle), it could pop it back into the queue …	mohmad-null	kmike
2474	2017-01-19 22:56:34	@mohmad-null example implementation: https://github.com/TeamHG-Memex/linkdepth/blob/master/queues.py To use it set `request.meta['scheduler_slot']` e.g. to the netloc of the request.url, and add the following options to scrapy settings.py:	kmike	mohmad-null
2474	2017-03-21 19:06:28	@milescrawford thanks for chiming in, it helps to see use cases! I'm not sure I understand your problem though: round-robin is for choosing a domain, so you're getting the same amount of requests for each domain, regardless of a total number of requests for a domain in a queue. If there are no domains left then it is most efficient to crawl this single remaining domain, and if there are other dom…	kmike	milescrawford
2474	2017-03-21 21:28:58	@milescrawford got it now, thanks for the explanation! It seems that frontera's approach could work better for this use case: instead of randomizing domains or selecting them in a round-robin fashion frontera's scheduler asks scrapy downloader which slots are busy, and avoids adding requests to them.	kmike	milescrawford
2473	2017-01-24 14:19:22	@tituskex , did you manage to make it work? did downgrading Twisted work?	redapple	tituskex
2473	2017-02-14 11:42:17	@pembeci what is your Scrapy version?	kmike	pembeci
2473	2017-02-14 13:30:12	@kmike The latest from pip install: 1.3.2. I am running on an old machine which is not upgraded for a while: Ubuntu 12.04 LTS - 32 bit So may be that's why I needed to downgrade Twisted.	pembeci	kmike
2473	2017-02-14 14:39:19	@pembeci what was the exception? Hm, maybe it is caused by Twisted 17+ dropping pyOpenSSL < 0.16 support.	kmike	pembeci
2473	2017-02-14 14:56:29	@pembeci I would recommend to use [(mini)conda](https://doc.scrapy.org/en/latest/intro/install.html#anaconda) to have the latest releases without having to upgrade system libraries in old systems.	rolando	pembeci
2473	2017-03-01 09:45:34	@wzpan what is your pyOpenSSL version? Twisted dropped support for pyOpenSSL < 16.0.0 in Twisted 16.4.0 release (see http://twistedmatrix.com/trac/ticket/8441); in fact it worked for some time, but they recently removed some of the supporting code as well. Is upgrading it an option? You can check pyOpenSSL version by running `python -c 'import OpenSSL; print(OpenSSL.version.__version__)'`	kmike	wzpan
2473	2017-03-02 03:50:07	@kmike awesome! 👍 My pyOpenSSL version is 0.13.1. After upgrading it to 16.2.0, scrapy works like a charm!	wzpan	kmike
2473	2017-03-02 08:01:06	@noprom Try doing these:	wzpan	noprom
2473	2017-03-02 12:32:47	@wzpan But another problem occurs: It seems that there's a problem with twisted.	noprom	wzpan
2473	2017-03-02 12:39:39	@noprom The site does not complete the response when you use the default user agent (or the one you are using).	rolando	noprom
2473	2017-03-02 12:42:21	@rolando Cool! Thanks a lot.😄	noprom	rolando
2473	2017-03-02 12:43:07	@wzpan Thanks, you solved my problem.	noprom	wzpan
2473	2017-03-13 14:45:09	I couldn't even run scrapy by itself with out the SSL error until I downgraded Twisted from 17 to 16.4.1 per @rapliandras	eegilbert	rapliandras
2473	2017-03-27 12:42:59	@redapple I haven't realized it is just a warning, not an error. If adding `[tls]` still allows to install Twisted then +1 to add it.	kmike	redapple
2472	2017-01-01 20:22:42	Hey @mohmad-null, Interesting point about `?`; it is w3lib.url.safe_download_url function which removes it (it calls `urlsplit` and then `urlunsplit` from stdlib, and `?` is not preserved in this case). There are other cases when URL will be changed: * fragment is removed; * non-ascii characters are escaped. Note that response.url can be also different from request.url and response.request.url. S…	kmike	mohmad-null
2472	2017-01-02 19:11:07	Hi @kmike Thanks for the thoughts; I've not encountered your two cases as yet. I'll have a look at the request_fingerprint method; it looks like it may be useful.	mohmad-null	kmike
2471	2017-01-11 11:01:29	@barraponto , I would not mind having no-conversion by default. But as far as I understand the code, it does [currently convert](https://github.com/scrapy/scrapy/blob/d8672689761f0bb6c0550a841f35534265e87fee/scrapy/pipelines/images.py#L122) [to JPEG](https://github.com/scrapy/scrapy/blob/d8672689761f0bb6c0550a841f35534265e87fee/scrapy/pipelines/images.py#L143) by default, so it would not be backw…	redapple	barraponto
2471	2017-01-13 09:41:30	@redapple my bad, I thought we were **adding** the feature. I can't imagine how to keep backwards compatibility and have no conversion by default...	barraponto	redapple
2469	2017-01-03 11:37:26	Looks good to me. Thanks @eliasdorneles !	redapple	eliasdorneles
2466	2017-01-10 09:22:57	I think the project template needs to be consistent in naming, and the generated settings need to be coherent with the generated classes. Currently, in `settings.py`, there's: - `$project_name.middlewares.${ProjectName}SpiderMiddleware`, which matches the generated `class ${ProjectName}SpiderMiddleware(object)` in `middlewares.py` - `$project_name.middlewares.MyCustomDownloaderMiddleware`, which …	redapple	kmike
2466	2017-01-12 23:22:33	I agree with you @kmike but I think that isn't the case here. I am just changing the `SomePipeline` name that was already in the project without any real purpose. I would say it actually could confuse a beginner.	eLRuLL	kmike
2464	2017-01-09 12:30:53	They worked, and now that I took a closer look the documentation doesn't actually say that the numbers should be integers. I'll change it to allow floats too, thanks for noticing @kmike!	elacuesta	kmike
2464	2017-01-09 12:39:22	@redapple, @kmike The branch is still named `component_order_integer`, would you guys like me to close this PR and open a new one with a more suitable branch name?	elacuesta	kmike
2464	2017-01-09 12:54:14	@elacuesta , that branch name is not an issue, don't worry	redapple	elacuesta
2464	2017-01-31 15:48:01	Still looks good to me. @dangra , @kmike , @vshlapakov, what do you think?	redapple	kmike
2464	2017-02-03 11:56:51	@kmike Updated, I went with `_validate_numeric_values` :-)	elacuesta	kmike
2464	2017-02-05 10:47:08	Looks good, thanks @elacuesta!	vshlapakov	elacuesta
2464	2017-02-06 20:05:12	Hey @elacuesta! Sorry for being so picky. I'm not a native speaker, but for me `_validate_numeric_values` reads as "validate values if they are numeric", i.e. "check only numeric values, but not other values - e.g. ensure that all numeric values are positive", not "check that all values are numeric" :)	kmike	elacuesta
2464	2017-02-07 12:17:41	Hahaha no problem @kmike :-) Sure, the name wasn't really the best, I changed it to `_validate_values`	elacuesta	kmike
2464	2017-02-08 12:01:14	Thank you @elacuesta !	redapple	elacuesta
2461	2017-01-03 15:28:01	@tituskex , are you using Twisted>=16.7 (I see there's a RC1 on PyPI)? It should work if you downgrade Twisted to 16.6, until we find a fix.	redapple	tituskex
2461	2017-01-09 12:45:01	Thanks @glyph. I would say that Scrapy needs to fix it and provide a default timeout value.	redapple	glyph
2457	2017-01-11 18:46:00	@kmike , I updated the docs on Selectors with XPath variables. Do you want to mention ad-hoc namespaces too?	redapple	kmike
2456	2017-01-06 15:40:33	@elacuesta , I believe it also needs tests for non-default (None, 2, etc.) widths.	redapple	elacuesta
2456	2017-01-06 18:34:05	Hey @redapple, thanks for your comments. I added a few tests with distinct width values. Regarding the default, I set it to `4` following @kmike's [comment](https://github.com/scrapy/scrapy/issues/1327#issuecomment-118660643) and my own desire, but I think it would be just fine to leave it optional.	elacuesta	redapple
2456	2017-02-08 17:03:30	Alright, I set `FEED_EXPORT_INDENT_WIDTH=None` to maintain backwards compatibility. Ping @redapple, @kmike: I'm sorry to bother you guys, but do you have any further comments on this? Thanks!	elacuesta	redapple
2456	2017-02-08 17:24:45	Looks good to me @elacuesta	redapple	elacuesta
2453	2016-12-18 16:48:41	Hey @younesherlock, We're using Scrapy issue tracker to track Scrapy bugs and feature requests; you may get better answers at http://stackoverflow.com (use tag 'scrapy') - this is our official support channel. To populate items from multiple pages you have two main options: 1. Pass incomplete data in request.meta. See https://doc.scrapy.org/en/latest/topics/request-response.html#topics-request-re…	kmike	younesherlock
2451	2016-12-15 13:05:32	Hey @IAlwaysBeCoding, I think the first step is to reproduce the issue locally, and figure out what is Scrapy spending time on. Scrapy provides --profile option which you can use with `scrapy crawl` - e.g. `scrapy crawl --profile=myspider.prof myspider`. Then you can run a crawl, stop it gracefully, and check profile results using https://jiffyclub.github.io/snakeviz/.	kmike	IAlwaysBeCoding
2451	2016-12-15 13:29:37	I ran into the same issue a year ago. In my case the most CPU intensive task was the `lxml` extraction logic. Try to use profiler as @kmike said (or like in [this](http://stackoverflow.com/questions/582336/how-can-you-profile-a-python-script#582337) answer). And if possible, share the output result here - it will be really interesting information. Also, it will be great if you can provide OS and …	jacob1237	kmike
2451	2016-12-18 08:41:49	Nevermind, could we close this now. I feel really dumb. After looking at the profiler that @kmike sent me too. I literally saw that retailer was returning me empty responses, and since my `parse_product_page` would never raise any exceptions , it actually was an anti scraping measurement from the retailer site. I just never noticed. Issue solved, I'm going to have to scrape more politely.	IAlwaysBeCoding	kmike
2451	2016-12-19 23:20:00	Thanks for closing it, and sorry for the inconvenience. However, I have to say that I learned a new tool to use in my arsenal of debugging, snakeviz!!! Thanks for the help @kmike I appreciate it a ton, you rock keep up the good work!	IAlwaysBeCoding	kmike
2449	2016-12-19 16:39:35	Hi @guohengkai , indeed there are issues with handling redirections (at least). See https://github.com/scrapy/scrapy/issues/2004 and a patch proposal https://github.com/scrapy/scrapy/pull/2193	redapple	guohengkai
2449	2017-03-16 11:47:22	@guohengkai , my bad, I confused this issue with the redirect handling.	redapple	guohengkai
2444	2016-12-12 11:27:30	@kmike oops, only `.text` is raising AttributeError: https://github.com/scrapy/scrapy/blob/master/scrapy/http/response/__init__.py#L86-L103 -- should I change that for the case people do `hasattr(response, 'css')` as well?	eliasdorneles	kmike
2442	2016-12-13 10:02:16	@mohmad-null , can you help us by providing some test code reproducing the issue (ideally with test server and test spider)? There are at least 2 `"TimeoutError"` used and checked throughout scrapy code base: `twisted.internet.error.TimeoutError` and `twisted.internet.defer.TimeoutError`. Which one are you referring to? > ... other exceptions (DNSLookupError, TCPTimedOutError, ConnectError) which…	redapple	mohmad-null
2441	2016-12-12 09:48:42	Hey @dhermanus, Could you please run `which scrapy` and check the script at this path? I think it is likely it has a previous version of Python hardcoded. It is usually a good idea to use virtualenvs, they make such issues much less common.	kmike	dhermanus
2441	2017-01-03 12:33:26	@dhermanus , did you manage to make it work?	redapple	dhermanus
2440	2017-01-03 12:34:20	Hi @woshichuanqilz , did you manage to get the page you want?	redapple	woshichuanqilz
2440	2017-01-11 10:30:07	@woshichuanqilz if you want to compare, run `curl -A "Scrapy/VERSION (+http://scrapy.org)" http://sanguoshaenglish.blogspot.com/2010/07/liu-bei.html` to see the server response. A browser request sends a different User Agent string, likely sends several other headers and also runs javascript on top of the loaded document...	barraponto	woshichuanqilz
2439	2016-12-12 09:52:32	Hey @woshichuanqilz, Arguments are available as spider attributes, i.e. you can access it as `self.ip`, not as `ip`. We're trying to use scrapy issue tracker to track scrapy bugs; there are better ways to get answers for usage questions - http://stackoverflow.com/ (use 'scrapy' tag) is a preferred support channel.	kmike	woshichuanqilz
2439	2016-12-14 11:30:14	@kmike tnx I want to pass in a variable then use it to concatenate the `full url` and use it as the start_url. My code is like this : and get the error `self is not defined` why is that ?	woshichuanqilz	kmike
2439	2016-12-14 11:39:05	@woshichuanqilz , can you post your question to StackOverflow? Thanks	redapple	woshichuanqilz
2439	2016-12-14 12:16:54	@redapple already post ! http://stackoverflow.com/questions/41142375/how-to-use-the-a-option-to-pass-a-parameter-to-scrapy	woshichuanqilz	redapple
2438	2016-12-11 21:32:21	Hello @yunmanger1 , can you provide an example of succesful request using curl? I tried locally myself and I also got a HTTP 500:	redapple	yunmanger1
2438	2016-12-12 04:25:37	@redapple Interesting that home page is working fine. And rss is responding with 500. Closing this. Sorry for bothering..	yunmanger1	redapple
2437	2016-12-21 14:05:38	@kmike , good idea. Would you mind writing it up? This branch is under "scrapy" org	redapple	kmike
2437	2016-12-21 14:57:06	@kmike , what do you think of	redapple	kmike
2437	2016-12-21 14:58:18	@redapple you've beaten me :) Looks perfect.	kmike	redapple
2436	2016-12-14 09:28:07	@jacob1237 > I'd like to implement a pipeline which compares a checksum of the current item with some old values in cache and drops the items that are not modified. Sorry just wanted to clarify one thing. Why do you need response in pipeline if you say you want to compare items? > Right now I put the cache (old checksums) into the Request.meta field, but there is no way to access it inside the pi…	pawelmhm	jacob1237
2436	2016-12-14 10:37:13	@pawelmhm > Sorry just wanted to clarify one thing. Why do you need response in pipeline if you say you want to compare items? I need only the `meta` field where I store old checksums. Also, hypothetically (not my case, just example) I may want to store some response-specific parameters such as URL, status or some meta fields, together with the Item (because pipelines can be used for item storing…	jacob1237	pawelmhm
2436	2016-12-14 14:28:19	@pawelmhm > hmm why not store them in item too? Keeping whole response body in memory (which may be huge) just to get status code or other parameter seems excessive. This is not a problem because the response body is not destroyed during the pipeline processing (if I understand correctly). The last reference to the response (and its body) MAY be destroyed only after `item_scraped` signal call (ch…	jacob1237	pawelmhm
2435	2016-12-08 21:48:07	> The most common problem with inefficient fetching is a queue filled with a single domain Yeah, it is a very common issue; I'd love to have it solved in Scrapy. @sibiryakov could you please clarify what changes do you think we should make? Scheduler can already get information from self.crawler.engine.downloader - what do you propose? > and polite crawling requirement. Hm, one can send URLs of t…	kmike	sibiryakov
2434	2016-12-12 16:25:39	@kmike > Because of these questions I'd start without pygments; it should make PR easier to merge and less controversial. yeah good idea. I removed pygments. > It'd be also nice to detect cases where colored log doesn't make any sense (e.g. when redirecting scrapy output to a file using either shell redirect 2> or using scrapy option) yes. this is already detected, when you pass `logfile` `config…	pawelmhm	kmike
2434	2017-03-17 15:35:19	@kmike @redapple I removed colorama dependency, it is apparently only needed for windows logging. I followed approach from [this commit](https://github.com/qutebrowser/qutebrowser/commit/c64e5c9bd595ef310825d07bf29e1d3eb7674714) and it works fine. Now only need to: - [ ] test on windows - add some warning on windows saying what to do (probably saying to add colorama) - [ ] add unit tests for test…	pawelmhm	redapple
2434	2017-03-17 15:35:19	@kmike @redapple I removed colorama dependency, it is apparently only needed for windows logging. I followed approach from [this commit](https://github.com/qutebrowser/qutebrowser/commit/c64e5c9bd595ef310825d07bf29e1d3eb7674714) and it works fine. Now only need to: - [ ] test on windows - add some warning on windows saying what to do (probably saying to add colorama) - [ ] add unit tests for test…	pawelmhm	kmike
2433	2017-02-13 16:55:28	@redapple @kmike I recently found this PR and realised that now Scrapy swallows import errors not only for `scrapy version` but for other commands like `scrapy list`. The problem is that we rely on `scrapy list` results as a part of deploy process: earlier if someone forgot to add some necessary dependency - the deploy was failed at once. Now the exception is swallowed and `scrapy list` returns 0…	vshlapakov	redapple
2433	2017-02-21 15:29:44	@redapple Agree. We have a similar setting in [sh-scrapy](https://github.com/scrapinghub/scrapinghub-entrypoint-scrapy/blob/master/sh_scrapy/settings.py#L130) to decide if we should fail on import errors, or just print the error/warning, something like this should here as well. So I'd propose to limit this feature to the commands that really need to load spiders code + use a setting to change its…	vshlapakov	redapple
2431	2016-12-08 09:21:51	hi @fjdu , can you share more details about what is different? maybe the 2 HTML sources? Also, scrapy and python-requests may not use the same User-Agent string. Can you check that?	redapple	fjdu
2431	2016-12-08 13:08:24	@redapple I updated the code to force scrapy and requests to use the same headers (including the User-Agent), and the responses are still different (see the attached zip file for the two html files, and you can use diff or vimdiff to see the differences). You can also run the code to get the two html files.	fjdu	redapple
2431	2016-12-08 15:27:47	@redapple Upgrading to scrapy 1.2.2 solved the problem! Thanks a lot!	fjdu	redapple
2430	2016-12-08 09:35:20	Hi @EgoWumpus , so the issue may be that [all commands instantiate a `CrawlerProcess`](https://github.com/scrapy/scrapy/blob/ff235fa19ad30f34be7ff435497e19d8e97a8970/scrapy/cmdline.py#L141) while some commands do not really need it (like `scrapy version`). This could be improved indeed.	redapple	EgoWumpus
2425	2016-12-03 23:18:34	@rahullsinha Scrapy works with static page for single page read more detail about Splash https://github.com/scrapinghub/splash and Scrapy+Splash https://github.com/scrapy-plugins/scrapy-splash	podolskyi	rahullsinha
2425	2016-12-06 17:58:14	As @podolskyi hints at, Scrapy does not interpret JavaScript statements and therefore will probably not show what your browser renders if the website you are scraping relies on JavaScript a lot (for example single-page apps). There's no immediate plan to have Scrapy interpret JavaScript or render pages like a browser does. [Splash](https://splash.readthedocs.io/) is one solution to render JavaScr…	redapple	podolskyi
2424	2016-12-05 16:28:25	@briehanlombaard , that's strange indeed. Are you using any HTTP proxies in your config? Does it happen all of a sudden?	redapple	briehanlombaard
2424	2016-12-05 21:12:20	@redapple I'm not using any proxies and it's been happening consistently for a while. I'll see if I can reproduce it in an isolated environment.	briehanlombaard	redapple
2420	2016-12-01 13:03:50	Right, it's probably not stated explicitly nor checked, but the examples given in the docs use integers as far as I can see. In which case did you see this bug @vshlapakov ?	redapple	vshlapakov
2420	2016-12-01 15:24:24	@redapple Yeah, that's a not too frequent case to worry about, but I found it in our own internal project (it's linked with this issue on above). It's fixed there already, but someone can do the same mistake.	vshlapakov	redapple
2420	2016-12-21 06:37:58	@elacuesta Makes sense to me, that would be nice, thanks. In my case I encountered with a string with an integer inside as order, so it should be covered by the similar changes. Btw there's no need to strip value before converting to int, but that's nitpicking :)	vshlapakov	elacuesta
2419	2016-12-01 13:12:03	Hi @voith , thanks for the PR. This is a very big change. I have no strong opinion on sorting imports (I admit I'm a bit sloppy myself regarding this), but other maintainers may have other views. At least, maybe the "isort" tox env could be allowed to fail on Travis.	redapple	voith
2419	2016-12-01 17:11:42	Thanks @redapple for your feedback. I have allowed tox env "isort" to fail on travis. I would like to get the opinion of other maintainers if they'd think this PR would be useful for scrapy. ping @kmike @eliasdorneles @dangra	voith	redapple
2419	2016-12-12 05:37:14	I am going by @dangra's comment. Closing this	voith	dangra
2418	2016-11-30 12:49:34	Looks good to me, thanks @ahlinc @redapple @Tarliton !	eliasdorneles	redapple
2418	2016-11-30 12:49:34	Looks good to me, thanks @ahlinc @redapple @Tarliton !	eliasdorneles	ahlinc
2417	2016-11-29 17:27:38	Thanks @pawelmhm !	redapple	pawelmhm
2416	2016-11-29 09:54:58	Hi @MatBl , it looks very website-specific, à priori not much Scrapy can do against it. Are you able to reproduce this behavior with curl for example? (`curl -A 'Mozilla/3.0 (Win95; I)' http://www.example.com/`)	redapple	MatBl
2413	2016-11-30 13:15:13	Hi @duangy , I don't think this has been reported before. Is it systematic? can you provide some sample code reproducing the issue?	redapple	duangy
2413	2017-01-03 12:35:26	Hi @duangy , do you have any updates on this issue?	redapple	duangy
2413	2017-03-01 17:37:01	@rolando it should be fixed by https://github.com/scrapy/scrapy/pull/2590, right?	kmike	rolando
2413	2017-03-01 17:53:54	@kmike yes, this is the case of the broken chunked response.	rolando	kmike
2411	2016-12-06 18:04:11	@redapple what do you think about putting this to 1.3?	kmike	redapple
2411	2016-12-06 18:06:03	@kmike , +1	redapple	kmike
2408	2016-11-23 16:31:42	@liangpu597 hm, it may be something with your Internet connection; `scrapy shell 'https://doc.scrapy.org/en/latest/_static/selectors-sample1.html'` works for me.	kmike	liangpu597
2408	2016-11-23 17:18:31	@liangpu597 , if you're on Windows, try `scrapy shell "https://doc.scrapy.org/en/latest/_static/selectors- sample1.html"` (ie. with double quotes)	redapple	liangpu597
2408	2016-11-24 00:48:41	yeah! i try scrapy shell "https://doc.scrapy.org/en/ latest/_static/selectors- sample1.html" it'ok! thank you! 2016-11-24 1:18 GMT+08:00 Paul Tremberth <notifications@github.com>: > @liangpu597 <https://github.com/liangpu597> , if you're on Windows, try scrapy > shell "https://doc.scrapy.org/en/latest/_static/selectors- sample1.html" > > — > You are receiving this because you were mentioned. > Re…	liangpu597	liangpu597
2407	2016-11-24 09:47:13	@IAlwaysBeCoding , Thanks for reporting. Excuse my ignorance here, but I don't use or am familiar with `ItemLoaders` much, and much less with `SelectJmes`. Can you add details on your investivation about which `arg_to_iter()` call is causing trouble? Is it in `SelectJmes`? or in `ItemLoader` and processors (is it [this line](https://github.com/scrapy/scrapy/blob/129421c7e31b89b9b0f9c5f7d8ae59e47d…	redapple	IAlwaysBeCoding
2403	2016-11-24 10:37:05	Thanks @nyov . I'm ok with waiting for your commits to #1887. A good point on backporting this to 1.0.x, 1.1.x (we haven't branched out 1.2.x yet)	redapple	nyov
2403	2016-12-02 09:49:38	@nyov , with > Okay I'm good with merging this (With the version at 13.1.0) do you mean starting with this?:	redapple	nyov
2403	2016-12-05 16:33:35	@dangra , what do you think of @nyov comment about using `if twisted_version > (13, 1, 0):` ?	redapple	nyov
2403	2016-12-05 16:33:35	@dangra , what do you think of @nyov comment about using `if twisted_version > (13, 1, 0):` ?	redapple	dangra
2403	2016-12-05 17:05:15	@redapple : it makes sense, I bumped the version to 13.1.0	dangra	redapple
2403	2016-12-05 17:25:17	Right @kmike , touching Twisted integration is never simple. Though, I'm for including this in 1.2.2, we have quite some tests around this and if there's backlash, we can revert and be better prepared for 1.3 and upcoming #1887 (btw, @dangra , I don't see any new commit)	redapple	dangra
2403	2016-12-05 17:25:17	Right @kmike , touching Twisted integration is never simple. Though, I'm for including this in 1.2.2, we have quite some tests around this and if there's backlash, we can revert and be better prepared for 1.3 and upcoming #1887 (btw, @dangra , I don't see any new commit)	redapple	kmike
2403	2016-12-05 17:51:03	@kmike , another option is to 1) rename current 1.3 milestone to 1.4, 2) release 1.2.2 without this #2403 (which would be current master branch I believe), and 3) release a 1.3 only with this #2403 fix difference with 1.2.2 right after	redapple	kmike
2403	2016-12-05 21:28:54	@redapple I think if we're releasing 1.3 right away we can incude #1887. +0 from me to release this PR as a part of 1.2.2, but I wanted to start a discussion.	kmike	redapple
2403	2016-12-08 10:08:46	@dangra , with #1887 merged, this is not needed for "master" branch anymore, but we may want to "backport" to 1.2 and 1.1 branches. Is it worth it?	redapple	dangra
2402	2016-11-22 09:53:37	@Lampere1021 , I don't know what you mean	redapple	Lampere1021
2402	2016-11-22 09:56:47	WeChat in China is a communication tool, similar to the mailbox @redapple	Lampere1021	redapple
2402	2016-11-23 03:16:52	@redapple I am so sorry for my rudeness.	theharveyz	redapple
2402	2016-11-30 13:16:24	@Lampere1021 , I'm closing the issue. Feel free to re-open it if you still experience the problem.	redapple	Lampere1021
2401	2016-11-21 15:46:36	hi @sleighsoft , I do not understand the issue. Can you share an example `CrawlSpider` subclass and crawl logs showing the issue?	redapple	sleighsoft
2400	2017-02-16 17:31:24	@elacuesta yeah, it can't handle them because the encoding is unknown. But it shouldn't raise an exception even if a header is not utf-8 - there are byte sequences which can raise UnicodeDecodeError when decoded from utf-8; the whole response shouldn't fail in this case.	kmike	elacuesta
2400	2017-03-01 17:28:21	@kmike It seems to me that `http.cookiejar` works consistently in py2/py3 only with unicode strings, I added some code to decode cookies from the `Cookie` header (which is always `bytes` thanks to the `Headers` implementation) using `utf8` and falling back to `latin1` in case of `UnicodeDecodeError`. With this implementation the `Cookie` header would always end up encoded with `utf8` even if the …	elacuesta	kmike
2399	2016-11-24 10:07:08	@vionemc , it's true that [pause/resume](https://docs.scrapy.org/en/latest/topics/jobs.html#how-to-use-it) is designed for when you close scrapy gracefully (Ctrl+C pressed once, not twice) This will let all ongoing requests finish, persisting things nicely. Calling Ctrl+C twice will not presist all ongoing actions properly. This can probably be improved but will be quite some work. I'd be happy t…	redapple	vionemc
2399	2017-02-23 05:13:38	@redapple , I am interested in this issue, from what I've seen so far, Scrapy handles graceful shut-down by calling "stop" on CrawlerProcess ,and than waiting for the crawlers themselves to stop. I couldn't find how jobs are being persisted - could you please direct me? And also, what would you say is the desired behaviour if Ctrl+C is called twice? Assuming graceful shut down + persistence takes…	foromer4	redapple
2399	2017-02-23 08:31:52	@foromer4 Scrapy has two request queues - in Scheduler and in Downloader. Downloader uses a small in-memory buffer for requests (its size is equal to CONCURRENT_REQUESTS); it is the component which ensures concurrency limits and download timeouts are respected. Scheduler stores all requests; it can store them either in memory or on disk (see https://doc.scrapy.org/en/latest/topics/jobs.html). So …	kmike	foromer4
2399	2017-02-23 09:22:52	@kmike - So, If we support a configuration in which the downloader requests buffer is on disk (instead of in memory) that would ensure persistency , right?	foromer4	kmike
2396	2016-11-16 12:13:00	@pablohoffman no, but I guess we want old links to show the page (and the current caution note)	redapple	pablohoffman
2396	2016-11-22 13:21:47	Thanks @redapple, nice trick!	kmike	redapple
2395	2016-11-15 15:40:22	Thanks @elacuesta ! What do you think of adding a `base_url` parameter or something to `sitemap_urls_from_robots()` and fix it there?	redapple	elacuesta
2395	2016-11-15 16:05:24	@redapple done in [9e7694](https://github.com/scrapy/scrapy/pull/2395/commits/9e7694c039c26a54d5608f0934e59c57dfcd87f5), we could probably squash those two commits before merging.	elacuesta	redapple
2395	2016-11-16 15:27:51	Thanks @elacuesta	redapple	elacuesta
2393	2017-03-06 21:57:29	@kmike , what do you mean by the fix not being complete? Is it because `responsetypes.from_args()` does not follow whatwg? Or because other uses of `from_args()` do not use the body either? The aim here was to fix an issue at http decompression where it determines something else than the default `Response` type if there are hints in the body.	redapple	kmike
2393	2017-03-06 22:04:42	@redapple the patch looks good because it improves response handling in decompression middleware, so I'm fine with merging it after a rebase. The logic middleware uses to detect response type is still different from what browsers do, and Scrapy is inconsistent in mime sniffing it performs. I should have opened another ticket for that, but I found it while reviewing this PR, so I wrote it in a com…	kmike	redapple
2391	2016-12-07 13:21:27	Should we make this behavior optional @redapple ?	sibiryakov	redapple
2391	2016-12-07 14:26:27	@sibiryakov , I would prefer that we make this change not configurable, handing responses with the correct type sooner than later. #2393 is a good companion to this	redapple	sibiryakov
2391	2017-03-07 09:10:03	Other than gzip signature this PR looks good. Signature also looks fine - 2 bytes is what gzip format rfc's say, and what wikipedia shows, but 3 bytes with hardcoded compression method seems to be more robust and recommended in mime sniffing spec. @sibiryakov it seems the only case HTTP decompression should be made optional is when response bodies are not processed at all (no link extraction, no …	kmike	sibiryakov
2391	2017-03-07 11:57:02	Thanks @redapple!	kmike	redapple
2390	2016-11-15 13:22:09	@redapple: maybe I'm overlooking something, but do we need something more complex than just adding or even right before https://github.com/scrapy/scrapy/blob/master/scrapy/spiders/sitemap.py#L36?	elacuesta	redapple
2390	2016-11-15 14:26:03	@elacuesta , it could be that simple, I haven't had a look :) Patch welcome!	redapple	elacuesta
2388	2016-11-15 10:22:39	Very good point @kmike. This patch introduces a regression for some robots.txt in the wild, eg. http://www.quikr.com/robots.txt	redapple	kmike
2388	2016-11-16 16:44:03	@kmike , it looks like http://www.huffpostarabi.com/robots.txt responses depend on User-Agent string. With "scrapy" or my Chrome's value, I can't reproduce `IOError: Not a gzipped file`	redapple	kmike
2388	2016-11-16 18:35:48	@kmike , MIME sniffing looks like an interesting addition for w3lib	redapple	kmike
2386	2016-11-09 18:33:10	@rolando could you please explain why are pyc files a problem?	kmike	rolando
2386	2016-11-09 18:41:19	@kmike IMO, it leaves the build dirty as only templates directory have `pyc` files. But, particularly this was breaking the conda-forge build on windows: https://github.com/conda-forge/staged-recipes/pull/1646#issuecomment-249061645 The conda build scripts cleaned up pyc files, but not in the templates directory. So when attempting to recreate pyc files it failed because templates already had pyc…	rolando	kmike
2386	2016-12-01 19:19:09	@kmike The Manifest.in is only for `sdist` command: https://docs.python.org/2/distutils/sourcedist.html#the-manifest-in-template The `sdist` output already does not include any `pyc` file except those two listed above, which usually don't cause a problem because the installers (or binary packaging tools) compile all `pyc` files for the given platform. This PR only aims to have a clean source dist…	rolando	kmike
2385	2016-11-08 16:42:58	> I'm not sure about the license though. Does GNU GPLv2 apply here? @redapple I think users of this file are free to choose either GPL or PSF license; choosing PSF license is fine. The code looks small enough 👍 How hard would it be to separate robotparser and our scrapy-specific fixes? It may be hard to keep packages in sync. I can imagine creating e.g. backports.robotparser package, which has yo…	kmike	redapple
2385	2016-11-08 17:36:57	@kmike , thanks for the feedback . This parser is not scrapy-specific but `canonicalize_url` works around the root problem of Python 2's `unquote` producing unicode strings with "raw" bytes that it cannot quote back (quoting sort of acts as the normalization/canonicalization) but I think a w3lib-free implementation is doable. I'll work on this.	redapple	kmike
2384	2016-11-08 15:44:46	@yssoe , can you share some code on how you are logging things, and console logs of when it works and when it does not? Without a reproducible scenario, it's difficult to identify the issue.	redapple	yssoe
2384	2016-11-14 08:02:47	@redapple Hi, Thank you for your reply, So to be sure I have in my settings.py: LOG_LEVEL = 'DEBUG' If in my spidername.py I put nothing of logging in, I get the debug output when running scrapy, which is perfect, BUT as soon as I implement my own logging in this way all logging to the console from scrapy disappears. Is there a way I can have 'both' ? Cheers. Things I have added in my spidername.…	yssvic	redapple
2384	2016-11-18 10:52:48	@redapple Can you change the label of insufficient info please? Cheers	yssoe	redapple
2384	2016-11-22 15:47:12	@redapple Thank you for trying this. LOL, what you're getting is exactly what I would like to get, let me dig this a bit deeper, will be back. Cheers	yssoe	redapple
2384	2016-11-23 14:31:58	Hi @redapple, I'm having the same problem. Here's my example: And this is my spider.cfg config file: If I try without to use the spider.cfg file, Scrapy debug works. I tried removing this line: `LOG_CONFIG = logging.config.fileConfig("spider.cfg")` but I need to use the spider.cfg file to configure my logger. Any suggestion? Thanks a lot.	zar777	redapple
2382	2016-11-08 10:43:44	@kmike , I did not manage to write a test on captured logs, but https://github.com/scrapy/scrapy/pull/2382/commits/61efacdd1f6fb55cf1f694e56502a3d8a1d5a325 tests the expected exception, and this test fails without the patch: Python 3 Python 2:	redapple	kmike
2382	2016-11-08 12:32:00	Thanks @redapple, looks good!	kmike	redapple
2379	2017-02-27 11:19:18	The telnet console works for me with Python 3.5; Twisted 17.1+ and Scrapy 1.3.2. @rolele , could you confirm on your end? Thanks.	redapple	rolele
2378	2016-11-06 22:24:29	@IAlwaysBeCoding - Thanks for the correction on `custom_settings` - I can now see that, looking again at the settings page. Looking again at the documentation, I can see that the "project settings" is what actually the name for the settings.py settings. Given that, your information does make sense, though the documentation could benefit from spelling that out explicitly.	mohmad-null	IAlwaysBeCoding
2378	2016-11-07 13:50:40	@mohmad-null , what would you change to https://doc.scrapy.org/en/latest/topics/settings.html#project-settings-module ?	redapple	mohmad-null
2378	2016-11-10 10:55:33	@redapple https://doc.scrapy.org/en/latest/topics/settings.html#populating-the-settings - on that under the "3. Project settings module" bit, I'd probably add a line "get_project_settings can be used to access these settings" - which links to the documentation for get_project_settings https://doc.scrapy.org/en/latest/topics/practices.html (which seems to be the documentation for "get_project_sett…	mohmad-null	redapple
2377	2016-11-02 17:24:08	@kmike , are you thinking of fixing this in `w3lib.url.safe_url_string()` perhaps?	redapple	kmike
2377	2016-11-02 17:43:09	@redapple yep	kmike	redapple
2377	2016-11-04 05:49:19	@xiusir yeah, Scrapy also normalizes URL, but this particular case was missing. It is fixed in https://github.com/scrapy/w3lib/pull/78. We haven't done w3lib release though, so I'm reopening the issue (it was closed automatically when I hit 'merge' button).	kmike	xiusir
2376	2016-11-02 19:27:16	I had the same thoughts as @djunzu. What is your use case @mohmad-null?	kmike	djunzu
2376	2016-11-02 19:27:16	I had the same thoughts as @djunzu. What is your use case @mohmad-null?	kmike	mohmad-null
2376	2016-11-07 16:22:31	@mohmad-null , would you want to share your middleware by any chance?	redapple	mohmad-null
2376	2016-11-10 10:48:56	@redapple ; Sure. I have a global variable BLOCKED_DOMAINS set elsewhere like this: `BLOCKED_DOMAINS = open('\\path\to\file\blocked_domains.txt')).read().splitlines()` Which reads from a file that basically is just a list of URL's: And then the middleware class looks like this: There are probably better (and almost certainly more optimised) ways to do this.	mohmad-null	redapple
2375	2016-11-02 14:47:15	@duangy , thanks for reporting. Unfortunately, Scrapy does not support sending mail with Python 3. This is actually a limitation of Twisted, which has not ported its `twisted.mail` module yet: see https://twistedmatrix.com/trac/ticket/8770 and https://github.com/twisted/twisted/pull/509#issuecomment-242239177	redapple	duangy
2375	2016-11-18 05:34:36	I confirm having the same issue on the latest scrapy on python 3.5. @redapple , so, before twisted will fix that issue, what is the proper way of sending email reports from scrapy on python 3+ installations? Thank you.	MrLokans	redapple
2375	2016-11-18 08:46:20	@MrLokans I think you can use smtplib and email packages from standard library; see https://docs.python.org/3/library/email-examples.html. They are blocking though - it means that all processing will stop while email is waiting to be sent. So make sure sending is fast: run a local daemon (exim, postfix) and use it to send emails, so that when you call "send email" the message is put to a local qu…	kmike	MrLokans
2375	2016-11-18 12:58:41	@kmike Thanks a lot for the reply.	MrLokans	kmike
2375	2017-02-26 22:23:09	@redapple I've gone ahead and merged https://github.com/twisted/twisted/pull/509 . It is not in any released version of Twisted yet. If you are willing to try out Twisted directly from git, can you try it and and let me know how it goes?	rodrigc	redapple
2374	2016-12-16 10:40:47	@arush0311 yes, help is appreciated!	kmike	arush0311
2373	2016-11-02 15:53:56	What do you suggest @redapple? Use a backport of Python 3.x robotparser, switch to reppy, create our own robots.txt parser, tell people to use Python 3, something else?	kmike	redapple
2372	2016-11-08 09:28:44	Hey @korsunowk, thanks for the PR! Right now it covers only boto2 codepath, I think boto3 should also be handled (it is used on Python 3 and can be used with Python 2 too, and is better supported), more details in this comment https://github.com/scrapy/scrapy/pull/2085#issuecomment-248315497	lopuhin	korsunowk
2370	2016-11-30 13:22:39	@chrisfromthelc , I'm not sure what scrapy can do or document. Are you seeing this with other modules that scrapy depends on? (by the way, scrapy depends on `attrs` through `service-identity` it seems) Could it be Rasbian Jessie specific?	redapple	chrisfromthelc
2369	2016-10-29 06:46:41	Thanks @jc0n!	kmike	jc0n
2367	2016-10-28 08:54:48	@hzxie , StackOverflow is the right place for this kind of "help me debug my code" questions.	redapple	hzxie
2367	2016-10-28 11:18:05	@hzxie , well it ran fine for me, same code as you, http://pastebin.com/atp34920 (as I commented on StackOverflow) So it's not reproducible with the code you supplied. There's probably something specific do your setup. You'll need to provide use with a reproducible faulty example showing a bug in scrapy. See https://docs.scrapy.org/en/latest/contributing.html#reporting-bugs Share you console logs…	redapple	hzxie
2366	2016-10-27 15:16:23	Hey @tarjintor, scrapy.Request can be used to post data (see 'method' and 'body' arguments: https://doc.scrapy.org/en/latest/topics/request-response.html#scrapy.http.Request), and FormRequest can be used to pass cookies (check https://doc.scrapy.org/en/latest/topics/request-response.html#scrapy.http.FormRequest). We're using scrapy issue tracker to track scrapy bugs and feature requests; for supp…	kmike	tarjintor
2365	2016-11-08 12:45:05	@IAlwaysBeCoding , > didn't really like it and I believe it only caches Http requests which is kinda useless now a days. what didn't you like about it? I'm not very familiar with VCR myself. What features of VCR are you missing in Scrapy? Note that there's https://pypi.python.org/pypi/stenographer that could help bring them together perhaps.	redapple	IAlwaysBeCoding
2364	2016-10-27 09:18:32	@birla , can you share your actual item definition as python/scrapy code? > the console's debug log displays the resulting JSON structure property, can you share an example of a populated item that is output by spider callback(s)?	redapple	birla
2364	2016-10-27 09:22:45	@redapple Here you go Item definition: Populated item from logs:	birla	redapple
2364	2016-10-28 06:21:54	@redapple Thanks for the guidance and sorry for the clutter of an addition bug	birla	redapple
2364	2016-11-25 23:02:33	@birla have you found a solution for that? I'm stuck on the same issue.	adilsoncarvalho	birla
2364	2016-11-26 10:04:56	My final solution was to define the sub-item as a plain python list. No serializer or anything else. This worked without any errors. IMHO this is a valid solution since the scrapy object representation is only used until the record is persisted in the DB/file. On 26 Nov 2016 6:02 a.m., "Adilson Carvalho" <notifications@github.com> wrote: > @birla <https://github.com/birla> have you found a soluti…	birla	birla
2364	2016-11-26 12:33:37	WOW, kudos @birla. It worked like a charm. I'll put here how I did to make it clear to others that stumble upon this error. Just like you, I had an structured item like this that was generating the `ValueError: dictionary update sequence element` error. Following your tip I just got rid of the serializer, keeping all the loaders and stuff as they are 🎉 It worked like a charm. It seems that the se…	adilsoncarvalho	birla
2363	2016-10-26 18:11:10	Thanks for reporting @Tarliton . What version of scrapy are you using? (There was a fix in latest 1.2.1 about redirection and "Location" header decoding, but I tested with current master and it also fails) So the website is returning something like this in the response headers? that is, it is quoting the ":" of the `http://` scheme? That's odd, but maybe it happens in the wild. Can you share the …	redapple	Tarliton
2363	2016-11-02 16:51:51	@Tarliton , I'm closing this issue as you found a workaround for the server sending invalid referer values.	redapple	Tarliton
2363	2016-11-02 16:53:51	@redapple but browsers support this redirect somehow, right?	kmike	redapple
2363	2016-11-02 16:55:03	@kmike , this needs to be checked.	redapple	kmike
2363	2016-11-02 16:56:01	@Tarliton did redirect worked in a browser on a website you get this broken header from? Could you try it with several different browsers?	kmike	Tarliton
2363	2016-11-02 17:01:35	@kmike The redirect works in Google Chrome, but fails in Firefox.	Tarliton	kmike
2363	2016-11-02 17:06:57	I cannot reproduce the working redirect. For example using `httpbin.org/redirect-to?url=` endpoint: if I try to redirect to `http%3A//scrapytest.org/a%C3%A7%C3%A3o`, I believe this is the correct URL for httpbin: `http://httpbin.org/redirect-to?url=http%253A%2F%2Fscrapytest.org%2Fa%25C3%25A7%25C3%25A3o` ([link](http://httpbin.org/redirect-to?url=http%253A%2F%2Fscrapytest.org%2Fa%25C3%25A7%25C3%25…	redapple	Tarliton
2362	2016-10-26 16:30:22	Thanks for your feedback @mohmad-null ! We're always looking for new contributors. Do you want to help us improve its tracebacks?	redapple	mohmad-null
2362	2016-11-02 13:19:32	@redapple - its taken me several weeks just to get a basic scraper working; I wouldn't have the faintest notion where to begin trying to resolve this.	mohmad-null	redapple
2362	2016-11-04 14:17:08	@mohmad-null , I cannot reproduce this behavior on Linux, with scrapy 1.2 and Python 2.7 or 3.5. If I include statements using `os` without importing it: - either in pipeline `process_item` or - or in spider `__init__`, `start_requests` or callback methods I can always see `NameError: name 'os' is not defined` in my console. Can you tell us in which component or component's method you had this mi…	redapple	mohmad-null
2362	2016-11-04 18:14:52	@redapple out of curiosity, does it print the actual exception (maybe not as the last one) if executed in Python 3?	kmike	redapple
2362	2016-11-07 13:55:43	@kmike , in Python 3; you get a bit more info but not the actual problematic line it seems:	redapple	kmike
2360	2016-10-31 07:48:04	@vionemc, also see https://doc.scrapy.org/en/latest/topics/contracts.html	Digenis	vionemc
2360	2016-11-30 13:24:48	@vionemc , I'm closing this issue. I assume you found @Digenis link useful.	redapple	vionemc
2360	2016-11-30 13:24:48	@vionemc , I'm closing this issue. I assume you found @Digenis link useful.	redapple	Digenis
2359	2016-11-10 10:45:19	@kmike , so you would go for https://github.com/scrapy/scrapy/issues/1877 ?	redapple	kmike
2359	2016-11-13 12:46:22	@redapple Hm, yeah, I think it can be a solution.	kmike	redapple
2357	2016-10-24 07:02:10	Hi @ultragis, Yes, this is an expected design. engine_started signal (as well as all other signals) are issued per-crawler, i.e. per-spider; CrawlerProcess is a relatively small helper to run these crawlers/spiders in parallel. from_crawler method receives Crawler instance, not CrawlerProcess; there is 1-to-1 relationship between Crawler and Spider. Stats are also per-spider, not global CrawlerPr…	kmike	ultragis
2356	2016-11-08 13:48:16	@dingld , passing something like `meta={"bindaddress": ('192.168.0.15', 0)}` works for me in both Python 2 and Python 3. Can you share some code how you are setting the `meta` argument?	redapple	dingld
2355	2016-10-24 13:53:46	Thanks @iserko ! Can you give a shot at updating the logging docs? Also, I wonder if it makes sense to redirect `DEFAULT_LOGGING` to `LOGGING`.	redapple	iserko
2355	2016-10-24 14:18:35	@redapple will write up some docs. Is your concern about renaming `DEFAULT_LOGGING` because we modify it later in `configure_logging` and as such `LOGGING` would be a misnomer? In this case I would agree.	iserko	redapple
2355	2016-10-25 12:20:31	@redapple updated my PR. Logging tests will pass now. I've tried to add a Deprecation Class around DEFAULT_LOGGING in scrapy.utils.log as follows: But logging.config.dictConfig overrides the dictionary 😂 See: https://github.com/python/cpython/blob/master/Lib/logging/config.py#L314 used in: https://github.com/python/cpython/blob/master/Lib/logging/config.py#L367	iserko	redapple
2355	2016-11-15 09:17:10	@redapple any word on this? If there's anything you'd want me to change I will. Have been running this on our system for the past 3 weeks now without a problem.	iserko	redapple
2355	2016-11-15 09:20:29	hi @iserko , looks good to me. I'd like feedback from @dangra , @kmike and @eliasdorneles .	redapple	iserko
2355	2017-01-17 09:13:40	@eliasdorneles sorry for taking so long with a fix ... I've changed the PR to match ... still working on tests	iserko	eliasdorneles
2355	2017-01-17 09:50:18	Tests fixed and passing @eliasdorneles. @redapple you may want to review again as well	iserko	redapple
2355	2017-01-17 09:50:18	Tests fixed and passing @eliasdorneles. @redapple you may want to review again as well	iserko	eliasdorneles
2355	2017-01-17 16:05:37	@kmike so do I, but scrapy already has existing custom logging setup which makes the transition much harder	iserko	kmike
2355	2017-02-20 17:08:48	@kmike @redapple @eliasdorneles any updates here? I'm in favor of doing it the same was as Django where if you specify a `LOGGING` dict in your settings, it uses that ... otherwise it uses the default.	iserko	redapple
2355	2017-02-20 17:08:48	@kmike @redapple @eliasdorneles any updates here? I'm in favor of doing it the same was as Django where if you specify a `LOGGING` dict in your settings, it uses that ... otherwise it uses the default.	iserko	eliasdorneles
2355	2017-02-20 17:08:48	@kmike @redapple @eliasdorneles any updates here? I'm in favor of doing it the same was as Django where if you specify a `LOGGING` dict in your settings, it uses that ... otherwise it uses the default.	iserko	kmike
2353	2016-11-23 10:55:24	hi @MrMenezes , @kmike , I had a go at the testcase: https://github.com/MrMenezes/scrapy/pull/1 how does it look?	redapple	MrMenezes
2353	2016-11-23 10:55:24	hi @MrMenezes , @kmike , I had a go at the testcase: https://github.com/MrMenezes/scrapy/pull/1 how does it look?	redapple	kmike
2353	2017-03-02 16:15:34	@MrMenezes , I took the liberty to submit my proposed changes on top of yours in #2612. Hence I'm closing this PR. Thanks for bootstrapping this!	redapple	MrMenezes
2351	2016-12-19 20:59:11	What you suggest makes sense to me @dangra. In this case, the lack of foundation can be replaced by Scrapinghub as the legal representative. Once Scrapy grows its own foundation (some day, some day :), the rights will be transferred to that.	pablohoffman	dangra
2350	2016-10-23 20:50:50	@mohmad-null [Pipelines page](https://doc.scrapy.org/en/latest/topics/item-pipeline.html) shows how to [activate a pipeline](https://doc.scrapy.org/en/latest/topics/item-pipeline.html#activating-an-item-pipeline-component) and shows how to fully implement 5 pipelines. I don't see how pipelines doc is limited.	djunzu	mohmad-null
2350	2016-10-26 16:33:55	Good poiint @mohmad-null . Documentation improvements Pull Requests are welcome.	redapple	mohmad-null
2350	2016-10-26 17:47:25	@mohmad-null I agree; "how to use it" should come first. (Yet the reader should read everything!) The example projects is a different issue. This issue is about "Pipelines documentation limited". :) (By the way, take a look at #2024 and maybe give some comments there.) I don't go example by example, but let's take the last one: [Duplicates Filter](https://doc.scrapy.org/en/latest/topics/item-pipe…	djunzu	mohmad-null
2350	2016-11-02 13:24:56	@djunzu - for your example of the Duplicates Filter, my thoughts would be: - How do I integrate it with the rest of the spider? - What is "item" and how do I define it? (I get that there's the entire "items" page of the help, but the documentation could really use better integration of the various concepts). - Is "DropItem" a built in exception or something custom created? If the later, what's th…	mohmad-null	djunzu
2344	2016-10-20 20:24:30	Thanks @jaympatel !	redapple	jaympatel
2343	2016-10-24 12:18:19	thanks @nyov . Right, `FTP_DEFAULT_USER` feels more reasonable. With a password of `None` I was wanting to handle your first "Already authed" example. But I'm not familiar with FTP "in the wild", so I trust you in that requiring password is saner.	redapple	nyov
2343	2017-02-20 14:03:40	Looks good @redapple! I opened an issue about ftp_user and ftp_password meta keys; it can be fixed as a prt of this PR while we're on it, but a separate PR is also fine. What do you think about quoting rfc in ftp_password docs? Users may wonder why their default password doesn't work with some of the anonymous FTP servers.	kmike	redapple
2343	2017-02-20 16:16:09	@kmike , I added a note in https://github.com/scrapy/scrapy/pull/2343/commits/f3a7567443d9e52add6224291e98999740d4c33d	redapple	kmike
2343	2017-02-20 17:19:45	Thanks @redapple!	kmike	redapple
2340	2016-10-20 08:41:45	Hi @Sraw , you'll have to give us more information on your setup in order to investigate this. Without the website, nor the spider code, it's virtually impossible to diagnose. What's your system (output of `scrapy version -v`)? What do you mean by "totally blocked"? Are you using any synchronous networking calls? (e.g. python-requests)	redapple	Sraw
2340	2016-10-20 08:54:07	@redapple thanks for reply. All my code shows above. The system info is: The "totally blocked" means the program stopped at this step and no matter how long I wait, nothing happened and I cannot use double `Ctrl+c` to force quit the program. Actually, if I use a small pageLen such as 20, It works well.	Sraw	redapple
2340	2016-10-20 09:33:44	@redapple YES, that's real what confuses me. If there are some problems with the network(surely including proxies), it will shows timeout and go on. Still thanks for answer. I will keep looking for solution on the website you recommend.	Sraw	redapple
2340	2016-10-23 08:39:03	@redapple HI, finally, I have located the problem. if a string extracted from html contains `<style[^>]+</style>` , it will be blocked. But if I use module "re" to remove the part, it works well. I have no idea about it, but I hope it can provide some information for the development group.	Sraw	redapple
2340	2016-10-24 11:14:22	@Sraw , glad you found the root cause. I don't actually understand what issue you found, but please report (probably to [scrapy/parsel](https://github.com/scrapy/parsel)) if it's HTML scraping related	redapple	Sraw
2339	2016-10-19 09:28:21	Thanks @visued !	redapple	visued
2338	2016-10-19 09:36:59	> Files changed: 3,675 Your PR seems incorrect, too many changed files for a documentation issue #1704. What is this PR about @gustavodeandrade ? Are you having trouble with git?	redapple	gustavodeandrade
2337	2016-10-19 10:26:51	Thanks @muriloviana , it's a great addition to the project templates!	redapple	muriloviana
2337	2016-10-19 16:13:48	Thanks again @muriloviana !	redapple	muriloviana
2337	2016-11-15 14:58:51	Oops, sorry for taking long -- thanks @muriloviana !	eliasdorneles	muriloviana
2334	2017-02-08 16:35:44	@ArturGaspar , w3lib 1.17 will be released soon (see https://github.com/scrapy/w3lib/pull/87)	redapple	ArturGaspar
2334	2017-02-08 21:08:35	@ArturGaspar , I relaunched the Travis builds with w3lib 1.17. All green :)	redapple	ArturGaspar
2334	2017-02-24 15:11:30	Looks good to me. @dangra , @kmike , what do you think?	redapple	dangra
2334	2017-02-24 15:11:30	Looks good to me. @dangra , @kmike , what do you think?	redapple	kmike
2334	2017-02-27 18:24:32	@ArturGaspar looks good! Could you please add a test (or modify an existing test) to check other Response attributes: url, headers?	kmike	ArturGaspar
2334	2017-03-02 21:45:00	Looks good, thanks @ArturGaspar!	kmike	ArturGaspar
2333	2016-10-19 15:48:47	Thanks @ArturGaspar ! A long-needed improvement. Have you considered using 3rd party libraries for this? e.g. [cachetools.TTLCache](http://pythonhosted.org/cachetools/#cachetools.TTLCache)	redapple	ArturGaspar
2333	2016-10-19 16:33:43	@redapple the implementation is simple enough, my vote is not to add a dependency for it	kmike	redapple
2333	2016-11-14 11:15:54	@kmike , what do you think of the PR? If we merge it, I believe it means we start working towards a 1.3.x series	redapple	kmike
2331	2016-11-30 10:56:11	@moisesguimaraes , can you update the docs as @kmike commented? Other than that, looks good. Thanks.	redapple	moisesguimaraes
2331	2016-11-30 12:19:45	Hi @redapple , I'll try to do it until Friday. I was competing in an orienteering race last Sunday and I had an accident falling over my left arm. But I'm almost 100% right now ;)	moisesguimaraes	redapple
2331	2016-12-04 18:28:20	Hey @moisesguimaraes, Thanks for the change! I prefer "(str or list or str)" because 1. str is also an iterable; 2. even if any iterable is supported right now it doesn't mean we should expose that; documenting it as a list looks more future-proof.	kmike	moisesguimaraes
2331	2016-12-05 09:20:39	@moisesguimaraes yep, "or" was a typo :)	kmike	moisesguimaraes
2331	2016-12-05 19:33:30	Thanks @moisesguimaraes! There is also a note in docs (scroll above your changes) which should be removed: > As shown in the example above, ``to`` and ``cc`` need to be lists of email addresses, not single addresses, and even for one recipient, i.e. ``to="someone@example.com"`` will not work.	kmike	moisesguimaraes
2331	2016-12-07 15:07:20	LGTM. @kmike ?	redapple	kmike
2331	2016-12-07 15:08:24	Thanks @moisesguimaraes!	kmike	moisesguimaraes
2330	2016-10-18 14:35:32	Thanks @lfmattossch !	redapple	lfmattossch
2328	2016-11-14 14:59:25	@stummjr I think it makes sense to remove "While other meta keys", or re-phrase it to something like "While most other meta keys" because currently it reads like "While all other meta keys".	kmike	stummjr
2328	2016-11-14 16:04:41	@kmike just updated the text there.	stummjr	kmike
2328	2016-11-14 16:24:19	Thanks @stummjr!	kmike	stummjr
2327	2016-10-18 14:39:01	Thanks @bopace ! I nitpicked a little.	redapple	bopace
2327	2016-10-18 16:28:05	Looks good, thanks @bopace !	eliasdorneles	bopace
2326	2016-10-17 08:45:00	hi @cp2587 , you may be facing the missing "Host" header in CONNECT requests This was fixed in scrapy 1.1.1 (https://github.com/scrapy/scrapy/pull/2069) Are you able to test with scrapy >= 1.1.1?	redapple	cp2587
2325	2016-10-14 08:15:22	That's interesting. If `"` is more universal, we'll update the tutorial. Thanks for reporting @LancelotHolmes	redapple	LancelotHolmes
2325	2016-10-14 08:52:43	so what's your suggestion @kmike ?	redapple	kmike
2325	2016-10-14 09:02:34	@redapple it seems quoting rules are different in cmd.exe (http://stackoverflow.com/questions/24173825/what-does-single-quote-do-in-windows-batch-files) - only double quotes are supported. It means that on Linux and OS X the right way is to use single quotes, and on Windows the right way is to use double quotes. My vote is to add a note about Windows and keep single quotes in examples.	kmike	redapple
2325	2016-10-19 14:32:42	@LancelotHolmes it works because there is nothing to escape in these URLs; these URLs work without quotes in linux as well. But in linux the example start to fail as soon as user changes URL to another URL, with GET arguments, because `&` has special meaning in shell. So we used quotes in tutorial to promote good practices. It seems escaping in windows shell is more tricky; there is no equivalent…	kmike	LancelotHolmes
2324	2016-10-13 09:05:57	hi @bhagatsajan0073 , thanks for reporting. can you give us the URL for which you are getting this error? Are you able to test this patch https://github.com/scrapy/scrapy/pull/2314?	redapple	bhagatsajan0073
2324	2016-10-13 13:17:36	@bhagatsajan0073 , there's one 301 response in your stats. What does it correspond to? Are you being redirected to another page or website?	redapple	bhagatsajan0073
2324	2016-10-13 14:17:25	@bhagatsajan0073 , have you tried in a virtualenv? Otherwise I can only suggest using something like tcpdump or wireshark to understand why the handshake fails	redapple	bhagatsajan0073
2324	2016-10-25 14:04:37	@bhagatsajan0073 , did you make progress in the investigation?	redapple	bhagatsajan0073
2323	2016-10-12 18:01:01	Thanks for reporting @starrify Is it the same as https://github.com/scrapy/scrapy/issues/2304 ? Does https://github.com/scrapy/w3lib/pull/75 fix it? Le 12 oct. 2016 7:11 PM, "Pengyu CHEN" notifications@github.com a écrit : > _Affected version:_ > dc1f9ad > https://github.com/scrapy/scrapy/commit/dc1f9ad211669e6a89774c69fed01567960b9a3f > > _Affected Python version:_ > Python 2 only > > _Steps to …	redapple	starrify
2320	2016-10-18 11:14:19	@moisesguimaraes , there's already an open PR for this: https://github.com/scrapy/scrapy/pull/2327	redapple	moisesguimaraes
2320	2016-10-18 11:16:58	ok @redapple, thanks for the clarification =)	moisesguimaraes	redapple
2318	2016-10-11 09:21:49	Hi @Margular , it's an interesting use-case. Though, I don't think `FilesPipeline` should be manipulating URLs at such granularity level. I believe you have 2 options to handle this: - either provide "clean" URLs when adding them to your items' `"file_urls"` (or whichever key you're using) - or override the [`file_path()` method](https://github.com/scrapy/scrapy/blob/master/scrapy/pipelines/files…	redapple	Margular
2318	2016-10-11 11:02:10	I think this feature makes sense; there is a pull request with a different implementation and unit tests: https://github.com/scrapy/scrapy/pull/1548. What do you think @redapple?	kmike	redapple
2318	2016-10-11 12:50:25	Oh thanks, @kmike , I had not realized this was fixing an open issue #1287 (I was thinking it was only related to cleaning URLs from params for the GUID) Makes sense to have it fixed indeed. (Although the extension detection in #1548 still feels hacky for me)	redapple	kmike
2316	2016-11-30 14:54:43	Hello @rolele , sorry for the late feedback. This is an interesting use-case. The [built-in `FeedExporter`](https://github.com/scrapy/scrapy/blob/d8672689761f0bb6c0550a841f35534265e87fee/scrapy/extensions/feedexport.py#L157) (controlled with these `FEED_***` settings) is "merely" an extension [listening to the `item_scraped` signal](https://github.com/scrapy/scrapy/blob/master/scrapy/extensions/f…	redapple	rolele
2316	2016-12-01 04:19:14	thanks @redapple , I am more and more familiar with scrapy and thanks to your help, I see exactly how I can do this. Thanks	rolele	redapple
2315	2016-10-15 08:29:11	@bmgraff what are you using for downloading? As @nyov said, fragment is not passed to remote website as a part of HTTP request. scrapy.Request also escapes ajax crawlable URLs by default (`example.com/!#foo=bar`), so fragment can be removed when Request is instantiated, you can't rely on Request(url) to preserve fragment. In [scrapy-splash](https://github.com/scrapy-plugins/scrapy-splash) there i…	kmike	nyov
2315	2016-10-15 08:29:11	@bmgraff what are you using for downloading? As @nyov said, fragment is not passed to remote website as a part of HTTP request. scrapy.Request also escapes ajax crawlable URLs by default (`example.com/!#foo=bar`), so fragment can be removed when Request is instantiated, you can't rely on Request(url) to preserve fragment. In [scrapy-splash](https://github.com/scrapy-plugins/scrapy-splash) there i…	kmike	bmgraff
2312	2016-10-07 15:09:42	Hi @zeluspudding , Short answer is no, scrapy does not currently (as in 1.2.0) support the FTP download handler in Python 3. Nor does it support Python 3 in general on Windows. In the end, those 2 things need support in Twisted. There was a recent issue about FTP on Python 3 https://github.com/scrapy/scrapy/issues/2277 We do not know if Twisted will support FTP on Python 3 in the short term. Pyth…	redapple	zeluspudding
2311	2016-10-07 08:57:34	Hi @ricoxor , It seems that Scrapy (via Twisted) is not sending a CipherSuite that suits the remote `subscribe.wsj.com` server. It's the server closing the TLS connection with a handshake failure message. `curl -v https://subscribe.wsj.com/printpack/` and `openssl s_client -connect subscribe.wsj.com:443` manage to connect. So Scrapy should be able to connect though, because `openssl s_client` (on…	redapple	ricoxor
2311	2016-10-07 10:37:02	@ricoxor , the patch in https://github.com/scrapy/scrapy/pull/2314 did the trick for me with https://subscribe.wsj.com/printpack/ If you have other domains that fail with TLS errors, I'd be happy to test them.	redapple	ricoxor
2310	2016-10-18 14:40:08	@ricoxor it is hard to tell what's going on because there is no built-in RabbitMQ component in Scrapy. It is likely a bug in your component, or some issue in the way it interacts with Scrapy, but it is hard to debug without more details. I suggest creating a question at http://stackoverflow.com (use 'Scrapy' tag), with more details about your system.	kmike	ricoxor
2309	2016-10-25 14:06:18	@dolohow , does this work for you?	redapple	dolohow
2309	2016-10-29 20:03:35	Nop. `'IMAGES_EXPIRES': 0` means "never cache it" or "always download it". Let's say someone downloads two or more different images from the same link in less than 24 hours... He needs to set `'IMAGES_EXPIRES': 0`. @redapple , your previous 2nd option is out for the given reason. Agree?	djunzu	redapple
2308	2016-10-06 08:15:23	Hi @DharmeshPandav , [`ROBOTSTXT_OBEY` is still `False` by default](https://github.com/scrapy/scrapy/blob/129421c7e31b89b9b0f9c5f7d8ae59e47df36091/scrapy/settings/default_settings.py#L236). See also @kmike 's comment [here](https://github.com/scrapy/scrapy/pull/1867#issuecomment-200922527). The note about it being `True` when using `scrapy startproject` is also [there](https://doc.scrapy.org/en/l…	redapple	DharmeshPandav
2308	2016-10-06 12:41:15	Hi @redapple I missed that comment, makes sens though, In docs for 1.x channel, it says it is false by default with a note that `startproject` command will set `ROBOTSTXT_OBEY` to `True` I am closing this	DharmeshPandav	redapple
2306	2017-02-22 17:42:03	@redapple I think current code structure is fine; policies are not Scrapy extensions	kmike	redapple
2306	2017-03-01 16:57:43	@kmike , I think I have addressed all your comments. (and rebased)	redapple	kmike
2306	2017-03-01 17:31:35	@redapple tests are failing - could you please check it?	kmike	redapple
2306	2017-03-02 15:34:54	@kmike , done. Sorry about that.	redapple	kmike
2306	2017-03-02 23:05:23	Looks great, thanks @redapple!	kmike	redapple
2305	2016-10-10 10:09:32	Hi @dolohow , I'm having trouble understanding the behavior you are describing. Could you show the behavior in a scrapy or Python shell session, with item loader calls and comments on what you expected vs. what you see as outputs?	redapple	dolohow
2305	2016-10-12 10:28:01	@redapple I work around this by creating a custom pipeline for validation. `get_unified_currency_name` is not called on a `scrapy.Field` currency. Is like one input_processor overrides the other one. Maybe this is a desired behaviour, but I was thinking that it could execute both of them: but if you remove the `currency_in = MapCompose(lambda x: x[0])`, `utils.get_unified_currency_name)` will be …	dolohow	redapple
2304	2016-10-05 08:56:05	@ricoxor , thanks. Though I don't think I can run your spider the way you do without the input domains. Maybe you can send me one of the URLs where you got this error (it seems to happen when extracting links from it) As a workaround, you can try adding [`canonicalize=False`](https://docs.scrapy.org/en/latest/topics/link-extractors.html#scrapy.linkextractors.lxmlhtml.LxmlLinkExtractor) as argumen…	redapple	ricoxor
2304	2016-10-05 10:26:07	I've identified the bug in `w3lib.url.canonicalize_url`: it's about calling `canonicalize_url()` with the result of `urlparse()` on a bytes URL (what `LinkExtractor` does), at least when a non-ASCII domain is there: @ricoxor , the workaround with `canonicalize=False` works for me (without a fix on `w3lib.url.canonicalize_url` which I'll submit soon). See Below. Could you be having a different iss…	redapple	ricoxor
2303	2016-10-04 10:32:06	@djunzu , `deny` is in essence an argument of the link extractor, to filter links from pages and only that, not an instruction on the `RedirectMiddleware`. Having the filtering directives "leak" way down to `RedirectMiddleware` feels like a stretch to me. On the other had, having more control over what `RedirectMiddleware` does with redirected requests can be improved quite a bit, I agree (cf. yo…	redapple	djunzu
2302	2016-10-05 12:41:02	@redapple I'm talking about this note: > Previous example (JsonWriterPipeline) doesn't clean up resources properly. > Fixing it is left as an exercise for the reader.	kmike	redapple
2300	2016-10-03 10:34:47	Well spotted @mineo ! Thanks	redapple	mineo
2299	2016-10-05 15:39:39	Totally agree with @stummjr , www.domain.com is a different site that domain.com	eLRuLL	stummjr
2297	2016-10-25 15:02:22	@ilovenwd , I'm not sure I understand. > a response that should be retried should NOT be cached Are you talking about a outgoing request that fails with timeout (or another [exception checked by `RetryMiddleware`](https://github.com/scrapy/scrapy/blob/129421c7e31b89b9b0f9c5f7d8ae59e47df36091/scrapy/downloadermiddlewares/retry.py#L33)) and when retried, the request gets caught by `HttpCacheMiddlew…	redapple	ilovenwd
2297	2016-10-25 15:34:11	@ilovenwd , is this about requests with response [status codes that are retried by default](https://github.com/scrapy/scrapy/blob/129421c7e31b89b9b0f9c5f7d8ae59e47df36091/scrapy/settings/default_settings.py#L233)? In that case, yes, it's true that the default dummy HTTP cache policy caches all HTTP responses by default, because [`HTTPCACHE_IGNORE_HTTP_CODES` is empty](https://github.com/scrapy/sc…	redapple	ilovenwd
2293	2016-09-29 08:27:43	Thanks @eliasdorneles !	redapple	eliasdorneles
2292	2016-09-29 12:11:42	Merging, thanks @stummjr !	eliasdorneles	stummjr
2291	2016-10-04 09:47:39	@sixfingers76 , I'm having a hard time matching the log with your rules, but maybe you can look at the order of the rules. For each link in a page, [only the first rule](https://doc.scrapy.org/en/latest/topics/spiders.html#scrapy.spiders.CrawlSpider.rules) with a link extractor having extracted this link will be used: > If multiple rules match the same link, the first one will be used, according …	redapple	sixfingers76
2291	2016-10-14 09:00:21	@sixfingers76 , I think I found the website you are crawling. And I'm not sure that the `restrict_xpath` you set is correct. For the "balsamo" page, `LinkExtractor(allow=(".*\/\d+.*"), restrict_xpaths=('//*[@id="center_column"]/div[3]')).extract_links(response)` does not pick up any new link while `LinkExtractor(allow=(".*\/\d+.*"), restrict_xpaths=('//*[@id="center_column"]')).extract_links(resp…	redapple	sixfingers76
2291	2016-11-02 16:21:28	@sixfingers76 , I'm closing this issue as I believe it has to do with the XPath in `restrict_xpaths`, not how CrawlSpider rules are processed. Please reopen if you do believe there's a bug in CrawlSpider implementation.	redapple	sixfingers76
2290	2016-11-24 12:45:19	Hey @elacuesta ! Do you have that patch ready? because I worked on this this morning actually. And was about to submit a WIP PR I opted for an "handle statuses" argument and not a "redirect on or off" one.	redapple	elacuesta
2290	2016-11-24 12:49:02	@elacuesta , this is the patch I was referring to https://github.com/scrapy/scrapy/pull/2410	redapple	elacuesta
2290	2016-12-08 16:33:33	@elacuesta , I updated my PR for this one at #2410. If you want to have a look and discuss	redapple	elacuesta
2289	2016-09-27 15:03:58	@eLRuLL , `DEPTH_PRIORITY` is a setting [read by `DepthMiddleware`](https://github.com/scrapy/scrapy/blob/ebef6d7c6dd8922210db8a4a44f48fe27ee0cd16/scrapy/spidermiddlewares/depth.py#L27), not specifically for `CrawlSpider`. In `DepthMiddleware`, `DEPTH_PRIORITY` affects Requests priority [but with a _minus_ sign](https://github.com/scrapy/scrapy/blob/ebef6d7c6dd8922210db8a4a44f48fe27ee0cd16/scrapy…	redapple	eLRuLL
2288	2016-09-27 14:28:31	hi @Leocodefocus , GitHub issues are used to report bugs and discuss new features, not for code review. See http://doc.scrapy.org/en/latest/contributing.html#reporting-bugs I doubt the community will run your spider as-is, especially since you have not provided details on what you expect, no logs, no scrapy stats. And you say _"it finished without error messages"_, so for all we know, your spider…	redapple	Leocodefocus
2287	2016-09-29 12:15:42	Thanks @pawelmhm !	eliasdorneles	pawelmhm
2282	2016-09-23 09:03:26	Thanks @pawelmhm ! A handy example too	redapple	pawelmhm
2278	2016-09-28 19:09:36	Thank you @uberux !	eliasdorneles	uberux
2277	2016-09-22 10:21:53	Hey @mateuszdargacz, ftp download handler is not ported because relevant Twisted module (twisted.protocol.ftp) is not ported to Python 3 yet.	kmike	mateuszdargacz
2277	2016-09-22 10:42:39	@kmike Right, I've seen a lack of `twisted.protocols.ftp`, is there any feedback from their end in this case? or any hack for that, created by community?	mateuszdargacz	kmike
2277	2016-09-22 10:44:38	@mateuszdargacz I don't know, it seems there is no even a ticket in twisted bug tracker for that. I suggest to open an issue at https://twistedmatrix.com/trac/.	kmike	mateuszdargacz
2277	2016-09-22 10:49:19	@kmike no trace of that on their roadmap as well. I'll investigate that and try to get to the source of the issue. Thanks for your time.	mateuszdargacz	kmike
2277	2016-09-22 11:05:01	thanks for heads up @mateuszdargacz!	kmike	mateuszdargacz
2277	2016-10-27 14:58:14	@mateuszdargacz , @kmike , or anyone interested in helping out, I started porting Twisted's FTP module to Python 3. https://github.com/twisted/twisted/compare/trunk...redapple:ftp-py3?expand=1 Kind of a slow effort because there are a lot of tests and some a tricky (for me at least) to unfail.	redapple	mateuszdargacz
2277	2016-10-27 14:58:14	@mateuszdargacz , @kmike , or anyone interested in helping out, I started porting Twisted's FTP module to Python 3. https://github.com/twisted/twisted/compare/trunk...redapple:ftp-py3?expand=1 Kind of a slow effort because there are a lot of tests and some a tricky (for me at least) to unfail.	redapple	kmike
2276	2016-09-22 10:13:18	@zhengbomo no, it can't. It is unlikely we'll support this feature; link extractors need an overhaul. You can use regular Scrapy selectors to do that, something like We're planning to implement another helper for link extraction in [parsel](https://github.com/scrapy/parsel) library, but no timeline yet.	kmike	zhengbomo
2276	2016-09-23 02:25:59	i can get links from response in `parse` method, bug how can i send it to spider and crawl regularly @kmike	zhengbomo	kmike
2276	2016-09-23 10:19:41	Hey @zhengbomo, We're using scrapy issue tracker to track Scrapy issues. Scrapy usage questions are better fit to http://stackoverflow.com/ (use 'Scrapy' tag) - there are more people around.	kmike	zhengbomo
2275	2016-11-10 10:38:34	Had missed that one. Thanks @eliasdorneles !	redapple	eliasdorneles
2273	2016-09-20 17:16:19	@redapple merged, I was waiting for the build, just to be sure. :)	eliasdorneles	redapple
2273	2016-09-20 17:31:59	Thanks @eliasdorneles	redapple	eliasdorneles
2272	2016-10-04 19:01:12	Hey @redapple, I would like to work on this. Can you tell me if checking for `isinstance` of `basestring` a good idea so I can cast the `to` argument into a `list` ?	kirankoduru	redapple
2272	2016-10-04 21:28:18	hi @kirankoduru , thanks for stepping in! keep in mind that `basestring` is not in Python 3. You may want to look at something like [`arg_to_iter`](https://github.com/scrapy/scrapy/blob/b6375d3701b72ca1ce28c32fd90741b0864db05f/scrapy/utils/misc.py#L17) which does tests for single valued arguments in a Python2/Python3 compatible way.	redapple	kirankoduru
2272	2016-10-04 21:30:32	@redapple that's exactly what I was looking for! I will create a PR soon. Thanks :)	kirankoduru	redapple
2272	2016-10-18 13:14:57	Hey @kirankoduru are you still working on this?	lfmattossch	kirankoduru
2272	2016-10-18 13:45:56	hey @lfmattossch I was working last weekend. Some reasons my tests weren't passing. I was under the impression that `tox` was the command to run them. Is there any other way to run them? Also if you want to work on it please go ahead and start.	kirankoduru	lfmattossch
2272	2016-10-18 13:58:12	hi @kirankoduru, I'm with @lfmattossch. I'm already running the unit tests on a fix. Thanks for updating us.	moisesguimaraes	kirankoduru
2272	2016-10-18 13:58:12	hi @kirankoduru, I'm with @lfmattossch. I'm already running the unit tests on a fix. Thanks for updating us.	moisesguimaraes	lfmattossch
2272	2016-10-18 14:01:26	@moisesguimaraes @lfmattossch great guys. Has the fix been pushed yet? I wonder how it was merged without passing tests.	kirankoduru	moisesguimaraes
2272	2016-10-18 14:01:26	@moisesguimaraes @lfmattossch great guys. Has the fix been pushed yet? I wonder how it was merged without passing tests.	kirankoduru	lfmattossch
2271	2016-09-20 15:45:53	@kmike , why not. Can we log the issue as feature request and implement it after 1.2 though?	redapple	kmike
2271	2016-09-20 15:47:36	@redapple yep, makes sense	kmike	redapple
2270	2016-12-09 09:42:30	@kmike , I think so yes	redapple	kmike
2268	2016-11-23 11:18:47	Thanks @ahlinc . Sorry for the late feedback. Looks suspiciously harmless "à-priori" but as this touches the heart of the orchestration, I would ask @curita if she can comment, being the one who last touched (and refactored) this part. @jdemaeyer may also want to check how this affects the Add-Ons project (if it does). @curita , @jdemaeyer , would you have time to check this? Thanks	redapple	ahlinc
2263	2017-01-23 10:47:03	@kriti21 , sure! Thanks for jumping in	redapple	kriti21
2261	2016-09-18 18:17:28	Hey @LokiSharp, Scrapy 1.2 (not released yet) will have this feature: see https://github.com/scrapy/scrapy/pull/2034; it'll be possible to turn `\ufffd`escaping off using [FEED_EXPORT_ENCODING](http://doc.scrapy.org/en/master/topics/feed-exports.html#std:setting-FEED_EXPORT_ENCODING) option.	kmike	LokiSharp
2260	2016-09-17 12:19:30	Thanks @waynelovely !	redapple	waynelovely
2258	2016-09-19 08:40:42	Thanks @redapple!	kmike	redapple
2253	2017-02-01 12:53:39	@dolohow , I believe it's not the only way to do that, but it's probably the most straightforward.	redapple	dolohow
2253	2017-02-04 22:36:55	@redapple I have the same thoughts as @dolohow , but I would love some enlightenment on how to do it in another way! If you know how to do it, please let me learn!	djunzu	redapple
2253	2017-02-04 22:36:55	@redapple I have the same thoughts as @dolohow , but I would love some enlightenment on how to do it in another way! If you know how to do it, please let me learn!	djunzu	dolohow
2252	2016-09-19 22:29:09	@eliasdorneles I did an attempt to complete the section on data extraction. Would you mind having a look?	stummjr	eliasdorneles
2252	2016-09-20 16:20:24	I think this is ready for review, I've updated the description with the main changes and some explanation of what @stummjr and I had in mind while writing. :) For better reviewing, comment in this PR and read the text here: https://github.com/eliasdorneles/scrapy/blob/tutorial-upgrades/docs/intro/tutorial.rst	eliasdorneles	stummjr
2252	2016-09-20 18:05:00	@redapple @stummjr I've address your comments, plus some other minor things. What do you think?	eliasdorneles	stummjr
2252	2016-09-20 18:11:21	@eliasdorneles LGTM 👍	stummjr	eliasdorneles
2252	2016-09-21 22:40:04	Besides a few minor remaining comments the PR looks good, great work @eliasdorneles and @stummjr!	kmike	eliasdorneles
2252	2016-09-21 22:40:04	Besides a few minor remaining comments the PR looks good, great work @eliasdorneles and @stummjr!	kmike	stummjr
2252	2016-09-22 14:08:06	Thanks for reviewing @kmike, I've addressed your comments and made other small changes in the latest commit. @redapple @kmike Does this look good to merge?	eliasdorneles	kmike
2252	2016-09-22 15:04:56	@eliasdorneles @stummjr , I believe the tutorial now is also compatible with 1.1 branch, correct? Worth a backport maybe?	redapple	eliasdorneles
2252	2016-09-22 15:04:56	@eliasdorneles @stummjr , I believe the tutorial now is also compatible with 1.1 branch, correct? Worth a backport maybe?	redapple	stummjr
2252	2016-09-22 17:07:20	@eliasdorneles , could you check https://github.com/scrapy/scrapy/pull/2281 ? I basically overwrote tutorial.rst with the content of this PR	redapple	eliasdorneles
2246	2016-09-20 13:10:13	@maksimbormot , is this the same as the last commit for https://github.com/scrapy/scrapy/pull/2085 ? (https://github.com/scrapy/scrapy/pull/2085/commits/a717e4425fdc76aa4d71ed19748f546264f28f94) I believe you can close this one and review can continue there	redapple	maksimbormot
2246	2016-09-20 14:11:24	@redapple probably you meant #2085? I think that the general approach outlined there is good, it's nice to have SSL on by default and be able to turn it off.	lopuhin	redapple
2246	2016-09-20 14:16:06	@lopuhin , yes, I meant #2085. I'm mixing PR numbers these days, I dunno why.	redapple	lopuhin
2243	2016-09-15 11:47:40	@redapple That fixes the problem. Thanks!	briehanlombaard	redapple
2243	2016-09-15 11:50:35	Thank you for checking @briehanlombaard (and reporting before that!)	redapple	briehanlombaard
2241	2016-09-15 09:30:29	@pawelmhm , I also think it makes sense to have `OffsiteMiddleware` (or it's functionality) as a downloader middleware, if only to handle offsite-redirects (#15, #184) [@pablohoffman 's comment there](https://github.com/scrapy/scrapy/issues/15#issuecomment-2048222) recommends to not change `OffsiteMiddleware` (_"avoid modifying the behavior of a well established and known middleware such as the o…	redapple	pawelmhm
2241	2016-09-15 12:07:26	> Such a change on OffsiteMiddleware would be backwards incompatible if we provide it as downloader mdw, as those who patched it may have 2 competing mdw or a broken one (e.g. #1640) -- to be checked. Yeah I do agree this is backward incompatible. Aside from things noted by @redapple it is also worth considering that users code may depend on current behavior of offsite middleware, e.g. user sched…	pawelmhm	redapple
2241	2016-10-03 20:18:55	@pawelmhm > e.g. spider makes requests to example.com and also example_api.com, developer forgot to add example_api.com to allowed_domains, but since he scheduled on spider_idle it never mattered, after update suddenly only example.com urls will work and example_api.com will be filtered. I must say that this particular example sounds to me like "relying on a 'bug' to work".	djunzu	pawelmhm
2238	2016-09-14 10:50:16	@Ibrahim2311 , what version of scrapy are you using? (paste the output of `scrapy version -v`)	redapple	Ibrahim2311
2238	2016-09-14 11:05:43	@redapple C:\Users\Ibrahim>scrapy version -v Scrapy : 1.1.0 lxml : 3.6.0.0 libxml2 : 2.9.3 Twisted : 16.4.0 Python : 3.5.2 |Anaconda 4.1.1 (64-bit)| (default, Jul 5 2016, 11:41:13) [MSC v.1900 64 bit (AMD64)] pyOpenSSL : 16.0.0 (OpenSSL 1.0.2h 3 May 2016) Platform : Windows-10-10.0.10586-SP0	Ibrahim2311	redapple
2238	2016-09-14 11:17:18	@Ibrahim2311 , I'm sorry but I cannot help you with Conda installs, I not a Conda user myself.	redapple	Ibrahim2311
2236	2016-09-15 10:06:02	Many thanks @stummjr and @eliasdorneles !	redapple	stummjr
2233	2016-09-13 16:49:41	@djunzu we are going to use http://quotes.toscrape.com for the tutorial and its source code is available at: https://github.com/scrapinghub/spidyquotes	stummjr	djunzu
2232	2016-09-13 13:52:50	oh @kmike , I missed that one.	redapple	kmike
2229	2016-09-22 14:15:26	It fixes it for me too, thanks @ahlinc, merging! Could you please open another PR for those other changes, preferably describing a way to reproduce the problem it solves?	eliasdorneles	ahlinc
2229	2016-11-29 14:54:03	@ahlinc , this change may have re-triggered #396 Would you mind having a look there? thanks.	redapple	ahlinc
2229	2016-11-30 08:00:50	@redapple yes, I've tested it and confirm that the #396 bug is re-triggered by this change and the cause of the issue was that IPython Shell is a singleton. Fixed in #2418.	ahlinc	redapple
2226	2016-09-09 12:40:56	@kmike I was thinking mostly about current scrapy versions: say we fix a bug in canonicalize_url in w3lib - at the moment we will not get the fix without fixing it in scrapy too, because a function from scrapy will be used. Now that I wrote that, I realized that even after this change those who still use old w3lib will not get the fix. Do you think we'll want to update it in scrapy as well anyway?	lopuhin	kmike
2225	2016-09-12 11:40:30	Thanks @Tethik ! Can I suggest that we add tests for the different cases? My take on this: https://github.com/Tethik/scrapy/pull/1 (room for factorization)	redapple	Tethik
2225	2016-09-12 12:57:31	@redapple Sounds good, I'll take a look at the your pull with the tests when I next get the time.	Tethik	redapple
2225	2016-09-19 08:23:05	@kmike , do you (still) agree with the change?	redapple	kmike
2225	2016-09-19 08:39:03	@redapple yep! @Tethik hm, I'm not sure coverage problem is caused by generated code (but maybe it is); it looks like our testing suite has problems with subprocesses again.	kmike	Tethik
2225	2016-09-19 08:39:03	@redapple yep! @Tethik hm, I'm not sure coverage problem is caused by generated code (but maybe it is); it looks like our testing suite has problems with subprocesses again.	kmike	redapple
2225	2016-09-19 08:39:31	Thanks @Tethik!	kmike	Tethik
2223	2016-09-09 17:14:56	Hey @caizixian, Check http://doc.scrapy.org/en/latest/topics/architecture.html: spider middleware methods are called when a request is scheduled, but downloader middleware methods are called when requests are put to/from downloader. They still may spend some time in downloader queue without being fetched though. There is also `download_latency` request.meta key which contains time between downloa…	kmike	caizixian
2223	2016-09-10 13:46:08	@caizixian yes; if you return a new request in a downloader middleware request goes back to the scheduler. From docs: > If it returns a Request object, Scrapy will stop calling process_request methods and reschedule the returned request.	kmike	caizixian
2220	2016-09-07 08:15:18	Thanks @kmike !	redapple	kmike
2215	2016-09-01 14:00:19	@redapple the build has the same number of failures as my local build. The only issue is that it took 18 minutes, compared to 8 minutes for the second longest build. We could set fast-finishing https://docs.travis-ci.com/user/customizing-the-build#Fast-Finishing but it's only temporary, until we make that build required to pass.	lopuhin	redapple
2215	2016-11-24 16:36:07	No idea @kmike . Probably not. I don't think we'll know unless we give it a try	redapple	kmike
2215	2017-02-01 14:52:58	Thanks for the input @lopuhin . I rebased the PR, and configured tox to not run code coverage for pypy. It's now taking just under 11 minutes: https://travis-ci.org/scrapy/scrapy/builds/197310281	redapple	lopuhin
2215	2017-02-01 16:23:47	@redapple oh, this is great, so it's even not the slowest build now! Thanks for fixing that! 👍	lopuhin	redapple
2215	2017-02-02 21:39:52	Thanks @redapple and @lopuhin! Let's enable these tests :)	kmike	redapple
2215	2017-02-02 21:39:52	Thanks @redapple and @lopuhin! Let's enable these tests :)	kmike	lopuhin
2213	2016-09-01 10:32:50	@lopuhin , what do you think of adding PyPy build to Travis and adding it to allowed failures?	redapple	lopuhin
2213	2016-09-01 13:15:30	@redapple it's possible to do it now, but I'd rather do it after merge of #2030, unless we want to fix pypy issues in it before the merge. I think turning it on after #2030 is less work overall, because although that PR brings some failing tests, it still reduces overall number of pypy failures, including many crawler and spider tests.	lopuhin	redapple
2213	2016-09-01 13:17:36	@redapple I think I misunderstood you - "adding it to allowed failures" means we'll know the status of pypy tests, but the build will not fail if there are pypy failures? If that is correct then yes, I'm +1!	lopuhin	redapple
2213	2016-09-01 13:19:11	@lopuhin , correct, this will allow running the tests, monitor progress with PyPy, while still having the greenlight from Travis (assuming other Py2.7..Py3.5 tests pass)	redapple	lopuhin
2213	2016-09-05 11:29:51	@lopuhin , what's the input for the non-ASCII domain test?	redapple	lopuhin
2213	2016-09-09 12:50:30	@redapple sorry for the delay: it turns out it's not limited to just PyPy, CPython 2.7 also has this issue: And it looks that #1949 covers that, thanks for the pointer!	lopuhin	redapple
2212	2016-09-19 18:17:56	@redapple sorry for delay.	dangra	redapple
2212	2016-09-20 08:53:30	@dangra , where do you see this mention? release notes? installation guide?	redapple	dangra
2212	2016-09-21 13:42:45	Release notes for sure. It has to be clear in installation guide what distribution versions it is supported out of the box and what "may work". On Tue, Sep 20, 2016 at 5:53 AM Paul Tremberth notifications@github.com wrote: > @dangra https://github.com/dangra , where do you see this mention? > release notes? installation guide? > > — > You are receiving this because you were mentioned. > Reply to …	dangra	dangra
2209	2016-08-30 08:06:48	@Rimander , this is not [a scrapy issue in the proper sense](http://doc.scrapy.org/en/latest/contributing.html#reporting-bugs), more of a "how-to" question. Can I ask you to use [scrapy-users mailing list](https://groups.google.com/d/forum/scrapy-users) or [StackOverflow](https://stackoverflow.com/questions/tagged/scrapy) instead? A recent (and good) answer on StackOverflow: http://stackoverflow.…	redapple	Rimander
2208	2016-08-30 08:07:27	@Pat-Lemonde , what is this about? Do you have more info for us?	redapple	Pat-Lemonde
2208	2016-09-01 09:55:07	@Pat-Lemonde , I'm closing this for now until you provide more info.	redapple	Pat-Lemonde
2204	2016-08-29 10:08:19	Hi @Shakyamuni177te , so `cryptography` fails to install. please check python [cryptography installation page](https://cryptography.io/en/latest/installation/#building-cryptography-on-linux): > For Fedora and RHEL-derivatives, the following command will ensure that the required dependencies are installed: > `$ sudo yum install gcc libffi-devel python-devel openssl-devel`	redapple	Shakyamuni177te
2203	2016-08-29 14:54:12	@shahidkarimi , it fails at `lxml.html` import? can you try in a regular Python shell `import lxml.html`, i.e. without any scrapy related things? How did you install `scrapy`?	redapple	shahidkarimi
2203	2016-08-30 05:22:57	I install scrapy using pip command. When I import lxml.html in python shell, it works. @redapple	shahidkarimi	redapple
2203	2016-08-30 08:16:56	@shahidkarimi , it's not explanation for the issue, but I'd recommend that you try using a virtualenv and install scrapy in it.	redapple	shahidkarimi
2203	2016-09-15 10:26:00	@shahidkarimi are you still having the issue?	redapple	shahidkarimi
2202	2016-08-31 11:53:13	@redapple a good idea, +1	kmike	redapple
2202	2016-09-19 10:31:04	@kmike , I opened https://github.com/scrapy/scrapy/issues/2262 to track the improvement discussed above.	redapple	kmike
2200	2016-08-29 14:55:39	@shahidkarimi , I think it's a typo error: somewhere you put `pipelies` instead of `pipelines` (missing "n")	redapple	shahidkarimi
2200	2016-09-01 09:58:30	@shahidkarimi , I'm closing this issue as I believe it is/was a typo error. Feel free to re-open if you disagree.	redapple	shahidkarimi
2199	2016-08-25 08:21:06	Hey @Canidy, What scrapy version are you using?	kmike	Canidy
2199	2016-08-25 08:56:59	@kmike version 1.1.1 today i get the same in version 1.1.2	Canidy	kmike
2199	2016-08-29 16:07:39	@Canidy , could you perhaps share the URL that is being retried if you're able to pinpoint the ones that cannot be logged? (you can send me private email if you don't want to disclose it)	redapple	Canidy
2199	2016-08-30 07:35:12	@redapple the urls have no record while errors occur, so i just comment the lines to ignore the retry logging , now it feel better.	Canidy	redapple
2198	2016-08-25 09:22:20	@briehanlombaard , did you mean _"but not for 1.1.0"_ ?	redapple	briehanlombaard
2198	2016-08-25 09:27:31	@redapple I actually didn't try that version until now, but it does seem to work as well. So the problem must be somewhere between 1.1.0 and 1.1.1	briehanlombaard	redapple
2198	2016-08-26 10:06:13	@briehanlombaard , thank you for continuing the investigation. I can confirm that thumbnails are not generated with your example starting from scrapy 1.1.1 (worked on 1.1.0) I'll also have a look in more details.	redapple	briehanlombaard
2198	2016-08-26 11:40:08	@briehanlombaard , so the trouble is indeed with that commit you linked. Current implementation is looking for `ARTICLEIMAGESPIPELINE_IMAGES_THUMBS` without looking for `IMAGES_THUMBS`, contrary to what is done for `IMAGES_STORE`, and contrary to what the docs currently say. @pawelmhm , it looks like we still have a backward incompatibility issue with https://github.com/scrapy/scrapy/pull/1891 an…	redapple	briehanlombaard
2198	2016-09-09 22:08:44	@redapple , I am not sure it is a bug. It was coded to work just like that. See [this test](https://github.com/scrapy/scrapy/blob/master/tests/test_pipeline_images.py#L324). I don't remember details, but if I am not wrong it was coded in this way to accommodate class attributes in custom ImagesPipelines. I think that in order to do this given example work it would be necessary some backward incom…	djunzu	redapple
2198	2016-09-09 22:08:44	@redapple , I am not sure it is a bug. It was coded to work just like that. See [this test](https://github.com/scrapy/scrapy/blob/master/tests/test_pipeline_images.py#L324). I don't remember details, but if I am not wrong it was coded in this way to accommodate class attributes in custom ImagesPipelines. I think that in order to do this given example work it would be necessary some backward incom…	djunzu	briehanlombaard
2197	2016-08-24 16:54:44	Nice catch, thanks @thomdixon!	kmike	thomdixon
2193	2016-09-01 14:38:50	@BjBlazkowicz interesting, how did you test it? I've tested this myself on a pretty huge spider and all redirects (from http to https) worked fine.	Granitosaurus	BjBlazkowicz
2193	2016-11-04 20:27:52	@ZeeD26, They use, the following to get the Settings key in media.py: What this means is that you need to prepend your overriding class name to the key to actually use it in your settings. So if you have mydownloader(FilesPipeline). Then you'll need to set MYDOWNLOADER_MEDIA_ALLOW_REDIRECTS = True in your settings.py file. I'm VERY new to scrapy internals so I don't know what the true use of this…	RabidCicada	ZeeD26
2193	2016-11-08 08:02:25	@RabidCicada Thank you very much! Works like a charm now. I would also like to see this merged, as it is also essential for me.	ZeeD26	RabidCicada
2192	2016-08-23 14:40:10	@pawelmhm , I like the idea of that option. it could go into scrapy-plugins, but it could be a nice-to-have, default-off built-in middleware	redapple	pawelmhm
2190	2016-08-31 09:51:18	@stummjr , let's make it another PR for bot name.	redapple	stummjr
2187	2016-08-19 14:24:22	@kmike , as long as we keep `MEMUSAGE_LIMIT_MB` default to 0, I like the idea. I'm sensing this is related to https://github.com/scrapy/scrapy/issues/2173 , or? By the way, `MEMUSAGE_REPORT` [doesn't seem to do anything](https://github.com/scrapy/scrapy/blob/ebef6d7c6dd8922210db8a4a44f48fe27ee0cd16/scrapy/extensions/memusage.py#L38). As a side note, we need to do a better job at reporting memory …	redapple	kmike
2187	2016-09-19 09:29:30	@redapple yep, it is related to #2173 - it helps with ad-hoc monitoring of the crawls by looking at the logs while the spider is still crawling.	kmike	redapple
2185	2016-08-19 09:42:25	@josephdarkins , you may find better support on the [lxml mailing list](https://mailman-mail5.webfaction.com/listinfo/lxml). [Their installation page](http://lxml.de/installation.html#installation) has a section on installing lxml on MacOS: > On MacOS-X, use the following to build the source distribution, and make sure you have a working Internet connection, as this will download libxml2 and libx…	redapple	josephdarkins
2182	2016-08-16 06:17:21	Hey @candlejack297, What the API could look like? Could you provide an example? Can you make these requests e.g. in start_requests, parse the response and send scrapy Requests from there? A problem with third-party libraries which make HTTP requests is that usually they do that using urllib or requests; it means these requests block the event loop. You can use these libraries with Scrapy, but req…	kmike	candlejack297
2181	2016-08-16 03:22:35	@candlejack297 You're right. However scrapy automatically load the spider code in the `spiders` directory. I thought scrapy should have handled this situation.	samson-wang	candlejack297
2180	2016-09-19 08:48:28	Thanks @andrewpost! We've rewritten the tutorial to use http://toscrape.com instead of dmoz (https://github.com/scrapy/scrapy/pull/2236). Sorry that it took so long!	kmike	andrewpost
2178	2016-08-16 15:23:41	@soulhunter1987 , I'm closing this one. I hope the explanation above makes sense.	redapple	soulhunter1987
2177	2016-08-12 12:10:43	hi @lhuaizhong , it's not so much that it doesn't work anymore in scrapy 1.1, but more of a consequence of a bug fix: https://github.com/scrapy/scrapy/pull/1447 (in 1.1) fixes the handling of `handle_httpstatus_all==True` in `RedirectMiddleware`. [`handle_httpstatus_all` is set to `True` for `fetch('http://www.someurl.com')`](https://github.com/scrapy/scrapy/blob/master/scrapy/shell.py#L108) and …	redapple	lhuaizhong
2177	2016-08-13 02:05:51	Hi @redapple , Yes I understand this case right now, so we can get more control in scrapy shell, redirections still works in scraping. Thanks a lot for your help.	lhuaizhong	redapple
2177	2016-09-28 12:31:06	Hm, since most expectations for Scrapy are based on what a browser would do, I would think that _NOT_ following a redirect should be the exceptional behavior here (when you'd have to create a custom Request object). I agree with @kmike that it makes sense to handle redirections in scrapy shell by default.	eliasdorneles	kmike
2177	2016-09-28 13:32:30	I also agree that it makes sense to handle redirections in the general and simple case of `fetch(url)`. It's technically a new feature (as there is explicit -- legacy -- code to handle all HTTP status codes) and backward incompatible though. @eliasdorneles , do you mind opening an issue for this new `fetch(url)` behavior?	redapple	eliasdorneles
2176	2016-08-16 14:33:11	@kgrvamsi , the recommended way to run scrapy spiders from a script is indeed [what @podolskyi linked](https://github.com/scrapy/scrapy/issues/2176#issuecomment-239700707) above. If that doesn't work, can you share your file hierarchy, `scrapy.cfg`, `settings.py`?	redapple	kgrvamsi
2176	2016-08-16 14:33:11	@kgrvamsi , the recommended way to run scrapy spiders from a script is indeed [what @podolskyi linked](https://github.com/scrapy/scrapy/issues/2176#issuecomment-239700707) above. If that doesn't work, can you share your file hierarchy, `scrapy.cfg`, `settings.py`?	redapple	podolskyi
2176	2016-08-16 16:18:57	@podolskyi Thanks for that info and i have tried using the Crawler,CrawlerProcess,CrawlerRunner methods to run the Spiders but i end up with the ReactorNotStartable Error all the time which i'm really confused on how to handle the reactor when the Spider runs on repeated basis like Assume i have the following @redapple Thanks for your reply and here are the files info scrapy.cfg settings.py --- N…	kgrvamsi	redapple
2176	2016-08-16 16:18:57	@podolskyi Thanks for that info and i have tried using the Crawler,CrawlerProcess,CrawlerRunner methods to run the Spiders but i end up with the ReactorNotStartable Error all the time which i'm really confused on how to handle the reactor when the Spider runs on repeated basis like Assume i have the following @redapple Thanks for your reply and here are the files info scrapy.cfg settings.py --- N…	kgrvamsi	podolskyi
2176	2016-08-16 16:43:42	@kgrvamsi look at the simple example https://github.com/podolskyi/scrapy_example maybe you see some error in scraping, because I delete part of code, but it's structure from real projects.	podolskyi	kgrvamsi
2176	2016-08-17 05:20:42	@podolskyi i checked the above repo crawling.py on how it was implemented and i tried the same with the code i have and it works fine running for the first time and then the second time it returns the following error.	kgrvamsi	podolskyi
2176	2016-08-17 19:48:49	@podolskyi @redapple Thanks for your prompt responses and i regret the decision of running scrapy in a microservice model with Nameko framework and now needs to check how i can make my own microservice implementation with the thin Frameworks like Flask.	kgrvamsi	redapple
2176	2016-08-17 19:48:49	@podolskyi @redapple Thanks for your prompt responses and i regret the decision of running scrapy in a microservice model with Nameko framework and now needs to check how i can make my own microservice implementation with the thin Frameworks like Flask.	kgrvamsi	podolskyi
2176	2016-08-17 20:03:00	@kgrvamsi if you're going to built it with Flask you may find answers at http://stackoverflow.com/questions/36384286/how-to-integrate-flask-scrapy and http://stackoverflow.com/questions/32724537/building-a-restful-flask-api-for-scrapy/32784312 useful.	kmike	kgrvamsi
2176	2016-08-17 20:26:36	@kmike Thanks for the Info and does the code out there in those url works with the Scrapy 1.0.5 version or they are any version specific code out there?	kgrvamsi	kmike
2176	2016-08-18 06:05:15	@kgrvamsi it should work in Scrapy 1.0+, including Scrapy 1.0.5. Note that Scrapy 1.0.x is no longer supported by us; upgrading to 1.1.x is a good idea :)	kmike	kgrvamsi
2175	2016-08-12 04:33:55	Hey @ArturGaspar! What do you think about moving `data:` URIs parsing to w3lib and making it independent of scrapy Response / Request?	kmike	ArturGaspar
2175	2016-08-12 05:26:57	Agreed, that makes more sense, @kmike.	ArturGaspar	kmike
2168	2016-08-09 06:17:24	@ashkulz: it is good to have a readable commits history, thanks for taking time to do the rebase! Currently we are not too strict on rebase vs extra commits - sometimes we ask for a rebase when a commit history gets messy, but not always. Probably that's why it is not in contributing.rst - we haven't agreed on a policy, it is just a common sense now.	kmike	ashkulz
2168	2016-08-16 12:10:42	@kmike: sorry for the delay. Is there a necessity to keep `_safe_chars` and `_unquotepath`, as those are supposed to be internal interfaces for which [backwards compatibility may not apply](https://www.python.org/dev/peps/pep-0008/#public-and-internal-interfaces)?	ashkulz	kmike
2168	2016-08-16 12:40:43	@ashkulz , we sometimes break this guideline to be on the safe side with what users import. We may have to live with this for some time. Another thing to do (in another PR) could be to add a warning in the release notes that a later version may not expose `_safe_chars` and `_unquotepath`.	redapple	ashkulz
2168	2016-08-16 13:38:49	@redapple: any other feedback? I've already pushed a rebased commit which includes this change, unless you want me to include an entry in `docs/news.rst` in this PR itself.	ashkulz	redapple
2168	2016-08-16 14:57:50	@ashkulz , no other feedback. Looks good to me! Thanks again.	redapple	ashkulz
2168	2016-08-16 14:59:52	Thanks @ashkulz!	kmike	ashkulz
2167	2016-08-08 04:58:27	Hey @cockcrow, What's the use case? I think it fails by design; request_to_dict is an internal function which is expected to fail sometimes. It is used by scrapy scheduler to put requests to a disk queue; when serializtion fails, scrapy handles that and keeps a request in memory.	kmike	cockcrow
2167	2016-08-08 05:17:33	Hi @kmike , I'd like to record origin requests so that: - Make it possible to analyse request info, sometimes url is needed and sometimes referer is. - Make it possible to recrawl the page if needed. For this use case, `request_to_dict` comes to my mind. While I'm used to checking fields scraped by `scrapy check` command and found it failed in the function.	cockcrow	kmike
2167	2016-08-08 05:45:39	@cockcrow `request_to_dict` needs to preserve the callback as well; it is very hard to to if a callback is not a spider method, and it seems `scrapy check` replaces the callback in order to do its work. It seems that in order to fix it for your use case `scrapy check` command should be changed; I'm not sure how hard is it, but it may be hard. I suggest copy-pasting request_to_dict implementation …	kmike	cockcrow
2166	2016-08-11 10:17:23	Thanks @ashkulz ! I made a few comments.	redapple	ashkulz
2166	2016-08-16 11:59:55	@redapple: I've used the syntax for referring to issues and have reworded the installation instructions so that the specific system packages are mentioned explicitly. Let me know if you have any further feedback.	ashkulz	redapple
2166	2016-08-16 12:43:23	LGTM. Thanks @ashkulz	redapple	ashkulz
2166	2016-09-20 09:20:08	@kmike , @dangra , @eliasdorneles , I've created https://github.com/scrapy/scrapy/pull/2267 with @ashkulz 's change to add installation guidelines (cf. https://github.com/scrapy/scrapy/pull/2166#r79451738). It's using a new branch on the scrapy repo, `deprecate-ubuntu-packages`, so that you can commit any changes directly.	redapple	ashkulz
2165	2016-08-04 18:44:42	Looks great, thank you very much @loreguerra !	eliasdorneles	loreguerra
2165	2016-08-04 18:59:03	@loreguerra btw, could you include the vector file too? Just in case we need to update it someday. =)	eliasdorneles	loreguerra
2165	2016-08-06 01:46:23	Awesome, thanks @loreguerra!	kmike	loreguerra
2163	2016-08-26 11:44:12	@exotfboy , can you try upgrading `pyOpenSSL` (`pip install --upgrade pyOpenSSL`)? This should also install `cryptography` can you also try `pip install --upgrade twisted[tls]`?	redapple	exotfboy
2162	2016-09-01 11:30:19	@tonal , sorry for the late feedback. So it appears that the response if gzip encoded. If you decode the response's body, you get the same amount of data: When I write `response.body` to a file (here "test.xls.gz") and compare with what you get with `scrapy fetch` ("ddd.xls"), you have 1 byte difference, a LF character: The file from `response.body` can be decompressed. The file from `scrapy fetc…	redapple	tonal
2162	2016-09-02 10:12:21	@redapple Why Scrapy does not decompress responses with `Content-Encoding: gzip`? I use `scrapy.downloadermiddlewares.httpcompression.HttpCompressionMiddleware` > This middleware allows compressed (gzip, deflate) traffic to be sent/received from web sites	tonal	redapple
2162	2016-09-02 10:51:08	@tonal , I believe the reason is because of the Content-Type value. See https://github.com/scrapy/scrapy/issues/193 for a discussion on how browsers handle `application/gzip` responses. Here, the content-type is `application/octet-stream`, so HttpCompressionMiddleware leaves it as it is.	redapple	tonal
2162	2016-09-02 10:57:46	@tonal , this is the latest change https://github.com/scrapy/scrapy/pull/2065 about `binary/octet-stream` and `application/octet-stream `	redapple	tonal
2159	2017-02-02 16:37:24	@redapple @eliasdorneles this is all voodoo for me, feel free to merge :)	kmike	redapple
2159	2017-02-02 16:37:24	@redapple @eliasdorneles this is all voodoo for me, feel free to merge :)	kmike	eliasdorneles
2156	2016-08-02 17:03:42	Nice project, @ArturGaspar ! Yeah, that download handler looks useful, I think it would be valuable in Scrapy too. I don't quite follow all those tricky regexes, wouldn't it be clearer if they were spelled out?	eliasdorneles	ArturGaspar
2156	2016-08-11 08:56:53	Thanks @ArturGaspar! I second @eliasdorneles on this, I'd also like to see this in scrapy core. Waiting for the PR :)	redapple	ArturGaspar
2156	2016-08-11 08:56:53	Thanks @ArturGaspar! I second @eliasdorneles on this, I'd also like to see this in scrapy core. Waiting for the PR :)	redapple	eliasdorneles
2156	2016-08-16 15:25:28	@yssource , see https://github.com/scrapy/scrapy/pull/2175 and https://github.com/scrapy/w3lib/pull/71 It should land in scrapy soon enough.	redapple	yssource
2156	2016-09-15 10:32:18	@yssource , we'll close the issue once the PR in w3lib is merged and a new w3lib is released and once scrapy updates its download handlers to use the functionality	redapple	yssource
2155	2016-08-11 08:49:36	@lucab0ni , @pawelmhm , as a side note, while at it, this telnet extension could be moved to scrapy-plugins. what do you think? cc @kmike , @dangra , @eliasdorneles	redapple	lucab0ni
2155	2016-08-11 08:49:36	@lucab0ni , @pawelmhm , as a side note, while at it, this telnet extension could be moved to scrapy-plugins. what do you think? cc @kmike , @dangra , @eliasdorneles	redapple	pawelmhm
2155	2016-08-11 13:03:46	@redapple would the idea be to remove the feature from Scrapy or would Scrapy depend on it? If the idea is to remove the feature from Scrapy, +1. If the idea is to make Scrapy depend on it, it would make only sense if the code can be made completely independent of Scrapy (to avoid a cyclic dependency case, where Scrapy depends on it and it depends on Scrapy), and I'm not sure that is possible.	eliasdorneles	redapple
2155	2016-08-11 15:05:36	@lucab0ni how well did python-manhole (manhole from pip) worked for you, using your workaround?	eliasdorneles	lucab0ni
2155	2016-08-18 06:59:14	@eliasdorneles it just worked fine. That fixed the problem.	lucab0ni	eliasdorneles
2155	2016-08-18 08:35:04	@lucab0ni , could you share your patch? I tried the following changes locally against the "master" branch: and it's failing to import `twisted.conch.insults`, failing to load the telnet extension. Am I missing or misunderstanding something?	redapple	lucab0ni
2155	2016-08-22 18:34:45	@redapple, @kmike, et al: What about moving telnet to scrapy-plugins anyway, and make it a "soft-hard" dependency? I'm still in favor of decoupling it. It could still be added as a requirement for installation, or in case it isn't available a big User Warning could be printed at startup. Something like "TELNET_ENABLED defaults to True, but scrapy-telnet could not be loaded. You will not be able t…	nyov	redapple
2155	2016-08-22 18:34:45	@redapple, @kmike, et al: What about moving telnet to scrapy-plugins anyway, and make it a "soft-hard" dependency? I'm still in favor of decoupling it. It could still be added as a requirement for installation, or in case it isn't available a big User Warning could be printed at startup. Something like "TELNET_ENABLED defaults to True, but scrapy-telnet could not be loaded. You will not be able t…	nyov	kmike
2155	2016-08-29 15:25:10	@lucab0ni , I'm still not able to make it work with Twisted 16.4 which has a lot of `twisted.conch` modules ported to Python 3 (but not `twisted.conch.manhole`). Could you share your patch if you confirm you made it work with Python 3? Thx.	redapple	lucab0ni
2154	2016-08-01 17:04:42	@mayouf , I believe the encoding of the page is ISO-8859-1, close enough to cp1252. Website response headers contain `Content-Type:text/html; charset=ISO-8859-1` and the page itself has `<meta http-equiv="Content-Type" content="text/html; charset=iso-8859-1" /> ` In scrapy shell, you can look for "plutôt" and check how it's encoded withing the raw bytes of `response.body`: The raw bytes are from …	redapple	mayouf
2154	2016-08-22 19:00:02	I am not sure this is a bug? Usually in HTML/XML, `<` can not occur unescaped, it should be `&laquo;` or entity-encoded, so perhaps the parser considers it an invalid start tag in the code and eats it. Maybe @redapple has some version or workaround of `lxml` to relax the parsing there? Perhaps there is some way to configure `lxml.html.HTMLParser` to handle such issues, or perhaps it's something w…	nyov	redapple
2154	2016-08-23 11:53:07	@mayouf, @nyov , I don't know what's different with my setup. I'm pasting console logs from a fresh Python 2.7 virtualenv creation, pip install of scrapy and scrapy shell session:	redapple	mayouf
2154	2016-08-23 11:53:07	@mayouf, @nyov , I don't know what's different with my setup. I'm pasting console logs from a fresh Python 2.7 virtualenv creation, pip install of scrapy and scrapy shell session:	redapple	nyov
2154	2016-08-23 12:09:27	@mayouf , another option is to try with [`html5lib`](http://lxml.de/html5parser.html):	redapple	mayouf
2154	2016-08-23 18:55:10	@redapple, the virtualenv version works as you posted it. So I would assume at this point that debian's libxml2 version is responsible.	nyov	redapple
2154	2016-09-01 09:52:35	@mayouf , did you manage to get it to work in the end? Did you try the html5lib way?	redapple	mayouf
2154	2016-09-15 09:05:02	hi @mayouf , do you have any updates?	redapple	mayouf
2153	2016-08-01 00:33:46	Looks good, thanks @Digenis !	eliasdorneles	Digenis
2152	2016-07-29 17:32:56	@eliasdorneles , thanks, it's a good start :) Let's see how it goes for master branch after 1.2 release.	redapple	eliasdorneles
2151	2016-09-15 10:38:57	@loveghost , I'm closing this as it's more of a how-to question, which is better suited for [StackOverflow](https://stackoverflow.com/) with tag "scrapy", or [scrapy-users group](https://groups.google.com/d/forum/scrapy-users).	redapple	loveghost
2149	2016-09-15 10:41:28	@RustJason , how are you running your spider?	redapple	RustJason
2149	2017-01-11 19:04:38	Hi @dan-blanchard , > using scrapyd with scrapy crawl I don't understand. Also, Scrapy does not use urllib3 as far as I know, nor does scrapyd. Are you using python-requests? or some other library to send data over the internet? some scrapy plugin?	redapple	dan-blanchard
2149	2017-01-13 12:33:02	@dan-blanchard , to be sure I'm getting this: are you saying that - you have configured LOG_LEVEL to something higher than DEBUG in scrapy settings - a non-scrapyd `scrapy crawl somespider` does **not** print DEBUGs but respects the LOG_LEVEL in settings - when running that same spider on scrapyd, you get unexpected DEBUG messages ? (sorry if that's not it) Can you detail how you're setting loggi…	redapple	dan-blanchard
2149	2017-01-13 14:34:03	@redapple I apologize for the confusion, this was entirely our fault. What happened was that we're running scrapyd via supervisord and we had logging enable via supervisord that I was not aware of.	dan-blanchard	redapple
2149	2017-01-13 14:45:30	Thanks for the heads up @dan-blanchard !	redapple	dan-blanchard
2148	2016-09-15 10:46:59	@sbarratt , as @Digenis points out, the docs do mention "to" and "cc" should be lists. I've opened https://github.com/scrapy/scrapy/issues/2244 to improve the docs.	redapple	sbarratt
2148	2016-09-15 10:46:59	@sbarratt , as @Digenis points out, the docs do mention "to" and "cc" should be lists. I've opened https://github.com/scrapy/scrapy/issues/2244 to improve the docs.	redapple	Digenis
2147	2016-09-15 11:01:40	@Gwill , what kind of exceptions are you dealing with ?	redapple	Gwill
2146	2016-07-27 01:21:59	@eLRuLL this usage of `text` argument was never intended AFAIK. You can pass url in `base_url` argument: scrapy.Selector wraps [parsel.Selector](https://github.com/scrapy/parsel/blob/2060660dd3f331e410b740bc55a3879eaf984eef/parsel/selector.py#L141) to 1) provide backwards compatibility and 2) an ability to pass response instead of text.	kmike	eLRuLL
2146	2016-07-29 14:46:11	@eLRuLL, use `response.replace(body=...`. I can only think of 3 reasons one would use separate selectors for different segments: The document size is impacting performance and you can more efficiently parse only a fragment. You want to modify parts of the document. Most of the mark-up is broken but the interesting segments can be parsed. Does yours fall into one of them? @kmike's concern is valid…	Digenis	eLRuLL
2146	2016-07-29 14:46:11	@eLRuLL, use `response.replace(body=...`. I can only think of 3 reasons one would use separate selectors for different segments: The document size is impacting performance and you can more efficiently parse only a fragment. You want to modify parts of the document. Most of the mark-up is broken but the interesting segments can be parsed. Does yours fall into one of them? @kmike's concern is valid…	Digenis	kmike
2146	2016-07-29 16:30:37	@Digenis your patch looks fine.	kmike	Digenis
2146	2016-08-01 01:29:40	Fixed by #2153 - thanks @Digenis!	kmike	Digenis
2146	2016-08-03 14:26:41	thanks @Digenis , yeah mine was the first: > The document size is impacting performance and you can more efficiently parse only a fragment. I haven't tried it but I think using separate responses could do it	eLRuLL	Digenis
2145	2016-07-26 15:47:29	I just tried it, @kmike. The error persists. From what I examined, I guess it stems from `HttpCompressionMiddleware` trying to decode a response with no body. The decoding itself goes fine, but there's something in the logic for guessing the response type that breaks. I added a `if response.status == 303: return response` in there and it worked...	barraponto	kmike
2144	2016-07-29 07:51:39	hey @darshanime, I used to be (and mostly still am) a big PEP8 nitpicker, but I really enjoyed this talk by Raymond Hettinger: https://www.youtube.com/watch?v=wf-BqAjZb8M. Style guides are meant to increase code readability and not maintenance overhead. In particular, there is a reason that we explicitly allow lines to be longer than 79 characters. For the other points, I think they are "fix-wort…	jdemaeyer	darshanime
2143	2016-08-01 14:11:18	@ror6ax , thanks for reminding us of this! In fact, there's an open PR for this issue, using `LOG_SHORT_NAMES` https://github.com/scrapy/scrapy/pull/1731 (rebased from https://github.com/scrapy/scrapy/pull/1583) If you don't mind, I'd suggest you contribute to that PR instead, which is missing tests and docs. Would that work for you?	redapple	ror6ax
2143	2016-09-05 11:19:12	@ror6ax , sorry for the late comment. Seems like I missed it. There are a few about the switch to python logging that nobody looked into in detail: https://github.com/scrapy/scrapy/issues/1646 https://github.com/scrapy/scrapy/issues/1609	redapple	ror6ax
2143	2016-12-08 21:27:50	Hey @ror6ax, Thanks for the PR! I think your fix was correct; you also noticed that settings are ordered alphabetically and put the option in a right place 👍 However, we've decided option name should be LOG_SHORT_NAMES; also, this feature needs docs and tests. So I'm closing this PR in favor of https://github.com/scrapy/scrapy/pull/1731.	kmike	ror6ax
2140	2016-08-01 14:29:27	@jesuslosada , I agree that `IMAGES_EXPIRES` should be `90`, and if it's not, the tests are missing one case. But I admit I'm having a hard time re-reading https://github.com/scrapy/scrapy/pull/1989 and especially https://github.com/scrapy/scrapy/pull/1989/files#diff-0441c35e69fd9bb28942a9b2c47dc565R43 where not only `IMAGES_EXPIRES` but `MIN_WIDTH`, `MIN_HEIGHT` and others set to `0` Maybe @pawe…	redapple	jesuslosada
2140	2016-08-01 15:59:06	Thanks for the feedback @pawelmhm !	redapple	pawelmhm
2139	2016-07-22 09:01:25	@BuGoNee , so you found the root problem?	redapple	BuGoNee
2138	2016-07-26 10:50:36	Thanks a bunch @jesuslosada !	redapple	jesuslosada
2136	2016-07-21 13:26:32	@hieu-n , the "official packages" are unfortunately not up-to-date Can I ask you to try the method from http://doc.scrapy.org/en/latest/intro/install.html#ubuntu-9-10-or-above, starting from > If you prefer to build the python dependencies locally instead of relying on system packages you’ll need to install their required non-python dependencies first: > `sudo apt-get install python-dev python-pi…	redapple	hieu-n
2136	2016-07-21 15:18:04	@redapple Thank you for the very prompt reply. `pip install scrapy scrapyd` works fine indeed. I just had the impression from the document (http://scrapyd.readthedocs.io/en/stable/install.html#installing-scrapyd-in-ubuntu) that the official repo is better suited for deployment on a server than `pip`. I did not know the repo was left dead. Should I close this issue?	hieu-n	redapple
2134	2016-07-21 09:32:30	@BuGoNee , what version of scrapy are you using? (check with `scrapy version -v`) The recently released Scrapy 1.1.1 version has a fix for HTTPS proxies related to missing `Host:` header. See https://github.com/scrapy/scrapy/pull/2069	redapple	BuGoNee
2132	2016-07-19 09:18:22	@gamelife1314 , please provide more details on your setup, settings, pipelines, spider code etc. As it is, your issue is not a reproducible example of a faulty scrapy behavior. Troubleshooting topics are a better fit for [StackOverflow](https://stackoverflow.com/questions/tagged/scrapy) or [scrapy-users mailing list](https://groups.google.com/d/forum/scrapy-users).	redapple	gamelife1314
2131	2016-07-18 09:15:46	@fusae , do you have a reproducible example of the behavior you are seeing? These troubleshooting questions are usually a better fit for [scrapy-users mailing list](https://groups.google.com/d/forum/scrapy-users) or [StackOverflow](http://stackoverflow.com/) (with tag "scrapy")	redapple	fusae
2131	2016-07-19 00:06:23	@redapple I do post the question to the [ In scrapy-users mailing list ](https://groups.google.com/forum/#!topic/scrapy-users/ZQv8aa6diZc) and [Stackoverflow](http://stackoverflow.com/questions/38432786/scrapy-a-weird-bug-code-that-cant-call-pipeline) Maybe it is a hard question, nobody can answer.	fusae	redapple
2131	2016-07-19 08:20:06	HI @fusae , I commented on your StackOverflow question. Let's continue there.	redapple	fusae
2130	2016-09-19 08:55:16	Thanks for your help @UltraBob, good work! We've decided to rewrite the tutorial to use http://toscrape.com instead of DMOZ to avoid such problems in future.	kmike	UltraBob
2129	2016-07-19 09:05:29	@mani1996 , it means that there's no test covering your change. If you want, you can try adding a test case for this, but I doubt it's crucial	redapple	mani1996
2129	2016-08-09 06:36:36	The PR looks good to me, thanks @mani1996! But it seems something is changed in scrapy master, so it can't be merged as-is - could you please rebase it to make mergeable?	kmike	mani1996
2129	2016-09-20 12:50:13	This change has been applied on top of master in https://github.com/scrapy/scrapy/pull/2269 Thanks again @mani1996	redapple	mani1996
2126	2016-07-15 08:44:37	@hugo53 , it'll be very hard to help you without knowing the website, seeing logs, stats or spider code. I suggest that you ask in [scrapy-users mailing list](https://groups.google.com/d/forum/scrapy-users)	redapple	hugo53
2126	2016-07-15 14:39:44	@redapple Thank you for your suggestion, I just recheck and apparently my mistake when implement the parse.	hugo53	redapple
2124	2017-03-02 11:54:49	@elacuesta , it looks like I missed your notification. I'm not familiar with cookies middleware so I need to read your debugging very carefully.	redapple	elacuesta
2120	2016-07-12 20:05:45	Thanks @kas ! :)	eliasdorneles	kas
2116	2016-07-12 13:25:21	@yssvic , very hard to say without playing with your spider. what gets printed out comes [from the response object's `url` attribute](https://github.com/scrapy/scrapy/blob/master/scrapy/http/response/__init__.py#L61) Could there be some middleware changing the url before it gets to your callback?	redapple	yssvic
2116	2016-07-19 10:37:47	@yssvic , did you make any progress on the investigation?	redapple	yssvic
2116	2016-07-20 09:50:19	@redapple I think I found it. I'm calling a LUA script as follows: request = SplashRequest(url, callback=self.parser_somename, endpoint='execute',args={'lua_source': SPLASH_SCRIPT}) and the lua script: function main(splash) splash.resource_timeout = 200.0 assert(splash:go(splash.args.url)) splash:wait(15) splash:runjs('SOMEJAVASCRIPT') splash:wait(1) return splash:html() end @redapple could it be…	yssvic	redapple
2116	2016-07-20 10:24:42	@yssvic , I'm not familiar enough with the internals of scrapy-splash middleware, but you can check what's in `response.meta['splash']`, the mdw puts lots of things there	redapple	yssvic
2116	2016-07-20 11:27:16	@yssvic I think this issue belongs to [scrapy-splash](https://github.com/scrapy-plugins/scrapy-splash). It will help if you can provide an example: what URL did you expect, and what did you get. scrapy-splash makes HTTP request to Splash server, not to the website itself; when SplashRequest is used there is some magic to make request.url and response.url return what's expected. Maybe it breaks in…	kmike	yssvic
2116	2016-07-26 06:51:02	@redapple @kmike Hello, I fixed it by grabbing the url data from item['debugsplash'] = response.meta['splash']['args']['url'] This was 100% always the correct url. I haven't figured it out why response.url is giving me the wrong one sometimes because I also have this problem with scrapers who don't use scrapy-splash and are just scraping pure html without any splash or lua scripting. Thanks for t…	yssvic	redapple
2116	2016-07-26 06:51:02	@redapple @kmike Hello, I fixed it by grabbing the url data from item['debugsplash'] = response.meta['splash']['args']['url'] This was 100% always the correct url. I haven't figured it out why response.url is giving me the wrong one sometimes because I also have this problem with scrapers who don't use scrapy-splash and are just scraping pure html without any splash or lua scripting. Thanks for t…	yssvic	kmike
2116	2016-07-26 06:57:09	@yssvic I'm glad you solved it! Note that response.url is not the same as request.url or response.request.url: it is a final URL after all redirects. I've never seen either of them being wrong, so I wonder what's going on. Are these URLs completely unrelated in your case? Or maybe there is fragment missing (i.e. string in the end of url, after `#` symbol)? Or a `?_escaped_fragment_=...` parameter…	kmike	yssvic
2116	2016-07-26 07:02:43	@kmike It's on my list to do to allocate time to see what's exactly going on. I need to finish some spiders that needs to go in production first :-) Thanks for your help kmike, I've read so much posts from you over the years and that helped me a lot. Cheers	yssvic	kmike
2115	2016-07-11 20:10:32	@euler16 , for scrapy with Python 3, you'll need with Python 2, you'll need	redapple	euler16
2115	2016-07-19 10:38:39	@euler16 , did you manage to get it working?	redapple	euler16
2114	2016-07-11 15:03:30	hi @foebu , thanks for reporting. [`sgmllib` has been removed in Python 3](https://docs.python.org/2/library/sgmllib.html) and should not be required when running Scrapy with Python 3 Can you share the whole console logs to see where your installation breaks?	redapple	foebu
2109	2016-07-10 08:40:37	Hey @mayouf, The difference is likely caused either by JavaScript or by different request headers. We are using github issue tracker for Scrapy bug reports; for support questions please use http://stackoverflow.com (with 'Scrapy' tag).	kmike	mayouf
2108	2016-07-13 09:30:56	@skywalker-lili , I believe this is a duplicate of http://stackoverflow.com/q/38280133 therefore I'm closing it.	redapple	skywalker-lili
2108	2016-07-13 09:41:19	@skywalker-lili , see my answer there: http://stackoverflow.com/a/38347983	redapple	skywalker-lili
2105	2016-07-08 14:04:46	hi @euler16 , can you paste the whole traceback from your console?	redapple	euler16
2105	2016-07-09 07:30:22	thanks Sir @redapple it worked .... how to install it for Python2	euler16	redapple
2105	2016-07-11 07:48:01	@euler16 , I don't know why `sudo pip install scrapy` installs it for Python 3 on your system. We usually recommend using virtualenvs (for example using [`virtualenvwrapper`](https://virtualenvwrapper.readthedocs.io/en/latest/install.html)) to have parallel installations of scrapy in Python 2 and Python 3 e.g.: and then using `workon scrapy.py3` when you want to run with Python 3 and `workon scra…	redapple	euler16
2097	2016-07-08 08:06:41	hi @eduOS , I see that [you also posted to StackOverflow](https://stackoverflow.com/questions/38261566/how-can-a-spider-bond-login-cookie-user-agent-and-proxy-in-its-requests-process), which is a better place to get answers for these "how-to" questions. Thus, I'm closing this issue.	redapple	eduOS
2095	2016-07-06 13:41:04	+1 @kmike , I've also forced `pytest-cov<2.3` locally and got rid of `Coverage.py warning: No data was collected.` message I was seeing	redapple	kmike
2095	2016-07-06 14:07:11	@redapple can we merge it?	kmike	redapple
2092	2016-07-05 23:51:57	@nealhnguyen , thanks for reporting. This exception is not currently caught when verifying certificates, [only `VerificationError` is](https://github.com/scrapy/scrapy/blob/679a68063878cf493b919df89f06f35babac4767/scrapy/core/downloader/tls.py#L46). But we can add something to handle this case. And it would help a lot if you could tell us which website this happened with so we can test a patch (y…	redapple	nealhnguyen
2091	2016-07-05 20:40:57	@eLRuLL , I suspect this is related to https://github.com/scrapy/scrapy/issues/2088, right?	redapple	eLRuLL
2090	2016-07-07 22:30:43	Hi @znorris , thanks for reporting. yeah, it's true... A couple of related PRs already: https://github.com/scrapy/scrapy/pull/2032 , https://github.com/scrapy/dirbot/pull/20	redapple	znorris
2089	2016-07-05 20:49:49	@rampage644 , do you have an example setup that fails? If feed exporter is not usable due to misconfiguration, I believe the spider should fail fast, not run, until the config is fixed, so as not to waste resources without producing output data (vs. throwing `NotConfigured` which is more subtle to spot in the logs)	redapple	rampage644
2089	2016-07-06 06:45:50	@redapple Sure, i have :) Simplest sample is to define `FEED_URI` with some setting (let's say `undefined_property`) and not define it within spider itself. For instance, `FEED_URU = s3://%(undefined_bucket)s/file.json`. In case spider (or `FEED_URI_PARAMS` setting) lacks such settings _all_ signal handlers would fail at runtime. Proper (in my opinion) implementation is to check it during init an…	rampage644	redapple
2085	2016-07-05 16:50:13	@nyov , @wearpants, I agree with you here, i.e. enable SSL by default and have a new setting to turn it off for those wanting this (and wanting a backward compatible setup). We've done something similar with ACL policy for 1.1, writing this in the [release notes](http://doc.scrapy.org/en/latest/news.html): > When uploading files or images to S3 (with FilesPipeline or ImagesPipeline), the default …	redapple	nyov
2085	2016-07-05 16:50:13	@nyov , @wearpants, I agree with you here, i.e. enable SSL by default and have a new setting to turn it off for those wanting this (and wanting a backward compatible setup). We've done something similar with ACL policy for 1.1, writing this in the [release notes](http://doc.scrapy.org/en/latest/news.html): > When uploading files or images to S3 (with FilesPipeline or ImagesPipeline), the default …	redapple	wearpants
2085	2016-07-06 13:23:51	Great. @maksimbormot, looks okay to me now, thank you. (Though didn't you want to enable SSL in the first place?) @wearpants, that's the second time I hear S3 w/SSL is very slow. I read up on some others confirming that info. Very unfortunate.	nyov	wearpants
2085	2016-07-06 13:23:51	Great. @maksimbormot, looks okay to me now, thank you. (Though didn't you want to enable SSL in the first place?) @wearpants, that's the second time I hear S3 w/SSL is very slow. I read up on some others confirming that info. Very unfortunate.	nyov	maksimbormot
2085	2016-09-15 11:13:21	@maksimbormot , can you implement @kmike 's suggestion of having `AWS_SECURE_CONNECTION` as a setting instead?	redapple	maksimbormot
2085	2016-09-15 11:13:21	@maksimbormot , can you implement @kmike 's suggestion of having `AWS_SECURE_CONNECTION` as a setting instead?	redapple	kmike
2085	2016-10-28 10:24:58	@maksimbormot , are you still interested in wrapping up this change? Or would you like someone else to continue?	redapple	maksimbormot
2085	2016-10-28 12:03:22	@redapple lets give someone a chance to do it lol	maksimbormot	redapple
2085	2016-10-28 20:14:37	@redapple I’m up for it and will make the change needed.	korsunowk	redapple
2082	2016-08-09 06:46:44	Hey @foromer4, It looks better. I think docs are still needed: this feature should be mentioned here: https://github.com/scrapy/scrapy/blob/master/docs/topics/request-response.rst	kmike	foromer4
2082	2017-02-15 22:45:50	Looks good 👍 @foromer4 could you please sqash the commits?	kmike	foromer4
2082	2017-02-16 10:42:05	@foromer4 something went wrong - there is a lot of unrelated commits in this PR. Could you please rebase it on master?	kmike	foromer4
2082	2017-02-20 14:42:59	@redapple let's try it :)	kmike	redapple
2082	2017-02-20 14:43:20	Thanks @foromer4 for the persistence!	kmike	foromer4
2081	2016-06-30 14:16:56	Thank you,i have solved this problem with your way. @robsonpeixoto	chengshuyi	robsonpeixoto
2078	2016-06-28 08:21:35	@woshichuanqilz , scrapy GitHub issues is not the proper place for "how to" questions, it's intended for architecture discussions or [reporting bugs](http://doc.scrapy.org/en/latest/contributing.html#reporting-bugs) including a _Minimal, Complete, and Verifiable example_ A better place is [StackOverflow](https://stackoverflow.com/questions/tagged/scrapy) itself or [scrapy-users mailing list](http…	redapple	woshichuanqilz
2078	2016-06-28 08:26:06	@redapple sry for my mistake.	woshichuanqilz	redapple
2077	2016-06-24 11:58:15	@rampage644 could you describe the memory growth you are seeing: for example, how much memory the spider consumes after X requests, how it grows, and the crawl rate you are getting? This will help when reproducing the issue.	lopuhin	rampage644
2077	2016-06-24 12:00:13	@lopuhin, I'm using 100 `CONCURRENT_REQUESTS` setting and able to get 1200 rpm with 1 unit. On startup `top` shows 60M rss size, in 30 minutes it grows up to 300M	rampage644	lopuhin
2077	2016-06-24 12:02:21	@rampage644 thanks! Does it continue to grow after that? I think 300M is pretty normal for a spider.	lopuhin	rampage644
2077	2016-06-24 12:02:59	@lopuhin It will continue to grow until it gets killed :)	rampage644	lopuhin
2077	2016-06-24 16:01:17	@rampage644 I tried a simplified version of your spider: and tried to run it with different settings: - as-is; - without a dupefilter; - with disk queues enabled. After ~25 minutes the results are: Speed is a bit less than in your case, probably because of network limitations. Surprisingly, with disk queues it uses more memory, though not much. I don't have an explanation for it. I'll keep the sp…	kmike	rampage644
2077	2016-06-25 05:20:38	@kmike Thanks for digging in! This is the exact version of spider i'm using (forgot to prune it back after some changes). I've measured `Dupefilter` object memory usage and it was ~250 MB per 2M links. My understanding is that it has impact on memory usage but it's not a major one (at least) In my experiments I'm seeing `len(engine.slot.scheduler.dqs) == 0` and `len(engine.slot.scheduler.mqs) == …	rampage644	kmike
2077	2016-06-27 12:46:28	@lopuhin @kmike 200k urls is my error - i've removed initial seed file for 2M links. Spider uses 200k seed file. That's why you're all seeing 172-180k links. I have another idea in my mind: could it be possible stacktraces are stored somewhere? There are lot's of errors due to bad links: dns resolution, timeouts, etc.	rampage644	lopuhin
2077	2016-06-27 12:46:28	@lopuhin @kmike 200k urls is my error - i've removed initial seed file for 2M links. Spider uses 200k seed file. That's why you're all seeing 172-180k links. I have another idea in my mind: could it be possible stacktraces are stored somewhere? There are lot's of errors due to bad links: dns resolution, timeouts, etc.	rampage644	kmike
2077	2016-06-30 09:24:48	I've done some more experiments t pin down what is causing a leak: 1. First I removed all links that caused error messages in log (because of downloader errors). Good news are that memory footprint was reduced from 440MB to 300MB at peak (according to stats). Bad news are it's still there. (Error entries in log count reduced from 20k to 2k). 2. Second. Long in the past i noticed that sometimes `R…	rampage644	kmike
2077	2016-06-30 09:30:56	@rampage644 perhaps the contents of strings and tuples could reveal which requests are these? I think you can get them with something like `h = hpy.heap(); h[0].byid`	lopuhin	rampage644
2077	2016-06-30 09:59:50	@lopuhin: What info do you want to get about requests? I', getting request object itself with `live_refs[scrapy.http.request.Request]` as well as creation time.	rampage644	lopuhin
2077	2016-06-30 10:22:11	@rampage644 I meant that probably these `str`, `tuple` and `dict` objects are also parts of requests that you are tracking, and by looking at the values themselves it would be possible to know which requests are these. But probably it's just ~all scheduled requests, so at that point it won't give any new information.	lopuhin	rampage644
2073	2016-06-27 13:44:02	Thanks @vinayan3 . @rgtk , are you ok with closing this issue?	redapple	vinayan3
2073	2016-06-27 13:44:02	Thanks @vinayan3 . @rgtk , are you ok with closing this issue?	redapple	rgtk
2072	2016-09-15 11:10:47	@jh88 , it looks like that website detects your activity and is not happy with it, especially when you hit them hard (autothrottle off), but even if you crawl slower. I don't believe it's a scrapy bug, more of a case of fine-tuning settings for this webstie.	redapple	jh88
2070	2016-06-22 11:37:17	@kiral26 , can you paste the whole console log for the commands you typed to install scrapy? This looks related to installing PyOpenSSL (dependency of Scrapy and Twisted), which depends on [`cryptography`](https://cryptography.io/) `cryptography` has a specific section on [installing it on Windows](https://cryptography.io/en/latest/installation/#on-windows).	redapple	kiral26
2070	2016-06-22 12:52:56	@redapple Thanks for the response! Here's what I'm seeing:	kiral26	redapple
2069	2016-06-21 14:35:37	@redapple do you know why are tests failng in Python 3.5?	kmike	redapple
2069	2016-06-21 14:50:38	@kmike , hm, I don't know, the tests pass for me locally. Maybe something to do with that "no-such-domain.nosuch:443" sent as response body	redapple	kmike
2069	2016-06-21 15:27:34	@kmike , test is passing but we should really strengthen these proxy tests	redapple	kmike
2067	2016-07-04 22:06:43	@nyov so do you propose to remove .gz, .bz2, .xz, but add tar.(gz|bz2|xz) ?	anatolykazantsev	nyov
2064	2016-07-06 15:01:44	Hey @fpghost, I'm not opposed to add azure storage support to Scrapy, but it needs tests. Also, instead of putting it in Scrapy itself we can make Azure uploads a separate project in https://github.com/scrapy-plugins/. It requires some thought - how should Scrapy be changed to allow this kind of plugins?	kmike	fpghost
2063	2016-06-20 11:25:24	Thanks @DharmeshPandav for reminding us of this issue. It's the same problem as @juraseg commented on in https://github.com/scrapy/scrapy/issues/951#issuecomment-180249747 For http://www.amazon.fr/sitemaps.f3053414d236e84.SitemapIndex_0.xml.gz for example you get from the web server, with `HttpCompressionMiddleware` decompressing the response based on Content-Encoding being "gzip". When reading I…	redapple	DharmeshPandav
2060	2016-06-17 10:11:49	thanks @pawelmhm , yes, I think we need to update installation guide and also update [the FAQ entry](http://doc.scrapy.org/en/latest/faq.html#what-python-versions-does-scrapy-support) on Python 3. we never know on which page users land from a Google search	redapple	pawelmhm
2060	2016-06-20 09:14:26	Thanks @pawelmhm , added a few comments.	redapple	pawelmhm
2060	2016-07-05 09:17:44	Thanks @pawelmhm !	redapple	pawelmhm
2059	2016-06-17 06:35:59	Hey @pavelmorozov, Please follow http://doc.scrapy.org/en/master/intro/install.html#ubuntu-9-10-or-above, it should work. I'd also add 'create and activate virtualenv' before 'pip install scrapy' step.	kmike	pavelmorozov
2059	2016-06-17 06:57:14	Hi, @kmike . As you can see from your link it states > Don’t use the python-scrapy package provided by Ubuntu, they are typically too old and slow to catch up with latest Scrapy. And from same link I used link in initial post http://doc.scrapy.org/en/master/topics/ubuntu.html#topics-ubuntu > Instead, use the official Ubuntu Packages, which already solve all dependencies for you and are continuous…	pavelmorozov	kmike
2059	2016-06-17 06:59:29	@pavelmorozov there are instructions on how to install Scrapy on Ubuntu without using scrapy ppa - see "If you prefer to build the python dependencies locally instead of relying on system packages" and below. It lists some `python-...` packages which should be installed with `apt install`; replace them with `python3-...`.	kmike	pavelmorozov
2059	2016-06-17 10:47:51	@pavelmorozov , here's a example installing Scrapy on Ubuntu 16:04, with pip, using Python 2, and where `$ scrapy version` fails, and where you can use `$ python -m scrapy.cmdline version` https://gist.github.com/redapple/a3323f13a83f5630f2003f964d4432c5 (I'm using Docker to work with a "clean" Ubuntu 16:04) I'll prepare Python 3 examples	redapple	pavelmorozov
2059	2016-06-19 04:10:01	@redapple Thanks for your help. Though cannot check fast. My time limit for this task ended, but I think will give it a try next month. I work with scrapers often, and looking for frameworks for faster development. Scrapy probably something interesting, as I read basic concept.	pavelmorozov	redapple
2059	2016-06-20 09:17:31	@Draidel , please provide more information on your system (operating system, target python version etc.), the commands that you ran, and the console output you got throughout the different steps. which install procedure did you follow? If it's a bit different from the initial issue here, please open a seperate one. Thanks.	redapple	Draidel
2059	2016-06-28 08:23:06	@Draidel , are you still having trouble installing scrapy?	redapple	Draidel
2059	2016-06-28 13:42:00	@redapple , sorry for the late responding. I could fix it by fully unninstaling the package and installing it again. Thanks !	Draidel	redapple
2059	2016-06-28 13:45:48	Thanks for the heads up @Draidel	redapple	Draidel
2058	2016-07-22 12:19:11	hi @dalleng , have you have time to check @kmike 's comment?	redapple	dalleng
2058	2016-07-22 12:19:11	hi @dalleng , have you have time to check @kmike 's comment?	redapple	kmike
2058	2016-07-22 14:37:23	@redapple Yes, just haven't had much spare time recently. @kmike On a more general sense there's no way to serialize to JSON and get a set back when deserializing, so that's probably why this feature is not already in the json module. I added this PR because using a set to eliminate duplicates is a common python pattern and thinking of items export as the intended use case.	dalleng	redapple
2058	2016-07-22 14:37:23	@redapple Yes, just haven't had much spare time recently. @kmike On a more general sense there's no way to serialize to JSON and get a set back when deserializing, so that's probably why this feature is not already in the json module. I added this PR because using a set to eliminate duplicates is a common python pattern and thinking of items export as the intended use case.	dalleng	kmike
2058	2016-08-12 16:29:23	Thanks @dalleng!	kmike	dalleng
2052	2016-07-05 13:42:42	@stummjr looks good! Can you update the docs? Will be ready to merge after that. :)	eliasdorneles	stummjr
2052	2016-07-06 21:01:28	Thanks @stummjr !	eliasdorneles	stummjr
2051	2016-06-13 11:37:07	@kimg1234 my solution Main idea, change proxy address in each requests. - enable [retry](http://doc.scrapy.org/en/latest/topics/downloader-middleware.html?highlight=retry#retry-enabled) - add 403 to RETRY_HTTP_CODES - look at the ProxyMiddleware sample :	podolskyi	kimg1234
2051	2016-06-14 05:51:49	@podolskyi thanks~	kimg1234	podolskyi
2051	2016-09-19 09:02:18	@kimg1234 , I believe @podolskyi 's comment answers your question. Please note that this type of "how-to" question is more suited for the [scrapy-users mailing list](https://groups.google.com/forum/#!forum/scrapy-users) or [StackOverflow](stackoverflow.com).	redapple	podolskyi
2051	2016-09-19 09:02:18	@kimg1234 , I believe @podolskyi 's comment answers your question. Please note that this type of "how-to" question is more suited for the [scrapy-users mailing list](https://groups.google.com/forum/#!forum/scrapy-users) or [StackOverflow](stackoverflow.com).	redapple	kimg1234
2051	2016-09-19 09:15:42	@redapple ok,thanks In fact , my code is the definition of download middleware, when httpcode=403 , the router automatically reconnect short net [mycode](https://github.com/kimg1234/zhihuCollec/blob/master/zhihu/middlewares.py)	kimg1234	redapple
2050	2016-06-14 12:21:01	@redapple Alright, I'll look into it. Good catch on the gzipppp	Tethik	redapple
2050	2016-06-14 14:01:21	Looks good to me. Thanks @Tethik!	redapple	Tethik
2049	2016-07-08 11:51:49	Fixed in #2050! @Tethik @robsonpeixoto @redapple thanks fellows!	eliasdorneles	Tethik
2048	2016-06-14 17:45:19	Looks good, thanks @redapple!	kmike	redapple
2046	2016-06-09 17:44:43	Hey @DrJackilD, You can use http://cookiecutter.readthedocs.io/en/latest/ to generate projects based on custom templates; it is more powerful and could be easier to use than Scrapy's template generating facilities.	kmike	DrJackilD
2046	2016-06-09 17:47:32	@kmike yeah, that's a great tool, but I'm talking about spider's level. or cookiecutter can be used in this direction too?	DrJackilD	kmike
2046	2016-06-09 18:24:17	@kmike Ok, I'll make PR with some explanation about .tmpl files and necessary arguments, which need to be in templates. Thanks for the discussion :)	DrJackilD	kmike
2044	2016-06-09 10:24:04	@kmike, thanks for more information. I personally don't like the idea implementing `from_crawler` factory for all classes but most people seem to be OK with it. However, I'd like to get this done. :) PR you mentioned wasn't merged and discussion has stopped. Is it possible to get this merged if I switch to `from_crawler` methods and not regular ctors?	rampage644	kmike
2044	2016-07-11 00:39:43	@rampage644 in #1605 the idea was to support both `from_settings` and `from_crawler`. I agree that using settings (via `from_settings`) is a simpler interface, but by supporting both (and extracting code to support both to a function) it is possible to make Scrapy more consistent - if it could have a single 'extension' interface which can be used for most components then it'd be a win. Passing se…	kmike	rampage644
2036	2016-06-07 10:11:50	@lopuhin: yes, you're right. Will update description soon.	rampage644	lopuhin
2034	2016-06-07 14:20:13	@dracony , thanks for this. how will people use this? use their own JSON exporter subclass? if yes, how about introducing a setting for this? it could be simpler. Also, [@mgachhui was suggesting](https://github.com/scrapy/scrapy/issues/1965#issuecomment-218077754) having an encoding parameter, not only default UTF-8 (and applying this to XML exports too)	redapple	dracony
2034	2016-06-08 15:32:43	@redapple Yay, I made it work. Like it more now?	dracony	redapple
2034	2016-06-15 09:58:57	@redapple True, it seems I overcomplicated it a bit when I was trying to make the test pass. I removed those lines and the tests still pass 👍	dracony	redapple
2034	2016-06-20 17:06:50	@redapple @robsonpeixoto Ping =) Can this get merged now?	dracony	redapple
2034	2016-07-04 17:57:31	Hey @dracony -- sorry for the delay in reviewing, I've made some comments above. The main thing not clear to me are the changes in the CSV exporter -- is line buffering really needed? It would be better to have it in a second PR (less decisions to be done to merge this one :) ), it might deserve its own setting, since flushing at every line can be slower.	eliasdorneles	dracony
2034	2016-07-05 08:57:27	@eliasdorneles The change https://github.com/scrapy/scrapy/pull/2034#discussion-diff-69482186L203 was indeed irrelevant and changes nothing. It was a sideeffect with me fighting with the CSV writer. I gave it one more try and made the CSV writer work without changing encoding line by line (although in my defence I got that approach from the csv manual page) As for the `line_buffering` being on it…	dracony	eliasdorneles
2034	2016-07-06 20:23:29	@dracony Using `TextIOWrapper` is totally fine, the current PY3 code is already using it. I still think it's weird why `line_buffering` is being required for PY3, it looks like we'll have different behavior in PY2. Which test failed? Please see my other comment about passing `ensure_ascii` parameter -- it's best to use the `kwargs.setdefault` approach to maintain compatibility with subclasses. As…	eliasdorneles	dracony
2034	2016-07-11 14:48:39	@eliasdorneles I changed the ensure_ascii to kwargs as you suggested. Also I found a solution for why `line_buffering` `False` was failing tests. The solution was to also enable `write_through`, otherwise the buffer was not flushed to disk	dracony	eliasdorneles
2034	2016-07-11 15:03:38	@dracony hey, thanks for digging! :+1: Hm, that kinda makes me suspicious of the tests, like they may be trying to read without having guarantee the file is flushed. I don't think we should need to be forcing flush (we don't seem to need it for the PY 2 code)... I'll have a look to confirm, thank you!	eliasdorneles	dracony
2034	2016-07-11 15:06:40	@eliasdorneles It's not the file that is nt being flushed, it's that TextIOBuffer	dracony	eliasdorneles
2034	2016-07-11 15:24:09	Yup, you're right. :) Alright, this looks good now! Thank you, @dracony !	eliasdorneles	dracony
2034	2016-07-11 15:28:06	Yay =) On Mon, Jul 11, 2016 at 5:24 PM, Elias Dorneles notifications@github.com wrote: > Yup, you're right. :) > Alright, this looks good now! > Thank you, @dracony https://github.com/dracony ! > > — > You are receiving this because you were mentioned. > Reply to this email directly, view it on GitHub > https://github.com/scrapy/scrapy/pull/2034#issuecomment-231768335, or mute > the thread > http…	dracony	dracony
2034	2016-07-12 15:02:31	@dracony , thanks a lot! It took a while to review it properly, sorry about that.	redapple	dracony
2033	2016-06-06 14:29:30	@kmike , ok, do you agree it should be mentioned in the docs?	redapple	kmike
2032	2016-09-19 08:52:53	Thanks for your help @matt-oconnell! We've rewritten the tutorial to use http://toscrape.com website instead of DMOZ in order to prevent it from breaking again in future. Sorry for the broken tutorial; this must have caused hours of wasted time :(	kmike	matt-oconnell
2031	2016-06-13 17:01:31	Looks good to me. @matt-oconnell Could you make this PR to master branch instead?	eliasdorneles	matt-oconnell
2030	2016-06-08 17:46:22	Hey @rootAvish, thanks for the WIP. You need to replace your imports to use either the full path or a relative one (`from dispatch import Signal` -> `from scrapy.dispatch import Signal` or `from .dispatch import Signal`, and a few others in the `dispatch` subpackage, preferably the absolute path version), you can easily see what I mean when you open a Python interpreter in the repositories base d…	jdemaeyer	rootAvish
2030	2016-08-08 15:15:45	Hey @rootAvish :) I've added my usual nitpicks here and there but I am quite happy with how this PR looks. Great work! It would be cool if you could squash the commits into a couple of "meaningful" ones (tip: make a tag or write down the current commit hash before calling `rebase`, it's an easy way out if you accidentally enter rebase hell ;)). Then when we have settled the remaining smaller issu…	jdemaeyer	rootAvish
2030	2016-08-15 08:10:44	Hey @jdemaeyer , thanks for the code review. In accordance with the email I sent you, the patched receiver sending was abysmally slow when compared to the current API, and in the spirit of always coming up with overly complicated solutions, this too was due to over engineering on my part. I introduced a large amount of method call overhead as well, which was taking a lot of time too. I reworked t…	rootAvish	jdemaeyer
2030	2016-08-19 18:53:17	@jdemaeyer thanks for responding on such short notice, always appreciate your insights. > there's still three that are open from earlier commits. (Btw these are never commands or anything, feel free to answer with why you disagree.) Sorry for missing out on those, I don't disagree, I thought you wanted to deliberate further on deprecating `utils.signal` further so I didn't move on it at the time,…	rootAvish	jdemaeyer
2030	2016-09-07 06:06:30	Hey @jdemaeyer , did you guys change the openSSL version or something? I don't think that break with Python 3.3 has anything to do with the code. Also, please review the docs when you get a chance. I hope the commits are as desired now.	rootAvish	jdemaeyer
2030	2016-09-13 14:26:30	Hi @rootAvish , we did not change anything explicitly, but newer packages were used: If I compare python packages from the [last PASSING Travis build](https://travis-ci.org/scrapy/scrapy/jobs/154405979) and [this FAILING one](https://travis-ci.org/scrapy/scrapy/jobs/157872588), this is what you get:	redapple	rootAvish
2030	2016-09-13 15:16:25	hey @rootAvish , I don't know why, but a new PR of mine with _only_ your commits, rebased on current "master" branch, built fine, including on Python 3.3 https://github.com/scrapy/scrapy/issues/2235 https://travis-ci.org/scrapy/scrapy/builds/159620850	redapple	rootAvish
2030	2016-09-13 16:21:06	@redapple I'm unable to make out what the problem is at first glance, but using your build I'm sure I can figure that part out. I'll report back as soon I have something. Thanks for the pointers.	rootAvish	redapple
2030	2016-09-24 15:03:28	Hey @redapple , sorry for not replying all this time but just wanted to give you an update. I haven't been able to solve this issue yet since the only place I was able to even reproduce the problem was on a Ubuntu 14.04 installation and on there it seems like this is an error with OpenSSL itself (scrapy-master breaks too).	rootAvish	redapple
2030	2016-10-26 13:12:15	@rootAvish , sorry for the late feedback. I just tried again submitting a master-branch-rebased version of your commits, and it built ok: https://github.com/scrapy/scrapy/pull/2361 Not sure what issue Travis is having to be honest. But perhaps you can try doing the same thing: open a new PR, on top of master-branch, and continue/finish-up the work there (if there's anything missing)	redapple	rootAvish
2030	2016-11-30 05:13:28	@redapple Right, I'm anyway out of ideas on what else I can try here.	rootAvish	redapple
2030	2016-12-29 12:37:09	@redapple, whatever issue Travis was having seems to be fixed now, waiting for @kmike 's comments on the usage of the weakrefmethod package, all the other stuff is taken care of. Sorry for the delay, was in a crunch at work.	rootAvish	redapple
2024	2016-10-20 01:45:06	@eliasdorneles I found no references to [sample projects](https://github.com/scrapinghub/sample-projects/tree/master/quotes_crawler) in docs. Is there any? It should!	djunzu	eliasdorneles
2024	2016-10-22 05:53:02	Those sample are more about Scrapinghub stack... in which way? For me they are good examples on how to use Scrapy in different ways! @eliasdorneles , maybe #2350 would answer your previous question.	djunzu	eliasdorneles
2024	2016-10-24 17:09:39	@eliasdorneles @djunzu [the repository as a whole](https://github.com/scrapinghub/sample-projects) has some examples that are specific to Scrapinghub platform. The [quotes-crawler](https://github.com/scrapinghub/sample-projects/tree/master/quotes_crawler), though, is not and I agree that it has good examples that could be useful for users in general. So, we could add a pointer to that specific fo…	stummjr	djunzu
2024	2016-10-24 17:09:39	@eliasdorneles @djunzu [the repository as a whole](https://github.com/scrapinghub/sample-projects) has some examples that are specific to Scrapinghub platform. The [quotes-crawler](https://github.com/scrapinghub/sample-projects/tree/master/quotes_crawler), though, is not and I agree that it has good examples that could be useful for users in general. So, we could add a pointer to that specific fo…	stummjr	eliasdorneles
2023	2016-07-11 14:44:44	hi @carlosp420 , sorry for the very late review. I left some comments in-line.	redapple	carlosp420
2023	2016-08-16 12:49:15	LGTM, thanks @carlosp420 ! what do you think @kmike , @eliasdorneles , @stummjr ?	redapple	carlosp420
2023	2016-08-16 12:49:15	LGTM, thanks @carlosp420 ! what do you think @kmike , @eliasdorneles , @stummjr ?	redapple	kmike
2023	2016-09-19 08:49:38	Thanks @carlosp420! Your changes were good 👍, but we've rewritten the tutorial to use http://toscrape.com instead of dmoz (#2236), in order to prevent it from breaking again in future.	kmike	carlosp420
2022	2016-06-02 02:34:31	@GoingMyWay you could also use ITEM_PIPELINES to add items to DB. Here's something I [wrote](http://kirankoduru.github.io/python/sqlalchemy-pipeline-scrapy.html) about how to do it using SQLAlchemy	kirankoduru	GoingMyWay
2020	2016-06-06 14:22:29	@Karla-Isabel-Sandoval , it's really hard to help you without the context nor the spider code. As @djunzu suggest, you'll find more help for these "why is my spider not working?" questions on the [mailing list](https://groups.google.com/forum/#!forum/scrapy-users) or [stackoverflow](https://stackoverflow.com/questions/tagged/scrapy). Please note that GitHub issues should be [complete, reproducibl…	redapple	Karla-Isabel-Sandoval
2020	2016-06-06 14:22:29	@Karla-Isabel-Sandoval , it's really hard to help you without the context nor the spider code. As @djunzu suggest, you'll find more help for these "why is my spider not working?" questions on the [mailing list](https://groups.google.com/forum/#!forum/scrapy-users) or [stackoverflow](https://stackoverflow.com/questions/tagged/scrapy). Please note that GitHub issues should be [complete, reproducibl…	redapple	djunzu
2018	2016-05-27 15:50:20	Hey @liusangel, I'm not sure how to disable the pipeline directly from command line. There is a couple of unfinished tickets / pull requests to make it easier: https://github.com/scrapy/scrapy/pull/1048, https://github.com/scrapy/scrapy/pull/1591. Help with #1048 is welcome :) Currently the common practice is to have an option which disables an extension/middleware/pipeline. See e.g. an implement…	kmike	liusangel
2017	2016-05-27 11:45:31	@nengine ah, yeah, that's correct. There are some edge cases because not only dupefilters use request fingerprints - they are also used by cache. So if you're using Scrapy cache you will have to override a cache backend as well. It looks DeltaFetch may also need a subclass or a custom `deltafetch_key` in request.meta - it uses the original request_fingerprint [here](https://github.com/scrapinghub…	kmike	nengine
2015	2016-06-06 14:11:35	Thanks @lopuhin	redapple	lopuhin
2014	2016-05-27 10:12:48	Hey @starrify, I think the reason is that you're using Scrapy 1.0.x; it was a known limitation of robots.txt middleware - see Scrapy 1.0 [docs](http://doc.scrapy.org/en/1.0/topics/downloader-middleware.html#module-scrapy.downloadermiddlewares.robotstxt). The issue is fixed in Scrapy 1.1 by https://github.com/scrapy/scrapy/pull/1473, so there is no warning in 1.1 [docs](http://doc.scrapy.org/en/1.…	kmike	starrify
2014	2016-05-27 10:19:31	:+1: Thanks @kmike! :D	starrify	kmike
2012	2016-07-05 16:30:41	@wlnirvana , sorry for the late comment. Your use-case is probably worth discussing in [scrapy-users mailing list](https://groups.google.com/d/forum/scrapy-users). You can have a look at [how `Autothrottle` is implemented](https://github.com/scrapy/scrapy/blob/1.1/scrapy/extensions/throttle.py), adapting slot delays. I'm closing the issue for now as it's not an issue with scrapy, more of a discus…	redapple	wlnirvana
2011	2016-06-07 03:52:20	@shartoo can you give some hint about the "setting" configuration?	widnyana	shartoo
2011	2016-07-01 08:53:02	I have a working Scrapy project with two named spiders that are running successfully with Scrapy v1.0.1 and Python v2.7.9. One of the two spiders uses `MySQL-python` library to connect to a MySQL database. Today, I updated Python to 2.7.11+ as well as Scrapy to 1.1.0 and received a similar error I have also rectified my `settings.py` file as recommended by @shartoo with no luck: For now, I've rev…	desertjinn	shartoo
2008	2016-06-06 14:14:42	Thanks @foromer4	redapple	foromer4
2007	2016-06-03 12:37:52	thanks @yssoe this sounds like good workaround and probably the only way to do things now, but I thought more about handling websockets protocol inside Scrapy itself. This way websockets code will be async and properly integrated with all other components. In your approach we'll be mixing blocking code from other networking library with Scrapy. It would be better to simply add support for websock…	pawelmhm	yssoe
2007	2016-06-06 14:05:16	@pawelmhm , thanks for opening the discussion. I'm really not familiar with websockets so what I say below is surely missing a lot of important stuff. I believe the notion of callbacks and errbacks does fit websockets well, including server push. whether it'd still be `Response` or something else that are passed to spider methods needs careful design obviously. WebSockets being low-level, I'm not…	redapple	pawelmhm
2007	2016-06-06 15:51:53	@pawelmhm @redapple Thank you for your work. Successfully subscribing to a websocket server and getting data pushed from it is a much better way to scrape data than getting the whole page every time, for us, scrapers, and for the site owners because of the selective variable data that's been send via the websocket without the whole html/static shebang. What really would be cool, and what the whol…	yssoe	pawelmhm
2007	2016-06-06 15:51:53	@pawelmhm @redapple Thank you for your work. Successfully subscribing to a websocket server and getting data pushed from it is a much better way to scrape data than getting the whole page every time, for us, scrapers, and for the site owners because of the selective variable data that's been send via the websocket without the whole html/static shebang. What really would be cool, and what the whol…	yssoe	redapple
2005	2016-05-24 13:51:48	Hello, @feliperuhland. I like the feature idea, it will be nice to be able to do `scrapy startproject myproj .` inside a directory. The build is failing for Python 3, can you have a look?	eliasdorneles	feliperuhland
2005	2016-05-24 13:54:22	Thanks, @eliasdorneles . I am working on it.	feliperuhland	eliasdorneles
2005	2016-05-24 15:34:11	@eliasdorneles you're right. I will fix this.	feliperuhland	eliasdorneles
2005	2016-05-24 17:00:25	Looks great, thanks @feliperuhland !	eliasdorneles	feliperuhland
2005	2016-07-19 03:23:23	@eliasdorneles I done what you suggested and I think it's good. Can you read the docstring to see if it's good enough? Thanks again!	feliperuhland	eliasdorneles
2005	2016-07-19 10:13:01	Yup, looks great now. Thank you, @feliperuhland ! @redapple this looks ready. How do you feel about merging it for 1.2?	eliasdorneles	feliperuhland
2005	2016-07-19 10:31:19	Thanks @feliperuhland !	redapple	feliperuhland
2004	2016-08-22 14:58:33	@jbothma To answer your question: > This should all respect the allowed domains, right? Is that automatically taken care of by the downloader? Yes since all requests scheduled go through download middlewares it will go through [OffsiteMiddleware](http://doc.scrapy.org/en/latest/topics/spider-middleware.html#scrapy.spidermiddlewares.offsite.OffsiteMiddleware), so it will do the usual match to spid…	Granitosaurus	jbothma
2004	2016-08-22 15:02:12	Thanks for the response. A pipeline setting to opt in to allow 300 redirect codes? On 22 August 2016 at 16:59, Bernardas Ališauskas notifications@github.com wrote: > @jbothma https://github.com/jbothma To answer your question: > > This should all respect the allowed domains, right? Is that automatically > taken care of by the downloader? > > Yes since all requests scheduled go through download mi…	jbothma	jbothma
2004	2016-08-24 12:17:12	For handling redirect chains I think it should be left to the `RedirectMiddleware`, it is using `REDIRECT_MAX_TIMES` setting to set maximum chain size and handles everything else by itself. What do you mean regarding referer @jbothma though? I think scrapy by default populates referer with last request.url, right? So the issue might be if there are multiple urls the original file url might be los…	Granitosaurus	jbothma
2004	2016-08-24 12:37:32	Oh cool! I was thinking it'd be useful if the urls in the chain were attached to the response object, but this isn't a critical need for me, and it's probably jsut a sidetrack. It's probably most useful and expected that the referrer would be the original url referrer but since that isn't set before there's a redirect anyway, I track the referrer manually in my `item`. So it sounds like your PR w…	jbothma	jbothma
2003	2016-05-21 09:13:27	hi @robsonpeixoto, indeed there's only a wheel distribution. there was a problem uploading the source distribution from Travis CI. Recent pip version should be able to use the wheel version. `pip install scrapy` should be fine, that's what I use. Otherwise, you could use https://github.com/scrapy/scrapy/archive/1.1.0.tar.gz	redapple	robsonpeixoto
2003	2016-05-21 09:19:40	@redapple do you know if restarting Travis job will help? We should have a tarball on pypi.	kmike	redapple
2003	2016-05-21 09:31:21	@kmike , I did try rebuild on Travis. Got an error on the wheel upload (already there) so src upload did not happen https://s3.amazonaws.com/archive.travis-ci.org/jobs/129470985/log.txt	redapple	kmike
2003	2016-05-21 15:15:28	@kmike, @daniel, can one of you do it? I don't have permission on pypi for scrapy (+ I'm away for 2 weeks) Le 21 mai 2016 15:53, "Robson Roberto Souza Peixoto" < notifications@github.com> a écrit : > Why not upload manually the tarball? > > — > You are receiving this because you were mentioned. > Reply to this email directly or view it on GitHub > https://github.com/scrapy/scrapy/issues/2003#issu…	redapple	kmike
2003	2016-05-23 10:35:43	Works for me, thanks @robsonpeixoto for the report and @dangra for the fix!	kmike	robsonpeixoto
2003	2016-05-23 10:35:43	Works for me, thanks @robsonpeixoto for the report and @dangra for the fix!	kmike	dangra
2002	2016-05-20 12:44:55	Thanks @kmike. I'll study more about WARC and scrapy Response. Thanks the the tip about warcprox.	robsonpeixoto	kmike
2001	2016-06-06 14:37:14	@matveinazaruk thanks for this, could you add a test for this change?	redapple	matveinazaruk
2001	2016-06-13 20:36:51	@redapple Thanks for remark. Done! Also, As I've investigated it was setting simple `Response` in case of all types of request and all expected types of bodies. Now it fixed for http 1.1. Can you check please?	matveinazaruk	redapple
2001	2016-06-14 13:51:37	Looks good to me. Thanks @matveinazaruk	redapple	matveinazaruk
2000	2016-06-06 14:36:42	@matveinazaruk , do you have a reproducible example for this behavior?	redapple	matveinazaruk
2000	2016-07-13 15:53:11	Fixed in https://github.com/scrapy/scrapy/issues/2001 Thanks again @matveinazaruk !	redapple	matveinazaruk
1998	2016-05-19 12:07:48	Hey @RussBaz, Unfortunately `twisted.internet._win32stdio` is not ported to Python 3 yet: https://twistedmatrix.com/trac/ticket/8018; it means Scrapy doesn't support Python 3 on Windows at the moment.	kmike	RussBaz
1998	2016-07-21 11:42:52	As I understand now for Python 3.x it could be fixed by installing [twisted-win](https://pypi.python.org/pypi/twisted-win) which is developed by @xoviat	aprotopopov	xoviat
1998	2016-12-22 17:38:05	@rolando `twisted-win` has been removed from pypi because it is no longer required. scrapy now works by default with `pip install scrapy` because the `twisted` package has been updated.	xoviat	rolando
1997	2016-05-19 11:40:09	@knaveofdiamonds are you sure there is a bug in Scrapy? Dot is added to extension [here](https://github.com/scrapy/scrapy/blob/d3ced85ec350e8c195760a8ce975a18ca42f29a0/scrapy/linkextractors/__init__.py#L70), and there are passing [tests](https://github.com/scrapy/scrapy/blob/d3ced85ec350e8c195760a8ce975a18ca42f29a0/tests/test_linkextractors.py#L235) for this feature. One can argue that `url_has_a…	kmike	knaveofdiamonds
1997	2016-05-19 11:45:21	@kmike - ah, ok. I'm working on an inherited codebase that doesn't use the `LinkExtractors` directly, so this was obviously just a misunderstanding of the API/using something non-public. I'll close this issue - agree with backwards incompatible change reasons.	knaveofdiamonds	kmike
1996	2016-05-19 09:36:39	@pawneetdev , see [my answer on StackOverflow](http://stackoverflow.com/a/37318392/2572383) Please note that scrapy issue tracker here on GitHub is intended for [bug reports](http://doc.scrapy.org/en/latest/contributing.html#reporting-bugs) ideally (although it is also used for discussions sometimes) Your "how-to" question is better suited for the [mailing list](https://groups.google.com/forum/#!…	redapple	pawneetdev
1992	2016-11-21 07:20:16	@elacuesta yeah, I agree that using value set in `cookies` argument makes more sense in this case.	kmike	elacuesta
1991	2016-05-18 16:22:25	Hi, thank you the feedback :) @rolando for both duplicate requests and non-200, I think that they should be dispatched in the `exception` message, because they are caught in the spider runtime and it was not expected by the spider. @kmike I'll talk with my mentors about it. But talking about implementation, it's not too dependent on scrapy source code, so I think that if necessary, I can implemen…	aron-bordin	rolando
1991	2016-05-18 16:22:25	Hi, thank you the feedback :) @rolando for both duplicate requests and non-200, I think that they should be dispatched in the `exception` message, because they are caught in the spider runtime and it was not expected by the spider. @kmike I'll talk with my mentors about it. But talking about implementation, it's not too dependent on scrapy source code, so I think that if necessary, I can implemen…	aron-bordin	kmike
1991	2016-05-18 16:43:36	@kmike I agree with starting a new repository on scrapy-plugins	eLRuLL	kmike
1990	2016-05-16 11:26:41	@rafaelcapucho right; scrapy currently supports only spider methods as callbacks if persistent request queue is used. So the issue is that persistent request queues can't be used with scrapy shell, right? Scrapy itself doesn't fail in this case: if request fail to serialize to on-disk queue it is kept in in-memory queue. I wonder if scrapy-redis should do the same.	kmike	rafaelcapucho
1989	2016-05-17 10:11:32	About this PR, I believe it's the best that can be done to handle both the ease-of-use of settings and also legacy customization using class attributes, even if it could be confusing that settings take precedence over class attributes (note/warning needed in docs at the very least). Maybe we should promote the use of settings and show with code example how to customize the values at init. About h…	redapple	eliasdorneles
1989	2016-05-17 11:02:41	ok so I'll add tests for overriding class attributes with settings (as @eliasdorneles suggests) and also perhaps test for keeping uppercase attributes if there's pipeline inheriting from base image pipeline. In docs I'll add following things: - warning that values from settings will override class attributes - code sample showing how to take values from settings in init	pawelmhm	eliasdorneles
1989	2016-05-30 14:51:26	@djunzu > docs could explain how to write a custom init for custom ImagesPipelines. But, as a developer, I think it would expose a layer of complexity that the end user doesn't need to know about. I also think that adding this layer of complexity in docs may NOT be necessary. It will require long code sample that will be used by 1-2 % of users. So that would suggest current PR is good as it is (o…	pawelmhm	djunzu
1989	2016-05-30 14:51:26	@djunzu > docs could explain how to write a custom init for custom ImagesPipelines. But, as a developer, I think it would expose a layer of complexity that the end user doesn't need to know about. I also think that adding this layer of complexity in docs may NOT be necessary. It will require long code sample that will be used by 1-2 % of users. So that would suggest current PR is good as it is (o…	pawelmhm	redapple
1989	2016-05-30 14:51:26	@djunzu > docs could explain how to write a custom init for custom ImagesPipelines. But, as a developer, I think it would expose a layer of complexity that the end user doesn't need to know about. I also think that adding this layer of complexity in docs may NOT be necessary. It will require long code sample that will be used by 1-2 % of users. So that would suggest current PR is good as it is (o…	pawelmhm	eliasdorneles
1989	2016-05-31 20:56:30	@pawelmhm > It's actually not that complicated so I think most users should manage. Here I must ask: how much most users know or should know about Scrapy? Imagine you know absolutely nothing about Scrapy, you just started. How you would know it is possible to use a class attribute in the init? Two options: docs or dig into the code. We have agreed it should not go in the docs. Thinking as a end u…	djunzu	pawelmhm
1989	2016-06-10 11:09:40	@redapple @eliasdorneles @djunzu updated a62d4b081c8eef1e54c6f7399e7a	pawelmhm	djunzu
1989	2016-06-10 11:09:40	@redapple @eliasdorneles @djunzu updated a62d4b081c8eef1e54c6f7399e7a	pawelmhm	redapple
1989	2016-06-10 11:09:40	@redapple @eliasdorneles @djunzu updated a62d4b081c8eef1e54c6f7399e7a	pawelmhm	eliasdorneles
1989	2016-06-10 15:10:30	@pawelmhm In `default_settings.py`, there are still three values for FilesPipeline that will override the respective class attributes. I think FilesPipeline should also get its `key_for_pipe` and some tests. And I think you can add one more test asserting a custom Files/ImagesPipeline inherit custom settings from parent. (So, if someone's code relies on this behavior, future updates will not brea…	djunzu	pawelmhm
1989	2016-06-15 13:53:39	hey @djunzu @redapple @eliasdorneles I updated PR. Majority of new changes is just adding more tests and unifying existing tests. Aside from that I added option to set custom settings for files pipeline (previously it was just images pipeline) and properly fixed uppercase attributes for file pipeline.	pawelmhm	djunzu
1989	2016-06-15 13:53:39	hey @djunzu @redapple @eliasdorneles I updated PR. Majority of new changes is just adding more tests and unifying existing tests. Aside from that I added option to set custom settings for files pipeline (previously it was just images pipeline) and properly fixed uppercase attributes for file pipeline.	pawelmhm	redapple
1989	2016-06-15 13:53:39	hey @djunzu @redapple @eliasdorneles I updated PR. Majority of new changes is just adding more tests and unifying existing tests. Aside from that I added option to set custom settings for files pipeline (previously it was just images pipeline) and properly fixed uppercase attributes for file pipeline.	pawelmhm	eliasdorneles
1989	2016-06-29 21:05:59	so at this point it is probably ready. Are there any other comments or feedback I should include @redapple	pawelmhm	redapple
1989	2016-07-08 10:57:13	@kmike , @eliasdorneles , are you ok with merging this? (and backporting to 1.1 of course)	redapple	eliasdorneles
1989	2016-07-12 15:46:46	LGTM! Thanks again @pawelmhm	redapple	pawelmhm
1987	2016-05-12 14:18:13	@gdomod , by default, `CookieMiddleware` will share the same session for all requests. If you want to emulate parallel (cookie) sessions, [check the `cookiejar` key in `meta` dict](http://doc.scrapy.org/en/latest/topics/downloader-middleware.html?#multiple-cookie-sessions-per-spider) that you can pass to `Request` instances. Note the comment on passing the cookiejar key explicitly in subsequent r…	redapple	gdomod
1986	2016-05-12 23:50:33	@pawelmhm can you check again please? :)	eliasdorneles	pawelmhm
1986	2016-05-13 07:50:12	hey @eliasdorneles I rerun all of my custom image pipelines unit tests with your branch and it still fails. Old pipeline had attribute MIN_WIDTH which is now renamed to IMAGES_MIN_WIDTH. So it's still not fully backward compatible. On my side I'm updating all my code to use new interface (get values from settings and not from uppercase class attributes) and I'm going to have code working with new…	pawelmhm	eliasdorneles
1985	2016-05-12 08:49:39	@djunzu I think your approach is right, but if a change breaks users code and there is an easy workaround then we usually prefer to add a backwards compatibility shim with deprecation warnings. It doesn't mean users should write code like that (relying on undocumented attributes), but the userbase is large, and we don't want to break user code without a good reason. Also, we should have named att…	kmike	djunzu
1982	2016-05-11 13:45:30	@gmargari , this is the (unfortunate) behavior of `canonicalize_url` (enabled by default in `LinkExtractor`). You can disable it though:	redapple	gmargari
1982	2016-05-11 15:23:30	@gmargari, see #1941	Digenis	gmargari
1978	2016-05-11 13:34:24	@pawneetdev , I believe your request is better suited as a topic for the [mailing-list](https://groups.google.com/forum/#!forum/scrapy-users) or StackOverflow. Scrapy doesn't have a built-in way to throttle requests the way you want, but the scrapy community may have ideas on how to implement this.	redapple	pawneetdev
1976	2016-05-11 09:18:03	@nyov , I'm not sure I understand _"(at least on rc3 as well)"_ you're seeing this with 1.1 RC3 too? or only from 1.1 RC4? A [`logger.warning()` call was indeed added in RC4](https://github.com/scrapy/scrapy/blob/1.1.0rc4/scrapy/core/downloader/tls.py#L47) for hostname verification failures, but it was not in RC3	redapple	nyov
1976	2016-05-11 11:15:15	@nyov , what do you think of https://github.com/scrapy/scrapy/issues/1979 ?	redapple	nyov
1975	2016-05-09 14:43:41	Thanks @lipis !	redapple	lipis
1974	2016-05-09 13:47:50	hi @starrify , what kind of error triggered `TunnelError` in your tests? did you see retrying them succeed eventually?	redapple	starrify
1974	2016-05-09 13:57:51	Hi @redapple , here is the error message: For details, please check https://staging.scrapinghub.com/p/6327/job/9/17618/#/log?filterAndHigher&filterType=error (private access only). From the job stats we know there's no retrying on such failures. Here's another sample job after applying the same fix in this PR: https://staging.scrapinghub.com/p/6327/job/9/17622/#details (private access only) where…	starrify	redapple
1974	2016-05-17 14:16:23	@starrify , could this be configured via a new downloader setting?	redapple	starrify
1974	2016-05-17 14:38:36	@starrify , I'm not sure I understand your comment. one could still update an instance attribute with exceptions to retry, defaulting to `EXCEPTIONS_TO_RETRY`, adding `TunnelError` to the tuple if some new `RETRY_TUNNEL_ERROR` is `True` or something. maybe I'm missing something?	redapple	starrify
1974	2016-05-18 11:39:30	@starrify , after some thought, I think your initial commit (adding `TunnelError` to `EXCEPTIONS_TO_RETRY`) makes more sense in the end. Sorry for making you update it.	redapple	starrify
1974	2016-06-06 10:19:07	Thanks @starrify	redapple	starrify
1973	2016-05-11 18:41:33	thanks @mgachhui , I cherry-picked it into master in https://github.com/scrapy/scrapy/commit/aecc23d24a801f8b7c50497bc37a0c0a2e37e173	redapple	mgachhui
1971	2016-05-16 11:42:41	@umrashrf could you please clarify what is always the case? Here `issubclass(NewName, OldName)` is False, and `isinstance(obj, OldName)` is False as well.	kmike	umrashrf
1969	2016-05-11 12:16:53	Thanks for your replying! I guess I use scrapy with cralwera, and the config of download timeout, see [crawlera](http://doc.scrapinghub.com/crawlera.html) `CRAWLERA_DOWNLOAD_TIMEOUT timeout for requests (default: 1800)` it maybe the cause of my problem. @nyov	night1008	nyov
1969	2016-05-16 17:03:32	Thanks @nyov for the help!	kmike	nyov
1968	2016-05-06 06:06:29	@eLRuLL Thank you, but I'm getting errors when executing your code: https://paste.ee/r/8YSJG I'm running in the scrapy1.1.0rc4 and Python 3.5.1 I change `from BeautifulSoup import BeautifulSoup` to `from bs4 import BeautifulSoup`. Any Ideas? Thank you	rafaelcapucho	eLRuLL
1968	2016-05-06 06:43:39	Great @rafaelcapucho , happy to help!	eLRuLL	rafaelcapucho
1964	2016-05-02 12:37:26	@ksimple , a few questions, - what version of scrapy are you using locally? - what version of scrapyd are you running? - do you have a simple/minimal spider class reproducing the issue?	redapple	ksimple
1964	2016-12-14 14:56:19	@ksimple, which version of twisted are you using? (you can see this with scrapyd --version) I recently noticed that on newer twisted versions the traceback is logged as it should. See https://github.com/scrapy/scrapy/pull/2450#issue-195544830	Digenis	ksimple
1963	2016-05-02 12:44:59	@wi-cuckoo , @samibrahmi , I'm closing this issue in favor of https://github.com/scrapy/scrapy/issues/1965	redapple	samibrahmi
1963	2016-05-02 12:44:59	@wi-cuckoo , @samibrahmi , I'm closing this issue in favor of https://github.com/scrapy/scrapy/issues/1965	redapple	wi-cuckoo
1961	2016-05-11 08:58:19	Similarly, we received feedback that the current (latest) FAQ (1.0 branch) should also say that Python 3 is supported from 1.1+, albeit with beta status and requiring `pip install` with specific version. What do you think @kmike @nyov ?	redapple	nyov
1961	2016-05-11 08:58:19	Similarly, we received feedback that the current (latest) FAQ (1.0 branch) should also say that Python 3 is supported from 1.1+, albeit with beta status and requiring `pip install` with specific version. What do you think @kmike @nyov ?	redapple	kmike
1961	2016-05-11 10:40:39	@redapple @mgachhui I think we should release 1.1 ASAP; it will have Python 3 support and all such problems will fade away.	kmike	redapple
1961	2016-05-11 10:40:39	@redapple @mgachhui I think we should release 1.1 ASAP; it will have Python 3 support and all such problems will fade away.	kmike	mgachhui
1961	2016-05-11 12:58:08	@kmike , I assume you are ok with releasing current 1.1 branch (perhaps with #1979) as v1.1.0. Correct?	redapple	kmike
1961	2016-05-11 14:08:49	@redapple yep!	kmike	redapple
1960	2016-04-28 15:57:02	@kmike thx. Updated.	redapple	kmike
1959	2016-05-02 12:49:08	@Zjw-ML , what version of scrapy are you using? is it different from the version on your old compter? (use `scrapy version -v` to check)	redapple	Zjw-ML
1959	2016-05-17 13:41:03	@Zjw-ML , Have you solved the issue? If it worked on your old computer but not your new one, is it possible you haven't installed the necessary libraries? - Matt	mmccullar	Zjw-ML
1959	2016-07-05 16:35:01	@Zjw-ML , are you still having this issue? If not, can I close this one?	redapple	Zjw-ML
1957	2016-05-02 14:07:22	@aslijiasheng , I believe you'll get more feedback from the [mailing-list](https://groups.google.com/forum/#!forum/scrapy-users)	redapple	aslijiasheng
1956	2016-04-28 19:01:20	@Digenis a good point: I think this issue is relevant: https://github.com/rtfd/readthedocs.org/issues/1881	kmike	Digenis
1954	2016-04-26 14:24:20	@aron-bordin , I'm not seeing where the data is actually encoded as [`multipart/form-data`](https://tools.ietf.org/html/rfc7578). Added tests don't test it. Current `FormRequest` parameters require `formdata` to be a dict, to be [URL-encoded internally](https://github.com/scrapy/scrapy/blob/ebef6d7c6dd8922210db8a4a44f48fe27ee0cd16/scrapy/http/request/form.py#L28). How does this transpose for mult…	redapple	aron-bordin
1954	2016-04-27 05:04:18	Hi @redapple Sorry, this pr was just handling the header. I read the multipart's spec [[1]](https://www.w3.org/TR/html401/interact/forms.html#h-17.13.4) [[2]](https://tools.ietf.org/html/rfc7578) and I'll try to add the data encoding. I'm thinking about two possibilities for `formdata`: 1. Use `formdata` as usual, representing `field: value` from the form and encode it as specified. Add a new fie…	aron-bordin	redapple
1954	2016-05-02 04:09:37	Hi @redapple and @eLRuLL I updated the PR as follows: 1. Form fields and form files are present in the `formdata` parameter. To add a file in the `formdata`, it's necessary to use the new `FormRequestFile` object (this is not yet documented, because I'd like to confirm if this api design is good first.) 2. Now, the `from_response` method analyzes the `enctype` field in the form. If present, uses …	aron-bordin	eLRuLL
1954	2016-05-02 04:09:37	Hi @redapple and @eLRuLL I updated the PR as follows: 1. Form fields and form files are present in the `formdata` parameter. To add a file in the `formdata`, it's necessary to use the new `FormRequestFile` object (this is not yet documented, because I'd like to confirm if this api design is good first.) 2. Now, the `from_response` method analyzes the `enctype` field in the form. If present, uses …	aron-bordin	redapple
1954	2016-05-02 14:10:24	great job @aron-bordin . I have some observations: 1. Now, I think the `multipart` argument makes everything look too forced. What happens if we get a different `enctype` in the future, then we'll have to add a new argument and setup all the `if`s necessary on the entire code, just like it is happening now. 2. A dictionary seem like a good way to specify the the parameters, but also it looks to f…	eLRuLL	aron-bordin
1954	2016-05-06 22:00:05	Hi @redapple For me, the current implementation looks simpler to maintain and more user friendly than creating a new class `MultipartFormRequest`. I removed the new parameters in current implementation, so the encoding type is now determined by the `header[Content-Type]`. For me, this looks more intuitive than having a new object to handle it. I updated the sample above to use it. Also, I don't s…	aron-bordin	redapple
1954	2016-10-13 19:47:51	Hi @redapple I updated this PR, and separated the multipart feature to the `MultipartFormRequest`. I updated the PR description with more details about this PR, please, let me know what do you think about it :) Thx	aron-bordin	redapple
1953	2016-04-26 15:00:25	@rafaelcapucho , can you paste relevant parts of your spider? I'm able to reproduce the exception if I override the `__init__` method without support of variable number of arguments, i.e., with the following, `scrapy fetch --spider httpbin https://httpbin.org/get` fails: vs. this which works: Both versions work with `scrapy crawl`. `scrapy fetch` overrides the Spider class' `start_requests` metho…	redapple	rafaelcapucho
1953	2016-04-26 15:32:27	@redapple This is the relevant part of my spider: https://paste.ee/p/0Amww I made the changes you suggested and It is working properly now: Thank you for your help!	rafaelcapucho	redapple
1953	2016-04-26 15:33:59	Perfect @rafaelcapucho ! Happy scraping	redapple	rafaelcapucho
1947	2016-04-26 16:32:32	Looks good, thanks @redapple for the hard work! By the way, do you know if this is true? I think it can be a desirable property of canonicalize_url function.	kmike	redapple
1947	2016-04-26 17:06:59	@kmike , [`safe_url_string` is tested for this](https://github.com/scrapy/w3lib/blob/fddf599cda53adecc27da0b9b246186b3444be72/tests/test_url.py#L163) so worth a try with canonicalize_url too... and a test	redapple	kmike
1947	2016-04-26 17:15:57	@redapple do you want to make these changes in this PR, or should we just merge it as-is?	kmike	redapple
1941	2016-04-20 11:24:01	@Digenis +1 to not using canonicalize_url by default in link extractors. It causes other issues - see e.g. https://github.com/scrapy/scrapy/issues/1202. See also: https://github.com/scrapy/w3lib/pull/25#issuecomment-205354098.	kmike	Digenis
1941	2016-04-21 11:12:13	@Digenis just to be clear, are we taking about changing the default for LinkExtractor, or maybe even removing canoincalize support form them, to provide a better experience? One can already work around the issue by turning canonicalize off (`canonicalize=False` LinkExtractor argument).	kmike	Digenis
1940	2017-01-30 20:17:42	@dangra yep! It is Python 3.6+ only, but I'm fine with that.	kmike	dangra
1937	2016-04-18 10:07:26	@authen29 , your code snippet is not self-contained and your issue description is not clear. Please provide a [minimal, complete, verifiable example](http://doc.scrapy.org/en/master/contributing.html#reporting-bugs) showing the issue	redapple	authen29
1936	2016-04-18 08:29:43	@lhuaizhong , please provide the websites you are trying to connect to.	redapple	lhuaizhong
1936	2016-04-18 11:53:07	@redapple, have sent you in email, thanks.	lhuaizhong	redapple
1936	2016-04-18 15:07:24	@lhuaizhong , it looks related to SNI not being sent in TLS `ClientHello` when using `TunnelingAgent` vs. regular `Agent`.	redapple	lhuaizhong
1936	2016-04-18 16:33:29	@lhuaizhong , I may be onto something with https://github.com/scrapy/scrapy/issues/1938 , but I haven't tested much yet.	redapple	lhuaizhong
1936	2016-04-19 03:36:52	@redapple , I upgraded scrapy to 1.1.0rc3, using your patch in file http11.py, it works well right now. Thanks Paul!	lhuaizhong	redapple
1935	2016-04-18 08:15:09	@flik , how did you install scrapy? can you check if you have w3lib installed properly? (or try doing `[sudo] pip install --upgrade w3lib`)	redapple	flik
1935	2016-07-05 16:31:47	@flik , I'm cleaning up past issues. Have you managed to solve this? Are you ok with me closing this issue?	redapple	flik
1933	2016-04-19 23:22:41	@redapple how hard would it be to create a test case for this change?	kmike	redapple
1933	2016-04-20 12:47:49	@kmike done in https://github.com/scrapy/scrapy/pull/1933/commits/cd979ace40f26e8d921aaa4cf2d603b434fa2064 Applying the tests on top of current "master" branch, you get these failures:	redapple	kmike
1933	2016-04-20 12:57:40	Thanks @redapple!	kmike	redapple
1931	2016-04-13 21:47:56	Hey @kgrvamsi, Scrapy is async, so when your `for i in range(2, some_value):` loop is executed it is _guaranted_ `parse` method is not called yet; it will be only called when the response for the first request will be received. This is by design. To execute a loop only when `parse` is executed move the loop inside `parse` method. I don't think this is a Scrapy bug, so I'm closing this ticket. We'…	kmike	kgrvamsi
1930	2016-04-13 20:34:41	thanks @natoinet for reporting, I can confirm the issue with scrapy 1.1.0rc3, with both sites, Python2.7 & Python3.4 Using `DOWNLOADER_CLIENTCONTEXTFACTORY='scrapy.core.downloader.contextfactory.BrowserLikeContextFactory'` also spits the same error message. plain `curl` also has trouble, but `curl -k` (a.k.a insecure mode) works	redapple	natoinet
1930	2016-04-14 13:07:19	@redapple Thank you for the good and fast fix! After changing contextfactory.py, the crawler now opens perfectly! I just wonder: As it does in curl or in browsers like chrome, should scrapy send some kind of warnings, as it does in Scrapy 1.0.5 (but maybe it's because I'm using it in a virtualenv with an older Twisted and it does not make all the verifications) when there is an invalid certificat…	natoinet	redapple
1929	2016-04-13 10:22:18	@berkantaydin , this is more for https://github.com/scrapy/scrapyd or [scrapy-users mailing list](https://groups.google.com/forum/#!forum/scrapy-users) You'd have to provide more information on your setup though. It's kinda hard to help you with this single `Process died` line.	redapple	berkantaydin
1928	2016-04-13 07:00:05	Hey @Makman2, I think you can do that using a custom spider middleware - check http://doc.scrapy.org/en/latest/topics/spider-middleware.html#scrapy.spidermiddlewares.SpiderMiddleware.process_spider_exception. Printing response body to log in case of errors may be overwhelming - even a single 20KB response body in a log can be unreadable, and if your spider raises an exception in every callback it…	kmike	Makman2
1925	2016-04-12 10:35:48	@redapple yeah , I made two `post_login` that's the point. Tnx, I should use a ide to code...	woshichuanqilz	redapple
1922	2016-04-11 16:00:44	@AFAgarap , you need a few dev headers packages installed on your machine to install Scrapy. Here's an example Dockerfile using Ubuntu 14.04: https://gist.github.com/redapple/cd9c31eeab8c4d5ea9eef7b200c3d4d0 Deepin looks Debian-based, so you should be good with: for `cryptography` dependency: for `lxml`	redapple	AFAgarap
1918	2016-04-19 23:46:03	Hi @pawelmhm, Thanks for writing this; it looks like a good reference for anyone who want to give alternative contracts library a try or who wants to fix scrapy contracts. The general sentiment is that we should extract contracts to a separate library and move it to scrapy-plugins organization. YAML-based contracts can be either added to this library, or one can create a separate library for YAML…	kmike	pawelmhm
1917	2016-04-11 13:39:18	hi @tom-aa , thanks for reporting. There's an issue on w3lib about this already : https://github.com/scrapy/w3lib/issues/54 There's a fix for it to be merged asap: https://github.com/scrapy/w3lib/pull/55 we aim to fix this in w3lib 1.14.2 this week.	redapple	tom-aa
1917	2016-04-12 15:32:17	@tom-aa , w3lib 1.14.2 is out and available on PyPI. could you try it? Thanks in advance	redapple	tom-aa
1916	2016-04-11 13:12:34	Thanks @nblock !	redapple	nblock
1915	2016-04-10 13:20:27	@dxue2012 what is your use case?	kmike	dxue2012
1915	2016-05-10 03:35:22	@mgachhui This is just my personal opinion, but I think the intent behind per-item processing is that it happens on the fly and "in parallel", in the sense that we don't wait for other items to process the current one. It makes sense to do this if the pipeline does not require information from other items (e.g. dropping an item based on one field's value), but sometimes it's just a bit restrictin…	dxue2012	mgachhui
1915	2016-05-12 17:17:30	Edit: Added some more questions. In addition to what @eLRuLL said, I have a couple of questions. 1. Currently the scraper utilizes a slot system. So if an item is being split, does it register as an extra item in the slot? 2. If an iterable of dicts/Items is used, how is the event of an item being dropped supposed to be handled? It may be that an iterable has items removed until it's empty. In an…	mgachhui	eLRuLL
1915	2016-05-16 11:52:26	Good questions @eLRuLL @mgachhui! My take on this: 1. Items shouldn't be processed by the whole pipeline again. 2. Extra items should use more slots. 3. DropItem is not necessary if several items can be returned - one can return an empty list. It means signal won't be fired, but I think that's OK.	kmike	eLRuLL
1915	2016-05-16 11:52:26	Good questions @eLRuLL @mgachhui! My take on this: 1. Items shouldn't be processed by the whole pipeline again. 2. Extra items should use more slots. 3. DropItem is not necessary if several items can be returned - one can return an empty list. It means signal won't be fired, but I think that's OK.	kmike	mgachhui
1915	2016-05-16 17:21:57	Right; I'm not sure a pipeline is a right place to merge items. If we make it accept multiple inputs then merging options would still be very limited - we'd be able to only merge items if they are split by a previous pipeline. The downside is that all existing pipelines (both built-in and custom) will have to be changed to support this new input format. I think it doesn't worth it. Another option…	kmike	dxue2012
1915	2016-05-16 21:08:59	@kmike > What's your use case? When do you need to drop an item based on other item's field value? Sorry my previous comment was worded poorly. "dropping an item based on one field's value" was meant to be an example of a pipeline that _doesn't_ require information from other items. > In general, to merge items you may need to have them all at once - not only items from a single response. That's …	dxue2012	kmike
1915	2016-06-14 18:38:07	Guys and girls, this is kind of large architectural change that might have various implications. You have to think of all the ways people use and abuse pipelines and make sure that any change is well thought, enough to not break tons of stuff. To the extend that this feature is worth the effort, I would personally prefer to see two API calls that do explicitly `pipeline.push_item_to_front()` and …	lookfwd	pawelmhm
1915	2016-06-14 18:38:07	Guys and girls, this is kind of large architectural change that might have various implications. You have to think of all the ways people use and abuse pipelines and make sure that any change is well thought, enough to not break tons of stuff. To the extend that this feature is worth the effort, I would personally prefer to see two API calls that do explicitly `pipeline.push_item_to_front()` and …	lookfwd	jeremysmitherman
1915	2016-06-14 18:38:07	Guys and girls, this is kind of large architectural change that might have various implications. You have to think of all the ways people use and abuse pipelines and make sure that any change is well thought, enough to not break tons of stuff. To the extend that this feature is worth the effort, I would personally prefer to see two API calls that do explicitly `pipeline.push_item_to_front()` and …	lookfwd	kmike
1915	2016-06-15 05:29:29	Thanks for the comment @lookfwd . I'll try to address some of your points. 1. For the MySQL example you've given, the 20000 write requests will be the total number - but not simultaneously. In my code, when an item is split, the new set of items are processed in parallel - while the processing of the original set of items ( from the spider) is paused. But yes, I'll look into proving the fact that…	mgachhui	lookfwd
1915	2016-08-15 08:07:37	@nengine, this is a question for the mailing list. The short answer is that you don't have to use pipelines/middlewares to separate different tasks. You can separate them with functions, classes and methods in one pipeline.	Digenis	nengine
1915	2016-09-14 13:25:14	Thank you @Digenis	nengine	Digenis
1914	2016-04-10 22:50:35	@liuyunclouder , I believe the issue is with using a non-browser User-Agent string with stackoverflow.com. With Scrapy's default User-Agent string, e.g. `'Scrapy/1.1.0rc3 (+http://scrapy.org)'`, links in the page are missing the `pagesize` query parameter If you set it to something like `Mozilla/5.0 (X11; Linux x86_64) AppleWebKit/537.36 (KHTML, like Gecko) Chrome/49.0.2623.112 Safari/537.36`, th…	redapple	liuyunclouder
1914	2016-04-11 02:17:35	@redapple it solved my problem, thanks	liuyunclouder	redapple
1911	2016-04-08 14:16:05	@woshichuanqilz , could you try using lowercase S3, ie. `DOWNLOAD_HANDLERS = {'s3': None,}`?	redapple	woshichuanqilz
1911	2016-04-09 10:43:10	@redapple yeah, it worked	woshichuanqilz	redapple
1910	2016-04-07 14:13:39	Hey @biij5698! Scrapy 1.1 will support Python 3; you can try a release candidate: `pip install scrapy==1.1.0rc3`.	kmike	biij5698
1908	2016-04-07 12:33:14	nice @kmike ! For reference: https://github.com/scrapinghub/adblockparser/blob/master/adblockparser/parser.py#L438	redapple	kmike
1908	2016-04-11 03:13:51	@redapple https://stackoverflow.com/questions/36440681/how-to-work-with-a-very-large-allowed-domains-attribute-in-scrapy/36454033 the problem is my question, but the method efficienty is too low	15310944349	redapple
1908	2016-04-11 03:21:19	@kmike How do i use re2 modified the `get_host_regex` method, could you give a complete sample, i don't have the ability to solve, thank you.	15310944349	kmike
1908	2016-04-11 10:43:08	@kmike my mistake . think you very much, re2 is very strong, i successed just import re2 as re.everything is ok. think you hahahah	15310944349	kmike
1908	2016-04-11 10:57:44	@kmike oh, no, when i run my scrapy project, it mention out of mmemory > re2/dfa.cc:457: DFA out of memory: prog size 517126 mem 533686	15310944349	kmike
1908	2016-04-12 05:30:16	@kmike I find the related information, but i don't know how to get more memory for regex, can you give a link under reference.think you.	15310944349	kmike
1908	2016-04-18 10:14:57	@kmike oh, think you very much	15310944349	kmike
1907	2016-04-07 16:01:10	Thank you guys. I agree with @kmike it is an expected behavior I think. It also makes more sense in my real use case which is something like this: I found a workaround using `.re()`, but not very clean	VinGarcia	kmike
1907	2016-08-08 10:17:04	@Tethik yeah, parsel is a right repo now 👍	kmike	Tethik
1905	2016-04-07 11:09:03	Hey @rootAvish, thanks for the PR! > Oh.. I did not notice initially we have a test here(https://travis-ci.org/scrapy/scrapy/jobs/121056809#L319) to always discard partial archives. The problem with that error is not the test itself but the fact that `GzipFile` doesn't have a `_read_eof()` method in Python 3. If you look at https://travis-ci.org/scrapy/scrapy/builds/121056805 you'll see that the …	jdemaeyer	rootAvish
1905	2016-04-12 09:34:30	@kmike I incorporated the changes you and @jdemaeyer suggested, and also added a test. Any feedback for code quality enhancements etc. is appreciated, also would you like to me to apply these changes to a fresh clone and open a different pull request with just one-two commit containing the entire patch, since merging this one would add useless commit history to the log?	rootAvish	jdemaeyer
1905	2016-04-12 09:34:30	@kmike I incorporated the changes you and @jdemaeyer suggested, and also added a test. Any feedback for code quality enhancements etc. is appreciated, also would you like to me to apply these changes to a fresh clone and open a different pull request with just one-two commit containing the entire patch, since merging this one would add useless commit history to the log?	rootAvish	kmike
1905	2016-04-29 16:27:07	Hey @rootAvish, I've added a few more (small!) line comments, but overall I think the approach is good now. :) > would you like to me to apply these changes to a fresh clone and open a different pull request with just one-two commit containing the entire patch, since merging this one would add useless commit history to the log? You can prune the commit history by [squashing your commits](https://…	jdemaeyer	rootAvish
1905	2016-05-30 17:18:52	Hey @rootAvish, thanks for all the changes and again for investigating this. I've spent a little time playing around with the test you wrote, and I found that the wrap-around read comes from our existing [read failure recovery mechanism](https://github.com/scrapy/scrapy/blob/master/scrapy/utils/gz.py#L46). It looks like what happens is this: - The first chunk is read by `read1()`, and we add it t…	jdemaeyer	rootAvish
1905	2016-06-06 19:05:10	@jdemaeyer, sorry for responding so late, but yeah this fix is much better, I wasn't aware of the existence of `f.extrasize`. I didn't comment thinking perhaps you'd like to make the fix since you're the one who solved the problem. But I've made the change here too should you want to contain both the test and the fix in the same PR.	rootAvish	jdemaeyer
1905	2016-08-08 10:25:26	Sorry, must've missed your last comment here. LGTM, could you rebase? @redapple you recently merged changes to `scrapy.utils.gz`, but it seems that they're not related to this 'properly recover from illegal EOF' issue, right? /cc @kmike	jdemaeyer	kmike
1905	2016-08-09 18:32:40	@jdemaeyer I did the rebase, I think we can merge this now.	rootAvish	jdemaeyer
1905	2016-08-12 16:22:27	LGTM. Thanks @rootAvish ! The only thing I'm puzzled with is the difference between the short fix (which is always good) and the description of the PR about a previous fix implementation. Maybe it could be updated to reflect the last implementation choice.	redapple	rootAvish
1905	2016-08-17 11:42:26	@redapple Hi, sorry I missed that comment earlier. The fix is detailed in @jdemaeyer 's comment above, and the title of the PR has also been changed, do you want me to update the description in the commit message?	rootAvish	redapple
1905	2016-08-17 11:42:26	@redapple Hi, sorry I missed that comment earlier. The fix is detailed in @jdemaeyer 's comment above, and the title of the PR has also been changed, do you want me to update the description in the commit message?	rootAvish	jdemaeyer
1905	2016-08-17 12:01:34	@rootAvish , I may very well be bikesheeding here, so apologies :) but I'd prefer a PR title that reflects the change a little better. The current _Modification to the existing read failure recovery mechanism, fixes #1606: response.body is duplicate_ could be more explicit as to what was changed in gzip read. Also, _fixes #1606: response.body is duplicate_ can be left in the PR description (where…	redapple	rootAvish
1905	2016-08-17 12:21:45	@redapple I see, is it fine now?	rootAvish	redapple
1905	2016-08-17 12:51:44	Thanks @rootAvish	redapple	rootAvish
1904	2016-04-04 13:05:24	@zouge, do you have sample code reproducing the issue?	redapple	zouge
1904	2016-04-04 14:49:22	@zouge if you're using `CrawlerProcess` outside the 'normal' command-line process, you have to load in your settings yourself:	swizzard	zouge
1904	2016-04-05 01:18:28	@swizzard thanks, it's work .	zouge	swizzard
1904	2016-04-05 01:25:27	@zouge there is also `get_project_settings` function; and example from [docs](http://doc.scrapy.org/en/latest/topics/practices.html#run-scrapy-from-a-script):	kmike	zouge
1903	2016-09-09 19:52:08	@donhuvy perhaps can you tell us a bit more about why do you feel this change is needed?	eliasdorneles	donhuvy
1901	2016-04-01 13:30:45	Hi @ricoxor, Scrapy doesn't use `urlopen`, it looks like an issue with your spider. See also: http://stackoverflow.com/questions/1522636/should-i-call-close-after-urllib-urlopen - maybe this is the issue.	kmike	ricoxor
1897	2016-04-13 13:45:59	@aron-bordin , sure! Volunteers always welcome :) Why in `from_response` and not the constructor?	redapple	aron-bordin
1896	2016-03-31 10:39:57	nice improvement @kmike ! worth contributing back to Twisted?	redapple	kmike
1896	2016-03-31 13:50:49	@redapple Twisted provides `_ChunkedTransferDecoder`; `decode_chunked_transfer_twisted` is not a Twisted function, it is an example on how to implement our `decode_chunked_transfer` using `_ChunkedTransferDecoder`. As last example shows, it can be pretty fast if body is passed in parts, and I think (not 100% sure) Twisted does that already. It should be possible to rewrite `_ChunkedTransferDecode…	kmike	redapple
1896	2016-12-08 09:50:42	@kmike , I believe we can close this now that #2411 is merged?	redapple	kmike
1896	2016-12-08 10:52:31	@redapple yeah, let's close it.	kmike	redapple
1895	2016-04-04 17:32:53	@kmike , did you consider moving `scrapy.downloadermiddlewares.cookies.CookiesMiddleware` upwards towards the engine? e.g.	redapple	kmike
1895	2016-04-26 19:45:36	@redapple it turns out this is not really related to CookiesMiddleware; scrapy-splash doesn't use it to handle cookies in the end, and handles cookies using a custom . scrapy-splash uses original JSON response.body to set response.status, response.headers, response.url and a new response.body. Any other downloader middleware which wants to return a new response based on current response body must…	kmike	redapple
1894	2016-05-11 09:20:39	@donhuvy , did you make any progress? are you still stuck?	redapple	donhuvy
1893	2016-03-30 13:16:38	@kmike , which change you mean? I tried with Sphinx 1.3.6 (forcing <1.4 in tox.ini) and it worked for me. i'm ok with `Sphinx>=1.3.6`	redapple	kmike
1893	2016-03-30 14:55:37	Thanks, @redapple !	nyov	redapple
1893	2017-03-19 14:56:48	@redapple @kmike , since `sphinx_rtd_theme` has to be installed manually for building the docs, right now, it has only been added to the `tox.ini` file. So wouldn't it be better to add it to the `requirements.txt` as well? Or it could be added to [docs/README.rst](https://github.com/scrapy/scrapy/blob/master/docs/README.rst), something like What do you think?	harshasrinivas	redapple
1893	2017-03-19 14:56:48	@redapple @kmike , since `sphinx_rtd_theme` has to be installed manually for building the docs, right now, it has only been added to the `tox.ini` file. So wouldn't it be better to add it to the `requirements.txt` as well? Or it could be added to [docs/README.rst](https://github.com/scrapy/scrapy/blob/master/docs/README.rst), something like What do you think?	harshasrinivas	kmike
1893	2017-03-20 13:43:03	@harshasrinivas I think we shouldn't add sphinx to requirements.txt - it is a file with packages needed to run Scrapy; users generally don't build Scrapy docs, so sphinx is not needed for them. +1 to adding it to `docs/README.rst`; current instructions don't look complete, a good catch.	kmike	harshasrinivas
1891	2016-03-30 16:53:25	@djunzu , would you mind rebasing against current "master" branch? The Travis CI build failure for docs is now [fixed](https://github.com/scrapy/scrapy/pull/1893).	redapple	djunzu
1891	2016-03-30 20:04:35	@djunzu awesome, thanks for the PR! Could you please add docs for new options?	kmike	djunzu
1891	2016-03-30 20:35:36	@kmike , there are no new options. They were all available before! But indeed some of them are not documented. Is it enough to document them [here](http://doc.scrapy.org/en/master/topics/media-pipeline.html)?	djunzu	kmike
1891	2016-03-30 21:10:13	@djunzu ouch, a good call! Some options are still not documented (see http://doc.scrapy.org/en/master/topics/settings.html#settings-documented-elsewhere - not all IMAGE/FILES options have links). But that's not directly related to this PR. If you can fix that it'd be great, but a PR looks good as-is :+1:	kmike	djunzu
1891	2016-04-08 08:19:29	Awesome, thanks @djunzu!	kmike	djunzu
1890	2017-01-24 15:02:53	Hello @kmike! I think the problem is in [this line](https://github.com/scrapy/scrapy/blob/master/scrapy/utils/reqser.py#L50), the `request_from_dict` function always returns a `Request` object regardless of the type of the request passed to `request_to_dict`. Please check the above PR which tries to solve the issue. Thanks!	elacuesta	kmike
1887	2016-11-11 20:29:01	@nyov I like this approach. And wow, it seems you've found a pretty serious issue in scrapy/xlib/tx.**init**.py	kmike	nyov
1887	2016-11-22 12:59:14	Hi guys, please take a look to https://github.com/scrapy/scrapy/pull/2403. It fix the issue described by @nyov in https://github.com/scrapy/scrapy/pull/1887#issuecomment-260047541	dangra	nyov
1887	2016-12-02 04:28:10	Well, this looked easy in concept... There seem to be quite a few ways to skin this cat, however. I've been conservative I think, we could remove yet more code, which should not really be used by anyone directly but only from inside `xlib.tx` (`interfaces.py`, `iweb.py`, `_newclient.py`). Now this may be a nightmare to review. I'm not sure after all this work whether it's actually comprehensible …	nyov	dangra
1887	2016-12-02 10:54:03	@nyov thanks for your work! Since Scrapy 1.2 the baseline is Debian Jessie, so it is fine to bump Twisted to 14.0. jessie-backports contain Twisted 16.2.0, but I'm not sure what's our policy regarding backports.	kmike	nyov
1887	2016-12-07 15:10:37	LGTM. @dangra , @kmike , @eliasdorneles ? This supercedes #2403 I believe, for master branch at least	redapple	dangra
1887	2016-12-07 15:10:37	LGTM. @dangra , @kmike , @eliasdorneles ? This supercedes #2403 I believe, for master branch at least	redapple	kmike
1887	2016-12-08 09:49:03	Thanks again @nyov !	redapple	nyov
1885	2016-03-29 22:10:22	@nikhilgeo could you try installing Scrapy in virtualenv? Argh, it is at least 6th time someone installs scrapy using sudo and it fails (https://github.com/scrapy/scrapy/issues/1557, https://github.com/scrapy/scrapy/issues/1314, https://github.com/scrapy/scrapy/issues/1342, https://github.com/scrapy/scrapy/issues/1452, https://github.com/scrapy/scrapy/issues/1865). I think we should really make i…	kmike	nikhilgeo
1885	2016-03-30 08:52:45	Hi I tried the virtualenv, still I'm hitting the wall, below are the steps I followed: I did the above again without using python3, my default python version is 2.7 and scrapy worked this time...I don't understand what is the issue with python3, but this is enough for me to get started....Thanks @kmike for the pointers	nikhilgeo	kmike
1885	2016-03-30 10:22:06	Oh yeah it worked for Python3..!! Thanks @redapple	nikhilgeo	redapple
1881	2016-03-30 12:53:01	@nyov , CI error on docs should be fixed with https://github.com/scrapy/scrapy/pull/1893	redapple	nyov
1880	2016-03-25 20:01:19	@stav I think that's temporarily, to make tests working until w3lib with fixes is released.	kmike	stav
1880	2016-03-29 13:08:48	@stav , @kmike is correct. I copied the code from https://github.com/scrapy/w3lib/pull/45 (now merged). I'll update the PR once a new w3lib is released	redapple	stav
1880	2016-03-29 13:08:48	@stav , @kmike is correct. I copied the code from https://github.com/scrapy/w3lib/pull/45 (now merged). I'll update the PR once a new w3lib is released	redapple	kmike
1879	2016-03-25 12:06:18	@redapple there is a picture for this data flow in docs (http://doc.scrapy.org/en/latest/topics/architecture.html).	kmike	redapple
1879	2016-03-25 12:30:00	I know @kmike :) but I still think it could be clearer. I'll suggest something concrete	redapple	kmike
1878	2016-04-20 09:33:46	how should this cookiejar api be designed @kmike ? Should it be part of Scrapy or perhaps some external library? I imagine that some external library could simply subclass cookie middleware and add some useful functions and utilities - e.g. for setting/getting cookies or maybe even persisting cookies across spider runs (something that is currently not supported but could be very useful). Reading …	pawelmhm	kmike
1878	2016-12-12 14:50:34	@gdomod we use the Github Issues to discuss development of Scrapy, please use [the community channels like Stackoverflow or the mailing list](https://scrapy.org/community/) to ask for help on how to use it.	eliasdorneles	gdomod
1878	2016-12-12 14:56:25	+1 to exposing cookiejars. I'm needing it now for a new project, and intend to do the same as @pawelmhm mentioned (custom middleware adding a spider attribute referencing the jars object).	eliasdorneles	pawelmhm
1875	2016-03-26 13:23:34	+1, looks like a safe change in any case. This should be merged into master, though (and then maybe backported). But alas, changing the target branch in an open PR isn't possible - hopefully someone does manually merge it. @nanolab, you can change the commit title by doing a `git checkout patch-1; git commit --amend -m "FS cache storage misuses mtime for expiration"` or the equivalent in whatever…	nyov	nanolab
1875	2016-03-27 20:57:53	Thanks @nanolab for the fix and @nyov and @Digenis for the review! I think that's not a big deal to leave commit message as-is; changing it would be nice, but not required. A good point about 1.0 branch; we should cherry-pick it to 1.1 and to master after merging.	kmike	nanolab
1875	2016-03-27 20:57:53	Thanks @nanolab for the fix and @nyov and @Digenis for the review! I think that's not a big deal to leave commit message as-is; changing it would be nice, but not required. A good point about 1.0 branch; we should cherry-pick it to 1.1 and to master after merging.	kmike	nyov
1875	2016-03-27 20:57:53	Thanks @nanolab for the fix and @nyov and @Digenis for the review! I think that's not a big deal to leave commit message as-is; changing it would be nice, but not required. A good point about 1.0 branch; we should cherry-pick it to 1.1 and to master after merging.	kmike	Digenis
1873	2016-03-24 11:43:42	@sandeepbvv11 , what is the new `docs/1.3` file for? about the sample HTML, I believe the current version is ok. what's the reason for the change?	redapple	sandeepbvv11
1872	2016-03-21 14:03:21	@zhangrongrong , what is this PR about? did you submit too early?	redapple	zhangrongrong
1872	2016-03-24 11:47:47	@zhangrongrong , I'm closing this PR as I don't understand what's the intent for 1.0. Please refer to http://doc.scrapy.org/en/latest/contributing.html#submitting-patches about how to contribute to scrapy.	redapple	zhangrongrong
1871	2016-03-21 14:02:29	@NiranjanaD , I don't think we want to ask a user to confirm logging options for each record. Scrapy can be used in scripts where user interaction is not expected. https://github.com/scrapy/scrapy/issues/1309 should ideally be solved via a setting	redapple	NiranjanaD
1871	2016-03-21 14:31:42	@redapple Oh! I'm sorry, thank you. :)	NiranjanaD	redapple
1871	2016-03-24 11:50:50	Don't be sorry @NiranjanaD , thank you for using scrapy and wanting to contribute! I'm closing this for now. I suggest you open a new PR if you come up with another implementation for https://github.com/scrapy/scrapy/issues/1309	redapple	NiranjanaD
1870	2017-02-08 12:12:41	Closing it as per @moisesguimaraes's comment.	kmike	moisesguimaraes
1869	2016-03-18 13:38:15	Thanks @eldios !	eliasdorneles	eldios
1868	2016-03-28 10:17:57	@kmike yes, indeed. The key thing here is exactly in Splash: sometimes pages comes with nested iframes and I believe it is best to process them as separate response objects. Such approach allows to apply middleware & other neat things from Scrapy frameworks.	dizlv	kmike
1868	2016-03-28 16:52:56	@dizlv this makes sense. What middleware are you interested in though? E.g. using retry middleware for such responses would be likely incorrect.	kmike	dizlv
1868	2016-03-29 14:45:12	@kmike in this particular case I had middleware which built absolute links for responses. But as long as atm it can not process multiple responses (f.e. iframes) I had to move the code in spider.	dizlv	kmike
1867	2016-03-17 15:08:24	@brianmpalma , we've changed `ROBOTSTXT_OBEY` to `True` when using `scrapy startproject` (see https://github.com/scrapy/scrapy/issues/1668 and https://github.com/scrapy/scrapy/pull/1724) so as not to break compatibility for current projects. This is in current master (not yet released officially, but available in scrapy 1.1.0rc3) If you're referring to documentation, [`default_settings.py`](https…	redapple	brianmpalma
1865	2016-03-16 16:14:14	@maelfosso , a few questions for us to help you best - how did you install scrapy? - what version of scrapy did you install? - did it come with your Ubuntu?	redapple	maelfosso
1865	2016-09-19 12:10:23	@maelfosso , I'm closing this as https://github.com/scrapy/scrapy/issues/1865#issuecomment-198526947 should fix it.	redapple	maelfosso
1864	2017-03-14 07:56:54	@kmike json.dumps({'records': [{'en_kicker': u'Sinosphere'}]}) is ok, but if {'records': [{'en_kicker': u'Sinosphere'}]} as a item(for example json.dumps(dict(RecordItem))),then get the error	peter-wang-wsl	kmike
1864	2017-03-14 09:50:58	@peter-wang-wsl could you please provide a full example?	kmike	peter-wang-wsl
1864	2017-03-14 09:57:52	@kmike **example** _file: item.py_ class QAMainItem(scrapy.Item): title = scrapy.Field() type = scrapy.Field() ask_time = scrapy.Field() asker = scrapy.Field() question_content = scrapy.Field() answer_num = scrapy.Field() answers = scrapy.Field() class QAAnswerItem(scrapy.Item): answer = scrapy.Field() answer_type = scrapy.Field() answer_time = scrapy.Field() answer_content = scrapy.Field() _file…	peter-wang-wsl	kmike
1864	2017-03-14 12:32:44	@kmike @danbao i get the solution! it is use defaut in json.dumps(). example 1.item.py change QAAnswerItem to class QAAnswer(object) 2.pipeline.py class:JsonWriterPipeline use json.dumps(dict(item), indent=4, default=self.answer2dict) def answer2dict(self, std): return { 'answer':std.answer, 'answer_type':std.answer_type, 'answer_time':std.answer_time, 'answer_content':std.answer_content }	peter-wang-wsl	danbao
1864	2017-03-14 12:32:44	@kmike @danbao i get the solution! it is use defaut in json.dumps(). example 1.item.py change QAAnswerItem to class QAAnswer(object) 2.pipeline.py class:JsonWriterPipeline use json.dumps(dict(item), indent=4, default=self.answer2dict) def answer2dict(self, std): return { 'answer':std.answer, 'answer_type':std.answer_type, 'answer_time':std.answer_time, 'answer_content':std.answer_content }	peter-wang-wsl	kmike
1864	2017-03-15 00:17:16	@kmike thanks your answer and suggestion	peter-wang-wsl	kmike
1864	2017-03-15 00:42:08	@kmike I try it.And your sample need to be changed like below. from scrapy.utils.serialize import ScrapyJSONEncoder json.dumps(..., cls=ScrapyJSONEncoder)	peter-wang-wsl	kmike
1862	2016-03-15 10:12:43	@Digenis ah, oops! Thanks for pointing out that mistake. Do you have any idea what might be going on with the `Spider.closed` approach?	johtso	Digenis
1861	2016-03-15 12:49:38	@shaileshgoogler , what is this about? a failed PR perhaps? I'm closing it for now.	redapple	shaileshgoogler
1860	2016-03-24 16:57:50	I think this note is fine; it may save some time for someone using our example in production. But +1 to @Digenis that a comment should be about serialization in general. There are other issues - e.g. mongo has troubles with dots in key names.	kmike	Digenis
1859	2016-03-14 11:58:01	@shafaq Yes, in one spider I have `from scrapy.spiders import Spider` and in another spider I have `from scrapy.spiders import CrawlSpider` But none of them are working. I'm running out of ideas, and it's extra frustrating because it has been working fine recently.	kallesoderlund	shafaq
1859	2016-03-15 11:18:54	@kallesoderlund , glad you worked it out!	redapple	kallesoderlund
1858	2016-03-15 11:17:34	@cage1618 , I'm closing this issue as it's not technically scrapy-related, and you can parse the raw response.body_as_unicode() with lxml, html5lib and beautifulsoup. Please open an issue in https://github.com/scrapy/parsel, for example to be able to choose which parser to use (instead of the default one)	redapple	cage1618
1857	2016-03-16 15:38:38	@pawelmhm , I was suggesting to use 200, 300, 400, 500 reasons for their respective classes and "Unknown Reason" for invalid classes. But it's probably more cosmetic than anything as I doubt many people look at reason message	redapple	pawelmhm
1856	2016-03-10 11:54:52	@xyniceboy, this issue is not related to scrapy and should be closed. We'll discuss it in scrapyd-client or scrapyd.	Digenis	xyniceboy
1855	2016-03-09 13:43:56	@Cesped , I don't use OS X, but under Ubuntu, with both scrapy 1.0.5 and scrapy 1.1 rc3 I was able to use 2 https proxies from HMA with https://www.python.org and https://www.base.net I pushed the Wireshark-capture pcap file and console logs to https://github.com/redapple/scrapy-issues/tree/master/1855/redapple for you to compare if you can. Could it be related to the HTTPS proxies you use? If yo…	redapple	Cesped
1855	2016-03-09 16:49:27	Thanks for answering @redapple. The solution was changing `base64.encodestring` to `base64.b64encode` in my ProxyMiddleware. Did `scrapy shell 'https://www.base.net'` a few times and printed `request.meta`. The value for `meta['proxy']`changes each time and corresponds to those in my proxy list.	Cesped	redapple
1855	2016-09-14 01:16:54	I am the same with @YasirNazir, I get this error when using ProxyMesh. @Cesped I don't understand what do you mean with `base64`. May I see your middleware code? Thanks	vionemc	Cesped
1855	2016-09-14 01:16:54	I am the same with @YasirNazir, I get this error when using ProxyMesh. @Cesped I don't understand what do you mean with `base64`. May I see your middleware code? Thanks	vionemc	YasirNazir
1855	2016-09-14 01:27:47	Doesn't matter. Found the solution just as @Cesped said. Here is the middleware:	vionemc	Cesped
1854	2016-03-09 11:04:11	@povilasb , no, scrapy only supports HTTP/1.0 and HTTP/1.1 (we currently use `twisted.web.client.Agent`)	redapple	povilasb
1854	2017-01-19 15:10:02	it seems like work on Twisted client is not making much progress now, but this example you linked @kmike doesn't look terribly complicated so maybe we could just add h2 as Scrapy requirement and write our own HTTP2 Twisted-Scrapy client?	pawelmhm	kmike
1854	2017-03-06 19:37:37	Hi, I am a student from India, planning to participate in GSoC this year. There was a project regarding "New HTTP/1.1 download handler", this was required because some issues with twisted API, but they have recently resolved those issues (@redapple told me). Then I realized that scrapy doesn't have support for HTTP/2 so why not choose this as GSoC project. I have also done a bit of research about…	AnshulMalik	pawelmhm
1854	2017-03-06 19:37:37	Hi, I am a student from India, planning to participate in GSoC this year. There was a project regarding "New HTTP/1.1 download handler", this was required because some issues with twisted API, but they have recently resolved those issues (@redapple told me). Then I realized that scrapy doesn't have support for HTTP/2 so why not choose this as GSoC project. I have also done a bit of research about…	AnshulMalik	redapple
1854	2017-03-06 19:37:37	Hi, I am a student from India, planning to participate in GSoC this year. There was a project regarding "New HTTP/1.1 download handler", this was required because some issues with twisted API, but they have recently resolved those issues (@redapple told me). Then I realized that scrapy doesn't have support for HTTP/2 so why not choose this as GSoC project. I have also done a bit of research about…	AnshulMalik	kmike
1849	2016-03-07 03:52:26	@DeckerCHAN could you please provide an example code which fails with this error?	kmike	DeckerCHAN
1849	2016-03-08 12:30:24	@DeckerCHAN you're passing a module to process.crawl, while it accepts either a Spider instance or a spider name. See http://doc.scrapy.org/en/latest/topics/api.html#scrapy.crawler.CrawlerProcess.crawl	kmike	DeckerCHAN
1849	2016-03-08 12:57:06	@DeckerCHAN it looks like https://github.com/pypa/pip/issues/2783; before Python 3.5 default install dir was without spaces, but 3.5 is installed in Program Files. Could you try 1. upgrading pip; 2. upgrading Scrapy using new pip? I don't think it can be fixed in Scrapy.	kmike	DeckerCHAN
1847	2016-03-17 16:46:22	@aron-bordin , could you add tests for this feature and setting to `scrapy.tests.feedexport`?	redapple	aron-bordin
1847	2016-03-17 22:49:33	Hi @redapple , I updated the PR. Please, take a look when possible.	aron-bordin	redapple
1847	2016-03-18 18:09:42	@aron-bordin , could you add a test for the default case to make Codecov happy? :)	redapple	aron-bordin
1847	2016-03-18 21:56:29	@redapple updated	aron-bordin	redapple
1847	2016-03-31 09:50:40	looks good to me. Thanks @aron-bordin !	redapple	aron-bordin
1847	2016-04-01 03:25:31	HI @kmike I updated the name to `FEED_TEMPDIR`, it sounds easier. Let me know if there is something else that I can change. Thx	aron-bordin	kmike
1847	2016-04-01 13:38:20	@redapple are you OK with the updated option name?	kmike	redapple
1845	2016-03-04 17:50:04	@kmike What about this: If i am in project path can i pass spider name rather then URL to get inside shell and get response for the particular spider eg: if i have 2 spiders in my project can i do this: `scrapy shell spider1`	rosnk	kmike
1845	2016-03-04 17:52:03	@rosnk `scrapy shell` has `--spider` option, is it what you want? There is also `scrapy parse` command. Check `scrapy shell --help` and `scrapy parse --help`. I thought you were asking how to start a new Scrapy spider from inside a running `scrapy shell`.	kmike	rosnk
1845	2016-03-04 18:17:30	Normally we pass URL when we want to run shell eg: scrapy shell {url} and we get response back where we can play with response using css or xpath selector. Similarly, if i am in scrapy project path (in the same path where scrapy.cfg file is in), and if i type scrapy shell with no parameter i will get "crawler" object right. So what i intend is i need to run particular spider from many spider in m…	rosnk	kmike
1845	2017-02-27 15:00:37	@rosnk have you solved the issue? @kmike Can you comment please? In my understanding, by calling spider from shell we should get response object that we can play with. And this response is recieved directly from spider we called. With all the settings that apply.	archfch2	rosnk
1845	2017-02-27 15:00:37	@rosnk have you solved the issue? @kmike Can you comment please? In my understanding, by calling spider from shell we should get response object that we can play with. And this response is recieved directly from spider we called. With all the settings that apply.	archfch2	kmike
1843	2016-03-04 10:03:25	@aohan237 , I'm closing this in favor of your message on the mailing list https://groups.google.com/d/msg/scrapy-users/dB8Avs8tX-E/ggFEqyo0GAAJ	redapple	aohan237
1842	2016-03-04 10:50:40	Many thanks @nyov !	redapple	nyov
1840	2016-03-03 08:03:12	Thanks @paulo-raca . I understand the use-case but I've never seen this behavior myself. At this moment, I'm not +1 on adding this . Let's see what others think. Also, if it were included, I would imagine a `RETRY_EMPTY_RESPONSE=True/False` setting instead of having to add it to `meta` dict	redapple	paulo-raca
1840	2016-03-03 12:21:03	Empty responses can also be acceptable even within @paulo-raca's scenario. I think @paulo-raca is right to first think of a meta key set by the spider and not a global setting. This is a typical problem where deciding whether to retry a request is closely tied to spider/parsing logic. Sometimes you can't know if it was a failure until it gets to the spider. Resolving this in the spider (re-yieldi…	Digenis	paulo-raca
1840	2016-03-04 13:10:22	Thanks for comments. As @Digenis mentioned, I've chosen to use meta instead of settings because 'empty' could be a valid response in some cases. We can have the best of both worlds if I test for `request.meta.get('retry_empty', settings.getbool('RETRY_EMPTY_RESPONSE'))` The `retry?` and `RejectResponse` alternatives have also crossed my mind. I like those, but I opted to keep it simple on my firs…	paulo-raca	Digenis
1839	2016-03-02 13:43:28	@aohan237 , can I ask you to submit this to [scrapy-users](https://groups.google.com/forum/#!forum/scrapy-users) or [StackOverflow](https://stackoverflow.com/questions/tagged/scrapy)? Ideally, GitHub issues should have a reproducible use-case showing a defect. See http://doc.scrapy.org/en/latest/contributing.html#reporting-bugs	redapple	aohan237
1837	2016-03-06 10:58:12	@kmike: Is cancelling a response/download the right way though? It galls me that there is no better way. Sending two requests for every resource ending in `.gz` is ugly (HEAD first, then possibly GET). But `RST`ing the connection seems like it shouldn't be a "default action", either. The server will be sending the response body already at that time. A RST on the connection might impact things lik…	nyov	kmike
1836	2016-03-02 11:01:12	@lovelysanjay , what is this PR about? did you submit too early?	redapple	lovelysanjay
1835	2016-03-02 11:02:41	Makes sense. Thanks @djunzu !	redapple	djunzu
1833	2016-03-01 15:20:59	Hey @eadebruijn, It looks like an issue specific to your spider and the website you're crawling, i.e. an issue with how is scrapy used, not a bug in scrapy itself. We're using this bug tracker for Scrapy bugs; for support questions there are better channels, e.g. you can ask a question at https://stackoverflow.com with "scrapy" tag.	kmike	eadebruijn
1832	2016-04-04 17:43:27	@nyov , FYI, I tried with https://github.com/scrapy/scrapy/pull/1874 and contacting www.google.com with IPv6 and got the host to be passed correctly to Twisted, but it seems that the default [`Agent` only handles IPv4](https://twistedmatrix.com/trac/browser/tags/releases/twisted-16.0.0/twisted/web/client.py#L1451), and missed the correct `Host` header value with brackets. What wireshark sniffed (…	redapple	nyov
1830	2016-03-01 13:49:14	Hey @seaguest, dupefilter should be called once per enqueued URL, not once per received response. Are you sure these 3 calls are for a single scrapy.Request? Also, are you sure changes are applied in your mongo instance immediately? I.e. if you write to mongo, then read immediately, is it guaranteed that the just written result is returned?	kmike	seaguest
1824	2016-02-28 12:11:06	Hi @codelegant, Scrapy installs lxml, and this fails in your case. I'm closing it in favor of https://github.com/scrapy/scrapy/issues/1819.	kmike	codelegant
1823	2016-02-27 16:08:10	@Felix-neko I'm not sure I understood you correctly, but `start_urls` is just a shortcut for common case; you can implement `start_requests` method with custom logic (see examples http://doc.scrapy.org/en/latest/topics/spiders.html#scrapy-spider), or you can change `start_urls` in spider constructor without overriding `start_requests`.	kmike	Felix-neko
1823	2016-02-27 20:07:38	@Felix-neko, I think you would need something like #1048 to make your 2nd example work as is. P.S. No, my mistake, I got confused by looking at the last line of nyov's example.	Digenis	Felix-neko
1823	2016-02-27 21:34:44	@Felix-neko it should already work; in your example [CrawlerProcess](http://doc.scrapy.org/en/latest/topics/api.html#scrapy.crawler.CrawlerProcess) API is used incorrectly: process.crawl expects Spider class, not a spider instance. This works for me:	kmike	Felix-neko
1819	2016-02-26 14:19:31	@aimer12 , you're right, lxml can cause quite some trouble to get installed properly on Windows. On Windows, we recommend that you look into [Continuum Analytics Python distribution called Anaconda](https://www.continuum.io/why-anaconda) Installation docs for scrapy have a section on this: http://doc.scrapy.org/en/1.0/intro/install.html#anaconda	redapple	aimer12
1819	2016-02-26 14:23:23	@aimer12 , you do have a point about dependency to `lxml`. Refactoring to be able to use another html/xml parsing library would be great. It's not planned yet though. We already moved Scrapy selectors to a [seperate package, `parsel`](https://pypi.python.org/pypi/parsel) but it's still a dependency. And `lxml` is also used elsewhere, not only selectors, but [in a few other places](https://github.…	redapple	aimer12
1819	2016-03-02 07:56:46	@redapple thank you very much for your advice, i will seriously think about it.	aimer12	redapple
1819	2016-03-02 08:02:01	@lopuhin thank you very much for your advice, it works!	aimer12	lopuhin
1819	2016-03-02 08:16:45	@redapple ^ ^ i didn't notice the !note , i could have read doc more carefully.	aimer12	redapple
1819	2016-07-30 08:17:37	And, I use Python3.5.2, @redapple @aimer12 @lopuhin Any way can solve this? I think it maybe lxml's problem.... thx.	nolanjian	redapple
1819	2016-07-30 08:17:37	And, I use Python3.5.2, @redapple @aimer12 @lopuhin Any way can solve this? I think it maybe lxml's problem.... thx.	nolanjian	lopuhin
1819	2016-07-30 08:17:37	And, I use Python3.5.2, @redapple @aimer12 @lopuhin Any way can solve this? I think it maybe lxml's problem.... thx.	nolanjian	aimer12
1819	2016-12-04 18:43:46	@nolanjian You can try reinstalling lxml, but make sure you're using the correct 32-bit or 64bit version for your computer & operating system. Uninstall lxml and download the correct version again and try importing scrapy again.	deriegle	nolanjian
1818	2016-02-26 12:15:53	@redapple yes, why not	kmike	redapple
1817	2016-02-25 22:05:56	@nyov Spider.from_crawler attaches settings after `__init__` is called.	kmike	nyov
1817	2016-02-25 22:42:58	@kmike: Actually can you say why that is? What's the reason for not passing `crawler` as optional kwarg to spider on instancing?	nyov	kmike
1807	2016-02-24 13:24:44	@DrJackilD , @rverbitsky , I tried reproducing with 10 proxies from https://proxy-list.org/ (I used only HTTP ones, not HTTPS, I don't have access to a list of those) I did get different httpbin/ip result compared to the proxy set in `meta['proxy']` e.g. but checking the network traffic with wireshark, I can confirm that the original requests were correctly sent through the requested proxy in `me…	redapple	rverbitsky
1807	2016-02-24 13:24:44	@DrJackilD , @rverbitsky , I tried reproducing with 10 proxies from https://proxy-list.org/ (I used only HTTP ones, not HTTPS, I don't have access to a list of those) I did get different httpbin/ip result compared to the proxy set in `meta['proxy']` e.g. but checking the network traffic with wireshark, I can confirm that the original requests were correctly sent through the requested proxy in `me…	redapple	DrJackilD
1807	2016-02-24 14:03:39	@redapple Hello, and thank you for your attention. This is a full dump from my last scrapy run. As I understand, when I'm use a concurrent > 1, some proxies are working good, but only in a first iteration. Next iterations using a previous proxies and don't change it. Look at it: As you see, the proxies in the second batch (real proxy, from which request sent to httpbin) are the same, as in the fi…	DrJackilD	rverbitsky
1807	2016-02-24 14:03:39	@redapple Hello, and thank you for your attention. This is a full dump from my last scrapy run. As I understand, when I'm use a concurrent > 1, some proxies are working good, but only in a first iteration. Next iterations using a previous proxies and don't change it. Look at it: As you see, the proxies in the second batch (real proxy, from which request sent to httpbin) are the same, as in the fi…	DrJackilD	redapple
1807	2016-04-04 23:01:22	@DrJackilD , @rverbitsky , thanks for your help on pinpointing the issue to HTTPS and HTTPConnectionPool. I believe the trouble comes from the `key` used when issueing requests with Scrapy's [`TunnelingAgent`](https://github.com/scrapy/scrapy/blob/ebef6d7c6dd8922210db8a4a44f48fe27ee0cd16/scrapy/core/downloader/handlers/http11.py#L168). Twisted's `ProxyAgent` has [this line](https://twistedmatrix.…	redapple	rverbitsky
1807	2016-04-04 23:01:22	@DrJackilD , @rverbitsky , thanks for your help on pinpointing the issue to HTTPS and HTTPConnectionPool. I believe the trouble comes from the `key` used when issueing requests with Scrapy's [`TunnelingAgent`](https://github.com/scrapy/scrapy/blob/ebef6d7c6dd8922210db8a4a44f48fe27ee0cd16/scrapy/core/downloader/handlers/http11.py#L168). Twisted's `ProxyAgent` has [this line](https://twistedmatrix.…	redapple	DrJackilD
1807	2016-04-08 20:57:26	@DrJackilD , @rverbitsky , https://github.com/scrapy/scrapy/issues/1912 should fix your issue. Would you be able to confirm on your end?	redapple	rverbitsky
1807	2016-04-08 20:57:26	@DrJackilD , @rverbitsky , https://github.com/scrapy/scrapy/issues/1912 should fix your issue. Would you be able to confirm on your end?	redapple	DrJackilD
1807	2016-05-02 22:24:57	@redapple Thank you so much! I've test Scrapy 1.1.0rc4 and can confirm, that this issue is solved! Also, thank you for @rverbitsky!	DrJackilD	rverbitsky
1807	2016-05-02 22:24:57	@redapple Thank you so much! I've test Scrapy 1.1.0rc4 and can confirm, that this issue is solved! Also, thank you for @rverbitsky!	DrJackilD	redapple
1807	2016-05-03 11:27:27	@DrJackilD , thanks for the feedback! Glad this is fixed now :)	redapple	DrJackilD
1806	2016-02-23 10:17:43	thanks @darshanime for starting work on this. From the example website in https://github.com/scrapy/scrapy/issues/1615#issuecomment-186237075 , I don't think "Location" header is mandatory to consider the response valid. See response headers from my Chrome browser while inspecting http://www.carroya.com/web/vehiculo/nuevoficha/renault/kangoo/c.a./2016/no-disponible/1616709.do Maybe a logic like t…	redapple	darshanime
1806	2016-02-24 07:47:33	@redapple, I believe a true `201` has to include the Location header. Taken from [here](https://www.w3.org/Protocols/rfc2616/rfc2616-sec10.html) > 201 Created > The request has been fulfilled and resulted in a new resource being created. The newly created resource can be referenced by the URI(s) returned in the entity of the response, with the most specific URI for the resource given by a Locatio…	darshanime	redapple
1806	2016-02-26 10:28:19	@redapple, review please! Why is appveyor complaining?	darshanime	redapple
1806	2016-03-02 13:37:12	@darshanime , I've no idea why appveyor kicked in here... About the PR, I believe it's easier to keep successful response in the current "else" of `if response.status != 200:`, and 201 is a successful response in most cases. Also, "Location" header in 201 response is a _should_ not a must. So scrapy should accept it. https://github.com/scrapy/scrapy/issues/1615#issuecomment-186237075 shows valid …	redapple	darshanime
1806	2016-11-04 17:01:33	@darshanime Please add changes that @redapple propose	kurkop	redapple
1806	2016-11-04 17:01:33	@darshanime Please add changes that @redapple propose	kurkop	darshanime
1805	2016-02-23 14:24:22	Hi @kmike, yes looks like implementing the _load_all_spiders method is the most straightforward solution :) that would allow to subclass without touching the constructor.	lagenar	kmike
1802	2016-02-27 19:09:39	I've also seen a problem with many requests to a single domain. The simplest solution is to decrease request priority for domain each N requests to this domain; this can be done either in a spider or in a middleware. It is not optimal because queuelib keeps a queue per each possible request priority, and so this is inefficient if there are many different request priorities; but if N is large enou…	kmike	KrisB88
1801	2016-02-21 06:18:58	Thanks @redapple ! Looks good.	lopuhin	redapple
1799	2016-03-24 11:13:27	Thanks @Digenis , sorry for the delay in reviewing. I do understand the need to customize what's extracted as text for the link from the elements. However, I would find it difficult to grasp (say, as a new scrapy user) the new "text" argument as either: - _string argument for XPath string() function applied to the element, defaulting to ""_ - or, _a callable returning a string when given a link-m…	redapple	Digenis
1799	2016-03-24 11:33:49	@Digenis , about #1403 , I started fixing them on the top of https://github.com/scrapy/w3lib/pull/45 (and https://github.com/scrapy/scrapy/pull/1874) I hope I can push a PR soon enough, and make it part of 1.1	redapple	Digenis
1798	2016-02-20 12:02:23	Hey @mchichou2015, I hope the test was successful!	kmike	mchichou2015
1796	2016-02-24 17:29:21	@dangra , I would go with private by default, proper warning in release notes, and taking advantage of RC2 so users can tell us if it's a good move or not (sure, some users would discover only when 1.1 is officially baked) @kmike , @eliasdorneles , @curita , @jdemaeyer , any comments ?	redapple	dangra
1795	2016-02-19 15:44:24	Thanks @AmbientLighter !	redapple	AmbientLighter
1794	2016-02-23 17:53:26	@dangra , I wasn't planning on another 1.0 release. Do you think it's needed? Also, in any case, it'd be good to test it out with users and 1.1rc2, so they can tell us if it's indeed better with this fix	redapple	dangra
1794	2016-02-23 18:02:55	@redapple: testing on 1.1rc2 sounds good to me, let's see later if we need to backport it to 1.0 then. thankx	dangra	redapple
1792	2016-02-19 05:55:43	Yes, everything is here, @redapple , thank you!	lopuhin	redapple
1790	2016-02-19 17:47:41	Hey @lopuhin! I would like to attempt to set `fake-s3` up. I installed `fake-s3` on my local machine and successfully tried a few `put`, `rb` requests. Now, for our tests, I would need to install ruby and flask-s3 in `tox` and Travis environments by editing the `tox.ini` and `.travis.yml`. In the `TestS3FilesStore` test itself, what about this: (We can start the flask-s3 server at port `4567` in …	darshanime	lopuhin
1790	2016-02-19 20:29:02	Hey @darshanime , I think your approach is correct, please go ahead! Maybe it would also be nice to check that `fake-s3` is running at the start of the test, and skip the test if it's not.	lopuhin	darshanime
1790	2016-02-20 17:25:49	Hey @kmike, @lopuhin! I tried to use `moto` today to simulate S3 with mixed success. I used pytest fixtures to setup the S3 session as suggested. The tests **passed** when I ignored the `is_botocore()` checks everywhere(by setting it to false). However, with `botocore`, I am getting `SSLError: [Errno bad handshake] (32, 'EPIPE')` error.	darshanime	lopuhin
1790	2016-02-20 17:25:49	Hey @kmike, @lopuhin! I tried to use `moto` today to simulate S3 with mixed success. I used pytest fixtures to setup the S3 session as suggested. The tests **passed** when I ignored the `is_botocore()` checks everywhere(by setting it to false). However, with `botocore`, I am getting `SSLError: [Errno bad handshake] (32, 'EPIPE')` error.	darshanime	kmike
1790	2016-02-20 17:27:55	Hey @darshanime - with mock_s3 we won't be able to test botocore, so it is worse than fake-s3; but maybe we can use moto in server mode for tests if it provides a server which emulates s3 like fake-s3.	kmike	darshanime
1790	2016-02-20 19:20:40	@darshanime subprocess / Popen is fine	kmike	darshanime
1788	2016-02-18 10:34:55	I'm sorry, that was a typo. We do pass with `-s`, I've updated my issue accordingly. @kmike Thanks, I'll take a look at that	GilJ	kmike
1787	2016-02-18 10:22:35	@kmike , [Travis says](https://travis-ci.org/scrapy/scrapy/requests) `f766dd0 .. branch not included or excluded`	redapple	kmike
1787	2016-02-18 10:24:47	@redapple the branch should be excluded, but the PR shouldn't - previously tests were run twice for all such PRs, so we excluded non-release branches from Travis in [.travis.yml](https://github.com/scrapy/scrapy/blob/master/.travis.yml)	kmike	redapple
1786	2016-02-17 16:33:56	Thanks @redapple!	kmike	redapple
1785	2016-02-17 15:55:14	Hey @xyniceboy, The first CrawlerRunner example shows that - have you tried it? I'm closing this ticket; please use stackoverflow for support questions (use 'scrapy' tag for your question).	kmike	xyniceboy
1784	2016-02-18 15:28:09	@kmike that's correct, that is what pretty much what I had to do to process my html results using Zorba, but I would like it to be included by default in Scrapy's Selector for it to be used the same way in current Lxml selectors, for example: `Selector(response=response).xquery('...').extract()` or `response.selector.xquery('...').extract()` I guess I can achieve the same result by writing my own…	gerosalesc	kmike
1784	2016-02-18 15:31:46	@gerosalesc , I believe it's a discussion for [parsel](https://github.com/scrapy/parsel)	redapple	gerosalesc
1784	2016-02-18 15:36:23	@redapple Oh shame on me to be outdated with the architecture of the project... I totally agree I should move this, thanks.	gerosalesc	redapple
1784	2016-02-18 15:37:25	don't be ashamed @gerosalesc , it's rather new (and not even used in official release yet)	redapple	gerosalesc
1784	2016-02-18 15:47:22	@redapple ok, then They are actually good news. Decoupling is most of the time a good idea.	gerosalesc	redapple
1784	2016-04-26 14:40:46	@aimer12 , sorry for the late reply. Scrapy relies on lxml and/or Selector with XPath support in a few places (link extraction, forms). Ideally, these can be decoupled from Scrapy (if someone volunteers, it could happen sooner than later) I'm sorry to hear you are having trouble installing lxml on Windows. What we've been told that works reasonably well is to [use Conda/Miniconda](http://doc.scra…	redapple	aimer12
1781	2016-02-16 19:21:39	@kmike if you try what do you get? `scrapy shell "https://olx.pt/anuncio/escritrio-em-lea-da-palmeira-IDv0opO.html#c49d3d94cf"` `response.css('.brkword.lheight28::text').extract()[0].encode('utf8')` I get `Escrit\xc3\xb3rio em le\xc3\xa7a da palmeira` and it should be `Escritório em leça da palmeira`	psychok7	kmike
1781	2016-02-16 19:24:38	@psychok7 I think you're confused by the way Python 2 displays non-ascii strings. `Escrit\xc3\xb3rio em le\xc3\xa7a da palmeira` _is_ `Escritório em leça da palmeira` - try printing it:	kmike	psychok7
1781	2016-02-16 19:26:52	@kmike oh i see.. but how do i force it to output it the "proper" way to the json file when i `-o items.json` ?	psychok7	kmike
1780	2016-02-16 14:51:24	Hey @vincent6987, What Scrapy version are you using?	kmike	vincent6987
1780	2016-02-16 15:29:33	Thanks @kmike The version is v1.0.5. I installed from pip today. I faced another error before this, I changed 'itervalues()' to 'values()', then this error hadn't appeared any more. File "/Library/Frameworks/Python.framework/Versions/3.5/lib/python3.5/site-packages/scrapy/cmdline.py", line 21, in _iter_command_classes for obj in vars(module).itervalues(): AttributeError: 'dict' object has no attr…	vincent6987	kmike
1780	2016-02-28 11:11:39	Thanks @kmike It works like a charm!! :100:	taktikal17	kmike
1779	2016-02-26 15:59:17	Hi @redapple I'm learning about scrapy and I'd like to take this issue. How can I name this new setting ? And how should it behave ? I'm thinking about a setting that defaults to 'auto' (use the temp file), or you can set the path name (the BlockingFeedStorage raise some exception if this folder does not exitst). What do you think about it?	aron-bordin	redapple
1777	2016-02-15 09:26:18	Hey @nyov, libscrapy is an interesting idea; what do you think should be in this package? Scrapy is different from many packages because most of its core features (e.g. redirects or cookies) are implemented as extensions/middlewares using the same extension points as users. If we bundle none of them to 'libscrapy' then libscrapy won't be useful; if we bundle all of them it'll be almost the same a…	kmike	nyov
1777	2016-02-17 15:56:39	@wusy1209 what do you agree with?	kmike	wusy1209
1777	2016-02-26 18:43:33	@kmike, I can appreciate the rant about using cookiecutter, and having libraries that embed too much stuff themselves in general. Which is somewhat my point here: to be a bit more sensitive to the use-case of scrapy for embedding itself. > - contracts; > - item loaders; > - all base spider classes other than Spider (i.e. CrawlSpider, InitSpider, SitemapSpider, etc); > - link extractors; That look…	nyov	kmike
1776	2016-02-18 11:37:36	@Guoozz , as @nyov suggests, `dont_filter=True` for start requests is set by design. Changing this would break a lot of spiders in the wild. If you really get into redirection loops in your use cases when the crawl starts, override `start_requests` method in your spider. Indeed, you don't need to set `dont_filter=False`, it's the default value for `Request` instances.	redapple	nyov
1776	2016-02-18 11:37:36	@Guoozz , as @nyov suggests, `dont_filter=True` for start requests is set by design. Changing this would break a lot of spiders in the wild. If you really get into redirection loops in your use cases when the crawl starts, override `start_requests` method in your spider. Indeed, you don't need to set `dont_filter=False`, it's the default value for `Request` instances.	redapple	Guoozz
1774	2016-02-15 10:19:22	@redapple is it easy to include #1765 here too?	eliasdorneles	redapple
1774	2016-02-15 10:44:27	@eliasdorneles , done. Release notes still need update: > The previously bundled scrapy.xlib.pydispatch library was deprecated and replaced by pydispatcher.	redapple	eliasdorneles
1774	2016-02-15 10:53:57	@eliasdorneles , nevermind. reads good enough	redapple	eliasdorneles
1773	2016-02-09 15:03:20	This `.itervalues()` call for the command line tool has been [changed here](https://github.com/scrapy/scrapy/commit/3e6d6c43ac0763adf2cd92efdb4a1dc2ba165440) @adeelehsan , ~~what version of scrapy have you installed?~~(you installed 1.0.5) Scrapy 1.0.x is not Python 3 compatible. Either use the current master branch or install 1.1.0rc1 `$ pip install scrapy==1.1.0rc1`	redapple	adeelehsan
1772	2016-02-17 12:07:48	@kmike @sibiryakov I took into account what you said about signal dispatching and I came up with [this](https://github.com/scrapy/scrapy/compare/master...Djayb6:cancel-request-downloaderhandler) This approach does not use signal dispatching. Instead, an optional callback `on_headers_received` has been added to `scrapy.http.Request` that is called in the dowloader handler if the callback was set. …	Djayb6	sibiryakov
1772	2016-02-17 12:07:48	@kmike @sibiryakov I took into account what you said about signal dispatching and I came up with [this](https://github.com/scrapy/scrapy/compare/master...Djayb6:cancel-request-downloaderhandler) This approach does not use signal dispatching. Instead, an optional callback `on_headers_received` has been added to `scrapy.http.Request` that is called in the dowloader handler if the callback was set. …	Djayb6	kmike
1772	2016-02-17 15:49:36	Hey @Djayb6, With `on_headers_received` callback it becomes hard to implement reusable extensions which use this feature - e.g. an extension to limit max response size or an extension to filter out responses based on their content-type. I'd love to see an extension point which allows to implement e.g. `DOWNLOAD_WARNSIZE` feature without hardcoding it in a downloader handler. I think signals are p…	kmike	Djayb6
1772	2016-03-19 01:58:24	@kmike see my new implementation [here](https://github.com/scrapy/scrapy/compare/master...Djayb6:headers-received-event) . It is based on signals (one signal per download), hides Twisted API, and it is possible to disable the signal based on a setting (for @sibiryakov). You can find an extension that cancels downloads based on pre-defined conditions [here](https://github.com/Djayb6/received_heade…	Djayb6	sibiryakov
1772	2016-03-19 01:58:24	@kmike see my new implementation [here](https://github.com/scrapy/scrapy/compare/master...Djayb6:headers-received-event) . It is based on signals (one signal per download), hides Twisted API, and it is possible to disable the signal based on a setting (for @sibiryakov). You can find an extension that cancels downloads based on pre-defined conditions [here](https://github.com/Djayb6/received_heade…	Djayb6	kmike
1771	2016-02-08 10:52:22	Thanks @orangain !	redapple	orangain
1768	2016-02-07 02:41:28	@nyov Thanks for the comments. I think there is no strong reason to use Text I/O instead of Binary I/O. If an encoding you want to get and system's encoding is different, using Text I/O may break the file. For example, the xml exporter always writes `<?xml version="1.0" encoding="utf-8"?>` at the top of file, but a file created by `scrapy runspider myspider.py -o - -t xml > items.xml` will be enc…	orangain	nyov
1767	2016-02-06 18:33:11	Thanks for the patch @orangain, looks good! :+1:	eliasdorneles	orangain
1767	2016-02-08 05:11:55	Thanks @orangain!	kmike	orangain
1765	2016-02-08 18:41:01	@eliasdorneles , I tried a few different things but I did not manage to make the test pass on Travis CI	redapple	eliasdorneles
1765	2016-02-08 19:54:51	hey @redapple -- I don't understand what's going on here, it passes using tox locally. =/ thanks for trying anyway!	eliasdorneles	redapple
1765	2016-02-09 09:06:10	@kmike , yes that's the problem. Local tests pass for me (and @eliasdorneles ). On Travis CI, how we configured it at least, it doesn't pass. I was under the assumption that adding `warnings.simplefilter('always')` would show the warning in any case, but it fails as well.	redapple	eliasdorneles
1765	2016-02-09 09:06:10	@kmike , yes that's the problem. Local tests pass for me (and @eliasdorneles ). On Travis CI, how we configured it at least, it doesn't pass. I was under the assumption that adding `warnings.simplefilter('always')` would show the warning in any case, but it fails as well.	redapple	kmike
1765	2016-02-09 15:05:42	@kmike , @eliasdorneles , is it ok to allow the test to fail?	redapple	eliasdorneles
1765	2016-02-09 15:05:42	@kmike , @eliasdorneles , is it ok to allow the test to fail?	redapple	kmike
1765	2016-02-10 09:29:10	@eliasdorneles , nice :) you can probably remove the changes in requirements.txt although it may be good to use a newer pytest in the future	redapple	eliasdorneles
1765	2016-02-11 18:17:34	squashed. @redapple since squashing deletes your commits, I gave you credits in the commit message -- merci pour ton aide! :)	eliasdorneles	redapple
1765	2016-02-15 10:45:20	@nyov , indeed. Added in #1774	redapple	nyov
1764	2016-02-09 16:45:10	@lagenar , I can confirm the failure with scrapy 1.0.5 (latest) and also scrapy 1.1.0rc1 Current SSL/TLS connections use TLSv1 method: > TLSv1_method(), TLSv1_server_method(), TLSv1_client_method() > A TLS connection established with these methods will only understand the TLS 1.0 protocol. The trick from https://github.com/scrapy/scrapy/issues/1429#issuecomment-131782133 worked for me. `SSLv23_ME…	redapple	lagenar
1764	2016-02-09 23:38:51	@PoulTur, can you provide a URL for this website which fails with Scrapy?	redapple	PoulTur
1764	2016-02-10 10:05:14	@PoulTur , I'm getting HTTP 200 with https://shop.clares.co.uk/ , with vanilla scrapy 1.0.5 , without the customized context factory Can you share your logs and packages versions? Here are the packages I have locally: And shell session:	redapple	PoulTur
1764	2016-02-10 13:46:38	Hi @redapple , here's another site that fails despite working fine with the browser. https://www.buyagift.co.uk Do you plan to fix this on the scrapy trunk or should we use the alternative fix? I haven't tested the alternative fix yet but I'll give it a try in a while.	lagenar	redapple
1764	2016-02-10 13:51:45	@lagenar , we added #1629 to 1.1 milestone, so hopefully the core devs will agree on a good solution for most cases. By the way, the custom context factory works for https://www.buyagift.co.uk/, so one more point for #1629	redapple	lagenar
1764	2016-02-10 17:55:37	@redapple , please see my log and my settings. If you have some hints for me, this will be great. If I ran this from Scrapy shell it worked, but does not work from a Scrapy application. My settings: and the log trace:	PoulTur	redapple
1764	2016-02-11 10:06:41	@PoulTur , can you also provide working (scrapy shell) version console logs? Also, upgrading to scrapy 1.0.5 would provide your OpenSSL version when running `scrapy version -v` (this is new in 1.0.4, 1.0.3 doesn't show it) You seem to be using a custom `ProxyMiddleware`. what does it do? Is it also enabled in your scrapy shell test?	redapple	PoulTur
1764	2016-02-11 11:53:03	@redapple I did some updates. I actually get now the error from the shell as well, although it worked for me few times. I use ProxyMesh, I believe it shouldn't be hooked up if using scrapy shell. Attached is my scrapy shell log and the updated specs. Trace:	PoulTur	redapple
1764	2016-02-11 12:49:17	@redapple this is everything I got in the trace. I just did not paste the command `scrapy shell https://shop.clares.co.uk` on top. I'm not sure about Wireshark, I checked this tool, but I would not know where to start looking for a solution with it.	PoulTur	redapple
1764	2016-02-11 15:55:01	@PoulTur , I can't reproduce your issue. so you don't have the following when you use `scrapy shell`? I created a repo to report what I did with `scrapy shell` and what Wireshark saw on the wire: https://github.com/redapple/scrapy-issues/tree/master/1764 For me, `https://shop.clares.co.uk` worked with TLSv1, TLSv1.1, TLSv1.2, SSLv3 and OpenSSL's SSLv23 (protocol negotiation) I'm connecting to 195…	redapple	PoulTur
1764	2016-02-11 20:50:34	@redapple thank you for all your help. I was not seeing the initial Scrapy messages due to custom logging settings. I think the Wireshark and the in-depths of networking protocols might be too much for poor me. The good news is your comments led me to try to switch off the Proxy Mesh and without it I got the spider working now. I'm not sure if you have some hint for me for my ProxyMesh issue, in …	PoulTur	redapple
1764	2016-03-25 13:35:18	@natoinet , can I ask you test with scrapy 1.1 RC3? (`pip install scrapy==1.1.0rc3` in a new virualenv for example) In 1.1, we follow TLS settings recommendations from Twisted more closely. It works for me on all 3 sites you mention, although I'm on Ubuntu so lib versions differ. See below:	redapple	natoinet
1764	2016-03-27 01:51:22	@redapple Thanks for your reply: I tried it with scrapy 1.1.0rc3 over python 2.7 & python 3.4. It works without TLSFlexibleContextFactory for https://www.buyagift.co.uk/ and https://shop.clares.co.uk/ However it does not work for https://revonsunpeu.net/, with or without TLSFlexibleContextFactory. Any idea?	natoinet	redapple
1764	2016-03-27 11:32:33	I tried without changing context factory. Scrapy 1.1rc3 uses better defaults, so you shouldn't need to tweak anything. Can you try with out-of-the-box scrapy 1.1rc3? (I used `scrapy shell https://...`) Le 27 mars 2016 03:51, "@ntoinet" notifications@github.com a écrit : > @redapple https://github.com/redapple Thanks for your reply: I tried it > with scrapy 1.1.0rc3 over python 2.7 & python 3.4. >…	redapple	redapple
1764	2016-03-27 11:35:03	Sorry, that's what you did, I misread. Maybe someone on Mac OS can test this. @kmike maybe? Le 27 mars 2016 13:32, "Paul Tremberth" paul.tremberth@gmail.com a écrit : > I tried without changing context factory. Scrapy 1.1rc3 uses better > defaults, so you shouldn't need to tweak anything. Can you try with > out-of-the-box scrapy 1.1rc3? (I used `scrapy shell https://...`) > Le 27 mars 2016 03:51,…	redapple	redapple
1764	2016-03-28 19:42:38	@redapple @kmike I just updated to the latest version of osx and the result is identical. Also, when, I check openssl version, the result is:	natoinet	redapple
1764	2016-03-30 21:49:54	@redapple You are right, I checked on Debian Wheezy with python 2.7 & Scrapy 1.1.0rc3 and it works fine. It's only on OSX that it does not work with https://revonsunpeu.net. I don't know if anyone else can confirm this?	natoinet	redapple
1764	2016-04-06 17:37:26	@kneufeld , @natoinet , is any of you able to sniff the TCP traffic when establishing the connection? (with Wireshark or tcpdump for example) we can then compare TLS options that are negotiated between the endpoints.	redapple	natoinet
1764	2016-04-06 17:37:26	@kneufeld , @natoinet , is any of you able to sniff the TCP traffic when establishing the connection? (with Wireshark or tcpdump for example) we can then compare TLS options that are negotiated between the endpoints.	redapple	kneufeld
1764	2016-04-06 17:38:29	@kneufeld , when you say > I can confirm that 1.1.0rc3 does not work on OSX you mean with https://revonsunpeu.net/? or in general?	redapple	kneufeld
1764	2016-04-07 09:26:03	Following @kneufeld recommendation, after doing the following, scrapy shell https://revonsunpeu.net works on OSX 10.11.4: Thanks!	natoinet	kneufeld
1764	2016-04-07 09:33:23	@kneufeld , @natoinet , great to hear that! This warrants an entry in the FAQ perhaps. Would any of you want to contribute to the docs about this OpenSSL on OSX?	redapple	natoinet
1764	2016-04-07 09:33:23	@kneufeld , @natoinet , great to hear that! This warrants an entry in the FAQ perhaps. Would any of you want to contribute to the docs about this OpenSSL on OSX?	redapple	kneufeld
1764	2016-04-07 12:36:37	thanks @kneufeld	redapple	kneufeld
1764	2016-04-07 13:51:33	Thanks @kneufeld !	natoinet	kneufeld
1764	2016-04-19 09:40:37	@PoulTur , as you're using ProxyMesh, you may be interested in testing https://github.com/scrapy/scrapy/pull/1938 Current master branch has an issue accessing https websites requiring [SNI](https://en.wikipedia.org/wiki/Server_Name_Indication) through proxies.	redapple	PoulTur
1763	2016-02-06 01:35:17	Thanks for the report, @orangain ! I went with updating the regular expression to scrape the links from the categories. :+1: https://github.com/scrapy/scrapy.org/pull/58	eliasdorneles	orangain
1762	2016-02-05 14:44:52	Hey, @lagenar, thanks for the report, it seems we missed this in the release notes. The code was previously using a bundled pydispatch library, but now it uses [PyDispatcher](https://pypi.python.org/pypi/PyDispatcher) which is Python 3 compatible. In case your project was using pydispatch imports to connect signals, you can add a `from_crawler` method to your spider to do that:	eliasdorneles	lagenar
1762	2016-02-05 15:34:44	@eliasdorneles I'm afraid yes, we should add a fallback with a big deprecation warning.	dangra	eliasdorneles
1761	2016-02-18 14:13:06	thanks @lopuhin !	redapple	lopuhin
1760	2016-02-17 18:09:34	@Digenis thanks for the reference, it was useful.	kmike	Digenis
1759	2016-02-04 17:00:29	hey @jschilling1, I'm running Scrapy in Python 3.5. The traceback shows 'builtins.SyntaxError: invalid syntax (context_managers.py, line 535)' error - what is `context_managers.py` file? Scrapy doesn't have it. It looks like a problem with some code outside Scrapy. Are you using any third-party components, or is there a `context_managers.py` file in your project?	kmike	jschilling1
1759	2016-02-04 18:06:25	@jschilling1 better error reporting will certainly help, but it is not clear how to do it; I think now we just rely on Twisted to show errors. Suggestions are welcome! Errors in Python 3 should be more detailed than in Python 2.x because it stores full exception chains, not only the last exception. But I'm not sure how well Twisted Deferreds support this.	kmike	jschilling1
1755	2016-02-03 21:34:39	Looks pretty good! well done @eliasdorneles and @stummjr I'm not sure `Extracted CrawlerRunner._crawl method` is worth mentioning now that I read it with everything.	redapple	eliasdorneles
1755	2016-02-03 21:34:39	Looks pretty good! well done @eliasdorneles and @stummjr I'm not sure `Extracted CrawlerRunner._crawl method` is worth mentioning now that I read it with everything.	redapple	stummjr
1754	2016-02-03 17:29:20	ah @stummjr , sorry, I committed some changes to "New Features and Enhancements" since. can you try rebasing?	redapple	stummjr
1754	2016-02-03 17:32:50	sure, @redapple .	stummjr	redapple
1752	2016-02-03 15:18:03	Thanks @stummjr	redapple	stummjr
1746	2016-01-29 21:09:01	@Digenis , no, what do you suggest?	redapple	Digenis
1746	2016-02-01 11:46:30	@Digenis , this is the output I get: https://gist.github.com/redapple/ba015fab046310b49cdc simplistic implementation here but works fine IMO, thanks for the tip!	redapple	Digenis
1746	2016-02-02 18:57:41	@nramirezuy , that's the best I've got to without changing too much	redapple	nramirezuy
1746	2016-02-02 18:59:59	@nramirezuy , `_repr_pretty_` was added after https://github.com/scrapy/scrapy/pull/1746#issuecomment-177164854 it can be removed.	redapple	nramirezuy
1746	2016-02-02 19:17:43	@redapple Is not a problem, just feels weird; like I would expect `__repr__` to be implemented too :smile:	nramirezuy	redapple
1745	2016-01-29 15:26:20	Hey @konstruilo! How are you using it? Crawler object doesn't have 'start' method. The recommended way to run scrapy in existing reactor is to use CrawlerRunner (http://doc.scrapy.org/en/latest/topics/api.html#scrapy.crawler.CrawlerRunner).	kmike	konstruilo
1745	2016-01-29 15:31:00	@kmike Now I'm starting with CrawlerProcess. Thanks! Will try CrawlerRunner	konstruilo	kmike
1744	2016-01-29 14:20:50	Hey @trifle, There is no way for LinkExtractor to use a final redirected URL as an input to allow/deny patters: LinkExtractor only extracts lnks from a page, it doesn't handle downloads; that's by design. When is it a problem? CrawlSpider?	kmike	trifle
1744	2016-01-29 15:07:43	@trifle I think you should be able to handle your issue with three toys: [notice `process_request`](http://doc.scrapy.org/en/latest/topics/spiders.html#crawling-rules) [notice `dont_redirect`](http://doc.scrapy.org/en/latest/topics/downloader-middleware.html#module-scrapy.downloadermiddlewares.redirect) [notice `HTTPERROR_ALLOWED_CODES`](http://doc.scrapy.org/en/latest/topics/spider-middleware.ht…	nramirezuy	trifle
1744	2016-01-29 15:26:04	Thanks for your help, @nramirezuy & @kmike. I'm not sure I get your hint, though: Using `process_request`, I can block the spider from following redirects. But at that point, I still don't know whether the n-th redirect URL will match my deny pattern. As far as I understand scrapy's architecture (please correct me here!), the earliest place I can block redirect requests is in the redirect chain. …	trifle	nramirezuy
1744	2016-01-29 15:26:04	Thanks for your help, @nramirezuy & @kmike. I'm not sure I get your hint, though: Using `process_request`, I can block the spider from following redirects. But at that point, I still don't know whether the n-th redirect URL will match my deny pattern. As far as I understand scrapy's architecture (please correct me here!), the earliest place I can block redirect requests is in the redirect chain. …	trifle	kmike
1744	2016-01-29 15:47:42	@trifle I think you are looking for a custom `DownloaderMiddleware` positioned closer than `RedirectMiddleware` to the `Downloader`(a higher number), this way you do it on the `Response`. Or you can use position yourself closer to the `Engine` as possible to catch the `Request` generated by `RedirectMiddleware` as soon as it leaves the scheduler. There is also the possibility of extending similar…	nramirezuy	trifle
1744	2016-01-29 15:58:58	Thanks @nramirezuy, that sounds very appealing. I didn't know this came up so often! Obviously there is no need to keep this issue open when there are several related others, so feel free to close. I guess I'll have a stab at creating a DownloaderMiddleware, hopefully with a PR. Thanks again for scrapy and your hard work in maintaining and expanding it!	trifle	nramirezuy
1743	2016-01-29 13:03:11	Hi @onmyway133, Did you follow http://doc.scrapy.org/en/latest/intro/install.html#mac-os-x?	kmike	onmyway133
1743	2016-02-01 09:05:55	@kmike I just follow the link you gave. And it is OK now. Thanks	onmyway133	kmike
1737	2016-01-27 19:44:33	@kmike for this case, yes, XmlItemExporter also has a bug for this case but it's there also in Scrapy 1.0.4 (i.e., not a regression), @stummjr filed a issue: https://github.com/scrapy/scrapy/issues/1738	eliasdorneles	stummjr
1737	2016-01-27 19:44:33	@kmike for this case, yes, XmlItemExporter also has a bug for this case but it's there also in Scrapy 1.0.4 (i.e., not a regression), @stummjr filed a issue: https://github.com/scrapy/scrapy/issues/1738	eliasdorneles	kmike
1737	2016-01-27 19:46:55	Thanks @stummjr!	kmike	stummjr
1737	2016-01-27 19:53:48	hey, @kmike ! I can add the tests for the other exporters too. (edit: working on it)	stummjr	kmike
1737	2016-01-28 16:36:06	hey, @kmike! I just included tests for the other exporters: https://github.com/scrapy/scrapy/pull/1742	stummjr	kmike
1735	2016-01-27 20:46:10	@nramirezuy can refactoring this middleware be a separate issue? It has a few other problems: it doesn't handle Crawl-Delay directives (https://github.com/scrapy/scrapy/issues/892), and it breaks on robots.txt files found in the wild (https://github.com/scrapy/scrapy/issues/754).	kmike	nramirezuy
1735	2016-01-27 20:49:22	@kmike Yes, the second point should fix for the issue. Just avoid every request to a domain which `robots.txt` failed to download. For example what if the domain just blocked the UA you using or the Crawler IP. Storing the failure might be overboard, just storing None should be enough. Also you can collect stats and see the different failure you are getting on robots requests.	nramirezuy	kmike
1735	2016-01-27 23:34:00	@nramirezuy I'm not sure why I was removing the netloc in the first place. All tests still pass when leaving it as none, and it is also what the middleware already did, so I'm making it this way again. I don't understand your first suggestion, and I'm not using callback and errback because the previous code didn't use it. I think blocking every request if robots.txt fails downloading is inconsist…	ArturGaspar	nramirezuy
1735	2016-01-28 14:56:34	@ArturGaspar I just looked at the [previous version before the defer](https://github.com/ArturGaspar/scrapy/blob/ca83a0b02880aad8c34f48ac81c7005880f5140e/scrapy/downloadermiddlewares/robotstxt.py). And looks like the robots.txt requests was done only once and if it failed it let you download the from the site, it also let you download while the robots request wasn't handled.	nramirezuy	ArturGaspar
1735	2016-01-28 14:59:00	@nramirezuy I think that not downloading when robots.txt request fails is a bug, but waiting for robots.txt to be downloaded before proceeding with the main website is a bug fix.	kmike	nramirezuy
1735	2016-01-28 15:03:33	@kmike I agree, is how I suppose to be implemented. But we should also documented, because it will inform users of the middleware and will help us to review on the future.	nramirezuy	kmike
1735	2016-01-28 15:05:13	@nramirezuy The documentation mentioned it as a limitation, and #1473 removed that warning from the documentation.	ArturGaspar	nramirezuy
1735	2016-01-28 15:12:46	@ArturGaspar But we should add a warning about when robots request fails (when it reach the errback), also tell that it respect the `Downloader Middlewares` but doesn't use the `Spider Middlewares`. Sorry, I'm just dumping everything while I'm on it. Otherwise it get lost on the void.	nramirezuy	ArturGaspar
1735	2016-01-28 15:57:14	@nramirezuy Isn't it better to make a separate issue for improving documentation on this middleware?	ArturGaspar	nramirezuy
1735	2016-01-29 13:32:01	@kmike > Is it retried? By the default retry middleware. (Without this PR, it would be retried on every new request to a domain, and only remembered for that domain if succeeded.) > If robots.txt request fails, is the main request sent? If so, does it happen before or after retries? Yes. After the retries. > Is an error with robots.txt logged? Yes. > Is the behaviour different in Scrapy 1.0.x? Wi…	ArturGaspar	kmike
1735	2016-01-29 15:01:26	> > Is it retried? > > By the default retry middleware. (Without this PR, it would be retried on every new request to a domain, and only remembered for that domain if succeeded.) Depends on the position of `RobotsTxtMiddleware` on the chain, by default answer is valid. > > If robots.txt request fails, is the main request sent? If so, does it happen before or after retries? > > Yes. After the retr…	nramirezuy	ArturGaspar
1735	2016-01-29 15:17:54	@nramirezuy I think position of the middleware doesn't matter, because it calls engine.download() for a new request, which goes through the entire middleware chain. Isn't that so? > @ArturGaspar can you create PR changing behavior #1735 (comment) with it documentation? Sorry, I'm confused. You mean documenting only what was improved in #1473 and this PR, or the behaviour that was already present …	ArturGaspar	ArturGaspar
1735	2016-01-29 15:17:54	@nramirezuy I think position of the middleware doesn't matter, because it calls engine.download() for a new request, which goes through the entire middleware chain. Isn't that so? > @ArturGaspar can you create PR changing behavior #1735 (comment) with it documentation? Sorry, I'm confused. You mean documenting only what was improved in #1473 and this PR, or the behaviour that was already present …	ArturGaspar	nramirezuy
1735	2016-01-29 15:36:25	@ArturGaspar Yea you are right it will work regardless. What I'm not sure is if it gets propagated to the `SpiderMiddlewares` and if is the same for error and normal. We should first fix this https://github.com/scrapy/scrapy/pull/1735#issuecomment-176225527, then document the change. And also will be useful to document that it indeed passes through the `DownloaderMiddlewares`, and if it gets prop…	nramirezuy	ArturGaspar
1735	2016-01-29 15:38:25	@nramirezuy sorry, what exactly should we fix?	kmike	nramirezuy
1735	2016-02-03 14:48:51	Hey @kmike @nramirezuy @ArturGaspar, I'll merge this one now in order to move forward with the 1.1 RC release. @nramirezuy can you please open a ticket for the follow-up?	eliasdorneles	ArturGaspar
1735	2016-02-03 14:48:51	Hey @kmike @nramirezuy @ArturGaspar, I'll merge this one now in order to move forward with the 1.1 RC release. @nramirezuy can you please open a ticket for the follow-up?	eliasdorneles	nramirezuy
1735	2016-02-03 14:48:51	Hey @kmike @nramirezuy @ArturGaspar, I'll merge this one now in order to move forward with the 1.1 RC release. @nramirezuy can you please open a ticket for the follow-up?	eliasdorneles	kmike
1732	2016-01-27 11:03:36	@kmike , you may want to edit the shell output in Github (e.g. replacing `<` with `&lt;`). it looks really scarier even :)	redapple	kmike
1732	2016-01-27 17:46:40	@kmike , how would you prefer it?	redapple	kmike
1732	2016-01-28 18:27:21	@redapple I'm fine the `to_dict` method. I kinda wanted to have it on the past, but never really had a need, now that we have a more complicated `Settings class` I suppose is useful. Just be sure to document is a copy of the `Settings object` and changes on the `dict` wont affect the `Settings`.	nramirezuy	redapple
1731	2016-12-09 10:53:33	@kmike , can you share (in a comment or in the description of the PR) some sample console output before and after the change?	redapple	kmike
1731	2016-12-09 16:04:14	Right @kmike , I think you've convinced me to enable long names by default. Experienced users could switch it off easily.	redapple	kmike
1731	2016-12-16 17:16:39	@redapple what do you think now? //cc @eliasdorneles @dangra @nyov @Digenis @curita and everyone else	kmike	redapple
1731	2016-12-16 17:42:48	@redapple, yes that seems common in the Java world. But urgh, what an ugly thing to do. You still don't know what component it came from without knowing some internals first.	nyov	redapple
1731	2016-12-19 13:56:01	Alright, so we need another "official" +1. @eliasdorneles , @dangra or @curita perhaps?	redapple	eliasdorneles
1731	2016-12-19 14:55:03	@eliasdorneles gave me his +1 offline. So we're good to merge.	redapple	eliasdorneles
1730	2016-01-27 19:18:14	@nramirezuy yeah, you're right, it is better to call `text` from `body_as_unicode`: we'll save a function call this way. As for deprecations - I don't have a strong opinion here, just tried to play safe in this PR to sneak it to 1.1 :)	kmike	nramirezuy
1729	2016-01-26 20:44:46	@eliasdorneles I don't know, maybe we need this method only in JsonResponse (which we don't have now). JsonResponse may also provide .jmes method to query json data.	kmike	eliasdorneles
1727	2016-01-26 18:48:12	@kmike , do you mean also changing the description for http://doc.scrapy.org/en/latest/topics/settings.html#depth-priority ?	redapple	kmike
1727	2016-01-27 10:56:52	@kmike , I'd rather we do not change the setting name to `DEPTH_PRIORITY_ADJUST` as it behave differently to the 2 others. (we could rename to `DEPTH_PRIORITY_NEGATIVE_ADJUST` to be explicit but I wonder if it would not confuse more than anything)	redapple	kmike
1727	2016-01-27 10:58:29	@redapple a good point. We can make `DEPTH_PRIORITY_ADJUST` option an opposite of `DEPTH_PRIORITY`.	kmike	redapple
1727	2016-01-27 11:01:58	@kmike , is renaming ok in a seperate PR?	redapple	kmike
1727	2016-01-27 11:03:14	@redapple sure, improved docs is already a big step forward	kmike	redapple
1727	2016-01-27 11:58:05	ok @kmike , I also added a link to the FAQ entry about BFO/DFO.	redapple	kmike
1724	2016-01-26 13:09:30	@eliasdorneles do you mean a deprecation warning with ROBOTSTXT_OBEY is not set? It could be inconvenient for CrawlerProcess users because `CrawlerProcess()` will be raising warnings by default. Changing `scrapy runspider` is backwards incompatible; to do a deprecation cycle we will have to require users to pass `-s ROBOTSTXT_OBEY=1` at each runspider call, it makes API much worse. What about cha…	kmike	eliasdorneles
1724	2016-01-26 13:49:43	@Digenis do you suggest to enable or disable robots.txt handling when user agent is overridden? We encourage users to override user agent in generated setting.py (near the top), and provide an example: `'$project_name (+http://www.yourdomain.com)'`. Users who follow this suggestion will likely want to have robots.txt enabled by default as well. On the other hand, some user override user-agent to …	kmike	Digenis
1722	2016-01-26 14:30:54	@kmike , @eliasdorneles , sorry, it seems I pushed the wrong version: with this patch in master, you currently get the short names: instead of `'scrapy.extensions.corestats.CoreStats'` and the likes I will submit a new PR on top of this	redapple	eliasdorneles
1721	2016-01-26 11:37:26	Thanks @Digenis	eliasdorneles	Digenis
1710	2016-01-22 16:21:12	@kmike , I added a few different tests, including localhost, hopefully catching the most common cases.	redapple	kmike
1710	2016-01-22 18:29:55	@kmike , importing `pytest` seems to mess up the subsequent tests. any idea what might be happening?	redapple	kmike
1710	2016-01-22 19:01:34	Thanks @kmike , I will give it a try.	redapple	kmike
1710	2016-01-23 11:58:34	@kmike, I didn't manage to import pytest without failing subsequent tests, so I left the parameterized tests at the previous commit for the moment, in order to discuss tests inputs & outputs at least	redapple	kmike
1710	2016-01-23 20:49:37	@redapple I think the implementation, inputs and outputs are all good.	kmike	redapple
1710	2016-01-26 09:48:44	@alecxe , @nramirezuy , @kmike , are you ok with the updated docs?	redapple	kmike
1710	2016-01-26 16:41:50	@nramirezuy , maybe just include the link in the release notes. what do you think?	redapple	nramirezuy
1707	2016-01-21 20:47:48	Super, thanks @kmike !	lopuhin	kmike
1707	2016-02-05 17:21:42	A follow up to what @kmike was pointing out about performance, cached runs of my spiders show python 3 to be ~10% slower than python 2. What's more surprising and unfortunate is that python 3 memory usage is only slightly better and in fact sometimes even higher. I was expecting an improvement since python 3 uses less memory for ascii only unicode objects, and i've seen this in other text intensi…	jschilling1	kmike
1707	2017-02-06 23:18:27	+1 to @redapple.	kmike	redapple
1703	2016-01-20 15:07:02	@bhagyas Something like [Autothrottle](http://doc.scrapy.org/en/latest/topics/autothrottle.html)? Or the simple [`DOWNLOAD_DELAY`](http://doc.scrapy.org/en/latest/topics/settings.html#download-delay)?	nramirezuy	bhagyas
1701	2016-02-23 13:38:31	In fact, this does not work with hostname as bytes. I just got the error while testing scrapy 1.1 with Crawlera, the string ending up as `b"CONNECT b'httpbin.org':443 HTTP/1.1\r\n"` I'll submit a PR for this. @kmike , @eliasdorneles , @lopuhin , which has your preference? the original or a fix on bytes param with	redapple	lopuhin
1701	2016-02-23 19:42:06	Oh, sorry @redapple - did not check properly. I have no particular preference, but for me second still looks slightly better.	lopuhin	redapple
1701	2016-02-23 19:43:13	Ah, I see you already fixed this - thanks @redapple ! :)	lopuhin	redapple
1700	2016-01-20 10:46:42	@jschilling1 , I answered your question at http://stackoverflow.com/questions/34887730	redapple	jschilling1
1700	2016-01-20 16:31:29	@jschilling1 , issue created https://github.com/scrapy/scrapy/issues/1704	redapple	jschilling1
1699	2016-01-19 18:44:51	@eliasdorneles go ahead and merge then :)	dangra	eliasdorneles
1698	2016-01-19 16:18:49	Thanks @carlosp420	eliasdorneles	carlosp420
1697	2016-01-19 15:50:48	@wlnirvana you can use [`from_crawler`](https://github.com/scrapy/scrapy/blob/master/scrapy/spiders/__init__.py#L49) you just need to call `super` at the beginning of you override.	nramirezuy	wlnirvana
1695	2016-01-19 14:45:04	@nramirezuy could you please fire an issue here: https://github.com/codecov/support/issues?	kmike	nramirezuy
1692	2016-01-21 10:19:08	@kmike @lopuhin , I also had to rerun Python 3.3 build for https://travis-ci.org/scrapy/scrapy/builds/103806098 It passed that 2nd time.	redapple	lopuhin
1692	2016-01-21 10:19:08	@kmike @lopuhin , I also had to rerun Python 3.3 build for https://travis-ci.org/scrapy/scrapy/builds/103806098 It passed that 2nd time.	redapple	kmike
1692	2016-01-21 14:53:51	@dangra done)	lopuhin	dangra
1691	2016-01-20 19:59:51	I hope I rebased correctly, @kmike	lopuhin	kmike
1689	2016-01-20 19:11:03	@kmike I've never used this option but might get someone mad xD	nramirezuy	kmike
1689	2016-01-20 19:18:39	@nramirezuy it looks trivial to work around using e.g. https://pypi.python.org/pypi/pyprof2calltree	kmike	nramirezuy
1687	2016-01-18 11:48:57	Thanks @palego!	kmike	palego
1686	2016-01-18 06:57:03	Thanks @cclauss!	kmike	cclauss
1683	2016-01-15 18:30:50	Yup, sounds good, thanks @rgtk !	eliasdorneles	rgtk
1682	2016-01-17 22:12:01	@kmike , I can't see mention of paid account restriction on https://docs.travis-ci.com/user/osx-ci-environment/ I wanted to try after seeing https://www.youtube.com/watch?v=d-p6lJJObLU (https://speakerdeck.com/pycon2015/olivier-grisel-build-and-test-wheel-packages-on-linux-osx-and-windows) which suggest it's possible	redapple	kmike
1682	2016-01-18 17:20:09	@GandaG , thanks for the hint. Closing this PR for now then.	redapple	GandaG
1680	2016-01-20 19:05:49	Another great job, thanks @lopuhin !	eliasdorneles	lopuhin
1680	2016-01-20 19:49:11	Scrapy is a pleasure to work on, @eliasdorneles !	lopuhin	eliasdorneles
1679	2016-01-15 09:57:13	@kedizhou , I'm afraid this is not a [proper bug report](http://doc.scrapy.org/en/latest/contributing.html#reporting-bugs), and your question would be better suited for [scrapy-users](https://groups.google.com/forum/#!forum/scrapy-users) mailing list or [StackOverflow](https://stackoverflow.com/questions/tagged/scrapy) using tag "scrapy"	redapple	kedizhou
1678	2016-01-19 16:10:30	Thanks so much @lopuhin, awesome work! :bow: :bow:	eliasdorneles	lopuhin
1678	2016-01-19 16:13:41	Merci @lopuhin !	redapple	lopuhin
1676	2016-01-16 09:06:40	Hey @lopuhin, nice to see you here! > scrapy.http.Request has unicode attributes (url, method, etc), I don't 100% recall why, but after lengthy discussions with @dangra we settled on URLs as 'native strings' - i.e. bytes in Python 2 and unicode in Python 3. Likely the two main reasons were (1) backwards compatibility and (2) spotty/incorrect support for unicode URLs in Python 2.x stdlib. > respon…	kmike	lopuhin
1676	2016-01-18 14:06:36	@dangra hmm, you're right, webclient is unused when twisted >= 11.1.0. Does it mean we'll drop Ubuntu 10.04 support if we drop webclient? I think that's fine because of https://lists.ubuntu.com/archives/ubuntu-announce/2015-April/000196.html.	kmike	dangra
1676	2016-01-19 13:53:41	@dangra ok, feel free to merge this PR then	kmike	dangra
1676	2016-01-19 14:08:25	thanks @lopuhin !	dangra	lopuhin
1676	2016-01-19 14:10:45	yay, thanks @dangra and @kmike !	lopuhin	dangra
1676	2016-01-19 14:10:45	yay, thanks @dangra and @kmike !	lopuhin	kmike
1675	2016-01-14 11:25:21	Thanks @kadimi !	eliasdorneles	kadimi
1674	2016-01-14 09:58:43	@kmike : thanks, the trick for Travis + tox and Python 3.5 worked. Pythong 3.5 tests currently fail though	redapple	kmike
1672	2016-01-13 06:20:44	Hey @joshuakeough, We discussed this possibility in the original ticket (https://github.com/scrapy/scrapy/issues/568), but decided that selecting nth result inside xpath or css expression is more efficient than slicing the result afterwards, and we should encourage it by providing only extract_first. But I'd be happy to listen counter-arguments and be convinced that extract_nth is a good idea :)	kmike	joshuakeough
1670	2016-01-12 12:04:58	@PILLUTLAAVINASH , please read this page on [how to file proper bugs on scrapy](http://doc.scrapy.org/en/latest/contributing.html#reporting-bugs) Can I ask you to submit this to [scrapy-users mailing list](https://groups.google.com/forum/#!forum/scrapy-users) instead? You will certainly need to submit some spider code and paste your console logs as text instead of image so the community can help …	redapple	PILLUTLAAVINASH
1665	2016-01-12 09:55:30	@busla , I just submitted a PR for this, using your document as a test sample: https://github.com/scrapy/scrapy/pull/1671 I was able to make your spider work with this minor change to your code: using a Unicode string and using the repeating element tag, not the parent element. Are you able to check your spider with this suggested fix?	redapple	busla
1665	2016-01-18 12:09:00	@busla , fix is now in the master branch (no official release with the fix yet)	redapple	busla
1664	2016-01-11 18:45:37	thanks @kmike for the feedback. the failing tests are around the unquoting of the "path" part of the URL, that was not UTF-8 encoded before percent-encoding. and I was wondering if the following original test for example is actually valid if the encoding is not known: what do you suggest in order to fix these tests? - work on an improved `canonicalize_url` function, handling those tricky things y…	redapple	kmike
1664	2016-01-18 13:22:31	ok @kmike , I'm closing this one for now. Waiting for discussion like https://github.com/scrapy/scrapy/issues/1306 to progress	redapple	kmike
1662	2016-02-04 19:09:34	Looks good, thanks @NicolasP!	kmike	NicolasP
1660	2016-01-06 12:43:06	Thanks @stummjr !	eliasdorneles	stummjr
1659	2016-01-05 14:19:05	@orangain domains are used as slots key by default but you can [change this behaviour](http://doc.scrapy.org/en/1.0/topics/settings.html#concurrent-requests-per-ip).	nramirezuy	orangain
1659	2016-01-05 14:50:25	@nramirezuy Thank you for your reply, but I did set `CONCURRENT_REQUESTS_PER_IP = 1` by `custom_settings` of the spider. What I mean is download delay per IP does not work as documented: > This setting also affects DOWNLOAD_DELAY: if CONCURRENT_REQUESTS_PER_IP is non-zero, download delay is enforced per IP, not per domain. http://doc.scrapy.org/en/1.0/topics/settings.html#concurrent-requests-per-…	orangain	nramirezuy
1654	2016-01-19 14:23:41	@kmike can't verify what's going on on codecov, I get a 404.	nramirezuy	kmike
1654	2016-01-19 14:24:41	@nramirezuy yeah, mee too. Does it matter?	kmike	nramirezuy
1653	2016-01-05 23:00:59	@akul08 I have installed all of those required development packages. @manojpandey purging and reinstalling does not work either. Is there a way to debug the compiled library?	DenJohX	manojpandey
1653	2016-01-05 23:00:59	@akul08 I have installed all of those required development packages. @manojpandey purging and reinstalling does not work either. Is there a way to debug the compiled library?	DenJohX	akul08
1653	2016-01-07 21:22:15	@DenJohX thanks for reporting and debugging it!	kmike	DenJohX
1652	2015-12-29 17:05:03	We (@zvin and me) agreed to publish this functionality as a scrapy-plugin.	dangra	zvin
1650	2015-12-29 10:32:45	Ok,Thank you very much,I'll try js2xml instead @redapple	yuiopt	redapple
1649	2016-02-02 17:20:34	Hey @aron-bordin, Sorry, it took a long time to review this PR. The problem is that after this change base classes (including scrapy.Spider?) will appear in `scrapy list` command; this is confusing and not backwards compatible. We may add a special attribute which can be set explicitly to mark spider as a base class (e.g. show=False or base=True), but as by default there won't be such attribute t…	kmike	aron-bordin
1648	2015-12-28 09:40:39	Hey @Anlight, Please use http://stackoverflow.com (with tag [scrapy](http://stackoverflow.com/questions/tagged/scrapy)) or scrapy-users Google group (less popular) for support questions.	kmike	Anlight
1647	2015-12-28 09:42:26	Hey @imWildCat - it looks like the question is already answered at stackoverflow. Why do you want to run Scrapy in Celery?	kmike	imWildCat
1645	2015-12-21 08:49:07	Scrapy has a contribution policy as @umrashrf pointed out. So far the developers' community has seen no undesired behaviour so nobody had to devote a different section in the documentation for this. I think github already adopted the "Open code of conduct" and also has its own TOS that applies to all hosted projects. Points 7 and 8 in the "General Conditions" do cover most abusive behaviour: http…	Digenis	umrashrf
1645	2016-01-06 11:51:40	@kmike yeap, that's reasonable, +1 from me.	eliasdorneles	kmike
1645	2016-01-07 06:40:45	@kmike you have my vote for it.	dangra	kmike
1645	2016-12-20 20:15:14	This document insinuates that potential contributors are unethical, unprofessional, and immoral, and that they must be told to suppress their antisocial behavior before contributing to this project. This is now the first thing people are greeted with when they first roll up their sleeves to get started with this project, and it translates to a fairly negative experience. I'll probably still fork …	victor9000	dangra
1645	2016-12-20 20:15:14	This document insinuates that potential contributors are unethical, unprofessional, and immoral, and that they must be told to suppress their antisocial behavior before contributing to this project. This is now the first thing people are greeted with when they first roll up their sleeves to get started with this project, and it translates to a fairly negative experience. I'll probably still fork …	victor9000	eliasdorneles
1645	2016-12-20 20:15:14	This document insinuates that potential contributors are unethical, unprofessional, and immoral, and that they must be told to suppress their antisocial behavior before contributing to this project. This is now the first thing people are greeted with when they first roll up their sleeves to get started with this project, and it translates to a fairly negative experience. I'll probably still fork …	victor9000	kmike
1645	2016-12-20 20:30:27	Sorry @victor9000, we didn't mean to offend anyone with this document! We certainly didn't mean that potential contributors are unethical, unprofessional and immoral. It seems anyone agree that the content of the CoC is reasonable, so it was a no-brainer to add it. I'd also prefer not to use formal licenses like BSD. When we're writing > Neither the name of Scrapy nor the names of its contributor…	kmike	dangra
1645	2016-12-20 20:30:27	Sorry @victor9000, we didn't mean to offend anyone with this document! We certainly didn't mean that potential contributors are unethical, unprofessional and immoral. It seems anyone agree that the content of the CoC is reasonable, so it was a no-brainer to add it. I'd also prefer not to use formal licenses like BSD. When we're writing > Neither the name of Scrapy nor the names of its contributor…	kmike	victor9000
1645	2016-12-20 21:23:20	Hi @victor9000 , as @kmike said, we're sorry if the content of the Code of Conduct document put you on the defensive and makes you reconsider contributing further. It's definitely not the intent. To me, and I'm speaking here for myself, not in the name of scrapy or its maintainers, it serves as a written reference of rules when something inapropriate comes up. And although I'm really thankful tha…	redapple	victor9000
1645	2016-12-20 21:23:20	Hi @victor9000 , as @kmike said, we're sorry if the content of the Code of Conduct document put you on the defensive and makes you reconsider contributing further. It's definitely not the intent. To me, and I'm speaking here for myself, not in the name of scrapy or its maintainers, it serves as a written reference of rules when something inapropriate comes up. And although I'm really thankful tha…	redapple	kmike
1645	2016-12-21 04:12:28	I would love to hear feedback from @alison985 about @victor9000 comment.	dangra	alison985
1645	2016-12-21 04:12:28	I would love to hear feedback from @alison985 about @victor9000 comment.	dangra	victor9000
1645	2016-12-21 11:42:33	+1 to everything @kmike and @redapple said.	eliasdorneles	redapple
1645	2016-12-21 11:42:33	+1 to everything @kmike and @redapple said.	eliasdorneles	kmike
1645	2016-12-23 02:17:44	Hi Everyone, first of all sorry for creating this distraction, I'm sure you all have plenty of real work to do. Also @kmike and @redapple, thank you for your productive approach on this, I'll do my best to match your tone. My main point is to simply make you aware of my experience when I tried to on-board as a contributor. I ran into a roadblock due to the language of this document, and I wanted …	victor9000	redapple
1645	2016-12-23 02:17:44	Hi Everyone, first of all sorry for creating this distraction, I'm sure you all have plenty of real work to do. Also @kmike and @redapple, thank you for your productive approach on this, I'll do my best to match your tone. My main point is to simply make you aware of my experience when I tried to on-board as a contributor. I ran into a roadblock due to the language of this document, and I wanted …	victor9000	kmike
1645	2016-12-27 12:01:43	@victor9000 as @kmike has already said, having a Code of Conduct in place doesn't mean we expect negative behavior from most users. It's just making explicit a commitment to keep the community harassment-free and that's a tiny tiny thing we can do to make minorities feel more welcome (sometimes "Explicit is better than implicit", as the Python zen goes). I think I get one point of your complaint,…	eliasdorneles	victor9000
1645	2016-12-27 12:01:43	@victor9000 as @kmike has already said, having a Code of Conduct in place doesn't mean we expect negative behavior from most users. It's just making explicit a commitment to keep the community harassment-free and that's a tiny tiny thing we can do to make minorities feel more welcome (sometimes "Explicit is better than implicit", as the Python zen goes). I think I get one point of your complaint,…	eliasdorneles	kmike
1645	2016-12-30 03:20:09	@eliasdorneles Sorry for the misunderstanding if it seemed like I was advocating against the use of a CoC. As mentioned above, I agree with the intent of this document. I was just advocating for language which was more user friendly than what's included in version 1.3. However, given that this document gets pulled down from upstream as-is, then perhaps this is not the right forum for discussing t…	victor9000	eliasdorneles
1645	2017-01-03 11:30:43	@victor9000 cool, no worries, thanks!	eliasdorneles	victor9000
1644	2016-01-13 10:59:45	Thanks @yarikoptic !	eliasdorneles	yarikoptic
1640	2015-12-14 22:56:34	@mkcor Nice feature !	nhuray	mkcor
1640	2016-02-08 13:56:18	@mkcor , @nhuray , interesting idea. is there a way to not compile the regex for each request? detecting change in `allowed_domains` perhaps and only compile if so?	redapple	nhuray
1640	2016-02-08 13:56:18	@mkcor , @nhuray , interesting idea. is there a way to not compile the regex for each request? detecting change in `allowed_domains` perhaps and only compile if so?	redapple	mkcor
1640	2016-02-10 16:11:12	@redapple Python's re module caches compiled regexes, no need to worry about it. :)	eliasdorneles	redapple
1640	2016-02-12 13:50:26	@nhuray , @mkcor , can you explain your use-case for @kmike ?	redapple	nhuray
1640	2016-02-12 13:50:26	@nhuray , @mkcor , can you explain your use-case for @kmike ?	redapple	mkcor
1640	2016-02-12 13:50:26	@nhuray , @mkcor , can you explain your use-case for @kmike ?	redapple	kmike
1639	2015-12-14 18:33:10	Thanks @seales!	kmike	seales
1638	2015-12-14 18:32:15	Thanks @orangain!	kmike	orangain
1637	2016-01-18 17:16:37	Hey @eLRuLL, I think that's a good idea to make encoding configurable, but a global setting doesn't look right - what if there are different proxies (e.g. rotating) which use different encodings?	kmike	eLRuLL
1637	2016-01-18 21:26:11	> Hey @eLRuLL, > > I think that's a good idea to make encoding configurable, but a global setting doesn't look right - what if there are different proxies (e.g. rotating) which use different encodings? The middleware isn't accepting that kind of behaviour I think, as it is not processing the request if `proxy` already on `meta`: https://github.com/scrapy/scrapy/blob/master/scrapy/downloadermiddle…	eLRuLL	eLRuLL
1637	2016-01-19 06:35:57	@eLRuLL you're right, sorry! The PR looks good; I only have a couple of minor comments.	kmike	eLRuLL
1637	2016-01-21 11:57:27	@eLRuLL :+1: Could you please rebase on master?	kmike	eLRuLL
1637	2016-01-21 14:36:29	@kmike rebased!	eLRuLL	kmike
1635	2016-01-11 20:57:20	@palego I get this failure:	rolando	palego
1635	2016-01-26 17:36:59	@rolando , are you ok with closing the issue now that https://github.com/scrapy/scrapy/pull/1657 is merged?	redapple	rolando
1635	2016-01-26 17:42:44	@redapple yes! This issue is fixed.	rolando	redapple
1635	2016-01-26 17:43:09	Thanks for checking @rolando	redapple	rolando
1633	2015-12-10 16:00:17	ok thanks @nramirezuy so I'm closing this as duplicate issue no need to multiply bug reports.	pawelmhm	nramirezuy
1632	2015-12-09 20:47:43	@gmeans It would help to have code to reproduce the error.	nramirezuy	gmeans
1632	2015-12-09 22:41:56	@nramirezuy I apologize but I don't think I could offer up the code to reliably reproduce it. Its not even reliable within the spider. That stack trace was all I got out of the logs and we have an error callback on the request that handles all exceptions. I couldn't even tell which URL caused it. I'm going to assume its within the Request object since its cookie lib and try catching exceptions th…	gmeans	nramirezuy
1632	2015-12-10 07:19:01	@gmeans, do you use a 32bit kernel?	Digenis	gmeans
1632	2015-12-10 12:46:28	@Digenis I don't believe so. This particular spider is running on an Elastic Beanstalk instance using Amazon Linux. It's running within a docker container using this image: https://hub.docker.com/r/ceroic/scrapyd/~/dockerfile/	gmeans	Digenis
1631	2015-12-09 15:55:34	@sieira What do you mean by `changing the configuration parameters`, changing `LOG_LEVEL` ?	nramirezuy	sieira
1631	2015-12-09 17:25:24	Yes. I want to keep writing any other warning, but have a way to avoid showing anything on ItemDrop. I try to filter the scrapped items like shown in [the example at the docs | http://doc.scrapy.org/en/0.20/topics/item-pipeline.html#item-pipeline-example], and I have several different external loggers attached to my output. In my case, I expect to receive the items even if they are to be discarde…	sieira	nramirezuy
1631	2015-12-09 18:05:08	@sieira , you can customize the default `LogFormatter`'s [`dropped()` method](https://github.com/scrapy/scrapy/blob/master/scrapy/logformatter.py#L61) The crawler instantiates the logformatter from [`LOG_FORMATTER` setting](https://github.com/scrapy/scrapy/blob/master/scrapy/crawler.py#L44) class which defaults to [`scrapy.logformatter.LogFormatter`](https://github.com/scrapy/scrapy/blob/1.0/scra…	redapple	sieira
1631	2015-12-09 20:30:33	@redapple's response was true for older logging, but I can't confirm right now if is still active after the migration (should be because is still there). @sieira Now if you want to contribute to Scrapy. I would follow something like [this](https://github.com/scrapy/scrapy/blob/master/scrapy/dupefilters.py#L62). Where you have a setting to allow `DEBUG` mode, I know is not backwards compatible, bu…	nramirezuy	redapple
1631	2015-12-09 20:30:33	@redapple's response was true for older logging, but I can't confirm right now if is still active after the migration (should be because is still there). @sieira Now if you want to contribute to Scrapy. I would follow something like [this](https://github.com/scrapy/scrapy/blob/master/scrapy/dupefilters.py#L62). Where you have a setting to allow `DEBUG` mode, I know is not backwards compatible, bu…	nramirezuy	sieira
1629	2016-02-09 17:20:46	@starrify , I agree, `SSLv23_METHOD` seems to be working much better in my tests on current open issues with tag "https" (https://github.com/scrapy/scrapy/issues/1764#issuecomment-181950638 , https://github.com/scrapy/scrapy/issues/1486#issuecomment-181960139 , https://github.com/scrapy/scrapy/issues/1435#issuecomment-181955341) Another option to make the change technically more backward compatib…	redapple	starrify
1629	2016-02-16 15:56:50	@kmike , it seems to me that the initial problem was less a bug than issue with faulty servers, and OpenSSL implemented a few workarounds along the way to deal with them. I've listed changelog changes related to TLS versions handling for OpenSSL and Ubuntu openssl: https://docs.google.com/spreadsheets/d/1TLQAhAt2JsF9o-JfcH8D3ttCXHH5s0OczteXTg7OMK4/edit?usp=sharing [As far as I can read](https://l…	redapple	kmike
1629	2016-02-17 18:36:59	@redapple a nice table! Older OpenSSL versions are still in use. E.g. on OS X 10.11.3 (most recent OS X) I get the following: (though Scrapy uses OpenSSL 1.0.2e 3 Dec 2015, likely via homebrew Python)	kmike	redapple
1629	2016-02-23 17:21:30	@kmike , @starrify , I'd go for https://github.com/scrapy/scrapy/pull/1794 What do you think?	redapple	starrify
1629	2016-02-23 17:21:30	@kmike , @starrify , I'd go for https://github.com/scrapy/scrapy/pull/1794 What do you think?	redapple	kmike
1627	2016-01-18 19:08:15	Thanks @Yedie-Fang! Why not fix it for 1.0 branch :)	kmike	Yedie-Fang
1622	2015-12-02 16:39:03	@pawelmhm the purpose of xlib.tx.client is to support old Twisted versions; it is not used in modern Twisteds where these imports are deprecated, so I think not collecting these files is the way to go.	kmike	pawelmhm
1621	2015-12-02 10:16:51	Hey @Duji, To run tox tests all Scrapy dependencies must be installable. According to your log Pillow and cryptography can't be installed on your computer because libjpeg and OpenSSL development packages are not found. If you're on Linux install all packages listed [here](http://doc.scrapy.org/en/master/intro/install.html#ubuntu-9-10-or-above): It looks like this list is incomplete though - you m…	kmike	Duji
1618	2015-11-26 20:55:42	@sibiryakov what is this custom `Scheduler` returning ? @dangra Isn't better allow the `Scheduler` return a defer and chain it with the download? Or there is something I'm missing?	nramirezuy	dangra
1618	2015-11-26 20:55:42	@sibiryakov what is this custom `Scheduler` returning ? @dangra Isn't better allow the `Scheduler` return a defer and chain it with the download? Or there is something I'm missing?	nramirezuy	sibiryakov
1618	2015-11-27 14:20:54	Hey @nramirezuy it returns `http.Request` objects, deserializing them from disk. https://github.com/scrapy/scrapy/blob/75cd056223a5a8da87a361aee42a541afcf27553/scrapy/core/scheduler.py#L63 I think returning defereds is too radical change.	sibiryakov	nramirezuy
1618	2015-11-30 17:06:12	Guys, @dangra, @nramirezuy, @kmike any more thoughts on this?	sibiryakov	nramirezuy
1618	2015-11-30 17:06:12	Guys, @dangra, @nramirezuy, @kmike any more thoughts on this?	sibiryakov	dangra
1618	2015-12-01 18:11:20	> Isn't better allow the Scheduler return a defer and chain it with the download? Or there is something I'm missing? @nramirezuy the Scheduler API is settled on returning Request or None, supporting deferreds (although logical at first) require a bigger change to engine.	dangra	nramirezuy
1618	2015-12-01 18:17:37	@dangra I'm not sure I've got what you mean by this message > I am evaluating the differences on your approach compared to adding a slot.nextcall.schedule(5) on https://github.com/scrapy/scrapy/blob/b26241168314812cf30c4f93edf4e8ec45d2fe6e/scrapy/core/engine.py#L105-L106 > > have you considered it? could you describe it in a more detailed way?	sibiryakov	dangra
1618	2015-12-01 21:30:06	@sibiryakov do you mind removing the other `nextcall.schedule(5)` calls?	dangra	sibiryakov
1618	2015-12-01 21:36:15	@dangra and @kmike I think it makes sense to remove other `nextcall.schedule(5)` calls. I'm going to update PR during next 12 hours.	sibiryakov	dangra
1618	2015-12-01 21:36:15	@dangra and @kmike I think it makes sense to remove other `nextcall.schedule(5)` calls. I'm going to update PR during next 12 hours.	sibiryakov	kmike
1615	2016-02-18 20:14:31	Hey @redapple! I would like to take a stab at the bug. I went thru the source and noticed that for each item, we are creating a `DeferredList` and adding callbacks to it. What I think we can do is, in [`media_downloaded`](https://github.com/scrapy/scrapy/blob/75cd056223a5a8da87a361aee42a541afcf27553/scrapy/pipelines/files.py#L243) we can check if the status code is 201. If it is, we can create a …	darshanime	redapple
1615	2016-02-19 10:32:17	@darshanime , thanks for looking into it! I've never seen HTTP 201 responses myself so I'm not sure how this all works. But if the response headers have a `Location`, one might want to mimic what `RedirectMiddleware` does for 30x's @kurkop , @Slepice1 , @darshanime , do you know of any public website behaving like this so it could be tested live?	redapple	kurkop
1615	2016-02-19 10:32:17	@darshanime , thanks for looking into it! I've never seen HTTP 201 responses myself so I'm not sure how this all works. But if the response headers have a `Location`, one might want to mimic what `RedirectMiddleware` does for 30x's @kurkop , @Slepice1 , @darshanime , do you know of any public website behaving like this so it could be tested live?	redapple	darshanime
1615	2016-02-19 14:33:52	Yes @redapple , You can testing in the next url: http://www.carroya.com/web/vehiculo/nuevoficha/renault/kangoo/c.a./2016/no-disponible/1616709.do ![Firebug output](https://cloud.githubusercontent.com/assets/2367831/13178243/c1c43d6a-d6eb-11e5-9066-83520d97348e.png)	kurkop	redapple
1614	2016-01-23 21:00:21	Hi @abmxer, I think in practice the question is where users get URLs with whitespaces from - they usually get them from a href attributes. [HTML5](https://www.w3.org/TR/html5/links.html#links-created-by-a-and-area-elements) explicitly allows whitespaces before and after href value, and requires browsers to strip them. There are several places we may fix it - `canonicalize_url`, link extractors (i…	kmike	abmxer
1614	2016-10-27 23:14:17	Hi @eliasdorneles, Yes, according to RFC 1808, white spaces are not part of the URL, so it is safe to strip them.	moisesguimaraes	eliasdorneles
1614	2017-01-12 00:09:23	@moisesguimaraes RFC 1808 is quite old. Accordingly to **RFC 3986 - 3.1 Scheme**, the scheme should begin with a letter. > Scheme names consist of a sequence of characters beginning with a letter and followed by any combination of letters, digits, plus ("+"), period ("."), or hyphen ("-").	abmxer	moisesguimaraes
1612	2015-11-24 01:45:56	@nramirezuy Could you elaborate on your answer? I'm new to scrapy. Why it does not make sense to set the logging level on a Spider? Where do you set it? On a project? What if I have different Spider? Thanks	YAmikep	nramirezuy
1612	2015-11-24 14:34:22	@YAmikep It doesn't make sense because there are 2 clear stages, development and production. During development you will probably want to use `DEBUG`, but for production you will want `INFO` or `WARNING`. This 2 should be 2 completely different environments, making the setting to have no sense. What if you need to enable `DEBUG` on production for some reason; well then you can use command line to…	nramirezuy	YAmikep
1612	2015-11-25 01:09:55	Thanks @nramirezuy . I see what you meant now. I agree and actually, only the command line option makes sense. Changing it at the project setting does not make sense either.	YAmikep	nramirezuy
1612	2015-11-25 14:20:09	@YAmikep I guess you are right. But you can cheat it using [`local_settings.py`](https://groups.google.com/forum/#!topic/scrapy-users/pO6BGH5vlII).	nramirezuy	YAmikep
1612	2016-01-03 14:58:12	@nramirezuy I set LOG_FILE setting in custom_settings for every Spider to get a different log, but it not work, what should i do? Thanks.	jackie2013	nramirezuy
1612	2016-09-16 21:20:18	@nramirezuy , I agree with you: development (`DEBUG`) is different from production (`INFO`). But I am facing a particular case... I run multiple spiders using `CrawlerProcess`, each spider for one website. One of them is very good example of poorly coded html we find in the wild! It is a really f\* mess. Plus, it is always changing. So, almost every time a run my crawler (once every 45 days) I fi…	djunzu	nramirezuy
1612	2016-10-11 20:28:49	@shyandsy , your question is not related to this issue even though it is about logging. If you wanna error level in everywhere, just use the right setting: [LOG_LEVEL](https://doc.scrapy.org/en/1.1/topics/settings.html#std:setting-LOG_LEVEL)	djunzu	shyandsy
1612	2016-10-12 15:47:37	@djunzu hi i have the log level setting in settings.py ![image](https://cloud.githubusercontent.com/assets/5271457/19317020/3aefc6a0-9069-11e6-8a84-8e51ec60234d.png) but the info, debug also wrote in log file	shyandsy	djunzu
1610	2016-07-29 10:30:25	@redapple, can we merge this?	darshanime	redapple
1610	2016-07-29 13:12:50	Looks good, merging -- thanks @darshanime !	eliasdorneles	darshanime
1609	2016-06-28 09:39:01	@Digenis You mean if we use self.logger and use errcallback there will not have those traceback print again? @nyov I think you can refer http://doc.scrapy.org/en/latest/topics/request-response.html#using-errbacks-to-catch-exceptions-in-request-processing	westwind027	nyov
1609	2016-06-28 09:39:01	@Digenis You mean if we use self.logger and use errcallback there will not have those traceback print again? @nyov I think you can refer http://doc.scrapy.org/en/latest/topics/request-response.html#using-errbacks-to-catch-exceptions-in-request-processing	westwind027	Digenis
1608	2015-11-19 13:21:56	@haoflynet [read the docs](http://doc.scrapy.org/en/master/topics/loaders.html#scrapy.loader.ItemLoader.load_item), you are moving an `ItemLoader` instance. So, these issues are meant for bugs about Scrapy. Please use the community channels to ask for help about how to use Scrapy (mailing list: http://groups.google.com/group/scrapy-users Stackoverflow scrapy tag: http://stackoverflow.com/question…	nramirezuy	haoflynet
1606	2015-11-17 06:21:26	Thank you very mutch! @jdemaeyer ! Your detail is very useful!.	dontcontactme	jdemaeyer
1604	2015-11-16 17:17:48	@praveshjain Well the trace is pretty explanatory. So either you are overriding scrapy modules on your PYTHONPATH or the actual files are overridden the files. So, these issues are meant for bugs about Scrapy. Please use the community channels to ask for help about how to use Scrapy (mailing list: http://groups.google.com/group/scrapy-users Stackoverflow scrapy tag: http://stackoverflow.com/quest…	nramirezuy	praveshjain
1604	2015-11-16 18:37:21	@nramirezuy I'm sorry I didn't realise that. Thanks a lot for directing me!	praveshjain	nramirezuy
1602	2015-11-16 16:54:59	@somghosh sorry this is strange; can you provide us with code to reproduce the issue on our end?	nramirezuy	somghosh
1602	2016-02-18 11:54:55	@somghosh , I'm closing this issue as it looks to be a Django issue/misconfiguration. Feel free to re-open if you disagree.	redapple	somghosh
1601	2015-11-15 21:44:31	Thanks @mvj3 for these corrections! I think one of them (the one I commented above) isn't correct, but I'm not 100% sure, I'll need someone to verify it. If you want you can delete that change from this pull request so we can merge the other changes sooner, and submit that particular correction in a separate pull request to discuss about it.	curita	mvj3
1601	2015-11-15 23:35:45	Thanks @curita for the careful review! I correct it in a new commit.	mvj3	curita
1599	2015-11-13 18:33:00	Hey @bnussey, My only guess is an issue with boto library. Did you update it recently? Maybe there is some change in boto (e.g. increased default timeouts). If it is a boto issue, and you don't use Scrapy to download s3:// files it can be worked around by setting Alternatively, update to scrapy master which shouldn't have this issue.	kmike	bnussey
1599	2015-11-13 20:58:48	Hey @kmike no changes at all to the boto library.. I might try a reinstall and if that doesn't work, update to the master branch	bnussey	kmike
1599	2015-11-13 20:59:22	@bnussey is `DOWNLOAD_HANDLERS = {'s3': None}` workaround working?	kmike	bnussey
1599	2015-11-13 22:05:26	Hey @kmike sorry yeah no effect at all. Tried a reinstall but still the same issue..	bnussey	kmike
1599	2015-11-13 22:18:40	Hey @kmike I just noticed scrapy bench works fine in the root directory but soon as I got into the project's directory, thats where I have issues.. So going to mess with the settings and see what I can do	bnussey	kmike
1599	2015-11-17 04:30:18	Hey @kmike got it, thanks for your help. I know this is out of scope, but I am new to Scrapy, so if you could assist, I would be hugely appreciative: In terms of the structure of scrapy scripts, is there anyway to wrap this up in a function so the request is not executed every time I do anything else in my project?	bnussey	kmike
1597	2015-11-23 20:53:21	@Digenis , @kmike , looks alright to me, although the `../@checked` part feels a bit odd. But more correct now than before (I mean before the PR) so LGTM FWIW, I was thinking of something like	redapple	Digenis
1597	2015-11-23 20:53:21	@Digenis , @kmike , looks alright to me, although the `../@checked` part feels a bit odd. But more correct now than before (I mean before the PR) so LGTM FWIW, I was thinking of something like	redapple	kmike
1594	2015-11-17 09:04:57	@nramirezuy @kmike updated PR to address your concerns.	pawelmhm	nramirezuy
1594	2015-11-17 09:04:57	@nramirezuy @kmike updated PR to address your concerns.	pawelmhm	kmike
1594	2015-11-17 16:32:35	@pawelmhm Looks better to me, but make it stop! (the looping call task)	nramirezuy	pawelmhm
1594	2015-12-01 15:02:25	@nramirezuy good point, I made it stop	pawelmhm	nramirezuy
1593	2015-11-12 13:19:12	@curita Is a negative priority adjust of `+2` :sheep: (the text is wrong) I guess this one is missing on the docs [`RETRY_PRIORITY_ADJUST`](https://github.com/scrapy/scrapy/blob/master/scrapy/settings/default_settings.py#L222).	nramirezuy	curita
1593	2016-01-26 18:27:38	@curita , @nramirezuy , would #1727 work?	redapple	nramirezuy
1593	2016-01-26 18:27:38	@curita , @nramirezuy , would #1727 work?	redapple	curita
1592	2015-11-16 22:43:53	@darshanime both suggestions sound good to me :) I'd add that we should mention this setting in the builtin settings list here: http://scrapy.readthedocs.org/en/latest/topics/settings.html#built-in-settings-reference as well. Could you help us with a pull request with those changes? I'll gladly review it when you submit it.	curita	darshanime
1591	2015-11-11 20:41:03	@jdemaeyer If you can provide some simple example with `Python` `dicts` it would be amazing. It will make it a lot easier to understand. There are some cases, for example if you want to change the scheduler for instance ([Frontera](https://github.com/scrapinghub/frontera)). It would also make possible to use Scrapy Cloud to update and not just override.	nramirezuy	jdemaeyer
1591	2015-11-12 14:07:26	@nramirezuy more like this? (didn't use the default `SPIDER_MIDDLEWARES` since it's empty, and we don't want users updating the `_BASE` settings)	jdemaeyer	nramirezuy
1591	2016-08-22 10:09:50	@pawelmhm nobody addressed @nyov's concerns so far :)	kmike	nyov
1591	2016-08-22 10:09:50	@pawelmhm nobody addressed @nyov's concerns so far :)	kmike	pawelmhm
1589	2015-11-11 11:49:39	@LinkZhang could you please paste a full traceback?	kmike	LinkZhang
1589	2016-01-26 18:32:38	@LinkZhang , are you still having this issue? If yes, can you provide a full traceback as @kmike requested? Thanks.	redapple	LinkZhang
1589	2016-01-26 18:32:38	@LinkZhang , are you still having this issue? If yes, can you provide a full traceback as @kmike requested? Thanks.	redapple	kmike
1589	2016-01-27 01:41:06	@kmike @redapple sorry, I used requests+lxml to rewrite this crawl.	LinkZhang	redapple
1589	2016-01-27 01:41:06	@kmike @redapple sorry, I used requests+lxml to rewrite this crawl.	LinkZhang	kmike
1589	2016-01-27 09:34:43	@LinkZhang, the issue tracker is used for reporting bugs or requesting features in order to improve scrapy itself, not support. Even if your use-case was unique, this issue is not only for support. The developers responded because they are willing to fix it for everyone having this issue, so please don't close it just because you are no longer interested in scrapy+pyinstaller. If you still have y…	Digenis	LinkZhang
1589	2016-11-29 09:30:52	@Digenis I have same issue of scrapy+pyinstaller,my environment is python3.5 +windows10 +scarpy1.2.1 This is my code of run my spiders: Please you help me	WuQianyong	Digenis
1589	2016-11-29 10:01:43	@WuQianyong , python3.5 +windows10 +scarpy1.2.1 is not currently supported (Twisted does not support Python 3 on Windows, and lxml sometimes fails installing on Windows) You can still provide a traceback of the packaging command you use in order to confirm or infirm this.	redapple	WuQianyong
1588	2016-01-19 08:57:03	@kalombos, `repr()` and `pformat()` are meant to return string (bytes) in python 2 and unicode in python 3. The problem is that django's `Model.__repr__` in python2 is returning 'utf8'-encoded strings instead of safe 'unicode_escape'-encoded. It does indeed return bytes but unsafe bytes. The print statements above only work because your terminal is set to utf8. You can work around it by overridin…	Digenis	kalombos
1588	2016-01-19 09:12:18	@Digenis, thank for you snippet, i will use it in my project, but when i talked about solution i meant a solution for scrapy. I think it is wrong when scrapy just throws an error in output and can log nothing about the error.	kalombos	Digenis
1588	2016-01-19 10:22:42	@pilgrim2go, try this patch https://github.com/Digenis/scrapy/commit/dc15c12ba372f4cf1a5619e4fca8efe1ac4fa65d and run scrapy with --pdb. Then tell us the types and values of `self.args`. (See https://pymotw.com/2/pdb/#controlling-the-debugger if you can't work with the debugger)	Digenis	pilgrim2go
1588	2016-02-18 12:08:19	@pilgrim2go , did you get a chance to try @Digenis 's patch?	redapple	pilgrim2go
1588	2016-02-18 12:08:19	@pilgrim2go , did you get a chance to try @Digenis 's patch?	redapple	Digenis
1588	2016-09-19 10:57:29	As I understand this, it's a Django bug, and there's a patch for it from @Digenis https://github.com/scrapy/scrapy/issues/1588#issuecomment-172779831 Thus, I'm closing it.	redapple	Digenis
1587	2015-11-09 13:55:29	@jdemaeyer pretty sure is legacy code. We should remove those tests to avoid confusion.	nramirezuy	jdemaeyer
1586	2015-11-06 15:49:34	@jdemaeyer there is a failure in docs check, could you please fix it?	kmike	jdemaeyer
1586	2015-11-06 21:02:44	@jdemaeyer yes, our code works as expected on this PR. Thanks.	rolando	jdemaeyer
1586	2015-11-11 17:08:36	Perfect! Thank you both @jdemaeyer and @kmike :) I'll be merging it now.	curita	jdemaeyer
1586	2015-11-11 17:08:36	Perfect! Thank you both @jdemaeyer and @kmike :) I'll be merging it now.	curita	kmike
1584	2016-02-09 17:35:39	@uzairjawed , I'm closing this issue as this needs upgrading `pyca/cryptography`, not a scrapy bug per-se	redapple	uzairjawed
1583	2015-11-03 23:33:34	Hey @akhillb, thanks for the patch! What is a use case in which users need to see the full path of an internal Scrapy component?	jdemaeyer	akhillb
1583	2015-11-03 23:53:35	@jdemaeyer see https://github.com/scrapy/scrapy/issues/1309 for some motivation. I wonder if it should be default or not.	kmike	jdemaeyer
1583	2015-11-06 16:01:02	Sorry for the delay. @kmike i think LOG_SHORT_NAMES is good. @jdemaeyer what do you think about it?	akhillb	jdemaeyer
1583	2015-11-06 16:01:02	Sorry for the delay. @kmike i think LOG_SHORT_NAMES is good. @jdemaeyer what do you think about it?	akhillb	kmike
1583	2015-11-22 12:59:40	@akhillb A test would be good	jdemaeyer	akhillb
1583	2015-12-04 11:32:20	After going back and forth I think it is fine to merge it without tests. @akhillb could you please squash the commits?	kmike	akhillb
1583	2016-10-18 15:30:22	This PR looks good to me, but it appears that the original branch/repo doesn't exist anymore (Github says `unknown_repository` for the source branch). @akhillb are you still interested in wrapping this up? Thanks!	eliasdorneles	akhillb
1582	2016-09-09 22:40:17	Thank you @kmike and @Digenis :) Please have a look at this updated PR.	starrify	kmike
1581	2015-11-06 18:25:05	Hm, I'm not sure I can follow you @Digenis > If this change is applied then such projects can suddenly start caching. This PR will have no impact on http caching in projects. Scrapy will _always_ cache as soon as `HTTPCACHE_ENABLED` is set to `True`, independent of whether `HTTPCACHE_DIR` is a relative or an absolute path (and independent of whether that paths exists before running the spider). W…	jdemaeyer	Digenis
1581	2016-02-03 00:59:45	@Digenis so the backwards-incompatible change users can face in practice is that with `HTTPCACHE_ENABLED=True` cache will be enabled when using scrapyd? Did I get this right?	kmike	Digenis
1581	2016-09-09 20:43:15	Right, I still think that this is a bug fix. It's not impossible to use http cache with them, there is an ugly workaround I mentioned above (creating a `scrapy.cfg` file in the current/root directory). I agree with @jdemaeyer, I think it's reasonable to expect that if `HTTPCACHE_ENABLED=True` Scrapy should try to use the cache and I'm not keen on doing a cycle of deprecation just for this change.…	eliasdorneles	jdemaeyer
1581	2016-09-22 14:36:46	@redapple @kmike do you think if we document the backward incompatibility, we could get this in 1.2 as well?	eliasdorneles	kmike
1581	2016-09-22 14:48:03	@eliasdorneles , I'm ok with including this for 1.2 I don't know if I can explain the backwards incompatiblity myself, can you give it a shot for https://github.com/scrapy/scrapy/pull/2216 ? Also, can this feature have a test for it?	redapple	eliasdorneles
1581	2016-09-22 16:48:14	Sure, I'll see if I can add a test and describe in a comment on #2216 (@redapple the branch is on your repo, I'm unable to commit on it).	eliasdorneles	redapple
1581	2016-09-29 21:38:04	So, @redapple and I wrote tests for this, and while we were at it we found that Deltafetch is also uding that data_path function -- so this fix will apply to that as well (PR title updated to reflect it). Also, this will fix cache for `scrapy shell` besides `scrapy runspider` (consistent with the current behavior `scrapy shell` working inside a project if the setting is enabled). Thanks @redapple…	eliasdorneles	redapple
1580	2015-11-04 09:59:52	> In other words, why does crawler need a logger and stats as soon as it is initialized? @kmike One thing which looks important to me - setup logging before `Spider.__init__` - I still remember times when it wasn't possible to log messages during spider initialization and that wasn't good - some spiders are doing quite complex configuration setup there and logging is essential. > On the other han…	chekunkov	jdemaeyer
1580	2015-11-04 09:59:52	> In other words, why does crawler need a logger and stats as soon as it is initialized? @kmike One thing which looks important to me - setup logging before `Spider.__init__` - I still remember times when it wasn't possible to log messages during spider initialization and that wasn't good - some spiders are doing quite complex configuration setup there and logging is essential. > On the other han…	chekunkov	kmike
1580	2015-11-04 11:16:42	Yes, but it we keep logging setup before `Spider.__init__` - we cannot change LOG_LEVEL and LOG_FORMATTER from spider. If we move logging setup after `Spider.__init__` - we can change those settings but logging won't work from `Spider.__init__`. I think first option is better, but I don't like the idea of having special-case settings which cannot be changed from `Spider.__init__` because they are…	chekunkov	jdemaeyer
1580	2015-11-09 21:24:43	@jdemaeyer That last change would totally fix using custom_settings when sub classing.	nramirezuy	jdemaeyer
1578	2016-01-25 13:31:21	@kmike , as per our dicsussion last week, I believe we can close this issue, as long as not retrying HTTP 400 is properly announced in the 1.1 release notes.	redapple	kmike
1577	2015-11-04 19:30:37	@ssbb well it kinda depends on a lot of things. The simplest way would be to try it out based on the items per minute you have with and without the pipeline and seeing if is fast enough. So, these issues are meant for bugs about Scrapy. Please use the community channels to ask for help about how to use Scrapy (mailing list: http://groups.google.com/group/scrapy-users Stackoverflow scrapy tag: htt…	nramirezuy	ssbb
1575	2015-11-16 23:52:00	@kmike should I squash it all again? or is it too messed up at this point?	palego	kmike
1575	2015-11-29 10:57:23	Hey @palego, Sorry for the delay. Yeah, codecov thinks you've touched many files because scrapy master changed since the PR was opened. Rebasing on master should fix it. I think there is no need to squash, but it doesn't hurt either :) The PR looks fine to me, +1 to merge it. My main worry is that we probably shouldn't go too far improving scrapy template generating features; if it is hard to sup…	kmike	palego
1575	2015-11-30 09:43:01	Hi @kmike, Nevermind the delay, I understand this is low priority. Thanks for the explanation (sorry, I should have realized that by myself instead of wasting your time...). I will rebase/squash this evening. Regarding template generation, I won't go any further. The purpose here is just to have the current mechanism working as documented, with no harm to a future cookiecutter implementation.	palego	kmike
1574	2015-11-01 20:40:55	Good work @nhuray :+1: Hi Scrapy team, I think this contract might be very useful. As @nhuray said there are errors that doesn't depend on implementation of spiders and it would be nice to have possibility to ignore them. I and my team would like this feature to be in Scrapy!	matveinazaruk	nhuray
1574	2015-11-02 08:22:04	Hi @nhuray and @matveinazaruk! A nice feature. The implementation looks good, apart from a couple of minor issues; +1 to merge after they are fixed. Test coverage looks good, I'm not sure how to make coverage 100% either (it doesn't seem to worth an effort).	kmike	matveinazaruk
1574	2015-11-02 08:22:04	Hi @nhuray and @matveinazaruk! A nice feature. The implementation looks good, apart from a couple of minor issues; +1 to merge after they are fixed. Test coverage looks good, I'm not sure how to make coverage 100% either (it doesn't seem to worth an effort).	kmike	nhuray
1574	2015-11-02 15:13:48	@kmike I added a commit with the recommendations you made	nhuray	kmike
1574	2015-11-02 15:55:57	@kmike do you want I squash the commit before merging the PR ?	nhuray	kmike
1574	2015-12-08 17:48:28	I would like to see this move forward. Approaching this with a `ignored_errors` attribute would make sense to me, @kmike . I guess its value could be checked early on, so the contract would either be actually run or not, @nhuray .	mkcor	nhuray
1574	2015-12-08 17:48:28	I would like to see this move forward. Approaching this with a `ignored_errors` attribute would make sense to me, @kmike . I guess its value could be checked early on, so the contract would either be actually run or not, @nhuray .	mkcor	kmike
1574	2015-12-08 17:52:58	@nhuray Somehow I can't find/select `nhuray/scrapy` as a base repository to submit a PR, so here is a commit to cherry-pick if you like. It's only about the English in the [docstring](https://github.com/mkcor/scrapy/commit/65f16a8eb9fd4c5ef2a2fff2da375ec845e11119). Then I guess we need to run `make docs`.	mkcor	nhuray
1574	2015-12-08 18:04:44	Hey @mkcor @nhuray - thanks for working on it! I tried to find someone to review the PR, but without success (we have a policy of requiring 2 core members +1s to merge a PR). To move forward we can create a new `scrapy-contracts` package at https://github.com/scrapy-plugins, with Scrapy core developers and your both as commiters. What do you think?	kmike	nhuray
1574	2015-12-08 18:04:44	Hey @mkcor @nhuray - thanks for working on it! I tried to find someone to review the PR, but without success (we have a policy of requiring 2 core members +1s to merge a PR). To move forward we can create a new `scrapy-contracts` package at https://github.com/scrapy-plugins, with Scrapy core developers and your both as commiters. What do you think?	kmike	mkcor
1574	2015-12-08 18:12:00	@kmike +1 the feature deserves it's own package.	nramirezuy	kmike
1572	2015-11-05 21:34:06	@nramirezuy disabling telnet in generated settings template solves nothing because these settings are used in a project, and in a project you likely want telnet enabled. You're more likely to want telnet disabled in a custom script which uses CrawlerProcess, but this script likely doesn't use settings.py. There is already commented out code to disable telnet in project settings template (a bit co…	kmike	nramirezuy
1572	2015-11-06 15:06:31	@kmike I would say to use `CrawlerProcess` you have `Scrapy` understatement, basically you provably already made some spider and you are trying something more advanced. Given this point I would say there is nothing to solve. We should simply give more awareness for this settings on the documentation, and not change defaults because they are a better fit for an advanced user.	nramirezuy	kmike
1572	2015-11-06 15:42:28	@nramirezuy I think it is more a question of providing a first-class library interface, not about being beginner or advanced user. @nyov is well aware of telnet extension, but he doesn't want to start a new telnet server for each spider executed by CrawlerProcess, it doesn't make much sense for a library to do so.	kmike	nyov
1572	2015-11-06 15:42:28	@nramirezuy I think it is more a question of providing a first-class library interface, not about being beginner or advanced user. @nyov is well aware of telnet extension, but he doesn't want to start a new telnet server for each spider executed by CrawlerProcess, it doesn't make much sense for a library to do so.	kmike	nramirezuy
1572	2015-11-11 20:45:13	@curita I like that solution a lot more. It just has to be be clear on the documentation.	nramirezuy	curita
1571	2015-11-02 11:30:22	@OldPanda Thanks a lot! Actually, the url crawled by scrapy will be stored as unicode(or other format I don't know ....). And when it is sent for new request the server can recognise it. Thus there is no problem required additional effort. Anyway, thank you for your reply.	rylanchiu	OldPanda
1571	2016-02-18 12:06:39	@rylanchiu , do I understand correctly that your issue is now solved?	redapple	rylanchiu
1571	2016-02-18 14:32:30	@redapple Yes. Thanks a lot.	rylanchiu	redapple
1568	2015-11-04 18:47:41	@kmike arachnado isn't already some sort of extension? Or you looking to run the webserver with the same reactor as the spider? Can you like explain a little bit more what do you want to accomplish with this new project?	nramirezuy	kmike
1568	2015-11-04 18:51:59	@nramirezuy AFAIU, arachnado doesn't use Scrapy at all, it uses Tornado. I believe the idea here is something like `scrapy runspider myspider.py -s ENABLE_WEBUI=1` This would run the spider and also start a small little http server which you could use to inspect the state of the crawl (pending requests, items already scraped, perhaps memory usage, etc).	eliasdorneles	nramirezuy
1568	2015-11-05 21:26:15	@eliasdorneles @nramirezuy Arachnado is an UI for Scrapy spiders; backend is implemented as a Tornado app (running in the same event loop as Scrapy / Twisted) + several custom components (CrawlerProcess, ExecutionEngine, StatsCollector, ...). It provides an HTTP API to start/stop/resume spiders and get information about running jobs; there is also websocket support for real-time notifications. UI…	kmike	nramirezuy
1568	2015-11-05 21:26:15	@eliasdorneles @nramirezuy Arachnado is an UI for Scrapy spiders; backend is implemented as a Tornado app (running in the same event loop as Scrapy / Twisted) + several custom components (CrawlerProcess, ExecutionEngine, StatsCollector, ...). It provides an HTTP API to start/stop/resume spiders and get information about running jobs; there is also websocket support for real-time notifications. UI…	kmike	eliasdorneles
1567	2015-10-30 08:34:59	I haven't thought about extensions @kmike. It sounds like a better idea since it would provide additional flexibility i.e. connecting to signals. For instance, one would want to flush the file and push it as a part to S3 once the spider idle.	jersub	kmike
1566	2015-10-29 10:42:03	Hey @darshanime, thanks for taking the time to help with the docs. This is a very long example with quite a bit of boilerplate (setting up the Crawler and CrawlerProcess), maybe too much for just showing how to connect to a signal. Perhaps it could be sufficient to assume that the `crawler` object already exists and then connect a single callback? Just my two cents though ;)	jdemaeyer	darshanime
1566	2015-11-02 08:39:34	Hey @darshanime. Thanks for working on it! I think the example is not perfect because it won't work if a spider is started using `scrapy crawl` or `scrapy runspider`. Check http://doc.scrapy.org/en/latest/intro/overview.html - this is how a spider is usually defined & executed. To connect a signal without writing a custom start script you have to override spider's [from_crawler](https://github.co…	kmike	darshanime
1566	2015-11-02 10:43:33	Hi @kmike ! I cooked this up but the function `item_scraped` is not firing. Can you help me figure this out ? I am learning Python still :/ (This is the `dmoz` spider)	darshanime	kmike
1566	2015-11-02 12:01:20	I like the examples, good work @darshanime! One small thing ;) We try to comply to [PEP8](https://www.python.org/dev/peps/pep-0008/) (which is the standard style guide for Python): The indentation level (e.g. after `def:` or `if:`) should always be four spaces. And there should be no spaces around the `=` in keyword arguments. You can see at the bottom of this PR that there are failing checks. Ig…	jdemaeyer	darshanime
1566	2016-05-10 10:37:39	@mgachhui , looks like this conversation stalled after @darshanime 's question. I would comment on the question by agreeing with @kmike that `spider_closed` is a better suited and more common example for using signals in spider classes. So I would remove `item_scraped` signal handler from the example. I had to cook up a similar example the other day on IRC. Having it in the docs, how to properly …	redapple	kmike
1566	2016-05-10 10:37:39	@mgachhui , looks like this conversation stalled after @darshanime 's question. I would comment on the question by agreeing with @kmike that `spider_closed` is a better suited and more common example for using signals in spider classes. So I would remove `item_scraped` signal handler from the example. I had to cook up a similar example the other day on IRC. Having it in the docs, how to properly …	redapple	darshanime
1566	2016-05-10 10:37:39	@mgachhui , looks like this conversation stalled after @darshanime 's question. I would comment on the question by agreeing with @kmike that `spider_closed` is a better suited and more common example for using signals in spider classes. So I would remove `item_scraped` signal handler from the example. I had to cook up a similar example the other day on IRC. Having it in the docs, how to properly …	redapple	mgachhui
[truncated: 2,746 more rows]
